# Supplementary material for: Adhesion pilus retraction powers twitching motility in the thermoacidophilic crenarchaeon Sulfolobus acidocaldarius
Source: Nat Commun. 2024 Jun 14;15:5051. doi: 10.1038/s41467-024-49101-7 (PMC11178785; doi:10.1038/s41467-024-49101-7)
Supplement: Supplementary file 15 — Source Data [file 41467_2024_49101_MOESM15_ESM.zip › TWITCHING FULL TRACK DATASET/Figure 1/MSD data/flaJ_100X_1sec_interval_5min_total__2_spots.csv]

LABEL	ID	TRACK_ID	QUALITY	POSITION_X	POSITION_Y	POSITION_Z	POSITION_T	FRAME	RADIUS	VISIBILITY	MANUAL_SPOT_COLOR	MEAN_INTENSITY_CH1	MEDIAN_INTENSITY_CH1	MIN_INTENSITY_CH1	MAX_INTENSITY_CH1	TOTAL_INTENSITY_CH1	STD_INTENSITY_CH1	CONTRAST_CH1	SNR_CH1	ELLIPSE_X0	ELLIPSE_Y0	ELLIPSE_MAJOR	ELLIPSE_MINOR	ELLIPSE_THETA	ELLIPSE_ASPECTRATIO	AREA	PERIMETER	CIRCULARITY	SOLIDITY
Label	Spot ID	Track ID	Quality	X	Y	Z	T	Frame	Radius	Visibility	Manual spot color	Mean intensity ch1	Median intensity ch1	Min intensity ch1	Max intensity ch1	Sum intensity ch1	Std intensity ch1	Contrast ch1	Signal/Noise ratio ch1	Ellipse center x0	Ellipse center y0	Ellipse long axis	Ellipse short axis	Ellipse angle	Ellipse aspect ratio	Area	Perimeter	Circularity	Solidity
Label	Spot ID	Track ID	Quality	X	Y	Z	T	Frame	R	Visibility	Spot color	Mean ch1	Median ch1	Min ch1	Max ch1	Sum ch1	Std ch1	Ctrst ch1	SNR ch1	El. x0	El. y0	El. long axis	El. sh. axis	El. angle	El. a.r.	Area	Perim.	Circ.	Solidity
			(quality)	(�m)	(�m)	(�m)	(sec)		(�m)			(counts)	(counts)	(counts)	(counts)	(counts)	(counts)			(�m)	(�m)	(�m)	(�m)	(radians)		(�m^2)	(�m)
ID374277	374277	3	0.8530316948890686	64.80762763590396	66.70712483828972	0.0	88.0	88	1.1172277363933016	1		18164.55932203391	18432.0	13262.0	23900.0	7501963.0	1960.5572925993736	-0.9810481470285567	-959.2105951221109	-0.00150162135152919	-0.001457609990874859	1.1971848816822805	1.0799676243314753	-0.802228234565835	1.1085377512343164	3.9213290857255902	7.34579194215769	0.9132000103440809	0.9728773584905671
ID379396	379396	3	0.8390974998474121	66.0790190374264	66.25191468150153	0.0	121.0	121	0.6703366418359828	1		19159.40939597315	19563.0	13649.0	22951.0	2854752.0	2364.95645355436	-0.9800866838171207	-797.461754400628	0.0047004856956703025	0.06519877169000012	0.7464834424697258	0.6312030681576973	0.2819347485663	1.1826359536693938	1.4116784708612202	6.6665037901905295	0.3991621881968909	0.7694300518134729
ID388098	388098	3	0.8750485777854919	66.12540095750472	68.08500834041367	0.0	177.0	177	1.1733712175114275	1		18330.0816777042	18507.0	13014.0	23755.0	8303527.0	2108.5133409112486	-0.9809781916519315	-896.6554520342561	-0.007247842900750841	-0.005389793164598645	1.258349069264791	1.1203085200583955	1.33203404983221	1.123216548597881	4.325344809709402	7.613382315425229	0.9377246242056843	0.9837837837837831
ID401409	401409	3	0.824666440486908	63.48744020964042	68.22695092536593	0.0	262.0	262	0.669207177441703	1		19463.812080536904	19004.0	15778.0	23816.0	2900108.0	1944.8135718655742	-0.9792337075296359	-943.8594105614978	-0.03438879627852798	0.0649307659536661	0.7419289236807041	0.626082134907312	0.9563427132567108	1.185034490387659	1.4069253446966807	6.238944921391117	0.4542120106320182	0.7437185929648236
ID363530	363530	3	0.9014899730682373	64.13197805483995	65.80163885539986	0.0	17.0	17	1.1707895395375187	1		18015.549889135258	18233.0	13298.0	23212.0	8125013.0	2023.4530055918956	-0.9810420061782287	-921.4666502836347	-0.0021368451505980692	-0.0061624074144219386	1.2228834075097408	1.1369944683350037	-1.202786017258099	1.0755403316082193	4.306332305051346	8.006902733458498	0.8440891118821989	0.9597457627118645
ID402441	402441	3	0.8001291751861572	63.46830092208624	66.56347262104225	0.0	269.0	269	0.7720809653702342	1		19201.117346938776	18972.0	15190.0	24193.0	3763419.0	2290.488834065687	-0.9796933859894004	-808.8741953245395	-0.005561322541286918	0.010353445868775756	0.8373152311292719	0.7528844060396153	1.3075909869689224	1.1121431449666843	1.8727317088192548	5.486775503500919	0.7817196807414255	0.9358669833729226
ID377365	377365	3	0.9327186942100525	65.20751937744583	66.57648025129407	0.0	108.0	108	1.152555885210798	1		18213.19545454545	18482.0	12716.0	22965.0	8013806.0	2208.9890178705473	-0.9810582548713463	-854.0777242273846	0.0027695203275431082	0.008960351237127491	1.1969739830456538	1.1313603823280902	1.490681104429524	1.0579953140859903	4.173244772444933	7.830656997928994	0.8552386506375224	0.9658965896589664
ID400927	400927	3	0.7767364978790283	62.9983273894242	67.55818450538263	0.0	259.0	259	0.6075886435907046	1		19962.272727272717	19555.0	17106.0	23999.0	2415435.0	1819.807819523809	-0.9791190657081459	-1028.7267528609261	4.2513062326520726E-4	4.160417463394974E-4	0.8033971276103294	0.4785854810799892	0.7357974637220784	1.6786909744887397	1.159762784141862	4.678978748159938	0.6656974405866527	0.8776978417266195
ID365081	365081	3	0.8983539938926697	64.2656174230958	65.82777210884181	0.0	27.0	27	1.1604053917124677	1		18002.856179775277	18221.0	13224.0	22878.0	8011271.0	1946.7333835573227	-0.9810391214105619	-956.957829896091	0.003555653481349269	5.901948253924205E-4	1.2148189245119567	1.1401944746359423	1.743149923951182	1.0654488787097847	4.230282286419087	7.719736173754755	0.8920193926866219	0.9663409337676434
ID394778	394778	3	0.9007421135902405	66.26464915032739	67.59194783732555	0.0	220.0	220	1.154523265109617	1		18117.489749430537	18270.0	12860.0	23531.0	7953578.0	2264.7107931241153	-0.9810431897528085	-828.0148667469638	0.0027345297809630736	0.013246853085713587	1.1860323403560462	1.1441297152804728	1.1769231576991201	1.0366240160673577	4.187504150938455	7.860156155679255	0.8517316118298057	0.9555314533622553
ID375832	375832	3	0.9030089378356934	64.73928694080271	66.91490154178658	0.0	98.0	98	1.1532120514382798	1		18252.979638009052	18423.0	12946.0	23873.0	8067817.0	2060.8153092437647	-0.9809390846762763	-911.6391761152485	0.017964092169660408	-6.895346039612979E-4	1.2054020936763812	1.1261617745447223	0.4807451610491859	1.0703631759865884	4.177997898609434	7.946467170796897	0.8314380470362502	0.9564744287268767
ID396824	396824	3	0.790743350982666	65.2469310696722	68.2575083615443	0.0	233.0	233	0.7151103847478041	1		19604.40361445785	19543.0	15799.0	23586.0	3254331.0	2033.2292660271441	-0.9795820569806576	-925.1797374597345	-0.010775048345979208	0.06061416426801789	0.8540456481333016	0.6637641091915201	0.44782215353740684	1.2866704244879237	1.6065566436063574	6.561559758038867	0.4689124130949398	0.8028503562945379
ID362021	362021	3	0.8951352834701538	64.1843460978771	66.69085375786558	0.0	7.0	7	1.1564872981683387	1		17927.139325842694	18099.0	12789.0	23369.0	7977577.0	2249.5185597844857	-0.9809887485994078	-822.4409576578538	0.0052333269289679294	-5.705546814229092E-4	1.2188693044587218	1.1172485574837394	0.9942721824681313	1.0909562570426155	4.201763529432005	8.08493851645074	0.8077705733767744	0.9650655021834061
ID398374	398374	3	0.8397073745727539	64.96266524268913	65.61124479233831	0.0	243.0	243	1.0687797348263108	1		18112.85941644563	18200.0	12838.0	23967.0	6828548.0	2215.4315423893127	-0.980904214028702	-839.9389851668705	-7.984009741100464E-4	0.005549664732801697	1.1176747681916896	1.0548503325746001	-0.7892246660419877	1.0595576772145032	3.5886102542094664	7.944618547839429	0.7144799698744457	0.9229828850855752
ID382496	382496	3	0.8373552560806274	65.32338840080548	68.45483396713232	0.0	141.0	141	0.9543616521861261	1		18562.94701986755	18332.0	14188.0	24674.0	5606010.0	2056.875669256279	-0.9802865725821058	-897.5523650859053	0.0024838010297952022	0.016443482204591405	0.9955627115504873	0.9200060365219508	0.8999520431483681	1.0821262818167756	2.8613819510385454	11.893458715200836	0.2541963783411115	0.7668789808917206
ID372259	372259	3	0.8654943108558655	65.43174897924669	66.89229132683776	0.0	75.0	75	1.1206081608701244	1		17987.20673076922	18253.0	12786.0	22559.0	7482678.0	1991.2302779462768	-0.981082297546517	-936.9346133588884	-0.005878412741759886	0.006068387338984675	1.1631597414659116	1.100747085565596	-1.2338288306408898	1.056700269043407	3.9450947165481725	7.387606829335908	0.9083636575425804	0.9799291617473439
ID393249	393249	3	0.8623549342155457	65.93161276769712	68.08851234541868	0.0	210.0	210	1.1499274761219762	1		18081.938356164388	18363.0	13055.0	24011.0	7919889.0	2111.6756538658005	-0.9810903622073909	-888.5330088618879	0.0016175713639988757	0.016738768563132857	1.1975629656386078	1.1289673486277816	0.7267365261921153	1.0607596110677617	4.154232267786835	7.749619627635667	0.869240324858882	0.9678848283499448
ID380973	380973	3	0.7760426998138428	66.4374992733434	67.04796920628146	0.0	131.0	131	0.6531896414222087	1		19205.319148936163	19424.0	13570.0	22703.0	2707950.0	2096.1989999559714	-0.9795880832871676	-879.3843257538007	-0.029542508943306057	0.03183338700673627	0.6584073005036386	0.6250160913807019	0.41742008939159964	1.0534245591168274	1.340381578393465	7.381602104949526	0.30912707999896394	0.7382198952879582
ID367148	367148	3	0.9178683757781982	64.16197746993446	65.98350578940178	0.0	41.0	41	1.1486110160726173	1		18065.56880733943	18280.0	13183.0	23556.0	7876588.0	2078.299554114848	-0.9809755439506439	-896.4362777784492	0.009095659640644559	0.010936668346055105	1.2160783962385848	1.1190619038667744	1.620917833281614	1.0866944822592766	4.144726015457806	7.82051658303835	0.8515983446185554	0.9550930996714128
ID366127	366127	3	0.8744378089904785	64.06661143931419	65.9136531020405	0.0	34.0	34	1.1701432300543515	1		18060.59471365639	18328.0	13470.0	23259.0	8199510.0	2034.3284747323014	-0.9809932281765424	-916.4285553334454	0.010054608367737833	0.025410549458705554	1.2637127989318855	1.1311915825924355	-1.5420827108388673	1.1171518762858377	4.301579178886831	7.813698041573813	0.8853694600547609	0.9741657696447785
ID405037	405037	3	0.8507888317108154	64.61533721647396	68.4844976366837	0.0	286.0	286	0.7502157969686122	1		19188.456989247323	19002.0	14886.0	24433.0	3569053.0	2297.306931164818	-0.9794223256608782	-795.105459269738	0.009852689321179173	0.004018640355783528	0.845918540517707	0.6470674246043517	0.8113349652798012	1.3073112760002443	1.7681629331998758	6.571010872875649	0.514597621359472	0.851258581235698
ID389163	389163	3	0.8818315267562866	66.05189694783549	67.87436216525354	0.0	184.0	184	1.1386890534806706	1		18278.142523364506	18492.0	13401.0	22870.0	7823045.0	1982.5647975188174	-0.981073676669298	-955.806616575712	-0.004713577753642213	-1.27411872974675E-4	1.1801172518422731	1.1177567033568785	-0.09312857962747426	1.0557908069780406	4.073429122990063	7.425034842869082	0.9284810324240941	0.9805491990846679
ID391220	391220	3	0.912038266658783	66.30244562204672	67.94210775472338	0.0	197.0	197	1.153867844525933	1		18241.739726027394	18475.0	12957.0	22768.0	7989882.0	2064.188794254707	-0.9810474849227061	-914.8923841236428	-0.0011889904651280314	-3.1354594148858954E-4	1.196137991482911	1.1368995573215797	0.7946399096150146	1.0521052486825582	4.182751024773927	8.078650243211422	0.8053678076353237	0.9628008752735229
ID406071	406071	3	0.849376916885376	63.3161406763431	66.4701631012788	0.0	293.0	293	1.0480525164181986	1		18087.690607734796	18174.0	12730.0	23373.0	6547744.0	2123.9243165304206	-0.9808693542013854	-873.284223239812	0.03699288522236679	-0.009462540647124871	1.006185340276542	0.9643377300995579	-1.1310841077972271	1.0433951808280526	3.450769595438514	10.286964903822891	0.4097805212643251	0.878934624697338
ID368689	368689	3	0.9308066964149475	64.90567595552294	67.43363211382146	0.0	51.0	51	1.14861101607262	1		18149.35779816513	18353.0	12297.0	23911.0	7913120.0	2276.703427540251	-0.9809844533702401	-822.5041674923167	0.007216458724734072	-0.0025440313358560587	1.1732943275550038	1.1495188269041878	0.8825530628441465	1.0206830023957474	4.144726015457825	7.592436416151473	0.9035316371725105	0.9732142857142849
ID373808	373808	3	0.8989144563674927	65.34801949938651	66.69658288297623	0.0	85.0	85	1.1472930454537291	1		18057.337931034475	18337.0	12557.0	23327.0	7854942.0	2087.6828164789586	-0.9811235089595461	-899.1282032592844	0.0025526797991947342	0.011309542618301504	1.1858988065741194	1.1468950362182424	-0.9982437158221684	1.0340081429635335	4.135219763128807	7.680283397282147	0.8809554928405653	0.9742441209406497
ID369715	369715	3	0.8885001540184021	64.45885678373186	67.02804436668968	0.0	58.0	58	1.106340970131444	1		18115.8024691358	18380.0	13618.0	23067.0	7336900.0	2110.0586568013705	-0.9810616666105072	-889.5033603395397	-0.008480902098162827	-0.001456827553720766	1.2111452225030765	1.0613246168097776	1.3061282608521512	1.141163790343093	3.84527906709331	7.44423290261971	0.8719625313263261	0.959667852906286
ID384050	384050	3	0.7945806980133057	65.95971396243148	67.65141351607018	0.0	151.0	151	0.680417457759526	1		19463.58823529413	19571.0	15395.0	23747.0	2977929.0	2065.414029251545	-0.97930343453232	-891.7944748415284	0.011444720312455036	0.04083077344347429	0.7226163882858462	0.6560790724977159	0.2939005469600359	1.1014166105539998	1.4544566063418487	6.49403848508214	0.4333920261436271	0.8203753351206436
ID396349	396349	3	0.8601337671279907	66.31903392478628	67.4071093842917	0.0	230.0	230	1.1293499111606162	1		18002.432304037993	18359.0	13152.0	22152.0	7579024.0	1946.698026892293	-0.9813102854416235	-971.1051911824133	0.012780447175918187	-0.005602184806101321	1.19697025522946	1.0940271279786546	-1.3889397193569095	1.0940955892391857	4.00688535668686	7.575122096585207	0.8774805652078322	0.9678530424799081
ID403513	403513	3	0.7995105385780334	65.59277077396592	66.25777881721322	0.0	276.0	276	0.6892544183474604	1		19664.14374999999	19466.0	15867.0	24112.0	3146263.0	1920.469547036028	-0.978775875561239	-944.389357566331	-0.0019220478197288532	0.005938190685839953	0.8078359886534436	0.5863341765440427	1.0848905220304537	1.377774008356415	1.4924816156579934	6.294031866488168	0.47343567393484876	0.835106382978724
ID394311	394311	3	0.9309247136116028	66.08736623275028	67.94525992929353	0.0	217.0	217	1.188743548141024	1		17916.165591397857	18187.0	12741.0	23016.0	8331017.0	2144.8252411776602	-0.9812716953750413	-875.3343241134511	-0.007145417733026478	-0.002830290544853509	1.269187103009885	1.1508095540852639	1.0184217482500246	1.1028645865029467	4.439419837657782	8.059233056286626	0.8589119650096046	0.9658738366080664
ID392769	392769	3	0.9168340563774109	66.31020639886088	67.79545658080377	0.0	207.0	207	1.1472930454537233	1		18063.741935483875	18448.0	12752.0	22141.0	7839664.0	2154.5505380493437	-0.9811440937358049	-872.5019646392377	0.007547640086806794	-4.8026524157369037E-4	1.1781097624158086	1.1350332637369027	1.4469005686039402	1.0379517500104656	4.135219763128767	7.382600234629387	0.9534320667827193	0.9886363636363636
ID401986	401986	3	0.8311175107955933	62.62048193572159	66.56244565390675	0.0	266.0	266	1.0143064590852628	1		18368.405882352934	18245.0	13127.0	23559.0	6245258.0	1873.4994388731275	-0.9806120352546643	-991.7743987994851	0.029766761955381787	-0.06193425947415218	0.9973240032578549	0.9534579182103216	2.3161761607142655	1.046007363523575	3.2321257918707857	11.214091552954885	0.3229757564376558	0.8333333333333333
ID363072	363072	3	0.8919708728790283	64.29916575678313	65.9112164537046	0.0	14.0	14	1.1675544144271186	1		17979.818984547466	18192.0	12958.0	23734.0	8144858.0	2114.461524350199	-0.9809546201077742	-875.9408914582054	-0.0020583776124341044	0.0011502896148030575	1.2462008891322736	1.122474303580448	1.4655570247632004	1.1102266529907765	4.28256667422876	7.60308661857705	0.9309666438312684	0.9793478260869558
ID370755	370755	3	0.8872678875923157	65.94892255244513	67.20419957025204	0.0	65.0	65	1.1746599287373123	1		18060.455142231967	18294.0	12946.0	24407.0	8253628.0	2219.9225257790945	-0.9809085993277533	-836.010280406802	0.0026274683324016613	-0.008632256366727323	1.2306778720296117	1.141754326993308	1.3239311503253803	1.07788325643615	4.334851062038464	8.057956212966877	0.8389464454017195	0.9579831932773107
ID378435	378435	3	0.8854304552078247	64.78145088875405	66.44720332994525	0.0	115.0	115	1.1630101208971275	1		18268.511210762346	18509.0	13223.0	23883.0	8147756.0	2125.451227410018	-0.9810258334025429	-888.7911926542582	0.002529969610038704	0.00428284261424704	1.1916363588961754	1.1559044957368694	0.07914744469147053	1.0309124700968721	4.249294791077178	7.959739753153129	0.8428086570245086	0.9654427645788336
ID387651	387651	3	0.8858796954154968	66.27535800586924	67.82585763147155	0.0	174.0	174	1.1577948025974152	1		18341.094808126407	18667.0	13161.0	23000.0	8125105.0	2155.5002894405766	-0.9810110225912332	-879.1833914262631	-0.005406973383980571	-6.617397394759213E-4	1.2286971956451218	1.111189502810081	0.9646724119434679	1.105749462659498	4.211269781761021	7.835706580644153	0.8619192858400839	0.9661941112322803
ID376911	376911	3	0.8518847227096558	64.81669119530659	65.97930843374587	0.0	105.0	105	1.1366942682055632	1		18308.810747663534	18559.0	13358.0	23542.0	7836171.0	1979.810435932223	-0.9810665621587279	-958.3750913879419	-0.008796004323491572	0.010317430740665193	1.1857548728151153	1.1095360381361077	-0.44836638994908284	1.0686943299354623	4.0591697444965416	7.456254952691692	0.9174989541421268	0.9782359679266894
ID400460	400460	3	0.7797807455062866	62.98104430054068	67.82384214988076	0.0	256.0	256	0.7044524056951665	1		19227.182926829257	18858.0	15201.0	23986.0	3153258.0	2137.161951185799	-0.9796773192434867	-867.3817474054799	-0.00635998438914241	0.051116843194019344	0.7908808623580832	0.6509925634448229	0.924740907101266	1.2148846342775725	1.5590253819611908	6.006098055315651	0.5430980125127138	0.8179551122194519
ID364617	364617	3	0.8612434267997742	64.46434880596851	65.8325792766067	0.0	24.0	24	1.117227736393298	1		17982.401937045994	18221.0	13197.0	22203.0	7426732.0	1901.319545161142	-0.9809953901656421	-976.4063435016318	0.0027036433445227	-0.004032123679484893	1.1748375977008527	1.105786495955602	-1.2187392692949621	1.062445238748894	3.9213290857255645	7.512213191844486	0.8731871699441933	0.979809976247031
ID382025	382025	3	0.8312723636627197	65.5231299477772	68.22079037676353	0.0	138.0	138	0.7837503567261456	1		18935.563725490192	18601.0	14328.0	24755.0	3862855.0	2330.970907219413	-0.9797290202755846	-785.2403618995802	0.0019674721234194657	0.009908478870530786	0.8153547160162333	0.7775248342764579	0.9990330099805808	1.0486542423753948	1.9297692227934347	5.446268111719615	0.8175554261700811	0.9530516431924886
ID375381	375381	3	0.8803744912147522	64.50697838821975	66.62060711936121	0.0	95.0	95	1.143330017910761	1		18212.496535796745	18493.0	13305.0	23638.0	7886011.0	2009.06369744254	-0.981102436306347	-941.2701967399533	0.008091313072445807	0.005053903834870532	1.1749715198005786	1.143994556748236	1.8029220912153718	1.0270778937448737	4.106701006141694	7.707340496921348	0.8687480785780868	0.956810631229236
ID373334	373334	3	0.8009129762649536	64.89085700573561	66.88198595584804	0.0	82.0	82	1.0595383664339997	1		18019.752688172055	18244.0	13703.0	22844.0	6703348.0	1849.2120586518397	-0.9810163168559144	-1007.1353957257743	-0.020326668283586494	0.015196386833286855	1.1161707549300357	1.0433976837324648	-0.5757135286650391	1.069746245685773	3.526819614070774	7.461166431564083	0.7961220564826372	0.9345088161209074
ID368208	368208	3	0.8927013278007507	64.08428755884792	66.27891226715148	0.0	48.0	48	1.1617084863304812	1		18118.742729306487	18285.0	12937.0	23582.0	8099078.0	2286.8868990985907	-0.981044057056239	-820.0805012663883	0.003934005476271874	0.004407160258098812	1.2375337917569413	1.1156784852427295	1.1060048473632405	1.1092208087957354	4.239788538748131	7.824990013334887	0.8701346768683519	0.9612068965517246
ID390748	390748	3	0.884611189365387	66.09003618591748	67.77737066227918	0.0	194.0	194	1.1604053917124677	1		18222.84234234235	18532.0	12122.0	22728.0	8090942.0	1972.9876835568916	-0.981062397090619	-956.9590711321084	0.002414156558963285	7.576429103617269E-4	1.2103178504952397	1.1383349772080473	-0.9646677157801955	1.063235229285269	4.230282286419088	7.780740023284203	0.8780867092784935	0.9663409337676443
ID397919	397919	3	0.7857624888420105	65.85897103068385	66.82891559394673	0.0	240.0	240	0.6391409101911303	1		19372.095588235297	19479.0	15431.0	22654.0	2634605.0	1857.9829002070696	-0.9790968945130935	-976.741739897294	0.006903641580615499	0.032746432106847065	0.7013016979425037	0.5249050906900695	0.7372087519595654	1.336054289396457	1.2833440644192864	6.732554181990263	0.3557896055283085	0.8333333333333297
ID361561	361561	3	0.9038942456245422	64.40195173373066	66.039130659987	0.0	4.0	4	1.1836416209560043	1		17898.153347732186	18107.0	13104.0	23497.0	8286845.0	2144.648612532778	-0.9809854321747407	-861.1090897732213	-7.419208141848546E-4	0.0034440987058299032	1.2688437160578527	1.1256650883767543	-1.5115738614704948	1.1271946950825016	4.401394828341656	7.888577505605295	0.8887974483871276	0.968619246861924
ID399974	399974	3	0.8362618088722229	62.84901663858043	65.86750961007226	0.0	253.0	253	1.1077076673420092	1		18095.716049382703	18247.0	12468.0	23731.0	7328765.0	2094.493770418281	-0.9810469292310043	-894.4105103696833	-7.108198004503819E-4	0.0015779657565900718	1.128223130215331	1.1049786317103591	0.3630781618746531	1.0210361520466622	3.8547853194223496	7.401475414519822	0.884246722189129	0.9724220623501202
ID388705	388705	3	0.9155579805374146	65.96205010621566	68.19341352610971	0.0	181.0	181	1.1849191622031632	1		18343.887445887423	18508.0	13200.0	24835.0	8474876.0	2270.358069051567	-0.9809727926836652	-833.1226228531946	-0.0053003839511989665	0.0019319777786508789	1.2296277026984708	1.16467007490101	-1.3622998114447415	1.0557734153193399	4.410901080670688	7.8194094227385085	0.906544809759019	0.973767051416579
ID371808	371808	3	0.8973667025566101	65.59400186605473	67.01101731578512	0.0	72.0	72	1.1346959761213802	1		17988.26229508198	18252.0	12336.0	22631.0	7680988.0	2135.7927306545434	-0.9810521943569922	-872.1542379398358	-0.006149296807586985	0.005805528148149229	1.175600989585948	1.1219175223737519	-1.289916112015854	1.0478497448712742	4.044910366003005	7.830092745959944	0.8290580752311746	0.952967525195969
ID387181	387181	3	0.8217523097991943	66.24217094358701	67.36994246331804	0.0	171.0	171	0.6781902260627511	1		19309.152317880795	19736.0	14068.0	23493.0	2915682.0	2303.7777750131613	-0.9799851922138344	-820.7685551822061	0.026241189612669635	0.02527003564068622	0.7610131337034763	0.6057550094342585	0.11748963400631252	1.2563051429227474	1.44495035401281	6.754368038799225	0.39800941665173883	0.7619047619047616
ID392300	392300	3	0.849819004535675	65.89777830369555	68.08850400558562	0.0	204.0	204	1.143991475887937	1		18187.699769053103	18435.0	13625.0	23627.0	7875274.0	1978.1112103667606	-0.9809826240377861	-948.5665168395855	0.004393404326607224	-0.00240288872278913	1.189209416278813	1.1276461413178418	-1.410859913434868	1.0545944979592838	4.111454132306193	7.597684621846783	0.895040710341971	0.9686450167973124
ID364143	364143	3	0.8421242833137512	64.82448871022785	65.71202728049008	0.0	21.0	21	1.1306887971211976	1		17961.596698113215	18322.0	12767.0	21465.0	7615717.0	1854.700776230703	-0.981140574279799	-1007.6364160073086	0.005113389038036157	-0.006198638455852811	1.1706877990206273	1.1281094847953537	-1.1284911629685814	1.0377430690896083	4.016391609015893	7.462485717476307	0.9063144185406632	0.9723820483314148
ID366703	366703	3	0.8879719376564026	64.38173930567885	66.51572323826299	0.0	38.0	38	1.1591008321187928	1		18074.75675675677	18297.0	12742.0	23390.0	8025192.0	2219.8239643716092	-0.9809548987404265	-838.7831080688852	-0.0023100964660667865	-0.005475589168442651	1.2320627984488601	1.1229453006571677	1.198241911938805	1.0971708040701849	4.220776034090058	7.778811448213892	0.8765479584232159	0.9747530186608123
ID365673	365673	3	0.881901204586029	64.27141827147625	66.16580179999838	0.0	31.0	31	1.1694965633953722	1		18091.893569844782	18348.0	13244.0	23490.0	8159444.0	2076.2215482785887	-0.9810047189538939	-900.0480570182946	-0.008120503202436966	0.017729033741119324	1.2397712108683456	1.132393253877488	-1.3532533458529774	1.0948239108835902	4.296826052722313	7.819738530531096	0.8830253532485147	0.9637526652452023
ID385640	385640	3	0.7758935689926147	66.11243667022508	67.39595468459905	0.0	161.0	161	0.6508692445986256	1		19575.07194244603	19794.0	15219.0	23120.0	2720935.0	1950.0528964965554	-0.9790750842469226	-939.3755473977598	0.04849797999763062	0.02577901757841741	0.7580056561394142	0.57976773850115	0.15699100452739945	1.3074298651026277	1.3308753260644346	5.694515960752609	0.5157433161930347	0.8510638297872354
ID403048	403048	3	0.8870988488197327	64.38975964008382	66.02964301853915	0.0	273.0	273	1.1380245135621048	1		18185.720279720284	18369.0	12285.0	23970.0	7801674.0	2276.113603607478	-0.9809604797966682	-823.3075143888805	0.0029752034306591876	0.005513676523862568	1.1926256063620662	1.0948281693715989	-0.6183481045485795	1.089326745261405	4.068675996825561	7.876635836386057	0.8241028893135924	0.9661399548532726
ID404584	404584	3	0.8355721235275269	66.0148695325939	67.78032456813847	0.0	283.0	283	1.1206081608701197	1		18059.14320388349	18275.0	13268.0	23379.0	7440367.0	2020.3836742365497	-0.9810720795422322	-926.597877395796	0.0011067282930698331	0.006761734265736077	1.1480031101065074	1.1128581375289444	-1.3991810719526856	1.0315808200455818	3.945094716548139	7.387114499106243	0.9084847413002411	0.9639953542392569
ID361085	361085	3	0.8632773160934448	64.25684371833032	65.7756722106514	0.0	1.0	1	1.142005952593474	1		17843.42361111111	18117.0	13444.0	22482.0	7708359.0	1941.8212021600136	-0.981097652684757	-953.8837290794498	0.010181341848227542	0.0036240627489409942	1.2044497190469843	1.101942806937206	-1.1713356488392275	1.093023804379368	4.097194753812647	7.810740458979622	0.8439409453697769	0.958843159065628
ID377981	377981	3	0.8887080550193787	65.07631797184919	66.14759238879502	0.0	112.0	112	1.1505851413036376	1		18211.540045766596	18521.0	13096.0	23275.0	7958443.0	2134.857684140761	-0.9810721223149812	-884.3145163832377	-6.223208464042027E-4	0.007749315828674511	1.1843095532560763	1.1363928014234814	0.08965154539681995	1.0421656594203808	4.15898539395138	7.782108925918505	0.8629838106647172	0.9594298245614035
ID393854	393854	3	0.8818175792694092	66.16499605701593	67.81368601801657	0.0	214.0	214	1.1206081608701193	1		18092.009638554206	18278.0	12833.0	23867.0	7508184.0	2258.196634165018	-0.9809745493949443	-826.1860142333871	0.002711165360571875	0.01772004118260927	1.1464167666139682	1.132547925645235	-1.5025405253117612	1.012245698971928	3.945094716548137	7.761826347264616	0.8228855841925193	0.9474885844748854
ID370303	370303	3	0.8773136138916016	65.7704304905558	66.37286136020123	0.0	62.0	62	1.1453132457983535	1		17913.29816513762	18343.0	12261.0	21635.0	7810198.0	2011.0550471946817	-0.9811009555202823	-924.816231671511	-0.00488798695616683	0.005807410513987854	1.1853332542260655	1.1300577269961671	0.07591206718750187	1.048913896971288	4.120960384635259	7.811800044667195	0.8486059392999884	0.9654788418708246
ID374911	374911	3	0.881773829460144	64.56122118559165	66.82641637833282	0.0	92.0	92	1.1571412350586898	1		18219.878103837473	18398.0	12941.0	23752.0	8071406.0	2095.6398754008655	-0.9809049136493011	-893.2316284982193	0.002119314269275353	0.006339561517718433	1.1929470574610292	1.1396965141347497	-1.1088383230250778	1.0467234414301136	4.206516655596526	7.7466531795014415	0.8808546495771156	0.9714599341383092
ID376447	376447	3	0.8493703603744507	64.68005666544728	66.91421731649056	0.0	102.0	102	1.0967264032169424	1		18287.576826196466	18595.0	13864.0	23148.0	7260168.0	1868.2553635143142	-0.9810697204035862	-1014.5951103965604	-0.016342032391832424	0.01737712267025017	1.1506692258924172	1.0702970732887402	2.5722824527823787	1.0750933125106235	3.7787353007901077	7.241172304013944	0.9056044991882507	0.9778597785977863
ID390267	390267	3	0.8941612839698792	65.66366414708578	67.94331818221184	0.0	191.0	191	1.1353624642705455	1		18354.760563380267	18490.0	13214.0	23844.0	7819128.0	2110.925728109361	-0.9810550802076554	-900.5470049049492	0.02513815568606231	0.007532101641519836	1.173251671076266	1.1438286569717937	-1.390641901381409	1.0257232706359776	4.049663492167489	7.579895220980296	0.885732124487984	0.9648924122310308
ID395896	395896	3	0.8808863759040833	65.04221256603566	68.46780378892926	0.0	227.0	227	1.1400169711954282	1		18217.498834498827	18427.0	14017.0	22970.0	7815307.0	1951.9856624175518	-0.981049036169001	-966.2767621530826	0.006458745250180387	0.00443794963443626	1.1861793455629093	1.1070900298708595	-0.7782074095537543	1.0714389196525196	4.082935375319107	7.602298899636818	0.8877536947366254	0.9673423423423412
ID369274	369274	3	0.8812621235847473	64.63756774993469	67.11551436654933	0.0	55.0	55	1.0814451111579342	1		18166.693094629147	18394.0	13003.0	23731.0	7103177.0	2171.1735259823313	-0.9811106579893565	-869.1855621518014	0.010730815404759281	0.003827237707624036	1.1122318065745433	1.0724188346326506	-0.8797558225925531	1.0371244616899427	3.6741665251707554	8.177636957032671	0.6904194975914055	0.9403892944038923
ID381562	381562	3	0.8663333654403687	66.18712830582727	66.90727391208911	0.0	135.0	135	1.1400169711954304	1		18040.006993006995	18316.0	12283.0	23037.0	7739163.0	2005.3183289488666	-0.981095220547582	-933.7334532850082	0.01193798642033244	-0.006334527358109709	1.1924245296438312	1.1286203464446751	-1.2816026849898607	1.0565329017859273	4.082935375319123	7.823670673005518	0.838226231902014	0.9565701559020051
ID362631	362631	3	0.8879604935646057	64.2534460927535	66.26435569243917	0.0	11.0	11	1.144652551629841	1		17974.94930875576	18206.0	13335.0	23872.0	7801128.0	2173.768182879191	-0.9810187494455133	-854.7457066755171	-0.004203275736461785	-0.0021683970176617348	1.1926670539042052	1.1262781087984504	1.426544688866952	1.0589454279428203	4.116207258470713	7.6193572093909285	0.8909850747092073	0.9654403567447046
ID397443	397443	3	0.8126542568206787	65.30381049316435	67.21303644882929	0.0	237.0	237	0.7592367519142212	1		17293.34210526316	18275.0	12993.0	19480.0	3285735.0	1802.0738945720814	-0.9818976278928268	-1041.0391357306744	0.007961904404324375	-0.012724090182334096	1.04266789343298	0.5824240008180808	0.6676064379632605	1.7902213713178619	1.8109410686805458	6.239192883792214	0.5845980438999099	0.8758620689655157
ID399488	399488	3	0.9050024747848511	62.02761806349947	67.77717109340094	0.0	250.0	250	1.1406803503444924	1		17956.829039812652	18012.0	13100.0	23594.0	7667566.0	2171.845645588722	-0.9811002050442101	-858.3945687516842	0.004167406052799848	-0.002945113402809467	1.1987513693468774	1.1149905329794427	2.1906701691329675	1.0751224641734056	4.087688501483599	7.347256602102678	0.9515623316448818	0.9873708381171067
ID406656	406656	3	0.8353127837181091	64.50842577668858	66.06819046051288	0.0	297.0	297	0.7914343674973382	1		19071.758454106275	18788.0	14816.0	24256.0	3947854.0	2413.6221460084535	-0.9797148768872442	-763.2617633442712	-0.002328121526592314	-0.009051827950973713	0.8837953788649239	0.722586533782723	1.1978360947069902	1.2230997085404796	1.9677942321095538	5.6085239069824295	0.7861264275575119	0.947368421052631
ID405643	405643	3	0.7961334586143494	62.828705143971526	67.04794740257107	0.0	290.0	290	0.7098013997816098	1		19257.463855421684	19244.0	14726.0	23305.0	3196739.0	2113.965527202562	-0.9796378623464822	-876.5433091985651	0.002551081763885328	0.00606602602334324	0.8232096256696837	0.5743684659727135	0.9839414561303619	1.4332430738089856	1.5827910127837828	6.506682124316614	0.4698013484386224	0.8451776649746208
ID372875	372875	3	0.9365164041519165	65.73209922865679	66.74980817685555	0.0	79.0	79	1.1340290962658794	1		18004.489411764705	18359.0	12217.0	22552.0	7651908.0	2294.001534047677	-0.9810210997958739	-811.3802038646428	1.6465225933108956E-4	0.006599761508046453	1.1721438717289727	1.116625784857348	1.464873293666523	1.0497195099956582	4.040157239838489	7.628147784245305	0.872509039937251	0.9626274065685168
ID401554	401554	3	0.7951765656471252	62.561424330438136	68.26865072401748	0.0	263.0	263	1.0437127358041793	1		17978.972222222234	18066.0	12756.0	23780.0	6472430.0	2206.449814689101	-0.9811295610436725	-847.3155204010183	0.03659497182451287	0.004478616550655281	1.10470322079218	0.9311815791109359	-1.5413405766072734	1.1863456554272878	3.4222508384513914	9.169123135852956	0.5115240911588524	0.9375000000000009
ID367762	367762	3	0.8959148526191711	64.52199336906749	67.00748785958741	0.0	45.0	45	1.140680350344497	1		18010.990719257567	18234.0	13271.0	22915.0	7762737.0	2170.946027824649	-0.9811337236415736	-862.90022720984	0.004333731058234511	5.190800796034974E-4	1.1978505466698406	1.1013670222888745	0.7664043916343548	1.0876034259501004	4.0876885014836315	8.039737942990449	0.7947012045497432	0.955555555555555
ID391826	391826	3	0.8651534914970398	66.30522937380053	67.67004633918712	0.0	201.0	201	1.1584480014096605	1		18108.259009009013	18450.0	12918.0	22055.0	8040067.0	1968.589906365623	-0.9811796479869308	-959.1184129835995	-5.609657436714731E-4	0.0032361491697279606	1.2097171107618232	1.1313367131625292	1.3421790768921469	1.069281228733566	4.216022907925553	8.110524161951862	0.8054062234540666	0.9506966773847795
ID371359	371359	3	0.8303751349449158	65.6266719736838	66.85533196026077	0.0	69.0	69	0.9606819970994485	1		18502.70819672132	18486.0	13174.0	22518.0	5643326.0	1866.2884227982424	-0.9803557870397807	-989.5451545697522	0.010294586135725297	0.00849301573947963	0.942058130626832	0.883172901940145	1.9144145556224483	1.0666746325179686	2.8994069603546677	13.776577476399279	0.19197132539080505	0.7084785133565596
ID374431	374431	3	0.865061342716217	64.43389951875945	66.27499272458908	0.0	89.0	89	1.1083903839968654	1		18154.701234567892	18454.0	14011.0	22745.0	7352654.0	1831.7778998502145	-0.9810204635814602	-1024.563200447141	0.0028893774257318975	0.004557807058341134	1.1717655765561907	1.0760133402368708	-0.415996657867539	1.0889879639394073	3.859538445586862	7.454978325967694	0.872674860172067	0.9586776859504126
ID389790	389790	3	0.7878716588020325	65.80645178822718	67.67534193106586	0.0	188.0	188	1.1090726803889643	1		18250.872235872223	18513.0	13097.0	22655.0	7428105.0	1811.113061236634	-0.9811005892988127	-1046.2448464246916	-0.0032909619142082176	0.004903482856726681	1.1770791975448676	1.0656591596710414	-0.6733337248712362	1.1045550416966532	3.864291571751375	7.331967540537774	0.9033138820951233	0.9701670644391392
ID388251	388251	3	0.9141654372215271	66.17085409291066	68.01725616291215	0.0	178.0	178	1.181082392835309	1		18293.425162689793	18563.0	12936.0	23556.0	8433269.0	2189.983011979035	-0.9810379029383183	-864.3381841350422	0.0031991179012552267	0.00534193530631415	1.2029224472521762	1.1816385050407905	0.6860181781982553	1.0180122280380928	4.382382323683588	7.753314584086876	0.9161051325253758	0.9777306468716864
ID402584	402584	3	0.8498400449752808	63.641775443175	66.89399348863051	0.0	270.0	270	0.801879664032455	1		19262.539906103277	18514.0	15263.0	25733.0	4102921.0	2579.8960807201292	-0.97943462799601	-711.181120488272	0.013695127537529292	-0.0111528599972646	0.8995231123414448	0.7535318969386771	1.0526636485172172	1.1937425820935734	2.0200786199192424	5.563045115200259	0.8202627169755716	0.9402654867256655
ID379557	379557	3	0.9119925498962402	66.07653809438122	66.29133526355078	0.0	122.0	122	1.1505851413036379	1		18055.72018348623	18403.0	12135.0	23612.0	7872294.0	2260.8370456116645	-0.9812115644465738	-834.156597766947	0.007406944689240324	-0.007465024067430193	1.1945005934109578	1.13986983794625	1.2582435773859282	1.047927187513917	4.158985393951381	7.5500300042477795	0.916853408988582	0.9820426487093155
ID386725	386725	3	0.7779444456100464	66.14745965345638	67.41949469300044	0.0	168.0	168	0.624776358786576	1		19699.66923076923	19812.0	15353.0	22831.0	2560957.0	1766.2214272433873	-0.9789540718818135	-1037.6192376084591	0.036370668518162175	0.014346737386251586	0.7695300039298563	0.5371427866658604	0.023697425967425564	1.4326358335861944	1.226306550445086	5.297975512616437	0.5490210788088788	0.8459016393442629
ID363686	363686	3	0.8742146492004395	64.5795714030552	65.8549938948954	0.0	18.0	18	1.155178313823375	1		18002.477272727283	18307.0	12754.0	22936.0	7921090.0	1999.636957809048	-0.9810275575945062	-931.0415783432107	0.003416887216787948	-0.0056954299571547636	1.2197880439981046	1.1250245642343941	-1.2600543676005682	1.0842323650312464	4.192257277102974	7.755298178507417	0.8759126339101326	0.95973884657236
ID399010	399010	3	0.8234527111053467	63.86866876539736	66.87917804003779	0.0	247.0	247	0.7711005447012647	1		19444.683673469386	18830.0	15902.0	25668.0	3811158.0	2385.611054751505	-0.9792167056228894	-768.0609134152917	0.014502578092416521	0.020083277388241016	0.8732684718609885	0.7133210267354939	1.1360556176957786	1.2242292588198225	1.8679785826547342	5.345075760806383	0.8216257202998354	0.9562043795620437
ID377517	377517	3	0.8829715847969055	64.95744504700576	66.42261207550455	0.0	109.0	109	1.1759472276756455	1		18265.147252747247	18511.0	12933.0	23738.0	8310642.0	2184.985539692505	-0.9810340251295402	-864.7956686952449	0.025317529183390017	0.012553989930386089	1.2471601662325371	1.1520503410748804	0.15843951367606102	1.0825570044698896	4.344357314367496	7.7843023634396555	0.9009402887209148	0.9702760084925695
ID365225	365225	3	0.8789259791374207	64.22962134537495	65.99831176040595	0.0	28.0	28	1.138689053480671	1		18063.948598130843	18287.0	13137.0	23251.0	7731370.0	2035.5682741575667	-0.9810339505369967	-918.0454222079314	-0.004883375271812684	-0.0032891893068257164	1.2309254044958027	1.0848747713858977	-1.514613646093523	1.1346244165336514	4.073429122990067	7.39364891582677	0.9363805392391796	0.9850574712643676
ID375977	375977	3	0.9040690064430237	64.87152647522657	66.31489668426323	0.0	99.0	99	1.1868328956098193	1		18308.012875536486	18539.0	13033.0	25263.0	8531534.0	2332.599805709782	-0.9810312416600464	-811.8483344826244	-0.0030062386280742585	-2.363625874468699E-4	1.2347215729128924	1.1494587037360005	0.5389076536360333	1.0741765397049658	4.425160459164266	8.074830567825245	0.8528488149428625	0.9627714581178907
ID382640	382640	3	0.7963231205940247	66.23175811337757	67.36535825224351	0.0	142.0	142	0.6450317343527858	1		19362.48175182482	19624.0	14420.0	22902.0	2652660.0	1965.4443297299194	-0.9794068778469955	-937.0682513456464	0.0264740939972477	0.09161156834384447	0.7479887629004424	0.6369633426696157	0.265058258072862	1.174304253939483	1.3071096952418508	5.9969524873061815	0.45673120422017743	0.7392473118279563
ID396979	396979	3	0.8198376297950745	66.23543574542943	66.96925162479495	0.0	234.0	234	0.6781902260627551	1		19431.92857142857	19523.0	14891.0	23143.0	2992517.0	1915.503712340124	-0.9790016009616491	-945.9324423595851	-0.005043452957545031	0.01726970583741452	0.7471016677148516	0.6329439368234585	0.7481591775054605	1.1803599406675953	1.4449503540128266	6.064293449294909	0.4937446157937653	0.8306010928961766
ID405183	405183	3	0.8055971264839172	63.24275527198273	67.39688325611094	0.0	287.0	287	0.7818175538905924	1		19121.18592964824	18778.0	14800.0	24742.0	3805116.0	2417.3003329332096	-0.9796782268368223	-762.6689488694624	0.0073542041366712356	0.0059318095608216345	0.8666588832079931	0.7349672499055092	0.7052065401883035	1.1791802741134585	1.9202629704643945	5.471555390188559	0.8060258516048846	0.9395348837209279
ID393404	393404	3	0.9213125109672546	65.96317984919573	68.07431672912539	0.0	211.0	211	1.155178313823373	1		17893.594965675045	18232.0	12684.0	24189.0	7819501.0	2295.544134744909	-0.9812426919096595	-815.5448969926584	0.010629704600759411	0.019623321218284185	1.1879197852297194	1.1552148523885541	1.0123850792680917	1.028310692832198	4.192257277102961	7.6231411895387895	0.9065460382606968	0.9702970297029702
ID368825	368825	3	0.8869346976280212	64.63838247123813	67.17016764431389	0.0	52.0	52	1.1266673660156827	1		18199.50238095237	18411.0	12605.0	23840.0	7643791.0	2278.116807483424	-0.9809187326524337	-821.3709386894947	-0.007061125964827497	0.0040366517976256405	1.1563065662582555	1.120997958875126	-1.3402095390006845	1.0314974769611178	3.9878728520288007	7.562000050073848	0.8763504523735837	0.9721900347624556
ID372408	372408	3	0.8748140931129456	65.49730439678088	66.87838066584425	0.0	76.0	76	1.1280094360162107	1		18015.985680190952	18266.0	12762.0	22572.0	7548698.0	2016.2955242083876	-0.9810257518277079	-923.9525505920803	-0.0035834116311076764	0.020867051123684737	1.183015626459599	1.1048869859978285	-0.9713461882213892	1.0707118840676833	3.9973791043578477	7.638216663193147	0.8609962410656782	0.9600456621004569
ID362171	362171	3	0.8986421227455139	64.70306234987288	66.92308881507428	0.0	8.0	8	1.1400169711954307	1		17926.783720930223	18165.0	12251.0	22804.0	7708517.0	2175.1378280076747	-0.981025800699755	-852.2412767795796	0.011779065893096921	-0.004296273994220226	1.1956738021913056	1.1255564002960416	0.7090438663568904	1.0622957693428972	4.082935375319124	7.643677860946651	0.8781680224907128	0.9706214689265539
ID367302	367302	3	0.8839226365089417	63.758144225905895	66.27058745605493	0.0	42.0	42	1.1512424307838687	1		18030.65227272729	18231.0	13497.0	23353.0	7933487.0	2124.1618707852253	-0.9810647632458651	-879.5909708323306	0.005018564239418396	0.0017962450067245971	1.2105196566683432	1.1165472985022296	1.2076429783380072	1.0841633473943926	4.16373852011588	7.785523921828136	0.8632123107113902	0.9744160177975529
ID369862	369862	3	0.871567964553833	64.87217064527145	67.11748838064105	0.0	59.0	59	1.1131576764662918	1		18090.77017114914	18279.0	13054.0	23794.0	7399125.0	2071.608267674247	-0.9810481669775328	-904.1042810846708	-0.006462087184384217	0.009065949099331103	1.1381800992759008	1.1127517569304788	0.16697361011063522	1.0228517656225193	3.8928103287384905	7.62081944346204	0.8423057462820265	0.955659276546091
ID401090	401090	3	0.8235834240913391	63.142286615789885	67.89151102428312	0.0	260.0	260	0.6473730550610307	1		19621.64492753624	19276.0	15538.0	24350.0	2707787.0	2048.0431992504405	-0.9793863730215518	-910.3867733153471	-0.015455236129243143	0.04882081145319566	0.7383036205804415	0.626735525716394	0.5545470991110972	1.1780146334237538	1.3166159475708854	5.926957328953611	0.470983154474998	0.7891737891737902
ID381123	381123	3	0.8916398286819458	66.20029549792552	66.98189157581356	0.0	132.0	132	1.164310300309174	1		18028.6577181208	18346.0	12008.0	22807.0	8058810.0	2001.15287995399	-0.9810585624662946	-933.2438087202406	0.005686673141804796	0.0014325330569004324	1.237743568424141	1.1108676973656	-1.4212584100354533	1.1142133049321936	4.258801043406207	8.235590740023053	0.7890557747182722	0.9411764705882347
ID394944	394944	3	0.8496808409690857	66.27724251271425	67.20491669598192	0.0	221.0	221	1.1226315296454359	1		17970.732057416262	18120.0	12786.0	23169.0	7511766.0	2096.3841200681545	-0.9811263083504268	-891.2365095213396	-0.0026753977266398446	-0.0030844092709850107	1.169144700530985	1.111791688470053	0.7249893915959364	1.0515861133481363	3.959354095041707	7.2663176871466435	0.9423352660967449	0.9834710743801652
ID403661	403661	3	0.8912912011146545	65.35966970380026	65.66066744709424	0.0	277.0	277	0.8121906384105197	1		18688.708333333336	18586.0	13575.0	23785.0	4036761.0	2605.526973993804	-0.9804012511497182	-717.6112151803156	0.006961695599854347	0.005482115728519142	0.8757117745205445	0.7798583019139355	1.0942121868225627	1.1229113960463901	2.07236300772891	5.450617097364479	0.876565446441659	0.9603524229074893
ID391369	391369	3	0.8839541673660278	66.07742344436907	68.05203711741024	0.0	198.0	198	1.1577948025974159	1		18243.65011286682	18415.0	13293.0	22974.0	8081937.0	1990.5297214239624	-0.9809865000365736	-945.7449395995927	-7.60917308757063E-4	0.0077422430289415785	1.2148751366261274	1.1522436579756838	1.848548691023069	1.0543561062080198	4.211269781761025	7.950413356344025	0.8372275483698365	0.9619978284473399
ID398536	398536	3	0.8699479699134827	65.17412715481179	65.9575372248725	0.0	244.0	244	1.080745373063865	1		18185.712435233163	18283.0	12875.0	24214.0	7019685.0	2280.353008147431	-0.9810344302005282	-825.0430053801153	0.009875190668840008	-0.02473265079197701	1.136904397816447	1.000595670931082	-0.3658535975635278	1.1362275800759023	3.66941339900624	9.03717853218061	0.5645998813259654	0.9071680376028182
ID396500	396500	3	0.8313022255897522	66.06046305007641	66.74940811633459	0.0	231.0	231	1.118581132088052	1		18051.532687651325	18298.0	13223.0	23430.0	7455283.0	1982.1999245277598	-0.9812080486974045	-951.0116698078953	-0.008463508487849691	0.009398335601353306	1.1599928448207644	1.120604672048213	0.8130853488551032	1.0351490349407153	3.93083533805462	7.271451388080502	0.9342271956099977	0.9880525686977294
ID406228	406228	3	0.7970025539398193	63.87898941662227	66.7652368010664	0.0	294.0	294	0.7980971916972421	1		19189.65876777252	18716.0	15558.0	25355.0	4049018.0	2471.110900588254	-0.9795644588693286	-744.4780342806496	0.01701201016954173	0.014296678881522203	0.9085793912514702	0.7325038128041808	1.0791833005213538	1.2403749651121059	2.001066115261174	5.319617966357033	0.8886083988519708	0.9700460829493078
ID363222	363222	3	0.8961630463600159	63.95057472736802	66.16230685771585	0.0	15.0	15	1.155178313823375	1		18003.884615384603	18220.0	13126.0	22761.0	7957717.0	2072.432426222718	-0.9809626078899869	-895.2840266560553	0.0024878938320565414	-0.0024239820023679026	1.2336207807856967	1.1233592830023684	1.4864999644185577	1.0981533686076246	4.192257277102974	7.656704058884395	0.8986158375441686	0.9767441860465117
ID370902	370902	3	0.9148906469345093	65.14761700089412	67.53689148712877	0.0	66.0	66	1.125323695452925	1		18112.4210526316	18334.0	13166.0	23382.0	7570992.0	2125.7324537616178	-0.9810075866829203	-880.2177281289399	0.01607034361955543	0.0012220260661923125	1.158451444273155	1.1223375925869814	-1.3769814232172621	1.032177351916843	3.9783665996997692	7.367159213585488	0.9211164809695453	0.9732558139534887
ID373974	373974	3	0.8508377075195312	64.85292031562525	67.42502758947158	0.0	86.0	86	1.0835416141490508	1		18004.62724935733	18250.0	13882.0	22752.0	7003800.0	1917.0956723346974	-0.9811520006945386	-977.7805186339696	-0.002586602671232643	0.001649622501259327	1.1437636713372956	1.0571109177958924	1.0357969474774986	1.081971297507812	3.6884259036643057	7.282910759585326	0.8738581692973284	0.9627791563275433
ID389329	389329	3	0.8794312477111816	65.79798511339598	68.0537130467275	0.0	185.0	185	1.119257216242908	1		18239.166666666657	18480.0	12798.0	22936.0	7551015.0	2031.537331921995	-0.9811339185640847	-933.8062261020725	0.012220624106955411	0.00640057997554231	1.1771661533176543	1.0971892797566078	0.0061528901659579915	1.0728925036332728	3.9355884642191072	7.449757926754774	0.8911180098301849	0.9661610268378066
ID366288	366288	3	0.8749157190322876	64.30729147673938	65.89227743399769	0.0	35.0	35	1.1525558852107927	1		18075.35307517083	18362.0	13222.0	24072.0	7935080.0	2084.2390584284885	-0.9809528055683013	-893.2774141479067	0.0030605794519706713	0.006281417085115236	1.2278397660758136	1.1052299143493418	-1.2453280045676396	1.1109360596692257	4.173244772444894	7.619706418905139	0.9032484911537291	0.9680264608599772
ID384208	384208	3	0.8299489617347717	66.11869231006543	67.5177401004962	0.0	152.0	152	1.0987937498268279	1		18057.552763819098	18282.0	12996.0	22478.0	7186906.0	1973.4138919386942	-0.9811390269429265	-952.0004714831242	0.002378296956726183	0.0032271306372479657	1.1305143900024675	1.0790556746237372	-0.5440060487232976	1.0476886564696244	3.7929946792836478	7.890911467351357	0.7654868876538559	0.9410377358490558
ID377053	377053	3	0.910612940788269	64.4556147190755	65.37604827701885	0.0	106.0	106	1.1630101208971224	1		18280.447427293067	18559.0	12925.0	23210.0	8171360.0	2094.3460908452744	-0.9809767747566955	-900.208152159531	0.0014274167595545845	0.003010357307180653	1.2160742022294369	1.135206929590508	0.1565459263908215	1.0712357108920214	4.249294791077141	7.994337298965367	0.8355295009752126	0.9530916844349675
ID402142	402142	3	0.8088673949241638	63.289281168889985	66.7758242957143	0.0	267.0	267	0.741085041398935	1		18939.06593406594	18929.0	13609.0	23875.0	3446910.0	2327.0206869292406	-0.9800569285057966	-799.9218589292504	-0.002431577408137129	-0.004868504972104355	0.7777238193088308	0.6923482882739042	-1.5333210247344926	1.1233129805921478	1.7253847977192627	6.195891015278024	0.5647916809971877	0.9097744360902266
ID378590	378590	3	0.8861343264579773	64.51080690034676	66.60068744588968	0.0	116.0	116	1.1656090294360828	1		18259.048997772818	18480.0	13606.0	24271.0	8198313.0	2164.48745320777	-0.9810087364963564	-871.5094335043402	0.006384218299207488	0.0013330529776701433	1.215661443028126	1.1417553695915539	0.004912360227357748	1.0647302175272546	4.268307295735238	7.7815428409512615	0.8857968208494102	0.9729144095341274
ID387801	387801	3	0.9102810025215149	66.24604250377996	67.96850723443227	0.0	175.0	175	1.177233118959416	1		18302.63973799128	18579.0	12648.0	23377.0	8382609.0	2170.64683235264	-0.9810675639480576	-873.8702950661655	8.663656150279282E-4	0.004144150044096342	1.1997842287634914	1.1851894225732607	0.9147551140404495	1.0123143236956527	4.353863566696496	7.74646811461942	0.91175300762365	0.9807280513918627
ID382180	382180	3	0.7912122011184692	65.72882814524066	68.00342343945466	0.0	139.0	139	0.6968948432515473	1		19388.13836477987	19083.0	15312.0	24543.0	3082714.0	2127.0060359426698	-0.9792224763106139	-859.1816064848789	0.0015390805089253807	0.034234996766481895	0.7328780987925694	0.670566322403961	0.7110496675908535	1.0929241065450803	1.5257534988095824	6.528550858212219	0.4498426772500259	0.7965260545905689
ID375527	375527	3	0.8946410417556763	65.27001549857742	66.63743463367364	0.0	96.0	96	1.1226315296454379	1		18187.22727272727	18397.0	12538.0	23318.0	7602261.0	2070.728256959489	-0.9809567130479229	-904.8598360941158	-0.00390941704231567	-0.0037185877687054814	1.1905073360624276	1.0908987377017898	-1.0461576178259602	1.091308748390785	3.9593540950417214	7.3290856807785945	0.9262636261077793	0.9765533411488866
ID368358	368358	3	0.8907250761985779	63.97931178177827	66.3877053482678	0.0	49.0	49	1.1420059525934756	1		18136.946635730845	18290.0	13474.0	23317.0	7817024.0	2156.1005012670994	-0.9810270969850272	-869.9061211555148	0.0019915866735801756	-0.0011798265284789714	1.197518811868177	1.107774685361435	1.1928625539600821	1.0810129782641325	4.097194753812658	7.745146197339146	0.8582962838186612	0.959910913140312
ID392934	392934	3	0.8821538090705872	66.27101811818997	67.69763829295121	0.0	208.0	208	1.1505851413036348	1		18054.621004566216	18384.0	12847.0	22556.0	7907924.0	2124.705211528525	-0.98114433641637	-884.3226915109367	0.00666951426256355	0.0069676692578644625	1.1828031169066529	1.1460210678051703	0.8998715755600932	1.0320954388490664	4.15898539395136	7.566700421344286	0.9128179665314631	0.9733036707452721
ID364768	364768	3	0.889080822467804	64.73131520334617	65.66424773458321	0.0	25.0	25	1.149269434593916	1		17990.668949771694	18282.0	12567.0	22256.0	7879913.0	2014.3474274184127	-0.9810723093830321	-925.8621260952101	0.0044612255472953905	-0.00753337294880718	1.1922581838192479	1.151685178888295	1.8203640718763288	1.0352292498633329	4.149479141622336	7.670103552412261	0.8863413185153027	0.9635761589403974
ID394474	394474	3	0.9095982313156128	66.1545499090233	68.25063820566093	0.0	218.0	218	1.1688495389677576	1		17915.33185840708	18117.0	12616.0	23871.0	8097730.0	2321.740988044997	-0.9811235854113417	-802.1309856542983	-0.0014963310850710303	0.005784462792987667	1.1831227368301105	1.1693786004546696	-1.273556888749499	1.011753367446691	4.29207292655779	7.655964607076353	0.9201891800307077	0.9730603448275861
ID400616	400616	3	0.8293052911758423	62.30463279744149	68.00625833076559	0.0	257.0	257	1.0701944008787758	1		17860.368700265255	17990.0	12447.0	23773.0	6733359.0	2212.533896693499	-0.981100696129399	-838.1046664238916	-0.0034858103889789864	-0.001970046315313839	1.1620481205272388	1.0087402745554521	1.4260072149290783	1.151979503385397	3.59811650653848	7.511992342989868	0.8012624903301783	0.9474342928660826
ID371958	371958	3	0.9004498720169067	65.47411681687421	66.72672113698503	0.0	73.0	73	1.1433300179107637	1		18028.157772621824	18282.0	12614.0	22890.0	7770136.0	2139.470818766229	-0.9810926965909008	-874.4911682706825	0.003024576971854036	-0.006813296938881004	1.1984710058779389	1.1076554529998288	-1.1599787426385055	1.0819889909196556	4.106701006141712	7.581585991741261	0.8978066508168228	0.9718785151856021
ID398069	398069	3	0.7725784778594971	65.46802418898166	66.54893228159155	0.0	241.0	241	0.7798799609392397	1		19065.930348258706	18910.0	15066.0	24157.0	3832252.0	2330.434046508156	-0.97968126673285	-788.931607306187	-0.002112142747965886	0.019948786219894703	0.8596062159290796	0.7404914906823471	1.1040023450189045	1.1608590061405983	1.9107567181353922	5.38957662428434	0.8266200932742855	0.9571428571428576
ID404725	404725	3	0.8254326581954956	65.83505387631232	67.08758020775784	0.0	284.0	284	0.7602324726724727	1		19311.115183246067	18841.0	15282.0	24579.0	3688423.0	2314.039049693219	-0.9797861286590812	-808.9998777061444	0.004592989663378352	0.01681831936655513	0.8680276354368938	0.6782845407815049	0.7023547755873965	1.2797396715495992	1.8156941948450647	6.1324885573736125	0.6067070981851269	0.87015945330296
ID361712	361712	3	0.8720979690551758	64.46965341991998	66.03181779038987	0.0	5.0	5	1.1479522199094037	1		17896.337155963312	18167.0	12918.0	22765.0	7802803.0	1964.5449670200596	-0.9810170375755208	-941.5529243799191	-0.005829105497955843	-0.00900454934978651	1.2177787152044113	1.1083514714444826	1.4966613717748851	1.0987297320202185	4.139972889293295	7.590159541836356	0.9030370142658242	0.9710144927536218
ID373490	373490	3	0.9115910530090332	65.43473384123382	66.47254941647944	0.0	83.0	83	1.132694158668049	1		17983.201405152216	18309.0	12861.0	22348.0	7678827.0	2096.8720694817466	-0.980964235833982	-883.9097560714001	-0.0019795684212896847	7.340379005279395E-4	1.163241986755801	1.1294808019253633	1.5182420136648365	1.029890888603761	4.030650987509459	7.719455136466704	0.8499859819209435	0.9747126436781615
ID390898	390898	3	0.8711122274398804	65.9446404311551	67.88430978641169	0.0	195.0	195	1.1564872981683374	1		18253.606334841625	18499.0	12438.0	22902.0	8068094.0	1948.6484260157722	-0.9810159131097754	-968.1251979707893	0.011386341335340711	-0.0059375260667998584	1.226927313524251	1.1197281785565656	-0.9939358977712544	1.0957367484543215	4.201763529431994	7.81126469663483	0.8653638753426446	0.9800443458980046
ID388860	388860	3	0.8938544392585754	66.12069471950225	67.94830057718704	0.0	182.0	182	1.1817227194710378	1		18317.177489177477	18580.0	12836.0	23675.0	8462536.0	2181.0067236292566	-0.9809907931390514	-866.8270982981999	8.838055671529089E-4	-0.0017998602973388518	1.227860415289791	1.1591077259875866	1.4993422526371765	1.0593151850865505	4.387135449848109	7.765224054927079	0.914287800089102	0.97568710359408
ID366847	366847	3	0.8832985758781433	64.3160569858628	66.33548245645726	0.0	39.0	39	1.164310300309171	1		18081.02888888889	18294.0	13134.0	23464.0	8136463.0	2177.0587852927038	-0.9810212455670383	-858.6055392756552	6.055453864822217E-4	0.008387210369105799	1.2232345422002644	1.1387256643428507	1.1794288522253076	1.0742135533637798	4.258801043406185	7.890905365866222	0.859495378469318	0.9603429796355837
ID385791	385791	3	0.7885782718658447	65.98303359310887	67.45733989616042	0.0	162.0	162	0.6088324292191059	1		19578.211382113826	19916.0	15284.0	23188.0	2408120.0	1920.4169341195134	-0.9789873415202842	-949.9561448145993	0.03976726303418651	-0.003780657143349876	0.7571023905617559	0.523030069222484	0.0325106943316682	1.4475312895245864	1.164515910306381	5.175703497200007	0.5462815248712019	0.8390410958904109
ID400132	400132	3	0.8982889652252197	62.649531984295976	65.95477848762776	0.0	254.0	254	1.1226315296454354	1		18083.72901678657	18265.0	12940.0	23862.0	7540915.0	2157.2714583801403	-0.9809922585060661	-865.2632367697396	7.407071073166689E-4	-0.006198507923209035	1.1624639997303836	1.114217413061273	2.4765351654141843	1.0433008729746511	3.9593540950417037	7.417282322035611	0.904366752854359	0.9765533411488858
ID365826	365826	3	0.8826075792312622	63.979080694576034	66.08664095275196	0.0	32.0	32	1.150585141303635	1		18089.34999999999	18318.0	12730.0	23732.0	7959314.0	2192.4456186324414	-0.9808825341940914	-846.6634401390455	0.009110667374373377	-0.0020410921334679446	1.2003687268056926	1.1335424786429025	1.2600054530841285	1.0589534573444443	4.158985393951362	7.75323438082652	0.869423617317954	0.9552401746724892
ID387341	387341	3	0.7925755977630615	65.00099281109475	67.8386370980996	0.0	172.0	172	0.7065968624234026	1		19604.481927710844	19538.0	15311.0	23557.0	3254344.0	2179.335889176616	-0.979371415184587	-854.1599099835196	0.009971917421391665	0.024670148074833465	0.8656841659832389	0.5780616652611985	0.7212787777498384	1.4975636995268966	1.5685316342902258	6.01197191480406	0.5453423934059176	0.8549222797927456
ID364303	364303	3	0.8845410346984863	64.59144977957442	65.90414467119206	0.0	22.0	22	1.1492694345939154	1		18018.270642201827	18307.0	12750.0	22803.0	7855966.0	1954.6852126640244	-0.9810407653019126	-953.9651848930849	9.04597800888776E-4	-0.005148408939734545	1.2267370382042013	1.1022533224696527	-0.8958006840878324	1.1129356684138967	4.149479141622332	7.832286932387076	0.8500143769120521	0.9646408839779006
ID369417	369417	3	0.9066574573516846	64.43270233744637	67.27103601847514	0.0	56.0	56	1.1373595853641973	1		18176.913551401867	18384.0	12677.0	24454.0	7779719.0	2326.3748541591863	-0.9810505923946867	-809.0329489700279	0.005098763507599626	0.007006906687476707	1.1715268603216613	1.1236272590720056	1.5628712541687706	1.0426294403797356	4.063922870661039	7.602332934481376	0.8836118892030767	0.9682899207248012
ID392456	392456	3	0.9026819467544556	66.34151981948634	67.94162023821585	0.0	205.0	205	1.1656090294360788	1		18047.46860986546	18414.0	13202.0	22291.0	8049171.0	2076.314628937119	-0.9811510299112688	-904.9016200575871	-0.0014128550328716277	0.010548236569109566	1.235419491623615	1.125778612541322	1.359438557360916	1.097391154762472	4.268307295735208	7.609119077641772	0.9263962356902842	0.9782135076252729
ID396041	396041	3	0.9006345868110657	66.19549907279553	67.46621007183106	0.0	228.0	228	1.120608160870122	1		18001.5734939759	18294.0	13569.0	23040.0	7470653.0	1999.8770635576693	-0.981184550626912	-938.800409211107	0.008258264221233665	1.518418322218339E-4	1.177807303056387	1.098302663247542	1.3789849482312464	1.0723886433760978	3.9450947165481547	7.399727820293435	0.9053902373409148	0.9787735849056599
ID403209	403209	3	0.912448525428772	64.97276029289276	66.50905861411184	0.0	274.0	274	1.1386890534806753	1		18158.000000000007	18365.0	12490.0	24295.0	7771624.0	2295.101517196762	-0.9809151380183267	-813.2770567763201	0.006220854224909226	0.004069839817557097	1.1939006941773749	1.1054617205558699	-0.57985630104865	1.0800018417435877	4.073429122990098	7.561072780007891	0.895371344741569	0.969457013574661
ID394006	394006	3	0.8828020691871643	66.11622656254555	67.17870088994644	0.0	215.0	215	1.14861101607262	1		17785.50462962963	18063.0	13230.0	21981.0	7683338.0	1916.115074596733	-0.9815566494616694	-987.9845402198675	-0.00791101199606072	-0.014908163042243851	1.2189578566741903	1.1245258718964541	1.207080487031206	1.0839749330253128	4.144726015457825	7.760182028098461	0.8648919882374404	0.9743016759776542
ID390420	390420	3	0.823417603969574	66.01643687127518	67.46096326992185	0.0	192.0	192	1.1266673660156827	1		18214.6247030879	18526.0	12848.0	22665.0	7668357.0	1828.1159640089843	-0.9809571227718811	-1026.5117843151716	0.0019616121629254606	0.0017459822481989261	1.1888239413514128	1.0797756445209663	-0.7247187901309994	1.1009916248655756	3.9878728520288003	7.5877941775492665	0.8704024065291607	0.9755813953488369
ID378134	378134	3	0.8328873515129089	64.97983817080774	66.52294140433426	0.0	113.0	113	1.136694268205564	1		18205.28770301624	18497.0	13508.0	23016.0	7846479.0	1917.3696628483576	-0.9810956989076168	-985.5358723462195	-0.0028855789469396584	0.018986213626870488	1.189705491138001	1.1287388241886047	2.4454092278444497	1.054013085793538	4.059169744496548	7.525000661597273	0.9008116453729244	0.9693530079455166
ID381718	381718	3	0.8140053749084473	65.96240562138098	67.94629930703125	0.0	136.0	136	1.0953460044279504	1		18047.750629722912	18177.0	13081.0	23080.0	7164957.0	2035.9912200850702	-0.9810002053071254	-915.371457849352	0.003532862988833071	0.005097698744703376	1.1571831431066673	1.0449523189654155	2.5766209644930007	1.1074028183911482	3.7692290484610527	7.8902917366820216	0.7608101031056376	0.9485645933014355
ID370448	370448	3	0.8881789445877075	65.55115707989779	66.4292361660847	0.0	63.0	63	1.128679872590122	1		17924.803782505915	18265.0	12175.0	22422.0	7582192.0	2049.1290351365597	-0.9810981993023563	-908.0806004590274	0.002788791191865938	-0.0068748020558855455	1.1444950880102627	1.1355479567238207	-0.6926630605208366	1.0078791311573096	4.002132230522363	7.5810462572210895	0.8750704217372003	0.9756662804171499
ID406803	406803	3	0.8172007203102112	64.90196325775212	65.80442845210284	0.0	298.0	298	0.7359634524506207	1		19364.18539325843	18984.0	15254.0	23943.0	3446825.0	2071.1059750252853	-0.9792015282679992	-880.3747222423814	-0.00589760786917162	0.026895754419206375	0.8505494519942557	0.6413077760550417	1.239639870168884	1.326273411537825	1.701619166896674	6.589812299659249	0.4924091831042169	0.862650602409637
ID399643	399643	3	0.9066920280456543	61.82624901207535	67.24417775796334	0.0	251.0	251	1.151242430783869	1		17950.790432801834	18057.0	12892.0	23675.0	7880397.0	2147.1327449588366	-0.9810430990666634	-865.3173744401694	-5.360173408288288E-4	0.005554637733335134	1.1911548346512746	1.1258396686068304	1.53884564544365	1.0580146248757325	4.163738520115881	7.624377427647759	0.9000871020683134	0.9668874172185432
ID376603	376603	3	0.8680402040481567	64.42838008846383	66.8031442518636	0.0	103.0	103	1.1320260995366966	1		18277.9809976247	18473.0	13817.0	23835.0	7695030.0	2044.6918779680536	-0.9811943614738368	-932.8188318299583	-0.020976155755567674	0.015048338389456153	1.205679998160156	1.1017071549618014	2.385041337661429	1.0943743014920873	4.025897861344918	7.645245409716521	0.8655452057039874	0.9646924829157166
ID405784	405784	3	0.832912802696228	62.79373855957698	66.927042637335	0.0	291.0	291	0.7701188758822521	1		19086.441025641012	18958.0	14353.0	24244.0	3721856.0	2384.520220250281	-0.9792762857337137	-756.469779471174	0.01107129876674763	-0.009118028610883473	0.8576602298713875	0.676575571702576	0.8239266317650006	1.267648827038078	1.863225456490221	5.8378308753155235	0.6870245477956698	0.9377990430622012
ID375066	375066	3	0.8877275586128235	64.30621237125504	66.24231044688013	0.0	93.0	93	1.153212051438277	1		18259.67653758542	18440.0	13240.0	23927.0	8015998.0	2068.6799963011827	-0.98108153621566	-915.4802828989734	7.487944215356826E-4	-6.320375231270737E-4	1.1874025440196763	1.1584547119677644	2.257575934049518	1.0249883156871455	4.177997898609415	7.6356328692943	0.9005088879317259	0.9691289966923919
ID362788	362788	3	0.8786913156509399	64.07352843723913	66.23837282007935	0.0	12.0	12	1.1340290962658757	1		17973.574117647044	18181.0	13230.0	23763.0	7638769.0	2144.982998962453	-0.9810281326407257	-866.5866020060656	-0.006924279896192912	0.0019520872675339164	1.172006372771273	1.1101433857619427	1.450731309631693	1.0557252223476257	4.040157239838462	7.579784025286625	0.8836788677257233	0.9725400457665906
ID373025	373025	3	0.88895583152771	65.44167852352008	66.67847591005099	0.0	80.0	80	1.145973559053438	1		18070.22528735634	18298.0	12503.0	23048.0	7860548.0	2167.4469457157925	-0.98095878342361	-859.015804946846	0.0024511534516725108	-0.003102158292197832	1.196538568318022	1.1264882068888216	-1.0803911879695731	1.0621847268358613	4.125713510799774	7.525559761314176	0.9154430114160265	0.9819004524886878
ID402734	402734	3	0.7906326055526733	63.772423647535966	65.81676305008747	0.0	271.0	271	0.778909357002558	1		19031.865671641783	18828.0	14768.0	24366.0	3825405.0	2270.1218044117522	-0.979783079330752	-812.6005789377389	0.00788633261639357	0.011268469700371885	0.8771027574712017	0.7565557470055696	0.8213616435716009	1.1593365868182939	1.9060035919708531	5.20055294368887	0.88559373336517	0.9780487804878046
ID391983	391983	3	0.858733594417572	66.11656850196104	67.94311234987376	0.0	202.0	202	1.1630101208971235	1		18116.25055928412	18329.0	13293.0	23169.0	8097964.0	1912.047356638939	-0.9810671144006692	-981.9323708431527	0.0017993814820726072	-7.899818339359269E-4	1.2069994002434787	1.138158698396497	-1.1866827819822263	1.060484273365365	4.249294791077149	8.010087257302022	0.8322469856123506	0.9541088580576306
ID404268	404268	3	0.9235897064208984	65.44026964433762	65.69252258221509	0.0	281.0	281	1.1406803503444976	1		18031.58604651162	18349.0	12300.0	23311.0	7753582.0	2264.925024521697	-0.9811861894368833	-830.395054558267	0.013066383448814297	0.007557854864900354	1.1848265182636637	1.1311713087704571	-0.3844296968413696	1.047433318965213	4.087688501483634	7.414722332366666	0.9343247925410897	0.9806157354618021
ID367912	367912	3	0.8896443843841553	64.5957891629862	66.44260188922092	0.0	46.0	46	1.153867844525936	1		18087.50113895216	18333.0	13035.0	23443.0	7940413.0	2227.918291291208	-0.9810627328433059	-841.1796948282796	0.014834349949103714	-0.010409780416466518	1.2196871946834336	1.139700062996505	1.3105310631695675	1.070182615833701	4.18275102477395	7.63195400420813	0.9024027074858048	0.9734513274336274
ID401704	401704	3	0.7820845246315002	62.831070974836415	67.5748578630071	0.0	264.0	264	0.6038419153015626	1		20006.541666666653	19637.0	16615.0	23937.0	2400785.0	1830.3623918897201	-0.9785953233727441	-999.4461506242521	-0.013929182178686253	0.03377934653482237	0.7088272862250854	0.545238874109002	0.7511500016027008	1.3000307202662507	1.1455034056483144	5.369857658476434	0.4992070398350086	0.7724358974358985
ID361258	361258	3	0.8724279999732971	64.30905787786328	66.0317492653637	0.0	2.0	2	1.1340290962658741	1		17880.455399061037	18048.0	13425.0	22974.0	7617074.0	1959.4133297570488	-0.9810213042486629	-943.3972116636355	0.009896184028852058	-6.779797404809898E-4	1.203335739456977	1.0920586813814164	1.5718166018365047	1.1018965921637096	4.04015723983845	8.03017520462437	0.787332338832197	0.9725400457665905
ID386871	386871	3	0.788363516330719	65.92473567252304	67.61837640952575	0.0	169.0	169	0.8618972217069252	1		18895.118367346942	18622.0	13802.0	23167.0	4629304.0	1776.0182504962281	-0.9798582427567798	-1035.1375932401006	0.02367439859985809	0.0910917726600809	0.931626760141429	0.8911126109686974	-0.12034645229723002	1.0454646794064446	2.333784946777269	12.551798237488658	0.18614818198841118	0.6384915474642382
ID388400	388400	3	0.9127916693687439	66.0369045487543	68.251751923078	0.0	179.0	179	1.1874701213714907	1		18328.76609442062	18556.0	12774.0	24546.0	8541205.0	2287.380702103023	-0.9810783563000165	-830.939886386164	0.006345483340727665	0.002387023895731343	1.2114121503894288	1.1933024829796102	1.4150487322935061	1.0151760912829075	4.429913585328751	8.226709219012294	0.8225320409395114	0.9539406345957018
ID371506	371506	3	0.8130544424057007	65.65948554020758	66.67688393857506	0.0	70.0	70	1.1077076673420123	1		17981.953201970453	18270.0	12831.0	22828.0	7300673.0	2032.0974204500133	-0.9812062036695764	-923.9917711002587	0.011304297982322218	-0.008085234053752508	1.1617700580671024	1.0826782182007246	-1.3479045280662258	1.0730520283282492	3.854785319422372	7.689565222895888	0.8192312124393482	0.9597633136094678
ID363837	363837	3	0.8943339586257935	64.72097326089705	65.72697112933962	0.0	19.0	19	1.1584480014096616	1		18014.58558558559	18243.0	12919.0	22988.0	7998476.0	2001.5676755237296	-0.9810496534454413	-931.8753523033653	-0.001262663029605494	-0.0014031531576449102	1.2073974719994334	1.1199721613574465	-1.0005383830149295	1.0780602533334618	4.216022907925561	7.969361375831834	0.8341915469307667	0.9578833693304541
ID374590	374590	3	0.8122902512550354	65.08491372073502	66.87410120814305	0.0	90.0	90	1.1063409701314482	1		18114.49385749387	18334.0	13334.0	23169.0	7372599.0	1878.7291832975818	-0.9810553861924536	-998.6189151975593	0.0034161497829669775	0.01086834435344388	1.1871210698949781	1.0591218677039247	-0.5030760252862356	1.1208540830797342	3.8452790670933403	7.456263704322055	0.8691509502180311	0.9642431466030997
ID395576	395576	3	0.8331608176231384	65.48612236311484	65.31203319450213	0.0	225.0	225	0.6247763587865756	1		19873.496124031015	19708.0	16038.0	23243.0	2563681.0	1742.0143159394484	-0.9791741243673399	-1072.7763931108716	0.0021595215938896256	0.027322633342085623	0.8784125555276312	0.45064407203058127	0.47110955479245864	1.949238012983384	1.2263065504450843	5.672354113925459	0.4789412482740019	0.8012422360248427
ID365370	365370	3	0.8967494368553162	64.20584166723783	66.24917431349645	0.0	29.0	29	1.1597532953464385	1		18077.58333333332	18304.0	13053.0	23911.0	8026447.0	2207.5979346102417	-0.9809697140469198	-844.229792322483	0.001897636444564902	-3.164102014120266E-4	1.2561151719166994	1.1057156511500912	1.3692828920179878	1.1360200704495524	4.2255291602545775	8.030004634516448	0.8234919825365309	0.9642082429501081
ID389946	389946	3	0.8445166945457458	65.65043567375928	67.82758606007718	0.0	189.0	189	1.124651258168228	1		18273.776978417274	18499.0	12758.0	23361.0	7620165.0	1965.6578759382226	-0.9809416315087844	-956.9909524946775	-0.0076935385303665196	0.01273968800358099	1.199872114720358	1.0900054656278018	-0.8093675836311791	1.100794585492539	3.973613473535236	7.513733493461071	0.8844716353099182	0.9687137891077637
ID377669	377669	3	0.8461126089096069	64.78770577821322	66.9085453665532	0.0	110.0	110	1.1233051759884738	1		18258.36298076925	18485.0	13836.0	24366.0	7595479.0	1940.6663668558663	-0.9810930155795845	-976.4024730126056	0.0016806328960171093	-0.003943720576215526	1.1728958326279217	1.102426695563758	-0.6365775570919768	1.0639218347557586	3.9641072212062243	7.444651381001177	0.8988071654866419	0.9686411149825787
ID376132	376132	3	0.8610605597496033	65.2737887222916	66.34338382538377	0.0	100.0	100	1.163660392192498	1		18302.950561797756	18423.0	12673.0	24095.0	8144813.0	2140.565604147293	-0.9809888514510948	-882.4259601036642	-0.0026754504603721096	0.007940764611469343	1.1821156859535076	1.1576799690934418	-1.197117414318185	1.0211074886949982	4.254047917241703	8.443100217633273	0.7499086324129292	0.9480932203389838
ID399170	399170	3	0.8685238361358643	63.23282994172914	68.01866883348383	0.0	248.0	248	1.1259957311625395	1		18058.838095238094	18155.0	12833.0	23857.0	7584712.0	2042.7895178645003	-0.98103391225676	-914.5394501487099	-0.001866082583733919	-0.008732164378221453	1.2100355212963922	1.0802887282088938	-0.9106516835415487	1.1201038108604697	3.983119725864253	7.431700802992966	0.9062683039198827	0.9710312862108925
ID368968	368968	3	0.8700015544891357	64.70651541157662	66.5365575519249	0.0	53.0	53	1.123978418587715	1		18209.45584725536	18376.0	13143.0	23849.0	7629762.0	2109.00834762844	-0.9809963674417645	-891.4139773926166	0.007700729829927756	0.007235337597816997	1.207989202553175	1.065941215073171	-1.0002997233052224	1.1332606202587383	3.968860347370742	8.084680989971094	0.7630445693108693	0.9435028248587566
ID362325	362325	3	0.8792704939842224	64.649974135844	66.6023699524077	0.0	9.0	9	1.1097545572934637	1		17908.45454545454	18146.0	13445.0	23667.0	7288741.0	2100.7016227103404	-0.9810766726104597	-883.9530121891283	-0.0029410835611711358	-0.003596677878794899	1.160142734383291	1.086964365396558	1.0193284933364766	1.0673236136495012	3.8690446979159083	7.4286334958809395	0.8810402441968153	0.9644549763033177
ID381271	381271	3	0.8078694939613342	66.10469484482039	67.26357450485513	0.0	133.0	133	1.1206081608701228	1		17996.21307506052	18236.0	12519.0	22544.0	7432436.0	1903.3731307542332	-0.9813100191725169	-992.8521146463682	0.0068322643425222755	0.0048083553228126	1.1868622095157035	1.0774476606589203	-1.3025633113078667	1.1015497576837003	3.9450947165481605	8.022576126090291	0.7702640076538999	0.9442548350398177
ID397138	397138	3	0.7837183475494385	65.49281951153688	66.40544907317195	0.0	235.0	235	0.6837447023336105	1		19269.428571428576	19264.0	15141.0	23378.0	2967492.0	2086.5733765312275	-0.9796133943700795	-887.513489702369	0.0035040416527906304	-0.005484903251528786	0.7508555940458849	0.5979768086483505	0.9877465062148867	1.2556600576920318	1.4687159848354232	6.078931253210451	0.4994513848492583	0.8879310344827616
ID393555	393555	3	0.9087426662445068	66.26096735299245	67.64575657622102	0.0	212.0	212	1.1518993452058184	1		17939.191343963535	18294.0	12798.0	22759.0	7875305.0	2224.059392750558	-0.9810742981159678	-836.2504810605786	-0.0057777002558989715	0.009176547708663616	1.1722699568245023	1.1639865411172812	0.8000851312072916	1.0071164188026351	4.1684916462803905	7.6340829460268465	0.8988248083748448	0.9777034559643248
ID372562	372562	3	0.9008978605270386	65.59485235217896	66.78796011623068	0.0	77.0	77	1.1185811320880532	1		18040.54589371981	18313.0	12484.0	22709.0	7468786.0	2145.3563550469853	-0.9811326370178534	-874.5743726598342	0.007174796242846761	0.00973311741768072	1.1420819358107697	1.1239036119600785	-1.5241566676332763	1.0161742730045937	3.9308353380546266	7.316538470864828	0.9227485995266749	0.9798578199052136
ID405343	405343	3	0.8343658447265625	62.97359157502119	67.79182001335478	0.0	288.0	288	0.6914460118536925	1		19072.350318471334	19002.0	14587.0	23786.0	2994359.0	2261.023361071441	-0.9795614735349084	-808.5581806069695	-0.008703147174189982	0.05121655076903437	0.7159875552448586	0.6036071912965153	0.9398492433259317	1.1861812873815443	1.501987867987001	6.892325189625838	0.39732397254264556	0.8102564102564109
ID370014	370014	3	0.8202690482139587	65.27268997681485	66.66875518363274	0.0	60.0	60	1.1259957311625464	1		18081.65000000001	18283.0	13108.0	23451.0	7594293.0	1941.4376347485745	-0.9811715375010556	-970.6768982824381	-0.0047771327323420975	0.0019041451687676072	1.1821055727582728	1.0981195291588342	2.3352023820545136	1.0764816956345111	3.983119725864301	7.944732541324507	0.7930026930196746	0.9522727272727277
ID366424	366424	3	0.8238281011581421	64.20911500847356	66.05026602766507	0.0	36.0	36	1.1131576764662887	1		17959.43765281174	18253.0	14020.0	22088.0	7345410.0	1793.4137637724866	-0.9811860511152002	-1044.5124882510113	0.005230270174844144	0.008058283992984193	1.1642633083375051	1.0932862813220736	-1.554962022076664	1.0649208064054378	3.892810328738468	7.703260451941618	0.824373351012352	0.9446366782006919
ID367451	367451	3	0.9009241461753845	64.32999726470925	65.77331485128178	0.0	43.0	43	1.193823671919125	1		18009.59447983014	18252.0	13353.0	22874.0	8482519.0	1969.3217838624025	-0.9810099183994794	-944.8520552568608	-0.002576593440866604	-0.0018266956197142544	1.2643036749960381	1.1547027624989525	-1.4988846447234414	1.0949169916766222	4.477444846973902	7.864211249386405	0.9097661353486074	0.9751552795031049
ID389477	389477	3	0.8969563245773315	66.05322475818579	67.39150269990294	0.0	186.0	186	1.166906313120216	1		18245.694013303764	18568.0	12408.0	22683.0	8228808.0	2008.85330904852	-0.9810366166976265	-939.7483076939228	0.00722588624699185	0.0013161614564189774	1.203294877349555	1.1591108674627313	0.2051652624699496	1.03811888157303	4.27781354806427	7.6344502547206465	0.9223084261555811	0.9836065573770485
ID401254	401254	3	0.7922247648239136	63.45163492799431	68.00443720984997	0.0	261.0	261	0.592459581101581	1		20012.120689655178	19695.0	17331.0	23915.0	2321406.0	1771.2129332388479	-0.9785768881130658	-1032.2020868184516	-0.010821177340663199	0.010660247951943761	0.7744024347099049	0.472737743773436	0.5581875571499513	1.6381227116086683	1.1027252701676702	4.71386244533514	0.6236248040601754	0.8854961832061067
ID391527	391527	3	0.8826160430908203	66.29422357771925	67.8409802074779	0.0	199.0	199	1.1366942682055594	1		18219.57783018869	18485.0	13183.0	22964.0	7725101.0	2091.005891746413	-0.9810620670757577	-902.7696677358598	-0.006231781505692558	-0.002328516998658703	1.162078590548701	1.124942578873111	1.31751314031252	1.0330114730947335	4.059169744496515	7.674936793233794	0.8659592622405137	0.9617117117117119
ID403811	403811	3	0.8080039620399475	65.977530645417	66.51125814762149	0.0	278.0	278	0.6473730550610338	1		19442.913043478264	19616.0	15091.0	22524.0	2683122.0	1903.1208693822525	-0.9794440399668005	-973.569188797121	-0.0377237288408022	0.02311402345376876	0.7839713855201262	0.5601694190577192	1.0353757471727734	1.3995254986230277	1.316615947570898	6.8662293714964395	0.35093958703701467	0.7568306010928927
ID406371	406371	3	0.7763906717300415	63.79516008117914	66.20715754378774	0.0	295.0	295	0.7308059715826208	1		19362.994285714285	19007.0	15645.0	24190.0	3388524.0	2229.4744380867205	-0.9790285401260695	-810.8988866267882	-0.005415711657883661	-1.0618386198010568E-5	0.8443488727100645	0.6603020142375795	0.7905286298127748	1.2787313297612692	1.677853536074103	5.605884348909019	0.6709275782426473	0.905128205128205
ID398689	398689	3	0.837315559387207	65.4551493226074	65.88111133130928	0.0	245.0	245	0.8342450732754452	1		18542.57456140353	18399.0	13894.0	23795.0	4227707.0	2640.432319872221	-0.9805404936760695	-707.7154959990169	-0.015707543312091635	0.0032068082295660977	0.9012669772505798	0.8025892848736802	0.46167017534774984	1.122949177414486	2.186438035677302	5.5001508141244715	0.9082341798686139	0.9850107066381155
ID387948	387948	3	0.9252103567123413	66.24014062807369	67.7567009231413	0.0	176.0	176	1.176590348985777	1		18295.439824945286	18555.0	13037.0	23177.0	8361016.0	2166.970789011249	-0.9809898024922794	-871.3600747713486	-0.002402951147068664	-0.004322587393937278	1.19242078957103	1.1755572707385413	1.3001527962921031	1.0143451274150974	4.349110440531987	7.834721061776007	0.8903550417412683	0.9672304439746289
ID371050	371050	3	0.8869252800941467	65.50028415204781	67.37057832415208	0.0	67.0	67	1.128679872590121	1		18106.508313539198	18324.0	13653.0	23661.0	7622840.0	2067.044578285915	-0.9810831963440397	-908.6004391710359	-2.0918708473086723E-4	0.007024886238956947	1.1973941047662482	1.0883794433401421	-1.3793556030709582	1.1001623671718288	4.002132230522357	7.366154928413043	0.9268716524692029	0.9779326364692219
ID374122	374122	3	0.8761407732963562	65.39563452428878	66.98778060310367	0.0	87.0	87	1.1179046390524308	1		18074.665859564146	18286.0	13167.0	23139.0	7464837.0	1927.7559303278317	-0.9810586416964419	-971.2523293781787	0.006474361632949313	0.005781789679142252	1.201206418421761	1.0639708614997956	-1.0343644010925535	1.1289843189206472	3.926082211890108	7.284612446582003	0.9297289417082049	0.9856801909307877
ID363382	363382	3	0.8729820847511292	64.27386338352655	65.98638117830458	0.0	16.0	16	1.136028561402806	1		17987.840375586846	18246.0	12902.0	23124.0	7662820.0	2012.440138471374	-0.98111518658882	-928.7382874156416	0.005186937639083935	0.01401291863525332	1.2157597148898636	1.0984747085726707	-1.3247407366132669	1.106770784435802	4.054416618332002	7.689470107061768	0.8616788066647052	0.9737442922374427
ID396658	396658	3	0.8597515225410461	63.690658751100095	66.39664069586915	0.0	232.0	232	1.129349911160616	1		18275.608490566046	18455.0	13315.0	23001.0	7748858.0	1962.3329128909825	-0.9809198413757902	-957.5924025093886	-0.003924547162859483	0.0029964611913288934	1.184317522595389	1.0898262814975124	-1.4879225412454633	1.0867030302921652	4.006885356686857	7.761294182519579	0.835888769722766	0.9689655172413791
ID384371	384371	3	0.8280152678489685	66.11200401151781	67.55617312575822	0.0	153.0	153	1.053811090071683	1		18363.228882833795	18437.0	13053.0	22615.0	6739305.0	1788.474413820415	-0.9803377028011679	-1023.8533623088621	0.030810279266018002	-0.0678569135125575	1.0307513241352244	0.9226885616242765	2.819214151604999	1.1171172668714102	3.4887946047546285	12.364074268710173	0.2867887135285856	0.8594847775175632
ID375677	375677	3	0.8599117994308472	64.72048774192496	66.85882651318792	0.0	97.0	97	1.1036024981838404	1		18295.76732673266	18450.0	13913.0	23887.0	7391490.0	1991.2902410599834	-0.9809969850923304	-948.6176971889622	0.005087980438699249	0.004607779730108924	1.16331212381636	1.0896217036575462	-0.3455383404755952	1.067629361558655	3.8262665624352663	7.413698428617009	0.8748130530918641	0.9663865546218482
ID364932	364932	3	0.896774411201477	64.35733402286739	65.90408481186452	0.0	26.0	26	1.1233051759884705	1		17981.369304556367	18243.0	13029.0	23058.0	7498231.0	1988.7139320854849	-0.9810651576453099	-936.9503949296798	0.00533485414422165	6.368931103734175E-4	1.1855462958227094	1.083445179554889	-1.0313776069298093	1.094237454921131	3.9641072212062007	7.333669578255246	0.9262166405442209	0.9869822485207104
ID378756	378756	3	0.931401789188385	64.03843175774597	66.96477269593261	0.0	117.0	117	1.1649598458549888	1		18254.49220489977	18399.0	12134.0	23448.0	8196267.0	2394.541836686091	-0.9809950696282748	-787.0056761728366	-0.004798669924316392	8.525501909741502E-4	1.2152497842573051	1.145648473068571	1.0744754307483741	1.0607527638930203	4.263554169570711	7.979543079194926	0.8414447436316119	0.9552715654952081
ID394628	394628	3	0.8771258592605591	66.20038355124358	67.97398800879309	0.0	219.0	219	1.1333618240125927	1		17820.215639810416	17987.0	12764.0	22721.0	7520131.0	2096.03783180168	-0.9812973037321934	-892.1548037773091	-0.004927438619016451	0.025598677641818952	1.204226034692664	1.103951843391756	1.440654338559828	1.0908320339344044	4.035404113673935	7.488857521374635	0.904202618404311	0.9691780821917805
ID400772	400772	3	0.7732501029968262	62.57339462892384	67.15718231914947	0.0	258.0	258	0.6770738627938637	1		19435.953642384105	19276.0	15137.0	23461.0	2934829.0	2045.4345955085712	-0.9793429274358721	-900.9823208011903	-0.072039216231137	0.06001483342961814	0.8042583314554339	0.6423037155648128	0.8846441721777704	1.2521464720910194	1.4401972278483017	6.4245293514558215	0.4384794047170578	0.7499999999999993
ID377217	377217	3	0.8704293370246887	64.5791236252335	66.39046956140895	0.0	107.0	107	1.1505851413036372	1		18248.999999999993	18560.0	13142.0	22606.0	8011311.0	2054.8289299858625	-0.9810857625502035	-921.3221910343404	0.0031584342650975857	3.840131047802402E-4	1.2043322638893503	1.123406383960553	0.1954602954474111	1.072036158138513	4.158985393951378	7.69221207005968	0.8832726056943564	0.9679203539823013
ID382336	382336	3	0.8697623610496521	64.91389510905732	68.74387064057322	0.0	140.0	140	1.1015441765323262	1		18049.428217821787	18182.0	13221.0	24013.0	7291969.0	2133.0732607619134	-0.9811823405952198	-882.4127855773704	-0.005439891626304192	4.911196803271644E-4	1.1490271836184016	1.0784372831868563	-0.742872918772543	1.0654557307430501	3.812007183941718	7.601258832092852	0.8290725426719106	0.9558998808104893
ID393088	393088	3	0.8430562019348145	66.1311193761497	67.4837641699476	0.0	209.0	209	1.1320260995366977	1		18036.688836104502	18366.0	12988.0	22120.0	7593446.0	1836.1040406754164	-0.981287394836032	-1030.2710305778237	0.008307851464739297	0.0069933884326032125	1.183322483883822	1.1168358909305582	1.472893170344124	1.0595312108906767	4.025897861344926	7.7607983613138	0.8399623438271545	0.9691075514874136
ID368525	368525	3	0.8851097822189331	64.42402330290803	66.88434038511872	0.0	50.0	50	1.1512424307838685	1		18128.701834862382	18359.0	13039.0	23306.0	7904114.0	2214.9900107392777	-0.9810108642080935	-845.6556341268555	0.012423304994416224	0.0035206615925032847	1.214503129422129	1.1150363933425564	0.8829653902545145	1.08920492342084	4.163738520115878	8.042328166785179	0.8089649984020805	0.9563318777292577
ID372108	372108	3	0.8415505886077881	65.53354332197327	66.95971996726816	0.0	74.0	74	1.1340290962658794	1		18027.59764705884	18260.0	12678.0	22988.0	7661729.0	2065.1240883942423	-0.9809908976726832	-901.0005766948323	2.953474155578768E-4	0.006699802673615929	1.2141644278813837	1.0742748487331677	-1.2119769886671565	1.130217680617935	4.040157239838488	7.700297203817267	0.8562353550962873	0.9604519774011305
ID373647	373647	3	0.8867871761322021	65.42893787115509	66.60509508957503	0.0	84.0	84	1.1233051759884753	1		18007.59330143542	18318.0	13227.0	22599.0	7527174.0	1992.2211643120743	-0.9811192161028585	-939.3985384438398	-0.006253435233027473	0.009550392685946062	1.1467267576079407	1.1188011134498845	-0.657426715469875	1.0249603292509657	3.9641072212062354	7.419443271125505	0.9049250691530597	0.9754385964912283
ID398216	398216	3	0.803536593914032	64.83185404895782	65.47782128137358	0.0	242.0	242	0.7885616379907017	1		18713.33170731708	18684.0	13570.0	23370.0	3836233.0	2500.276670420011	-0.9802848559591238	-744.2954805981491	-0.0059538263135204455	0.006847958459184232	0.8559266902619109	0.7642443500904498	0.6702056290336873	1.1199646947479696	1.9535348536160042	5.571146683475433	0.7909369077068308	0.9319727891156443
ID366997	366997	3	0.902039647102356	64.22450786750274	66.09797238271652	0.0	40.0	40	1.1733712175114286	1		18078.53626373625	18303.0	13115.0	23938.0	8225734.0	2187.9369887759226	-0.9809460086084555	-850.7806223337674	8.813253146492059E-4	-0.008268670779094956	1.239930219963233	1.129574327148015	1.3395953162087335	1.0976968847139505	4.325344809709411	7.849964001149561	0.8820541917914727	0.966029723991508
ID361876	361876	3	0.8723611831665039	64.41472739598268	66.17937663401595	0.0	6.0	6	1.1466334920531664	1		17932.787037037036	18209.0	13197.0	23269.0	7746964.0	2143.618701596953	-0.9810106675751037	-864.3592461211567	-0.0014254444064771708	0.009776534889690078	1.186825407202988	1.1377264929806676	-1.2711890433856823	1.0431552877824695	4.130466636964262	7.548583911219653	0.9109153246249937	0.9764044943820204
ID404887	404887	3	0.8554520010948181	65.41751857700127	67.65040617447352	0.0	285.0	285	0.7328733193381415	1		19468.276836158188	19236.0	15624.0	24360.0	3445885.0	2109.7073491512183	-0.9796789493775645	-889.7600697126259	0.012132818207906904	0.021709521244019907	0.8173607054747747	0.6496734464338833	1.0954688398544608	1.2581100704690058	1.6873597884031302	6.542488608244536	0.4953721753522758	0.8432304038004764
ID391063	391063	3	0.9186772704124451	66.12610776637962	67.55046206113042	0.0	196.0	196	1.1656090294360817	1		18228.500000000004	18488.0	12567.0	22584.0	8202825.0	2068.421886689537	-0.981065516522857	-913.2430007232185	-0.006877372836220045	0.0014694636195710614	1.184328187372122	1.163823953824069	0.09468631864960345	1.0176179855043204	4.26830729573523	8.024041431108007	0.833065631724056	0.9708108108108108
ID365974	365974	3	0.8891574144363403	64.22022168277063	65.90027945436749	0.0	33.0	33	1.1746599287373094	1		18077.43231441048	18297.0	13353.0	23277.0	8279464.0	2109.53695978206	-0.9808492436075502	-877.8007158278967	-1.4881976937749578E-4	0.00346664293420852	1.2385261133116168	1.1387871143130324	-1.4868444380160581	1.0875835331687533	4.334851062038442	7.948698711865434	0.8621681455258414	0.975401069518717
ID380819	380819	3	0.8664150834083557	66.00591648958564	66.31295703505785	0.0	130.0	130	1.1185811320880525	1		18077.915865384617	18210.0	12687.0	23668.0	7520413.0	2149.7022668913487	-0.981105309922187	-873.3250060217684	0.039537368188361045	0.009070865718441285	1.1135044894367245	1.0629162178854872	-1.023632013928114	1.0475938467209345	3.9308353380546226	9.320239991376624	0.5686440836828546	0.9440639269406395
ID403359	403359	3	0.923978328704834	64.894566773112	66.03313308905678	0.0	275.0	275	1.156487298168341	1		18200.97058823531	18364.0	12201.0	24632.0	8044829.0	2375.8044464644954	-0.980952996545978	-789.106081367346	0.0018129189196359901	-0.002131012332687981	1.2083214923286352	1.1342336698054125	-0.8519393413586465	1.0653197171760322	4.2017635294320215	7.718089097699935	0.8863839746487021	0.9692982456140355
ID396189	396189	3	0.8379806876182556	66.01866549469025	66.1200543959995	0.0	229.0	229	0.728732758975422	1		18771.488505747126	18902.0	13858.0	23637.0	3266239.0	2585.6271669921643	-0.9808495702894277	-743.6810034444317	-0.05046551061567402	0.02555741698597879	0.8004267494857158	0.6804717840286779	0.8190313403108568	1.1762820564680203	1.668347283745073	8.465885829734326	0.2925172675717959	0.7468085106382961
ID389016	389016	3	0.9103095531463623	66.12092235600727	68.07736887666347	0.0	183.0	183	1.2101868049578193	1		18347.657024793392	18488.0	12872.0	23904.0	8880266.0	2242.943753484761	-0.9808563531796625	-838.2488417506326	0.0015183198747833625	0.010075647376868491	1.2559719049440183	1.2011798692779205	1.4021003457085033	1.0456151797640727	4.60102612725132	7.882595424545845	0.9305208091484065	0.9827411167512693
ID369563	369563	3	0.9018246531486511	64.69861489074623	67.16077315255905	0.0	57.0	57	1.1029168177832671	1		18129.46384039899	18351.0	12882.0	23400.0	7269915.0	2155.454893825017	-0.9811898823164092	-877.4806852495382	0.001665385376698941	8.972635160551096E-4	1.1163010070746109	1.1029667969243488	-1.027422424391093	1.0120894030422718	3.821513436270748	7.806621583318383	0.7879869025618594	0.962874251497006
ID392613	392613	3	0.8655425310134888	66.2720084080085	67.78858738869047	0.0	206.0	206	1.1426681770345097	1		18106.412037037036	18422.0	12770.0	22699.0	7821970.0	2047.2705108140312	-0.9811043909828568	-918.4203314720629	-0.0011598796680482389	0.0022296903119996686	1.1966233354726952	1.1231544058182041	1.237665344843753	1.0654130271616304	4.101947879977155	7.826620221372992	0.8414948852209442	0.9525386313465788
ID370598	370598	3	0.9202572107315063	65.91749402995225	66.9565082021757	0.0	64.0	64	1.1604053917124717	1		18005.713004484318	18336.0	12897.0	23634.0	8030548.0	2176.4480161232163	-0.9810385392738189	-856.0641267724078	0.002059054037740444	0.0019938030152570558	1.190686789399267	1.1515443803817325	0.9268373233082234	1.0339912292434261	4.230282286419118	7.860147519877998	0.8604345064943095	0.96529284164859
ID387491	387491	3	0.8856263160705566	66.30308725685173	67.82838043384221	0.0	173.0	173	1.1753037544522627	1		18413.476923076916	18586.0	13027.0	23027.0	8378132.0	2213.5147114420197	-0.9809340746693808	-855.983351331528	0.0017530727285466343	0.003020607861766205	1.2702194640533384	1.1085782313008405	1.400861488281794	1.1458094956120715	4.339604188202958	7.859854239983374	0.8827363269666829	0.9723109691160813
ID406958	406958	3	0.9080625772476196	64.9302737019949	66.32693304068955	0.0	299.0	299	1.1597532953464418	1		18078.753363228694	18278.0	12402.0	24477.0	8063124.0	2295.646975399925	-0.9809156085486576	-809.5556380885561	-0.007675753358299229	0.008565551406497682	1.2155246044254886	1.1293351047288878	-0.8628534996762294	1.0763187997395085	4.225529160254602	7.631283891396714	0.9117919362307615	0.981236203090508
ID400299	400299	3	0.7754018306732178	63.37122351641414	67.6972856901937	0.0	255.0	255	0.664670127315584	1		19449.229166666668	19509.0	15376.0	22868.0	2800689.0	1931.8676811120304	-0.9795964774166286	-966.7119204116266	0.010261958053853987	0.018634285365937236	0.7383568708856086	0.6080463620764472	0.9301010192262912	1.2143101528708398	1.3879128400386194	6.149845538357204	0.4611515169295422	0.8133704735376036
ID364459	364459	3	0.8900230526924133	64.21563431652808	65.85443382122517	0.0	23.0	23	1.1420059525934743	1		18043.40093240094	18287.0	13387.0	23388.0	7740619.0	2012.9111567227558	-0.9810069959035681	-925.981330768684	0.01072129967082011	0.01129798118334303	1.217251236155456	1.0946311253341088	-1.2041361038239273	1.1120195726061786	4.097194753812648	8.154106599317497	0.7743614110636802	0.9441401971522454
ID390581	390581	3	0.8343446254730225	66.06039305077739	67.53220654855365	0.0	193.0	193	1.128009436016208	1		18139.81710213776	18424.0	12454.0	22906.0	7636863.0	1936.7866237643552	-0.9810593061442059	-970.2429590554639	0.0036494145189586743	-0.007498050538743323	1.1814664926548697	1.1011925590968117	-0.6966344688753188	1.0728972720483128	3.9973791043578286	7.271451388080488	0.9500424081112556	0.9917452830188678
ID378292	378292	3	0.8982900977134705	65.20773865092787	66.32063933974433	0.0	114.0	114	1.1701432300543553	1		18126.42572062084	18382.0	12939.0	23901.0	8175018.0	2152.151531355252	-0.981058899351973	-872.4874622746225	-0.00923471979740397	0.017679316233009817	1.1953589782799807	1.170066542517436	1.3454573545709985	1.0216162370630026	4.301579178886859	7.831446680570752	0.8813609296011286	0.9710300429184553
ID361399	361399	3	0.898666262626648	64.32341034599686	66.02375808792226	0.0	3.0	3	1.1617084863304794	1		17914.16629213482	18150.0	12961.0	23541.0	7971804.0	2148.036350128607	-0.9809590014182821	-859.3025618478425	0.013492757599663216	0.0022417434339685968	1.2268885830328904	1.1330225440552715	1.8587331199246613	1.0828456939979827	4.239788538748117	7.7065854770565565	0.8970777003954389	0.9780701754385949
ID401844	401844	3	0.8473713994026184	62.42371732432101	66.5959355773533	0.0	265.0	265	1.104287752828066	1		18023.530000000006	18184.0	12668.0	23229.0	7209412.0	2067.13857271277	-0.981073851805237	-903.9402460243114	0.009253639674800054	-0.0071941190145906825	1.1626505486505936	1.0827301509114893	-0.691170508959689	1.0738137731472832	3.8310196885997874	7.251464435553778	0.9155304753662816	0.9793438639125157
ID362928	362928	3	0.8770804405212402	64.07327773533979	66.06393991101415	0.0	13.0	13	1.1538678445259352	1		17916.83673469385	18143.0	13716.0	22734.0	7901325.0	1980.3310066782103	-0.9810822563495188	-938.4035230062245	-0.0016979494557879942	-0.00491997027665188	1.210915183160911	1.131777024405595	1.267939214135028	1.069923807471599	4.182751024773943	7.686280186854017	0.8896915277235304	0.9680968096809679
ID376752	376752	3	0.838886022567749	65.00093759648873	66.52535139879012	0.0	104.0	104	1.1499274761219807	1		18301.575342465767	18530.0	13641.0	24094.0	8016090.0	1983.2968051763335	-0.980960825755955	-950.898830577437	0.01443215508314079	-0.007703896916317522	1.2439570027711904	1.1153514572476135	-0.5258040491115928	1.1153049513567146	4.154232267786867	7.518419835001099	0.9235225238267599	0.9875706214689268
ID368057	368057	3	0.9018712043762207	64.1511425672666	66.62694080744566	0.0	47.0	47	1.116550423365667	1		18032.902912621357	18259.0	13015.0	22165.0	7429556.0	2041.9038299811618	-0.9811521131876825	-919.4625287576715	0.006159731232963235	0.0022965291358689422	1.2117109110410023	1.0427804283602975	0.975088805479358	1.1620000511002462	3.916575959561054	7.731896199453756	0.8232739768253802	0.9592549476135048
ID397754	397754	3	0.7778566479682922	65.944528348469	66.0849810683771	0.0	239.0	239	0.7481963698952115	1		18537.42702702702	18866.0	13355.0	22587.0	3429424.0	2273.3799096050807	-0.9805111640921099	-820.4914812236743	0.011123981656594025	-0.0025295229779394124	0.8659134388667586	0.6674016265220571	0.7310146820439792	1.2974398090384949	1.7586566808708781	5.553776758950389	0.7164965321040966	0.9158415841584164
ID394168	394168	3	0.9208207726478577	66.24919289813131	67.91846846493678	0.0	216.0	216	1.1649598458549866	1		17979.524553571428	18166.0	12522.0	23463.0	8054827.0	2292.5432785357707	-0.9810777603119366	-813.245272571686	0.0012347160473649206	0.0010525884744952382	1.202295711817927	1.1364213329674637	0.8036363247375969	1.0579665102541236	4.263554169570695	7.586614060236481	0.9308627809107074	0.9814004376367618
ID388550	388550	3	0.8976594805717468	66.1599218976898	68.09720931173159	0.0	180.0	180	1.1849191622031632	1		18285.242489270368	18514.0	12781.0	23835.0	8520923.0	2186.0018719304085	-0.9809715998588241	-862.4508391321287	0.006594436327001956	0.00887671989191511	1.2114560402877583	1.1812756596844118	1.3580431001727855	1.025548973565924	4.410901080670688	7.764993555923704	0.9192951800544015	0.9799366420274555
ID402885	402885	3	0.8929476141929626	64.06736317231969	66.10173552801156	0.0	272.0	272	1.1433300179107604	1		18176.204597701162	18264.0	12692.0	23937.0	7906649.0	2244.545997421533	-0.9810734329435498	-839.5263969137428	0.001555992381709763	-0.012813290426787123	1.1890924861603376	1.1431166090624343	-1.116590342545711	1.0402197612504396	4.106701006141689	7.625298912533045	0.8875425913941184	0.982935153583618
ID371651	371651	3	0.8795385360717773	65.73655656018055	66.8743552070235	0.0	71.0	71	1.1479522199094072	1		17966.6819221968	18240.0	12584.0	22585.0	7851440.0	2080.527944856402	-0.9810548024297837	-894.3725281831917	-0.00438630180896403	0.0012000016318641493	1.1726654304968203	1.137073424722288	-1.4199775253993319	1.0313014137879664	4.139972889293321	7.87885756914967	0.8380710948755999	0.9613686534216337
ID373187	373187	3	0.9053589105606079	65.43219838241717	66.58833384514436	0.0	81.0	81	1.1486110160726217	1		18043.826086956527	18296.0	12322.0	22498.0	7885152.0	2164.9648898474184	-0.9810276113514185	-861.9200610270599	-7.877968885831734E-4	-0.0070048804271560525	1.1806048019239825	1.1375687801307788	1.5952159588088068	1.0378315777866691	4.144726015457838	8.182853564081025	0.7778504949597919	0.9614112458654912
ID375235	375235	3	0.879882276058197	64.81538111949733	67.03689838192447	0.0	94.0	94	1.1165504233656693	1		18158.970873786413	18367.0	13581.0	23699.0	7481496.0	1954.5316323421314	-0.9809699095655732	-957.8408569386297	0.00439638215355337	0.0047437369987182645	1.1706087337879592	1.09516804491473	-0.4375142453934287	1.0688850347885221	3.916575959561072	7.514631901063332	0.8715674333198701	0.9592549476135044
ID363989	363989	3	0.8415093421936035	64.09643925023362	65.87862284585954	0.0	20.0	20	1.070901033112177	1		18048.88684210526	18252.0	13993.0	22792.0	6858577.0	1853.8879178536165	-0.9809695263044307	-1003.6975438166173	0.006554697314732795	0.008906864882279724	1.1217867373404367	1.050693339027895	-1.4360435461540038	1.0676633187551352	3.602869632703001	7.063597159889145	0.9074162769853421	0.9831387808041494
ID390103	390103	3	0.8646003007888794	65.74180366538532	67.96351294447305	0.0	190.0	190	1.1446525516298405	1		18315.893271461704	18494.0	13303.0	22907.0	7894150.0	2017.7980786632115	-0.9811025169130815	-942.5205330798165	4.5211229313419103E-4	0.00130737212495006	1.1906955456738175	1.1243230681736496	-1.148776595773091	1.0590332791161026	4.11620725847071	8.079325954651093	0.792422573400138	0.9569060773480664
ID404436	404436	3	0.8496950268745422	66.11051558356677	67.14989295639961	0.0	282.0	282	1.1239784185877153	1		17979.45803357314	18183.0	12879.0	23020.0	7497434.0	1951.9282105702969	-0.9812383371342928	-963.4871598776639	0.0021323020396741615	0.0040296055817588185	1.1327671905953314	1.1150097605987597	-1.1983453046295292	1.0159258067723425	3.9688603473707436	8.649602812487881	0.6666276930696162	0.9360986547085196
ID365521	365521	3	0.8750298023223877	64.20484253751954	66.25905168903581	0.0	30.0	30	1.1063409701314442	1		17938.725925925908	18228.0	13474.0	22310.0	7265184.0	1903.4175924197802	-0.981238766152364	-985.8272355776974	-0.005006390982931452	-0.006037802537615697	1.1891702394849268	1.0571783227768872	1.2112763791991359	1.124853029866652	3.8452790670933124	7.556952678406205	0.8461440841724597	0.963095238095238
ID392147	392147	3	0.8718996644020081	66.19790210016716	67.7447475277504	0.0	203.0	203	1.1551783138233742	1		18077.365909090913	18425.0	12765.0	22564.0	7954041.0	1992.608759297186	-0.9811335017022512	-943.5825787477148	-0.002627957649645964	0.005623729653069674	1.2060127894376864	1.1265391927081185	1.4718442533656106	1.0705466771542311	4.192257277102968	7.553367139578893	0.9233717898041526	0.9854748603351954
ID377817	377817	3	0.9304442405700684	64.33063846085433	67.21461481860528	0.0	111.0	111	1.1643103003091708	1		18293.68693693693	18430.0	12809.0	24259.0	8122397.0	2356.6020864519332	-0.9809360532408928	-798.8640189371171	0.011384332519876155	0.016948692064091976	1.215183698597268	1.1540593909305297	1.1118487796375944	1.052964611827692	4.2588010434061845	7.700945704626938	0.9024207919546597	0.9739130434782606
ID395739	395739	3	0.8241136074066162	63.65296085426103	67.49448970912822	0.0	226.0	226	0.8324295214535924	1		19140.701754385955	18973.0	14690.0	24694.0	4364080.0	2471.135409122126	-0.9802673256082444	-769.5731116950342	-0.005797094133647434	0.004460117143009156	0.9197523373965555	0.7726492725210715	0.8953766665443268	1.190387890220232	2.1769317833482464	5.933550029401777	0.7770079585695009	0.9502074688796663
ID366567	366567	3	0.8870193362236023	64.28337220731794	66.14077943703883	0.0	37.0	37	1.1759472276756424	1		18083.05032822758	18355.0	12917.0	24327.0	8263954.0	2261.95072417634	-0.9808780554569205	-820.1655268047764	8.796233282856856E-4	0.010404181116148145	1.2339683348229913	1.1426859488772492	1.5301098194427978	1.079884053913004	4.344357314367474	8.073089625909788	0.8376370024363753	0.9570680628272252
ID376295	376295	3	0.8486576676368713	64.63894379188343	67.04462872102906	0.0	101.0	101	1.1049725825080463	1		18228.642679900764	18401.0	13518.0	23969.0	7346143.0	2101.7093271633303	-0.9811999963933733	-905.3391086948371	8.843203637765528E-4	0.015600048128695889	1.1641064813751552	1.074500806678977	1.1181828829217908	1.083392840786344	3.8357728147642955	7.7521909892694705	0.8020728453037165	0.9539007092198584
ID369120	369120	3	0.8874416947364807	64.75539440597088	67.22751427402301	0.0	54.0	54	1.1192572162429109	1		18197.026570048318	18404.0	12875.0	23686.0	7533569.0	2175.557020714905	-0.9809984083238873	-863.6509911507152	0.005412941698283347	0.005107096104102835	1.1314116413073378	1.1181997353942463	-1.4729275524519947	1.0118153362900175	3.935588464219128	8.17884091146222	0.739326071754745	0.9452054794520544
ID374754	374754	3	0.8813841938972473	64.44745020250946	67.04087359712686	0.0	91.0	91	1.1306887971211967	1		18212.681603773595	18493.0	13284.0	23514.0	7722177.0	2120.843341121735	-0.9809575282420174	-884.7532880093211	0.0011842576796218078	0.004948561247661415	1.2011720118825029	1.0859676097490567	-0.8440470038902907	1.1060845655977414	4.016391609015887	7.776074479337302	0.8346897720684009	0.9591373439273547
ID399329	399329	3	0.8482580780982971	62.55931683127117	67.86370629770408	0.0	249.0	249	1.0786434351784704	1		17971.29198966408	18038.0	13062.0	23664.0	6954890.0	2068.0341232021333	-0.9808559977696008	-890.4798806223599	0.014458748476208132	0.008932661731564203	1.1306808126569492	1.0677137634967113	1.492313026375068	1.0589737168452562	3.655154020512664	7.082370183954184	0.9157107238005449	0.9796178343949035
ID393710	393710	3	0.9130522608757019	66.22306970653045	67.7912220725423	0.0	213.0	213	1.1649598458549868	1		18035.5	18249.0	12436.0	24050.0	8043833.0	2285.658497548514	-0.9810555170093903	-817.2551514529156	-0.007029055150237765	-0.005096191230250213	1.2206980305213473	1.1383606758134523	0.5688415447027997	1.0723297602045663	4.263554169570696	7.698131705084436	0.9040885625918994	0.9760609357997826
ID370158	370158	3	0.8557790517807007	65.584692500146	66.59219262356469	0.0	61.0	61	1.1165504233656705	1		17896.254237288143	18221.0	12775.0	21283.0	7391153.0	1830.9252252214308	-0.9812379508413155	-1022.3876521028114	-0.0013177082064650184	4.746367795232208E-4	1.1449091072395703	1.1068535178369066	0.41925376020319105	1.0343817757177434	3.9165759595610794	7.3264540269510805	0.9169143302818614	0.97055359246172
ID360939	360939	3	0.8969018459320068	64.15461874833838	66.00986127891213	0.0	0.0	0	1.1518993452058182	1		17910.066059225508	18098.0	13183.0	23994.0	7862519.0	2156.2346425020064	-0.9809608817484863	-855.9256119826048	0.0032650281721329165	0.008846277342520945	1.2216106086876002	1.1080731587587895	-1.3637351488624585	1.102463857220393	4.168491646280388	7.699005009151413	0.883729993679683	0.9755283648498329
ID362474	362474	3	0.8741081953048706	64.20352627348255	66.59999628201474	0.0	10.0	10	1.1286798725901184	1		17873.521531100483	18108.0	13127.0	22610.0	7471132.0	2099.2271195693197	-0.9811161406013693	-884.7291924310164	-0.008936703839821392	0.006302992282128708	1.2043184418730326	1.0861627979983461	1.013187367601443	1.108782628250969	4.002132230522339	7.487404223279274	0.8970956226020447	0.974537037037037
ID367604	367604	3	0.892352283000946	63.998763534602645	66.49115848684575	0.0	44.0	44	1.1525558852107944	1		18010.8931818182	18173.0	13235.0	23130.0	7924793.0	2140.0405526885665	-0.9809667582995824	-867.5305378134707	0.00511144342689642	-0.009374870094457055	1.2352838938728283	1.1100472738972025	1.198536153773478	1.1128209788182621	4.173244772444908	7.730744952603651	0.8774876866405251	0.9680264608599781
ID372726	372726	3	0.8574947714805603	65.57302490384708	66.95537169895123	0.0	78.0	78	1.1104360154831339	1		17977.608801955997	18274.0	12432.0	22456.0	7352842.0	2061.6763545005438	-0.9810240121805203	-901.6057570256999	0.002573066669902244	0.003880134341772936	1.155551586240232	1.0987515120529525	2.5283091938844953	1.051695104456468	3.8737978240804334	7.5869705661023845	0.8456877046475798	0.9713945172824794
ID381425	381425	3	0.8791022896766663	65.90651904625558	67.97163792319421	0.0	134.0	134	1.129349911160614	1		18140.578571428574	18299.0	13063.0	23848.0	7619043.0	2128.800694558578	-0.9810069539586211	-880.2855877948228	0.0015349263194086847	0.01025407503212658	1.1810455456212732	1.108001956700549	-0.6525729346386213	1.0659237002958335	4.006885356686844	7.486523559628614	0.8983723763625828	0.9667431192660546
ID406513	406513	3	0.824505090713501	64.29799303630368	66.42043621867711	0.0	296.0	296	0.8140513295969587	1		19093.64253393665	18429.0	15371.0	25952.0	4219695.0	2573.796081101168	-0.9795763738747175	-711.62319986112	0.016865890921083485	0.004324933962833939	0.8904309300720987	0.8031860774726212	0.7920164002573902	1.1086234622915903	2.0818692600579425	5.647392738556598	0.8202898438494247	0.9584245076586437
ID389629	389629	3	0.8648821711540222	65.98447940407448	67.66457520664187	0.0	187.0	187	1.1426681770345126	1		18184.65197215777	18550.0	13172.0	22196.0	7837585.0	1845.2281108092088	-0.9811522325370959	-1026.0331879031405	-9.734281271863927E-4	0.0075124126004749775	1.2031182537133776	1.1083385671717325	-0.843297639888579	1.0855151028295484	4.1019478799771765	7.513834548191984	0.9130125477939319	0.9740406320541761
ID403966	403966	3	0.8926482796669006	65.52539846269734	66.43642157671933	0.0	279.0	279	1.117904639052431	1		18062.589805825213	18289.0	12446.0	23329.0	7441787.0	2163.6401143043004	-0.9810976639488554	-866.6061206265994	0.013879306947918956	0.0031632241670557708	1.1590795625844252	1.116161474036237	-0.42848382114046984	1.0384515050434315	3.9260822118901095	7.488350680506695	0.8798262291808613	0.9560185185185193
ID391679	391679	3	0.8921063542366028	66.29298465623741	67.80082667177072	0.0	200.0	200	1.14266817703451	1		18170.35730858467	18405.0	13003.0	22491.0	7831424.0	2019.7953896916679	-0.9810946916383113	-933.712659370078	-7.054624185278863E-4	-0.002701331616874591	1.1921264801818703	1.119640890918482	-1.5353300657054219	1.0647400339263473	4.101947879977156	7.510273841983987	0.9138784922790719	0.977349943374859
ID398844	398844	3	0.8410726189613342	64.08011304783163	66.86288566594865	0.0	246.0	246	0.7818175538905942	1		19388.301980198026	18907.0	15666.0	24964.0	3916437.0	2284.3268520640245	-0.9794333267138803	-808.3926469330019	0.006408961489294624	-0.007072964362371253	0.8171771354087446	0.746069445354095	0.5719265503816623	1.095309746964508	1.9202629704644034	6.427161830244833	0.5841603837038593	0.9017857142857153
ID371198	371198	3	0.8765514492988586	65.72218046476152	66.96483866296421	0.0	68.0	68	1.147293045453729	1		18053.40552995391	18326.0	12564.0	22622.0	7835178.0	2080.2687241065537	-0.9811691333821788	-904.3639952028177	0.002298208656648783	0.003746964229590481	1.1975161547190543	1.1206874327116203	-0.9921658988377857	1.0685549955901075	4.135219763128806	7.801698447453904	0.8537488644007769	0.9560439560439566
ID397304	397304	3	0.7950778007507324	65.67132422122415	67.56292004118013	0.0	236.0	236	0.7172229754205033	1		19431.45562130177	19517.0	15085.0	23335.0	3283916.0	2082.614282460125	-0.9797615313407148	-903.3774037824946	0.016311290070279903	-0.011015479129111537	0.7609990733308563	0.6443984565780615	0.7958310252548675	1.1809449038285675	1.616062895935386	7.207161925794892	0.39096651579496156	0.8521303258145358
ID406535	406535	5	0.8975659608840942	50.42441305860751	10.68047411875274	0.0	297.0	297	1.2537833797484956	1		18905.594230769228	18988.0	12774.0	24171.0	9830909.0	2190.733852368357	-0.9810459380905041	-893.3420111063725	0.012041406521108917	0.007490047565415869	1.3266356454534136	1.2121171876328716	2.780966014574795	1.0944780413882125	4.93849808493196	9.47377723979638	0.691446234898849	0.9368800721370606
ID374791	374791	5	0.8909360766410828	57.85250062141459	21.745248353448403	0.0	92.0	92	1.3247798972641884	1		19125.245704467343	19260.0	13453.0	24398.0	1.1130893E7	2133.682886629547	-0.9810844780173618	-929.8121553143922	0.0014464357067512285	0.0033636741302302477	1.3575110047125345	1.3042747655940077	0.387928444047382	1.040816736260539	5.513626350838379	8.794243385461023	0.8958808096355826	0.9723386420787931
ID377857	377857	5	0.8850746750831604	55.6481745051687	20.850431625982136	0.0	112.0	112	1.3144612467940293	1		19156.472949389186	19237.0	13541.0	25170.0	1.0976659E7	2206.026482300958	-0.9809948031230449	-896.4563720256817	-0.0050189390454214175	2.0061700383661342E-4	1.3357787617141934	1.3236181119205246	-0.8318770392047573	1.0091874307884954	5.428070079877084	8.836840632369325	0.8734966917084953	0.9669771380186275
ID369154	369154	5	0.922423243522644	57.773311575499804	21.55874831568684	0.0	55.0	55	1.3224938215362427	1		19160.512068965516	19271.0	13831.0	25800.0	1.1113097E7	2262.760090648888	-0.9809051152202856	-869.9785683645935	-5.595104280134922E-4	0.023380705800181662	1.3757128886193544	1.3077071565017302	-0.8636392943326514	1.0520037928824582	5.494613846180312	8.843563818507686	0.8828611613453825	0.9681742043551084
ID379906	379906	5	0.930873453617096	51.175007370259806	17.306824807310658	0.0	125.0	125	1.3104264954526093	1		18935.70370370369	19106.0	12601.0	24186.0	1.0736544E7	2207.900159306762	-0.9810959465683282	-890.2019873027284	0.008044456625591634	0.003397590956329037	1.364097852736909	1.272570983476439	-1.2777739767499983	1.0719228007308754	5.394798196725482	8.797883739108924	0.8758477737765905	0.9709153122326776
ID381453	381453	5	0.8853293061256409	50.2536829203888	18.254334792746697	0.0	135.0	135	1.0659447703242502	1		19105.541333333316	19285.0	13935.0	23328.0	7164578.0	1969.6158852899343	-0.9805737264899561	-979.2612248075757	0.10364632798857182	-0.0035053879022963865	1.0263577813761828	1.0074390989332542	-0.1932523338310295	1.0187789837251313	3.569597749551391	15.423942270808185	0.18855513360834772	0.6908923643054267
ID366607	366607	5	0.8779154419898987	57.35489048702029	21.61584396339381	0.0	38.0	38	1.0884177501914583	1		19036.19949494951	19145.0	13950.0	23862.0	7538335.0	2240.7143013677974	-0.980596412084326	-858.6813180046655	-0.05663571966707605	-0.004401133543507773	1.218959718108713	0.9581138219147219	1.6927954816883815	1.2722493823048178	3.721697786815902	11.476938715264609	0.3550576244266199	0.7845691382765538
ID376335	376335	5	0.9090335369110107	57.61329255280703	22.13775797042009	0.0	102.0	102	1.3138856123250882	1		19167.878091872786	19328.0	13247.0	24237.0	1.0849019E7	2143.4624444106385	-0.9813334514514823	-940.244354925558	-0.0027071928404623275	-0.0018645772236870009	1.3547486443443597	1.3076181300134164	1.4967773572252592	1.0360430260556726	5.423316953712574	8.57148462032991	0.9276042934508112	0.981083404987102
ID385038	385038	5	0.8976317048072815	51.83948038202672	18.89145697969655	0.0	158.0	158	1.3110036487487944	1		18919.971681415915	18999.0	13672.0	25493.0	1.0689784E7	2140.193926201509	-0.9811809660519909	-921.8263955165801	-0.008431538723814188	-0.007458510131606851	1.3771441275386493	1.2807449641655566	2.6801257824924036	1.0752680401409187	5.39955132289	8.92734960041131	0.851378057307093	0.9676320272572397
ID360982	360982	5	0.9072014689445496	56.98777293844793	20.264842907974884	0.0	1.0	1	1.3597226677520868	1		18719.42647058824	18938.0	13303.0	23668.0	1.1456289E7	2113.610958203271	-0.9811144388653541	-920.2106521911383	-0.013426139985897062	0.002907413461118722	1.4531394713342891	1.3006786376388695	1.106927407565209	1.1172163740400802	5.808320173038347	9.317483086635862	0.8407428563943821	0.9660079051383395
ID370193	370193	5	0.8968676328659058	57.54184642711331	21.68398581690951	0.0	62.0	62	1.3236373529401564	1		19012.316695352853	19224.0	12871.0	23922.0	1.1046156E7	2102.496491336633	-0.9809933842626819	-933.4499565927769	0.008234423887275483	-0.006057602242105284	1.3929765954276367	1.2942731217222023	-0.3436442412291644	1.0762617040011588	5.504120098509344	8.720215832153698	0.9095850154773948	0.9739276703111858
ID382995	382995	5	0.9322040677070618	50.969647528992205	19.156291959321425	0.0	145.0	145	1.311003648748793	1		18819.073684210525	19078.0	12752.0	23767.0	1.0726872E7	2015.7797921171893	-0.9810796993919727	-968.1918182664446	0.008404012661236263	0.00435103150012106	1.3757157059112786	1.2802564119173154	-0.2878810643320479	1.0745626369103694	5.399551322889989	9.071569418208737	0.8245228220118599	0.9635284139100926
ID405520	405520	5	0.8313623070716858	49.7797357328499	10.740110163978263	0.0	290.0	290	1.0378981349305414	1		19929.439436619716	19308.0	16849.0	24587.0	7074951.0	1577.9367307100674	-0.9793120617985513	-1195.7472387221696	-0.034914338986902126	0.05378209991684283	1.1481360621187633	1.0459820209133186	-0.5951108540099889	1.0976632859484974	3.3842258291352825	14.328282363218582	0.20714809174512738	0.6328888888888893
ID397329	397329	5	0.9087585210800171	55.011540829822714	9.791052335767501	0.0	237.0	237	1.3156117601405837	1		19324.590909090904	19475.0	13052.0	25350.0	1.1053666E7	2157.7704781914804	-0.9810391938971976	-926.7543196422569	-0.008167093467141315	0.005077120718561913	1.3676394448532665	1.2805986908681757	-0.6434820841535748	1.0679687981924157	5.437576332206122	8.931241116618416	0.8566266912862467	0.9786142001710864
ID372765	372765	5	0.9246851205825806	58.12929158855156	21.64003973641949	0.0	79.0	79	1.3167612682324357	1		18992.132635253052	19110.0	12863.0	24256.0	1.0882492E7	2235.6972582684084	-0.9812667582153155	-889.9485183121585	0.013275155698454236	0.0029898924540699544	1.3845998426128836	1.2845569119503295	0.5754704408335809	1.0778812754280074	5.447082584535152	8.803998867060137	0.8831080991906993	0.9670886075949364
ID403998	403998	5	0.885552704334259	50.54334994156035	10.54540754181245	0.0	280.0	280	1.2543865952655913	1		19056.873076923068	19096.0	13491.0	25198.0	9909574.0	2274.675596775217	-0.9810704024775515	-868.4022947281948	0.022438165618366104	-0.010713207085631843	1.3771447839225142	1.1396239194625244	2.222946958429082	1.2084203923799797	4.943251211096468	9.830486931805286	0.642794992788651	0.9294012511170686
ID367644	367644	5	0.912135660648346	58.13471563678562	21.75398410591072	0.0	45.0	45	1.3161866396786774	1		19003.743455497388	19149.0	13639.0	24761.0	1.0889145E7	2200.812273477871	-0.9810512876670034	-894.1248490510984	-0.0024406348043697016	0.007495339290192179	1.3709097168241173	1.2706772080878328	-0.7662536194436887	1.0788811730456065	5.442329458370637	8.752637314595706	0.8927232118963753	0.9695173581710415
ID395293	395293	5	0.9096450209617615	55.08818158218894	11.967640585637229	0.0	224.0	224	1.3496711919304119	1		19098.945182724252	19276.0	13095.0	23918.0	1.1497565E7	2152.7393488633984	-0.9810901287558669	-920.594260739435	-0.00668648956224169	0.0017741881849972908	1.4203534783912235	1.299033625295167	0.9281500205326227	1.0933923885676862	5.722763902077071	9.014936690550313	0.8848921263069581	0.9662921348314606
ID389657	389657	5	0.9190398454666138	47.46544749547858	17.14433743465846	0.0	188.0	188	1.328201633219134	1		18782.57659208262	18949.0	12888.0	23512.0	1.0912677E7	2139.923792488421	-0.9811331464332566	-912.8834341036466	-1.5934983000026704E-4	0.0030646771431214067	1.4129762807538555	1.2669581396374228	0.7817703724428686	1.1152509594028261	5.54214510782546	8.963071396327763	0.8669100642798081	0.9676348547717839
ID362520	362520	5	0.7881195545196533	55.913346401624565	20.850516461922563	0.0	11.0	11	1.055962458946056	1		19096.65040650407	19058.0	14123.0	23078.0	7046664.0	1925.6658390405985	-0.980729011070913	-1009.372080210523	0.03348511519073225	-0.042319411446415205	1.036132312890021	0.9987262457910241	-0.5274493891129488	1.037453774001273	3.5030539832481735	15.796100243037383	0.17642370235010618	0.719024390243902
ID398872	398872	5	0.8950784206390381	53.783312093871565	10.208638434673826	0.0	247.0	247	1.2947461101220614	1		19155.135869565205	19317.0	12941.0	24843.0	1.0573635E7	2172.810760370247	-0.9810974547820974	-915.1350568336418	0.008331672295802181	-4.188878568487234E-4	1.3547511399037244	1.274973287748886	2.728823783931386	1.0625721753713724	5.2664637902835425	8.624878301649783	0.8896578494706255	0.9710780017528484
ID401432	401432	5	0.8086453080177307	49.71715110545675	10.722448443409343	0.0	263.0	263	1.000791779577592	1		20001.264264264257	19488.0	17189.0	24261.0	6660421.0	1445.542340739182	-0.9799080937297017	-1349.6489713207811	-0.040754206689792224	-0.047826235038712514	1.1455444353768607	1.071563014840204	-0.9302981465321355	1.0690406625761426	3.146569520909487	14.10587869329439	0.1987224377995875	0.5766550522648081
ID402470	402470	5	0.8988091349601746	50.85527291107	10.277291645271971	0.0	270.0	270	1.3127335861392369	1		19048.770034843204	19179.0	12995.0	25399.0	1.0933994E7	2159.924442656177	-0.9810547460899731	-913.3793491013909	0.024779911859769688	0.004635036705467096	1.3935591413047876	1.2817057162732644	2.740961092122847	1.0872691941772348	5.413810701383535	8.994306897582677	0.8409642342221427	0.963620981387479
ID371239	371239	5	0.8839739561080933	57.94011284120768	21.736063437378334	0.0	69.0	69	1.303480723065315	1		19022.550621669634	19135.0	13097.0	24326.0	1.0709696E7	2093.1685814838647	-0.9810642994680202	-941.6957977200836	-0.004629118723140271	0.0015376134437453208	1.350154588188478	1.2905991724625412	-0.6317929180064098	1.0461455554882322	5.337760682751291	8.494667149561941	0.9295574366444999	0.9790758500435921
ID391713	391713	5	0.9030323028564453	50.12506154812124	19.022442489823643	0.0	201.0	201	1.3063792828444187	1		18809.423487544478	18968.0	12990.0	24981.0	1.0570896E7	2180.645003114396	-0.9811776168573746	-899.2770960040822	0.01916231989902834	0.012199949537295288	1.3878970215830981	1.2719104255613645	-0.5200228829804594	1.0911908525087703	5.361526313573872	9.215028974775965	0.7934232005990586	0.95593220338983
ID388130	388130	5	0.9185997843742371	51.53583780118345	19.27605749860699	0.0	178.0	178	1.3069582233926003	1		18904.20035460993	19088.0	13164.0	24693.0	1.0661969E7	2179.7912387047063	-0.9811181674506221	-901.2610039600725	-0.003803017067024766	-0.012485013780423031	1.3521239066146318	1.3040191885258332	-0.27123991109517653	1.0368895783989038	5.3662794397383875	8.955181010169753	0.840880750769422	0.9649572649572649
ID379437	379437	5	0.8998331427574158	50.924988220293116	18.382470720321244	0.0	122.0	122	1.2959141266970964	1		18962.342960288803	19090.0	13519.0	24888.0	1.0505138E7	2198.010842822973	-0.9811127726213429	-896.278303039302	-0.0038178793364635603	0.011801914591304427	1.3525937231210408	1.2572300198273265	-0.6442754857226689	1.0758522321212247	5.275970042612575	8.802452791728689	0.8556669854694532	0.9728308501314638
ID363566	363566	5	0.8211067318916321	57.443572377745866	19.13056105561476	0.0	18.0	18	0.893782189114638	1		19869.797709923663	19924.0	15243.0	24784.0	5205887.0	2331.9349654439065	-0.9799643369425177	-833.5152662099119	-0.031663859877438943	0.02309253055126454	0.9149176347889231	0.8394275701586819	0.5220572634992121	1.0899304089046906	2.5096506148643596	8.961290727214344	0.3927190733445108	0.804878048780487
ID384567	384567	5	0.9234282970428467	50.88519039549798	19.330200342166652	0.0	155.0	155	1.2818276852254504	1		18940.049632352944	19006.0	13011.0	23876.0	1.0303387E7	2201.3669224330106	-0.9810112098602356	-888.9868709636105	-0.0030017551875984715	0.001307672943726177	1.3177086824002617	1.2550311480905434	-0.11033030205823409	1.0499410189181986	5.1618950146641955	9.343684048508655	0.7429896127736247	0.941890719861232
ID374326	374326	5	0.9122229218482971	57.63481593548495	22.05733574244549	0.0	89.0	89	1.3121571937574936	1		19082.20318021203	19184.0	13435.0	24297.0	1.0800527E7	2162.7793310347056	-0.9811313300277754	-917.5551065191704	0.0035154728695371822	3.993082454650264E-4	1.3591740007704354	1.2788998857716474	-0.6372232607137303	1.0627680992796031	5.409057575219031	8.644666900457487	0.9095675148333345	0.9785038693035253
ID386608	386608	5	0.9233185052871704	51.70421087922056	19.22849667367278	0.0	168.0	168	1.3156117601405837	1		18928.503484320554	19095.0	13070.0	24858.0	1.0864961E7	2168.376191534984	-0.9809913358783521	-901.0008894421682	-0.0013686818726330267	-0.011874207450813804	1.3595894428087227	1.3055175116475108	-0.845472080952072	1.0414180052575284	5.437576332206123	8.598133034066556	0.9242871383102904	0.9853574504737297
ID396849	396849	5	0.9110792279243469	53.99738788708118	9.57037751645722	0.0	234.0	234	1.2994118769904188	1		19338.225806451628	19538.0	12947.0	24797.0	1.079073E7	2202.234080095463	-0.9810154419853218	-907.5247887411591	0.0026614714474130228	0.001583686916676934	1.359788148288542	1.27014128993691	-0.9259521502379244	1.070580225256739	5.30448879959967	8.64562210127835	0.8917865200568403	0.9721254355400698
ID365117	365117	5	0.8299683332443237	53.79716323287914	19.414551301082536	0.0	28.0	28	0.9179992625179159	1		20219.20289855071	19698.0	15759.0	26084.0	5580500.0	2615.416964940898	-0.979597884952078	-742.3790988589943	0.002454242341479914	0.034302747647929024	1.0500020361734983	0.8451894718906818	2.907904721060408	1.242327396512231	2.647491273635319	7.221908258871251	0.637882175780848	0.8516819571865434
ID393279	393279	5	0.8928878903388977	51.9446370971625	18.309876096170626	0.0	211.0	211	1.2841861558217391	1		18854.64587155963	18959.0	13138.0	24172.0	1.0275782E7	2215.9009407331228	-0.98099686490351	-878.4972317221824	0.010707345725111806	0.016256876390317365	1.3016481573349197	1.2714117247822265	-1.1377087421298664	1.0237817789181332	5.1809075193222665	8.928328854235895	0.8167240565051479	0.9706144256455923
ID400954	400954	5	0.8679488897323608	49.494394360935566	11.60151950629252	0.0	260.0	260	1.3333177722966028	1		18902.339011925043	18997.0	13749.0	24764.0	1.1095673E7	2031.5681477964258	-0.9810242899964392	-962.0460803149788	0.0014721362740345368	-0.0018589534728686876	1.4127527645903788	1.2923378984348055	-1.2306344599846162	1.0931759923634614	5.584923243306111	8.796810596677933	0.9069358934284605	0.9816207184628234
ID394808	394808	5	0.8454323410987854	56.644462535052554	12.614943759442301	0.0	221.0	221	0.7885616379907033	1		19642.43842364532	20210.0	14539.0	23587.0	3987415.0	2611.250066690961	-0.9808982728245114	-772.5529654436993	-0.057114212330402134	-0.040845916424691216	0.9187298125321451	0.7273381577521255	1.1028679120877143	1.2631398514434125	1.953534853616012	8.1911278538681	0.3658841685624701	0.7339285714285723
ID377402	377402	5	0.931821346282959	56.66320138568641	21.646197096103496	0.0	109.0	109	1.3304779016127077	1		19138.143589743555	19250.0	13361.0	24171.0	1.1195814E7	2114.876643937587	-0.9811463560963227	-941.8532884833749	0.010202288953302175	0.005294563550769585	1.4166550357200351	1.2734154726571891	0.5165838557174991	1.1124845473755343	5.561157612483531	8.940855056120244	0.8742123934910677	0.9766277128547576
ID375876	375876	5	0.8956300020217896	57.47334575710795	22.090527038561415	0.0	99.0	99	1.3253508000690823	1		19129.281034482752	19294.0	13208.0	24047.0	1.1094983E7	2099.9962255050295	-0.9811989945148577	-950.7933760879607	0.0031414372827814176	0.008728484882689838	1.3577474346479785	1.3107086933172991	0.11205472398525239	1.0358880211678676	5.518379477002892	9.103375791509688	0.8367900046161978	0.9723618090452256
ID382528	382528	5	0.9104298949241638	50.132417919406855	19.058035102712132	0.0	142.0	142	1.284775096992723	1		18799.027472527458	19137.0	12455.0	24243.0	1.0264269E7	2119.495962492897	-0.9810268240459765	-917.2202465182505	-0.0011945604972921809	0.0027852049728908698	1.3153474012383253	1.2934905842171105	-0.2659275855752033	1.0168975462890157	5.185660645486783	8.54069100788092	0.8933629494620585	0.974977658623771
ID405056	405056	5	0.8033877611160278	49.636524551264834	10.9795846783325	0.0	287.0	287	1.327062034868412	1		18906.23834196892	18974.0	14295.0	24040.0	1.0946712E7	1878.7466286468534	-0.9810885221984555	-1044.1181315994756	0.008381046973996055	-0.0035201232975503077	1.3852583588011464	1.2879359580801402	-0.7285986590814686	1.075564627348459	5.532638855496441	8.757785569243916	0.9064702839176284	0.9839391377852914
ID362061	362061	5	0.9012519717216492	56.65408838717509	20.191658698215445	0.0	8.0	8	1.3680424843277044	1		18765.30307941653	18961.0	13724.0	23834.0	1.1578192E7	2121.9107599645868	-0.9811351811916698	-919.8874084502397	0.0076579674331169485	-0.0036328238963164064	1.494087676332161	1.274901454118628	0.9680281907444956	1.1719240506828523	5.879617065506091	9.18408667965038	0.8759654114681791	0.9701960784313719
ID368717	368717	5	0.9403528571128845	57.034826574392696	20.36879115496996	0.0	52.0	52	1.3270620348684108	1		19049.726804123715	19243.0	12966.0	24137.0	1.1086941E7	2152.1198737647283	-0.9811346149193392	-920.6937882597646	0.005385469991751937	-0.0023219025499788184	1.3589147765127596	1.303514534929209	1.4860664209354604	1.0425006703792217	5.532638855496432	8.790736267970837	0.8996874959903698	0.9724310776942355
ID372300	372300	5	0.9237529635429382	58.20573336259606	21.631928266108154	0.0	76.0	76	1.3110036487487942	1		19026.853097345123	19118.0	13193.0	24324.0	1.0750172E7	2230.3808912091026	-0.9811905743372579	-890.0117862050798	-0.006127024721436576	0.005263495465132727	1.349810344285747	1.3067933866047508	3.1106957181590524	1.0329179487147244	5.399551322889997	8.685856963197773	0.8993778574471653	0.9651656754460497
ID378952	378952	5	0.8985723853111267	51.072213703153345	19.609417295770086	0.0	119.0	119	1.359722667752088	1		18946.604269293908	19073.0	13281.0	25692.0	1.1538482E7	2248.5527873606916	-0.9810594669288746	-872.8938375217513	0.00450243256792597	0.004381095693368117	1.4013733797578114	1.3400923221439658	0.5590797514875082	1.045728981952381	5.808320173038357	9.199145081874462	0.8625126543073252	0.9637223974763408
ID398408	398408	5	0.912590503692627	55.5624876737515	10.09697190014432	0.0	244.0	244	1.333885020895886	1		19267.33560477003	19402.0	13750.0	24706.0	1.1309926E7	2164.348189045138	-0.9809753741886051	-918.0503709390669	-4.160351745658578E-4	-9.995756224370036E-4	1.3852448354337628	1.3072703757725346	0.3048112180204257	1.0596467732355284	5.589676369470621	9.131025039049838	0.8424758500846876	0.956875508543531
ID367189	367189	5	0.9329549074172974	58.201150934950554	21.530159717090523	0.0	42.0	42	1.3075369076022232	1		18932.83687943263	19202.0	13440.0	23695.0	1.067812E7	2062.244526830442	-0.981108804427482	-953.5934472594525	0.0053382824875328775	0.0016305752711897467	1.3335605009775031	1.3036400534471417	-0.9698150923176283	1.0229514638271848	5.371032565902898	8.85308540556321	0.8611490798986067	0.9641638225255976
ID389204	389204	5	0.8861455321311951	48.79300268147513	18.286852522625647	0.0	185.0	185	1.2675847133220632	1		18746.873345935735	18873.0	13224.0	23220.0	9917096.0	2082.691080630409	-0.9811646640891108	-937.7833398273788	0.005725252037315388	0.006861775700561661	1.2846948447435944	1.2533397126254795	-0.6881534133095972	1.0250172653130352	5.047819986715822	8.67675987143275	0.8425555928872693	0.964577656675749
ID391255	391255	5	0.9017903208732605	50.36766883379426	19.026453204102705	0.0	198.0	198	1.3161866396786774	1		18783.16753926704	18980.0	13293.0	24466.0	1.0762755E7	2093.174327567538	-0.9810838421764445	-930.8219646274673	-4.6401425377872016E-4	-0.008003961429044054	1.3678949155382685	1.291029543229258	0.08887615702527281	1.05953804288378	5.442329458370637	8.972421758152098	0.8495233748877489	0.9686971235194582
ID381009	381009	5	0.8892027735710144	50.28498084650687	18.21123776607456	0.0	132.0	132	1.252576077225121	1		18772.42389210018	19050.0	13409.0	23250.0	9742888.0	1964.7904496633464	-0.9811413232981459	-994.155825276778	-0.0012855359476678493	-1.345171852937436E-4	1.3203894776884373	1.200977936498793	-1.0640173658557508	1.0994285886198414	4.9289918326029305	8.583147481935494	0.8407653646865852	0.9628597957288761
ID406099	406099	5	0.9189988374710083	50.923967218222884	10.495348381869029	0.0	294.0	294	1.2912357210771177	1		18918.092727272735	19127.0	12927.0	23982.0	1.0404951E7	2166.437283473884	-0.9811174542662516	-907.4478606963802	0.0016624135820183456	-0.012300884406241068	1.345051587688581	1.2826315924347702	-0.0680615963492841	1.0486655682130215	5.237945033296449	8.957792187837914	0.8202926773021426	0.9683655536028111
ID384083	384083	5	0.8504192233085632	50.46001748333995	19.44951865742994	0.0	152.0	152	1.293577038903877	1		18905.70673952642	19042.0	13752.0	24279.0	1.0379233E7	2079.768999396005	-0.9810601182519523	-941.7294897360805	0.006234184248091853	0.00846873860478619	1.3149235050752999	1.2870470702883252	-1.545728980097588	1.0216592193327707	5.2569575379545155	8.67526054854618	0.8777670600056621	0.9659388646288212
ID369757	369757	5	0.9178337454795837	58.1625239712699	21.23300013024268	0.0	59.0	59	1.2976641803326594	1		19123.798561151074	19316.0	13383.0	24292.0	1.0632832E7	2196.246612056783	-0.9810802778068225	-903.0521725126146	-0.002024805065721858	0.004176793631036671	1.340353089904118	1.2705611782537014	-0.8337130428327124	1.0549299890827302	5.29022942110613	8.62280022050436	0.8941033501903264	0.9712041884816754
ID400478	400478	5	0.8900707960128784	49.773404573151495	10.597158377797886	0.0	257.0	257	1.2404384258268473	1		18909.220039292726	19074.0	13401.0	24282.0	9624793.0	2091.76948948891	-0.9810955339409594	-938.2890981204743	0.01245263269667997	0.0022648739640341088	1.3164753491616845	1.1693390240650523	-0.5861406510325904	1.1258286280270817	4.833929309312611	9.425730337131856	0.6837229181435209	0.93302752293578
ID366172	366172	5	0.7752550840377808	56.59812216764736	21.70962180005456	0.0	35.0	35	0.6223500336641137	1		19161.543307086617	19159.0	18295.0	19721.0	2433516.0	271.36871642189794	-0.9803976469155101	-7063.090206707246	0.20540504346563201	-0.3752741014017784	1.3309931289267471	0.8713633518296037	0.6282300280491698	1.5274834845097143	1.2168002981160533	9.155970986406208	0.18239811923165555	0.3417890520694261
ID394335	394335	5	0.8849719166755676	56.02395759286237	14.496069294016738	0.0	218.0	218	0.7885616379907018	1		21420.785365853662	20986.0	17504.0	27374.0	4391261.0	2591.2291301015343	-0.9781990365540701	-741.8414780012644	0.015968644532975817	-0.03192784059164949	0.952191181263683	0.6922723730380319	1.6105859982767687	1.3754574331559692	1.9535348536160047	5.637677761566763	0.7723791298353608	0.9277652370203157
ID373854	373854	5	0.9037917852401733	57.53084779485918	21.632627205156677	0.0	86.0	86	1.3040609504357226	1		18981.5953654189	19138.0	13258.0	24414.0	1.0648675E7	2136.5882847377225	-0.9810790327067512	-921.3030806222764	0.0013124802571993408	0.023067589637997397	1.3551824754040749	1.2869826100105461	-0.09066934731504041	1.0529920644327664	5.342513808915805	8.816606854761334	0.8636794107549373	0.972318339100346
ID386137	386137	5	0.922843873500824	51.70123075795275	19.353974024740623	0.0	165.0	165	1.3321825504881408	1		18962.05263157895	19066.0	12972.0	25445.0	1.1168649E7	2201.0955378976846	-0.9809217085855532	-885.8726989284413	-0.0120840646723645	-0.005934269148649701	1.3930516664186157	1.315254428012569	2.4430961190393985	1.0591499536128557	5.575416990977081	8.842031420734088	0.8961549552391053	0.972636815920398
ID396378	396378	5	0.9304369688034058	55.059392991562795	11.000415871972622	0.0	231.0	231	1.3287710658854748	1		19255.131399317408	19499.0	13002.0	23898.0	1.1283507E7	2187.1570146279682	-0.9809127987692935	-904.8668320712871	-0.006838349947016363	0.0017961960561640171	1.4206488269688506	1.2695887783853859	1.0601067071304922	1.118983446573604	5.546898233989983	9.212502031647942	0.8213057605207073	0.9495524816924329
ID402008	402008	5	0.8792012929916382	49.67475472646107	10.661355472682532	0.0	267.0	267	1.2924069101805495	1		18961.694545454528	19127.0	13573.0	24379.0	1.0428932E7	2074.309662716062	-0.9811537020112436	-951.797466855521	0.01578777725641645	0.01558054891603305	1.367001342390679	1.2290363381814118	-0.602791042154771	1.112254617640852	5.247451285625487	9.036306131576847	0.807562992225006	0.9591659426585577
ID403544	403544	5	0.8699776530265808	49.97019118628334	10.615640910805473	0.0	277.0	277	0.7632118406124404	1		20480.40526315789	20115.0	18249.0	24407.0	3891277.0	1553.957034323156	-0.9795670441900445	-1263.6665945911714	-0.35433828527937894	0.1589451266561937	1.1411511804340362	0.9095201931221999	-1.3665695122824555	1.2546738258957106	1.8299535733385948	9.202664132686955	0.27153310867403063	0.5013020833333323
ID392807	392807	5	0.8751730918884277	52.17166500616457	18.98646569138097	0.0	208.0	208	1.3708045353615286	1		18828.86012861736	18930.0	14105.0	24745.0	1.1711551E7	2058.5454524397474	-0.9811897485473844	-954.2275808895691	0.0032248580719718978	0.003573634691416734	1.4223356354975003	1.3303364986661912	0.4539987019821432	1.0691547867201632	5.903382696328664	9.179285285720237	0.8804264205357375	0.9687987519500779
ID370792	370792	5	0.9098154902458191	57.64821311992779	22.013788959488274	0.0	66.0	66	1.3316145766612215	1		19072.378194207842	19203.0	13291.0	24468.0	1.1195486E7	2167.4918008044256	-0.9810705545023789	-912.0942779044535	5.162178043914572E-4	7.391374973519421E-4	1.3699128854551121	1.3106664174672453	-0.08879084562053514	1.0452033158081182	5.570663864812569	9.33739105824361	0.8029078835888794	0.9606557377049177
ID363115	363115	5	0.8593298196792603	56.44121596577258	19.257933393579385	0.0	15.0	15	1.324779897264188	1		18791.151724137922	18923.0	13929.0	24176.0	1.0898868E7	1982.444742808025	-0.9811803484083896	-988.3700258450402	0.0037905950495150764	1.824720381350384E-4	1.4180189797332854	1.2639868370743366	1.292965792639467	1.1218621413933996	5.513626350838375	8.62624652427517	0.9311153032979792	0.9838846480067851
ID378475	378475	5	0.8844779133796692	53.165772164246654	20.61201394629208	0.0	116.0	116	1.337283459578068	1		19023.94923857868	19042.0	13697.0	24621.0	1.1243154E7	2131.81548970934	-0.9810822526008325	-925.5865987936184	-0.00615193681680111	-0.0068944424598663245	1.4064127233036414	1.3041536597341514	0.19926807303553146	1.0784102876269468	5.618195126457727	9.361804367017985	0.8055408330010191	0.9547657512116319
ID387691	387691	5	0.9326440691947937	51.757067441790596	19.166639611252688	0.0	175.0	175	1.3259214570600328	1		18920.60240963854	19090.0	12719.0	25273.0	1.099287E7	2178.0975680137217	-0.9810470083980419	-899.2898110263351	-0.0014959825999440333	0.005218185221164115	1.368314122404019	1.3086395209478776	-0.9450850938863651	1.0456004885233159	5.523132603167405	8.591957086774784	0.940180275620033	0.9864176570458403
ID382058	382058	5	0.8888106346130371	50.43538512795036	18.298154461848444	0.0	139.0	139	1.3310463604729168	1		18731.292307692303	19020.0	13856.0	23093.0	1.0957806E7	1936.283899840044	-0.9811470823335899	-1006.8951486410375	-0.007964024864121049	-3.7523455505597265E-4	1.41199011864746	1.2755318995758949	1.1472319439661438	1.1069814240764473	5.5659107386480455	8.83509443008932	0.8960323921182494	0.9661716171617155
ID380540	380540	5	0.9114658236503601	49.50435180896507	16.267579652353337	0.0	129.0	129	1.333317772296603	1		18859.982993197278	19070.0	12892.0	24458.0	1.108967E7	2122.3292473418314	-0.9811232272145843	-923.7497681922033	0.013567863574539799	-0.013937506556191736	1.3968552156713836	1.3245556469482969	2.862576526403331	1.0545840175833012	5.584923243306113	8.598961794287373	0.9491503977143122	0.9907251264755479
ID390782	390782	5	0.9125571846961975	50.123621126641886	19.04086304357676	0.0	195.0	195	1.2964977403842808	1		18828.672661870496	19038.0	12835.0	24291.0	1.0468742E7	2201.2567214929627	-0.9811182798376171	-888.9120968487564	-0.011526102622520299	0.005552626273885253	1.3147524037123448	1.3033236610628582	0.8833801010625162	1.0087689213285413	5.280723168777102	8.993531432809213	0.8204323025729081	0.9703056768558944
ID368249	368249	5	0.9032473564147949	57.895171478743464	22.087969387153365	0.0	49.0	49	1.3092714255979616	1		19065.035149384894	19206.0	14062.0	25325.0	1.0848005E7	2167.4937859524825	-0.9809754292755666	-907.095491786121	0.006550965228456877	0.004901953390573492	1.3579191351428672	1.277809876024668	-0.7998746597981742	1.062692627926326	5.3852919443964495	8.813638717998213	0.8711814661221298	0.965899403239557
ID397946	397946	5	0.9045807719230652	55.64760383849288	9.42960629953117	0.0	241.0	241	1.2947461101220619	1		19298.740072202163	19487.0	13468.0	24780.0	1.0691502E7	2160.845683090516	-0.9810267428444983	-923.5792202013996	-6.894879354774607E-4	0.01809764593385545	1.353723880850996	1.2706818517328544	-0.2680621855015101	1.0653523374123077	5.266463790283547	8.614772334591093	0.891746384406655	0.9659982563208365
ID404602	404602	5	0.9258691668510437	50.73513447592385	10.624901301550427	0.0	284.0	284	1.3190572791622308	1		19017.956672443688	19173.0	13149.0	25141.0	1.0973361E7	2178.25139953537	-0.9809715384857054	-900.1991084173432	-0.0025876133518828084	-0.0031005032199864072	1.3841182275033894	1.280127877852478	2.965264581797697	1.0812343449822872	5.4660950891932085	8.791646577696776	0.8886824508360122	0.9704641350210969
ID376955	376955	5	0.8799034953117371	57.86864324132617	21.77107608703161	0.0	106.0	106	1.2759124359163514	1		19243.80961182994	19327.0	13149.0	24680.0	1.0410901E7	2234.4875107969256	-0.9811499631468091	-896.533049503747	0.002927459494310428	0.008549436544536607	1.306894981030273	1.244582194019807	-0.9427272439064691	1.0500672332529566	5.114363753019048	9.053091807561414	0.7841653141692494	0.9547471162378001
ID361604	361604	5	0.9164146780967712	56.76330674603752	20.263078208368523	0.0	5.0	5	1.3502315702779655	1		18727.28026533996	18951.0	13536.0	23552.0	1.129255E7	2118.002246851116	-0.9811506092192678	-920.4848582059227	-0.0036981115455308614	-0.0017053842159592634	1.4431957414407226	1.274852693405441	1.0891661025045931	1.1320490193934458	5.72751702824158	8.977287321411385	0.8930710321945797	0.9733441033925687
ID403076	403076	5	0.8709739446640015	50.70927732599246	10.917212703036896	0.0	274.0	274	1.297664180332659	1		18911.42086330933	19133.0	14045.0	23926.0	1.051475E7	2003.5597552419545	-0.9811579519899355	-983.0207331940578	3.2972172966824076E-4	-0.0016455276990392956	1.348631117497073	1.2611074877769215	1.1284924308799162	1.069402196536346	5.290229421106125	8.543204915477169	0.9108413194122793	0.9823477493380407
ID388742	388742	5	0.8858713507652283	50.14999937442051	19.355600295248305	0.0	182.0	182	1.2947461101220625	1		18835.463768115962	18963.0	13058.0	24306.0	1.0397176E7	2207.1756707421555	-0.9811039068111228	-886.1605173463014	-0.011841661979640655	0.02124209582817373	1.3327237158000484	1.2751672480487977	-0.8690563021601608	1.0451364068825646	5.266463790283551	9.429731931839504	0.7442695872003126	0.9693788276465443
ID400005	400005	5	0.9438005685806274	49.687869660171806	10.843372750289276	0.0	254.0	254	1.2800559805981564	1		18946.083179297577	19091.0	12490.0	24353.0	1.0249831E7	2184.370597227346	-0.9811057181391349	-900.7588346442651	-4.0035821805276277E-4	0.01164831753834344	1.3310638504516867	1.2592625315245474	-0.7619670116274914	1.0570185462758206	5.1476356361706594	9.54848189387581	0.7094944539359481	0.9417391304347823
ID375425	375425	5	0.9121787548065186	57.66134083776612	21.79681263483657	0.0	96.0	96	1.3098490878478188	1		19121.96825396824	19268.0	13246.0	24559.0	1.0842156E7	2231.4401406858096	-0.9811249936657865	-890.8705050618103	0.008894238316647268	0.005389454903650409	1.3671403202114103	1.284821031833853	0.19676604639227027	1.0640706264436386	5.390045070560965	8.76595942210958	0.8814615012667194	0.967576791808874
ID373376	373376	5	0.9133471250534058	57.829961668945025	21.787822738212334	0.0	83.0	83	1.3224938215362432	1		19009.176470588223	19114.0	13057.0	24264.0	1.0987304E7	2176.709082493422	-0.9810113480217799	-902.3453923545155	-0.004374286110548874	0.0012751317648075143	1.3741960608472896	1.2808598279321772	0.2845624564819382	1.072869982241378	5.494613846180316	8.87069033436293	0.8774698493901744	0.9738837405223253
ID385677	385677	5	0.910743772983551	51.633650659655245	19.38990570260183	0.0	162.0	162	1.2970810914780888	1		18919.217235188502	19069.0	13483.0	24600.0	1.0538004E7	2113.3704135532594	-0.9810344505042193	-926.1394092612613	-4.128472090275691E-4	0.009353444564291196	1.322185607308411	1.3084639078512985	-0.4078104302334127	1.0104868765388002	5.285476294941619	8.410728560114094	0.9389160413224827	0.982332155477032
ID371849	371849	5	0.8919453024864197	57.85487927093117	21.738052922876655	0.0	73.0	73	1.3213493004897106	1		19050.954939341427	19171.0	13308.0	24261.0	1.0992401E7	2148.7132724336852	-0.9809651830124014	-913.8463190453515	-0.00335864354639726	-0.0018340969177693138	1.3671080762874146	1.2977627355705719	-0.25938051381670485	1.0534345291447704	5.485107593851281	8.88422125702846	0.8732855683232882	0.9664991624790619
ID383625	383625	5	0.9110686182975769	51.15173298945222	19.275426488365493	0.0	149.0	149	1.299993920413557	1		18907.010733452596	19044.0	13314.0	25472.0	1.0569019E7	2227.6550861119154	-0.9811356959104522	-882.862775234871	0.004198800982629706	-0.024434470531882906	1.3689928516852914	1.2749695618522272	-1.5139491798057259	1.073745517262758	5.3092419257641925	8.606752567757233	0.9006659485898073	0.9755458515283837
ID393878	393878	5	0.827241063117981	53.6330494993408	16.506883335224337	0.0	215.0	215	0.8654008833944513	1		21451.248995983933	20713.0	17403.0	28324.0	5341361.0	2787.208137882788	-0.9776854928605277	-674.4116290799552	-0.001975924366151409	-9.535340739993492E-4	0.9841240540489284	0.801261350694826	1.1478698672306544	1.228218549659896	2.3527974514353427	6.550495060685622	0.6890427350618336	0.9166666666666671
ID366743	366743	5	0.9137630462646484	56.98357928440879	21.573125600223708	0.0	39.0	39	1.3608349155190502	1		18959.643207856006	19108.0	13290.0	24429.0	1.1584342E7	2153.9868000491	-0.9810943091536298	-913.5563131528896	-0.003111351188802655	0.0025760988588408845	1.4146653150220343	1.3297923859982501	-0.20005654967477696	1.0638241953536767	5.81782642536738	9.15255221569673	0.8727426369713673	0.9752988047808768
ID395922	395922	5	0.8823674321174622	55.602127891400535	11.310539277527239	0.0	228.0	228	1.3179097736999976	1		19269.835951134395	19421.0	13930.0	24906.0	1.1041616E7	2168.225204971681	-0.9811773052613807	-926.5509800587291	-0.009522582437834323	0.004947206171675066	1.3805138521211846	1.282590628506245	0.22476764430013912	1.0763479955634674	5.456588836864176	8.92167267622863	0.8614667569145381	0.9671440606571184
ID392339	392339	5	0.8584913611412048	50.68828489783913	18.84760476784785	0.0	205.0	205	1.2888901501647716	1		18623.04395604394	18898.0	14119.0	22854.0	1.0168182E7	1818.858607183831	-0.981207704405586	-1069.2095741407934	-0.012866663248120275	-8.983788967713483E-5	1.3637801236564084	1.2670345747247755	-0.6268732945301054	1.0763558870938055	5.218932528638385	8.500704192284042	0.9075733579446541	0.9742679680567876
ID387218	387218	5	0.9150421619415283	51.44277228347498	19.114409875761847	0.0	172.0	172	1.2871281669074133	1		18889.547445255466	19062.0	12839.0	24740.0	1.0351472E7	2179.6752797112513	-0.9811168446051483	-900.5460282161168	0.0010320727511880018	0.006974803851933441	1.3539912991674259	1.2628414438104338	-0.4539381808246017	1.0721783845499726	5.204673150144849	8.44947255150144	0.9161026225267302	0.9750667853962599
ID390301	390301	5	0.9003088474273682	50.125961360951855	18.77223339770826	0.0	192.0	192	1.2964977403842808	1		18849.008960573465	18996.0	13473.0	24557.0	1.0517747E7	2092.8410491509208	-0.9810113417411904	-930.5977998738856	0.0011327512817403225	0.006927691973330169	1.3174396171745486	1.288125360317613	-0.5705108783970387	1.0227573012379072	5.280723168777102	9.012951277499626	0.8169006063139045	0.9635732870771898
ID406686	406686	5	0.8872966170310974	50.25590069495411	10.803435880859668	0.0	298.0	298	1.2675847133220637	1		18900.81273408239	19008.0	13297.0	24057.0	1.0093034E7	2150.002644648405	-0.9809393451753022	-904.8483908669245	0.0020414143602793785	-0.01698461191497076	1.3080698619682105	1.2467439988080642	-0.49300325793546257	1.049188817607124	5.047819986715826	9.736623606471468	0.6691091359274342	0.9448398576512457
ID369308	369308	5	0.9310320615768433	57.98526914601397	21.384756187875197	0.0	56.0	56	1.3023194927919906	1		19109.54188948307	19265.0	13704.0	24614.0	1.0720453E7	2206.692610505594	-0.9810969045638712	-898.9124787666325	-0.006307220414919361	-0.004035892416638669	1.3478707681582074	1.2747956066402992	-1.1069033242532524	1.0573230415427117	5.328254430422258	8.8809391737491	0.8489400599595561	0.9573014517506405
ID399516	399516	5	0.9016812443733215	51.45955075802084	11.095318260585044	0.0	251.0	251	1.3110036487487942	1		18924.927816901414	19231.0	13177.0	24285.0	1.0749359E7	2105.5946120432154	-0.9812165813005225	-939.0305160056932	0.0030315138670364786	-0.014879680324885044	1.3818363989555293	1.2764665430319557	1.1532685988771185	1.082548074995598	5.399551322889998	8.796646836744086	0.8768659872430554	0.9659863945578229
ID374950	374950	5	0.915297269821167	57.660451651034734	22.039135002199703	0.0	93.0	93	1.3270620348684121	1		19132.873070325895	19225.0	13419.0	24661.0	1.1154465E7	2175.48448157316	-0.9811559637575373	-915.8372706395039	0.0014198587894361614	0.005970020720036288	1.3859178281484867	1.2905989604209769	-0.5408775934366656	1.0738563028877832	5.532638855496443	8.701992489410852	0.9181312684071206	0.9716193656093484
ID376486	376486	5	0.890784502029419	57.69325575393842	22.132616546621854	0.0	103.0	103	1.3144612467940302	1		19175.187390542927	19299.0	13454.0	24311.0	1.0949032E7	2127.6157988768073	-0.9810969400862609	-935.5267634540991	0.0020931248509928214	0.006970500300726343	1.3601169116685572	1.2947466991364271	-1.3315196941691205	1.050488804162027	5.428070079877091	8.717059034702068	0.8976671565819513	0.9794168096054887
ID378022	378022	5	0.8800392150878906	55.15826552881733	20.672482795537043	0.0	113.0	113	1.313309725550841	1		19132.927943760948	19201.0	13665.0	24907.0	1.0886636E7	2211.6849234881247	-0.9810156644442001	-894.064219154713	-0.007098605802369687	0.007013218463351978	1.3611408600273665	1.2957657400765044	-0.8616133647503512	1.050452885061618	5.418563827548052	8.80730817401841	0.877824447304235	0.96856414613424
ID401573	401573	5	0.878741979598999	50.70079961048668	10.868782976995664	0.0	264.0	264	1.2935770389038765	1		18936.539855072457	19093.0	13862.0	24481.0	1.045297E7	2059.4842407242722	-0.9810492373631713	-951.9984939835463	-0.006186673329555964	-8.782819600740387E-4	1.334995342158275	1.2783126902036963	0.6817493251274728	1.044341773643463	5.256957537954513	8.80132877434362	0.852801281559828	0.9609035621198956
ID397474	397474	5	0.9166022539138794	55.29378394740063	10.531713246656405	0.0	238.0	238	1.345179761198964	1		19235.761268781313	19394.0	13762.0	24299.0	1.1522221E7	2178.2108222244965	-0.9810688262158278	-915.29564617958	0.005233406441349968	0.005935312361287829	1.4674447248174483	1.2561539567541598	0.6770712517120352	1.1682045157977716	5.684738892760936	8.956297180847931	0.8905604306732564	0.9692058346839545
ID405666	405666	5	0.8206568956375122	49.56513174497806	10.4001179706033	0.0	291.0	291	1.298247007301337	1		18816.227191413254	18988.0	14299.0	23249.0	1.0518271E7	1880.7093920824623	-0.981021261523064	-1034.3128708049853	0.022985421523762983	0.01656641205008488	1.3886783338762123	1.2682463964098027	0.23779562526882425	1.09495941625171	5.294982547270648	8.825641001802044	0.8542438904542768	0.9670138888888891
ID381602	381602	5	0.9005020260810852	50.19297831800198	18.23202292799924	0.0	136.0	136	1.2610029214537497	1		18764.765267175564	19007.0	13371.0	23467.0	9832737.0	1940.4696589682637	-0.981214622272715	-1010.2069561584952	-0.021656721726432793	-0.025428700438434034	1.3668990830175558	1.1995685702650498	2.1177469216365408	1.1394922448789515	4.995535598906152	8.735595931687335	0.8226343641184327	0.9722479185938947
ID361132	361132	5	0.8887919187545776	56.93286542269221	20.24310666337127	0.0	2.0	2	1.3647206441740563	1		18730.880064829824	18958.0	13424.0	23647.0	1.1556953E7	2104.843853574383	-0.981172759079536	-927.5281460805309	0.005311443509186305	0.0027800522873423863	1.4530528027208762	1.298130325597479	1.1160897243769812	1.1193427763518986	5.851098308518993	9.16172004303813	0.875978053249784	0.9723538704581363
ID402605	402605	5	0.8828548789024353	50.581643293025735	9.974071498321456	0.0	271.0	271	1.2812373892304236	1		18987.243042671613	19135.0	13202.0	24006.0	1.0234124E7	2028.1759000916702	-0.9810980275339322	-971.8328245877683	0.013771482916791556	0.01073607517073387	1.3210538322127565	1.273765360812918	0.44323225038782793	1.037124946913032	5.157141888499679	8.691161928616472	0.8579525340418395	0.970483005366726
ID370344	370344	5	0.901340663433075	57.65443788578912	21.57172111889432	0.0	63.0	63	1.3144612467940306	1		18973.619718309874	19147.0	13217.0	23843.0	1.0777016E7	2101.1185027776405	-0.9811176143600494	-938.412642529468	-0.007877138326309638	-0.003503463361152141	1.3589581822230798	1.293024495015636	-0.07435361382095598	1.0509918315249291	5.428070079877094	8.753638312462007	0.890180575959447	0.9661590524534687
ID380075	380075	5	0.9121330380439758	51.17628374162246	17.410427956953356	0.0	126.0	126	1.337849026725187	1		18953.811544991513	19128.0	12878.0	24960.0	1.1163795E7	2241.6786781465707	-0.9810665129803945	-876.2358921189517	-0.005070839115770633	-0.015109503475289396	1.3944707916211367	1.312954789853942	-0.9259308357559095	1.062085916740715	5.622948252622241	9.082266963266653	0.8566145051122546	0.9665032679738559
ID385194	385194	5	0.8999828100204468	51.66228077307482	19.04215677710898	0.0	159.0	159	1.3046409197552271	1		18963.89679715302	19142.0	13375.0	25185.0	1.065771E7	2230.180034783662	-0.9810614510007437	-880.9822627059405	0.011672706396210656	0.0057436386836867154	1.3965758777597896	1.2517123500385885	2.8498261635402997	1.11573228283378	5.347266935080323	8.557003776204727	0.9176948221461867	0.9825327510917039
ID372918	372918	5	0.9176731109619141	57.855745723692515	21.76576971176143	0.0	80.0	80	1.3156117601405843	1		19006.48776223778	19098.0	13376.0	24352.0	1.0871711E7	2162.399934380142	-0.9811154389137735	-913.2907539423148	0.010459002254036209	-0.012032374373014222	1.3510147900409573	1.3039659543953368	0.19157636469725303	1.036081337466696	5.4375763322061275	8.763212284229308	0.889792141601865	0.980291345329906
ID383153	383153	5	0.9083284735679626	51.290875517248125	18.528269240992106	0.0	146.0	146	1.3184836512685418	1		18843.012152777785	19023.0	13169.0	23727.0	1.0853575E7	2000.068206191297	-0.9812198427133485	-984.470290811466	0.048641381052033604	0.004777797965199299	1.3896710753829256	1.3107750589701586	3.0249820658259257	1.0601903552198755	5.461341963028701	8.822019853654233	0.8818062511530825	0.9762107051826677
ID362674	362674	5	0.7706639170646667	55.33232820678445	20.875062081005694	0.0	12.0	12	0.64268188415831	1		18949.9037037037	18979.0	17474.0	19729.0	2558237.0	418.9637870233256	-0.9810135548105128	-4674.033973778457	0.16025113181595313	-0.1381061165291784	1.013460078576456	0.6522152496297516	0.7744125636091963	1.553873631675701	1.297603442912822	6.784987945463489	0.3542041884364338	0.5652173913043472
ID389821	389821	5	0.9104558229446411	46.913592293436416	16.692838381838296	0.0	189.0	189	1.3434916035442774	1		18782.750000000007	18938.0	13257.0	24207.0	1.1194519E7	2150.3234830910387	-0.9811023515220639	-906.9679205454258	0.0032906371190330416	-0.0014137804731307274	1.4516796800005427	1.2654902036582878	0.9424285180118063	1.147128342680186	5.670479514267404	9.025692046989716	0.874719134564767	0.973083197389886
ID367804	367804	5	0.8958078026771545	58.601347540111114	21.35043936241682	0.0	46.0	46	1.2776898861896526	1		18932.87615526801	19249.0	13435.0	23248.0	1.0242686E7	1985.098296242579	-0.9812081512170999	-995.9928287181832	-8.11701070994312E-4	-0.005396997527332264	1.3031698759772072	1.2707550184725696	-1.1358204895865887	1.0255083450652824	5.128623131512586	8.65624792472311	0.8601046143170392	0.9608192341941227
ID388287	388287	5	0.9175546169281006	51.432762539371275	19.633912832961343	0.0	179.0	179	1.3029002372992462	1		18897.11428571429	19047.0	12975.0	24870.0	1.0582384E7	2222.382953159339	-0.9810443411520768	-880.1492864260222	0.003787591943155378	-0.014433118225195676	1.3154393193038605	1.3099195539936457	0.43019211168512655	1.0042138200726802	5.333007556586776	8.729517731442057	0.87943057416589	0.9639175257731953
ID404156	404156	5	0.8462966084480286	50.616522720348165	11.161088371638655	0.0	281.0	281	1.3104264954526081	1		18863.906525573184	19093.0	14073.0	23183.0	1.0695835E7	1897.958361909954	-0.9810680421654283	-1030.0980176111043	0.02147841937695517	0.0029896038044472713	1.4136021090810253	1.2464381343607496	0.8242443528959084	1.1341133347191819	5.394798196725472	8.68877308978383	0.8979830857196582	0.9725792630676946
ID399034	399034	5	0.9285584092140198	53.11646290750885	10.641761507697428	0.0	248.0	248	1.277097677635852	1		19115.493506493523	19345.0	12838.0	24890.0	1.0303251E7	2240.950047768456	-0.9809742042071493	-879.6260666125769	0.002318067676572261	-0.016946315117598528	1.3296938122549224	1.2110449761811548	-0.5502505334463418	1.0979722788231272	5.123870005348082	10.746055955713974	0.557583317766918	0.9349522983521247
ID391867	391867	5	0.9131630063056946	50.238630286176914	19.098407287471623	0.0	202.0	202	1.3202037872267138	1		18786.121527777792	18957.0	13132.0	25047.0	1.0820806E7	2203.6852073359746	-0.9810714894163077	-883.6937420648468	-0.0031285084750096908	-0.0010216138583675407	1.3606418839753516	1.2914922961219946	-0.48973809436394505	1.0535423928280445	5.475601341522249	9.062193289209134	0.8378669176412374	0.9584026622296177
ID386756	386756	5	0.9240076541900635	51.85986070065929	19.268150186435456	0.0	169.0	169	1.3190572791622315	1		18923.639999999985	19088.0	13125.0	25200.0	1.0881093E7	2189.413951338025	-0.981003348879885	-892.6891065534104	0.0036365955613375904	0.011525853551858731	1.3547647364959166	1.3175880112487997	2.9283983166216183	1.028215743411236	5.466095089193215	9.191215282457364	0.8130947734204463	0.9623430962343094
ID371395	371395	5	0.8955824971199036	57.645446549201296	21.634638250950506	0.0	70.0	70	1.3086935083658338	1		18987.026408450718	19146.0	12987.0	24394.0	1.0784631E7	2100.8354291050973	-0.9811225456486651	-939.4523219322117	6.217440339906133E-4	0.0023256690148833127	1.3543919918738665	1.2766620741651584	-0.3455045149865132	1.060885272055675	5.380538818231934	8.990053705761305	0.8365869017654041	0.9568892645815723
ID395457	395457	5	0.8923154473304749	55.53040866372708	11.137712870291997	0.0	225.0	225	1.3372834595780672	1		19228.59898477156	19310.0	13840.0	24883.0	1.1364102E7	2126.4758583633998	-0.9810768682397867	-937.6207373552226	0.006013231489303263	0.004513022537504664	1.425377848699491	1.280853517607325	0.11769425225913288	1.1128343944919963	5.618195126457719	8.783692974866748	0.9150659357686521	0.9760528488852185
ID379596	379596	5	0.9024168252944946	51.26360246696619	18.15161834142414	0.0	123.0	123	1.321349300489711	1		18956.062608695665	19067.0	13383.0	24496.0	1.0899736E7	2169.8300057638253	-0.9810943890294175	-906.7185368189453	0.0026122638604818738	-0.004100396388320434	1.3665499396213143	1.3087783667362887	-0.7188034119212617	1.0441416013232945	5.485107593851286	8.835749090453334	0.8828933905026511	0.971380471380471
ID397007	397007	5	0.9203541278839111	54.2603905591464	9.64495547766795	0.0	235.0	235	1.2865403029046518	1		19325.55191256832	19442.0	12817.0	24887.0	1.0609728E7	2186.8514261753417	-0.9810233512023485	-913.6975237150699	0.002807176187869449	6.435267527789203E-4	1.3449760218788076	1.24709573870541	-0.8380975439212746	1.0784865829747807	5.19992002398033	8.814488095525888	0.8410316449611444	0.956293706293706
ID365259	365259	5	0.8709864616394043	55.077631747010415	18.73800229540537	0.0	29.0	29	0.8869852677418053	1		20526.90980392159	19845.0	15785.0	26650.0	5234362.0	2695.367560669273	-0.9791101155558857	-713.8896281220375	-0.015391027830065143	-0.01009981719384654	0.9295134401665763	0.8581599530272992	1.3456956371861577	1.0831470716939962	2.471625605548237	7.862730028877889	0.5023955933428242	0.8739495798319329
ID374474	374474	5	0.9169976711273193	57.741906815207464	21.97688307082538	0.0	90.0	90	1.3259214570600335	1		19097.542168674692	19179.0	13333.0	24772.0	1.1095672E7	2167.375993436679	-0.981035528793467	-911.6270704737319	-0.001554816981011733	-0.010191522582936033	1.3593515517457677	1.325690963311451	-0.9390450603426599	1.025390976755424	5.523132603167411	8.730259228267274	0.9106281163067905	0.9772918418839356
ID393430	393430	5	0.9381531476974487	53.16161989776303	17.624106344785616	0.0	212.0	212	1.2824177095076645	1		18965.08487084872	19028.0	13031.0	24860.0	1.0279076E7	2259.923445162732	-0.9810134927087566	-867.2033737820524	0.01818274095219722	0.025858950125659558	1.356753467694675	1.2098843247895381	-1.0742432491867666	1.1213910618526983	5.166648140828723	10.027893062003516	0.6456532809861394	0.9370689655172412
ID384724	384724	5	0.8799135088920593	51.969206277577	18.925576343206416	0.0	156.0	156	1.3063792828444187	1		18980.425531914883	19106.0	13584.0	24841.0	1.070496E7	2015.972005233051	-0.9810459354314393	-974.6269823894711	-0.006391940843381571	4.2886054846121734E-4	1.3782017277109382	1.2560855460311158	2.3768474906782875	1.0972196376796755	5.36152631357387	9.263518361044516	0.7851386782028575	0.9624573378839593
ID382678	382678	5	0.8664377927780151	50.653182591247756	19.70270795851468	0.0	143.0	143	1.257999814257803	1		18711.196564885475	18990.0	13486.0	23001.0	9804667.0	1945.815719941866	-0.9812643832543808	-1007.2746189663295	0.004979915919150929	-0.016963597541149573	1.3076258629335291	1.2615627161039373	-0.8778626713112135	1.0365127680467983	4.971769968083561	9.094470753125048	0.7553809522007385	0.9526411657559192
ID405205	405205	5	0.8715025186538696	49.69866476388552	11.065687428606099	0.0	288.0	288	1.2871281669074133	1		18839.592321755033	18964.0	13704.0	23857.0	1.0305257E7	1998.6456651108056	-0.9811451766734132	-981.0169162305531	0.008602840431770339	0.01165936730187799	1.3385888060172684	1.2370284314838718	2.568389385184134	1.0821002751016566	5.204673150144848	9.3155982845465	0.7536710281012192	0.9496964440589767
ID377554	377554	5	0.928161084651947	56.673559855964164	21.515489996401403	0.0	110.0	110	1.3287710658854748	1		19140.00344827586	19239.0	13377.0	24539.0	1.1101202E7	2186.0151015415486	-0.9811611232828366	-912.0196114012343	0.011013119365693276	0.009416336721937077	1.3326772764557622	1.3198782085194665	1.2371048228098864	1.00969715830876	5.546898233989982	9.550120600283666	0.7642621474840021	0.9652605459057072
ID368861	368861	5	0.9219005107879639	56.54551857408067	19.73545166884081	0.0	53.0	53	1.3485497366541475	1		19056.905315614633	19220.0	13541.0	24878.0	1.1472257E7	2178.869206180639	-0.9811027171699991	-908.1682740787039	0.018212091830913737	-0.0045814376936588325	1.385214156226451	1.3447349486015763	1.234829247848023	1.0301019971757037	5.713257649748042	9.00911891788835	0.8845635403115152	0.9748580697485809
ID381151	381151	5	0.8606677651405334	49.7558794845898	17.466980583709006	0.0	133.0	133	1.23554997951529	1		18875.1809145129	19044.0	14083.0	23026.0	9494216.0	1857.2775081029592	-0.9812090612474997	-1061.3469894865386	0.0481015081124911	-0.03190406395691256	1.2231476804317982	1.1636154290516094	0.9336466139553641	1.0511614489580203	4.795904299996486	11.5005753450035	0.455660347751384	0.906558849955076
ID376025	376025	5	0.8958205580711365	57.72687825724439	22.093981564402856	0.0	100.0	100	1.3173356461303012	1		19145.794066317634	19274.0	13542.0	24640.0	1.097054E7	2121.497451456908	-0.9811031866396335	-937.1022426508085	-0.0028281442550686237	-0.006009196413440009	1.3451549114895458	1.311289716025673	1.560883433753832	1.0258258682654153	5.4518357106996715	8.832521964771761	0.8781792512906601	0.9654882154882157
ID401113	401113	5	0.8561122417449951	49.325119487705784	12.032948953027992	0.0	261.0	261	1.3418013219730545	1		18823.627946127934	18960.0	14172.0	24955.0	1.1181235E7	2032.98888230487	-0.9810398177598639	-958.1697362544369	0.0016153613158077494	-0.0032807379619013304	1.4051183762092017	1.2984383307139244	1.8472161726425058	1.082160271282673	5.656220135773842	9.300255067817442	0.8217627447311606	0.9581320450885665
ID398564	398564	5	0.8736751675605774	54.75442021452534	9.806144566181597	0.0	245.0	245	1.263400267575034	1		19217.269449715368	19367.0	13536.0	24334.0	1.0127501E7	2085.499320055233	-0.9810877803656893	-956.042032014995	0.0027517019647106174	0.010867510666315725	1.3095725708265833	1.2552305701094524	-0.4351052717115124	1.0432924452376844	5.014548103564212	8.340681310497548	0.905813128164692	0.9678899082568803
ID372449	372449	5	0.944923460483551	58.14196734966475	21.639889014523153	0.0	77.0	77	1.3156117601405835	1		19066.5437062937	19221.0	13180.0	24572.0	1.0906063E7	2255.722870964161	-0.9809709966320046	-871.4778439900518	0.003460021616456116	0.006049246786201507	1.3565076797131572	1.301676486300103	0.06052248696598274	1.0421235183935043	5.43757633220612	9.321736006187914	0.7863603942137234	0.9470198675496693
ID394976	394976	5	0.9279539585113525	56.11233825865332	12.752656688099723	0.0	222.0	222	1.2970810914780886	1		19058.40794223828	19315.0	13019.0	23499.0	1.0558358E7	2143.9916355860696	-0.9812028170638916	-928.0247227311879	0.011935274617861084	0.02091633331747456	1.3080683013177887	1.2786853299756715	-1.3354701576150112	1.0229790478183372	5.285476294941617	9.752271762818857	0.6983648995439982	0.9512403763900766
ID362210	362210	5	0.8744610548019409	55.77284636504769	20.37339782446165	0.0	9.0	9	1.322493821536243	1		18741.245250431773	18847.0	13206.0	23884.0	1.0851181E7	2075.0604715307472	-0.981060749345631	-935.6874208206033	0.0034560621338624443	-0.011404301172563485	1.3902704242627266	1.3053448316820726	0.3472852126744086	1.065059891087337	5.4946138461803145	8.706573735296878	0.910861771900826	0.986348122866894
ID406254	406254	5	0.92448490858078	51.455426589997735	10.775756098483804	0.0	295.0	295	1.3196306577066612	1		18868.660311958403	19048.0	13360.0	23752.0	1.0887217E7	2016.1480089849385	-0.9811020630420846	-971.7363381380585	0.011647608337620203	-0.0015821214060666054	1.4125067349623268	1.248988103191223	-0.023639708945055474	1.1309208881600281	5.470848215357735	8.819060121195427	0.8839341712217361	0.9721283783783785
ID367340	367340	5	0.8922962546348572	58.564151910949924	21.174636365822455	0.0	43.0	43	1.313309725550841	1		18884.650349650365	19130.0	13446.0	22876.0	1.080202E7	1943.0895813016703	-0.981124567555267	-1010.3535253660569	-0.001582616204597833	-6.658423892602154E-4	1.3526759778212336	1.3127920357847171	-1.4771425198266106	1.0303810054824685	5.418563827548052	8.786599863636365	0.8819670468796521	0.9677419354838709
ID369900	369900	5	0.9081945419311523	58.20155685087979	21.157925454299136	0.0	60.0	60	1.275912435916351	1		18973.983240223475	19260.0	12918.0	24401.0	1.0189029E7	2088.414481457256	-0.9812818992500679	-952.5851778662756	0.017285995302936962	0.012250998140726848	1.3277502126352072	1.2633769337463137	-0.6319771080147523	1.0509533435108762	5.114363753019044	8.37172402555322	0.9170049305211742	0.9764065335753169
ID379118	379118	5	0.9043309092521667	51.08835238110234	19.49535578074993	0.0	120.0	120	1.3685953404764915	1		18950.42833876221	18998.0	13449.0	25532.0	1.1635563E7	2231.14331599017	-0.9810374237096756	-878.8399534343414	-0.0029609219699197743	0.009445188215393821	1.434300853913636	1.327095966131303	0.5758053737537128	1.0807815640453284	5.884370191670614	9.213255941441732	0.8711312211657541	0.9771112865035516
ID403690	403690	5	0.9269704818725586	50.12539647493324	10.565431126979043	0.0	278.0	278	1.2759124359163518	1		18991.324022346365	19078.0	13149.0	24398.0	1.0198341E7	2196.512459415125	-0.9810736043043721	-896.3657290755414	-0.004204670935317669	0.002032891987434966	1.3365321577120808	1.2256094787372578	-0.722217179242782	1.0905040968589002	5.1143637530190516	9.343381739723656	0.7361957252856589	0.9397379912663761
ID391403	391403	5	0.9096794128417969	50.45401773249089	19.32785437289286	0.0	199.0	199	1.3173356461303007	1		18793.40280210155	19037.0	13206.0	24200.0	1.0731033E7	2164.41022531098	-0.9810871174921609	-900.835908327448	0.00134631694537328	0.004153793170427036	1.37134098811101	1.2859575471415379	0.0354772480646936	1.0663967804841339	5.451835710699668	8.855364539911198	0.8736545356711273	0.9712108382726503
ID402166	402166	5	0.8673860430717468	50.32463575084482	10.569089958871572	0.0	268.0	268	1.2681813641968653	1		19006.85471698112	19113.0	13512.0	25001.0	1.0073633E7	2151.3851483074036	-0.9810351419309242	-914.0228487031768	0.001916767828519644	0.0036834930943109288	1.34237472509618	1.2259643406784657	-0.6814915521073394	1.0949541357404335	5.05257311288034	8.483771104553869	0.8821543612265267	0.9654859218891916
ID384246	384246	5	0.9175257682800293	50.591067732373745	19.09044625320268	0.0	153.0	153	1.2906497279808724	1		18928.061818181814	19103.0	12904.0	24616.0	1.0410434E7	2208.1971620654863	-0.9811487573288227	-892.2635829594934	0.011265190490750625	0.00276304478290812	1.3132856960746997	1.2859168665179672	-1.223560291139436	1.0212835139419567	5.233191907131932	8.723511483089576	0.8641593852018581	0.971756398940865
ID387830	387830	5	0.8991285562515259	51.78286804085143	19.01228794905826	0.0	176.0	176	1.3115805480720943	1		18906.101933216196	19011.0	13466.0	24636.0	1.0757572E7	2066.894197435888	-0.9810945570718865	-949.3749193743944	-9.020975979798446E-4	-1.4097020799477462E-4	1.3494504705708437	1.28824839734501	2.236814858277202	1.0475079754432195	5.404304449054512	8.876463978949907	0.8619254033832369	0.9627434377646056
ID396530	396530	5	0.940320611000061	54.86682721833403	11.235558629819677	0.0	232.0	232	1.3625015847480972	1		19209.096091205218	19415.0	13459.0	24326.0	1.1794385E7	2263.948054114805	-0.9810334761026851	-877.7413364081134	0.0019427511819723063	-0.001667128541459341	1.4542233006088912	1.3095450599866902	1.125539886295281	1.1104797727415896	5.832085803860938	9.046665854588216	0.8954816063491187	0.9738095238095246
ID389360	389360	5	0.9117900729179382	48.31507593696184	18.101323383619476	0.0	186.0	186	1.2835969444322362	1		18783.669117647063	18876.0	12898.0	23485.0	1.0218316E7	2163.7670217861682	-0.9811006740327874	-901.2954655372454	0.012147284332085402	0.005428532992809329	1.302244763233657	1.272955400498449	-0.6230482816924452	1.023008946522195	5.176154393157755	9.243172460843914	0.7613335586665563	0.9436741767764296
ID374015	374015	5	0.9166463017463684	57.59813900615701	21.688887387427627	0.0	87.0	87	1.3299091997694095	1		19031.63076923077	19106.0	12974.0	24017.0	1.1133504E7	2117.399131626648	-0.9810631445406218	-931.3059230704089	-0.0026369953826109703	6.183624796506115E-4	1.3569946319268744	1.3293306812699908	-0.4081385010740064	1.020810435692686	5.556404486319019	8.981257459503638	0.8656242708959059	0.9653179190751444
ID363262	363262	5	0.8413289785385132	56.716326072177125	19.070438204025113	0.0	16.0	16	0.9924422142055402	1		19939.759259259274	19399.0	17444.0	23862.0	6460482.0	1343.2775535336366	-0.9794608959036802	-1415.7603800449135	-0.1289526029091936	-0.040692126333284284	1.1883773905140083	1.1429946945402945	0.8606453432470066	1.0397050801639691	3.094285133099808	13.978606336921407	0.19899512889776497	0.5592783505154633
ID370936	370936	5	0.908251166343689	57.723957502218845	21.954285016985914	0.0	67.0	67	1.324779897264188	1		19061.78694158075	19153.0	13028.0	24181.0	1.109396E7	2151.0974750008027	-0.9809842270630849	-914.2849223837096	-0.010453674325819843	0.017974596290262244	1.3582446179936412	1.322564056458863	-0.3193142457988587	1.026978323931101	5.5136263508383765	9.026900020005161	0.8502955979715523	0.9610604805302397
ID386296	386296	5	0.9246137738227844	51.72251079233469	19.122283982408163	0.0	166.0	166	1.302900237299246	1		18923.875222816398	19077.0	13116.0	24839.0	1.0616294E7	2165.369024663991	-0.9810433337657937	-904.5537511139069	-0.005906528260040213	0.003558275130112274	1.344798188497733	1.2719785302767364	-0.5379392018044853	1.0572491252703407	5.333007556586773	8.611705027479037	0.9036573214745488	0.9765013054830294
ID400643	400643	5	0.8822919726371765	49.890190335089635	10.541943675166564	0.0	258.0	258	1.2367739025291251	1		18968.279761904763	19101.0	13075.0	24499.0	9560013.0	2140.8759339391945	-0.9811330289840967	-921.4932444234828	0.0065230442160405955	-0.0037757233566482855	1.3029778585467398	1.1583238239473332	-0.7581739461901349	1.1248822061748285	4.805410552325517	9.404805202958851	0.6827170554919733	0.9326568265682652
ID392973	392973	5	0.8837876319885254	51.98381149948382	18.658902837030126	0.0	209.0	209	1.3355853211666229	1		18749.665534804753	18954.0	13349.0	23611.0	1.1043553E7	2075.4169121001246	-0.9812292658694018	-944.5118342250221	0.001275357263877925	0.0030966145740683173	1.4167397982901426	1.2792809020064935	0.6304382845979952	1.1074501276991247	5.603935747964171	9.147065656440695	0.8416652920514787	0.9632352941176469
ID375564	375564	5	0.9111464619636536	57.670012504087595	21.677856223857162	0.0	97.0	97	1.318483651268542	1		19168.46782608693	19261.0	13455.0	24810.0	1.1021869E7	2224.075884181379	-0.9810830136748715	-893.9672345375019	-0.013910204764305042	-0.011537623979476686	1.3576965747143925	1.3278557307894556	0.4452855567007604	1.022472956386004	5.461341963028704	8.886288889530508	0.8690972567713313	0.9574999999999998
ID377103	377103	5	0.897164523601532	57.444213577741984	22.00151827903157	0.0	107.0	107	1.312733586139238	1		19205.16871704745	19325.0	13473.0	24430.0	1.0927741E7	2207.7057294126907	-0.9811358504196381	-904.8963809367572	0.0020159876603598253	0.0010204367485455814	1.363277940040779	1.287911287025585	-0.8697582314138403	1.0585185127069212	5.413810701383545	8.91361143132572	0.8562597585832261	0.9677145284621916
ID404748	404748	5	0.804344654083252	50.02528743097344	11.025612602752433	0.0	285.0	285	0.9456022026362595	1		20042.16161616161	19541.0	17980.0	23860.0	5952522.0	1385.9619357347037	-0.9793589992372147	-1372.2537336959085	0.02896354116182893	0.10952121978795236	1.1049751519175566	1.0460195760898898	-1.3270484381381271	1.0563618283780574	2.80909756322887	13.623637506777715	0.1901912478890712	0.5462107208872466
ID378633	378633	5	0.8954155445098877	52.544790413245366	20.338049890739416	0.0	117.0	117	1.342928412740429	1		18987.682352941178	19070.0	13270.0	24631.0	1.1297671E7	2170.625923694358	-0.981126721857342	-909.4833062299041	-0.003306194898906986	-0.0020460906143381294	1.4126692117681843	1.299569354958598	0.6594401986529069	1.0870287194585235	5.6657263881028825	9.007269839251439	0.8775646375729408	0.9706840390879478
ID382216	382216	5	0.8800777792930603	50.28026880100649	18.377958877280705	0.0	140.0	140	1.3173356461303012	1		18711.970383275264	19024.0	13667.0	23085.0	1.0740671E7	1919.029683413701	-0.9811970594890292	-1017.6496572216006	0.004053146131104425	-0.002290163161876739	1.3961831154417288	1.2625529467548002	1.2216129808195515	1.1058412393954682	5.451835710699672	8.920196967913427	0.8610011582446123	0.962248322147651
ID368405	368405	5	0.9122612476348877	57.5966008586409	21.585934308114425	0.0	50.0	50	1.3350187950239913	1		19059.65758091993	19123.0	13362.0	25754.0	1.1188019E7	2269.105993675799	-0.9810573079398709	-870.0475424244088	-0.005360536021654538	0.013588448645355316	1.394834174083926	1.3107226086464403	-0.7999055090053336	1.0641719040189184	5.599182621799665	8.691189951694701	0.9314853158527774	0.9907485281749366
ID380692	380692	5	0.8950696587562561	49.495658552844695	15.520666839040993	0.0	130.0	130	1.3502315702779661	1		18892.310116086246	18946.0	13393.0	25125.0	1.1392063E7	2183.259559466186	-0.9811309514362886	-899.8842803262007	-0.001670318749815213	-0.001776337274808231	1.401091267291824	1.3220601934146547	0.6659377188459651	1.0597787258634916	5.727517028241586	8.648370916384843	0.9622936895607903	0.9934047815333883
ID398100	398100	5	0.8919265270233154	55.19271910786838	9.135944639293394	0.0	242.0	242	1.314461246794029	1		19258.054195804183	19512.0	13547.0	23901.0	1.1015607E7	2027.9490149447277	-0.980995780111168	-980.3980990868367	-0.0029403710809603476	-0.0017765689241558305	1.3477685311952776	1.3007433762168301	1.1449117656446166	1.036152523117372	5.428070079877082	8.754987137758189	0.8899063081465594	0.9735720375106562
ID385823	385823	5	0.9201899766921997	51.7965574965412	19.14035774770585	0.0	163.0	163	1.3069582233925998	1		18951.403539822993	19161.0	12891.0	24805.0	1.0707543E7	2210.0142814246524	-0.9810375119937379	-887.2920484272804	-0.0023107339831176525	0.004714554457582831	1.3476053794574498	1.2946428133159527	-0.07019268912626053	1.0409090179907188	5.366279439738383	8.885516915733184	0.8541177593643356	0.9741156169111304
ID371998	371998	5	0.8882021903991699	57.989012957947175	21.72540704124093	0.0	74.0	74	1.320776668046571	1		19051.71502590673	19123.0	13454.0	24699.0	1.1030943E7	2141.8431129238593	-0.9810624716034078	-921.6155254049968	1.342632107798159E-4	-8.23285962479674E-4	1.350058454860795	1.3157800617965942	-0.949851182822528	1.0260517650779692	5.480354467686762	9.059658466498142	0.8390635627462717	0.9632414369256473
ID373534	373534	5	0.9176543951034546	57.91125287827619	21.611844974600842	0.0	84.0	84	1.3395442954433656	1		19026.230118443324	19152.0	13111.0	24583.0	1.1244502E7	2255.2835301116884	-0.9811257757524106	-877.0758787949011	0.002541277970101461	0.0049686108631164065	1.39705862734337	1.3068166041401637	0.09980448643841898	1.0690548489492007	5.637207631115788	8.703310942652237	0.9352008557710769	0.9842323651452282
ID388894	388894	5	0.9216277003288269	49.827289010606854	19.011848764051937	0.0	183.0	183	1.2865403029046518	1		18807.59780621574	18946.0	12818.0	23918.0	1.0287756E7	2232.0511951067783	-0.9810285685145143	-871.4464921280024	-0.007938169520591629	0.006933733882962693	1.321192882613189	1.2778835374058557	2.7201448665009593	1.0338914650197721	5.19992002398033	9.038409966784211	0.7998756121841875	0.9504778453518673
ID390936	390936	5	0.9117673635482788	50.61471125648127	18.677909591414547	0.0	196.0	196	1.323065710783095	1		18854.043252595155	18984.0	13471.0	25101.0	1.0897637E7	2136.743071374121	-0.9810205063022626	-912.1697231539428	0.002579735721704033	0.0026513398245176754	1.3729836825030193	1.2944666501180977	2.722970808191329	1.0606558943621747	5.499366972344817	8.652090357074826	0.9231674271449494	0.980508474576271
ID361754	361754	5	0.9226382374763489	56.75413142936969	20.248522354921334	0.0	6.0	6	1.3446172774774456	1		18716.680602006687	18925.0	13583.0	23751.0	1.1192575E7	2126.1550200234287	-0.9811597662054286	-916.8902234465061	-0.001966432876402788	0.005213712465777588	1.4495152206333406	1.2660985411450976	1.0397875260266574	1.1448676177466846	5.679985766596422	9.291470171843722	0.8267767160404	0.9676113360323888
ID396070	396070	5	0.874293327331543	55.77870213826895	9.891599889934245	0.0	229.0	229	1.288303090170681	1		19299.96721311476	19386.0	14658.0	25062.0	1.0595682E7	2051.0141275666047	-0.980976093747232	-970.4577703479539	0.007717953941677567	0.02911455097331045	1.363519400076966	1.230992978793193	-0.41248705935326696	1.1076581455514845	5.214179402473877	9.320480586230667	0.7542567776020297	0.9605954465849386
ID400166	400166	5	0.9051568508148193	49.00489715800358	10.846407149033126	0.0	255.0	255	1.2847750969927219	1		18939.98342541438	19060.0	12547.0	24563.0	1.0284411E7	2240.4628133057586	-0.9809973758219802	-872.8228688612504	0.00747313012316327	0.0019845624174862015	1.3793314290293273	1.2279224854991793	-0.31583745327271945	1.123304968610129	5.1856606454867755	8.497083087681	0.9025561437159413	0.9706405693950179
ID383780	383780	5	0.9301920533180237	50.82061669064284	19.31163027265183	0.0	150.0	150	1.3005757033562684	1		18897.369449378326	19076.0	13141.0	24299.0	1.0639219E7	2170.546998458443	-0.9811139792753368	-904.5678691405212	-0.002384114311342831	-0.009271927902589029	1.319795567087503	1.303628037134227	0.8184248847205554	1.0124019501673323	5.3139950519287025	8.669859279688099	0.8883966509525058	0.96545768566494
ID365863	365863	5	0.841975212097168	56.521275476731326	21.298687674024045	0.0	33.0	33	1.2770976776358518	1		18893.000000000007	19052.0	13532.0	23885.0	1.0240006E7	1956.4419910453075	-0.98121820650452	-1009.0030557254066	-0.0019986438577489743	0.010077401029783085	1.3207257884477277	1.2485077681138237	-1.188085941040317	1.0578434689621572	5.1238700053480795	8.564289920051795	0.8778599695255966	0.9668161434977576
ID403236	403236	5	0.8284215927124023	50.43183951123413	10.88504300008452	0.0	275.0	275	1.0863306576666707	1		19204.74293059126	19233.0	13466.0	24407.0	7470645.0	2247.2837638331957	-0.9805292324722469	-860.7123886423444	0.07852118091756496	0.07951426308034998	1.0904351588695245	1.0131167422750413	-1.1771909760025887	1.076317381174511	3.707438408322349	14.148735305031304	0.23272796130456935	0.7228915662650599
ID405806	405806	5	0.861379086971283	50.33258780988627	10.142526580297455	0.0	292.0	292	1.1591008321187943	1		19203.083710407253	19200.0	13834.0	24812.0	8487763.0	2231.0034135052133	-0.9804360876016044	-862.7089722227616	-0.08522863053284505	-0.06489083616460631	1.1388914728053825	1.0813418204496938	-0.8970600466450971	1.053220592478108	4.220776034090069	13.49626182021211	0.29118914581481126	0.7675021607605883
ID366888	366888	5	0.9181954860687256	57.862149793795815	21.543381561879947	0.0	40.0	40	1.3355853211666238	1		18989.184745762686	19137.0	13644.0	25592.0	1.1203619E7	2218.9991192985462	-0.9810723090155946	-887.1204002089885	0.004984514642654812	-0.00290223311354023	1.3640291541741845	1.3257361369964493	-0.6276772068553209	1.028884342901364	5.603935747964179	9.291819173222674	0.8156456274031513	0.9600977198697069
ID369451	369451	5	0.9248178005218506	58.503637184147586	21.14525128139267	0.0	57.0	57	1.3167612682324352	1		19167.13089005235	19305.0	13019.0	25317.0	1.0982766E7	2282.6424025091937	-0.9810285241182198	-868.419847802865	0.0030038142619465543	-0.0015569640019922064	1.3690253678797368	1.2766048350712567	-0.9954135488998521	1.072395568518524	5.447082584535147	9.072637927482278	0.8315850347684349	0.9597989949748743
ID392491	392491	5	0.878460168838501	50.71161335502866	19.127083471815105	0.0	206.0	206	1.3098490878478177	1		18735.20282186947	18927.0	13992.0	23280.0	1.062286E7	1852.1641346702525	-0.981147019700556	-1052.8415107426135	0.0031618455128147923	0.005358362262318967	1.3690196937335963	1.2761092295220773	-0.9930300212786801	1.072807610870674	5.390045070560956	8.924020667835148	0.8505133323594338	0.9675767918088739
ID394035	394035	5	0.8070747256278992	53.485539160675266	15.649128728612778	0.0	216.0	216	0.7224774264385436	1		22427.712643678162	22440.0	17985.0	26760.0	3902422.0	2233.179738296637	-0.9768966180559309	-849.3063048160874	0.024978871731134018	0.04609446341692281	0.8105323801378584	0.6948027544277287	1.1795149705180823	1.166564719228049	1.6398285267579658	6.245778420379888	0.5282447087542685	0.8293269230769232
ID381747	381747	5	0.8784968852996826	50.55354612817452	18.266607731657768	0.0	137.0	137	1.280055980598155	1		18756.634011090577	19026.0	13446.0	23269.0	1.0147339E7	1906.5595490181302	-0.9812062194408528	-1027.260682623656	-0.011879746214324994	-0.0016915453013230692	1.2998047615588697	1.2818176455830255	-1.1710616217513454	1.0140325076954788	5.14763563617065	8.80339281999648	0.8346751820384677	0.9695613249776185
ID387379	387379	5	0.9358177185058594	51.649373718352074	19.314469757326805	0.0	173.0	173	1.3190572791622324	1		18909.975524475536	19113.0	12674.0	24830.0	1.0816506E7	2186.490098791768	-0.9810756206155135	-896.7146915606834	-0.0041155499076913436	0.010252474792255984	1.3390567873507522	1.3126859318953639	2.300874362173391	1.020089234457866	5.466095089193221	8.861356180541813	0.8747554559860349	0.9696458684654302
ID406833	406833	5	0.8787704706192017	50.08859627794826	11.049683858026635	0.0	299.0	299	1.3052206313678192	1		18874.326785714286	18922.0	13736.0	24729.0	1.0569623E7	2192.292226841122	-0.9809501461023757	-886.6624339816603	0.010060339269611486	0.001242244377198137	1.3566722375162181	1.2745761628431924	2.3281754608874814	1.0644104895935715	5.352020061244838	9.337234370758114	0.7714203238837403	0.9526226734348556
ID399672	399672	5	0.8975950479507446	51.00282928155466	11.065661467903121	0.0	252.0	252	1.3230657107830952	1		18919.17443868741	19239.0	13243.0	23997.0	1.0954202E7	2070.9547617530993	-0.9810651695978206	-946.6686666101028	0.03133764979240323	0.008377060252832374	1.4202696980502225	1.2803182773832043	0.8626217151386464	1.1093098670379524	5.49936697234482	8.620521319184013	0.9299412333528619	0.9880444064901794
ID370490	370490	5	0.9108381271362305	57.73850335468161	21.83700289375556	0.0	64.0	64	1.315036629288995	1		18997.23817863398	19164.0	13192.0	23973.0	1.0847423E7	2143.1027783589866	-0.9812098844647185	-925.7845486954545	-0.0038721371279563967	-0.003654578129134581	1.3555038253060467	1.2949209879766055	0.2749206949934136	1.0467849682659833	5.4328232060416095	8.69257403515197	0.9035218091361898	0.9777587681779296
ID390458	390458	5	0.896740734577179	50.22232445346128	18.792373142696277	0.0	193.0	193	1.3144612467940302	1		18748.162872154127	18895.0	13231.0	24645.0	1.0705201E7	2125.9688465694912	-0.9810491506977291	-913.0486217687389	0.0029068625373084534	0.0037509340593015494	1.3495283852582247	1.2976494064925577	0.06637304987535404	1.0399791950785011	5.428070079877092	8.797321804558562	0.8813620624506217	0.9677966101694911
ID404295	404295	5	0.9177095890045166	50.65479805351323	11.251220863889333	0.0	282.0	282	1.3173356461303	1		18953.43881118881	19167.0	13397.0	23838.0	1.0841367E7	2101.1371889091756	-0.9811079281048597	-936.9163096444466	0.005936420867340133	0.013700352251952415	1.4055652077832488	1.2763196363757687	1.3938097728801095	1.1012642661947012	5.4518357106996636	8.658816054778049	0.9137672668415968	0.9770017035775131
ID380231	380231	5	0.9165327548980713	51.07814739304563	17.321495237201667	0.0	127.0	127	1.3259214570600333	1		18943.504288164637	19031.0	12815.0	25057.0	1.1044063E7	2201.9551643809136	-0.9811249597136127	-894.3721795798288	0.0013141293971777775	0.0018880502651925028	1.3968423798815746	1.2779548378742607	-0.10564170840360838	1.093029533191541	5.523132603167409	9.00212887616763	0.8564556565117719	0.967527060782681
ID397635	397635	5	0.914870023727417	55.29227413750613	9.625514313586729	0.0	239.0	239	1.3034807230653138	1		19307.620996441274	19543.0	13066.0	24850.0	1.0850883E7	2128.8780623621556	-0.9809216430609831	-932.6126914557892	-0.004926324917310628	0.0026084543610226034	1.3599082355822014	1.2710892499339508	-0.4112145228020866	1.0698762778875408	5.3377606827512825	8.941927365880398	0.8388932245448174	0.9647766323024058
ID401731	401731	5	0.8895500302314758	50.57612080808586	10.18875124812191	0.0	265.0	265	1.272944503457937	1		19049.784644194766	19226.0	13244.0	24405.0	1.0172585E7	2128.3901227243264	-0.981031306408378	-925.7938184398693	0.008533688529178357	-0.01584053029294757	1.3381561966490587	1.255686173569514	-1.2559005777016627	1.0656772566389807	5.09059812219646	8.418307329407309	0.9026702384820753	0.9762989972652693
ID375107	375107	5	0.9160218238830566	57.53526052935644	21.903857121864384	0.0	94.0	94	1.318483651268542	1		19122.64869565218	19249.0	13118.0	24189.0	1.0995523E7	2190.9084511971378	-0.981086277645502	-905.4907194934194	-0.0026656487520779855	0.005809877520511312	1.3600946702814856	1.3020703516206729	-0.03680102648198857	1.0445631210238298	5.461341963028704	8.943209044413223	0.858069509579074	0.9623115577889445
ID378179	378179	5	0.8677617311477661	54.49133660414083	20.7892654241273	0.0	114.0	114	1.3052206313678196	1		19026.81527531084	19088.0	13797.0	24538.0	1.0712097E7	2149.898962613351	-0.9810744871857067	-917.5555641754302	0.0015631315315713927	0.0016929714427460394	1.321898318344003	1.305996399486607	-1.3410596215311523	1.0121760816979641	5.35202006124484	8.899470590653996	0.8491790129267702	0.9640410958904109
ID376642	376642	5	0.9226890206336975	57.61960179749416	22.131098733300693	0.0	104.0	104	1.3299091997694092	1		19264.552901023897	19357.0	13448.0	25465.0	1.1289028E7	2255.4243267682223	-0.9810324495034162	-883.5533813677922	0.00257439193036955	-0.01224908161303318	1.3850371516169528	1.3025297326754592	-1.4156009915412393	1.0633439812325969	5.5564044863190185	8.88288610929012	0.8849027189661984	0.9685169842584921
ID361293	361293	5	0.893839955329895	56.906058951190815	20.227364276532207	0.0	3.0	3	1.3541477255877257	1		18715.349337748346	18957.0	13320.0	23578.0	1.1304071E7	2121.973060730016	-0.9811539321842514	-918.3420416830248	0.001235515112643301	0.0017308838661080701	1.4612160115972703	1.28462929274386	1.0462926724354324	1.1374612270254525	5.760788911393192	9.185490880695083	0.8579995998550174	0.9634340222575517
ID362828	362828	5	0.8740697503089905	56.59141029379367	19.836991925830358	0.0	13.0	13	1.3418013219730553	1		18784.028475711908	18918.0	14090.0	23998.0	1.1214065E7	2049.5130549988185	-0.9810592205652767	-949.4354026464061	-0.002117639389543319	0.0030623182752811218	1.4363283291149194	1.2786257871876126	1.1831504414390677	1.123337526512882	5.656220135773849	8.776074276502849	0.9228594996124936	0.9850993377483442
ID385359	385359	5	0.9190191030502319	51.91319639463992	18.9915808097138	0.0	160.0	160	1.3098490878478186	1		18958.261022927683	19130.0	13607.0	24645.0	1.0749334E7	2152.6443239552837	-0.9810851096396224	-913.6062707565706	-0.006844539748310557	0.014772104207919537	1.3663024564820814	1.2844368442010046	-0.38337853454153853	1.063736580471578	5.390045070560964	8.707922984751548	0.8932501585896325	0.9684030742954737
ID388431	388431	5	0.9065006971359253	51.11443273210586	19.77839948167729	0.0	180.0	180	1.2929921069097368	1		18859.03963963963	19031.0	12890.0	24158.0	1.0466767E7	2182.649118690672	-0.9809383982718964	-889.2993778738729	-1.7272701934089926E-4	0.0070423266182530146	1.3154999510951086	1.2997493751710423	0.4762978779817257	1.0121181638744727	5.252204411790006	8.827131601066494	0.8470563087664164	0.9583694709453593
ID373070	373070	5	0.9148800373077393	58.15095487824352	21.584296685527846	0.0	81.0	81	1.3236373529401562	1		19031.577319587654	19167.0	13279.0	24168.0	1.1076378E7	2244.660407337725	-0.9810053325623289	-875.7775476449912	-0.0020321578650875144	-0.0026611925187233266	1.3627131896598919	1.3082537964793488	0.37335449487617367	1.041627544538452	5.5041200985093415	9.071333517147194	0.8405344082457764	0.9641965029142378
ID402765	402765	5	0.880927562713623	50.30854187708252	10.5869655826177	0.0	272.0	272	1.173371217511429	1		19159.522026431714	19231.0	13492.0	25270.0	8698423.0	2316.484423063367	-0.9806836212059256	-839.824404554319	-0.021853503292471387	0.043731230666721355	1.1318064164811215	1.0105317005286922	-1.0185077702568903	1.1200107981659362	4.325344809709414	13.907510893523472	0.2810164744197615	0.8103294746215488
ID383318	383318	5	0.8774579167366028	51.33204733983567	17.777022472888017	0.0	147.0	147	1.2806468211468576	1		18793.194085027728	19096.0	13637.0	23305.0	1.0167118E7	1887.1489875338755	-0.9811598089087594	-1037.239035649106	-0.008396633975041479	-0.0018526564527429116	1.331453249567329	1.2704343591791198	2.3099500242791136	1.0480299434184353	5.152388762335174	8.439314873822251	0.909084193484451	0.9730700179533212
ID367955	367955	5	0.9374090433120728	58.55892782949709	21.517826217493933	0.0	47.0	47	1.3063792828444174	1		18974.36637168142	19249.0	12975.0	23110.0	1.0720517E7	1975.371725122446	-0.981100282014488	-997.2556862069375	0.001926230353841578	0.007965417367263361	1.333721469540897	1.298705477484525	-0.8974635433220909	1.0269622271280434	5.361526313573861	8.720273765079575	0.8860088643642459	0.9608177172061333
ID389981	389981	5	0.8777797818183899	48.94024651650718	18.239356499724025	0.0	190.0	190	1.2634002675750333	1		18683.173913043476	18804.0	14500.0	22368.0	9883399.0	1787.4248077001223	-0.9812238576476117	-1092.482781560588	0.0020802710406623145	0.013611531036185492	1.2839821643124123	1.2609403541778552	0.9221021167023926	1.0182735131429594	5.014548103564206	8.752573817898451	0.8225647631070583	0.9678899082568804
ID399197	399197	5	0.9164310693740845	52.61400390127419	11.13083045695864	0.0	249.0	249	1.2788734805946276	1		18897.484288354884	19178.0	13437.0	24089.0	1.0223539E7	2088.665451606402	-0.9812294305327122	-945.9283083597453	-0.016072952010050694	-0.003533171631669917	1.327846448120732	1.241095663690083	1.0982792718196677	1.0698985476854521	5.138129383841623	8.73213356986167	0.8467869564024815	0.975631768953068
ID371546	371546	5	0.8909364342689514	57.707925180139114	21.6628016138317	0.0	71.0	71	1.3213493004897106	1		18981.55729166667	19107.0	13175.0	24390.0	1.0933377E7	2133.2221222364306	-0.9811347367149738	-925.5322118035721	-0.005264634951703398	0.00709917903655873	1.3574077034148693	1.313445519098684	-0.8786094918359776	1.0334708852989603	5.485107593851281	8.878524907975997	0.8744065057024015	0.9681208053691275
ID392026	392026	5	0.9051326513290405	50.42514944042287	18.95962940041985	0.0	203.0	203	1.3150366292889946	1		18803.08070175439	18952.0	13214.0	25368.0	1.0717756E7	2217.182552589528	-0.9810680907776049	-878.9461950679657	0.010459329891463377	-0.001489491732254617	1.3897676125046226	1.2965040648095303	2.930030038036275	1.071934635784419	5.432823206041607	8.77235995544156	0.8871612191902394	0.9785958904109585
ID377701	377701	5	0.8898453712463379	56.23890056742582	20.999413491968255	0.0	111.0	111	1.3081153358134867	1		19103.89770723104	19125.0	13415.0	24448.0	1.083191E7	2185.2600827118213	-0.981122825996023	-908.7307992508332	-0.004578726893363651	0.006965425512893206	1.343033106489514	1.280059891869758	-0.18388020858444765	1.0491955220374667	5.375785692067421	9.252616488356296	0.7890830019904803	0.9592875318066156
ID386912	386912	5	0.8936749696731567	51.6738445653383	19.096840574656365	0.0	170.0	170	1.2929921069097368	1		18973.7644927536	19141.0	13522.0	24006.0	1.0473518E7	2035.416320062883	-0.9811620549599848	-971.0407769099228	0.005678419555497689	-0.002665114122286027	1.309177473743813	1.2995454766638166	-1.2498342383250491	1.007411819942403	5.252204411790006	8.949752380014125	0.8240042376321302	0.9642233856893541
ID379746	379746	5	0.9055569767951965	51.18054601766182	17.34775950998325	0.0	124.0	124	1.3196306577066612	1		18995.12390924957	19188.0	12934.0	24846.0	1.0884206E7	2207.987147066909	-0.9809089921073324	-884.0471820777285	0.01103998346754753	0.00969285561484807	1.4004359401864763	1.2827687692353817	-0.5967595474277632	1.0917290580914534	5.470848215357735	9.219656650893457	0.8087886242263782	0.9520264681555006
ID395617	395617	5	0.8988391757011414	55.63967853303244	11.538650403383668	0.0	226.0	226	1.340673283671958	1		19234.40033500837	19408.0	14300.0	24909.0	1.1482937E7	2159.614812830878	-0.9810693585802789	-923.1382187266955	-0.002507360899042785	0.003810833312172572	1.4047475530329843	1.3032796835809526	0.5044853039109203	1.0778557900735732	5.646713883444816	8.781020341906277	0.9202708808787169	0.9818181818181815
ID374637	374637	5	0.9139614701271057	57.90528499039457	21.754819188571037	0.0	91.0	91	1.3276319563182917	1		19117.526586620934	19180.0	13331.0	25086.0	1.1145518E7	2204.598042290704	-0.9810933504457628	-899.9700128328323	0.001808358261426566	0.006996577447561889	1.3782632665612877	1.3206780698686855	-0.27079725313260283	1.0436027507432812	5.537391981660957	8.901922892265024	0.8781070728116541	0.9831223628691987
ID369004	369004	5	0.9153184294700623	57.96949935991526	20.91825165173884	0.0	54.0	54	1.288890150164773	1		19094.0200729927	19340.0	12715.0	24653.0	1.0463523E7	2167.5282061086104	-0.981112830125278	-915.1971971353559	0.013221103014296815	-0.0017817275605071087	1.3329243895859875	1.2715211480090447	-0.9070350129289682	1.048291168159561	5.218932528638398	8.569285402772792	0.8931046108155506	0.9716814159292042
ID376180	376180	5	0.9215442538261414	57.629091111287636	21.973841053864433	0.0	101.0	101	1.3247798972641887	1		19240.569204152256	19350.0	13227.0	25060.0	1.1121049E7	2213.301158194759	-0.9809689685877508	-896.19051573479	-0.0030832232538041703	5.201981103025152E-4	1.3626318166013094	1.3054144513601287	2.3089722488679216	1.0438308042182045	5.513626350838382	8.727182357076623	0.9097018833648879	0.9780775716694774
ID397172	397172	5	0.9125036597251892	54.61209298891413	9.419767612996335	0.0	236.0	236	1.3040609504357228	1		19336.50089126558	19486.0	12861.0	24879.0	1.0847777E7	2133.5352679839516	-0.9810167801603317	-936.730401922196	-0.004420178312631558	0.014698308693472856	1.354041587866022	1.2711547664952152	-0.5272352330096671	1.0652059242159313	5.342513808915807	8.71414368706898	0.8841095544467179	0.9868305531167688
ID360822	360822	5	0.8945907354354858	57.02373215096826	20.259743789765007	0.0	0.0	0	1.351911311632769	1		18699.715231788065	18966.0	13436.0	23637.0	1.1294628E7	2122.0115050493873	-0.9809898930737648	-909.4885328615686	2.1378545742849057E-4	-5.415561842227004E-4	1.4791928996895103	1.261497026293216	1.1076372386772113	1.172569470128655	5.74177640673513	9.060102042135732	0.8790022004946141	0.9687249398556539
ID384880	384880	5	0.8893392086029053	51.87756117956232	19.044603210156772	0.0	157.0	157	1.3133097255508417	1		19010.16197183098	19074.0	13456.0	25667.0	1.0797772E7	2131.6227910392445	-0.9810232320783315	-922.0670518675746	8.038642630052412E-5	-0.006937395256528238	1.3624170457646914	1.292702131947331	-0.6408599328612163	1.0539296038077555	5.418563827548057	8.582547224769659	0.9244036549514701	0.9785407725321883
ID382835	382835	5	0.9127028584480286	50.554767031790604	19.207548300144417	0.0	144.0	144	1.2669877814719963	1		18826.969811320774	19169.0	12736.0	24322.0	9978294.0	2124.1545933210687	-0.9810574695384993	-918.0804836278454	0.005787705575906986	-0.02386223637024973	1.3224400824057796	1.2729081316363207	-0.9897742434016494	1.0389124317288991	5.0430668605513	8.45888470105076	0.885683143900987	0.9636693914623068
ID393585	393585	5	0.7911261320114136	52.004192658602435	18.144500145139027	0.0	213.0	213	0.7390406649761357	1		20499.88268156423	20323.0	17033.0	24458.0	3669479.0	1819.6773428897982	-0.9796398003385016	-1084.1050618479687	-0.03118347487062843	0.042044106785342816	0.8845529143197588	0.6537136486862638	0.6852287564700643	1.3531198501016481	1.7158785453902192	7.084733802113337	0.42958522320616777	0.7536534446764097
ID403839	403839	5	0.8488456606864929	49.595183026407824	10.56500810002105	0.0	279.0	279	1.2912357210771188	1		18969.633393829394	19030.0	13299.0	24604.0	1.0452268E7	2123.6729640137214	-0.9810757835711538	-926.1598393604432	0.010044598149277568	0.010464759086868218	1.3872217940933547	1.1863573522847917	2.6058536537065056	1.169311920579175	5.237945033296458	10.36658072419269	0.6124910301899801	0.9418803418803415
ID401276	401276	5	0.8685158491134644	49.12576549853292	12.553963821455019	0.0	262.0	262	1.3547062522048292	1		18778.469421487596	18848.0	14194.0	24490.0	1.1360974E7	1976.7783437548685	-0.9810872649373436	-985.5655440807718	-0.00387540034530853	0.007859495151246225	1.4429479662966918	1.2910449287836847	-1.5425527901920213	1.1176589862415691	5.765542037557706	9.29460039123781	0.8386650826986743	0.9735152487961477
ID406397	406397	5	0.8692697286605835	50.7617449726394	10.174919066496859	0.0	296.0	296	1.3224938215362418	1		18911.93414211436	19078.0	13383.0	24335.0	1.0912186E7	1969.7555824728577	-0.9810991304079284	-996.74647310238	0.008510200958952935	0.003448488718490262	1.387927797266367	1.2846053391893106	-0.64408983144963	1.080431284944107	5.494613846180305	8.876607871545728	0.8763003193682501	0.9738837405223255
ID405368	405368	5	0.8539308905601501	50.12059076509621	11.371824175133023	0.0	289.0	289	1.3253508000690826	1		18740.41247833622	18974.0	13547.0	23425.0	1.0813218E7	1905.7802152587785	-0.9812524029435834	-1029.3698644339008	0.0018125368307658327	-1.730398278672077E-4	1.405932128154605	1.277159364923073	1.519431181634642	1.1008274822768798	5.518379477002893	8.909695485995409	0.8735659622863475	0.9579207920792082
ID381306	381306	5	0.8759394884109497	50.07267218556307	18.38918583201107	0.0	134.0	134	1.2806468211468576	1		18802.085343228202	19033.0	13283.0	23663.0	1.0134324E7	1963.6153364977106	-0.9811936206297738	-999.1463890206126	0.012138528354187553	0.015024714075425764	1.3507142061002466	1.254607932925854	-0.6903659204612284	1.0766026346974107	5.152388762335174	8.356859936781273	0.9271120839368154	0.9854545454545455
ID362373	362373	5	0.889491856098175	54.891749652693115	20.359116470697643	0.0	10.0	10	1.348549736654148	1		18702.31218697829	18760.0	13341.0	24721.0	1.1202685E7	2223.3978007326386	-0.9809858366972498	-867.9478739977158	-5.254841066718671E-4	-1.9367377799977897E-4	1.4202665255444509	1.2967300973195857	0.4272482486702567	1.0952676493591242	5.713257649748044	9.399489667279596	0.8126155417752471	0.9592976855546691
ID391557	391557	5	0.9062098860740662	50.070771620395035	19.224787753266472	0.0	200.0	200	1.3075369076022236	1		18811.61660777387	19007.0	12993.0	24807.0	1.0647375E7	2196.65977475452	-0.9809825600792996	-883.491856875278	-0.002263160298087198	0.014611240270154842	1.368915313437613	1.286573104259448	-0.047720288615119975	1.0640011895985975	5.371032565902903	8.763176857610047	0.878910183173887	0.966638152266895
ID389511	389511	5	0.9055105447769165	47.88952224201244	17.63037224705693	0.0	187.0	187	1.3161866396786772	1		18760.189565217395	18890.0	12885.0	24036.0	1.0787109E7	2144.524574042325	-0.9810064824889658	-903.655022334208	0.011561114892860111	-1.8987473516707666E-4	1.3741240554297018	1.2757377885036034	0.4815442322457763	1.0771210728511085	5.442329458370635	8.68604169704649	0.9064646517654599	0.9719864176570454
ID367494	367494	5	0.8940221667289734	58.630050982719894	21.215187908833443	0.0	44.0	44	1.2976641803326592	1		18915.28725314183	19142.0	13484.0	23122.0	1.0535815E7	1958.5818987287405	-0.9811279299943879	-1004.1701338761708	0.0128437231863071	-0.008388368263076049	1.3432455738844442	1.2874879770219445	-0.9048258898257446	1.0433072757630493	5.290229421106126	8.73262419280781	0.871755766770892	0.9729020979020979
ID370054	370054	5	0.9161374568939209	58.09318543655639	21.303552521734595	0.0	61.0	61	1.3115805480720943	1		19064.207446808505	19225.0	13667.0	24887.0	1.0752213E7	2228.355817549561	-0.981070713129008	-886.8093639684902	-0.00774182575986471	-0.006971329556248233	1.3791969430423427	1.2683252582833908	-1.3367078604704103	1.0874158139127583	5.404304449054512	9.007186330878342	0.8370885022279877	0.9635593220338978
ID366464	366464	5	0.8194990754127502	57.814902120493294	20.754725824896642	0.0	37.0	37	0.8903902141110827	1		19529.950570342207	19854.0	14640.0	24087.0	5136377.0	2530.9193592232236	-0.9805764751065963	-779.1234131960613	-0.05518905995057773	-0.028368463248649042	0.932779435650522	0.7915861134897431	0.8551604355778882	1.1783676087220907	2.4906381102063024	8.912376296900531	0.3940337875912903	0.8036809815950918
ID372608	372608	5	0.9203680753707886	58.083939989637386	21.710226411654194	0.0	78.0	78	1.3259214570600328	1		19014.955249569717	19122.0	12887.0	24467.0	1.1047689E7	2266.1862657551774	-0.9810972031805852	-870.9950193499471	9.052493031041885E-4	5.114232296872061E-4	1.3830146725756607	1.291854348802305	0.28516994057264133	1.0705654812075924	5.523132603167406	8.808850871329252	0.8944515455149586	0.9731993299832495
ID395139	395139	5	0.9242502450942993	55.62258441443777	11.758348755833982	0.0	223.0	223	1.3429284127404282	1		19126.64715719062	19264.0	13023.0	24095.0	1.1437735E7	2142.158155239848	-0.98103499371353	-923.7380184281976	7.637792291954731E-4	-0.009848503540254095	1.4076638427775865	1.3088944653146757	0.867100848922104	1.0754601536489539	5.665726388102876	8.839244497838482	0.9112450198806438	0.9667477696674776
ID398720	398720	5	0.9036053419113159	54.16767150925253	10.334256410941531	0.0	246.0	246	1.2717553910980233	1		19141.10486891386	19407.0	13235.0	24002.0	1.022135E7	2106.5811262599686	-0.9809663391080317	-936.592308985579	1.6115477988029714E-4	0.0038160308481231084	1.2925487718342905	1.2799881401161624	-0.9163381459893232	1.0098130844532578	5.081091869867431	8.978371238632551	0.7920850091355757	0.958744394618834
ID402319	402319	5	0.8916821479797363	50.553367865581464	10.659553235942305	0.0	269.0	269	1.283007462451924	1		18991.574311926637	19198.0	13181.0	24222.0	1.0350408E7	2108.160014245229	-0.9811034325858282	-935.4471692287162	-0.01140649410888319	-0.04934256906011739	1.3243474002242166	1.1806617083525741	-0.2636874577820182	1.1216992901989962	5.171401266993229	11.033959054880674	0.5337714802662328	0.9395509499136445
ID384405	384405	5	0.9075669646263123	50.744277631443566	19.100833345438517	0.0	154.0	154	1.2747260921582746	1		18934.391791044778	19058.0	13015.0	24936.0	1.0148834E7	2208.453035656145	-0.9809584904249645	-883.369584447131	0.010745845647564693	0.007331240942025397	1.3465334237198547	1.2583281464165184	-1.318241078109808	1.0700971980596066	5.104857500690005	8.713590423637783	0.8448881185742315	0.9597855227882038
ID374164	374164	5	0.9014906287193298	57.50327756154469	21.83894446831178	0.0	88.0	88	1.3023194927919906	1		19013.600713012504	19118.0	13431.0	23998.0	1.066663E7	2103.6701595747386	-0.9812541217894318	-946.2206494144352	0.0018766564077912788	0.0134292119635991	1.350803924802366	1.3054637774372275	2.5923662607985083	1.0347310650427592	5.328254430422258	8.802636620457928	0.8641104759978714	0.9764808362369338
ID371094	371094	5	0.8921077847480774	57.74239343707856	22.135968620746656	0.0	68.0	68	1.3156117601405841	1		19025.88307155324	19143.0	13334.0	24084.0	1.0901831E7	2077.501607366773	-0.9810171221182065	-946.5596426443168	9.729536915066865E-4	9.253421350048465E-4	1.3575144197234488	1.3068773608159967	2.5033515105380504	1.0387466034883601	5.437576332206127	9.014051902344905	0.8409595791113466	0.9670329670329673
ID387985	387985	5	0.9479497671127319	51.627167539281245	19.4080110860625	0.0	177.0	177	1.334452028369272	1		18951.02033898305	19145.0	12858.0	24886.0	1.1181102E7	2213.2251684916077	-0.9809450297716719	-881.603670288438	-0.00512705292243918	-0.009781190227989924	1.3591637069905733	1.3371431572675896	0.17232983259665252	1.016468356139205	5.594429495635145	9.046668062261027	0.8589904941020678	0.9631751227495907
ID396690	396690	5	0.905462920665741	54.06677372415694	10.91552861728259	0.0	233.0	233	1.363056688289052	1		19208.181818181805	19408.0	13503.0	24296.0	1.183224E7	2157.3727848339176	-0.9810067402654464	-919.7367539101502	0.001576922860110064	-0.0011637334433953037	1.4877044675408393	1.262387297185838	1.2470598714754062	1.1784849791005398	5.836838930025444	9.038832003195118	0.897765565589468	0.9707509881422928
ID379283	379283	5	0.8847062587738037	51.04330606998808	19.18611295358898	0.0	121.0	121	1.2865403029046514	1		18870.404021937848	19026.0	13218.0	23840.0	1.0322111E7	2119.6096562124517	-0.9811996462283409	-929.280162617992	-0.011731983283764433	-0.018363532692095823	1.340746502066192	1.272099242386647	1.1769659747342172	1.053963761153377	5.199920023980328	8.79759579985597	0.8442644815112943	0.9579684763572673
ID382367	382367	5	0.866287887096405	50.019962009798384	18.22592870326451	0.0	141.0	141	1.2929921069097374	1		18685.35623869801	19001.0	13533.0	23405.0	1.0333002E7	1844.8138936521248	-0.9811939947687391	-1056.9079046734864	-0.008796666372983602	-0.008899447901794031	1.3486653921184155	1.2620536443733992	1.517294464343182	1.0686276277804487	5.252204411790012	8.607423134590062	0.8908512177717809	0.9718557607739664
ID363422	363422	5	0.8527788519859314	56.862352348913014	18.858353790984424	0.0	17.0	17	1.317909773699998	1		18738.891797556735	18952.0	13993.0	23237.0	1.0737385E7	1752.107528797125	-0.9813524790901087	-1125.685480633296	7.244704333741077E-4	0.001295057483141459	1.3713706914812143	1.2807155847719165	-0.6074271129764883	1.0707847298707172	5.45658883686418	8.61071827912978	0.924809608561832	0.9811965811965813
ID394653	394653	5	0.8964022397994995	56.61231563522042	13.193877402413968	0.0	220.0	220	0.8495206190010345	1		20084.751037344384	20474.0	14952.0	24281.0	4840425.0	2398.355147337303	-0.9801693419160129	-827.8410207907297	-0.003236014732687543	0.022211338008359054	0.9130158597970741	0.7498763357158164	1.181184713253947	1.217555237191914	2.2672411804740586	10.692051611877444	0.24922149232892857	0.7656500802568228
ID386457	386457	5	0.9286315441131592	51.75580612363523	19.12794065486076	0.0	167.0	167	1.3219216848789082	1		18931.859618717503	19058.0	12830.0	25126.0	1.0923683E7	2164.00351699768	-0.9810407659240942	-905.3814135463655	0.0034922246391142202	0.009047453571680594	1.3431332885975549	1.3222302442340192	-0.08592509698925854	1.0158089292350478	5.4898607200157965	8.766071651092002	0.8977618744904954	0.9722222222222223
ID375716	375716	5	0.8949641585350037	57.51761039664756	22.193952892823898	0.0	98.0	98	1.3184836512685418	1		19127.67013888886	19294.0	13495.0	23805.0	1.1017538E7	2119.9685031812805	-0.9811194353510214	-937.712189078881	-0.005455922264149773	-0.003320402854964811	1.336300741811033	1.3203062837738802	-0.16061047128496822	1.0121142027677361	5.461341963028701	9.065145699813419	0.8351407157880139	0.9582985821517931
ID377255	377255	5	0.9094820022583008	56.4581063137074	21.483298816442673	0.0	108.0	108	1.3724590978652413	1		19162.59294871794	19316.0	14032.0	24772.0	1.1957458E7	2164.1029505159263	-0.9811006316711375	-919.3325122225466	0.008557300990942623	0.00182506603851001	1.443446831941431	1.3369850045413934	0.338593995006564	1.0796282883042176	5.917642074822221	9.053696516784303	0.9072076259007061	0.9749412685982777
ID400800	400800	5	0.8929759860038757	50.07222441431398	11.334715495347194	0.0	259.0	259	1.3463040236277224	1		18874.871880199684	19052.0	13203.0	24382.0	1.1343798E7	2075.305139465349	-0.9810775418657632	-943.1001798564436	-0.002606217300041682	0.004091984271574828	1.4207712058582873	1.3021914586004746	1.3491465021934619	1.0910616841130687	5.694245145089982	9.278928495378944	0.8310944233443649	0.9645732689210951
ID378796	378796	5	0.9040836095809937	52.07744983667715	19.896749206334185	0.0	118.0	118	1.3685953404764903	1		18977.28271405494	19098.0	12989.0	24398.0	1.1746938E7	2112.382897895662	-0.9810947325493217	-932.4370009007041	0.007527133390231922	-4.4220263982288114E-4	1.4583927371057783	1.3126406380158275	0.6489299688701278	1.111037320397354	5.8843701916706035	9.09022582087112	0.8948711490400745	0.9694596711041501
ID393128	393128	5	0.8922991752624512	51.662342535533796	18.269569048367117	0.0	210.0	210	1.3247798972641889	1		18801.352331606216	18877.0	14015.0	24561.0	1.0885983E7	2092.1064020376634	-0.9811385769948795	-934.9560840538578	0.020956679866521662	0.010475145906534544	1.4011764312440094	1.2849444390380365	0.11460188206955232	1.0904568234039669	5.513626350838383	9.140561464379312	0.8292804911070676	0.9634551495016611
ID398248	398248	5	0.907820463180542	55.60549413503198	9.652244532358461	0.0	243.0	243	1.3491105808192347	1		19328.36046511627	19479.0	13722.0	25471.0	1.1635673E7	2148.963140756777	-0.980914803255044	-924.5506172409498	0.005611178127221682	0.001227050609549058	1.4044387867684636	1.3137227383829697	-0.33909174031011086	1.0690526590847884	5.7180107759125525	9.220148981123089	0.8452378884988114	0.960095770151636
ID404904	404904	5	0.8816159963607788	50.706580204551365	10.86587260952837	0.0	286.0	286	1.3144612467940293	1		18952.51228070175	19079.0	13596.0	24590.0	1.0802932E7	2111.0094930657633	-0.9811274431040733	-933.4719585099916	0.008289183532328919	0.011170932241367991	1.3689074803050336	1.2892005220188245	0.2917945486342473	1.0618266568503958	5.428070079877084	8.608955532363646	0.9203528911431481	0.9785775492716368
ID368565	368565	5	0.9283171892166138	57.30803461080018	20.975631255277772	0.0	51.0	51	1.340108908448603	1		19052.90067340068	19147.0	13797.0	25204.0	1.1317423E7	2218.4884197807	-0.981050224178701	-889.2443157355451	0.011766931147923843	-0.0020677097119200264	1.3852729178929744	1.3282121687524573	-0.7268358459776334	1.0429605679596448	5.641960757280302	9.043737543170712	0.8668501418271717	0.9658258746948739
ID372148	372148	5	0.9186380505561829	57.89065319550154	21.73002322469856	0.0	75.0	75	1.3219216848789084	1		19013.612456747403	19185.0	12979.0	24006.0	1.0989868E7	2180.7899595827266	-0.9810899459278202	-904.6838734737397	5.526173749377586E-4	0.011332304616144567	1.3733875009715955	1.2947638095689735	0.005646971505841997	1.0607243505120796	5.489860720015798	8.863113333644408	0.8782104184629783	0.9681475272422464
ID367030	367030	5	0.911472499370575	57.98289599179425	21.568835975515963	0.0	41.0	41	1.330477901612708	1		18978.343589743574	19057.0	13419.0	25749.0	1.1102331E7	2276.6888221813074	-0.9810916159047054	-865.0471386991185	0.005864753440512326	0.00988201122887647	1.3655231248775437	1.3158676331265324	-0.7800060276239571	1.0377359321720139	5.561157612483534	9.042966566790803	0.854580969797511	0.9598031173092697
ID380854	380854	5	0.8964930176734924	50.53016798285138	18.04431069556734	0.0	131.0	131	1.2561945038597073	1		18859.714559386983	19046.0	14211.0	23545.0	9844771.0	1976.2902034547717	-0.9811595262872227	-993.9446488220138	0.033018824667146146	-0.0652934222454542	1.2258260856916263	1.1541744872912938	0.36984601226016445	1.062080386622035	4.95751058959002	11.52417230319356	0.469087681837042	0.9197530864197536
ID389046	389046	5	0.895376443862915	49.30671900303567	18.689161051843076	0.0	184.0	184	1.2941617065219346	1		18795.279783393526	18897.0	12974.0	23692.0	1.0412585E7	2127.728224035929	-0.98105474308009	-914.861557072157	0.004108000929607819	0.007921077547645575	1.3280792124606344	1.273875072741028	-0.8044916743907846	1.0425505929737475	5.261710664119029	9.341282994006752	0.7577462025763904	0.9429301533219765
ID391094	391094	5	0.9152166247367859	50.39371060031279	18.916412907538334	0.0	197.0	197	1.3202037872267143	1		18815.08333333333	18957.0	13040.0	25367.0	1.0837488E7	2217.8642150775886	-0.9810501299042277	-878.3875075609218	-0.0026283341466161363	0.00315882716286916	1.3902613490406779	1.2912726351912176	2.9298276288365894	1.0766598092081472	5.475601341522251	8.509005122414116	0.950351172884919	0.9871465295629822
ID366013	366013	5	0.9223059415817261	56.16848817900649	21.22486395000294	0.0	34.0	34	1.326491868554288	1		18974.419965576577	19144.0	12948.0	24331.0	1.1024138E7	2127.530467194787	-0.9811256392613804	-927.2035591370512	0.012775871873883599	0.00933642387473394	1.379485315836586	1.3039588910508209	2.4590604006415284	1.0579208633831245	5.527885729331927	9.129529415984827	0.8334357708165405	0.9587798845836767
ID373693	373693	5	0.9220138788223267	57.710341121239175	21.85695310851059	0.0	85.0	85	1.3247798972641887	1		19000.64827586206	19175.0	12957.0	23964.0	1.1020376E7	2169.7778880176556	-0.9811176644567537	-910.0149340599812	0.0032850399244970345	-0.0017693525962229673	1.378373577839911	1.299112051121475	0.316342492009543	1.0610120787117727	5.513626350838382	9.017494076331095	0.8520703712316163	0.9674728940783988
ID383933	383933	5	0.9101347327232361	50.740705213915454	19.36076739901659	0.0	151.0	151	1.2888901501647716	1		18918.294332723948	19028.0	13054.0	24569.0	1.0348307E7	2207.515241490918	-0.9811540821334853	-892.335526536032	0.005545451662145125	0.006295196787668028	1.318407901633066	1.283246945170219	-1.0762737917845695	1.0273999923359902	5.218932528638385	8.629719617524279	0.8806395280315629	0.976868327402135
ID403390	403390	5	0.8872421979904175	50.246751788414365	11.306240467983763	0.0	276.0	276	1.3161866396786779	1		18899.832460732974	18985.0	13248.0	24780.0	1.0829604E7	2043.52186989048	-0.9810165310352549	-955.8932815153391	-7.768088555577503E-4	-0.003090220993164803	1.3848148107816158	1.2533331659085822	-1.2937873656999053	1.104905581731509	5.442329458370641	8.827687884564712	0.8776083637977371	0.9646166807076663
ID396223	396223	5	0.9419289827346802	55.28219794853989	10.126839475831952	0.0	230.0	230	1.2929921069097357	1		19320.156079854823	19528.0	13077.0	25014.0	1.0645406E7	2186.5604540536146	-0.981060046498877	-915.36819403768	-1.2492026019877379E-4	-0.0018127162798052031	1.348826599369201	1.2643272027819963	-1.1932361980066042	1.0668334877247554	5.252204411789997	9.367919819037327	0.7520819303303578	0.9428327645051193
ID361913	361913	5	0.8897551894187927	56.75681158156634	20.25472620931066	0.0	7.0	7	1.346865802923452	1		18742.826666666675	18932.0	13560.0	23560.0	1.1245696E7	2117.3788155097577	-0.9810610125662537	-917.0769589374307	-0.0053457438799600415	0.0060178007255162385	1.4397310276806687	1.2778952428280144	1.0700742643615586	1.1266424503580652	5.698998271254485	8.96947257024438	0.8901733271628708	0.9771801140994294
ID385977	385977	5	0.9127560257911682	51.74074039492838	19.040583599079216	0.0	164.0	164	1.3069582233925996	1		18975.88849557522	19092.0	13145.0	25186.0	1.0721377E7	2201.115167869589	-0.9810314285534842	-891.7387620159266	-0.004220412916931615	-0.006689877358223107	1.344533189001523	1.2970211045161555	-0.5951087495248407	1.0366316972946186	5.366279439738382	8.754143586233084	0.8799455852367353	0.9766435986159167
ID405947	405947	5	0.9227848649024963	50.924232856922956	10.68081066091721	0.0	293.0	293	1.2970810914780875	1		18876.027027027027	19068.0	12678.0	23860.0	1.0476195E7	2165.4108424492447	-0.9810789116740087	-903.9785110127882	0.0016123901767588686	-0.019184340840870187	1.3554599662174336	1.2904114771140234	2.7767449728636255	1.0504091061317045	5.285476294941607	9.063335050792874	0.8085705570614558	0.9669565217391305
ID369595	369595	5	0.9077820181846619	58.30879782998829	21.184037405171072	0.0	58.0	58	1.293577038903877	1		19102.158558558556	19228.0	13248.0	24850.0	1.0601698E7	2251.301141653304	-0.9810275450300262	-877.4785734732162	-0.0036192483504087795	-0.003933274396798236	1.3523884052550503	1.2611021300659662	-1.0442086743626533	1.0723861081610488	5.256957537954516	8.775013105955061	0.8579239375663844	0.9642545771578034
ID400324	400324	5	0.9185469150543213	49.9447948147748	10.483104644669082	0.0	256.0	256	1.2189067403096268	1		18943.36938775512	19030.0	13096.0	24582.0	9282251.0	2196.734449494695	-0.9810760483302426	-894.1296686766475	0.007105423881272766	0.008267704795937074	1.3385512301171485	1.130379402427417	-0.6930809185654576	1.184161023495913	4.6675698935545595	9.928252887906803	0.5950521550513533	0.9151910531220868
ID401869	401869	5	0.906319260597229	50.83903730639238	10.747549305605855	0.0	266.0	266	1.2865403029046507	1		19020.175824175833	19111.0	13348.0	24797.0	1.0385016E7	2256.8931023535783	-0.9810752066229607	-873.785206576116	-0.0071902583165876135	-0.01576299297488327	1.3543020461133066	1.2656565192398352	-0.4742631934044298	1.0700391658605075	5.199920023980322	8.660586101667455	0.8711881525244406	0.9733096085409256
ID392649	392649	5	0.9151349067687988	51.518267180552044	19.559486091688882	0.0	207.0	207	1.3451797611989658	1		18788.859531772578	18978.0	13007.0	24104.0	1.1235738E7	2175.991326175823	-0.9811675875755793	-899.7264581309541	-0.0056928050489023	0.008262106932704726	1.452331900625971	1.2776775361066792	1.0425667039687418	1.1366967482667778	5.684738892760951	9.034077535610516	0.875291595870877	0.9684210526315792
ID370634	370634	5	0.9119300842285156	57.56769531824032	21.8518984737044	0.0	65.0	65	1.3144612467940304	1		19049.07880910684	19228.0	13136.0	23981.0	1.0877024E7	2170.083581320908	-0.9810857968165052	-910.6394309983741	0.005247146230055445	6.316980901057722E-4	1.3475912990158805	1.3052299333643134	-0.027243255423151785	1.0324550981928355	5.4280700798770924	8.589504163188026	0.9245259827796645	0.9819432502149612
ID381898	381898	5	0.8938438296318054	50.67554131413696	18.312120328341226	0.0	138.0	138	1.3333177722966023	1		18741.916808149414	18985.0	13976.0	23257.0	1.1038989E7	1982.6549964388862	-0.9810972906443366	-981.261754709925	0.001183597823931116	0.008988313917258623	1.4027997392218376	1.2897021606159575	1.0302425786311982	1.0876927883503467	5.584923243306108	9.127381375692782	0.8424316562967458	0.954508529650691
ID362964	362964	5	0.8100208044052124	56.932843302054636	19.722446543957176	0.0	14.0	14	1.3138856123250877	1		18812.654991243417	18965.0	14415.0	24266.0	1.0742026E7	1837.2208278358423	-0.9810567557155994	-1060.6167936353356	-0.0015121902341934986	-0.006478555115119073	1.412437260664681	1.2374791260354292	-1.4512786421604253	1.1413826956336415	5.42331695371257	8.63158246787358	0.9147322735566381	0.9836206896551722
ID387537	387537	5	0.9282622933387756	51.64416391141512	19.402091522353587	0.0	174.0	174	1.3173356461303012	1		18904.07491289199	19074.0	12779.0	24721.0	1.0850939E7	2178.6779329195206	-0.9811299555702537	-902.2897081026039	-0.004736280727695808	0.0032207911353997806	1.3436769799205417	1.3067406302807383	-0.7562345073759886	1.0282660145279696	5.451835710699672	9.228020937482894	0.8045174744912563	0.9598326359832637
ID394195	394195	5	0.863300621509552	54.913444836057835	15.05089121995223	0.0	217.0	217	0.8809949465529823	1		21243.085271317836	20584.0	16880.0	27932.0	5480716.0	2781.632693951949	-0.9781993412940871	-685.3391725996577	0.0031103444624098016	0.007793080737044041	1.042230880991574	0.7623263309439562	-1.39988751797459	1.367171562473808	2.4383537223966254	6.523363393860558	0.7200512801023429	0.9226618705035977
ID402910	402910	5	0.8849136233329773	51.03074154538417	10.330366684364888	0.0	273.0	273	1.302900237299246	1		19070.321492007097	19156.0	13413.0	25425.0	1.0736591E7	2137.8577600375875	-0.9810397042210578	-923.1041001546191	-0.001858304068279053	0.006333730114100141	1.4508292784143788	1.1874671215895736	-0.7191358284699396	1.2217847989528012	5.333007556586774	9.148463868702546	0.8007292784957145	0.9597946963216424
ID399837	399837	5	0.9271095395088196	50.48953642504208	10.890277188167904	0.0	253.0	253	1.280055980598155	1		18903.630996309967	19201.0	12623.0	24205.0	1.0245768E7	2143.4935569845143	-0.981118271596294	-916.5004061309219	0.016730283210146996	-0.018293770906273446	1.3396955279685216	1.274725380680656	0.7458619051892056	1.0509679561359122	5.147635636170649	8.733087219359541	0.8481683601603913	0.9626666666666668
ID390619	390619	5	0.8908748030662537	50.092227997769484	18.960431976332522	0.0	194.0	194	1.3219216848789084	1		18767.848958333354	18938.0	13142.0	24106.0	1.0810281E7	2119.544704128437	-0.9810720340341982	-917.9073853426671	0.004011588051382152	0.0024771191275043533	1.3564755238060713	1.306702181133863	0.3438157204719796	1.0380908085949765	5.489860720015799	9.140303400624688	0.8257526322112739	0.9705882352941175
ID376794	376794	5	0.9008089303970337	57.57678030897011	22.122444570464676	0.0	105.0	105	1.3005757033562695	1		19234.852049910864	19387.0	13608.0	24787.0	1.0790752E7	2209.1197781340684	-0.9809915471652807	-898.7069032208857	0.0014072684252611086	0.002592541871346314	1.346968584133953	1.2748128301008512	-1.0133122145609965	1.0566010572919897	5.313995051928711	8.906677764694034	0.841781795213094	0.9547395388556791
ID378330	378330	5	0.8785201907157898	53.83344011201319	20.83701720843933	0.0	115.0	115	1.334452028369271	1		19065.611205432942	19163.0	13916.0	24970.0	1.1229645E7	2107.905877979006	-0.9809570490283712	-931.848383702665	0.0029299621495465725	0.0026778603491411793	1.385955298833417	1.302988335212963	-0.4267033631994006	1.0636743717332617	5.5944294956351355	9.473668500411934	0.7833021184038932	0.9491935483870971
ID397785	397785	5	0.9232145547866821	55.606957825365825	10.507135999962	0.0	240.0	240	1.3384143548834089	1		19235.907251264765	19459.0	13761.0	24048.0	1.1406893E7	2155.0427356311648	-0.9809988486253787	-921.6698120160167	-0.004379278693614847	0.009336468925119374	1.4350187508978682	1.2828202437703684	0.7507091737778094	1.118643674253354	5.627701378786748	8.751989626234247	0.9232670150937496	0.9858451290591179
ID361444	361444	5	0.8962763547897339	56.89959239209012	20.234049053441932	0.0	4.0	4	1.3457420098175383	1		18675.685092127278	18914.0	13469.0	23694.0	1.1149384E7	2117.0545817264438	-0.9811431494494464	-917.9894700976533	-0.005060972020505106	-0.008980122605162524	1.4387323541828474	1.2861686444634925	1.0713251561292232	1.1186187444205613	5.689492018925455	8.84095147106423	0.9147140358760887	0.9739625711960945
ID388582	388582	5	0.8883371353149414	50.8751169916944	19.56675872604144	0.0	181.0	181	1.2465220249767863	1		18834.1104651163	18901.0	12929.0	24492.0	9718401.0	2226.481406568035	-0.981051596190726	-875.9418044548248	0.003394703739255315	0.0034913495119531113	1.2827939990309407	1.2214558350101	2.1935255016993294	1.0502172589976073	4.881460570957764	9.349905228992078	0.7016899106650791	0.9404761904761902
ID368096	368096	5	0.8935969471931458	58.27390594807778	21.795746717598227	0.0	48.0	48	1.2853637683166201	1		19013.574040219362	19209.0	14254.0	24136.0	1.0400425E7	2064.264752942463	-0.9810518522876156	-953.7917447187974	-0.0037969368658578714	0.006706319810804867	1.3202648494907956	1.2694844279859814	-0.5022200723941315	1.0400008226846678	5.19041377165129	8.52389989526875	0.8977081398224113	0.980251346499102
ID380384	380384	5	0.8752932548522949	49.602540678386966	17.000932013409894	0.0	128.0	128	1.322493821536243	1		18813.89464594127	18965.0	13261.0	23597.0	1.0893245E7	2007.2036525281	-0.9811327773421953	-974.8483810798771	0.011103638738838698	0.016150344105000092	1.3862328926377605	1.3011224526213792	0.3336966241356394	1.0654130899400813	5.4946138461803145	8.888084734435415	0.8740387105559875	0.9714285714285713
ID371695	371695	5	0.9041029810905457	57.519262664087485	21.626477368344723	0.0	72.0	72	1.3230657107830965	1		18977.36269430051	19197.0	12890.0	23674.0	1.0987893E7	2072.1823650534243	-0.9811187337628887	-951.7619369013516	0.001460392239578126	0.014557726226589287	1.361827342280879	1.3129497485638304	-0.35091223207339395	1.0372273148843003	5.499366972344831	9.093115181271083	0.8357900191322267	0.9706375838926175
ID404460	404460	5	0.8605749607086182	49.64240660022616	10.944769939350282	0.0	283.0	283	1.322493821536243	1		18946.204152249127	19066.0	13708.0	23722.0	1.0950906E7	1908.0853705935692	-0.9810064781733492	-1025.701006468551	0.005085650050639094	0.006252613901037202	1.3537196058224936	1.3031930713231925	-0.4585892682802376	1.038771334509935	5.4946138461803145	8.784645418847882	0.8947435315138192	0.971428571428571
ID385513	385513	5	0.9343309998512268	51.87199757111508	18.990431846465047	0.0	161.0	161	1.3287710658854754	1		18957.361921097778	19092.0	13610.0	25016.0	1.1052142E7	2101.0919999266453	-0.9811412955098873	-938.8204213258376	0.004009944007358562	5.725369675810528E-4	1.3942179905013472	1.2918474545220413	-0.14532348571593398	1.0792435171977646	5.546898233989987	9.261617388028657	0.8126179119228005	0.9644628099173552
ID375275	375275	5	0.922562301158905	57.56031069920738	21.813793444722094	0.0	95.0	95	1.327631956318292	1		19110.667808219172	19319.0	13000.0	24058.0	1.116063E7	2159.2353712834793	-0.9811494039383569	-921.3315220662387	-0.02474951997443128	0.02259589571488335	1.406858030669491	1.297135711488489	-0.306847981517809	1.0845881569747962	5.537391981660958	9.188517953876847	0.8241840298995703	0.9628099173553719
ID383473	383473	5	0.9209325313568115	50.83435763194969	18.89724002342813	0.0	148.0	148	1.3127335861392369	1		18881.706502636203	19070.0	13067.0	24873.0	1.0743691E7	2197.345598569491	-0.9810114059934917	-887.8796825004202	-0.007308596031892785	0.0069294496186473944	1.3473717522495605	1.3089204660925362	-1.3347695186166113	1.029376335043344	5.413810701383535	8.675443587081727	0.9039190725918145	0.9718430034129694
ID373232	373232	5	0.914902925491333	58.079433661122096	21.78971701631916	0.0	82.0	82	1.3270620348684117	1		19018.20376712327	19109.0	13426.0	24617.0	1.1106631E7	2225.622104235256	-0.9810952336170685	-886.9270835328349	-0.002727385987448036	0.0033687990661294747	1.3690732675902246	1.3103716327392587	0.5344182663119676	1.044797699663456	5.532638855496439	8.75495072127975	0.9070574080615162	0.97
ID392189	392189	5	0.9085374474525452	50.22843262357165	19.0018111512515	0.0	204.0	204	1.292992106909737	1		18849.032727272734	18911.0	13148.0	25142.0	1.0366968E7	2207.8197528008836	-0.9810841198669805	-885.594972625783	-0.0037068168957414167	-0.003322796241212939	1.371772731238373	1.2238386849543106	-0.825477086564573	1.120877079718709	5.252204411790007	8.725464506000478	0.8669107168133617	0.9692982456140354
ID399358	399358	5	0.8956605195999146	52.061616291341075	11.235167324583799	0.0	250.0	250	1.3247798972641869	1		18951.702936096714	19215.0	13469.0	23770.0	1.0973036E7	2080.0976840687517	-0.9811657807753452	-949.268954418512	0.006973228615819087	-0.0044505188835565245	1.4109057332964559	1.2848302607574267	1.2964992836245617	1.0981261699617082	5.513626350838366	9.050843342121142	0.8458027630698964	0.9602649006622516
ID390140	390140	5	0.9142119884490967	50.24335554185034	18.648200620656457	0.0	191.0	191	1.3144612467940302	1		18884.880910682998	19109.0	13086.0	24948.0	1.0783267E7	2194.842513593416	-0.9811143582294302	-893.9819830078238	0.005852358212452632	0.006372722270281241	1.383743782094134	1.277268505639527	-0.057150078524120365	1.083361701932277	5.42807007987709	8.808825425201938	0.8790615889912101	0.9694397283531405
ID387070	387070	5	0.9136820435523987	51.70794097615557	19.119999106652013	0.0	171.0	171	1.3242087483274187	1		18954.817241379325	19125.0	12760.0	24811.0	1.0993794E7	2169.9279250017094	-0.9809822050484761	-901.1669527420657	0.003147177893528296	-0.001976915730034191	1.3413440424416236	1.3294159868287807	-0.7378343326043953	1.0089724027174491	5.508873224673863	9.246430201679727	0.8097005807940356	0.9626245847176081
ID395769	395769	5	0.9417555928230286	55.62323134901163	11.282847986837645	0.0	227.0	227	1.3680424843277041	1		19261.620355411942	19374.0	14092.0	25181.0	1.1922943E7	2157.221835647275	-0.9810606732814869	-925.0374973808403	0.00683563758203886	3.8070511904992596E-4	1.4467888683731702	1.3083385177542874	0.41874875529413197	1.105821504710056	5.87961706550609	9.263140381389896	0.8610778430421101	0.9694357366771151
ID369925	369925	6	0.9264382719993591	92.95337068451212	31.137237988396567	0.0	60.0	60	1.2367739025291253	1		18700.14624505928	19086.0	12593.0	22877.0	9462274.0	2142.7716737666574	-0.9811569090165282	-908.8357942577429	0.00780729872930005	8.881385968248177E-4	1.3095306898922712	1.1979972938717132	0.7830509694421548	1.0930998730891135	4.805410552325518	8.222708178565668	0.8931216283980555	0.9702495201535509
ID367364	367364	6	0.9406663179397583	93.13953194099177	31.486490572070664	0.0	43.0	43	1.2513676099131648	1		18599.519305019305	18907.0	12719.0	22550.0	9634551.0	2074.4421129299767	-0.9811678627121049	-934.2736467661135	-0.002901322441075764	0.0017651942371963531	1.3330109569552964	1.1911945762588398	1.2285500743842064	1.1190539174060516	4.919485580273906	8.234805059633821	0.9116390304563962	0.9745762711864414
ID362240	362240	6	0.9353702068328857	93.81048915338161	31.148782332835903	0.0	9.0	9	1.2616026850650475	1		18513.154285714267	18881.0	12340.0	22650.0	9719406.0	2142.515193860125	-0.98123271570147	-903.5601991560652	0.003549151570931883	0.013122167216172981	1.3591042742964976	1.2037906235981275	1.2568661195966826	1.1290204855011563	5.000288725070671	8.421897999320713	0.8859005912658159	0.9686924493554326
ID373248	373248	6	0.9106601476669312	92.67682272303304	30.87195787315609	0.0	82.0	82	1.2610029214537493	1		18634.87262357415	18980.0	13731.0	22783.0	9801943.0	2132.4568841577934	-0.9811988645720104	-912.1140056776866	-0.0024439549232914905	-0.0030730444622728047	1.3221042193487393	1.2281518336970527	0.1336367672794543	1.076498998799575	4.995535598906147	8.54445477713647	0.8598510206053817	0.9633363886342803
ID361474	361474	6	0.9114498496055603	93.87013311393447	31.5650828536831	0.0	4.0	4	1.2281808284201916	1		18469.516129032247	18797.0	13291.0	22466.0	9160880.0	2065.5263099542117	-0.9812842063639371	-937.6512636996321	0.016685611421152068	0.008451556313377682	1.3187972853975667	1.1763167983750014	-1.3757862816092865	1.1211242474981162	4.738866786022312	8.092759915335822	0.909266208271834	0.9764936336924593
ID366351	366351	6	0.9546613693237305	94.4397522327742	31.942177149432357	0.0	36.0	36	1.2076838306031268	1		18608.60041407866	18995.0	13302.0	22222.0	8987954.0	2092.367831149605	-0.981268743226822	-931.8086110243211	0.02403019282388924	0.011249597856746263	1.3982981373301009	1.1033648994152176	1.3486084043700612	1.2673034442832083	4.582013622593269	8.140177994712417	0.8689573026337417	0.9826707441386345
ID377871	377871	6	0.9538980722427368	89.991341582472	25.30345234779123	0.0	112.0	112	1.1868328956098182	1		19004.036717062623	19243.0	11892.0	23802.0	8798869.0	2459.5090649640388	-0.9811229418971215	-803.1867722636621	0.005880214797834616	0.0071932194704616105	1.2203795110618227	1.1900439366375457	0.3433605372636031	1.0254911381759482	4.425160459164258	8.055800469275365	0.8568829185092129	0.9617768595041323
ID371721	371721	6	0.926200807094574	93.31584595841117	31.570494555064307	0.0	72.0	72	1.2586010089464883	1		18644.958095238086	18983.0	12648.0	22975.0	9788603.0	2089.8935694978404	-0.9812661392204206	-934.602120297807	-9.102979105471573E-4	0.00930301361534823	1.335635592713403	1.2128496135485791	0.8495779429834889	1.1012375959832104	4.9765230942481	8.345550330185999	0.8978957720750939	0.9748603351955307
ID364053	364053	6	0.9120162129402161	93.4988900250433	31.459075282308316	0.0	21.0	21	1.2604028724445409	1		18622.08812260536	18958.0	12913.0	22627.0	9720730.0	2088.1321971641783	-0.9811980787481367	-930.796717433854	0.005285758911121868	-0.002663367660946954	1.3168645733000854	1.2236930866500035	0.8708972292232632	1.0761395873414217	4.9907824727416426	8.28977298155537	0.9126268260662184	0.9767441860465113
ID374037	374037	6	0.8972302079200745	92.64274167999676	30.800650771008712	0.0	87.0	87	1.2089359655486847	1		18667.012345679017	18972.0	14005.0	22806.0	9072168.0	2013.1664149494106	-0.9810921430137368	-962.2604202658525	-0.008274997385051207	0.006960373180294101	1.2731102530966563	1.179190087895269	-0.9682794578002514	1.0796480280537508	4.591519874922301	7.873470639390324	0.9307518496209368	0.9817073170731706
ID378644	378644	6	0.9110413193702698	93.93416878152695	24.463279123801183	0.0	117.0	117	1.2151772871814122	1		18733.337423312918	19023.0	13459.0	23049.0	9160602.0	2079.836952411684	-0.9812388176271994	-942.172397333436	0.004455969203611329	0.012039109021961586	1.2482881593637831	1.2037295912161885	-0.8273107055317288	1.0370170912742744	4.63905113656747	8.058060534020196	0.8977966336525516	0.9663366336633663
ID379924	379924	6	0.949832022190094	94.52225985285153	23.663312737650166	0.0	125.0	125	1.1466334920531667	1		18485.928571428576	18997.0	12909.0	22930.0	8022893.0	2231.45891795198	-0.9813420938113939	-871.4448212655209	0.11169833855616271	-0.002810334045096963	1.2975847319688665	1.1573096063805337	1.8468164831868443	1.121207950590716	4.130466636964263	7.678000720883012	0.8804661936999716	0.9875000000000002
ID370960	370960	6	0.8964219093322754	93.19087886227457	31.505649570942555	0.0	67.0	67	1.2459150017973892	1		18707.3828125	19077.0	13062.0	22600.0	9578180.0	2022.7055271703055	-0.9811875225599148	-964.7535659495177	-0.004475109211213952	0.0011812790862148772	1.323075924863206	1.1983859420647658	1.1337812890317525	1.1040482689438136	4.876707444793263	8.276002576497888	0.8947368670539767	0.9743589743589746
ID369180	369180	6	0.9017190337181091	93.17155721503968	31.47578868402744	0.0	55.0	55	1.259201916600178	1		18809.979087452466	19095.0	13481.0	22968.0	9894049.0	2063.8989190687757	-0.981149318022903	-948.7197124778193	-0.002650926771026616	7.587244332865202E-4	1.3422472830868881	1.1921161403310165	1.4145503543534705	1.125936674856348	4.981276220412612	8.174289872276788	0.9368076317330416	0.9831144465290805
ID365592	365592	6	0.9086281061172485	93.10669269945573	31.206572278172555	0.0	31.0	31	1.2281808284201896	1		18589.382765531067	18920.0	12718.0	22531.0	9276102.0	2103.698509162704	-0.9813255804335904	-928.7043379662019	0.002784146876151646	-0.005390507934068979	1.3308795341890864	1.1649317871195526	1.1292563254351504	1.1424527589549784	4.738866786022297	8.241592143859355	0.8767224495977982	0.9698443579766536
ID363291	363291	6	0.9283193349838257	93.62814946566878	31.166735859513484	0.0	16.0	16	1.265195296092268	1		18541.33840304183	18940.0	12476.0	22445.0	9752744.0	2145.8741505566354	-0.9812803500565145	-905.8623443485949	0.009991791629506168	-0.0031569281064812594	1.3340746781262325	1.2341611460394033	1.0065240627025747	1.080956633910787	5.028807482057765	8.431381862954968	0.8889500432145618	0.9706422018348627
ID377115	377115	6	0.9457955956459045	91.22834745196064	26.250607403388656	0.0	107.0	107	1.224479622128616	1		18996.056451612894	19372.0	11591.0	23558.0	9422044.0	2556.7003231237954	-0.9810459505169368	-769.1321408539529	-0.0025036639723713698	-7.673045405785715E-4	1.2810160597870743	1.1881934687965454	-0.9192010572988701	1.0781207719350148	4.710348029035204	8.056820510272365	0.9118753660008329	0.9734774066797648
ID376346	376346	6	0.9393478035926819	90.5418494805005	27.957822462490924	0.0	102.0	102	1.2026622544641088	1		18983.427672955953	19330.0	11908.0	23489.0	9055095.0	2516.900161260596	-0.9810572716132072	-781.2507873764085	0.0033040996559264603	3.228589592454782E-4	1.2550649766848958	1.1918954642858086	-1.3729747835506285	1.052999205292671	4.543988613277157	7.895114770289672	0.9160732531014625	0.9745158002038736
ID366631	366631	6	0.9562817215919495	94.5273322490964	31.65291434506903	0.0	38.0	38	1.193189839290473	1		18422.759061833698	18962.0	12651.0	23635.0	8640274.0	2246.7390594429235	-0.9813097379855726	-861.0388580563473	0.05929982014316661	0.002566519584466928	1.4370631989423643	1.0902955100758092	1.5189799811108067	1.318049267984644	4.472691720809405	8.2141019530449	0.833026182205532	0.979188345473465
ID374816	374816	6	0.9087874889373779	93.01815133496396	30.11432888820886	0.0	92.0	92	1.232484854526827	1		18734.37250996018	19039.0	13652.0	23219.0	9404655.0	2134.5340053139444	-0.9811835999481506	-915.3344578235348	0.01023947618343436	-0.010951729393118701	1.2885200619652022	1.2087815877853534	-0.5074283931640452	1.0659659900395573	4.772138669173912	8.007786209270735	0.9351859622891082	0.9843137254901962
ID375584	375584	6	0.935226559638977	91.23753637820857	29.14270770304571	0.0	97.0	97	1.2250972663656885	1		18944.65060240963	19204.0	12777.0	23397.0	9434436.0	2305.8970082127585	-0.9809789939674434	-847.4282044391255	-0.004646207207313844	0.005512836124701718	1.3193795558085433	1.1566767227649664	-0.9166714995502161	1.1406640505867929	4.7151011551997195	8.223188711777413	0.8762345320431646	0.9735034347399416
ID361004	361004	6	0.9195873737335205	93.83314101886282	31.400532543566325	0.0	1.0	1	1.2095615469440069	1		18398.09034907597	18687.0	13534.0	22547.0	8959870.0	2092.8395747518266	-0.9812526439103084	-920.2537911592144	7.619120536455032E-4	-0.0032051337125007535	1.2882432265530155	1.1627692004370376	-0.9838338280733618	1.10790965745293	4.596273001086829	8.225174124828131	0.8537397036361866	0.9631474103585654
ID364847	364847	6	0.904839277267456	93.00464389307349	31.257853829088592	0.0	26.0	26	1.2300272551631672	1		18460.372509960154	18851.0	12771.0	22247.0	9267107.0	1983.0093671943453	-0.9814097878754626	-982.9054202422914	-0.009427474935904387	0.002992979571585644	1.3031263818187746	1.1834159580159	0.7392933942701142	1.1011566752941033	4.753126164515842	8.344073089914058	0.8578927682448775	0.9652509652509655
ID368430	368430	6	0.9133087396621704	92.82741762136547	31.553285115279536	0.0	50.0	50	1.254386595265593	1		18676.86153846154	19095.0	13526.0	22425.0	9711968.0	2022.925853730975	-0.981104611503529	-958.7677590242257	0.003438286362244938	0.004932566839869619	1.326144406752863	1.2023330220742623	-1.3652430041821115	1.1029759495958962	4.943251211096483	8.51831568467301	0.8560814445849552	0.9737827715355807
ID370216	370216	6	0.9164906144142151	93.14494914971144	31.876308981473446	0.0	62.0	62	1.2567965621276123	1		18751.76053639844	19051.0	13002.0	22828.0	9788419.0	2134.8874338510373	-0.9810733868944838	-910.5958225589484	6.021633573239952E-4	0.004422110878319071	1.3420282853569054	1.1968347041457628	-1.541703670341205	1.1213146483037306	4.962263715754551	8.366402625616924	0.8908655875050135	0.9693593314763232
ID380712	380712	6	0.9087641835212708	94.73462655187701	24.196499549806262	0.0	130.0	130	0.9985215495545136	1		18099.08206686932	18886.0	13252.0	22171.0	5954598.0	2095.307296561768	-0.9814842614319028	-915.7588391704247	-0.019771105234556986	0.01737829913252696	1.3209996507952684	0.7465754621008649	1.5699287408739262	1.7694120927547936	3.132310142415927	8.857254103491787	0.5017373276086864	0.926863572433193
ID367669	367669	6	0.9275299310684204	92.36466888172207	30.977951591733976	0.0	45.0	45	1.2567965621276076	1		18644.249520153553	19130.0	12584.0	22899.0	9713654.0	2338.5802857726685	-0.9810852814273145	-827.0456740676664	0.0021845751654556065	-0.006794802696904081	1.3185209580866384	1.229311813638176	-1.2254405824043415	1.072568361792966	4.9622637157545135	8.276696606911372	0.9102813252228125	0.972972972972972
ID372789	372789	6	0.8997218608856201	92.49778730500411	31.08174082049983	0.0	79.0	79	1.230642115114169	1		18639.22954091818	18966.0	14083.0	22810.0	9338254.0	1980.9431059991573	-0.9811049976419305	-977.1348150638487	0.001073451310742937	-8.125988614145949E-4	1.2891645058420473	1.1920475750925972	2.5456498666439007	1.0814706835353498	4.757879290680346	8.315666819524795	0.8646276565016447	0.9699612403100779
ID362548	362548	6	0.9141669273376465	93.35367294024321	31.50159555019217	0.0	11.0	11	1.240438425826849	1		18517.23379174852	18887.0	13283.0	22660.0	9425272.0	2094.777999803839	-0.9811489031898964	-920.166462362123	0.00227739645942086	-0.003279978346146217	1.3368859447019845	1.1732770904542675	-1.208284967130064	1.139446048660484	4.833929309312624	8.354538783796094	0.8702924183945474	0.9630681818181821
ID372020	372020	6	0.9190909266471863	93.24409192287253	31.287913417282947	0.0	74.0	74	1.2657930732558327	1		18695.95075757575	19084.0	12611.0	23037.0	9871462.0	2130.7887701856616	-0.9812416893429082	-917.9508312641151	0.008582511203409433	0.009000312614106384	1.3367098194199731	1.2230590741509824	0.9912086597292732	1.0929233490605386	5.033560608222279	8.342024934306343	0.9089546150373716	0.9805555555555557
ID373559	373559	6	0.8984463810920715	92.52864048882995	30.522429469105855	0.0	84.0	84	1.2257145993685163	1		18545.20283975657	18907.0	14364.0	22134.0	9142785.0	1874.075529121947	-0.9813605903839883	-1042.0077636203494	-0.0022353570410730502	-0.0021589187768322558	1.2569770137418834	1.2242607715395242	-1.0041529958348925	1.026723262692815	4.719854281364222	8.218354451681524	0.8781500257092718	0.9764011799410021
ID379449	379449	6	0.9426118731498718	93.92915691448303	23.751865154500763	0.0	122.0	122	1.217664858438213	1		18725.108163265293	19133.0	13401.0	22586.0	9175303.0	2256.2259361562956	-0.9812912576720138	-870.6128632744551	0.0011887789377098468	0.0017393214075844706	1.2711377073744607	1.1812340934059744	-1.0328992672317208	1.076109904438381	4.658063641225535	8.10556883340228	0.8909396467132759	0.9664694280078893
ID361786	361786	6	0.911464512348175	93.53521458307075	31.317884044776427	0.0	6.0	6	1.205175657946371	1		18414.12108559501	18754.0	13562.0	22368.0	8820364.0	1929.8024651101637	-0.9813639696151547	-1004.9508747813373	0.0027206572242121385	-0.005936910182034431	1.308987803917766	1.129012546893297	1.2605186807638655	1.159409439265938	4.563001117935217	7.82766028891698	0.9358290019381478	0.9846153846153843
ID377413	377413	6	0.9391786456108093	91.21889426408833	25.839165482626463	0.0	109.0	109	1.2039196121043876	1		18956.527083333327	19245.0	13019.0	23261.0	9099133.0	2279.4898843549727	-0.9810980225261504	-863.2891073085581	-5.496521719315222E-4	0.005336569214023862	1.2538517377287084	1.1822595586717433	1.815988856559572	1.0605553818802684	4.553494865606182	7.856740415700971	0.9269790229215149	0.9845837615621783
ID371265	371265	6	0.9235668182373047	93.45225339865512	31.608038909862366	0.0	69.0	69	1.263998893653439	1		18745.7674858223	19072.0	13401.0	22635.0	9916511.0	2083.3142758525732	-0.9810794161473808	-933.14269787812	0.02000431298873662	0.016284159379395736	1.367408479971948	1.22405914268217	1.420033064811754	1.117109812991282	5.019301229728746	8.203393200642592	0.9372729158730868	0.9869158878504672
ID366912	366912	6	0.9424348473548889	94.06266673594727	31.06000735935364	0.0	40.0	40	1.2634002675750349	1		18726.6711026616	19132.0	11859.0	23522.0	9850229.0	2556.6488207364105	-0.9812243141111153	-765.5824884912125	0.003524043878577071	0.006806484627960266	1.3033604727215595	1.2495194023396985	1.355677497760012	1.0430894232462855	5.014548103564218	8.645841153513196	0.8429991980484797	0.9625912408759129
ID365891	365891	6	0.932719886302948	93.67013342581005	31.71552217783416	0.0	33.0	33	1.2699696349289458	1		18667.07879924952	18977.0	12666.0	22931.0	9949553.0	2174.7034050173465	-0.9810737325431661	-889.903668133846	-9.801868231798326E-5	0.00627914989062288	1.3638362088754503	1.2023963182401631	1.2957235658273683	1.1342651238915733	5.066832491373904	8.345268070167833	0.9142518065970854	0.9761904761904765
ID369475	369475	6	0.9378377199172974	93.37918952113752	31.382315488167364	0.0	57.0	57	1.24348394581917	1		18779.585127201568	19084.0	13204.0	23009.0	9596368.0	2211.3953469437	-0.9811873737822374	-885.833544843372	0.001512638345823342	0.00289880736486593	1.3534776806412918	1.1734389413033364	1.3341754559969334	1.1534282978013213	4.857694940135203	8.16128009324536	0.9164811479989255	0.977055449330784
ID363596	363596	6	0.9298138618469238	93.67788071008594	31.44758113397794	0.0	18.0	18	1.2416575302250936	1		18520.580392156866	18885.0	13261.0	22251.0	9445496.0	1958.2879406649756	-0.9812784534872712	-991.4220647203324	0.010455228777960266	4.2124393112639524E-4	1.310907491740509	1.2066741276966364	0.8691823613591944	1.0863807068133953	4.843435561641654	8.19461933958439	0.9063706243787106	0.9751196172248805
ID374348	374348	6	0.9382400512695312	92.80340705722163	30.72991332834035	0.0	89.0	89	1.2355499795152904	1		18705.46428571428	19070.0	14374.0	22661.0	9427554.0	2018.7437235533316	-0.9812618449059918	-970.4549541273084	0.003656005439406758	-8.820025014340034E-4	1.29004146092904	1.1940689886163502	-0.34521908666244444	1.0803743110554271	4.795904299996489	8.231009382790315	0.8895578138962283	0.9692603266090296
ID378190	378190	6	0.8016499876976013	93.29237017032854	24.778619773122934	0.0	114.0	114	0.8423666337886063	1		19811.046808510633	19309.0	17482.0	23870.0	4655596.0	1358.5743069012638	-0.9800263771731029	-1430.9845437781394	-0.14388827339409788	0.12114018850332132	1.0042359837099226	0.8876550340025209	-1.0309075774137486	1.1313358740069632	2.2292161711579355	12.635482540225125	0.1754601050029107	0.5630252100840341
ID364373	364373	6	0.9130814671516418	93.30956602812202	31.15993916191992	0.0	23.0	23	1.2567965621276111	1		18604.910133843212	18963.0	12638.0	22508.0	9730368.0	2122.6908511987826	-0.9811502396788807	-912.4319957384864	-0.006405856383187045	0.0021298987186270124	1.354377320103723	1.1891591982770282	1.031531928250434	1.1389369245649188	4.962263715754542	8.347573545422513	0.8948890555733386	0.9766136576239474
ID370519	370519	6	0.9162755012512207	93.26817347588126	31.32335539201717	0.0	64.0	64	1.2477351853855534	1		18718.29766536963	19090.0	12679.0	22930.0	9621205.0	2232.767876158526	-0.9812277102242097	-876.4059647259445	0.004003625368775866	1.5772515966578562E-5	1.316344179774541	1.2065093352811749	1.3587625176882066	1.0910352214289079	4.890966823286812	8.118775178141153	0.9324456996997856	0.9837476099426384
ID375895	375895	6	0.9202368855476379	91.04111409371886	28.620881989031915	0.0	99.0	99	1.210811740091112	1		18833.873443983404	19138.0	13957.0	22525.0	9077927.0	2100.168531639579	-0.9811622406696748	-934.1725009277893	0.0015133462431721604	0.004980084500918686	1.2793456815823432	1.1579308315959924	-1.379586529027197	1.1048550109154647	4.60577925341586	8.096400490465557	0.8829355801593652	0.9797775530839228
ID378966	378966	6	0.9405028820037842	93.32327892944446	24.063564718728944	0.0	119.0	119	1.1944571682077667	1		18806.723628691998	19036.0	13012.0	23609.0	8914387.0	2238.751629822405	-0.9811355270180036	-873.8191299216306	-7.80832906090875E-5	-1.4164498626846733E-4	1.2616533295968069	1.1559590379326985	-1.21770194034487	1.0914342880636416	4.482197973138449	7.917881555165938	0.8984272114806436	0.9671794871794869
ID380246	380246	6	0.9527142643928528	94.45620843889473	23.020181790889506	0.0	127.0	127	1.1630101208971249	1		18561.369955156948	19109.0	12678.0	23125.0	8278371.0	2307.138215619448	-0.9814277401241706	-850.2761293685985	0.05559530405365661	-0.005452528450232074	1.2948773614648623	1.1190328884815373	-1.2569082609519877	1.157139682661102	4.249294791077158	7.776141572093171	0.8830766622479214	0.9845814977973566
ID376657	376657	6	0.9299947619438171	90.35195161847425	27.46319521263072	0.0	104.0	104	1.2070572760444314	1		19033.592132505157	19365.0	12031.0	23425.0	9193225.0	2401.0849944819442	-0.9810558093630928	-821.0335026775164	-0.0028164420067422597	-0.0017657613170579969	1.2513053453674556	1.192819957035468	-1.5151361163188504	1.0490311953510085	4.577260496428769	7.826062052082117	0.939136930813265	0.9826530612244901
ID365145	365145	6	0.9286822080612183	93.09316917089869	31.328615488239187	0.0	28.0	28	1.2483413234759015	1		18652.277669902927	18980.0	12690.0	22774.0	9605923.0	2109.9985963137315	-0.9810981309864676	-917.6718303229167	-0.0024444017132330886	-0.0015681016319141	1.3415402232397922	1.190288408662423	1.35977432294343	1.1270715680978	4.895719949451326	8.263550237143338	0.9009342294767444	0.9781576448243118
ID375128	375128	6	0.916256308555603	92.23805714515834	29.63735292135537	0.0	94.0	94	1.2220059233958127	1		18834.87398373984	19052.0	13450.0	23099.0	9266758.0	2169.531207956064	-0.9811449594076093	-903.5090731265906	0.002910607529796382	0.0024416633406539145	1.296577112771832	1.174704248879523	-0.8933379372561486	1.1037476999070668	4.691335524377113	7.944618547839386	0.9340287818093789	0.978196233894946
ID362853	362853	6	0.9106749296188354	94.12968298103755	31.579612378069697	0.0	13.0	13	1.2257145993685192	1		18612.122736418507	18822.0	13493.0	22968.0	9250225.0	2215.155835154336	-0.9812257098785947	-878.267907461346	0.020795763383085118	-0.013190385096546861	1.356758845938375	1.1508411955121427	1.8821054860001953	1.1789279452536419	4.719854281364244	8.111954455318289	0.9013375148843847	0.9744847890088325
ID372325	372325	6	0.927625834941864	93.44759056125481	31.45992473991713	0.0	76.0	76	1.2465220249767885	1		18705.67829457366	19058.0	12729.0	23193.0	9652130.0	2132.842425686791	-0.9811616071611489	-913.5690593886839	-0.0027959776764541313	-0.0011885556825439979	1.3251230487811285	1.1963803111903113	1.133278077595357	1.1076102108891508	4.881460570957782	8.249121383638734	0.9014554347958661	0.9753086419753089
ID361319	361319	6	0.9032607078552246	93.49391037878884	31.290172290078566	0.0	3.0	3	1.244700067328229	1		18466.30528375734	18832.0	13583.0	22209.0	9436282.0	2021.1577425684966	-0.9814076245693112	-964.5491093684413	6.706546790378804E-5	-0.015212830880522507	1.3064592138123607	1.2119161782793995	-0.7705488646413631	1.0780112001369495	4.867201192464225	8.34606019106375	0.8780639314228479	0.9770992366412213
ID368742	368742	6	0.9115242958068848	93.28528295387066	31.761439800758385	0.0	52.0	52	1.2434839458191702	1		18779.78515625	19125.0	12956.0	22788.0	9615250.0	2098.6646981820772	-0.9812297292156645	-935.5730821269937	0.004627969723606258	0.007625599304529735	1.3488277028109286	1.1685354504457088	0.9850790823197295	1.1542890738115406	4.857694940135205	8.130296066262606	0.9234797577824174	0.9845857418111754
ID377711	377711	6	0.9451248049736023	90.16336913927361	25.655656319046802	0.0	111.0	111	1.2151772871814126	1		18980.102459016398	19315.0	12420.0	23657.0	9262290.0	2395.754910487153	-0.9809917092395972	-817.7271769630643	-0.0026998389697720235	0.007612935435609298	1.2810866549600617	1.1869651853080658	-1.0723663180124694	1.0792958974846154	4.639051136567474	8.094277933007795	0.8897803253535259	0.9663366336633663
ID367977	367977	6	0.9154142141342163	92.57576704395038	31.52586888092927	0.0	47.0	47	1.2616026850650461	1		18658.02656546492	19022.0	12718.0	22731.0	9832780.0	2078.5901022041726	-0.9811809539323392	-936.0053946695982	-0.011392677820660141	0.035030923659605716	1.3628524404829312	1.2155400066162771	1.4897257407716402	1.1211909382371796	5.000288725070661	8.204300413195051	0.9335161533164594	0.9859418931583869
ID373097	373097	6	0.8983303904533386	92.43244474005503	31.12015833483056	0.0	81.0	81	1.2269483335503613	1		18651.238955823294	18931.0	14117.0	22640.0	9288317.0	2047.245412696622	-0.9811681613912785	-949.3328272105329	-0.004186193321699258	0.004598764308318324	1.2926074590676195	1.198419667559903	-0.5579670145244289	1.0785933292462497	4.729360533693246	8.08900505692641	0.9082848557608098	0.9783677482792524
ID362088	362088	6	0.9128110408782959	93.82624399371174	30.91449128702433	0.0	8.0	8	1.2300272551631686	1		18511.32530120482	18800.0	13750.0	22519.0	9218640.0	2089.835753224434	-0.9813165501780511	-930.4807804372027	0.004706398021642671	-0.0033663559072059017	1.310360933827014	1.1751544840946393	-1.50574804695743	1.115054192076321	4.753126164515852	8.194181150292254	0.8895658140487602	0.9737098344693281
ID367211	367211	6	0.9476683139801025	93.84004979624277	31.070501717000184	0.0	42.0	42	1.2765051943389982	1		18709.078212290493	19098.0	11814.0	23210.0	1.0046775E7	2524.8573229658164	-0.9812208047319833	-774.3464554302661	-0.004288897698630331	0.007733241787303277	1.3325535497383243	1.2508826611099144	1.3327900630949143	1.0652906073187896	5.1191168791835695	8.281878151201285	0.937879916976891	0.9862637362637366
ID373877	373877	6	0.9007794857025146	92.85171946400091	30.780956499711056	0.0	86.0	86	1.2459150017973886	1		18663.943579766543	18986.0	13920.0	22835.0	9593267.0	2057.706124276879	-0.9812226553684085	-947.9456724532	0.002476814848958593	0.006649028685551806	1.3044065256838862	1.2108372026483185	0.16090091656863414	1.0772765511589129	4.876707444793258	8.27877292435754	0.8941381508783232	0.9688385269121818
ID369778	369778	6	0.9136699438095093	93.08485622205545	31.135051468003216	0.0	59.0	59	1.2440921551711719	1		18666.4765625	19033.0	12565.0	22839.0	9557236.0	2068.55701509391	-0.9812529116521762	-944.6522898405403	0.0011937236470623554	0.014428244785302906	1.31359187419285	1.212932013975379	0.9270157406659283	1.0829888724657855	4.862448066299702	8.29353777985493	0.8883522060271656	0.9724334600760458
ID371570	371570	6	0.9256018996238708	93.32574427320536	31.211172793817067	0.0	71.0	71	1.2598025376296094	1		18673.944761904757	19003.0	13830.0	22808.0	9803821.0	2042.9122741615777	-0.9812367915556693	-956.0554206826502	0.004014296648648005	0.0017794315132900805	1.361623921231396	1.191802963906343	1.7305673365155105	1.1424907996271758	4.986029346577121	8.29446633054247	0.9107261298837045	0.9812909260991587
ID379762	379762	6	0.9573639631271362	94.49996612170399	23.677693241427114	0.0	124.0	124	1.1538678445259347	1		18532.438356164374	19052.0	12507.0	23081.0	8117208.0	2354.233814951072	-0.9812498794793764	-823.9265910384744	0.07572905091713818	0.005407294053382026	1.3012801300800645	1.1292468421432325	-1.3496261933343596	1.152343386332013	4.18275102477394	7.882482177654626	0.8459523152300009	0.9734513274336279
ID366201	366201	6	0.9257798790931702	94.23675330756708	31.90520981924038	0.0	35.0	35	1.2495527175731538	1		18696.155038759698	18991.0	12640.0	23117.0	9647216.0	2263.5108736088355	-0.9812442329208547	-864.2551932295825	0.016416436946255334	0.010482741041219164	1.3844629906045984	1.1750131940360955	1.3791189118763607	1.1782531444170905	4.905226201780358	8.173008193743982	0.9227945795196666	0.9866156787762907
ID378488	378488	6	0.9529205560684204	93.62067583861347	24.62691000498579	0.0	116.0	116	1.2398284241052657	1		18802.4411764706	19230.0	12593.0	23101.0	9589245.0	2382.1029571573176	-0.9811832177065646	-823.1679582573606	3.397025779426299E-4	0.0027475454841520974	1.2876223573901495	1.2055656573230729	-0.4337944562330894	1.0680648951540983	4.829176183148106	8.366249799682222	0.8670043149088201	0.9575871819038646
ID363140	363140	6	0.9160067439079285	94.07361839424905	31.600485741288907	0.0	15.0	15	1.2592019166001784	1		18640.702290076333	18965.0	12994.0	22716.0	9767728.0	2185.2965616252086	-0.9812932155483076	-894.9144853508179	0.00969991388828229	0.0033676593518848527	1.3493735319795752	1.1936480882972922	1.5595367434099023	1.130461771110798	4.981276220412616	8.339558097565037	0.9000453898228087	0.9785247432306261
ID369028	369028	6	0.9250098466873169	93.17776532052606	31.564962362801385	0.0	54.0	54	1.2447000673282302	1		18788.943469785576	19125.0	13895.0	22787.0	9638728.0	2083.626221091482	-0.9811217635833563	-937.2901008035237	-0.005625269886225642	-0.004868090436878972	1.3319792318730814	1.1793433970507008	1.7861926757293607	1.1294244197271905	4.867201192464235	8.200139860569047	0.9095920237657948	0.9836695485110468
ID370817	370817	6	0.9230818748474121	93.53404860468187	31.534380572167567	0.0	66.0	66	1.2883030901706825	1		18759.62841530055	19138.0	12642.0	23313.0	1.0299036E7	2120.212771737608	-0.9811428703601088	-920.7282037781542	0.0013763586021929362	-3.005454108653941E-4	1.358927826873839	1.2522400944132472	0.9170223665998501	1.0851975056034135	5.21417940247389	8.293792167009691	0.9525538512584633	0.9891794409377818
ID376195	376195	6	0.9426873326301575	90.21476054006057	28.49821668121566	0.0	101.0	101	1.2164217086925349	1		18953.912244897954	19327.0	12796.0	23363.0	9287417.0	2442.2924491993613	-0.9811091132991412	-806.1134379372058	-0.018063123162566076	0.004358890489947191	1.2990435961881406	1.1665940602333784	1.994822744716405	1.1135352394373288	4.6485573888965055	8.116321773870506	0.886767051259562	0.9721669980119292
ID363906	363906	6	0.9283328056335449	93.7732308944921	31.235144839691372	0.0	20.0	20	1.2579998142578048	1		18638.419847328252	18970.0	12625.0	22758.0	9766532.0	2220.7299816292502	-0.9811926497757596	-875.7295498276912	-0.005234216469213709	-0.0014624146349130188	1.3441746765725207	1.1939367420797347	0.9979255816747087	1.1258340824917445	4.971769968083574	8.377758472134413	0.8901541468918515	0.9748369058713886
ID365442	365442	6	0.9242805242538452	93.30521658256357	31.27387310585943	0.0	30.0	30	1.259201916600178	1		18627.95777351248	18962.0	12771.0	22811.0	9705166.0	2155.47043636874	-0.9811515668152723	-899.7337614082961	-0.0015814106983170627	0.006713251794420442	1.3609163365312074	1.1928916128209386	1.2962289696093217	1.1408549795340799	4.981276220412611	8.297728527454675	0.9091426762234932	0.9721706864564007
ID380556	380556	6	0.9222685694694519	94.6503839350868	23.508523491493527	0.0	129.0	129	1.06665421783728	1		18265.936339522545	18905.0	12574.0	23215.0	6886258.0	2175.1664209210585	-0.9816300729977355	-897.4698538944097	0.16901676236068522	-0.0075969931641520225	1.2865962692349833	1.0948717663061454	-1.3611355138199	1.175111377267197	3.5743508757158966	7.748122900886875	0.7481936965072782	0.9678249678249676
ID364686	364686	6	0.909654974937439	93.1630566505745	31.1256561938468	0.0	25.0	25	1.2604028724445406	1		18593.319999999992	18914.0	13182.0	22598.0	9761493.0	2069.196942098755	-0.981116673294894	-933.7427886133257	-5.788962589330543E-4	0.002985397296686239	1.363806959940849	1.180180854341592	1.3501614392553796	1.1555914967809742	4.990782472741641	8.124783517776134	0.950068477709923	0.9905660377358491
ID374664	374664	6	0.9135214686393738	92.52137244497652	30.72100628857486	0.0	91.0	91	1.2238616661860888	1		18762.507042253535	19033.0	13492.0	22973.0	9324966.0	2054.3176130513634	-0.9810821428161081	-947.2981794991985	0.0029020589482454187	-0.0017019769851696668	1.2661367834495938	1.2028741015208013	-0.8083530440456332	1.0525929370736382	4.705594902870674	8.280517568846918	0.8624013642245912	0.9686888454011732
ID376968	376968	6	0.9516861438751221	91.03728458956982	26.59234961173021	0.0	106.0	106	1.2051756579463708	1		18976.620833333327	19362.0	11408.0	23637.0	9108778.0	2566.5295784827545	-0.9810419026169253	-765.2360297519909	0.002465937245228633	0.004028840619706858	1.2299355823844658	1.1965961541952732	-0.8272455416049304	1.027861888133523	4.563001117935214	8.20891462871903	0.8509204497995828	0.9726443768996966
ID368276	368276	6	0.8974418640136719	92.99637722217287	31.456176633304818	0.0	49.0	49	1.2519719893784484	1		18655.953667953665	19028.0	13173.0	22360.0	9663784.0	1993.9862706061008	-0.9812952614338999	-981.6876912165866	0.010749232095145292	-6.359743259559896E-4	1.347072847493657	1.1942136279197486	1.151836909019311	1.1279998954962358	4.92423870643842	8.178718166346776	0.9250782618553784	0.981990521327014
ID375444	375444	6	0.9283300042152405	91.64946570315226	29.23193516789042	0.0	96.0	96	1.219527207003058	1		18854.228571428586	19150.0	12970.0	23134.0	9238572.0	2227.0265513755553	-0.9811798249303182	-882.7512052233009	-0.0033336709225121235	-0.010520816476697017	1.312882853283865	1.1510616198846284	-0.8543879519340063	1.140584335889382	4.6723230197190615	8.008609709677792	0.9154370076137262	0.9810379241516965
ID360854	360854	6	0.9193897247314453	93.81952257663704	31.68556668936433	0.0	0.0	0	1.2392181221120453	1		18488.066797642456	18802.0	13405.0	22784.0	9410426.0	2092.265809117411	-0.9811645977076826	-920.6013520644827	-0.0029289622013989897	0.002018453701190976	1.3401776623639892	1.1634143856293875	-1.4099757797666064	1.1519349244069865	4.824423056983595	8.134217302868848	0.9162705074633803	0.9769008662175169
ID372630	372630	6	0.9197070598602295	92.85679444504011	31.176118083633135	0.0	78.0	78	1.2379966155341495	1		18633.28235294119	18964.0	13238.0	22299.0	9502974.0	2021.0697702918071	-0.981158332168934	-960.1913903885848	-0.004420568379773156	0.0033234485842901645	1.319238417575953	1.1856835331819142	1.5068941824620288	1.112639570894292	4.814916804654544	8.103210374882961	0.9214768375652485	0.9825412221144518
ID361629	361629	6	0.9164524674415588	93.90965893983058	31.51362565529089	0.0	5.0	5	1.2386075194033255	1		18448.303747534497	18842.0	12991.0	22121.0	9353290.0	2033.6700606195277	-0.9812946447015443	-951.7862097880763	0.004954323151830345	-0.0034955271293518084	1.364805540461732	1.1538320381555596	1.341097274436176	1.182845938862489	4.819669930819079	8.277249676782308	0.8840056689257753	0.9703349282296654
ID371871	371871	6	0.913406491279602	93.52278526606283	31.589322917310444	0.0	73.0	73	1.2604028724445415	1		18664.234285714287	19068.0	13130.0	22856.0	9798723.0	2069.782995679481	-0.9812505873280042	-943.860084056723	-6.309092624910551E-4	6.389634778336273E-4	1.3363391280206474	1.1993199971716357	1.1467571032095778	1.114247349474823	4.990782472741648	8.555891305023986	0.856737916867062	0.9659613615455381
ID362398	362398	6	0.9384950399398804	93.30433950785996	30.794892411013084	0.0	10.0	10	1.2294120877052552	1		18515.675999999996	18837.0	12324.0	22833.0	9257838.0	2251.170750191339	-0.9811721314591089	-857.2454288210081	0.0017308503964168348	-0.0029804903099194713	1.282160756012811	1.205211206136844	1.30927743021144	1.0638473567820692	4.748373038351335	8.355230721296092	0.8547474235459107	0.9541547277936965
ID373401	373401	6	0.8959764242172241	92.68018956617385	30.973809015174936	0.0	83.0	83	1.2275647356658863	1		18668.62674650701	18933.0	14019.0	22794.0	9352982.0	2006.0457986803776	-0.9810442816597387	-963.2741106639953	-0.0017231037126848108	0.0042337533867569796	1.2940993005766228	1.197508537483798	-0.3496862885962833	1.0806597699050908	4.734113659857775	8.028845668100189	0.9228738170792637	0.9832181638696943
ID379291	379291	6	0.9523943066596985	93.73264661738303	23.55317856093966	0.0	121.0	121	1.206430396087299	1		18765.347193347185	19073.0	12984.0	22759.0	9026132.0	2307.181267720921	-0.9812106529171002	-849.4844794939487	4.2796427848247934E-4	0.0058599759705601695	1.2656195831297004	1.1780319222144662	-0.6915829938467392	1.0743508382613154	4.572507370264249	8.229082310865131	0.8485187929626288	0.9572139303482587
ID366490	366490	6	0.944150447845459	94.6073405367645	31.715461487482052	0.0	37.0	37	1.1373595853641958	1		18243.14953271028	18803.0	12723.0	23725.0	7808068.0	2199.849329751094	-0.9814043951680954	-875.3355505467181	0.030827825264050535	0.018284389621769984	1.4065579936457484	0.955554995709366	1.5319023034704982	1.4719801580876837	4.063922870661027	8.081981738784854	0.7818430703055802	0.9704880817253121
ID370084	370084	6	0.9138703346252441	93.28386939271918	31.63320205164877	0.0	61.0	61	1.255592156904023	1		18685.176245210718	19022.0	12338.0	23009.0	9753662.0	2141.4417586593877	-0.9811094597434852	-906.3459773222888	-0.007288656618335129	-0.0054560540156059585	1.312743926772045	1.226472565881248	0.6931220217144848	1.0703410441380798	4.9527574634255185	8.32673015183675	0.8976518785958588	0.9684014869888479
ID367520	367520	6	0.9154863953590393	92.70015621558527	31.329274865874552	0.0	44.0	44	1.272350086192999	1		18604.083798882664	18977.0	12522.0	22831.0	9990393.0	2099.1241995837404	-0.9811383697659142	-922.0430122367342	-9.56716641873036E-4	0.0016957772560735145	1.3357908145244637	1.2316864627761728	1.2158228977286172	1.0845217958421365	5.085844996031952	8.719319779455798	0.8406355896135745	0.96745027124774
ID366765	366765	6	0.9560317397117615	94.27470593982783	31.377476279022552	0.0	39.0	39	1.2561945038597084	1		18712.228406909788	19092.0	12425.0	23381.0	9749071.0	2373.614922360625	-0.9811925157450937	-822.5622262946287	-0.004167490931696747	0.009307780275202395	1.3702224353103203	1.1772237264748948	1.3337585882972907	1.1639439509203107	4.957510589590028	8.768646627974421	0.8102301079457453	0.9595216191352346
ID374191	374191	6	0.9171512722969055	92.4531700081488	30.632972814415808	0.0	88.0	88	1.2312566680189478	1		18671.408000000007	19003.0	13938.0	22726.0	9335704.0	2087.85802673832	-0.9811852965246797	-932.7381808175387	0.0014871359090551923	0.004554924166013536	1.279926307488344	1.2005787923496802	-0.08328609107259179	1.0660910517862563	4.762632416844867	8.136668126754714	0.9039902000811252	0.9747081712062262
ID365738	365738	6	0.9107558727264404	93.40214745708944	31.455427703864775	0.0	32.0	32	1.2567965621276123	1		18638.543021032503	18907.0	12629.0	23147.0	9747958.0	2144.836468943408	-0.9811451620923322	-904.3951699290109	-0.0073703183160384635	0.016535386894986598	1.3460361151866815	1.2086615896722848	1.279460546445676	1.1136583860099702	4.962263715754551	8.296636598773869	0.9059110746760018	0.980281690140845
ID371114	371114	6	0.9378300905227661	93.20850905955616	31.329421290685726	0.0	68.0	68	1.266390568249342	1		18718.1932457786	19044.0	13009.0	22789.0	9976797.0	2070.1436553870503	-0.9810856909374918	-938.0152493490989	0.004021057218123961	0.0019360926255628569	1.3628758191669978	1.2002441580126746	1.1816230183580028	1.1354988150274388	5.038313734386799	8.29069794810177	0.9211129444966356	0.987884436160298
ID369333	369333	6	0.9224412441253662	93.09723671902607	31.563528793927098	0.0	56.0	56	1.2501579744347906	1		18763.887596899218	19131.0	13605.0	22535.0	9682166.0	2036.6735536261183	-0.9811872718602483	-961.017996339064	-0.004992390643464811	-0.004109832761099989	1.33621078702324	1.19044598463907	1.5450271558421225	1.1224455408015546	4.9099793279448765	8.145475612701837	0.9299436476944815	0.9847473784556717
ID376500	376500	6	0.9536923170089722	90.11841882425115	27.881352684013446	0.0	103.0	103	1.2032910975159483	1		18974.085774058585	19318.0	12353.0	23383.0	9069613.0	2483.3825133297696	-0.9811994316876215	-797.5052430541248	9.350745084188949E-4	0.0014609796139529226	1.248453657917363	1.182418432554123	-1.2991195670590656	1.055847594679828	4.5487417394416685	7.874849611954354	0.9217573440762552	0.9825462012320328
ID375735	375735	6	0.9300036430358887	91.29123464390018	28.77796000088461	0.0	98.0	98	1.1938236719191284	1		18834.276008492565	19157.0	13426.0	22823.0	8870944.0	2238.2365656152674	-0.9811586468875517	-876.3953941022118	-0.0050696464614724945	5.39142516079303E-4	1.2585484269175506	1.157908436834602	-1.093108833804312	1.086915326705858	4.477444846973927	8.093321122014004	0.8589869463976425	0.9592668024439913
ID377271	377271	6	0.9426879286766052	91.39856985694367	26.102887135165126	0.0	108.0	108	1.2257145993685175	1		18963.054545454543	19309.0	11925.0	23311.0	9386712.0	2449.9812217438152	-0.9810680470104394	-802.1937019877033	-0.007891155189010995	0.001425324203283082	1.2837208650960539	1.1912944899773104	2.080060330966484	1.0775848254955867	4.71985428136423	8.31718303407785	0.8574048516805038	0.9640776699029124
ID378035	378035	6	0.9596572518348694	90.0521807352686	25.461087970920506	0.0	113.0	113	1.1525558852107958	1		19058.39635535307	19330.0	12053.0	24317.0	8366636.0	2353.1653184720685	-0.9809993038703883	-836.3019279992992	-0.005380947712311836	0.002537244027756691	1.1714637711011513	1.1597866110323314	2.15701844683091	1.0100683694377417	4.173244772444918	7.791173107178489	0.8639289245222794	0.971238938053097
ID374973	374973	6	0.8958554863929749	92.57497421172113	29.8795061354869	0.0	93.0	93	1.2361620924978558	1		18791.53754940711	19033.0	13859.0	23197.0	9508518.0	2095.1354377575794	-0.9810765496690462	-929.999638016798	0.010025804926042053	0.01541995207703409	1.3179463315635997	1.1915797426764148	-0.5739058186774513	1.1060496283726275	4.800657426160999	7.978008169856473	0.9478107421179246	0.9911678115799801
ID370367	370367	6	0.9018996953964233	93.17224329410712	31.659730861665896	0.0	63.0	63	1.2428754388359151	1		18699.79843444226	18981.0	13592.0	22634.0	9555597.0	2009.0252851934356	-0.981182592468238	-970.6698992749776	-3.4609582172672056E-4	2.1454643703791145E-4	1.332891263360306	1.1734284216404385	-1.566859273742265	1.1358948179360957	4.852941813970689	8.091872183082415	0.9313585802808181	0.9807877041306438
ID363449	363449	6	0.9231097102165222	93.59577827220654	31.145275757406726	0.0	17.0	17	1.272944503457938	1		18557.38878504674	18999.0	12193.0	22528.0	9928203.0	2182.41568092982	-0.9811866059698666	-886.9391968893827	5.042129625385595E-4	5.948788616138035E-4	1.3183235619535294	1.2553423894017441	0.7875543596953184	1.0501705137048707	5.090598122196469	8.64998330259247	0.854964611200163	0.9614003590664273
ID378809	378809	6	0.9123440384864807	93.17630964560954	24.424345167759416	0.0	118.0	118	1.1881070053654565	1		18758.33548387095	19060.0	14107.0	23006.0	8722626.0	1990.63320569657	-0.9811253911874871	-979.6695420337008	0.014391590329893062	0.0025062358102558207	1.286926761291429	1.1493414261669237	-1.002483704957481	1.1197079753605985	4.434666711493286	7.729818521923202	0.9326791199964751	0.9936102236421727
ID380089	380089	6	0.9527053236961365	94.51346981588762	23.430234563567947	0.0	126.0	126	1.1499274761219773	1		18494.052511415517	19002.0	12718.0	22721.0	8100395.0	2162.382844165659	-0.9812481145743434	-895.083166198899	0.0759949789619454	-0.0012957466927302685	1.3006823482665508	1.1206690196580273	1.7378881762567668	1.1606302355564846	4.154232267786844	7.867532383156569	0.8433805098821793	0.9809203142536471
ID364218	364218	6	0.9140200018882751	93.39168209057783	31.344420665695687	0.0	22.0	22	1.2579998142578055	1		18623.311068702285	19018.0	12851.0	22857.0	9758615.0	2114.5419811960546	-0.9810881060494151	-913.7840391131438	-0.011462860180270767	0.0010722202064713429	1.3340196365924952	1.2206977362785438	0.9442937836214935	1.0928337105460915	4.9717699680835805	8.65770631752732	0.8335183994646285	0.9596330275229358
ID380867	380867	6	0.8461362719535828	94.87269531364728	23.46541058060271	0.0	131.0	131	0.6497059384952085	1		18936.812949640276	18989.0	14236.0	20565.0	2632217.0	778.4912811994463	-0.9807693039926377	-2481.1612748517514	0.090836120443233	-0.04560297667828597	0.9884653720175922	0.5001732348816011	1.5478965194873942	1.976246034539568	1.326122199899914	7.477965602871908	0.29800701208655095	0.6855036855036856
ID364994	364994	6	0.9087193012237549	92.95891167372488	31.380862622781205	0.0	27.0	27	1.2592019166001776	1		18570.469465648854	18982.0	12620.0	22564.0	9730926.0	2100.4889062638213	-0.9811849462530814	-922.0997401806401	0.016111335347915114	0.004445947249169018	1.352418313294682	1.2017259537816996	1.1226909130761262	1.125396608967935	4.9812762204126075	8.58797548341722	0.848728716940223	0.9650092081031307
ID368589	368589	6	0.9059152007102966	93.05134998147228	31.567068335471504	0.0	51.0	51	1.2398284241052653	1		18694.90551181103	19101.0	13218.0	22758.0	9497012.0	2061.957928748817	-0.9812102731067952	-946.9239238944907	-0.0019009309180325214	-0.003019790903597196	1.3643872535043562	1.1501629445195374	0.5711209589114956	1.1862556170893748	4.829176183148104	8.131110113630898	0.917874340636349	0.9778633301251201
ID372173	372173	6	0.9289207458496094	93.72253488002733	31.30126614967685	0.0	75.0	75	1.2392181221120444	1		18661.72888015717	19057.0	12736.0	22948.0	9498820.0	2144.811390944968	-0.981368782266363	-916.6082490313258	0.0027890808424691172	-5.386542930897404E-4	1.296289179642647	1.2291083449116813	0.47136394125874453	1.0546581877904286	4.824423056983589	8.312599512412767	0.8773674811068778	0.9666666666666669
ID372942	372942	6	0.9222060441970825	92.51139563016523	31.193154647607287	0.0	80.0	80	1.2101868049578193	1		18675.589690721674	19014.0	13579.0	22761.0	9057661.0	2107.9442285209198	-0.9811285207811593	-921.2238234721962	0.00155608316753774	0.002735101406107555	1.3090706952232767	1.1402917576238696	-1.122082696805277	1.1480138188064317	4.601026127251321	7.890022679277408	0.9287697464619876	0.9807497467071934
ID367049	367049	6	0.9435818195343018	94.0670237183327	31.06890624496581	0.0	41.0	41	1.2699696349289444	1		18687.026315789473	19054.0	11883.0	23639.0	9941498.0	2536.969240227371	-0.9813278784312307	-774.2397451541226	0.018394092598902168	0.00679048555074633	1.3152594745882442	1.2650536151586649	1.0585070383344917	1.0396867443624376	5.066832491373893	8.723315336738107	0.8367260052054857	0.9629629629629632
ID361162	361162	6	0.9019466042518616	93.43541087706755	31.101445123266924	0.0	2.0	2	1.2095615469440062	1		18445.65495867768	18767.0	13945.0	22042.0	8927697.0	1961.4938635555934	-0.9813125308348724	-987.6293278717359	-0.008949256339056078	2.284079700592715E-4	1.3012307058084172	1.1572436693069252	2.057549915525845	1.1244224015394493	4.596273001086825	7.856409849821391	0.9357663356566679	0.9847250509164969
ID366037	366037	6	0.9373472332954407	93.98117700565177	31.846967516276727	0.0	34.0	34	1.2693738246053106	1		18706.36210131332	19017.0	12839.0	22890.0	9970491.0	2220.842921120338	-0.9812011069030154	-879.2800943605115	0.0030222185209897133	0.0026514333726374325	1.3614090880417284	1.2045408591140983	1.4784036674079974	1.1302307246289693	5.0620793652093825	8.39512261697848	0.9025779645834554	0.9734917733089579
ID373717	373717	6	0.8877607583999634	92.90797981299912	30.538718099445017	0.0	85.0	85	1.2189067403096274	1		18571.859756097554	18876.0	14174.0	22208.0	9137355.0	1866.9275942590946	-0.9813308541511949	-1045.800683837938	8.411073863293381E-4	0.003457931331614907	1.25989985705803	1.1933904993590434	-0.22046496359466522	1.0557314288447144	4.667569893554566	8.0720688570406	0.9001833547239284	0.9742063492063501
ID379605	379605	6	0.9712695479393005	94.36149804576627	23.27804339210005	0.0	123.0	123	1.2064303960872984	1		18713.174273858924	19111.0	12678.0	23031.0	9019750.0	2257.5827225577505	-0.9811815517582456	-864.3693330507386	0.03184420427917146	-0.001665558967479316	1.2995225394644183	1.194609579963515	1.9931900392013788	1.0878219639793174	4.572507370264244	7.864211249386422	0.9290817645492161	0.985655737704918
ID362708	362708	6	0.9248432517051697	93.9382259744347	31.4781675616583	0.0	12.0	12	1.2207671943157614	1		18584.546747967488	18849.0	13148.0	22751.0	9143597.0	2191.3071241317266	-0.9813092814100168	-890.5506530807443	-0.0034685458351625133	-0.003446533869634998	1.3389743741017817	1.1235706804968237	-1.1740753883197588	1.191713523095592	4.681829272048118	8.254667956366266	0.8634281818619322	0.9609756097560979
ID369620	369620	6	0.9106692671775818	93.25739534387523	31.319535850328712	0.0	58.0	58	1.2440921551711728	1		18709.44921875	19071.0	12933.0	23146.0	9579238.0	2093.992527644521	-0.981201908393726	-932.7397673142872	0.0013115257276962436	-0.0014752081987993969	1.3027007371446837	1.2188107099600682	0.6423923460541241	1.0688294141978487	4.862448066299709	8.192040273860652	0.910501535252839	0.9789473684210526
ID367825	367825	6	0.9359908699989319	92.33805073539551	30.99532131345159	0.0	46.0	46	1.265793073255829	1		18663.755681818166	19092.0	12738.0	22904.0	9854463.0	2316.5429264204618	-0.9810836648900038	-835.7141003339401	-0.004755276924027846	0.003702547648187653	1.3355806323177357	1.21548042521471	-1.2262771523303901	1.098808836910566	5.033560608222248	8.349618159496437	0.9073021421646913	0.971559633027523
ID371422	371422	6	0.909885585308075	93.25561123187228	31.79688729243092	0.0	70.0	70	1.2555921569040231	1		18736.448275862072	19060.0	13254.0	23145.0	9780426.0	2101.9994115389923	-0.9810655267817424	-923.6968499495911	-0.0032180932174730894	0.002677507036486749	1.321590569391239	1.2249470127787712	1.519795026044872	1.0788961119169014	4.952757463425519	8.121934335670135	0.9434914679438446	0.987677725118483
ID361944	361944	6	0.8985016345977783	94.06745292951206	31.34961809814049	0.0	7.0	7	1.2447000673282298	1		18543.463937621826	18820.0	13398.0	22371.0	9512797.0	2042.247914935952	-0.9813387158742883	-954.9701704737304	-0.007780237431862641	-0.0075943787735569595	1.34934500764095	1.1793870896693035	-1.4409351116660691	1.14410698528106	4.867201192464232	8.396337604196942	0.867579691920693	0.9642184557438793
ID377562	377562	6	0.946006178855896	90.67579898657053	25.68888951052477	0.0	110.0	110	1.2238616661860917	1		19010.230769230762	19332.0	12340.0	23608.0	9391054.0	2420.8299775715222	-0.9810089387762443	-811.2913146799259	0.004361530371449455	0.0012775428547192396	1.2558806252700703	1.2082170157829966	-0.6348943921456802	1.039449543305914	4.705594902870695	8.35391596787625	0.8473136366641982	0.960232783705141
ID363748	363748	6	0.9182919263839722	93.30360887063874	31.12383993471809	0.0	19.0	19	1.2398284241052648	1		18561.76725838264	18964.0	12799.0	22608.0	9410816.0	2095.712704592567	-0.981209722033541	-925.0095367078244	-0.0019649202390620932	0.006198330458163615	1.309155126842237	1.2042197203657397	1.0283526628850164	1.0871397509124223	4.829176183148101	8.164864693743105	0.9103008115162685	0.970391595033429
ID365287	365287	6	0.9474436640739441	93.47115317302782	31.47791170012541	0.0	29.0	29	1.2537833797484976	1		18640.86730769231	18971.0	12536.0	22662.0	9693251.0	2175.2412874574184	-0.9811874958434247	-893.9105623685156	-3.6207869403763433E-4	-4.4037574204813383E-4	1.350876188628293	1.1775506130012159	1.1715961503608312	1.1471916142825684	4.938498084931975	8.179363559739162	0.9276106561843229	0.980188679245283
ID374496	374496	6	0.8878428339958191	92.612678177719	30.57664468189295	0.0	90.0	90	1.2324848545268259	1		18742.91269841271	19003.0	13973.0	22946.0	9446428.0	2026.7573648127016	-0.9810711436114524	-958.6088713115155	-0.001191891571880731	-0.006803709329764593	1.288305676150097	1.2020664636177318	2.4194291680990387	1.0717424661135793	4.772138669173902	8.074907785156359	0.9197033663662081	0.9823874755381605
ID376803	376803	6	0.949580729007721	90.64041325508914	27.00247513157349	0.0	105.0	105	1.2151772871814124	1		18997.529896907206	19332.0	12986.0	23261.0	9213802.0	2389.4017348380958	-0.9811023910888635	-825.5539027208808	-0.001651102860327444	0.0016761558630402028	1.2838140354695737	1.1774192891423705	-1.0444044016787255	1.0903626663061559	4.639051136567472	7.999244453901155	0.9110476371376433	0.9721115537848607
ID378339	378339	6	0.9596129059791565	93.24929317706703	24.602601300107953	0.0	115.0	115	1.2250972663656892	1		18794.149494949506	19068.0	13659.0	23128.0	9303104.0	2138.2074925623433	-0.9811236081952169	-913.7082969759741	-8.270632813176364E-6	0.005142883223408437	1.3052110754886637	1.1871376871839392	2.272398556648315	1.0994605676994482	4.715101155199725	8.231442588116256	0.87447816786452	0.9706457925636008
ID364527	364527	6	0.9197297692298889	93.15385593870808	30.927213987588004	0.0	24.0	24	1.2330984890455667	1		18555.32142857142	18921.0	12855.0	22663.0	9351882.0	2124.5510483195394	-0.9812385383916578	-913.564541436134	-0.0026766002839672684	6.724065286427476E-4	1.3422476965006755	1.1668073860049444	1.366578303293731	1.1503592731756909	4.776891795338431	8.1428569538053	0.9053190452878674	0.9785783836416748
ID380398	380398	6	0.9414803385734558	94.68309598853374	23.245460454541277	0.0	128.0	128	0.9770784040026204	1		18277.971608832802	18931.0	13043.0	22340.0	5794117.0	2099.5278709359777	-0.9809929776708661	-898.6450025079083	-6.396358729030384E-4	0.017239072050792725	1.2046141955182936	0.7626693728007276	1.6268464189449245	1.5794710506003742	2.999222609809482	8.530490033069936	0.5179294493858486	0.9184861717612812
ID370665	370665	6	0.9443250894546509	92.89797663753356	31.70097448589619	0.0	65.0	65	1.2477351853855536	1		18763.80657640231	19128.0	12524.0	23071.0	9700888.0	2283.037017774857	-0.9810665177459534	-851.737849894335	-9.020606077809228E-4	0.004405810665397639	1.2783451577162819	1.2423127467573263	1.3241331205733553	1.0290042994833686	4.8909668232868135	8.42343694136026	0.8662154444246366	0.9735099337748346
ID376040	376040	6	0.9382964968681335	90.87075437490897	28.447131863151625	0.0	100.0	100	1.206430396087299	1		18932.802494802483	19194.0	13275.0	23206.0	9106678.0	2335.906705755554	-0.9809713775454393	-835.6768916606479	-0.005013775590943418	0.01110644849513651	1.3004731069146465	1.1426739768350054	-1.2314522664241954	1.1380963715623553	4.57250737026425	8.163007905032666	0.8623108369447111	0.9697580645161296
ID368885	368885	6	0.9221939444541931	93.34328020259287	31.630276973841276	0.0	53.0	53	1.2537833797484976	1		18802.161538461532	19136.0	13428.0	22991.0	9777124.0	2126.678532545872	-0.9811307755438009	-919.4090538115335	-0.0022482151647877997	0.0017640571913515324	1.3475400415183096	1.1839147318941623	-1.5120369237242097	1.1382070052987354	4.938498084931975	8.293060529162092	0.9023501259593646	0.9692164179104478
ID368118	368118	6	0.8962412476539612	92.99823293699743	31.455148670328363	0.0	48.0	48	1.2201473581781546	1		18678.31237322515	18990.0	14155.0	22633.0	9208408.0	2035.3095447314752	-0.9811899468678169	-957.4150017217308	0.0027032134373671745	0.0025131606883784623	1.3189865043078721	1.1539819733998515	-1.2123679386015875	1.142987095735894	4.677076145883595	8.088563992853693	0.8983414795735879	0.9752229930624376
ID362995	362995	6	0.9629309177398682	94.34354313603089	31.502595964330983	0.0	14.0	14	1.1988822694585257	1		18659.69133192389	18864.0	12395.0	23179.0	8826034.0	2303.612428842747	-0.981237227123986	-847.2313803140757	0.02443443156034771	0.008638509818180765	1.2990647525660262	1.1511833786905763	2.110490449261251	1.1284603101581077	4.515469856290055	8.025575080802195	0.880968717899772	0.9733606557377054
ID372477	372477	6	0.9231892228126526	93.06585000816109	31.263880412103596	0.0	77.0	77	1.2465220249767879	1		18722.963106796113	19048.0	13510.0	22789.0	9642326.0	2225.6957624619117	-0.9811156138974755	-874.0898844386802	-0.0024176846467946615	0.010827126486472547	1.3663829768713476	1.1533055015671496	1.7774339230757643	1.1847537144448381	4.881460570957778	8.221463368715199	0.907530850982527	0.9771646051379637
ID375293	375293	6	0.9197996854782104	91.84269455011858	29.434479165804778	0.0	95.0	95	1.2189067403096236	1		18788.519348268826	19118.0	13199.0	23192.0	9225163.0	2240.662858632117	-0.9812991777612	-880.0083025927493	0.0038204969950578244	-0.008127276740315584	1.311163191309895	1.1573251334732328	-0.8340228293099607	1.1329255309395907	4.6675698935545356	8.132300427359302	0.8868983881020466	0.9713155291790304
ID379130	379130	6	0.9668242335319519	93.82830854101118	23.58984648334877	0.0	120.0	120	1.2294120877052552	1		18775.75200000002	19092.0	12829.0	22963.0	9387876.0	2277.3627345122445	-0.9811907042178682	-860.1536076985631	-0.002945101261374958	0.0028480772326046544	1.2768786093343025	1.2061421701571982	-0.6315177483708869	1.05864685020331	4.748373038351335	8.28533904029559	0.8692288355367066	0.9689621726479147
ID378881	378881	8	0.8923797607421875	40.7721021509816	61.74072734997026	0.0	118.0	118	1.1300195524356806	1		18124.99524940616	18030.0	13105.0	25246.0	7630623.0	2346.8400020486006	-0.9810348661815633	-799.0113453715509	-0.011652139746504914	-0.03571301699198766	1.2256780825932003	1.0393723135986712	-0.8560091979905523	1.1792483468695383	4.011638482851375	10.947373855652014	0.42064114755804755	0.8621041879468848
ID384013	384013	8	0.8004261255264282	40.17407556260476	60.90477950492054	0.0	151.0	151	0.86889041724125	1		18600.298804780872	18330.0	14145.0	24190.0	4668675.0	2701.2424864048326	-0.9800388125193763	-676.1503022764002	-0.0024086286930715952	0.011223498564277588	0.9446461248594897	0.8312728793842808	0.7794944356564258	1.1363851128635205	2.3718099560934056	6.095471675260885	0.802186071106422	0.948669201520913
ID372236	372236	8	0.7704761028289795	39.356862165848355	63.71029029038593	0.0	75.0	75	0.7318403754571474	1		19116.90395480226	18808.0	14826.0	23830.0	3383692.0	2193.6639796230493	-0.9792932812593944	-824.2879292892181	0.011957553719744147	0.01129107646507164	0.8160654114062947	0.6656187835188544	1.231340961407145	1.2260252138500216	1.682606662238606	6.044557216008963	0.5787133253950556	0.8719211822660096
ID380942	380942	8	0.8981272578239441	40.83989955021328	62.15726070068508	0.0	131.0	131	1.2126846131982534	1		17946.652977412738	18050.0	12008.0	24044.0	8740020.0	2239.8108405733187	-0.9809174072946605	-823.7533224843916	-5.009594543843401E-4	-0.009877224997641576	1.2802945123592984	1.1638008022005497	2.893410428631105	1.1000976369310613	4.620038631909401	8.570464556427588	0.790399659821153	0.9492187499999996
ID389131	389131	8	0.8053715229034424	40.832440447983	63.049855141446955	0.0	184.0	184	1.1353624642705473	1		18013.908450704224	18022.0	12957.0	23544.0	7673925.0	2077.123447253056	-0.9807468307172991	-883.5483551789407	0.08245588905705994	-0.03453909313043102	1.1306567666855345	1.0144366293391158	-1.1155422115981384	1.1145661877589472	4.049663492167502	13.742025023881476	0.26948049153222975	0.8562814070351761
ID363540	363540	8	0.8087140321731567	42.52985382582441	67.8093465419402	0.0	17.0	17	0.6612469107681203	1		19545.117241379307	19161.0	16733.0	23596.0	2834042.0	1766.2645906586474	-0.9783730870840521	-1001.2037769841498	-0.030952696746303847	0.013763442122065279	0.8132234495818891	0.562942823367367	0.5565783124785875	1.444593333151337	1.3736534615450733	5.904379948757087	0.4951519064284017	0.8425655976676396
ID367122	367122	8	0.8443547487258911	39.338903755189065	63.09253432458534	0.0	41.0	41	0.8432642010478038	1		18502.412765957466	18354.0	14026.0	23992.0	4348067.0	2606.5382804648466	-0.9798789683181	-691.3794150778095	-0.0034163926159857844	7.269837943657566E-4	0.9202365872964227	0.8068637305281778	0.4223115971713795	1.1405105378748779	2.2339692973224463	5.678578567256986	0.87057819668649	0.9591836734693882
ID391186	391186	8	0.7965577840805054	41.05584774102398	63.37805572737057	0.0	197.0	197	1.188107005365456	1		17804.96566523606	17882.0	12578.0	23287.0	8297114.0	2041.6019555866292	-0.980965434155164	-898.898782534541	-0.007108635448183325	-1.9754772205305101E-4	1.2441137425904876	1.147723367428926	-0.8903638183401206	1.0839839789769992	4.434666711493282	8.249168284367935	0.8189370564802377	0.9424242424242427
ID368664	368664	8	0.7927845120429993	38.9505002109033	63.78497671912853	0.0	51.0	51	0.955153982461402	1		18772.293333333346	18215.0	16702.0	23367.0	5631688.0	1431.8010925115543	-0.9796710864060073	-1263.6615136761066	0.019528931112268732	0.06517566279808877	1.1309418629639214	0.951403153068295	-0.7194907074178477	1.1887093912991673	2.8661350772030603	14.330281120908895	0.17538687822588991	0.6000000000000013
ID369690	369690	8	0.7857615351676941	38.75493145758016	63.65771545279828	0.0	58.0	58	0.9638266274308681	1		18708.677524429964	18228.0	15267.0	23365.0	5743564.0	1460.0594010153143	-0.9799313542943632	-1251.353889297639	0.023130012341756316	0.07107043308755787	1.0949026865971985	0.8968953494811488	-0.6807477219717747	1.2207697221650178	2.91841946501273	14.167926486078878	0.18270270941049818	0.6220871327254307
ID386074	386074	8	0.8990935683250427	41.28139137384546	63.97672594414883	0.0	164.0	164	1.2126846131982523	1		17998.2380952381	18031.0	11902.0	24240.0	8693149.0	2360.749033508145	-0.9809952818709615	-787.0741585788958	0.0028532083399908236	0.005422774273343359	1.2534290218555941	1.1698408583181987	-0.8198692051006756	1.0714525936951496	4.620038631909392	9.724807442236003	0.6138940859696004	0.9364161849710984
ID387623	387623	8	0.7805222272872925	42.134309738918766	63.20609929204441	0.0	174.0	174	0.9270195701905818	1		18935.02797202797	18377.0	16384.0	23303.0	5415418.0	1495.2697459822787	-0.9795687737064194	-1214.2745670724448	-0.025967313452796584	0.0661140295481145	1.078923713069071	0.9355400951459367	-0.5039659636121562	1.1532629319332033	2.699775661445015	13.571838620563826	0.1841875062967953	0.592901878914407
ID381990	381990	8	0.8525291681289673	41.369791080323516	62.83461886634026	0.0	138.0	138	1.2039196121043858	1		17905.29140461216	17988.0	11865.0	23841.0	8540824.0	2211.5072593555437	-0.9810813179510633	-839.7251240793651	0.0021051986521587506	0.0025370384089161775	1.289152760143554	1.1340667060250353	-0.30363827395677623	1.136752144556032	4.55349486560617	8.335046344653028	0.8236423657433454	0.9532338308457713
ID396325	396325	8	0.8190600872039795	40.495743597089934	63.51508009464282	0.0	230.0	230	0.8557312962881584	1		18083.983606557395	18190.0	13168.0	23483.0	4412492.0	2560.2994712428076	-0.9806653819278792	-716.5039367142095	0.0030596575709167795	0.0023986704514492906	0.9093590475991539	0.8142070177177549	0.036772021180311976	1.1168646644045304	2.3005130636256736	6.301638592968864	0.7279936369823498	0.9236641221374023
ID365089	365089	8	0.8493422269821167	41.41180052749117	67.87208719133645	0.0	27.0	27	1.189379750246048	1		17587.534334763946	17677.0	12699.0	23330.0	8195791.0	1978.9538411166145	-0.9811063439738436	-922.995043803955	-8.01165083242733E-4	-6.170737834333498E-5	1.2937745106583374	1.1109978037664852	-0.9587128068102638	1.1645158129675917	4.444172963822286	8.105555889860806	0.8500318675105173	0.9531090723751277
ID373795	373795	8	0.7827348709106445	39.44464192874362	64.3550482060755	0.0	85.0	85	0.7808493584059778	1		18849.109452736317	18896.0	14419.0	23294.0	3788671.0	2315.9399663981358	-0.9794857361536745	-777.2052283583728	0.0040429749628493996	-4.1950696144698696E-4	0.8148965254320093	0.7506434055126354	0.6174494046994887	1.085597394778275	1.9155098442998857	6.482957561668572	0.5727273131885279	0.8876651982378858
ID366114	366114	8	0.8411538004875183	38.86662133007411	64.04497485430393	0.0	34.0	34	0.7182769406847785	1		19044.688235294117	18882.0	13619.0	23214.0	3237597.0	2129.1484317067866	-0.979544779748315	-856.6788769249132	-0.03791541681195624	0.04853176504170611	0.7414265061139509	0.7190709556365383	0.7339679066386847	1.0310894916588904	1.620816022099904	7.386469105713879	0.37331016335176337	0.7461706783369813
ID376877	376877	8	0.8523509502410889	41.169714781119275	61.104572092054084	0.0	105.0	105	0.8988461513903376	1		18561.842105263164	18302.0	13578.0	25307.0	4937450.0	2745.241305246549	-0.9806760009298141	-686.2764316988104	0.0015841463532432997	0.002089252296122069	0.9289383004464034	0.8899738570075945	-1.256712237272084	1.043781559572796	2.53816937185146	5.930047809390663	0.9070141735656646	0.970909090909091
ID362028	362028	8	0.7893596291542053	42.220948480615405	67.60683449001336	0.0	7.0	7	0.6379562179581728	1		19417.30147058823	19105.0	15748.0	23693.0	2640753.0	1831.2150118304994	-0.9785747275349116	-968.6060363379639	-0.03905011773162644	0.04748962935450113	0.7306517161465983	0.6146891249749684	0.570078577358854	1.18865242032117	1.27859093825475	6.208467561756569	0.4168431349877328	0.7513966480446926
ID370732	370732	8	0.7733843922615051	39.50444388522906	63.54273304899929	0.0	65.0	65	0.6543467541829168	1		19650.914893617024	19359.0	15431.0	23460.0	2770779.0	1904.0906246791094	-0.9791211271617699	-967.9535751681515	-0.03168625753452648	0.06452339598432806	0.8036840870375271	0.5964410560122939	0.9727226346502913	1.3474660721896408	1.3451347045579833	6.340093150817902	0.4205177811623417	0.7839335180055402
ID394285	394285	8	0.8670300841331482	41.2674668055726	63.14108331618113	0.0	217.0	217	1.1117976787972441	1		17964.121951219513	18016.0	12870.0	23357.0	7365290.0	2077.0673478459057	-0.9808079234876981	-883.9901199422536	0.04522814401284524	-0.02176444053275373	1.1181800855906796	1.0390140773048189	2.015178809602186	1.076193393347678	3.8833040764094418	10.294828355664112	0.4604399971225647	0.8938730853391683
ID378411	378411	8	0.815775990486145	39.247042164085144	62.54020593703835	0.0	115.0	115	1.1472930454537256	1		17926.22247706421	18084.0	13143.0	23787.0	7815833.0	2244.9764258648734	-0.9809942135589693	-824.3043533492652	-0.005999181976333671	-0.0013115181239270464	1.2213312351365055	1.0847015954973263	0.4356381056719101	1.1259605777352395	4.135219763128782	8.908932418014922	0.6547222947725005	0.9405405405405408
ID392752	392752	8	0.8071625232696533	40.19400943065888	65.30748281458851	0.0	207.0	207	1.1944571682077625	1		17752.8025477707	17835.0	13081.0	23503.0	8361570.0	2052.2931588508095	-0.9811303638003341	-899.5404767246193	0.005895294026296106	0.008496086794138161	1.2710479697997996	1.1178778843810084	-0.9762721542264539	1.1370186203331185	4.482197973138418	8.867443984562415	0.716314910677632	0.9401794616151542
ID375358	375358	8	0.8607966303825378	37.74361377852173	63.47403946570974	0.0	95.0	95	1.1817227194710405	1		17897.325379609523	17978.0	12695.0	23525.0	8250667.0	2233.18956884983	-0.9808963796180543	-823.0002952381346	0.03185119463737791	-0.015399565334605264	1.1968806751066852	1.134535463474289	2.302806261092452	1.0549521928926544	4.38713544984813	9.575745856897761	0.6012369800050688	0.9332659251769466
ID390713	390713	8	0.7744370102882385	42.22531525012304	62.68835070258247	0.0	194.0	194	0.6247763587865748	1		19870.5859375	19557.0	17401.0	23157.0	2543435.0	1528.8180629891672	-0.9788423950902002	-1202.627504396446	-0.042495119665520595	0.04019009849372118	0.7745044466314503	0.543851745411529	0.8894877471446109	1.4241095172828542	1.2263065504450816	5.951778207357644	0.4350262207163988	0.774774774774775
ID368187	368187	8	0.7795273065567017	38.895649026140134	63.18378962099046	0.0	48.0	48	1.193189839290475	1		17708.89125799573	17917.0	12909.0	23117.0	8305470.0	1966.557346730314	-0.9813132342272605	-945.7759480375851	-0.012698054297389532	0.022567768413468133	1.2738219126305914	1.1573991361804192	2.2852704772185395	1.1005899977032847	4.472691720809421	8.145027758784538	0.8472151086617343	0.9641393442622955
ID380475	380475	8	0.8629835844039917	41.09870127114863	61.77590272883643	0.0	128.0	128	0.8387667599080023	1		18704.25321888413	18451.0	13578.0	24572.0	4358091.0	2572.5479068459763	-0.9800141825973423	-713.0456642880447	-0.01319218617262982	0.001071594785134256	0.9118570082447139	0.7866599927211869	0.12748815447208928	1.1591500987490795	2.2102036664998637	5.969642245805016	0.7793733454054921	0.9548254620123203
ID371781	371781	8	0.813234269618988	38.61761385764401	63.29994823043786	0.0	72.0	72	0.6174687815654716	1		19944.087999999992	19763.0	17448.0	23226.0	2493011.0	1579.1880877169433	-0.9783944346530132	-1143.8225569921542	-0.01639816692886496	0.028606536139366548	0.93658039927067	0.44606445631090663	0.9851510584543116	2.0996526085411165	1.1977877934579948	5.6810131236193655	0.4663781140340314	0.7801857585139312
ID373317	373317	8	0.7911059260368347	39.246671474379916	63.798688370888314	0.0	82.0	82	0.8414681091235138	1		18697.179487179485	18457.0	14614.0	24522.0	4375140.0	2458.8430445761837	-0.9797147499225939	-734.5046777862954	0.008543465723362351	-3.869599785789028E-4	0.8914894021118392	0.7980617173977761	0.8279144825587578	1.1170682450709464	2.2244630449934126	6.214541890463675	0.7237970681367689	0.9322709163346609
ID383557	383557	8	0.8098241090774536	40.19805551949572	61.12863844063301	0.0	148.0	148	0.8732327252318792	1		19022.694444444445	18448.0	14455.0	25817.0	4793719.0	2728.5899540494406	-0.9795205129177265	-666.8961524562037	0.009811610818783022	-0.00535070563844465	0.8986288187440712	0.8918480769643939	-0.4943152321291859	1.0076030233790008	2.3955755869159847	5.790377426082788	0.8978545695236652	0.9729729729729732
ID363084	363084	8	0.8010330200195312	42.21584495472602	67.7766452995484	0.0	14.0	14	0.6990624840795601	1		19347.211180124224	18932.0	16060.0	24177.0	3114901.0	1845.2693753553226	-0.9790378658808069	-979.3830590289092	-0.012682337626687443	0.009923368573444028	0.763536886082882	0.6440062636318942	0.4084096536344275	1.185604751383769	1.535259751138608	6.123401798641058	0.5145246828480942	0.8282051282051265
ID364622	364622	8	0.8039523363113403	41.75463762860471	67.97983209802231	0.0	24.0	24	1.176590348985775	1		17604.500000000007	17733.0	12917.0	23329.0	8027652.0	1962.9717256253082	-0.9810988157107801	-931.0293698691999	-0.005335358240613796	0.0028710202434925596	1.2883025709823175	1.103079506499807	-0.7438274762545757	1.167914518755084	4.349110440531971	8.028663666068557	0.8478592649213884	0.9561128526645762
ID385620	385620	8	0.8806660771369934	40.9257944870953	64.74092898339688	0.0	161.0	161	0.864526299155467	1		18389.51836734694	18343.0	13742.0	23943.0	4505432.0	2541.084465121647	-0.9807625008983732	-737.8982651773897	0.004991654055114359	-0.01626398366404714	0.9335859973254504	0.8481197063456706	3.127438155022946	1.1007714952739773	2.3480443252708127	5.750489910230836	0.8922908992989108	0.9840637450199204
ID392275	392275	8	0.8677811026573181	39.93139554977087	63.93164795901676	0.0	204.0	204	1.193823671919127	1		17778.498942917562	17906.0	12458.0	23717.0	8409230.0	2175.856693861859	-0.9810601625141727	-846.4751052706747	-0.0124776801677991	-0.020946054658939346	1.2448501259818932	1.1602516608059552	-0.7295516876658552	1.0729138927645858	4.477444846973916	8.850888360821768	0.7182346997714747	0.9448345035105316
ID377949	377949	8	0.8275330066680908	40.82041295029384	62.01143542067251	0.0	112.0	112	0.8504106356086704	1		18896.13924050634	18533.0	14786.0	24835.0	4478385.0	2505.0431983191793	-0.9798061523308205	-731.9963961927364	-0.004917505071246103	0.004167992376853731	0.8916183602783806	0.8162909982173825	0.30027209179436887	1.092280035214768	2.271994306638567	6.750743290268457	0.6264896721026579	0.9192307692307686
ID376414	376414	8	0.887111485004425	39.91022517054388	61.321831025998314	0.0	102.0	102	1.2045477987435855	1		17987.54602510459	17999.0	12768.0	24167.0	8598047.0	2233.52750140991	-0.9811279764947439	-837.3707766047796	0.040726733524531086	0.01152116150479597	1.2195809594414806	1.1409043755757933	-0.9397614108064803	1.06895984058785	4.5582479917706795	9.802079673581034	0.5961717005891889	0.952333664349553
ID395869	395869	8	0.8643839955329895	40.9046430417074	63.42231471904124	0.0	227.0	227	0.8852778835451136	1		18111.077821011677	17976.0	13195.0	23354.0	4654547.0	2628.6036740387926	-0.9806204759975549	-697.2797187126587	-0.018225698708027142	-0.0050553776207171676	0.9601949299814531	0.8740664257700931	0.6424055526578729	1.0985377102609528	2.462119353219212	6.203528059805979	0.8039729999551527	0.9557195571955726
ID387160	387160	8	0.8240967988967896	41.470817580176046	63.20763274293648	0.0	171.0	171	0.8869852677418063	1		18768.119230769236	18435.0	14694.0	25188.0	4879711.0	2700.481776910924	-0.9799041630236253	-677.7772732097187	-0.003048001118277547	1.4669989671377246E-4	0.9491845157642805	0.8452199545635787	3.0535307483085234	1.1230029658426404	2.4716256055482426	6.314040621214461	0.7790723778209703	0.9437386569872958
ID366682	366682	8	0.9276583790779114	38.12546080599826	63.305897152173046	0.0	38.0	38	1.1855574165786722	1		17675.049568965518	17814.0	11352.0	23370.0	8201223.0	2220.0451359702015	-0.9809917431479079	-821.7730453939147	0.005296374408163219	0.016717728722356936	1.2554458558131365	1.1260297711480358	-1.0183809189884978	1.1149313170762398	4.415654206835219	9.260079890589312	0.6471060393845346	0.9421906693711967
ID365668	365668	8	0.9014114141464233	41.480455680158066	65.57031491859074	0.0	31.0	31	1.1239784185877117	1		18139.074162679422	18090.0	13143.0	24442.0	7582133.0	2177.551748636047	-0.9803128690288772	-829.5811987431715	-0.007001754580537936	-0.036948264449896906	0.9939425296151325	0.9337864057546484	-0.3115829675865531	1.0644217173111108	3.9688603473707187	14.906687875650059	0.22444677291074314	0.8170254403131115
ID383076	383076	8	0.8764791488647461	39.88002082337357	61.78135319663413	0.0	145.0	145	0.9113829653860579	1		18288.367272727268	17982.0	13811.0	25135.0	5029301.0	2843.8695789604517	-0.980421539754841	-644.0648015013361	0.003829945160064914	0.010553045135346372	1.0007096805908113	0.8504604899382342	0.8213485558995925	1.1766680432896879	2.609466264319195	6.343764352930585	0.8148308554720421	0.9432989690721648
ID390247	390247	8	0.8000125288963318	40.710121157989946	64.4791017648556	0.0	191.0	191	0.6379562179581749	1		19862.729323308267	19730.0	16670.0	23435.0	2641743.0	1725.6736064146235	-0.9787503742805679	-1060.3052685730147	-0.02786816555182771	0.03289450760301145	0.9168945439102376	0.4998918388269263	0.8302503471523106	1.8341858632096752	1.2785909382547587	5.278636998584433	0.5766308734094736	0.8539682539682546
ID361569	361569	8	0.7851638197898865	41.58758303904943	68.08266711610464	0.0	4.0	4	1.1446525516298383	1		17407.33563218392	17516.0	12820.0	22797.0	7572191.0	1939.1601470821247	-0.9810853750547387	-931.2315667886687	0.011398210898174714	0.008284549527519182	1.2276048379026345	1.0974198642147286	2.473692652327843	1.118628227839726	4.116207258470694	7.971989530684221	0.8139048919497935	0.9516483516483518
ID369249	369249	8	0.8345528841018677	39.37137065310793	63.62841995664243	0.0	55.0	55	0.6259859946892238	1		19719.75572519084	19445.0	16310.0	23555.0	2583288.0	1689.550655290895	-0.9784781920895571	-1061.2866697554905	-0.02747540584069883	0.05570608603983329	0.7062639273490391	0.5648857571507793	1.2734084758212143	1.2502774559432257	1.2310596766096031	6.491734841383412	0.3670856649517087	0.7507246376811596
ID381536	381536	8	0.8388392329216003	41.27988955970913	62.48350034428556	0.0	135.0	135	1.1373595853641973	1		18085.451990632326	18052.0	12599.0	23465.0	7722488.0	2073.1378520110197	-0.9808959039989208	-895.8341430200122	0.02820629052548498	-0.029312572816346406	1.1659088116735257	1.0667926504477516	2.7169052205799424	1.0929104275176373	4.063922870661037	10.8307971227838	0.43534592038244435	0.8805355303810508
ID393824	393824	8	0.8501452207565308	41.022536462386924	63.086536171215464	0.0	214.0	214	1.1239784185877135	1		18033.028915662653	17986.0	13115.0	23366.0	7483707.0	2069.1448417096035	-0.9806773898817923	-884.6432203726187	0.07536028733560556	-0.01514510808205981	1.0883063386838492	0.9897307879282107	-0.9456030610965783	1.0995983473061248	3.9688603473707307	13.788072744873622	0.2623424375975814	0.845997973657548
ID374895	374895	8	0.7852275371551514	38.259280110491375	63.82543578471875	0.0	92.0	92	0.6680758035515495	1		19628.74657534246	19633.0	15907.0	22826.0	2865797.0	1672.2768159387133	-0.979124809594627	-1101.0879361576128	0.0015519517342901471	0.037874346806606306	0.9002106386513664	0.5262329157994424	0.5995872340436008	1.7106695754365433	1.4021722185321706	6.036797426365561	0.4835017125959224	0.8038147138964561
ID370280	370280	8	0.8192266821861267	39.236362649594	63.13431655748695	0.0	62.0	62	0.6211333168920184	1		19682.34375	19379.0	16815.0	23642.0	2519340.0	1603.494316372152	-0.9789127613462039	-1139.6294408589315	-0.04920168063628725	0.05456153844816128	0.7307772924292767	0.564791352026551	0.7072899573195124	1.2938889552879038	1.2120471719515415	6.246209869240044	0.39038780460042705	0.7391304347826108
ID380008	380008	8	0.8382059931755066	40.754766021870076	61.089174150090095	0.0	125.0	125	0.7856784047975655	1		18890.328431372553	18813.0	13751.0	24130.0	3853627.0	2561.476178260987	-0.9800450761782855	-724.3945262475396	-0.01935322655730718	7.40616329859513E-4	0.8024322277472326	0.7348373569010732	0.5349110979162259	1.0919861656614978	1.9392754751224608	8.023352005172868	0.37856257475281374	0.8176352705410822
ID367731	367731	8	0.7741277813911438	39.13144559045826	62.692307062521685	0.0	45.0	45	1.161057121835017	1		17665.02466367712	17795.0	13066.0	23242.0	7878601.0	1958.7361338595265	-0.9811268986410907	-937.6704266648318	-0.00845470551933504	-0.014664874944305687	1.2539257547838394	1.0747667491288184	2.2835294911773394	1.1666957093715853	4.235035412583614	8.602620476114069	0.7191266496607494	0.9448568398727466
ID385139	385139	8	0.8654866814613342	42.073438948464286	64.58020553953573	0.0	158.0	158	0.8749636143936397	1		18701.507936507936	18435.0	14193.0	24760.0	4712780.0	2728.761129656754	-0.9800436524341679	-673.1400994088715	-0.002529819568266659	0.0028050337312952706	0.9325171108142827	0.8283521895293113	0.531073051202895	1.1257495574969871	2.405081839245012	5.978653535959751	0.8455376480659889	0.9547169811320754
ID391795	391795	8	0.8477436304092407	40.644067804760546	63.25729268124258	0.0	201.0	201	1.204547798743588	1		17871.2125	17864.0	12674.0	23620.0	8578182.0	2209.8209311279843	-0.9809080388212686	-831.007001403725	-0.0028547379552198867	-0.04421540933331742	1.210304045432287	1.1590437106802343	-0.6783589101765589	1.0442264034390631	4.558247991770698	10.484730694938174	0.5210666209363931	0.9212295869356386
ID364157	364157	8	0.7743628621101379	42.0196919355688	68.34754538852256	0.0	21.0	21	1.1525558852107924	1		17631.472477064217	17721.0	13104.0	23380.0	7687322.0	1960.2405427517424	-0.9811563306280756	-936.6599409369493	0.002577755607334168	0.0016974566256186337	1.2505973776276427	1.060307686744653	-0.8188918642563252	1.1794664824766246	4.173244772444893	8.54167251770357	0.7187831512244349	0.9481641468682508
ID372860	372860	8	0.8009620904922485	39.25925863579128	64.13527571371685	0.0	79.0	79	0.7701188758822499	1		18782.060913705584	18875.0	14100.0	23458.0	3700066.0	2274.914505311061	-0.9797790013239329	-800.0805027313527	0.006961484790824979	0.010039105272089652	0.7556743776942575	0.7469937392010654	-1.4109618114596623	1.011620764723512	1.86322545649021	7.029953795790024	0.47377302722309067	0.8596491228070182
ID388217	388217	8	0.7844750285148621	41.927951661691964	63.36690922824757	0.0	178.0	178	1.1804417188566083	1		17910.65652173913	17999.0	13013.0	23545.0	8238902.0	1975.5371337266677	-0.9809417140377907	-933.2879694541131	0.0012157454595332442	-0.01731915096984097	1.2845435496209312	1.108724724236165	-0.8690527157114529	1.1585775274434267	4.3776291975191	8.534588656095623	0.7552376775584464	0.948506694129763
ID386693	386693	8	0.8439878821372986	40.65350907841127	62.990135790055426	0.0	168.0	168	0.8592601001098483	1		18202.304878048788	18161.0	13472.0	23784.0	4477767.0	2655.6481065558473	-0.9806265530606544	-693.8771784964352	-0.01572876915854964	0.002567133506462737	0.9597154318486711	0.7893432739628143	0.4473200514998095	1.2158403872000092	2.31952556828373	6.124387716970599	0.7771121060357039	0.942084942084941
ID389765	389765	8	0.8169810175895691	40.33155438351143	63.331870571522906	0.0	188.0	188	0.7369906175735765	1		18781.050561797758	19080.0	13530.0	23032.0	3343027.0	2486.456947138123	-0.9800709214162652	-742.9151553192801	0.01019831339458742	0.06033218587671039	0.8262160173362547	0.6606062555588307	3.1001484714874863	1.2506936021024033	1.7063722930611915	8.164361399719354	0.3216912240727343	0.7770562770562773
ID371341	371341	8	0.8112441897392273	39.237441112325605	63.74958583481319	0.0	69.0	69	0.6892544183474552	1		19467.389610389608	19289.0	15653.0	23729.0	2997978.0	1989.5884663699337	-0.9791603371021375	-919.4700454586272	0.002401821935016433	0.021508447820834695	0.7996484455820643	0.6127338593921486	0.9793646695517587	1.3050501997316433	1.492481615657971	6.518650052111404	0.441370721126794	0.8395721925133675
ID377486	377486	8	0.8999149799346924	41.54949986333513	61.516902135126706	0.0	109.0	109	0.9319029379752973	1		18464.411149825788	18248.0	13283.0	25338.0	5299286.0	2879.94873781855	-0.9806907314723677	-651.2488191489466	0.007067795306968287	0.003902514245670712	0.9887447054048631	0.9026557519498527	2.7038501702291624	1.0953729628034246	2.7282944184320925	6.1526306885627005	0.9056896480734404	0.967959527824621
ID361097	361097	8	0.7872136831283569	42.25503027663944	67.67407957521023	0.0	1.0	1	0.6137823678329404	1		19624.032258064508	19302.0	16643.0	23363.0	2433380.0	1603.0776342367149	-0.9786558441431933	-1122.5732785013586	-0.025881403540559348	0.013475811004916788	0.6831621262874713	0.585152237014444	0.9819435573590297	1.167494684414251	1.183528414964433	6.403899034504227	0.36265995309471954	0.7545454545454545
ID379528	379528	8	0.8390130400657654	40.55994768304702	61.964389200508364	0.0	122.0	122	1.1346959761213773	1		18121.95784543327	18146.0	12841.0	24000.0	7738076.0	2026.1623344960688	-0.9808178879740417	-914.6455559522275	0.015028189397253073	-0.023141251303558694	1.169159261471814	1.0487389432127197	-0.7773729493503867	1.1148239216617601	4.044910366002985	11.717985068217883	0.37017994427186607	0.8674821610601418
ID374420	374420	8	0.7935481071472168	39.55357392425592	64.63880177789507	0.0	89.0	89	0.8306100011982581	1		18142.298245614045	18257.0	13272.0	22965.0	4136444.0	2561.700187177199	-0.9804649660410371	-710.9055542449714	-0.01851205074282418	-0.008493452604985121	0.8545771713848405	0.8280840160371554	0.25439470679536613	1.0319933181109684	2.1674255310192208	6.625128993601481	0.6205336993234887	0.9249492900608519
ID375953	375953	8	0.8769339919090271	38.566168697243995	62.36342395860187	0.0	99.0	99	1.2045477987435862	1		17896.39457202504	17997.0	12826.0	24227.0	8572373.0	2141.3395156754264	-0.9811211573715745	-868.6749250632226	-0.0022084264692204896	0.001125901819719221	1.2915136868030144	1.1388999189164586	-1.1999706461101398	1.134001034991513	4.558247991770685	8.02742965763403	0.8889038680856228	0.9647887323943661
ID382609	382609	8	0.8857151865959167	40.49377259717032	62.33492165719043	0.0	142.0	142	0.9262031723482064	1		18112.535211267605	17941.0	13197.0	24133.0	5143960.0	2820.0128979029205	-0.9806693714472026	-651.6805803968268	0.010566380287606949	-0.0037421640968253365	0.9835286447229978	0.9047521692429435	0.27457394576364036	1.0870696729536122	2.695022535280482	6.132995041856225	0.900382484434219	0.9742268041237111
ID362642	362642	8	0.7915079593658447	41.803130120880525	68.16406644868488	0.0	11.0	11	0.6555018243743952	1		19369.901408450693	19019.0	16534.0	23049.0	2750526.0	1759.4857135044808	-0.9790570756692872	-1029.3008889730816	-0.012916680189593225	0.025437862094918474	0.8191392379210444	0.5627100307359305	0.6383228291243933	1.4557039917162085	1.3498878307224915	5.682575839440235	0.5253116896547178	0.8208092485549126
ID384665	384665	8	0.8336181044578552	41.87334033127652	64.10152130534863	0.0	155.0	155	0.8214519484462428	1		18705.366071428576	18483.0	14659.0	23678.0	4190002.0	2469.3953145761952	-0.9800857714805442	-745.6004916171119	0.003736205243427533	0.020761190009570038	0.9346826384280419	0.6815765526779912	0.661289722218339	1.371353862974846	2.119894269374065	7.247301587958667	0.5071908338075387	0.901010101010101
ID393368	393368	8	0.8487739562988281	41.6498926021149	63.51871194771333	0.0	211.0	211	0.9527750149256329	1		18856.370370370376	18281.0	15612.0	23451.0	5600342.0	1571.0288108511966	-0.9798000803179217	-1164.3720556686987	0.002728009610813484	0.0198475414342143	1.0557754979249678	0.9702526157995144	-1.1874923384601563	1.0881449642421013	2.8518756987095015	13.261373420574937	0.2037808868305049	0.629590766002098
ID379045	379045	8	0.8404093980789185	41.02926891497246	61.21872277706863	0.0	119.0	119	0.7380163530979015	1		19444.244444444434	19121.0	15040.0	23622.0	3499964.0	2064.679077751078	-0.9796343147378296	-906.0110039297474	0.0024429822699013138	0.025209727825418977	0.7866396927979729	0.6711450236180929	0.6453786437525159	1.1720860099017896	1.7111254192257086	6.17707737282518	0.5635411376913458	0.8571428571428586
ID381093	381093	8	0.8459556698799133	40.75807489210642	62.23288230866394	0.0	132.0	132	1.096036421139701	1		18084.45843828716	18161.0	12669.0	23800.0	7179530.0	2279.2308093374195	-0.9810944165499301	-823.5081773059075	0.011109025460202922	-0.021506021393417923	1.1333643934299489	1.0565863095261352	-0.39854112176519424	1.0726661733278067	3.773982174625582	11.321016135164832	0.3700316649816924	0.8464818763326218
ID368804	368804	8	0.8226664066314697	38.90533939457451	63.948136071989154	0.0	52.0	52	0.9359529480957963	1		18822.72473867596	18266.0	16455.0	23309.0	5402122.0	1437.532327705032	-0.9795471949026923	-1254.2016053249242	0.020199147393907445	0.03666019570139724	1.1180890888154358	0.970465735240792	-0.6871879938484228	1.1521159874212512	2.7520600492546734	13.097170863287728	0.20161033131979145	0.5987590486039301
ID372385	372385	8	0.8155913949012756	38.98443185892523	63.44030869736259	0.0	76.0	76	0.8084564087988362	1		18872.44392523364	18461.0	14973.0	24736.0	4038703.0	2312.092047840208	-0.9797124259803426	-788.3544407247534	-0.010597085426536612	0.006621708813361507	0.8750435789756708	0.7404370549142306	0.3492240482986324	1.1817933383642347	2.0533505030708477	6.395699280152971	0.6308075491949955	0.8888888888888878
ID384172	384172	8	0.8996742367744446	39.68129674577654	61.55563712171853	0.0	152.0	152	1.2020330824333585	1		17926.687370600404	17965.0	11983.0	24693.0	8658590.0	2382.184747179559	-0.9810116978362958	-777.5756512548354	-0.004835394201690819	0.016780569568987477	1.2761204156486325	1.1468158989547497	-1.0713903215680165	1.11275089298268	4.539235487112618	8.802015014962098	0.7362551872373685	0.9521435692921241
ID391343	391343	8	0.8665369153022766	41.313098742772986	63.429280645905905	0.0	198.0	198	1.1785176071963492	1		17872.47816593887	17930.0	12662.0	23410.0	8185595.0	2105.8026584897593	-0.9809496532410998	-874.0593723166509	-0.003261163642736721	-0.031168037774633187	1.225528401538412	1.0978449280251794	-0.7646797612232062	1.1163037422260644	4.363369819025546	9.834498392902516	0.5669274165920615	0.9291497975708507
ID365230	365230	8	0.8569236993789673	41.47626031096528	67.2944198544418	0.0	28.0	28	1.2026622544641075	1		17616.123689727476	17712.0	12477.0	23067.0	8402891.0	2008.3377495285292	-0.9811703178794996	-914.1237831492386	-0.006182002472360698	-0.00863770978168726	1.2925350987725095	1.1379396201884888	-1.0190464885571104	1.1358556076625694	4.543988613277147	8.427049474221763	0.8040739850126294	0.9465346534653468
ID367278	367278	8	0.8439183831214905	38.81469400713655	63.16940727096275	0.0	42.0	42	0.8996873739903584	1		18327.486891385775	17945.0	14025.0	25501.0	4893439.0	2846.2314225863197	-0.9804065501121948	-644.4036591981169	-0.0012860249231027988	0.0018932432016284116	0.9272176462812718	0.8877308130009413	0.28324123282031044	1.044480638389521	2.5429224980159786	6.183724733764175	0.8356851606380208	0.9605026929982045
ID389290	389290	8	0.810989499092102	40.646004457215795	63.09000511892361	0.0	185.0	185	1.2039196121043885	1		17859.2531380753	17913.0	13036.0	23333.0	8536723.0	2068.3460301812784	-0.9811152814029962	-897.1800625616767	0.003997382305383865	0.0023811843291302232	1.2582318063820437	1.1599966911525121	2.1445266361463564	1.084685685725474	4.553494865606188	8.449455583628426	0.8014884358129937	0.9475766567754705
ID363700	363700	8	0.8225681781768799	42.77244571581545	68.41911552419961	0.0	18.0	18	0.6426818841583093	1		19603.227941176476	19398.0	16224.0	23177.0	2666039.0	1739.246784469525	-0.9789056752438665	-1046.0961285683409	-0.023570965590834984	0.04450054977879246	0.8464467988468576	0.5247061787069569	0.5646317436132524	1.6131824499051488	1.2976034429128196	6.300965533119805	0.41071223941099744	0.7604456824512551
ID369841	369841	8	0.7845698595046997	39.08225259459528	63.36663331066117	0.0	59.0	59	1.174659928737312	1		17699.15973741794	17856.0	12763.0	23054.0	8088516.0	1949.2090058664328	-0.9811179392735799	-943.6176636075071	-0.00784929382831948	0.00455302185456876	1.25171474419874	1.0973882543786255	-0.8475550902065472	1.1406307104202593	4.334851062038462	8.192547176994662	0.8116076698924044	0.9630411826821541
ID386227	386227	8	0.8992518186569214	41.28267197107037	63.711435846188614	0.0	165.0	165	1.2367739025291251	1		17977.769230769234	18058.0	11982.0	24577.0	9114729.0	2384.2007195591245	-0.980843481582702	-772.1578856918361	-3.7777315062864435E-4	0.004366531394978733	1.2804154988142804	1.2184541474624546	0.18445021031372624	1.050852427627963	4.805410552325516	8.43873117740672	0.8479808743484957	0.9546742209631728
ID387771	387771	8	0.7783400416374207	42.613872775058155	63.09610882645148	0.0	175.0	175	0.6947204390643128	1		19328.584905660373	18909.0	16153.0	23539.0	3073245.0	1901.722165221505	-0.9790609282924744	-950.4631460844033	0.026826554680868978	0.04236464571046079	0.8155961161684067	0.6590980606844906	1.1234358544543304	1.2374427491432591	1.516247246480555	5.194646233396649	0.7061028041175134	0.8935574229691863
ID366277	366277	8	0.8037897944450378	38.907337740280525	64.08734621275856	0.0	35.0	35	0.8378643747517401	1		18383.471861471855	18416.0	13713.0	23377.0	4246582.0	2502.5364780967298	-0.9800094209609402	-720.2478829571567	-0.012153145504588191	0.003506055650115668	0.8997405436030651	0.8269177198948927	0.8930575822193606	1.0880653805767142	2.205450540335349	5.660173948881929	0.8650627876181552	0.9567010309278351
ID373956	373956	8	0.8437343239784241	39.1709458739541	64.28214460224888	0.0	86.0	86	0.8131215162385819	1		18623.761467889915	18715.0	14089.0	23189.0	4059980.0	2306.2291080030623	-0.9796847100249687	-778.8579394265374	0.014709495836940773	-0.006139312905901252	0.8487815365632965	0.778492591988173	0.3652585795218424	1.0902885207881223	2.077116133893422	6.302678660512791	0.657083122698687	0.9028925619834713
ID382148	382148	8	0.8475637435913086	41.14204566149357	63.0332260967078	0.0	139.0	139	1.1778755381717394	1		17893.41008771929	18019.0	12266.0	24089.0	8159395.0	2244.7515158079723	-0.981009845360664	-823.5684524654847	0.011520560265921395	0.016807458935574296	1.2262229737806698	1.1252850646672998	-0.4202534461969273	1.0896998567587077	4.358616692861031	9.227628620566414	0.6432478259582378	0.9309644670050772
ID362179	362179	8	0.7896595001220703	42.15379655456889	67.71989240164773	0.0	8.0	8	0.6759556558163824	1		19302.56666666666	18866.0	16109.0	23818.0	2895385.0	1805.0441754681515	-0.9790919507744321	-1001.5374378191418	-0.02678742338233366	0.028921960263286344	0.7756621751795332	0.6075382188844459	0.43223228240105915	1.276729843603575	1.4354441016837736	5.906025983394184	0.5171367985596402	0.8228882833787461
ID378562	378562	8	0.8397341370582581	39.41974602974819	62.271050588868086	0.0	116.0	116	1.2089359655486847	1		17895.824016563143	18011.0	12471.0	24218.0	8643683.0	2218.728337532685	-0.9811219319577239	-838.3840410352994	0.012662008916118477	0.003398705574930296	1.2837611141956278	1.148551185240633	2.9225236953650064	1.117722162227073	4.591519874922301	8.245581197633738	0.8486405648854985	0.9631106679960113
ID392908	392908	8	0.7991987466812134	42.53006628485283	64.10848098032713	0.0	208.0	208	0.6815283441445273	1		19602.928571428576	19404.0	15933.0	23353.0	3018851.0	1874.1953850305579	-0.9790655964790755	-978.3343178724464	-0.021817372839395957	0.00741257334018396	0.7720227428265042	0.6195322928796856	1.0202744575142604	1.2461380168546476	1.459209732506367	6.22190700595551	0.47367509416022335	0.805774278215225
ID394445	394445	8	0.8132856488227844	41.10274716583758	63.554898826638336	0.0	218.0	218	1.1179046390524274	1		18012.4044117647	18034.0	12859.0	23278.0	7349061.0	2084.3422369814916	-0.9809563892231906	-890.2932061782591	0.09112425108316967	-0.0399028540257283	1.0496541059800277	0.9930360851587866	-0.9025928472407823	1.0570150689057667	3.926082211890085	13.46318105691087	0.2721910749700277	0.8622129436325674
ID377033	377033	8	0.8368706107139587	41.18706933113168	61.30989560570266	0.0	106.0	106	0.8912394181325373	1		18491.896946564877	18353.0	13267.0	24510.0	4844877.0	2674.181802909031	-0.9805612536328303	-697.6329844041854	-0.010104770589316315	0.0012356198106339548	0.9376857416484258	0.9036182689824244	2.7752193611506994	1.0377011774057703	2.4953912363708173	5.774203426279463	0.9405120179590125	0.994318181818182
ID370888	370888	8	0.8112688660621643	39.28947515194676	64.16448243642564	0.0	66.0	66	0.9448018620759064	1		18822.57142857144	18254.0	16333.0	23813.0	5533836.0	1581.6013594038984	-0.9800802048771374	-1171.0856794456572	-0.06968414796353191	0.005688863506424255	1.1135700165196192	0.9620085715116303	-0.49724492562533673	1.1575468758764136	2.804344437064351	13.833591869377013	0.18414982081304213	0.6076210092687963
ID396489	396489	8	0.7785375714302063	40.02358110609449	64.41283543067514	0.0	231.0	231	0.7522298027319471	1		18717.767195767192	18888.0	13669.0	22933.0	3537658.0	2171.4679314760315	-0.9799676394217858	-843.3546092121757	0.013789146516178687	0.022480760938844706	0.8083243955819557	0.7090755814640545	-0.25893506746647177	1.1399693018803136	1.777669185528925	7.026732613067005	0.4524326650756999	0.8519362186788157
ID390869	390869	8	0.7711064219474792	41.97036610393967	63.095455590160256	0.0	195.0	195	0.752229802731946	1		18707.12432432433	18930.0	13386.0	23510.0	3460818.0	2445.4786253994416	-0.9801600312919262	-755.8387668913012	-0.03835021268421058	0.017510236794095337	0.8331361442969074	0.6801786111033045	-1.5053110809735537	1.2248784814704679	1.7776691855289197	7.728936709376584	0.37395668945354676	0.7807933194154478
ID383702	383702	8	0.8915499448776245	39.304471869058986	61.266160605876095	0.0	149.0	149	0.883567200046055	1		18724.91119691121	18120.0	14604.0	26512.0	4849752.0	3007.182405378035	-0.9798635928237773	-606.0014004806975	0.02128515832582738	0.013968222644054045	0.9852778490455253	0.8456078532028094	0.8313983088702492	1.165171119584219	2.452613100890175	6.082875265166459	0.8329541299958884	0.9608938547486031
ID375504	375504	8	0.8978905081748962	37.8932573300987	62.80279801592773	0.0	96.0	96	1.1861953275296349	1		17937.46881720429	17981.0	12276.0	24105.0	8340923.0	2315.997229633011	-0.9808757844937742	-794.4809773648319	0.020022427964991433	-0.03961969483614284	1.2078399338368526	1.1017708601229677	1.5959436236884579	1.0962714458631142	4.42040733299973	11.331349140308006	0.43262231042026794	0.9073170731707321
ID380637	380637	8	0.891481339931488	40.47141740268238	62.188256516739564	0.0	129.0	129	1.1720810893395417	1		17979.56455142231	17977.0	12516.0	25383.0	8216661.0	2387.5615112613177	-0.9809506265412402	-775.570083646695	-0.007308027869615694	-0.04173617440698673	1.2102769980458912	1.0861720476172378	-0.7183736741922372	1.1142590169770115	4.3158385573803875	11.140091980642506	0.43701616467990734	0.8972332015810257
ID371932	371932	8	0.8620627522468567	38.46573222528167	63.42599321942313	0.0	73.0	73	0.7562417234667242	1		18610.126315789472	18455.0	13388.0	24127.0	3535924.0	2646.2843742218824	-0.9800618689065091	-691.3720995515645	-0.021156356880104178	0.06838310249247206	0.7994114247619081	0.7080538665774948	-1.1725664017419872	1.1290262824578678	1.79668169018699	9.427962974885892	0.2540067567925438	0.732558139534882
ID373471	373471	8	0.8179247379302979	38.94905882531187	63.85046148963202	0.0	83.0	83	0.8852778835451126	1		18433.81226053639	18144.0	14464.0	24373.0	4811225.0	2503.809455917404	-0.9800245762804616	-722.4118260512139	-0.011038017967672634	-0.004804177473584692	0.9605655623796984	0.8513677404090334	0.7238016095389935	1.1282616392279576	2.4621193532192063	6.169268527366008	0.8129271304743669	0.9539594843462235
ID366823	366823	8	0.933691143989563	37.68519515698051	63.16115773724786	0.0	39.0	39	1.1830023329693484	1		17723.68831168832	17889.0	11530.0	23073.0	8188344.0	2219.693033005723	-0.9810815976931944	-828.1554298448715	0.034081914227359095	0.01519507572256544	1.2438852624991867	1.1086787533493814	-1.1039042877183012	1.1219528278514752	4.396641702177165	9.573847703175685	0.6027787168201028	0.9371833839918947
ID363233	363233	8	0.7962495684623718	42.39081744968032	67.8626007256126	0.0	15.0	15	0.6235643763479172	1		19839.387596899225	19409.0	16698.0	23679.0	2559281.0	1626.3097717209234	-0.9786318179725219	-1117.3950509976753	-0.06511399855407525	0.009240815317683889	0.8957266434881531	0.5122549430120041	0.4678977169727825	1.748595412708712	1.2215534242805663	5.434733340068449	0.5197157157090596	0.8031250000000014
ID388833	388833	8	0.7869434952735901	41.11709742814871	63.19206276820153	0.0	182.0	182	1.0552458233297846	1		18221.67208672086	18021.0	12707.0	23637.0	6723797.0	2023.5647901946375	-0.9802472635012726	-893.7364628402271	0.047281302841475074	0.04071991509462348	1.0269870523930142	0.9169109485775488	-1.0456855665929	1.120051030022307	3.498300857083653	15.902790765731641	0.17382823905310366	0.7556468172484582
ID396015	396015	8	0.8646345734596252	40.80571854036484	63.30652077587859	0.0	228.0	228	1.2051756579463708	1		17872.507306889354	17915.0	12568.0	23620.0	8560931.0	2173.7828151535646	-0.9810266580442532	-850.2297609248005	-0.005656956693355741	-0.0014914239811509254	1.2634168476050254	1.1661975433841794	-1.433439717270553	1.0833643534685609	4.563001117935214	8.490087576021889	0.7954925177092849	0.9393346379647748
ID387311	387311	8	0.8159148097038269	41.77664897238655	63.487341576079885	0.0	172.0	172	1.1636603921924955	1		17892.55257270695	17954.0	12883.0	23305.0	7997971.0	1985.9576823164903	-0.9811271114535965	-936.7403094652453	-0.002354053068365862	0.0013706989197894133	1.2430926248648086	1.118954677790086	-0.7157634756796922	1.110940996573599	4.254047917241685	8.048245958305609	0.8252960397999364	0.9654800431499461
ID364777	364777	8	0.7815974354743958	41.40069853448216	68.11776894513217	0.0	25.0	25	0.9253860542602916	1		18592.70567375886	18079.0	15943.0	23248.0	5243143.0	1475.7003242093597	-0.9796231997087084	-1211.4276724578438	-0.08125138729429424	-0.016441102373988596	1.0360768485976086	0.9358901610002065	-1.1515264400792042	1.1070496216033838	2.6902694091159485	13.110540938951656	0.19668190920971182	0.6219780219780215
ID385771	385771	8	0.8647082448005676	40.56169629533795	64.72004364249027	0.0	162.0	162	1.2176648584382115	1		17850.345603272	17946.0	12495.0	23742.0	8728819.0	2122.0757712871878	-0.9809818610030616	-867.7781239118355	-0.006932626923734524	0.008996691339374906	1.310605836921315	1.1803243340614784	3.0653505625740722	1.1103777149214062	4.658063641225522	7.9296114482489175	0.9309180842875996	0.9809809809809806
ID361719	361719	8	0.7783448696136475	41.70908872422953	68.14152861760948	0.0	5.0	5	0.9464018663754744	1		18418.491525423728	17863.0	15594.0	23138.0	5433455.0	1520.222609156476	-0.9797689602779852	-1173.4979652125066	-0.01815882995287823	0.06581880360334622	1.0858535523095554	0.9091707450967053	-0.6375651184873828	1.194334021596853	2.81385068939336	13.898305256172222	0.18305737090902668	0.6271186440677956
ID369393	369393	8	0.8247658014297485	37.85067390016232	63.37615861343546	0.0	56.0	56	1.0335157164753848	1		18184.161473087814	18121.0	12999.0	23866.0	6419009.0	2066.3787851000266	-0.9802953333487349	-875.590787432723	0.0956666778532671	0.019019628847974042	0.9935472439357003	0.947947237634602	-0.6747704152834118	1.0481039497671656	3.355707072148178	14.791020250850439	0.1927514455998631	0.7300930713547035
ID392435	392435	8	0.8617460131645203	40.119745735404855	64.10987286426099	0.0	205.0	205	1.1836416209560052	1		17662.95464362851	17767.0	12931.0	23573.0	8177948.0	2053.0328120552717	-0.98113532791655	-894.9053660778777	0.023918948837149158	0.012292125306510008	1.2491535761464179	1.1475542171195159	-0.05476844011233998	1.0885355632973293	4.401394828341662	8.155655964964106	0.831538569581662	0.9655891553701768
ID378109	378109	8	0.8572341203689575	39.91145049472461	62.98809051346661	0.0	113.0	113	1.1881070053654557	1		17901.839055793982	18050.0	12516.0	23901.0	8342257.0	2109.9556031252264	-0.981094973030776	-880.6190499620486	0.0025214753720658933	0.002202977676554935	1.2445682390815591	1.137502682534744	-0.5415921935456409	1.0941233442265266	4.4346667114932785	8.7581630358527	0.7265153573277836	0.9395770392749242
ID376575	376575	8	0.8868516683578491	40.619829586171946	61.50842902698448	0.0	103.0	103	1.1656090294360806	1		18100.487750556782	18075.0	12564.0	25327.0	8127119.0	2378.3556079209598	-0.9809772451067803	-784.9265239284126	-0.014996945104429945	-0.031044901621986826	1.2901062039800388	1.0966385151156262	2.25383117059944	1.1764188346458122	4.268307295735221	9.846419568203055	0.553234006231093	0.8979999999999991
ID381688	381688	8	0.8661276698112488	40.948361376967355	62.766403674286686	0.0	136.0	136	1.2045477987435869	1		17900.029166666667	18024.0	12298.0	24250.0	8592014.0	2212.697114624638	-0.9810383108465094	-837.0872161539166	0.0014138048908170144	0.009193415538663489	1.2931640511108358	1.1441361266228776	-0.29103542076187094	1.130253665643651	4.55824799177069	8.11835332055279	0.8691043357151839	0.9686868686868684
ID393976	393976	8	0.8013131618499756	41.371360701795886	62.73733414407793	0.0	215.0	215	0.8671474056218961	1		18163.790322580648	18196.0	12997.0	23651.0	4504620.0	2615.9248889605556	-0.9806960400136239	-705.5035746506948	-0.0020472389026979813	-0.0012789706653257142	0.9378296004295547	0.8326654402841087	1.3072573390289213	1.1262982166157436	2.3623037037643746	6.085950653020923	0.8014727143216971	0.9324577861163234
ID390405	390405	8	0.8692864179611206	40.4967429287614	64.4227418489986	0.0	192.0	192	0.7522298027319467	1		18636.09042553191	18683.0	12847.0	23548.0	3503585.0	2496.699103664555	-0.9802561357867161	-741.1839618055056	-0.04567004772736311	-0.019074181406298296	0.8411997067172344	0.6884144949344762	1.0151329609165964	1.2219378193036166	1.7776691855289233	8.677689626126298	0.2966556218291163	0.73046875
ID380164	380164	8	0.8637914061546326	41.17378108545238	61.37769632084728	0.0	126.0	126	0.7622200119405076	1		19408.359374999996	18879.0	15489.0	24911.0	3726405.0	2212.036630216484	-0.9793171318140306	-830.8815095644784	-0.008052967327385599	0.03910404619273508	0.8708244370167396	0.6880848607312482	0.6202980776057531	1.2655770918884752	1.825200447174087	6.238844753748214	0.5892669352633841	0.8421052631578965
ID367885	367885	8	0.7915950417518616	39.265983335201625	62.7537414798733	0.0	46.0	46	0.9661783835762899	1		18618.731147540984	18128.0	15920.0	23530.0	5678713.0	1468.0435064026926	-0.9797540721105408	-1227.4972890011197	0.05728756568815555	0.09182254631457072	1.0734728164069973	0.9317724369820357	2.323193547687951	1.1520761655967438	2.9326788435062725	14.445766321470009	0.17660101672081163	0.6354273944387221
ID383244	383244	8	0.8755490183830261	39.85652993154201	61.7107713120276	0.0	146.0	146	0.8775535468893709	1		18640.892857142866	18147.0	14311.0	25262.0	4697505.0	2820.550060864935	-0.9800548778362236	-649.4961596252165	0.020457589504946874	0.013588099715832355	0.9947191005312187	0.8161800933477283	0.7359818598107769	1.2187495243251725	2.4193412177385625	6.584343938045282	0.7012646893779781	0.9254545454545456
ID375051	375051	8	0.8609039783477783	38.67228306247855	63.772532442678354	0.0	93.0	93	0.7837503567261448	1		18798.26341463416	18951.0	13858.0	22999.0	3853644.0	2357.539644496066	-0.9796141960904714	-766.3302156142898	-0.01590965829605326	0.0051622955042034905	0.8390151647095354	0.7068863376712314	0.5087277744462699	1.18691665123079	1.9297692227934307	8.022818569749989	0.37675697183518136	0.8007889546351077
ID391956	391956	8	0.8593555688858032	40.466365648274696	63.33597968090406	0.0	202.0	202	1.1836416209560072	1		17839.325379609552	17792.0	13045.0	23428.0	8223929.0	2162.3092372221445	-0.9809895789087365	-851.4580895250812	0.033539838730522964	-0.05516715394388207	1.1352531782240687	1.0930058168686068	1.942576846250042	1.038652457931558	4.401394828341677	11.585718870079512	0.4120540819347266	0.916831683168316
ID388370	388370	8	0.7885045409202576	42.8087075341502	62.913185187791754	0.0	179.0	179	0.6296009583000902	1		19931.862595419836	19729.0	16693.0	23847.0	2611074.0	1769.4860695143998	-0.9785772871593462	-1029.0853543633286	-0.018393963586545832	0.01329233629670082	0.7307372007668943	0.5637740684957612	0.5054398349235141	1.2961525575601895	1.245319055103158	5.712743235685797	0.47951377534220213	0.8086419753086449
ID371487	371487	8	0.7885815501213074	39.31955710891037	63.670068687836554	0.0	70.0	70	0.7266536313175884	1		19278.55172413794	18886.0	15279.0	24192.0	3354468.0	2115.999496042318	-0.9793660265535632	-864.870348785657	-0.015981238482271204	0.008859151728549994	0.8385133170155311	0.6736224307840996	1.1471998188894426	1.2447823568456557	1.6588410314160278	6.73209241508278	0.4599541003732254	0.8231132075471697
ID385305	385305	8	0.8617702126502991	42.263071503757146	64.8005640605184	0.0	159.0	159	0.8610190786142156	1		18683.016129032258	18494.0	14299.0	24414.0	4633388.0	2620.375137663876	-0.9799309564363243	-696.277427342388	-0.015803424246077932	-0.015321776891922254	0.9640075300079693	0.8282395223930811	0.47764074606569706	1.1639236041557228	2.3290318206127547	5.851687552420033	0.8547183498204389	0.9570312499999988
ID364315	364315	8	0.803450882434845	42.847355248800525	68.22368335740069	0.0	22.0	22	0.6737136739990286	1		19460.596026490082	19075.0	15663.0	23134.0	2938550.0	1854.1404376109454	-0.9789137250117538	-974.5139472925541	-0.030752250011534216	0.037337307330034486	0.8328009163930429	0.5981488883902151	0.763705103070761	1.392297022626493	1.425937849354749	5.984937658782163	0.5002547244848462	0.7772020725388613
ID376103	376103	8	0.8434882760047913	38.969042839549225	62.00843609397246	0.0	100.0	100	1.212684613198254	1		17922.47638603696	18012.0	12895.0	24038.0	8728246.0	2061.124364277267	-0.9811503744601558	-905.2252558613488	-0.012284616347257967	0.006343967734660159	1.3305512012656724	1.1186007840982137	1.981762738765559	1.1894781589468735	4.620038631909406	8.369289896164302	0.8288544024945559	0.9642857142857141
ID386848	386848	8	0.8000430464744568	40.25304574732345	63.8079874083134	0.0	169.0	169	0.8610190786142171	1		18198.43673469386	18252.0	13374.0	23730.0	4458617.0	2581.7562727576988	-0.9807567845363884	-718.5095030316382	7.359569745207585E-4	0.00802710989139399	0.9389975197938586	0.797726371572039	-0.1468379523030086	1.1770922377098099	2.329031820612763	6.117933437027115	0.7819442511519135	0.9459459459459463
ID377634	377634	8	0.8497970104217529	41.638086622408245	61.532964059532844	0.0	110.0	110	0.8342450732754423	1		19027.83549783549	18609.0	15066.0	25440.0	4395430.0	2519.380926156711	-0.9795221941311929	-722.5308682867465	0.008035820927570578	-0.005004771425729728	0.9138877572699902	0.7498245383467251	0.8031582130387646	1.2188021470796422	2.186438035677287	6.192416818345107	0.7165172903263816	0.9387755102040822
ID379682	379682	8	0.8803355097770691	40.57803416788631	61.562084791958625	0.0	123.0	123	1.1151945632135947	1		18150.878048780498	18116.0	13067.0	25028.0	7441860.0	2231.6386273513567	-0.9809690814697162	-838.4927924159798	-0.003021348109456314	-0.010788626446185301	1.1395129981283343	1.0224705073902662	-0.9206210486048577	1.1144702853452517	3.907069707232018	11.418115955173064	0.37659289789713507	0.8518134715025897
ID389922	389922	8	0.8121088147163391	40.09523965345113	63.90698552813677	0.0	189.0	189	0.8028224975903729	1		18511.30516431925	18760.0	13442.0	23203.0	3942908.0	2314.9334918156515	-0.9802530253579952	-793.9006191619782	0.013302746749092468	0.018450145104443302	0.8427607190702932	0.7554901881829325	0.231368792246257	1.1155151082732913	2.0248317460837493	7.8427573367409975	0.41367688058591967	0.852
ID374573	374573	8	0.8680439591407776	38.92392952546083	64.1716365017989	0.0	90.0	90	0.8827106150651985	1		18386.003875968992	18238.0	13867.0	24395.0	4743589.0	2599.6423017909947	-0.9802361955882715	-701.558571891273	-0.0030494566600981726	-0.0027647218256073437	0.9046754138842186	0.8932007947491488	-1.5578006566560092	1.012846628890755	2.4478599747256586	5.852332945812407	0.8981283055195071	0.9644194756554312
ID382766	382766	8	0.8529356718063354	40.42205693189413	62.17723781472231	0.0	143.0	143	0.8740985982509853	1		18506.948616600792	18273.0	13940.0	24502.0	4682258.0	2665.2106384579197	-0.9801757065163729	-686.6564321890014	-0.007479245866371125	-0.0011833002860932454	0.9979150704247305	0.7890854470272928	0.5395426544641544	1.2646476679859675	2.400328713080496	6.026080859056274	0.8306358565724649	0.9474671669793605
ID361268	361268	8	0.8017310500144958	42.32645813702781	67.47438557189714	0.0	2.0	2	0.6403234105734269	1		19400.748148148155	19052.0	16346.0	22872.0	2619101.0	1662.042309205704	-0.9788883601376294	-1082.4742998620661	-0.014086910960138877	0.027951004877764325	0.7933095320055139	0.5499007768253742	0.6481173519576545	1.4426412280872924	1.288097190583786	5.985104517631307	0.4518715712577314	0.7809798270893372
ID362801	362801	8	0.7718257308006287	42.25518836592205	68.04660316330504	0.0	12.0	12	0.5924595811015803	1		19550.838983050857	19348.0	16523.0	22951.0	2306999.0	1574.4079824554594	-0.9790301418255174	-1159.5211673918839	-0.04071080683485621	0.01053802197831793	0.7386780768323811	0.5146325028464265	0.4375155305923202	1.4353506098949467	1.1027252701676673	6.247998605236608	0.3549730181918722	0.7249999999999979
ID365372	365372	8	0.845739483833313	41.47916224732317	66.89532985591906	0.0	29.0	29	1.1804417188566074	1		17661.165577342043	17753.0	12219.0	23355.0	8106475.0	2017.7671884220824	-0.9811646925137899	-911.9005957353661	0.007401067237989594	0.006551868590800227	1.2854492299345863	1.1086382407982764	-0.7493255534031872	1.1594848370095883	4.377629197519094	8.22146336871519	0.8138616492258116	0.9553941908713693
ID372540	372540	8	0.8278446793556213	40.086746483664335	63.87894040944619	0.0	77.0	77	0.733904809390256	1		19053.244318181813	18840.0	14503.0	23807.0	3353371.0	2161.4440100402694	-0.979497578885691	-842.2735433635338	-0.05272382322185226	3.1791502293471234E-4	0.7872324510890932	0.6753582874115288	0.7883308844304697	1.1656515745240186	1.6921129145676406	7.833151889293852	0.34655016379105097	0.7807017543859643
ID384825	384825	8	0.8616160154342651	42.1295247504175	64.3115657139852	0.0	156.0	156	0.9005278107677241	1		18491.561797752805	18249.0	14147.0	24476.0	4937247.0	2842.534383396399	-0.9806691696951829	-660.0394230686277	-0.006897146989327205	0.0032320687868345336	0.9701331434255401	0.846908595847631	0.592767330503431	1.1454992288212396	2.5476756241804908	6.635133074762538	0.7272014242305418	0.9403508771929809
ID393531	393531	8	0.8411886692047119	41.65982267089328	63.93093350721125	0.0	212.0	212	1.1830023329693464	1		17832.738095238095	17963.0	12934.0	23280.0	8238725.0	2034.6692916749073	-0.9811441929462471	-912.0988509675644	-0.004405245317980625	0.0032370795867135748	1.2428360012714097	1.1430239516901408	-1.0740337255604469	1.0873227979463431	4.39664170217715	8.621771840284026	0.7432550817134564	0.9516460905349795
ID381242	381242	8	0.890389084815979	41.07143749312467	62.16117863870914	0.0	133.0	133	1.1785176071963488	1		18078.44978165939	18094.0	12496.0	24320.0	8279930.0	2273.3448021310624	-0.9808108850070693	-812.9357141014765	0.03729656377019674	-0.023011852198487615	1.2163437759772227	1.0907691502707877	-0.5617994782650954	1.1151248416544055	4.363369819025541	12.551514446672329	0.3480483881015652	0.8869565217391301
ID367431	367431	8	0.7926622629165649	38.23279156876398	63.465181954814426	0.0	43.0	43	0.8592601001098492	1		18527.70081967213	18192.0	14630.0	23968.0	4520759.0	2355.6820608586336	-0.9797548001647469	-761.2550421631754	0.004506329244225533	-0.0032172043097779936	0.9319472243610241	0.7951362865021581	0.5951228872092303	1.1720597338862546	2.319525568283735	6.164776595230076	0.7669628751764165	0.9402697495183043
ID391495	391495	8	0.8312238454818726	41.253071993389746	63.48815395215839	0.0	199.0	199	1.1765903489857783	1		17792.936681222738	17912.0	13247.0	22993.0	8149165.0	2080.129379268029	-0.9810550755579985	-885.9063047475435	-0.005740671387212935	6.69645302795593E-4	1.2224655877780009	1.140129993819246	-1.0465720228345334	1.0722159704639858	4.349110440531996	8.171756833258462	0.818426024078048	0.9413580246913581
ID363852	363852	8	0.7794302105903625	42.35377264034099	68.49024181064269	0.0	19.0	19	0.931090821970954	1		18694.80212014135	18069.0	16116.0	23505.0	5290629.0	1550.3716723440339	-0.9796905758399733	-1163.339204903449	-0.013726291826151447	0.030361916381565993	1.130785358383842	0.9554061138470795	-0.6143845853076333	1.1835651269077323	2.7235412922675777	13.53942197333483	0.1866996829942389	0.5956340956340962
ID366412	366412	8	0.8703814744949341	38.504790475160235	64.31933124533316	0.0	36.0	36	1.1077076673420077	1		17879.061425061427	17947.0	12796.0	24024.0	7276778.0	2124.4993078430393	-0.9806927258594806	-854.9291182327652	0.008644980420884595	-0.0806016611368611	1.0878465800491752	1.005216137594212	-0.4605626609177986	1.0822016672481234	3.854785319422339	12.482482885542906	0.3108909656428687	0.8527865404837016
ID379212	379212	8	0.8895730972290039	41.02631262940788	61.870235113663206	0.0	120.0	120	1.145973559053435	1		18142.140877598147	18051.0	12871.0	25308.0	7855547.0	2406.1073163114656	-0.9807748623983825	-769.3135934336761	0.036887174770311455	-0.011160487908262844	1.2519966757994445	1.0366891683121375	2.1777149224786756	1.2076876213897896	4.125713510799752	11.154579328224177	0.41667988775931253	0.8688688688688695
ID389452	389452	8	0.8172498345375061	40.17775376436567	63.45159342096573	0.0	186.0	186	1.143330017910761	1		17948.94651162792	17972.0	12543.0	23389.0	7718047.0	2083.6259836056397	-0.9809612755295847	-887.6938460175246	0.020131028291051387	-0.021041402306946535	1.1132749687845656	1.072731490997403	-0.7480815087732433	1.037794618809471	4.1067010061416935	11.48172826945883	0.39146092650992054	0.8816326530612242
ID387919	387919	8	0.8113516569137573	42.81538024488511	63.024632720518674	0.0	176.0	176	0.6271932976327965	1		19952.753846153846	19682.0	16618.0	23533.0	2593858.0	1680.0481169813827	-0.9788593040240205	-1099.7959414518969	-0.03161248144499643	0.052402365912729766	0.735048437294944	0.6069032575417905	0.6160719907461906	1.2111459745202133	1.2358128027741204	6.128550053289273	0.41347292774205097	0.7715133531157284
ID369993	369993	8	0.7992473244667053	39.10203170453906	63.37935432335077	0.0	60.0	60	1.1675544144271222	1		17717.237250554324	17897.0	12816.0	23068.0	7990474.0	1966.8031046538395	-0.9810884161670212	-934.6421378043674	-0.007374037762806126	-0.010691151769896058	1.2477758814724458	1.0837187108725226	-0.897221479973455	1.151383536109511	4.282566674228787	8.886629127841852	0.6814592414584228	0.9444444444444441
ID371030	371030	8	0.7948254942893982	39.030030794322464	64.13320473474069	0.0	67.0	67	1.175303754452264	1		17728.074398249453	17776.0	13598.0	23445.0	8101730.0	1946.5202958090686	-0.9811519591112252	-948.2059693404341	-0.0031896473224864454	0.004223722276785959	1.2526032481546159	1.1196566160039412	-0.5904793925319964	1.118738754588136	4.339604188202966	8.017502438627918	0.8483631232652579	0.9550209205020926
ID386390	386390	8	0.9078830480575562	40.97255669236866	63.04392996697897	0.0	166.0	166	1.2398284241052653	1		17936.60665362035	18138.0	12499.0	24669.0	9165606.0	2340.6327433181173	-0.9810387849672227	-792.9704756804439	-0.008437832543099835	-0.005227963107425826	1.2763102260980295	1.2393323218794567	0.5698167361177158	1.0298369562108212	4.829176183148103	8.182596250530725	0.9063598711743975	0.9731800766283525
ID384336	384336	8	0.9062103033065796	40.22471151916783	60.99148255184356	0.0	153.0	153	1.1881070053654552	1		17912.44658119658	18046.0	12065.0	23463.0	8383025.0	2222.4453436454846	-0.9811225314788562	-837.7864063383681	-0.009945842143822948	-0.00450798678835284	1.2275218786543414	1.1665590565876331	-0.5852326702323994	1.0522586676794863	4.434666711493275	8.272489749359682	0.8143261373552705	0.9559426229508194
ID374110	374110	8	0.7971399426460266	38.862600526797735	64.26659557427142	0.0	87.0	87	0.8662745846602798	1		18254.226720647766	18094.0	13732.0	24039.0	4508794.0	2629.9489927537297	-0.9805260373291214	-698.9577228316399	0.004372894575646285	0.019356857545770382	0.879987946837147	0.8558394982726103	0.6226321002979027	1.02821609497257	2.3575505775998566	6.821510863664708	0.6366631775030327	0.9340866290018832
ID362340	362340	8	0.7775900959968567	42.46721962170542	68.06797182146462	0.0	9.0	9	0.6355802088915365	1		19341.134328358206	19208.0	15508.0	23051.0	2591712.0	1753.8103771397523	-0.9789030889185604	-1023.4111114984078	-0.041286460667811005	0.053764889487513366	0.7770008868442561	0.5447208556739859	0.36211161365793015	1.4264203008766185	1.269084685925725	6.754294844558252	0.3495750574266228	0.7458100558659231
ID375652	375652	8	0.9254166483879089	38.19905548828182	62.326611527830586	0.0	97.0	97	1.2232433980657107	1		17921.814889336023	17992.0	12317.0	23999.0	8907142.0	2297.4921658093376	-0.9810710869976107	-808.5981538433779	-0.011679131114804151	-0.0029832497268994845	1.2511060957487332	1.2048648321882387	-0.007527769618203693	1.0383787976253838	4.700841776706161	8.450047555678545	0.827307938290172	0.9601941747572816
ID377190	377190	8	0.8647106289863586	41.41440641425982	61.32314927453635	0.0	107.0	107	0.8886893716523738	1		18546.597701149425	18466.0	13393.0	24513.0	4840662.0	2655.405029773903	-0.9805160944765756	-702.9787310979295	0.013671072540728168	-0.010132681573897137	0.9632180758199507	0.8708470360833122	-0.6882518200251867	1.106070338313469	2.48113185787727	5.8455402460677695	0.9124527812147135	0.9812030075187971
ID396645	396645	8	0.7788959741592407	40.081797163529615	64.11147616349659	0.0	232.0	232	0.7328733193381403	1		18699.67231638418	18837.0	12888.0	23246.0	3309842.0	2387.3876639378122	-0.9802985558887584	-779.4734881026042	-0.019915984946153903	0.05843406208494392	0.7639845288512582	0.7221024300798439	0.7513740105057811	1.058000218565645	1.6873597884031248	10.159067930756779	0.2054517432289119	0.7029702970297034
ID378720	378720	8	0.8437882661819458	40.23744155259982	62.070782954258796	0.0	117.0	117	1.184280563847861	1		17921.663793103453	18031.0	12658.0	23848.0	8315652.0	2157.208805508933	-0.9811180539172883	-863.3574706315543	0.020708696021732385	0.011466513923128528	1.2743940259112487	1.1041184189901596	-0.588111742689845	1.1542186091568196	4.40614795450619	9.011390528941574	0.6818444625823569	0.9507692307692303
ID382304	382304	8	0.8543493151664734	41.48084914081172	62.674777479643254	0.0	140.0	140	0.8740985982509862	1		18307.775590551177	18156.0	13029.0	23675.0	4650175.0	2577.2795905336443	-0.980419344421879	-711.3587613264018	-0.007959432594934424	0.002578021742513736	0.9329770281759794	0.8445712173161467	0.20747717371424668	1.104675377336166	2.4003287130805013	6.449353995119286	0.7251838998952421	0.926605504587157
ID393065	393065	8	0.7814027070999146	42.06989032417127	63.86945992375516	0.0	209.0	209	0.7592367519142179	1		18681.629032258064	18827.0	13430.0	23297.0	3474783.0	2411.688419885958	-0.9802975617411588	-770.8351118040925	-0.013933457273794842	-0.006549620356088904	0.7981106468802793	0.6779035684556608	1.43910393423977	1.177321796223117	1.8109410686805294	8.36604437099771	0.32514258529119644	0.7728194726166322
ID394603	394603	8	0.835949182510376	41.212144114306	63.04348702219143	0.0	219.0	219	1.1938236719191277	1		17841.904458598725	17976.0	12868.0	23667.0	8403537.0	2039.9422085580456	-0.9810786984803859	-906.9976897565772	-0.010546147046130107	0.014885370472550398	1.2700133729374514	1.140920519087189	2.2071343864443955	1.1131479815557574	4.477444846973921	8.156280102712563	0.8457769500924336	0.9681397738951693
ID372086	372086	8	0.8042398691177368	38.950572356746015	63.4527603976336	0.0	74.0	74	0.7592367519142191	1		19099.246073298433	18493.0	15591.0	24402.0	3647956.0	2152.1383288482307	-0.9794039354434315	-844.02174937895	-0.008019431538521603	0.008967574392390605	0.825307911302154	0.706972552762934	1.045293062143842	1.1673832429232947	1.8109410686805356	6.6493606137132835	0.5147002848556306	0.8600451467268606
ID380790	380790	8	0.8560698628425598	40.939868110372025	62.03016533679064	0.0	130.0	130	1.1273386007287955	1		18020.29285714288	18093.0	12275.0	23576.0	7568523.0	2183.3483060942235	-0.9809855766694657	-851.6247611421225	0.023765248138365582	-0.009853737424669485	1.1864154552379564	1.0335532432442596	2.9332112396282595	1.1478996974687747	3.9926259781933107	11.308135010267652	0.3923616229371794	0.8870116156283003
ID391030	391030	8	0.8051238059997559	41.192651480734845	63.17402089671271	0.0	196.0	196	0.9440008429729566	1		18822.6847457627	18302.0	16174.0	22737.0	5552692.0	1446.28722611132	-0.9800438465187464	-1278.2790889083453	-0.022112292725304298	0.04961221398994798	1.0540859277187473	0.9398070510588776	-0.9636672752480062	1.1215982328831349	2.799591310899825	14.056266223192102	0.1780592553843528	0.6346982758620673
ID383857	383857	8	0.8245739340782166	40.100274604065255	60.72931822701363	0.0	150.0	150	0.9399855085539525	1		18654.332191780824	18154.0	14432.0	26973.0	5447065.0	3098.502140502563	-0.9801238122788132	-593.7529115338028	0.0065357534569242945	-7.471560147485409E-4	0.9938622456159552	0.9096415144918899	2.494393830274885	1.0925867276089631	2.77582568007725	6.393534816087275	0.8533358360446316	0.9717138103161389
ID388987	388987	8	0.7837671041488647	41.287227883771706	63.24398329086538	0.0	183.0	183	1.1798006969690675	1		17859.271739130432	17928.0	12889.0	23273.0	8215265.0	1998.1931135466582	-0.9810431465809631	-925.0775453496456	0.010827504068585583	-0.002175167664517024	1.2687755549959114	1.1178227270808547	-0.8095638967479993	1.13504183110435	4.372876071354577	8.086326714038654	0.8403775943086906	0.9573361082206037
ID369541	369541	8	0.845051109790802	39.06853739458748	63.31192545756761	0.0	57.0	57	0.6979795051425532	1		19509.714285714286	19051.0	16434.0	24079.0	3141064.0	1981.7642185328564	-0.9793835617803487	-935.3369595233385	-0.011489643610674458	0.023733572994192154	0.8604307702537675	0.5910997292396615	0.7560458178436624	1.4556439932066112	1.5305066249741004	5.981087665348698	0.5376315442010157	0.8563829787233994
ID387463	387463	8	0.8005105257034302	41.910543159931635	63.000977242970414	0.0	173.0	173	1.184280563847861	1		17926.254310344826	18071.0	12968.0	23375.0	8317782.0	1986.8475806756467	-0.9811499123985775	-939.240894834133	0.002243341509436625	0.006158424425821406	1.2908658175763714	1.0995282750843705	-0.668482748558815	1.174017846405377	4.406147954506191	7.810440449655632	0.9076489076768947	0.9716981132075472
ID385921	385921	8	0.8201451301574707	41.05491311746278	64.26261291418805	0.0	163.0	163	1.200143587292333	1		17920.48319327732	18049.0	12650.0	23645.0	8530150.0	2100.386794887549	-0.9809047689092019	-876.5614343220238	0.0034131505303182643	0.002168959592610749	1.2886756510347424	1.1363707839985449	-0.18311098065844408	1.1340274399701502	4.524976108619073	8.502786867615926	0.78650876767698	0.9539078156312624
ID366976	366976	8	0.8268527984619141	38.37203924390172	63.262779997936406	0.0	40.0	40	0.8037642251840341	1		18812.405660377346	18313.0	15089.0	24432.0	3988230.0	2360.197583014668	-0.9794623944283686	-760.2631257256955	0.004428156985810986	4.703795520751804E-4	0.905875444421835	0.7229619176102373	0.8599831299740137	1.253005756397545	2.0295848722482717	6.228195279194809	0.6574952795412748	0.9323144104803509
ID363394	363394	8	0.8116025924682617	42.75749217158781	68.01678969093778	0.0	16.0	16	0.6589548868499985	1		19544.61971830984	19287.0	16794.0	23450.0	2775336.0	1782.3351076384283	-0.979032739594763	-1024.0552416725873	-0.011500607780227847	0.020557930240056387	0.8151718910528758	0.5482964876597224	0.658703433463417	1.4867355698962248	1.364147209216043	5.846917634048016	0.5014378942502973	0.8343023255813966
ID373634	373634	8	0.8057149648666382	39.400850498586266	64.11632619138014	0.0	84.0	84	0.8149800821290174	1		18716.44545454545	18570.0	14393.0	24089.0	4117618.0	2443.501825357859	-0.9798652364385392	-745.5220908763885	0.03362089376354278	-0.012257059884395632	0.828644215652101	0.7839408979614535	0.4889687669801983	1.0570238366270892	2.086622386222457	6.704744403507349	0.5832963697275919	0.9051546391752587
ID392590	392590	8	0.8515381217002869	40.338560365997196	63.71687101285619	0.0	206.0	206	0.8009357206045657	1		18312.77251184834	18326.0	13045.0	23651.0	3863995.0	2514.373208916488	-0.9803750316760225	-727.67529931436	0.01555955240549205	0.014457415599690718	0.8354819902198863	0.7522140892634251	0.13062360545520618	1.1106970769957232	2.015325493754715	8.682340616358863	0.33595524325706405	0.8233009708737863
ID381833	381833	8	0.8881879448890686	40.34555933563765	62.92928856658031	0.0	137.0	137	1.202662254464108	1		17871.03556485355	17953.0	12579.0	24097.0	8542355.0	2245.9395042151345	-0.981024892613947	-822.7681010697966	-0.014681141994889376	-0.0054068694484247235	1.2373155652727037	1.1832811103655207	2.8076595940315263	1.0456649349286844	4.54398861327715	8.566905135681697	0.7780350869702661	0.9531405782652044
ID396171	396171	8	0.8743855953216553	40.41489032200551	63.98353130960231	0.0	229.0	229	1.1772331189594178	1		17864.79782608697	17983.0	13033.0	23518.0	8217807.0	2155.357709166043	-0.9809947753163647	-855.6623642627986	-0.007738499118921111	-0.003081872911573186	1.2329529746952832	1.134685231175429	2.3452010848424916	1.0866035274100272	4.35386356669651	8.452241853452408	0.7658449426759961	0.9531737773152961
ID365962	365962	8	0.8465816378593445	39.74768149952533	63.960478849650784	0.0	33.0	33	0.9138696902410202	1		18202.215328467162	17962.0	13713.0	24452.0	4987407.0	2818.6563865179946	-0.9805562721325495	-651.3360193031458	0.008418100139510732	-0.002312294843623291	0.9362904042197899	0.9245102750466822	1.2902831535310448	1.012742020820172	2.6237256428127456	5.899517554236292	0.9473169072114485	0.9892473118279574
ID376725	376725	8	0.8595626354217529	40.49710424319322	61.69196628932496	0.0	104.0	104	1.1246512581682284	1		18252.289473684214	18227.0	13403.0	24838.0	7629457.0	2232.9085762227314	-0.9808722389364153	-838.348722334456	0.01399101434863414	-0.03684994421303567	1.1408057949653692	1.0612134947715766	2.337484897901389	1.0750012137858505	3.9736134735352393	11.642427948616454	0.3683904522023201	0.8513238289205685
ID361886	361886	8	0.8115389347076416	42.1568384975509	67.68726586745551	0.0	6.0	6	0.7065968624233996	1		18894.707317073175	18779.0	15416.0	23065.0	3098732.0	1824.498566210903	-0.9790525484546161	-968.0581507969134	0.022553224435982313	0.03296040680009669	0.8279818194813331	0.66581892345808	1.0696245324672162	1.2435540509738348	1.5685316342902125	5.02766891867713	0.7797758922816226	0.9322033898305084
ID394138	394138	8	0.8019412159919739	41.110178246159435	63.11140495978564	0.0	216.0	216	1.144652551629842	1		17992.543981481493	18011.0	12778.0	23554.0	7772779.0	2017.7062665580297	-0.9808890427659717	-915.3813678849256	0.056871020714666876	-0.05307552575043301	1.1102171237776208	1.005084926366055	-1.187335475825134	1.1046003125245123	4.116207258470721	12.777551782063055	0.3168194231465884	0.9002079002079004
ID378267	378267	8	0.8811999559402466	39.09704887756343	62.50691897974042	0.0	114.0	114	1.2287966122785925	1		17812.493975903617	17852.0	12327.0	23533.0	8870622.0	2294.688856172818	-0.9810519270254668	-803.8182571276926	-4.306813958346807E-4	0.015211566030857621	1.284758247373936	1.1857484789918036	2.868234172082576	1.0834998063554901	4.743619912186806	8.92796444044407	0.7478505954602823	0.9651837524177951
ID388517	388517	8	0.8061964511871338	42.10639126914683	63.11872717649251	0.0	180.0	180	1.1669063131202162	1		17855.601336302905	17945.0	13044.0	23239.0	8017165.0	1957.3179864517401	-0.9811113529847888	-947.6774353141634	0.0035105416257447124	-0.011841027169855828	1.2603356993083823	1.1009468891971408	2.5200375598376286	1.1447742953590385	4.277813548064271	7.963455561074871	0.8476734753803863	0.9605122732123803
ID368033	368033	8	0.7693026065826416	39.0325235676109	63.02207274910472	0.0	47.0	47	1.1439914758879395	1		17693.177829099302	17861.0	12914.0	23396.0	7661146.0	2010.4002073633428	-0.9811839105763022	-917.8556115660044	-0.009837077132170849	-0.011682029291066608	1.2359737740393446	1.0559424251626812	-0.9374618557988371	1.1704935274751627	4.1114541323062115	9.04485730746911	0.6315414705920851	0.9311087190527454
ID380322	380322	8	0.8930449485778809	40.81860674446765	61.97085642864248	0.0	127.0	127	1.140680350344497	1		18070.75348837208	18006.0	12966.0	25253.0	7770424.0	2351.6902783312257	-0.9808736541208041	-788.1469473951057	-0.007350458248124104	-0.041636782153098344	1.2098845400837315	1.0263120519423667	-0.8558410098624629	1.178866152642309	4.087688501483631	12.674470108154384	0.31976287088153027	0.8660624370594164
ID383394	383394	8	0.8195056915283203	40.03517045133258	61.37812891997141	0.0	147.0	147	0.887837728551477	1		18775.27203065134	18207.0	14724.0	26771.0	4900346.0	2909.1906498634917	-0.9798475167557767	-627.5870568938495	-0.015116839551716315	7.945691061282878E-4	0.9582433777665786	0.8541566957997109	0.32342379475177396	1.1218590013737653	2.476378731712753	6.013013689631507	0.8606816509995662	0.9702048417132217
ID375212	375212	8	0.8395864367485046	38.69361585107541	63.594521679211724	0.0	94.0	94	0.8414681091235143	1		18645.05531914895	18416.0	14096.0	24151.0	4381588.0	2568.19548564401	-0.9800233052095323	-712.3252886107218	0.004806890738959329	-0.0028775311839213144	0.979688605455706	0.7462422440699658	0.7178935023944578	1.3128291962038174	2.2244630449934157	6.229462234812416	0.7203340505448814	0.9105058365758752
ID392117	392117	8	0.8635264039039612	40.618530225490424	63.5364076167249	0.0	203.0	203	1.1675544144271208	1		17804.199556541014	17832.0	12881.0	23498.0	8029694.0	2202.433633778735	-0.9809421652325068	-832.1841962420614	-0.006106541010555216	-0.028853121072234745	1.236539135048531	1.0817015596918396	2.3239161304780973	1.14314260155158	4.282566674228778	9.199965491568035	0.6358308569515739	0.918450560652395
ID371636	371636	8	0.8359724283218384	38.10975787015399	63.96068419591151	0.0	71.0	71	1.1906511346285469	1		17696.29764453962	17799.0	13082.0	24111.0	8264171.0	2055.773241755531	-0.9811159139334971	-894.4612898961268	-0.0013058366906797557	0.013281202131746706	1.2710198842242175	1.1256582392851928	-1.0144601422196924	1.1291347940839762	4.453679216151337	8.405692276617607	0.792103301125417	0.960040983606557
ID373175	373175	8	0.8047689199447632	39.38887786764103	64.2122645774086	0.0	81.0	81	0.822372343074944	1		18675.183035714286	18588.0	14318.0	23782.0	4183241.0	2364.490602518229	-0.9797822944335716	-765.5172649902906	0.006485963778650482	-0.006135974075242276	0.8354245991400125	0.7929980237560317	0.9901330296557509	1.053501489427461	2.1246473955385823	7.74044908165033	0.4456197319739312	0.881656804733729
ID385463	385463	8	0.8766509294509888	41.28710612150518	65.06175797007269	0.0	160.0	160	0.8432642010478018	1		18831.597457627122	18649.0	14398.0	24280.0	4444257.0	2343.430246962023	-0.9798877182149586	-783.03305524363	0.005315880914720961	-0.012662956190025419	0.8577770351046878	0.7720729344680173	0.31338280068690005	1.1110051872181266	2.233969297322436	7.713926033509037	0.4717763039178723	0.8818011257035653
ID377782	377782	8	0.8102717399597168	40.623970582181975	61.565585057178595	0.0	111.0	111	0.8583792591811285	1		19030.358024691348	18473.0	15153.0	25231.0	4624377.0	2512.998000357549	-0.9795549500835805	-725.6470598665287	-0.004480808152358042	-0.003118986388514999	0.9429921725940859	0.8040552333077706	0.5270482079163894	1.1727952677016331	2.314772442119216	6.491633125833626	0.6902560659856537	0.9154135338345866
ID364473	364473	8	0.7780816555023193	41.944214665992085	68.30626679922253	0.0	23.0	23	0.9472008550077581	1		18611.105442176857	18090.0	16323.0	23383.0	5471665.0	1475.2567032146771	-0.9796137202766189	-1212.4154132888252	0.02635610068473446	0.0474621096725551	1.097422067198541	0.9073722406334308	-0.6500756224962403	1.2094507833217796	2.818603815557883	13.408964642538583	0.19699418578791256	0.6183524504692389
ID362939	362939	8	0.8248518109321594	42.11559098005082	68.0048031067005	0.0	13.0	13	0.7119297445877751	1		19131.976331360944	18705.0	15624.0	23774.0	3233304.0	1881.165304857169	-0.979165281798641	-955.9413457453053	-0.048922790881575764	0.024165103391663688	0.752738593382249	0.6904056536396773	1.543159561328605	1.0902845152179232	1.5922972651127945	8.148032270610393	0.30138978760836643	0.7772621809744769
ID390074	390074	8	0.8059609532356262	40.499222518406235	63.960876155817076	0.0	190.0	190	0.6296009583000873	1		19503.848484848473	19409.0	16248.0	23044.0	2574508.0	1781.2218444962618	-0.979188526496843	-1030.3761159205137	-0.027747996659199255	0.024454001310957707	0.9347281084610515	0.4647349589469034	1.0534063102383633	2.0113143856858966	1.2453190551031463	5.679618824546342	0.4851232818132706	0.81875
ID376261	376261	8	0.8966856002807617	39.70188903539154	61.45529316769019	0.0	101.0	101	1.2014035809068482	1		17998.330543933058	18010.0	12487.0	24784.0	8603202.0	2391.695079608606	-0.9809791090146024	-776.2208628571036	0.004879149451909151	0.008183775201876652	1.2765813307407594	1.163519364806532	-0.780608767635239	1.0971723972578893	4.534482360948104	8.693980153708994	0.7538766498559991	0.9334637964774956
ID379844	379844	8	0.8884615898132324	40.869412014585706	61.292817481410815	0.0	124.0	124	1.0595383664339963	1		18309.332432432435	18159.0	13405.0	24727.0	6774453.0	2290.2511206027716	-0.9806502024322975	-810.3210068628115	-0.04975298951466819	-0.06933323981663556	1.128634108180805	1.0100955166861687	-0.98965851969152	1.1173538438063035	3.5268196140707513	12.521806008199846	0.28265662489351284	0.7876857749469213
ID361409	361409	8	0.7698681950569153	42.23427104671976	67.5277000710942	0.0	3.0	3	0.5347436508795197	1		19745.218749999996	19611.0	17528.0	22652.0	1895541.0	1354.45408853919	-0.9786797147965645	-1338.3670421851127	-0.015565714579212932	0.032748576813434765	0.7103673950933777	0.44580124535881294	0.8774272063865307	1.5934621145385603	0.8983408450934852	4.545521203007524	0.546365960815722	0.8076923076923076
ID387011	387011	8	0.8389207720756531	41.406239671852504	63.757767050571225	0.0	170.0	170	0.8583792591811289	1		19003.676113360325	18438.0	15169.0	25548.0	4693908.0	2740.8963136149614	-0.9794063478906031	-659.4844374455412	-0.017553219106435057	-0.03382439624486622	0.9425227189124477	0.8477438401323345	0.5770227131333681	1.1118013181497348	2.3147724421192186	5.862275398541783	0.8464196430010437	0.9662698412698415
ID369101	369101	8	0.8013874888420105	39.00959948857366	64.14391570745913	0.0	54.0	54	0.9415936970840041	1		18825.647457627096	18311.0	16271.0	23716.0	5553566.0	1491.884583332441	-0.9798757185139824	-1228.8398981340092	-0.02868204187257143	0.008160908720909315	1.093598071853568	0.9763514840957057	-0.5952292142443014	1.1200864541794144	2.7853319324062875	13.6724873559005	0.18723703763757146	0.5901309164149053
ID381389	381389	8	0.8403944969177246	41.19449932113182	62.356751095621306	0.0	134.0	134	1.177875538171738	1		17969.321041214767	18007.0	12293.0	23567.0	8283857.0	2180.050160215656	-0.9810296346944605	-852.5141769915292	0.0015455098731783372	0.006254730002732413	1.237362247987897	1.1282798611494236	-0.342612833560372	1.0966802569066036	4.35861669286102	8.951341287357266	0.6835689230985916	0.945360824742268
ID382926	382926	8	0.8652439117431641	40.20994888283616	61.82574587775133	0.0	144.0	144	0.8809949465529819	1		18386.007782101176	18151.0	13966.0	24624.0	4725204.0	2822.5478973352615	-0.9802214891347809	-645.6642549527414	0.005256287670914105	1.2596021976404238E-4	1.0139428538086535	0.8006372201654642	0.6763151826023942	1.266419831942245	2.438353722396623	5.925744949202059	0.8726109555915248	0.9624765478424021
ID384981	384981	8	0.8697001934051514	42.47522004696615	64.17620903346305	0.0	157.0	157	0.8801358581511425	1		18867.760784313723	18496.0	14628.0	24497.0	4811279.0	2574.4467828693123	-0.9798464459341482	-712.6442988775499	-0.004716248355825626	-0.005036092923028904	0.993505362723666	0.7908735318095084	0.7253881967250169	1.256212684789866	2.4336005962321097	6.248195467136509	0.7833393661216677	0.9499072356215211
ID374740	374740	8	0.8706337809562683	39.00727205286113	64.09390660389965	0.0	91.0	91	0.8878377285514775	1		18441.27969348659	18055.0	14180.0	24958.0	4813174.0	2664.267439063746	-0.97995215530058	-676.6754434920119	-0.0024295562968834434	-0.0036096079518390203	0.936510467285732	0.8526697535877088	0.5191896318812919	1.0983272988695254	2.476378731712755	6.068646134761314	0.84497391233051	0.9594843462246772
ID365520	365520	8	0.8097336292266846	41.07856272443155	66.31418120040979	0.0	30.0	30	1.1306887971211983	1		17781.274881516594	17835.0	11916.0	23581.0	7503698.0	2104.0679444256275	-0.9809290445812293	-869.3572383981007	0.02515940538093288	-0.007311307748436264	1.1902633949821957	1.0190471230600437	-0.4832088545594248	1.168016049550305	4.016391609015897	9.575341233515934	0.5504747407965481	0.9204793028322446
ID393680	393680	8	0.8468012809753418	41.12242665465871	62.97912625179625	0.0	213.0	213	1.1727263308358904	1		17895.68571428571	17987.0	12665.0	23589.0	8142537.0	2119.811687493546	-0.9810075849343187	-872.1139427862412	0.0042195769908029476	-0.052514907404971015	1.1585810652161233	1.1017978288311618	-0.7658971555882091	1.0515368926123223	4.320591683544901	10.849025043550292	0.4612874784698	0.9099099099099105
ID363997	363997	8	0.784072756767273	42.10295970305939	68.13665607400065	0.0	20.0	20	0.9302779970041759	1		18695.396491228064	18149.0	16242.0	23313.0	5328188.0	1470.5039212399302	-0.9799032378865917	-1239.8112983869516	0.029477467572063532	0.07655186067011067	1.0654670367969892	0.9716373066718802	-0.7036236643120335	1.096568677922116	2.7187881661030584	13.170613449189524	0.19695781955983865	0.6033755274261619
ID367583	367583	8	0.8221220970153809	38.53640537984139	63.56826343682653	0.0	44.0	44	0.8963177465184375	1		18352.63257575757	17967.0	14310.0	25740.0	4845095.0	2811.8165700168774	-0.9799492391496527	-637.9903396214934	0.0012135868960655208	8.179375475587401E-4	0.9229063212197465	0.8930761736765928	-0.9609022265619799	1.0334015713579612	2.5239099933579157	6.1735030082493845	0.8321859879573876	0.9465240641711222
ID370143	370143	8	0.7755002975463867	39.013719318190034	63.531169130089964	0.0	61.0	61	1.0327835054614252	1		18073.80453257791	18001.0	13003.0	23188.0	6380053.0	1858.6540947874903	-0.9807255970405192	-989.5724142528345	0.0518727285441773	-0.03935633422447942	1.016944320511603	0.8797556204414795	-0.676137621617426	1.1559395551247282	3.3509539459836803	15.187652645465604	0.1825563783325678	0.7588805166846074
ID366555	366555	8	0.8546919226646423	38.15776854645855	64.3912699506514	0.0	37.0	37	1.1199328922575085	1		17909.07971014493	17911.0	13215.0	23918.0	7414359.0	2052.683222642283	-0.9807250393126382	-887.8407923775235	0.022249850059989328	-0.07840395312578813	1.1211156258719162	0.986609278802629	-0.4923814224462435	1.1363319299333237	3.9403415903836247	12.52477703352798	0.3156485002115898	0.845918367346939
ID388064	388064	8	0.8495746850967407	42.41922553534029	63.40255013969683	0.0	177.0	177	0.9448018620759068	1		18927.199324324323	18466.0	15312.0	23613.0	5602451.0	1486.0731022462792	-0.9793732862500244	-1209.46802155537	0.004114106404668653	0.0030160416829647656	1.1527890085036097	0.9803356860687307	-0.7426449434142732	1.175912521481737	2.804344437064353	12.816434327710134	0.21453926320242275	0.6008146639511206
ID389603	389603	8	0.8630574345588684	40.384186740244	63.32457733922205	0.0	187.0	187	1.172726330835891	1		17890.737885462564	17902.0	13068.0	23474.0	8122395.0	2175.3608717438774	-0.9809688500840525	-847.8462869503885	0.013898429230831282	-0.034718134080442165	1.1656676597288451	1.0865661293510893	-0.4343809261154513	1.0727995547081852	4.320591683544906	11.75551201158467	0.392889109011145	0.8938053097345122
ID391651	391651	8	0.7887763381004333	41.467082930595346	63.183642608418076	0.0	200.0	200	1.1746599287373105	1		17838.54923413566	17929.0	13014.0	23525.0	8152217.0	2044.0872867463922	-0.9810449458636845	-903.3456664540045	-0.001852369454446724	-0.012575267604419077	1.2381440706022488	1.1323004345547365	-1.302300087659467	1.0934766364274462	4.33485106203845	8.2976058682375	0.7911857197874573	0.9450777202072543
ID372706	372706	8	0.8035621643066406	39.372098269680365	63.892956856007594	0.0	78.0	78	0.7895203758985737	1		18896.375609756105	18645.0	14781.0	24274.0	3873757.0	2318.2676426866014	-0.9795089339047861	-779.2714804753228	-0.00958309675766718	0.012949470052325716	0.8255238223038703	0.7419326910775255	1.1458889102499479	1.1126667314051677	1.9582879797805277	7.154803616595447	0.48071866673868874	0.8637316561844873
ID379368	379368	8	0.883019208908081	41.23436211522813	61.850377333847376	0.0	121.0	121	1.1707895395375192	1		18135.13245033113	18091.0	12669.0	25525.0	8215215.0	2335.1498853056264	-0.9808767663915224	-796.6894811272869	0.045345611993048186	-0.04067676413233742	1.225473521303823	1.0207849508428721	-0.7562097886410013	1.2005207563962788	4.306332305051351	12.063260299681017	0.3718673129656387	0.88910696761531
ID362485	362485	8	0.8333283066749573	41.93643317875035	68.01445566113843	0.0	10.0	10	0.7140517455518923	1		19089.467065868263	18699.0	15785.0	23224.0	3187941.0	1811.2777383923087	-0.9794299234941065	-1003.6359558017003	-0.019934965903863667	0.05550144072176582	0.774582598352903	0.6933422076882555	0.9777328710417583	1.1171721406309874	1.6018035174418295	6.66472343001583	0.4531634172859615	0.776497695852534
ID374263	374263	8	0.8304353356361389	39.64279685099221	64.26423687499175	0.0	88.0	88	0.75923675191422	1		19049.609375	19109.0	14990.0	23684.0	3657525.0	2200.6119825907795	-0.9794742587238005	-826.1649638232457	-0.016807584960009718	0.011903118984781792	0.8125508636418906	0.7107666922178391	0.2405404198580771	1.1432033500422614	1.8109410686805398	6.97108624498448	0.4682882601386372	0.8523489932885916
ID360945	360945	8	0.7897035479545593	42.00217223068598	68.14720055907536	0.0	0.0	0	0.9503900924994992	1		18434.400673400658	17908.0	15684.0	22738.0	5475017.0	1413.4779075031718	-0.9798997228160822	-1271.5972553712893	0.015750190009088238	0.0377286210736355	1.1145481004962863	0.9472004826913814	-0.7885417422437202	1.176676026736602	2.8376163202159526	13.398771827189995	0.1986248372929296	0.619937694704051
ID386544	386544	8	0.8582675457000732	40.75115459040846	63.58488730721866	0.0	167.0	167	0.8680193489348208	1		18715.480000000003	18365.0	14581.0	24878.0	4678870.0	2630.7093477404833	-0.9797601471385696	-688.7641225459545	-0.010520107505252488	-0.010007726385026311	0.9495504665900438	0.8252076214137061	0.6915627066442301	1.150680679564398	2.3670568299288925	6.06885118763736	0.807617223120736	0.9449715370018982
ID375804	375804	8	0.9060202240943909	38.337812969016284	61.60301352972221	0.0	98.0	98	1.2058031902242208	1		17893.84375	18009.0	12543.0	23572.0	8589045.0	2240.3018144423845	-0.9810469675920794	-826.87183708244	-0.0010615184481110045	0.002018635294014645	1.2603349392923306	1.1658806071525165	-1.4732528660936026	1.0810154415129216	4.567754244099718	8.264429322854662	0.8404015678089016	0.9543197616683218
ID393212	393212	8	0.8408239483833313	42.39135629587878	63.194226491287694	0.0	210.0	210	0.6415037312259627	1		19892.192592592597	19727.0	16506.0	23179.0	2685446.0	1603.434171313486	-0.9787000787131704	-1140.0742612314152	-0.03866264900318204	0.06284222521322445	0.9601080064672578	0.4980245879364578	1.1867782586792606	1.9278325402475038	1.2928503167483096	5.542762928292689	0.5288171155660437	0.8023598820058985
ID382457	382457	8	0.8575258255004883	41.25151847279427	62.69428451901617	0.0	141.0	141	0.8723659927848236	1		18498.900000000005	18318.0	13718.0	23864.0	4624725.0	2513.4375479070322	-0.9801522967994906	-726.9275133819117	-4.340036858066719E-4	-0.008894270376556452	0.972550478199954	0.7818338253714258	0.6764320265320719	1.24393502383697	2.3908224607514708	6.622192172179635	0.6850994708237256	0.9263351749539602
ID377339	377339	8	0.905277669429779	40.961863125936695	62.20636032298246	0.0	108.0	108	1.1830023329693469	1		18098.054112554106	18152.0	13008.0	24997.0	8361301.0	2292.3820883848985	-0.9809170020759281	-811.6345589052909	1.698770106335163E-4	0.0027926099693467	1.2521595455654466	1.1227917589726488	-1.042375924831678	1.1152197507320225	4.396641702177154	8.245091444355008	0.8127182002269375	0.9487179487179482
ID384507	384507	8	0.8612319231033325	41.423162969079556	63.78527097159845	0.0	154.0	154	0.8645262991554701	1		18886.808163265305	18403.0	14651.0	25181.0	4627268.0	2757.8788148339904	-0.9797034205120573	-661.1273998044077	0.0025775317978883935	0.00140509420009397	1.0493525228699776	0.759175356018577	0.48860056957845377	1.3822267998439874	2.3480443252708296	6.252345079316615	0.7547971921490535	0.921641791044777
ID385543	385543	10	0.8994704484939575	59.72603343584242	35.830598111812215	0.0	161.0	161	1.3127335861392377	1		18873.562937062936	18862.0	13145.0	24836.0	1.0795678E7	2311.0314869523586	-0.9809687609109657	-841.9109127708747	-0.007877749835189787	0.0071041568690013825	1.412777855166056	1.2326100543249567	1.9369655624688216	1.1461677196360116	5.413810701383543	9.210979322225732	0.8018651067718763	0.9587542087542082
ID388609	388609	10	0.8913753628730774	58.85035359470975	36.54721833245553	0.0	181.0	181	1.2776898861896537	1		18644.994423791828	18795.0	12829.0	23397.0	1.0031007E7	2060.8932131712877	-0.9811140777007842	-939.9788311859643	0.02363687845095163	-0.0057775019018436865	1.3779990849109518	1.2280467369659318	-0.33035363046473865	1.1221063852304995	5.128623131512596	8.734847897341696	0.8446950653735973	0.961675579322638
ID361475	361475	10	0.8818709850311279	62.78631108036843	41.17036832099426	0.0	4.0	4	1.2765051943389976	1		18336.387337057728	18547.0	13035.0	22852.0	9846640.0	2038.4623519059298	-0.9812521921254286	-941.6103441255896	0.010549028987317603	0.005978306287421103	1.3405863655455208	1.2456627129155602	-0.533582010975973	1.0762033346954611	5.119116879183563	8.844028125659106	0.8224408615616554	0.9530973451327432
ID373251	373251	10	0.8282114267349243	64.3004379226704	38.26622028393946	0.0	82.0	82	0.8121906384105163	1		20253.316513761463	19812.0	16673.0	24692.0	4415223.0	1977.534527433459	-0.9791416863537306	-961.5423514763896	-0.011286063627540406	0.04286715212437307	0.9473834225128704	0.7292710139589876	1.2993563930385674	1.299082788673881	2.0723630077288933	7.169408929038981	0.506651100856904	0.8164794007490632
ID380418	380418	10	0.9049797058105469	63.33459695004951	38.1245037915153	0.0	128.0	128	1.3121571937574925	1		18794.63780918727	18875.0	12382.0	24579.0	1.0637765E7	2300.3086813833443	-0.9810635141593194	-846.5947581950319	-0.0010180275557282862	-0.004955927422063826	1.3382800525400953	1.286099097812659	1.2564721413431226	1.0405730435673142	5.409057575219022	9.567716711947451	0.7425314489820323	0.9546979865771815
ID371723	371723	10	0.7767727375030518	65.58215409115583	38.969310329292774	0.0	72.0	72	0.6497059384952114	1		20815.03597122302	20605.0	18409.0	23702.0	2893290.0	1325.798317941351	-0.9790344152915017	-1466.2927164647795	-0.038545812210862486	0.045998194439714375	0.8892386088127474	0.5322438321716282	0.6970899884279672	1.670735394310783	1.3261221998999257	5.709514420950896	0.5112049624043431	0.7420212765957453
ID383499	383499	10	0.9048584699630737	60.2738896149572	37.52286616679956	0.0	148.0	148	1.3530299806794832	1		18709.070957095708	18777.0	12742.0	24935.0	1.1337697E7	2277.854741067361	-0.9809472209654758	-845.7529135439662	0.007932032277450807	-0.006166972698183529	1.4037179934958293	1.3341695807177258	0.09871177590967939	1.052128615269949	5.751282659064163	9.11012778153552	0.8708144748119743	0.9603174603174598
ID399881	399881	10	0.9341537356376648	62.725313785405966	43.039361332927086	0.0	253.0	253	1.35916620254861	1		18531.965517241402	18616.0	12599.0	25227.0	1.1285967E7	2388.043147186025	-0.9810468396270824	-803.373339687775	-0.0014189143430550887	0.008150178638299262	1.3748650786058265	1.3625676456806592	0.1153582928302578	1.0090251907596295	5.803567046873836	9.12372214439389	0.8761142993740046	0.969817315329627
ID364054	364054	10	0.9569272398948669	64.83400084844367	37.70999494621646	0.0	21.0	21	1.3264918685542886	1		18592.089193825042	18775.0	11973.0	24635.0	1.0839188E7	2352.9536345758675	-0.981122559172557	-821.3437647010759	-0.014956680598027183	-0.009918567878769597	1.3853582605686758	1.3072345667641412	1.092423638525531	1.059762567324025	5.527885729331932	8.81300956336525	0.8943766207188962	0.9756711409395978
ID402962	402962	10	0.9446370005607605	62.665673181057215	42.706351622012285	0.0	273.0	273	1.3580525881030985	1		18562.726973684206	18672.0	12896.0	25082.0	1.1286138E7	2361.0511769326276	-0.981018969071779	-812.6882489173931	0.022125229732052575	0.02007466351487702	1.4209916560074416	1.3396592061006003	0.06591327403813452	1.0607112984678984	5.794060794544817	9.943770223786654	0.7363609532158103	0.9493769470404985
ID404499	404499	10	0.9558287262916565	61.530117619743756	42.931181184995324	0.0	283.0	283	1.3558226151896646	1		18487.01639344264	18558.0	12444.0	25075.0	1.127708E7	2430.8558649545666	-0.9809654623166053	-783.8789414817677	0.0024802247239458517	-0.002190390687274459	1.396943754766866	1.3471118465589311	0.6623466032946402	1.0369916635617344	5.775048289886735	9.096885138407254	0.8769605595202885	0.9650516282764097
ID387100	387100	10	0.9116476774215698	59.52331994929875	37.00844334766153	0.0	171.0	171	1.3412374214135967	1		18620.580101180425	18846.0	13291.0	23222.0	1.1042004E7	1873.416126721482	-0.981179046382607	-1036.3240778961224	-0.0014564167201866671	-0.01485825665824627	1.3891288476097272	1.320365716694173	-0.762123550014355	1.0520788521287254	5.6514670096093305	8.972652687915993	0.8821234063298994	0.965881397238018
ID369182	369182	10	0.8180846571922302	65.38292100500163	37.71386842317891	0.0	55.0	55	1.0150519986633824	1		19441.769230769216	19161.0	15066.0	24630.0	6571318.0	2497.257995391938	-0.980180316487543	-770.0370631354971	0.0020775932998718808	0.00390262501052555	1.1223435659794625	0.9446354039793783	0.31875207859473953	1.1881235461337458	3.2368789180352984	7.293762614001849	0.7645978441118763	0.9471488178025038
ID390174	390174	10	0.8721312880516052	59.42497130833748	35.72292104272525	0.0	191.0	191	1.1233051759884722	1		18846.449760765558	18983.0	14003.0	22013.0	7877816.0	1894.0659001630888	-0.9807212131850098	-1012.3491669120771	-0.05697963709056614	-0.10139679896642138	1.102077631189213	1.0288017922679984	1.3217484353307989	1.0712244471888777	3.964107221206214	15.491819325863636	0.2075632250830883	0.7258485639686689
ID365593	365593	10	0.8748739361763	63.68792892476827	36.833975100398646	0.0	31.0	31	1.3029002372992453	1		18595.039145907467	18764.0	13202.0	23690.0	1.0450412E7	2062.7637894891873	-0.9811692025902242	-939.404833536586	-0.014922769258750915	-0.0021903797509984246	1.3660515003811975	1.272571971098705	1.268101423371862	1.073457165021311	5.333007556586768	8.904587651218407	0.8451901687378351	0.9630901287553645
ID392216	392216	10	0.896247148513794	58.75685895896862	40.05393347803606	0.0	204.0	204	1.2434839458191669	1		18483.59295499021	18550.0	12658.0	23463.0	9445116.0	2167.6816301467707	-0.9810905958536211	-884.8143617155984	0.016189845689773944	-0.015528468570471885	1.2981138875984324	1.1344447688870003	-1.0640078204458714	1.144272443401548	4.85769494013518	10.966286057335584	0.5075992377845587	0.9068322981366465
ID376359	376359	10	0.9077389240264893	65.8108319254626	39.22298775936087	0.0	102.0	102	1.3156117601405852	1		18789.618213660237	18933.0	13254.0	24567.0	1.0728872E7	2083.0028420404005	-0.9810521852646485	-934.0950458161955	-0.007013451005001613	0.00968085553371878	1.3694120440237278	1.2840725641787736	3.091578220764954	1.066460013417959	5.437576332206135	8.820428996892455	0.8782857045304009	0.9678510998307958
ID381479	381479	10	0.9411461353302002	61.32696403429082	37.11068389388408	0.0	135.0	135	1.3451797611989642	1		18778.15333333333	18865.0	13107.0	24904.0	1.1266892E7	2227.3063535302795	-0.9809536840764992	-868.4412415156702	0.016116729226706643	0.0030326003463720086	1.417804935242934	1.304237100413621	-0.39707633510102325	1.0870760652287046	5.684738892760938	9.248759865956027	0.8351286417522794	0.9598715890850725
ID399396	399396	10	0.9423387050628662	62.95691361333687	43.16109380397952	0.0	250.0	250	1.3774108605456346	1		18621.542857142846	18768.0	12350.0	25003.0	1.1731572E7	2469.6445919848393	-0.9809837219303338	-777.9424673230977	-6.357999153686556E-4	-0.002930206593280679	1.4475641623416962	1.3330691504244754	1.2729806907401964	1.085888276598977	5.96042021030285	9.111144494231523	0.9022790513478814	0.9713400464756002
ID377889	377889	10	0.8453379273414612	63.94248581729189	39.886122792112275	0.0	112.0	112	0.8792759303853388	1		19510.972332015815	19893.0	14682.0	23438.0	4936276.0	2350.1134832497096	-0.9804260236949824	-831.6792125463384	0.006053411584079672	0.026443310092806094	0.8906282054643855	0.7901892252731406	-0.01916757451974848	1.1271075041000802	2.428847470067592	9.626661539217045	0.3293507832277372	0.8488372093023256
ID395808	395808	10	0.9505142569541931	58.970183980835586	43.26120661194656	0.0	227.0	227	1.3367176531387022	1		18564.807432432426	18765.0	12423.0	24401.0	1.0990366E7	2264.7535651235703	-0.9810735878781105	-849.8314199732844	0.0014496045595918472	-3.187562453044395E-5	1.4101306432423542	1.2871256287136292	-0.23105350842480588	1.0955656633546003	5.613442000293203	9.476449656161055	0.7855028846614323	0.9508856682769726
ID361005	361005	10	0.9192553162574768	63.06182095790239	40.055982712551796	0.0	1.0	1	1.3440545583578114	1		18427.954545454548	18583.0	12311.0	24797.0	1.0946205E7	2291.2691033944175	-0.9810571000429319	-833.0649233333178	0.0022818153264282386	-3.627288272830191E-4	1.3980673748883696	1.3292285296862463	0.5031704654382312	1.0517885703358867	5.675232640431898	8.981921107339732	0.8840056906195725	0.967585089141005
ID370217	370217	10	0.8171800374984741	64.32831224741392	36.420309719951725	0.0	62.0	62	1.302900237299247	1		18624.021314387217	18837.0	13977.0	23409.0	1.0485324E7	1844.3628859475843	-0.981110378396023	-1048.9425260913579	-0.01019697757050902	0.009280753217595123	1.3723340111725668	1.2639244856529177	0.3473298124128527	1.085772153914438	5.333007556586783	8.840327995230194	0.8575220693235279	0.9630901287553645
ID379945	379945	10	0.9247536659240723	63.600616329735324	38.03059620505337	0.0	125.0	125	1.3344520283692713	1		18797.210884353746	18987.0	12675.0	24645.0	1.105276E7	2329.861859841923	-0.9810115068054092	-833.6367190349509	0.014104339969654161	0.003614957490234847	1.375338175732246	1.3213642686690972	1.3700974515759214	1.040847106542023	5.594429495635139	9.547965960275935	0.7711590239084285	0.9438652766639938
ID385065	385065	10	0.9016196131706238	60.223799678601445	36.62406751521404	0.0	158.0	158	1.3372834595780674	1		18727.82094594596	18854.0	14044.0	24376.0	1.108687E7	2125.343817719833	-0.981055344749668	-912.630228833939	9.36125419908726E-4	5.004430515111836E-4	1.3980215175688069	1.3059612228714834	0.9454433623323948	1.070492364616237	5.618195126457721	8.974611575083948	0.8765473079523156	0.971240755957272
ID366632	366632	10	0.8922631144523621	63.91334446086834	37.48418115293631	0.0	38.0	38	1.3115805480720928	1		18660.847368421055	18779.0	12602.0	24959.0	1.0636683E7	2258.8256104334014	-0.9809216591648308	-849.5175867779177	-0.0024122306733443534	-0.0020063329008277353	1.3623055187572097	1.278711790410072	-1.46908260896597	1.0653733929522382	5.4043044490545	8.963038321440727	0.8453550751925326	0.9594936708860757
ID374824	374824	10	0.7857411503791809	65.23265826423372	38.72402113714025	0.0	92.0	92	0.7441410751534924	1		20404.027322404374	20380.0	16709.0	23577.0	3733937.0	1648.4944227648293	-0.9789365564539915	-1150.4919480872345	-0.046653989480908	0.08736310347067608	0.805527710225376	0.7479299066688323	1.230989847280914	1.0770096275639995	1.7396441762128156	8.058173857320611	0.3366642683003551	0.7079303675048392
ID383018	383018	10	0.9295721054077148	60.81200101860388	37.60705042680054	0.0	145.0	145	1.3719077987476531	1		18688.26163723916	18810.0	13210.0	25192.0	1.1642787E7	2284.8235475971787	-0.9811051276195873	-849.4108767421081	-0.002470861108321492	-2.327956247826296E-4	1.4147241008143232	1.357565183125034	1.0616983925950865	1.0421039950050228	5.912888948657715	9.609726331668291	0.8046139293337157	0.961360123647604
ID393769	393769	10	0.8844793438911438	59.031112335116546	43.59127696622828	0.0	214.0	214	1.3224938215362434	1		18396.83304647159	18622.0	12828.0	23242.0	1.068856E7	1953.244458633356	-0.9812086720412728	-983.6041842517398	0.00429325312189695	-0.010115540155189121	1.4133986028289005	1.255665587365382	-1.4508324355544429	1.1256170568427153	5.494613846180318	9.066365245056163	0.8400025768958963	0.9657477025898085
ID362549	362549	10	0.8594297170639038	63.61383985834868	39.870440232407866	0.0	11.0	11	1.3746620833888035	1		18404.622792937418	18655.0	13247.0	22556.0	1.146608E7	1822.6399515142461	-0.9811178710414143	-1049.364234459322	0.002976549589894401	-0.008029238134138238	1.3978669305303295	1.3761969945201653	0.7127961665456225	1.0157462457020696	5.936654579480273	9.25896842554285	0.8702147462098561	0.9659706109822115
ID367671	367671	10	0.8981534242630005	64.23605528654758	37.16928215786722	0.0	45.0	45	1.303480723065312	1		18580.46276595742	18773.0	12975.0	23523.0	1.0479381E7	2019.307577989521	-0.9810898194835819	-954.7664318651883	-0.012601307568870379	0.0021115663919649406	1.3758198615505361	1.2554865453526223	-1.3955414700416002	1.0958459623827481	5.3377606827512665	8.833987269789464	0.8595188869448038	0.9631217838765008
ID372790	372790	10	0.8695203065872192	64.28658736439247	39.2930670045009	0.0	79.0	79	0.9583167526479159	1		19014.89768976898	19096.0	13967.0	23768.0	5761514.0	2532.5502066297922	-0.9804986304004711	-755.0014798953696	0.007255486504247936	-0.004058272637768403	1.049709129049595	0.8937098986133867	0.4913044172847364	1.1745524254327329	2.8851475818611036	7.191355444962866	0.7010619349484525	0.9183055975794243
ID406577	406577	10	0.9219696521759033	62.55947707281759	42.833894487657766	0.0	297.0	297	1.3389794443554461	1		18484.51689189189	18541.0	12310.0	24841.0	1.0942834E7	2426.139742569585	-0.9810676724222676	-789.618369442496	-0.006887272756873528	0.026821220207047962	1.4101740733360888	1.2949876947514531	-0.8466886248069904	1.0889478556834806	5.632454504951274	9.46902869255991	0.7893992172842976	0.9673469387755099
ID389693	389693	10	0.9077096581459045	59.866714864320045	35.878467617528855	0.0	188.0	188	1.3144612467940295	1		18780.34150612962	18919.0	12893.0	24008.0	1.0723575E7	2113.819765427699	-0.9808665852519588	-910.9257538742426	0.014688370051076016	0.004479525998087289	1.3846716483009425	1.288472790227359	-0.1112913155740204	1.0746611483014776	5.428070079877085	8.714564080927902	0.8981812290336108	0.9760683760683765
ID405564	405564	10	0.9323024153709412	62.432660818525974	43.03695364392221	0.0	290.0	290	1.3287710658854746	1		18438.550600343056	18546.0	12555.0	24389.0	1.0749675E7	2412.8375512147613	-0.9810033372120306	-789.2632166325202	-0.012758382743645404	0.019539414186148976	1.370975930986596	1.3335815109594409	-1.262118927231844	1.0280405957340035	5.546898233989981	8.850497485139353	0.8898661692778276	0.9692691029900325
ID386629	386629	10	0.8345801830291748	59.777665368737566	37.17481777230393	0.0	168.0	168	1.3081153358134852	1		18577.300353356895	18707.0	13737.0	23142.0	1.0514752E7	1838.306510471622	-0.9812028220602941	-1055.0202830048718	-0.007458810499244785	0.0019411562999737744	1.3683170667830113	1.281027490305627	1.922122748396714	1.0681402835910718	5.375785692067408	8.599768822584004	0.9134362811452814	0.9733218588640276
ID398914	398914	10	0.9441676139831543	62.87819415341646	42.96216053864304	0.0	247.0	247	1.3757622532995064	1		18586.214400000004	18727.0	12688.0	24972.0	1.1616384E7	2362.000286070024	-0.9810456331044007	-814.5559463846031	0.00534979403463199	-0.002524769414168316	1.4678790373746127	1.3069943715004666	-1.5057714146794419	1.1230951482135656	5.946160831809309	9.429082171385538	0.8404418592974693	0.9667697063369397
ID388160	388160	10	0.8925434947013855	58.50173346145925	36.48382251141118	0.0	178.0	178	1.3127335861392375	1		18634.992945326256	18885.0	13306.0	23200.0	1.0566041E7	1951.8052303429145	-0.9810849845577558	-990.4274754427631	0.006188939321727003	0.006657938283146566	1.3744018564240221	1.2860634400933564	1.1036384420759522	1.06868900364997	5.413810701383541	8.779726447704217	0.8825736577125516	0.9735042735042737
ID391747	391747	10	0.9318642616271973	59.37371165284237	37.83157625845628	0.0	201.0	201	1.2877157625403535	1		18567.943430656946	18647.0	12154.0	23713.0	1.0175233E7	2234.511083637781	-0.9810004334219957	-858.0978072647686	0.023536855282544067	0.005364238700278177	1.3495225138660778	1.2112959360138478	2.0082187435483014	1.1141146219866866	5.20942627630937	10.045264798900352	0.6487494181332123	0.9432013769363163
ID401472	401472	10	0.9415275454521179	62.60125766865515	42.84897264030421	0.0	263.0	263	1.345179761198965	1		18530.1889632107	18586.0	12910.0	25197.0	1.1081053E7	2369.6705584369483	-0.9810347413091182	-808.99807333949	0.004055501378894797	0.005035982865928854	1.3838607432290886	1.3157017296323907	-0.4828755462893804	1.0518043049283987	5.684738892760945	9.916649827492705	0.7264244111911797	0.9492063492063485
ID371266	371266	10	0.7740142345428467	66.06179667777361	38.353401000539264	0.0	69.0	69	0.6859538993738264	1		20865.358974358973	20654.0	17998.0	24391.0	3254996.0	1510.1281592642438	-0.9783542228007626	-1249.0073399077403	-0.027316744384659593	0.051072711096440425	0.8243119179987586	0.617907170447997	0.6562798117649441	1.3340384404361472	1.4782222371644285	6.552434348280068	0.4326575021767587	0.7352245862884149
ID374351	374351	10	0.8530698418617249	64.34034879078675	37.02761817224845	0.0	89.0	89	0.8056443779873195	1		20249.94339622641	20415.0	16200.0	23803.0	4292988.0	2000.6551193880057	-0.9792481340621891	-955.2502919585438	-0.021110482722507484	0.029408912480627464	0.9364338757097145	0.7374587972830544	0.4887436297748069	1.2698117903803223	2.03909112457729	6.9519987291039955	0.5301846261206097	0.8109640831758044
ID379471	379471	10	0.9474318623542786	62.88487780561343	38.29123339595806	0.0	122.0	122	1.3327502822635344	1		18787.040955631393	18857.0	12317.0	24230.0	1.1009206E7	2244.92236746098	-0.9810676292273453	-867.3232645197947	-0.0034918479109886883	0.007926865381097714	1.3792896499628948	1.3098799783584927	1.251350089159024	1.05298933700123	5.580170117141594	8.645242660850025	0.9382161995144938	0.98489932885906
ID363598	363598	10	0.9473556280136108	64.63404037972607	39.15039265426982	0.0	18.0	18	1.3395442954433667	1		18552.563973063974	18701.0	11872.0	24647.0	1.1020223E7	2337.124825946549	-0.980921034699553	-816.2651486189698	0.003050740245100865	0.0030833828054629246	1.3861633273948593	1.3208789265764973	0.9306649992368273	1.0494249696204696	5.637207631115797	8.95185405906411	0.8839911324768871	0.9745275267050124
ID395338	395338	10	0.8859337568283081	59.67815291497053	42.85359041440082	0.0	224.0	224	1.3378490267251868	1		18467.573604060886	18515.0	13152.0	24404.0	1.0914336E7	2073.785709860283	-0.9810489673396597	-922.0060306023779	-0.006186007029562988	0.00632857047720038	1.467836689375512	1.2496055755410258	-0.6271206936437982	1.174639996896622	5.622948252622239	9.114890865475452	0.8504935112179555	0.9594484995944845
ID402507	402507	10	0.943100094795227	62.704309738374434	42.84091309855872	0.0	270.0	270	1.34236498564924	1		18565.464882943153	18689.0	13028.0	25103.0	1.1102148E7	2389.9760351337145	-0.9809457089736295	-799.8240440293555	0.010422122837933064	0.0038342078916224487	1.3633596055271002	1.3276022550449365	-0.49486038348410044	1.0269337825740237	5.660973261938368	10.359743909378256	0.6628311772081668	0.9326546593578701
ID377431	377431	10	0.9304729700088501	64.11330669494279	40.07699787301035	0.0	109.0	109	1.3519113116327681	1		18744.566445182736	18943.0	12325.0	24099.0	1.1284229E7	2163.951495823446	-0.9811611876421152	-902.2870273145759	-0.007432988852037342	0.008842030957422522	1.447698863487677	1.2999503368962213	0.1390329558823873	1.1136570547335078	5.741776406735123	8.913423178960253	0.9081698687210701	0.98051948051948
ID384598	384598	10	0.9020386338233948	60.03673429844202	36.27499992289186	0.0	155.0	155	1.293577038903877	1		18821.398916967526	18911.0	13645.0	23762.0	1.0427055E7	2080.4404930877295	-0.9810481915294488	-936.6261523685395	-0.0027856259557483658	0.0027731738962214567	1.3764338133400134	1.2305697827557733	-1.4936277233836468	1.1185337334202925	5.2569575379545155	8.762436559476473	0.8603884263727413	0.9718804920913879
ID404048	404048	10	0.936059832572937	62.719146804436754	43.202228095621905	0.0	280.0	280	1.3446172774774459	1		18524.334453781503	18728.0	12808.0	24119.0	1.1021979E7	2297.800478969183	-0.9810337054022101	-833.9917032694892	0.0022694159123191745	0.0031097707804642926	1.415716564389554	1.3006279831294763	1.4386185744256719	1.0884869330453433	5.679985766596424	8.829656603118442	0.9155234742287829	0.975510204081633
ID375900	375900	10	0.8085271120071411	66.27135769894751	37.8333091419142	0.0	99.0	99	0.8495206190010351	1		20053.567226890755	19533.0	17599.0	23462.0	4772749.0	1421.4854392892194	-0.9793119931329349	-1335.6160826465002	-0.1955276057212108	0.05019068018623111	1.185942152830139	0.9537843227213633	1.9398356493264721	1.2434070518651186	2.2672411804740618	11.758737265482848	0.2060564492384275	0.5107066381156312
ID393311	393311	10	0.8478078246116638	58.740414997120716	42.68411648767077	0.0	211.0	211	1.306379282844418	1		18414.70848056536	18468.0	13583.0	23802.0	1.0422725E7	2133.8333252620164	-0.9812041749822751	-901.0156707158259	0.03070415743365649	0.021048602806381662	1.3361096726334314	1.2740051239925925	0.9004824990088408	1.048747487330514	5.361526313573866	10.61274007050328	0.5981956502433732	0.9193154034229828
ID365147	365147	10	0.8315798044204712	64.30033385717958	37.07539914957756	0.0	28.0	28	1.2422666337840338	1		18553.30980392157	18723.0	13613.0	23199.0	9462188.0	1960.9038236489675	-0.9811343672433591	-984.1294113610558	0.04605177736078457	-0.04061931177778238	1.2557873604162428	1.1658985712307814	1.0098532603117623	1.077098292598961	4.848188687806143	11.531065157535332	0.4581951897806005	0.896309314586993
ID396888	396888	10	0.9062793850898743	58.40246516463835	43.45543060322149	0.0	234.0	234	1.3253508000690817	1		18470.431778929185	18702.0	12398.0	23801.0	1.069438E7	2173.778098507045	-0.981121857165469	-883.1927961921369	-9.551746906702E-4	-0.0033004780729472822	1.3932056877337244	1.2735523016785695	-1.3855016008041452	1.0939524712863768	5.518379477002886	9.319173805471397	0.7984847071983563	0.9469820554649268
ID382554	382554	10	0.9084851145744324	61.24792416953953	37.295199013107535	0.0	142.0	142	1.3304779016127075	1		18692.847863247862	18768.0	13244.0	24766.0	1.0935316E7	2113.8730608927776	-0.9809621817349325	-911.3005887034747	0.0015660011389421451	-0.008352780161765026	1.402770847380569	1.2789973499211427	-0.945742953226792	1.0967738498184203	5.56115761248353	9.013575703592382	0.8601631766617208	0.9661436829066883
ID400998	400998	10	0.9341878890991211	62.59749140803492	42.78284670431659	0.0	260.0	260	1.3641662177265679	1		18511.815960912067	18593.0	12725.0	25420.0	1.1366255E7	2382.066898373257	-0.981002054863378	-802.5800376858699	0.02233845208535584	0.010336104647901894	1.4119076438005063	1.3276108870274788	-0.6524866142960227	1.063495077960507	5.846345182354487	9.95634016644819	0.7411308052336395	0.9731012658227846
ID372327	372327	10	0.9224982261657715	64.57901564288622	39.59610724040008	0.0	76.0	76	1.2705651658573043	1		18783.148496240618	18751.0	13130.0	24427.0	9992635.0	2281.584720053402	-0.9808188133521752	-841.9282928552818	0.05891743693274318	-0.005653646152938702	1.248119347918114	1.2188729940344154	-1.4147391029481844	1.0239945868247475	5.071585617538404	13.984525640071576	0.3258803293100139	0.8832781456953633
ID367213	367213	10	0.8375983238220215	64.66004760340238	36.93950452509339	0.0	42.0	42	0.9763038668979377	1		19626.619808306707	19083.0	16809.0	23829.0	6143132.0	1478.9073710149235	-0.9795192857383588	-1269.4114888787533	0.11420179836737113	0.06805173805913649	1.137152101371595	1.1031016458664926	-0.784351392758791	1.0308679219478052	2.994469483644974	12.973257382753907	0.22357934880978347	0.5580159433126658
ID381037	381037	10	0.875269889831543	62.12634543248905	37.79683230380299	0.0	132.0	132	1.392160475324977	1		18731.290372670785	18839.0	13277.0	24688.0	1.2062951E7	2058.678995089238	-0.9810069833749374	-939.9120321207954	-6.453198143743696E-4	-0.0056764533470044926	1.438564518755883	1.3758733136401455	-0.027922657386348696	1.0455646639078096	6.0887546167447955	9.122624990157684	0.9193877039159367	0.983115886415963
ID398447	398447	10	0.9450392723083496	62.835106302879005	43.062077984268456	0.0	244.0	244	1.3779599579804602	1		18616.592000000008	18737.0	12656.0	25581.0	1.163537E7	2418.25515973069	-0.9810108676345768	-795.4204460261777	0.004086915444485808	-0.006567147649399665	1.4444167345265844	1.3499968594419587	0.36466582766737654	1.0699408109168902	5.9651733364673705	9.059347216559798	0.9133539718613929	0.9781761496492596
ID362091	362091	10	0.8796590566635132	63.744490906186414	39.921068176495666	0.0	8.0	8	1.387261361683898	1		18408.962264150934	18599.0	13200.0	23648.0	1.17081E7	1924.4708670849784	-0.981107621239847	-993.5230962769842	0.0029386568521528856	-0.009706486762042431	1.426452198692805	1.371132033240499	-0.3471020095787935	1.0403463445614085	6.0459764812641374	9.939793066662954	0.7689916628640338	0.965831435079727
ID405096	405096	10	0.9435782432556152	62.37600805360028	42.68905019640396	0.0	287.0	287	1.354147725587727	1		18511.132013201324	18593.0	12343.0	25117.0	1.1217746E7	2413.112787395663	-0.9809611949981532	-790.4920283822506	0.008295283813320368	-0.007437195098556988	1.403163999045856	1.345763885271395	-0.010899758279063481	1.04265244030002	5.760788911393204	9.18861952312109	0.8574154170100904	0.9680511182108621
ID384116	384116	10	0.8943411111831665	60.36203424293594	37.27733291154074	0.0	152.0	152	1.3110036487487926	1		18740.158172231982	18967.0	12583.0	23813.0	1.066315E7	2134.43412601977	-0.9810581956461805	-909.4815965199504	-0.004347196333932183	-1.1633254743252112E-4	1.367323349722053	1.2644341670244204	1.4582242639479552	1.0813717197628094	5.399551322889985	9.404846406806547	0.7671214434608802	0.9443059019118858
ID386160	386160	10	0.8502842783927917	59.124744144314626	36.95087512268674	0.0	165.0	165	1.2941617065219349	1		18617.423146473775	18815.0	13666.0	23146.0	1.0295435E7	1826.4547770220724	-0.9811395451658584	-1060.5209701228794	-6.459774086278832E-4	0.0036651342359726303	1.3673346607436543	1.258372883647616	1.3688733104132744	1.0865894191713614	5.2617106641190325	8.684390837394067	0.8767143318161101	0.9685039370078733
ID389232	389232	10	0.8724963068962097	58.866333152808906	35.53804353931931	0.0	185.0	185	1.115872699222274	1		18785.53883495148	19018.0	13184.0	22721.0	7739642.0	2113.0225214378906	-0.9808218686201647	-909.3548288655132	-0.03312930549049193	-0.06574008141589119	1.0649809770525829	1.0043951880047237	2.441256574681733	1.0603206683698032	3.9118228333965313	15.265870333516093	0.21093366708573003	0.7407740774077406
ID406142	406142	10	0.9418127536773682	62.35748614002029	42.7645087194055	0.0	294.0	294	1.359166202548611	1		18490.153846153848	18548.0	12449.0	25588.0	1.1297484E7	2393.1484788592475	-0.9808958747525478	-793.4080950221302	-0.0037185619833095384	0.005698101712241304	1.3891603075393866	1.3406145703483738	-0.410417138765791	1.0362115542115864	5.803567046873846	8.844917641605186	0.9322175684607742	0.9830917874396131
ID403581	403581	10	0.9310318231582642	62.718031741537	42.8931652962542	0.0	277.0	277	1.3446172774774467	1		18557.08207705194	18641.0	12624.0	25269.0	1.1078578E7	2385.1766375355387	-0.9811044027191909	-807.9300058082212	0.009357574940714635	0.00606066244841813	1.378979699914837	1.3146096550806203	2.581176397514029	1.048965139260497	5.679985766596431	9.321868350319479	0.8213933471137294	0.9637096774193543
ID391289	391289	10	0.8756235241889954	59.13395020404462	36.224231536705	0.0	198.0	198	1.3355853211666247	1		18593.316326530607	18898.0	13967.0	22613.0	1.093287E7	1893.1102866309675	-0.9811024053978019	-1019.8087893780145	-0.0038170557609960892	-5.169111358907762E-4	1.390428339769051	1.3169913125750667	0.20344011509229085	1.0557612085157915	5.603935747964186	8.740565138284074	0.9217730020440402	0.9784232365145228
ID373880	373880	10	0.9232550263404846	63.625741265229856	37.76319160946351	0.0	86.0	86	0.8557312962881571	1		19741.726141078845	19558.0	15168.0	24147.0	4757756.0	2334.611452259697	-0.9798087529798923	-820.6891275983977	-0.004472859829500094	-0.00204738776831705	1.0395041485103522	0.6895547457316714	0.8365816104647008	1.5075005355917857	2.3005130636256674	7.973282612438066	0.4547369577740573	0.8066666666666668
ID366202	366202	10	0.9073691964149475	63.8758293795555	37.512813782596595	0.0	35.0	35	1.3086935083658324	1		18623.146384479707	18765.0	12558.0	24531.0	1.0559324E7	2197.7254732834326	-0.9809892244291136	-874.5285915318253	0.0060186619515943665	0.0015591794735690225	1.389115704456382	1.260141131122758	-1.245221622379479	1.1023493084609584	5.380538818231923	9.00532982378481	0.8337510343306653	0.9449081803005006
[truncated: 1,437 more rows]
