# Supplementary material for: Adhesion pilus retraction powers twitching motility in the thermoacidophilic crenarchaeon Sulfolobus acidocaldarius
Source: Nat Commun. 2024 Jun 14;15:5051. doi: 10.1038/s41467-024-49101-7 (PMC11178785; doi:10.1038/s41467-024-49101-7)
Supplement: Supplementary file 15 — Source Data [file 41467_2024_49101_MOESM15_ESM.zip › TWITCHING FULL TRACK DATASET/Figure 1/MSD data/flaJ_100X_1sec_interval_5min_total__1_spots.csv]

LABEL	ID	TRACK_ID	QUALITY	POSITION_X	POSITION_Y	POSITION_Z	POSITION_T	FRAME	RADIUS	VISIBILITY	MANUAL_SPOT_COLOR	MEAN_INTENSITY_CH1	MEDIAN_INTENSITY_CH1	MIN_INTENSITY_CH1	MAX_INTENSITY_CH1	TOTAL_INTENSITY_CH1	STD_INTENSITY_CH1	CONTRAST_CH1	SNR_CH1	ELLIPSE_X0	ELLIPSE_Y0	ELLIPSE_MAJOR	ELLIPSE_MINOR	ELLIPSE_THETA	ELLIPSE_ASPECTRATIO	AREA	PERIMETER	CIRCULARITY	SOLIDITY
Label	Spot ID	Track ID	Quality	X	Y	Z	T	Frame	Radius	Visibility	Manual spot color	Mean intensity ch1	Median intensity ch1	Min intensity ch1	Max intensity ch1	Sum intensity ch1	Std intensity ch1	Contrast ch1	Signal/Noise ratio ch1	Ellipse center x0	Ellipse center y0	Ellipse long axis	Ellipse short axis	Ellipse angle	Ellipse aspect ratio	Area	Perimeter	Circularity	Solidity
Label	Spot ID	Track ID	Quality	X	Y	Z	T	Frame	R	Visibility	Spot color	Mean ch1	Median ch1	Min ch1	Max ch1	Sum ch1	Std ch1	Ctrst ch1	SNR ch1	El. x0	El. y0	El. long axis	El. sh. axis	El. angle	El. a.r.	Area	Perim.	Circ.	Solidity
			(quality)	(�m)	(�m)	(�m)	(sec)		(�m)			(counts)	(counts)	(counts)	(counts)	(counts)	(counts)			(�m)	(�m)	(�m)	(�m)	(radians)		(�m^2)	(�m)
ID340741	340741	1	0.8582115173339844	25.770568633084878	24.006772782099237	0.0	155.0	155	1.380702169564362	1		18901.707936507944	18990.0	14080.0	24297.0	1.1908076E7	2074.179448637831	-0.9810717249530968	-944.6576334319755	-0.0013040164082694242	-0.003208599806916797	1.4200253422131093	1.3662621962280097	1.5866931065960894	1.0393505332530824	5.988938967289961	9.25619267185192	0.8784053639670576	0.969976905311778
ID336903	336903	1	0.9378387928009033	24.671216632122295	22.820892533550733	0.0	127.0	127	1.019513787195244	1		19696.232558139538	19300.0	14839.0	25752.0	6775504.0	2674.3990738856514	-0.9803553387209674	-735.0652958707535	0.013727761780005945	-0.0034973326661196734	1.0091093345379365	0.9564381502959607	0.7501948883928918	1.0550701414677752	3.265397675022382	9.363981314953026	0.46797738506048847	0.880769230769231
ID344070	344070	1	0.8719320297241211	20.258301203686617	17.660689064392884	0.0	179.0	179	1.3763120084676226	1		19102.649681528666	19248.0	14131.0	24374.0	1.1996464E7	1975.726338862864	-0.9810872328423871	-1003.1118613368544	0.00617307562659395	0.010203140619518727	1.4868672086044015	1.306840550776031	0.005467273363284342	1.1377571714632413	5.95091395797383	9.404839838798546	0.8454554477840889	0.9528158295281582
ID335617	335617	1	0.8404014110565186	24.790406966955864	22.053523443914663	0.0	118.0	118	1.1772331189594172	1		19229.752192982447	19311.0	14035.0	24969.0	8768767.0	2065.5290863574364	-0.9805230298259345	-937.3650737394731	0.07485023963422295	0.0245824474339278	1.1420178002355184	1.0661016121784863	-0.5920238251227228	1.0712091485368866	4.353863566696505	15.033567056112105	0.24208094258632087	0.7614297589359929
ID320257	320257	1	0.9192569851875305	32.23796777291826	32.25134085458882	0.0	9.0	9	1.3680424843277046	1		18542.951690821264	18661.0	12407.0	24446.0	1.1515173E7	2114.595147917905	-0.9810386964258914	-907.4016777683665	0.0029626618610192708	0.003317733814036216	1.459072308858405	1.3231896827424179	-0.21069238872489393	1.1026932327905998	5.879617065506093	8.838030218945562	0.9459059154785716	0.9864433811802229
ID328195	328195	1	0.9106613397598267	30.07673991503729	29.43546617038827	0.0	65.0	65	0.9375680536078969	1		19547.660958904104	19595.0	14695.0	24378.0	5707917.0	2592.2740878448394	-0.9806913101554385	-765.9905210294041	-0.008323894069777312	-0.005960175114117217	0.9699569106455045	0.8284443752712536	0.7824549407071414	1.1708171841083672	2.7615663015837026	9.088128717910195	0.4201616400601288	0.8383838383838378
ID329475	329475	1	0.8184879422187805	27.78630204195421	30.59186172415664	0.0	74.0	74	0.8818531980439475	1		20892.10894941634	20177.0	15772.0	27941.0	5369272.0	2871.775113163226	-0.9779439756294567	-645.1320123763206	-0.010906090631516745	0.004692078322444099	0.9174419189810057	0.8738566181428753	-0.5460562007038023	1.0498769476973902	2.4431068485611447	6.822563146877931	0.6595643856808727	0.8816466552315608
ID348163	348163	1	0.8841840028762817	20.068725731445184	18.485473070391485	0.0	209.0	209	1.3563804521255047	1		19055.400990099024	19207.0	13589.0	24339.0	1.1547573E7	2063.3577006725327	-0.9810467907078372	-956.0498281959225	-1.652771591704057E-4	0.020556420131422972	1.4576122234808098	1.3104520047971422	2.8477113715094706	1.112297297531662	5.77980141605126	9.333938012854073	0.8336676635253557	0.9689243027888441
ID341005	341005	1	0.8618206977844238	25.779126507777647	24.00599922786327	0.0	157.0	157	1.3541477255877266	1		18935.051155115514	19029.0	13979.0	24198.0	1.1474641E7	2079.212306911812	-0.9811273815913814	-946.8711378429583	1.782244799919142E-4	0.0037195124602371183	1.3994211318215934	1.3280234000781612	-1.0141797013012925	1.053762404893792	5.760788911393199	9.074279742981405	0.8791591465486628	0.9734939759036144
ID332556	332556	1	0.9198402762413025	29.029965677382815	31.556834673792935	0.0	96.0	96	1.3954169955062645	1		18630.984472049706	18768.0	12814.0	24808.0	1.1998354E7	2138.103461819459	-0.9810368477545778	-901.5957811769891	-0.004491683568638267	0.011160044737873957	1.4566592522615742	1.358473839791048	-0.17919033854085722	1.0722762629611096	6.117273373731887	9.694759019896777	0.8178877739281089	0.9611650485436897
ID321544	321544	1	0.9158287048339844	31.73786899945122	32.70100299167457	0.0	18.0	18	1.2213867158955076	1		18634.10569105693	18847.0	12775.0	24118.0	9167980.0	2248.7536726943536	-0.9807130164098671	-842.7025206223092	0.01381372172806934	-0.031258745290983145	1.30282404108468	1.1006042665607405	-0.4946431432699521	1.183735226791236	4.686582398212613	14.276953586240095	0.2889315888551484	0.8029315960912052
ID334601	334601	1	0.9230321049690247	27.370358466505373	24.36162839014366	0.0	111.0	111	1.365274845473723	1		18918.49593495935	19085.0	13110.0	25150.0	1.1634875E7	2142.172897481274	-0.9810385764720596	-913.8548635735939	0.010560209228135503	0.004999063680912894	1.4286796404379012	1.3287542748842842	-1.021777723296257	1.075202290929464	5.855851434683518	9.116114530825229	0.8854832865812436	0.972375690607735
ID345864	345864	1	0.8876663446426392	20.045931056114753	17.995098827670585	0.0	192.0	192	1.3636115658566272	1		19148.474025974025	19229.0	13557.0	24030.0	1.179546E7	2006.1718354793518	-0.9810713113160301	-989.4095187481214	0.006900741135422172	-0.0019054912509784004	1.4395019085029992	1.3082910013464155	-0.4121914207307895	1.1002918364657015	5.841592056189963	9.243967642783703	0.8590614996439038	0.9792828685258962
ID351255	351255	1	0.8220112323760986	19.339995087596172	18.17378135250197	0.0	231.0	231	0.8827106150651978	1		19832.46666666667	19985.0	14454.0	25283.0	5057279.0	2558.935026596261	-0.9806706341961356	-786.4172576828422	-0.05420896657166521	0.0018960908092065698	0.9085693089400071	0.8827045417947339	1.1873979369237344	1.029301726592099	2.4478599747256546	10.290622510644901	0.29047792965115943	0.7357142857142854
ID325393	325393	1	0.8968036770820618	30.33535194474367	32.6171295994627	0.0	45.0	45	1.370804535361529	1		18502.7888	18560.0	13849.0	23885.0	1.1564243E7	1993.2729744909254	-0.9810872014696654	-963.0575112554504	-0.002066520572600272	-0.007512269220341577	1.4240596217740982	1.3483772461222963	-0.5412490450075743	1.0561284876835852	5.903382696328668	9.127622986681631	0.8904210434737224	0.9665369649805444
ID349968	349968	1	0.879799485206604	19.63678082824401	18.67112218312936	0.0	222.0	222	1.3746620833888046	1		19095.703349282296	19171.0	13341.0	24937.0	1.1973006E7	2093.7981534486394	-0.9809537231270531	-939.4404784416135	0.005018613911090557	0.0014680666514960627	1.4623522388400156	1.3145119512844938	-0.14097620160194446	1.1124678154588534	5.936654579480282	9.441666296990824	0.8368629691132116	0.9563552833078101
ID321810	321810	1	0.8847636580467224	31.60354323313644	32.88431998577626	0.0	20.0	20	1.333317772296603	1		18487.525597269614	18575.0	13356.0	23637.0	1.083369E7	2066.7802889014406	-0.9811385285032674	-930.6132502051233	-0.004781481713156689	0.011589407404441377	1.4222907085500156	1.275538402396721	-0.5747562871416622	1.115051264530765	5.584923243306114	9.482304932633333	0.7805473223081494	0.9591836734693876
ID323096	323096	1	0.9102396965026855	31.227282941809435	32.81518223271281	0.0	29.0	29	1.2275647356658863	1		18671.143712574834	18865.0	13094.0	23835.0	9354243.0	2248.6338562125643	-0.9806903098670615	-843.4100109528571	-0.047128914870460656	0.0021312379359404257	1.2372692995084869	1.1090700921908723	-0.648477188311747	1.1155916187987436	4.734113659857775	14.323343305491084	0.2899744557113587	0.808441558441558
ID346137	346137	1	0.8790444135665894	19.98771486679584	18.219226088064456	0.0	194.0	194	1.3608349155190513	1		19155.496742671017	19265.0	13487.0	24276.0	1.1761475E7	2036.2698590350988	-0.9810501541498052	-974.0328640398914	-0.0012121584820644481	0.006357227942455685	1.4290517657222586	1.3110668879381933	2.7305803765171586	1.0899915014783192	5.81782642536739	9.267078922181144	0.8513044442478778	0.9675889328063246
ID348440	348440	1	0.9244071841239929	20.051521965563232	18.524832317562264	0.0	211.0	211	1.3713562780022497	1		19073.559294871797	19170.0	13732.0	24478.0	1.1901901E7	2062.114915772754	-0.9810391200236412	-957.1427463840048	0.014762397363195684	0.00438497110854868	1.4636909842628232	1.3042760519832044	-0.0034411177127986504	1.1222248403911288	5.908135822493188	9.620192179736788	0.8022188065529873	0.9524904214559387
ID328475	328475	1	0.8133386373519897	30.1577444815937	29.211379206534918	0.0	67.0	67	0.9503900924995001	1		20412.28523489933	19744.0	15741.0	27073.0	6082861.0	2773.0140652202263	-0.9789174621495137	-683.5853371535335	0.0023055542826768923	0.0027506187206825876	1.081108703857258	0.8647237315051683	1.0365167354077809	1.2502359591489902	2.837616320215958	6.92297920005722	0.7440077916185287	0.8990963855421686
ID338203	338203	1	0.8985956907272339	25.935949905006996	25.12842985397082	0.0	136.0	136	1.376861544128757	1		18897.731200000006	18965.0	13260.0	25313.0	1.1811082E7	2181.6230273353826	-0.9811778934222573	-903.1075655293209	0.0038352788725063355	0.009300111005686836	1.4278090907216856	1.3606948171312172	1.8071254426321572	1.0493235314381273	5.955667084138345	9.119009525729684	0.9000050336238338	0.9804381846635364
ID341274	341274	1	0.8212474584579468	25.76514091133189	24.83623773631678	0.0	159.0	159	0.8610190786142166	1		21116.840816326512	20462.0	16944.0	28548.0	5173626.0	2866.228786064522	-0.9779779500325005	-654.3640139731403	-0.05106392318373887	0.026406132860755764	0.9894633231730575	0.8246072984288273	2.3705912049805153	1.1999206471472421	2.32903182061276	7.460374543016937	0.5258525971718343	0.831918505942275
ID320548	320548	1	0.9282596111297607	32.22558455987852	32.25736823724142	0.0	11.0	11	1.361390698640249	1		18562.088235294126	18695.0	12601.0	24393.0	1.1359998E7	2124.195590207914	-0.9811138251049297	-907.8993681938358	-0.004154351148696606	0.019620799874778855	1.411550261892284	1.339288949366161	-0.4845386491411456	1.0539549830231345	5.8225795515318985	9.038396652391441	0.8956586030528276	0.9737678855325909
ID344615	344615	1	0.8721594214439392	20.50239015199224	18.7034132060959	0.0	183.0	183	1.373010175621986	1		19128.743589743586	19283.0	13352.0	24983.0	1.1936336E7	2071.7620066402133	-0.9810838054461073	-957.7428353657796	0.0071576344924346134	0.00583641158985282	1.4459179714046395	1.3164433274814336	-0.18189996452824586	1.098351855503656	5.922395200986737	9.380994907131958	0.8456865978672673	0.9681429681429687
ID342816	342816	1	0.8374422192573547	19.300512874823387	18.4238911458156	0.0	170.0	170	1.0038107661625573	1		20306.32634730539	19476.0	15759.0	27571.0	6782313.0	2894.8038990401974	-0.979672552482231	-676.1457155144175	0.015586690576595652	0.0023555183061776826	1.0943087859047298	0.985481525533329	0.6365090005372543	1.1104305433960366	3.1655820255675486	9.606273816511086	0.4310756702965858	0.8335419274092613
ID324387	324387	1	0.880923867225647	29.683779677929724	32.008545587713584	0.0	38.0	38	1.3741116681181353	1		18624.828525641024	18761.0	13422.0	24801.0	1.1621893E7	2168.332799146089	-0.9810577641226257	-889.732958042319	0.015154374345207307	0.005878068309470456	1.4749745965968313	1.3060788848749105	0.007422774352503048	1.1293150924326418	5.931901453315768	9.172864359386043	0.8859186581299464	0.980361351139042
ID338466	338466	1	0.8765950202941895	26.082039689975407	24.461682348624493	0.0	138.0	138	1.392160475324976	1		18936.42500000002	19015.0	13664.0	24628.0	1.2119312E7	2114.863060787672	-0.981238918141188	-936.6182649888876	-0.004768204712515808	-9.98696687897213E-4	1.4767877032803736	1.329993296487502	0.7408479079356679	1.110372290733009	6.0887546167447875	9.274941203115647	0.8894386665107793	0.9675226586102719
ID344354	344354	1	0.8713476061820984	20.572409965197437	18.458058607735392	0.0	181.0	181	1.3636115658566275	1		19066.642857142837	19207.0	14070.0	23864.0	1.1745052E7	1985.4245113143343	-0.9811550679448252	-999.986008879339	-0.004782861199789034	-0.0022815532756774023	1.4641243767725214	1.3034607946057362	-0.1313275491407875	1.1232592363588365	5.841592056189964	9.456622715547896	0.8208597552390013	0.9549339549339548
ID334893	334893	1	0.87647545337677	26.95797708220736	21.876569398467925	0.0	113.0	113	1.207057276044429	1		19230.418891170415	19332.0	13787.0	24351.0	9365214.0	2184.729777974833	-0.9806677160985204	-893.0169992502643	-0.025377673830446097	-0.06713614005837851	1.212622392659653	1.1350080881013618	-1.0440869249819482	1.068382159891146	4.5772604964287495	14.076834010791512	0.29027224652380845	0.7747385358004821
ID327215	327215	1	0.9292828440666199	29.721627818530497	30.138007392563335	0.0	58.0	58	1.3563804521255056	1		18733.54695222406	18826.0	12803.0	24545.0	1.1371263E7	2183.964510741415	-0.9811373816625256	-892.3439373443922	0.009728033479666904	0.0011101246014575598	1.445898334346169	1.3073244589094088	-0.3452937918396829	1.105998074534887	5.779801416051266	9.027268974449406	0.8912714920116392	0.9728
ID351534	351534	1	0.915748655796051	17.61884799164225	17.62721674266745	0.0	233.0	233	1.347427347998058	1		19026.098662207347	19189.0	13011.0	25085.0	1.1377607E7	2184.7335992741087	-0.9810171814468075	-900.1132805193245	-0.011429829882309755	-0.025753522010986848	1.3812926185493217	1.319115398674376	-0.22699653347288506	1.0471355424532454	5.703751397419003	10.347957010605223	0.6693622573054409	0.9523809523809526
ID346665	346665	1	0.8770325779914856	20.184972472659254	18.50305826662474	0.0	198.0	198	1.3752122783611602	1		19084.48639999999	19139.0	13585.0	24356.0	1.1927804E7	2032.7472813487584	-0.9811124931384271	-975.3741788341644	0.004034300237266945	0.008733150785637	1.4444259736979974	1.3306141581041928	-0.09171837348718319	1.0855332967116171	5.9414077056448	9.17833400754934	0.8862811308556623	0.9727626459143965
ID331051	331051	1	0.924923837184906	29.546433358000098	30.568590345959407	0.0	85.0	85	1.3608349155190511	1		18699.83876221497	18838.0	13162.0	23458.0	1.1481701E7	2162.0434917965927	-0.9810622098743778	-896.1293044408781	-0.0030659371873641124	-0.0030649575336176853	1.4396981354298983	1.3067062345148548	0.04568357924758226	1.1017764340616465	5.817826425367387	9.18814797534531	0.8659935595674219	0.9675889328063239
ID323371	323371	1	0.8806937336921692	29.77252968880131	32.5799779493804	0.0	31.0	31	1.3741116681181353	1		18594.425599999984	18716.0	13281.0	24572.0	1.1621516E7	2075.3319562977817	-0.9811539888817298	-932.9168133307667	0.001905971537157577	0.009633704660875856	1.4535402945656077	1.3273779652890882	2.914712628813319	1.0950462736128386	5.931901453315767	9.30818080890923	0.860348032765016	0.9622205088666156
ID329770	329770	1	0.881061315536499	28.228855672685153	29.61567015262108	0.0	76.0	76	0.9423967622168307	1		20126.323129251698	19683.0	16026.0	25917.0	5917139.0	2485.9415603159728	-0.9795608453775873	-776.0183840820021	-0.03373053956517373	0.016239043370526694	1.0562568173372193	0.8542034293936116	0.5028004464611472	1.2365401273172631	2.790085058570798	7.851233572094951	0.5687894232580781	0.8458213256484153
ID346410	346410	1	0.8884074091911316	20.158308621333347	18.372016082116165	0.0	196.0	196	1.3535889685077844	1		19095.477685950398	19261.0	13659.0	24234.0	1.1552764E7	2048.8984501889527	-0.9811438896075194	-969.8859769006059	0.006882965323696846	0.0023588999257257	1.4300351719922686	1.298240116175782	-0.043535515036141476	1.1015182431773212	5.756035785228682	9.449871590907373	0.809993502224137	0.9821573398215732
ID343093	343093	1	0.8490169048309326	19.3537969524587	17.848008016284915	0.0	172.0	172	1.0502156818081927	1		20022.02777777778	19231.0	15512.0	27726.0	7207930.0	3010.4335678828256	-0.980047116567365	-653.3566219925585	0.003806775979250002	0.00806770319136078	1.1033241913238636	0.9983406189542888	0.5459559627441156	1.1051580696772008	3.4650289739320472	9.23381688049256	0.5106863139469263	0.8814993954050782
ID346928	346928	1	0.8678363561630249	20.217012379574943	18.534789053049916	0.0	200.0	200	1.3680424843277048	1		19103.862459546905	19219.0	13646.0	24670.0	1.1806187E7	2065.840762010836	-0.9810999482258991	-960.0737485550163	0.0027199268575347317	-0.005354685316897866	1.4643902648517673	1.3195425313283782	2.8172049336790095	1.1097711745430225	5.879617065506094	9.711476531652822	0.7834086739513889	0.9500768049155147
ID348720	348720	1	0.886199951171875	20.072295491643033	18.482539149356903	0.0	213.0	213	1.3586095094257091	1		19066.003278688513	19183.0	13675.0	24781.0	1.1630262E7	2085.1726692877423	-0.9810700455625665	-947.7593602829795	-3.031798703489642E-4	0.011492707770209488	1.4131151356468483	1.3279093145689727	-0.26016052154935965	1.0641653915241438	5.798813920709324	9.077953225933495	0.8842461048538756	0.9759999999999996
ID324669	324669	1	0.8387665152549744	29.521666922855797	33.01494557658886	0.0	40.0	40	1.3697003833214223	1		18548.21900161031	18625.0	13682.0	24111.0	1.1518444E7	1941.0570034572952	-0.9810836654274728	-991.2038478825048	0.005170327084613707	-0.0015078330334968061	1.4466870177387698	1.3076287072784465	-0.5033618866014858	1.106343880098613	5.893876443999643	9.309732708537013	0.8545480097370227	0.9672386895475816
ID344892	344892	1	0.8761261105537415	20.52528006702095	18.55568501213131	0.0	185.0	185	1.3663825737253037	1		19137.074796747987	19255.0	13541.0	24976.0	1.1769301E7	2094.8324945121717	-0.9811088172770787	-948.8865222503423	0.006868519974419685	0.001170931775739372	1.4445420501777533	1.3226313650017998	-0.14260016911416987	1.0921728369686647	5.865357687012545	9.163987388077533	0.8776783795437377	0.9633099141295864
ID333118	333118	1	0.8621782660484314	25.464367908722593	28.898106506483614	0.0	100.0	100	1.326491868554287	1		18633.812714776624	18694.0	13858.0	24491.0	1.0844879E7	2134.8885456991684	-0.981039089605264	-903.1994014206089	0.011703295902559302	-0.0029454308287085885	1.3292737084645352	1.3056156605643523	-0.034252713312847356	1.0181202237494278	5.527885729331919	10.214052086933467	0.6658444504663569	0.9455284552845523
ID322107	322107	1	0.8778510689735413	31.672832606890367	33.02237213569322	0.0	22.0	22	1.3440545583578138	1		18494.976666666666	18608.0	13617.0	23874.0	1.1096986E7	2080.2493476430895	-0.9810770538767706	-921.8977484559514	0.021756063263005224	0.0076268358507637895	1.4269905093098463	1.316744881836953	-0.7401200187018587	1.0837258826623217	5.675232640431919	8.916932481037398	0.8969383153902487	0.9802955665024634
ID351802	351802	1	0.9281188249588013	17.608411434534506	17.626662668297392	0.0	235.0	235	1.357495438299914	1		19038.853858784903	19187.0	13113.0	24671.0	1.1594662E7	2159.6037008502367	-0.9810920059443643	-914.8734256825834	-0.007944135587210225	0.001608098194487518	1.4003493367094677	1.3442325906851307	0.4928996473112397	1.0417463067129888	5.789307668380287	9.613294390740666	0.7872125522193045	0.9575471698113207
ID319045	319045	1	0.9218401908874512	32.14179404856925	32.266166581676174	0.0	0.0	0	1.3801541631250078	1		18603.577352472064	18683.0	12774.0	24309.0	1.1664443E7	2092.338825043257	-0.9811569461995999	-925.937431316013	-7.094266708363878E-4	-0.0028880079443335915	1.4674918687790997	1.326610734552297	-0.303598913325509	1.106196286941962	5.9841858411254405	9.216870381069494	0.8852133936494081	0.9684615384615379
ID336196	336196	1	0.8647409081459045	27.193550305732234	23.15288898272574	0.0	122.0	122	1.3785088366949114	1		18942.542857142875	19067.0	14133.0	24276.0	1.1933802E7	1960.5915715826636	-0.981150382894065	-1005.8059206691968	0.008033823036825411	0.006174723947214205	1.4637142395159575	1.3164955111498273	2.260246589145883	1.111826228892759	5.969926462631892	9.269370350210618	0.8731289270476565	0.9759129759129758
ID347204	347204	1	0.8799042105674744	20.16917876554518	18.51654708899419	0.0	202.0	202	1.3779599579804613	1		19033.590764331206	19141.0	13546.0	24352.0	1.1953095E7	2046.8900928859764	-0.9810896137622667	-964.8603902686528	0.005361829799801455	-0.0038263181476062137	1.487633123603712	1.3095308533893149	-0.05498902190510304	1.136004638419503	5.965173336467381	9.684303323302826	0.7992748815771565	0.9668721109399077
ID345159	345159	1	0.8704819679260254	20.544348902224748	18.082284343593813	0.0	187.0	187	1.3724590978652413	1		19170.053054662385	19253.0	13496.0	24463.0	1.1923773E7	2014.425406560824	-0.981093570993301	-987.6499402586716	0.005368591394525643	-0.01125191236538466	1.4304068391212934	1.3429913573468077	-0.3722852660756366	1.0650901298033535	5.91764207482222	9.331895171439209	0.8539232816450676	0.9696261682242991
ID331334	331334	1	0.9374008178710938	29.84692388651102	31.23092693434087	0.0	87.0	87	1.3563804521255047	1		18619.871921182268	18723.0	12738.0	23408.0	1.1339502E7	2180.9604859931715	-0.981078474880738	-885.3326818632594	0.0072501730608573	0.021101718372651464	1.446548639940995	1.3089689238856594	0.11229302318932599	1.1051054104836437	5.77980141605126	8.925343377547788	0.9117440007697313	0.9822294022617125
ID323648	323648	1	0.8877444267272949	29.45378597054803	32.35922321966787	0.0	33.0	33	1.3674894046672077	1		18611.912621359228	18747.0	12969.0	24558.0	1.1502162E7	2131.683131829024	-0.981023219078681	-902.724219824536	0.0035058532545778846	0.00872262402474143	1.426605191900229	1.3313920126305139	-0.1932150835422537	1.0715140081707388	5.874863939341579	9.361081268239758	0.8424723296949805	0.9755327545382795
ID320833	320833	1	0.9109372496604919	32.096208775792384	32.74351386329742	0.0	13.0	13	1.3574954382999147	1		18539.1565074135	18691.0	12932.0	23911.0	1.1253268E7	2108.1806016236765	-0.9811857392997133	-917.2257182996254	0.0173007330580857	6.462735414027112E-5	1.45377028343901	1.2972684768331706	-0.29938430356101836	1.120639489358351	5.7893076683802915	9.126002434878814	0.8735249898879894	0.9643705463182892
ID350274	350274	1	0.875686526298523	19.60724721847468	18.69431847825179	0.0	224.0	224	1.377410860545636	1		19089.65071770334	19150.0	13345.0	25345.0	1.1969211E7	2104.002155678013	-0.9810099226789222	-937.4075877966932	-0.004352563944142298	-0.010956555218519537	1.4804585736264593	1.3146208868212346	3.0134227897143333	1.1261486778946757	5.960420210302863	9.397442493585407	0.8481396937452805	0.9631336405529956
ID341838	341838	1	0.8250419497489929	19.89517400578623	20.12541913203044	0.0	163.0	163	1.0015473793678102	1		20250.349397590366	19764.0	15839.0	25901.0	6723116.0	2654.0948454321456	-0.979541198284931	-730.6150119126469	-0.01073400966122566	0.03663694018973803	1.190257249762044	0.8726679652922481	0.6492315138350049	1.363929119780899	3.1513226470740046	7.796246794640846	0.6515257390725698	0.8804780876494026
ID330057	330057	1	0.9406837224960327	28.878212942725746	29.310640648431274	0.0	78.0	78	1.3719077987476525	1		18794.08333333332	18974.0	13253.0	23702.0	1.1727508E7	2228.13442528081	-0.9810169674101101	-871.8076604046762	0.005450903225412358	0.005135729596046001	1.4149893971486567	1.344417238025882	-0.041055722416229574	1.0524927508564241	5.9128889486577085	9.35423491596218	0.8491668699679725	0.968093385214008
ID349002	349002	1	0.8771964311599731	20.077079120771227	18.448878360868246	0.0	215.0	215	1.3746620833888046	1		19082.229534510418	19202.0	13793.0	24567.0	1.1888229E7	2064.560797471825	-0.9810281447783816	-955.8793947422209	0.024342724583792535	0.026803341888911623	1.4374378023249859	1.3587342549452717	0.1103876102085046	1.0579241651509583	5.936654579480283	9.048320336963625	0.9112041930839924	0.9803767660910516
ID330325	330325	1	0.9253759384155273	29.686991105842914	29.433560507829704	0.0	80.0	80	1.356938059734723	1		18772.38587848934	18920.0	13109.0	23511.0	1.1432383E7	2248.7794585409033	-0.9810290722096427	-863.3679239279207	-0.004463130328622079	-9.861120483980023E-4	1.4210965850897035	1.3219383575958576	-0.14048288267289047	1.0750097210842569	5.784554542215781	9.31410789049139	0.8379097728502992	0.9537617554858936
ID324949	324949	1	0.8844460844993591	30.26065788383444	33.485850744113	0.0	42.0	42	1.3591662025486113	1		18509.46982055464	18634.0	14013.0	24827.0	1.1346305E7	2023.6657303167187	-0.9809843534895941	-943.7048403671009	-0.002546632907341045	-0.005680353084762143	1.4542152776673156	1.2952711504488683	-0.736326522027036	1.12271108421072	5.803567046873847	8.882865326836253	0.9242696968400591	0.9830917874396132
ID339287	339287	1	0.8138855695724487	26.25540534807041	25.817789015392787	0.0	144.0	144	0.8835672000460546	1		19556.29921259843	19799.0	14094.0	24100.0	4967300.0	2617.606728524506	-0.9803910535627461	-747.0632106401104	-0.049065300012162215	-0.056472656264237024	0.9104705153497157	0.8107995264352277	1.141481910534279	1.122929263849848	2.452613100890172	11.33788173839285	0.23975907939962707	0.7186629526462387
ID319319	319319	1	0.9105626344680786	32.18122340473965	32.128450596972215	0.0	2.0	2	1.3630566882890527	1		18569.08469055377	18742.0	12689.0	24646.0	1.1401418E7	2139.4748061903306	-0.9810952188912517	-900.8507034481111	7.334066682642413E-4	0.01084994526383822	1.446364949617936	1.3020285237143112	-0.39547992717797115	1.1108550414025298	5.83683893002545	9.020957037006022	0.9013269234588633	0.9669291338582674
ID339542	339542	1	0.8253484964370728	24.964170705169973	25.691559029569127	0.0	146.0	146	0.8018796640324527	1		20288.45023696682	20490.0	15541.0	23680.0	4280863.0	2162.6510255300395	-0.9796813748858584	-904.6549384240047	-0.03794416834639626	0.001713526517767073	0.9586058109387584	0.6813326796307323	1.39890345482241	1.4069570411011287	2.0200786199192304	7.993044796709718	0.3973320905403473	0.7430069930069928
ID343382	343382	1	0.8915620446205139	17.87525049192522	18.177323958470797	0.0	174.0	174	1.3350187950239913	1		19219.057627118615	19221.0	13776.0	24985.0	1.1339244E7	2231.3856925076416	-0.9809171627745586	-885.476068304275	0.0231281980802612	0.0023013063920998677	1.373943491808793	1.2708761599158322	2.267728736767978	1.0810994297821959	5.599182621799664	11.630320844604709	0.520176951484484	0.9181605611847233
ID347478	347478	1	0.8712870478630066	20.18640404922901	18.52580360328322	0.0	204.0	204	1.3680424843277048	1		19047.05834683955	19118.0	13660.0	24463.0	1.1752035E7	2067.9982117335053	-0.9810776116439908	-955.0699099621387	0.0033836459658603125	0.0032750663743450117	1.4503533440555678	1.3197012746107228	2.9534320773853473	1.0990012451745066	5.879617065506095	9.125673065013315	0.8872154464599894	0.9664062500000004
ID322385	322385	1	0.8919180631637573	31.655126058204107	32.737997953596135	0.0	24.0	24	1.3457420098175383	1		18547.391959798984	18635.0	13021.0	24382.0	1.1072793E7	2090.5661905609345	-0.9811616513049078	-924.1589146783903	0.0012649264475356591	0.006063301802805662	1.435592612266376	1.2724425609516459	-0.5887573486367743	1.128218008672008	5.689492018925457	9.364939204254664	0.8152173834632763	0.9676637025060627
ID335184	335184	1	0.845830500125885	25.39444018273683	21.88719446200331	0.0	115.0	115	1.329340254631171	1		18920.145299145304	19096.0	14237.0	23626.0	1.1068285E7	1812.6808254860764	-0.9811284675795992	-1085.3050695608881	0.020155459798733073	-0.010194652472385626	1.4356567287085535	1.283893313381477	2.6663810355603124	1.1182056279484522	5.551651360154502	9.3656257394172	0.7953503034520255	0.9629018961253096
ID321107	321107	1	0.9025766849517822	32.08411544991269	32.769323867184106	0.0	15.0	15	1.3608349155190507	1		18497.20751633989	18645.0	12824.0	24010.0	1.1320291E7	2085.064174047003	-0.981111609692986	-921.5952013683466	-5.915362116359849E-4	-0.0051251519327129595	1.45207343369166	1.2983817769834314	-0.36785459438615536	1.118371698858332	5.817826425367383	9.070207990004434	0.8886610222487474	0.9729729729729722
ID327507	327507	1	0.9444910883903503	29.888361667996456	29.555934604755386	0.0	60.0	60	1.3468658029234526	1		18800.817420435516	18954.0	12420.0	24405.0	1.1224088E7	2303.279960332477	-0.9810786026823144	-846.468102306911	6.069804831209642E-4	0.010423600853340124	1.4188965571332732	1.3174303074329639	-0.3145962674989929	1.0770183053538658	5.698998271254491	9.288153493646323	0.8301367140174455	0.9716369529983785
ID349277	349277	1	0.871941089630127	20.077387341305535	18.585724566889773	0.0	217.0	217	1.362501584748097	1		19076.65584415583	19179.0	13543.0	24756.0	1.175122E7	2091.8273806189786	-0.9810071402636379	-942.0809123970685	0.001642089941890301	0.008814507845833836	1.4518705453490965	1.3010091741776915	-0.21341110534280086	1.115957192436216	5.832085803860935	9.142637362370715	0.8767802949327694	0.9707278481012652
ID339807	339807	1	0.8441519737243652	24.783094168933744	24.888999354320955	0.0	148.0	148	0.7837503567261443	1		20280.148514851484	20712.0	15344.0	23822.0	4096590.0	2152.806202378139	-0.9795441266791723	-902.1986443284138	-0.05705279707047242	0.0051488465230318135	0.9487124383680522	0.7060963903841466	1.4894719909521696	1.3436018811141521	1.9297692227934287	7.959598905659631	0.3827655758680058	0.7224199288256232
ID345435	345435	1	0.8778508901596069	20.470429773128583	17.840435412798445	0.0	189.0	189	1.3796059390068047	1		19167.411111111105	19268.0	13754.0	24318.0	1.2075469E7	2018.723935642072	-0.9811207797663777	-986.8586279563434	-0.009698277291175067	0.005685980415089231	1.4679457536182	1.3144492541506783	2.7978534119456526	1.1167762840465851	5.979432714960927	9.206463621188698	0.8865110728087428	0.9767080745341618
ID326235	326235	1	0.8294492959976196	28.43673777669383	29.825049465086735	0.0	51.0	51	0.7602324726724701	1		20582.4708994709	20333.0	17153.0	24044.0	3890087.0	1755.8979382718633	-0.9791589797319207	-1101.44412807934	-0.05593823614440149	0.08511501199409326	1.0880353092980835	0.6356294082178429	0.6627875054459784	1.71174476075404	1.815694194845052	7.306342844548972	0.4274176719612119	0.7193973634651596
ID337765	337765	1	0.8228266835212708	25.135235177317906	24.500362077064715	0.0	133.0	133	1.3479886591442545	1		18907.408333333336	18971.0	14580.0	23620.0	1.1344445E7	1868.3980188542953	-0.9811769663039343	-1054.994816278587	-3.020385308977241E-4	0.004693368398678968	1.3902809658899167	1.3266086247279547	-0.5944896227168499	1.047996326855646	5.708504523583522	9.344443709434493	0.8215335598369969	0.9638844301765649
ID331620	331620	1	0.9391366243362427	30.29472401216153	31.489502433542185	0.0	89.0	89	1.363611565856628	1		18669.148450244695	18831.0	13041.0	25097.0	1.1444188E7	2219.429833707307	-0.9811475084918754	-875.5453315529137	0.0012632078347028018	-0.001506718951130634	1.433110058073131	1.3148446535503115	-0.26195862857896196	1.0899462945706035	5.841592056189969	9.062741600209176	0.8937620171527424	0.9730799683293738
ID319846	319846	1	0.9229467511177063	32.21014014428982	32.18146984214979	0.0	6.0	6	1.3691479733843255	1		18556.08695652174	18698.0	12518.0	24367.0	1.152333E7	2109.4093146998503	-0.9810570983128846	-911.1781867531134	-0.003681136441182976	0.006111390815119859	1.44216475431479	1.3271667436790704	-0.3142491640561028	1.0866492557799714	5.889123317835123	9.21714299485287	0.8710996959464773	0.9725274725274723
ID331878	331878	1	0.9388368725776672	30.59812522288761	31.798189834037434	0.0	91.0	91	1.370252570557449	1		18680.770967741948	18827.0	12866.0	24035.0	1.1582078E7	2186.6975466915073	-0.9810423304852792	-884.176306342391	0.00437290925766043	0.007955906916109754	1.4324583095679997	1.3345971617483658	-0.3717720047487317	1.0733263569146456	5.898629570164163	9.41346989548647	0.836491460120887	0.9718089271730617
ID319585	319585	1	0.9164746403694153	32.22468025045487	32.26054141119964	0.0	4.0	4	1.363056688289053	1		18538.9039087948	18715.0	12645.0	23997.0	1.1382887E7	2103.504409674041	-0.9810608831589553	-913.0758553968138	0.012910970049399891	0.003621394040541249	1.4371772587760183	1.32714359265332	-0.2913378666988231	1.0829101438094662	5.8368389300254515	9.240564625670238	0.8589948410640529	0.9676910953506698
ID327776	327776	1	0.8975464701652527	31.076179330181336	29.884120005410036	0.0	62.0	62	1.3708045353615301	1		18786.2496	18933.0	13127.0	24159.0	1.1741406E7	2094.219390194511	-0.9810452261480903	-928.5778694997276	0.009044484515194203	-0.009188947295398457	1.441659455784734	1.3359471862938679	-0.9824680659538344	1.079129078286492	5.903382696328677	9.937209272764145	0.7512455804961287	0.9317329332333087
ID347747	347747	1	0.8879026770591736	20.12269876283355	18.419106202638194	0.0	206.0	206	1.363611565856628	1		19040.474796747985	19172.0	13714.0	24124.0	1.1709892E7	2042.8679859641252	-0.9811443557649152	-969.9715612802867	-0.005924269675784656	-0.015450633917289498	1.4276348324137276	1.3391618971303643	-0.1316947003195411	1.0660658994800767	5.841592056189969	9.321705703893638	0.844793013757576	0.9631661442006273
ID328046	328046	1	0.8543764352798462	30.98392957678263	29.05582875465268	0.0	64.0	64	0.8801358581511435	1		20057.53125	20018.0	16024.0	24600.0	5134728.0	2153.081676319308	-0.9796609225352685	-897.4112359436949	0.02960204873503882	-0.003199280187049839	1.015126557721941	0.7648982805218084	0.5126360746427351	1.3271392858007585	2.4336005962321154	9.094830960254725	0.3697174117840462	0.7398843930635841
ID329326	329326	1	0.8123422265052795	27.801820973291242	30.874037565854035	0.0	73.0	73	0.91634966682296	1		20453.898916967508	19881.0	16516.0	26904.0	5665730.0	2571.2819401676193	-0.9788993894385598	-738.0732016701645	0.004271718028886995	0.034332524000514876	1.0143936889157796	0.8571688428866958	-0.013574148674774333	1.1834234262407348	2.63798502130629	7.3973692995080755	0.6057976553835128	0.8358433734939759
ID322665	322665	1	0.8953273296356201	31.215229777430682	32.709259811195636	0.0	26.0	26	1.3507917161515859	1		18569.60033167498	18683.0	12745.0	24026.0	1.1197469E7	2112.4582618613344	-0.981120456422138	-913.6403163244759	0.007089020588957522	-3.188157256303309E-4	1.435806440176356	1.3186001645092402	2.6104471898946486	1.0888868959839224	5.732270154406101	8.770117730503776	0.9365385684754316	0.9893355209187857
ID350568	350568	1	0.8736984729766846	19.567407908818588	18.65830346674462	0.0	226.0	226	1.3861703183679044	1		19131.731861198754	19229.0	13419.0	25244.0	1.2129518E7	2119.367923604237	-0.9809419843406515	-929.273531541557	-0.002956976338528348	-1.9130759547553454E-4	1.479742158118399	1.3180787809600456	-0.26337279175906175	1.1226507698125623	6.036470228935116	9.360301604759574	0.8657913485171723	0.9606656580937973
ID323946	323946	1	0.8952516317367554	29.29840209155068	31.895238932125743	0.0	35.0	35	1.348549736654147	1		18617.28286189683	18720.0	12457.0	24483.0	1.1188987E7	2122.672359673641	-0.9809880356779084	-905.1072594373046	0.00139614802161167	0.004141723912259539	1.4230426446041062	1.2901204899312901	-0.24204666420440446	1.1030308065876044	5.713257649748038	9.078494751861411	0.8710959210114618	0.9646869983948635
ID343669	343669	1	0.8712965250015259	18.639973688625602	17.520847734539178	0.0	176.0	176	1.3608349155190516	1		19214.75040783033	19265.0	13744.0	25797.0	1.1778642E7	2170.701770057339	-0.9809711487729906	-912.6583817970646	-0.015100369678437715	-0.004513469262665103	1.431551885096599	1.3160833594542247	2.536555855359861	1.0877364832652079	5.817826425367391	9.448977777491589	0.8188436184728931	0.9615082482325221
ID336759	336759	1	0.8996976017951965	24.040094408325807	23.418895145237084	0.0	126.0	126	1.1413433439200005	1		19470.580046403724	19363.0	14412.0	23913.0	8391820.0	2018.378050759316	-0.9803423294754913	-962.1705813377096	0.007678476991329443	-0.026032100267597492	1.1763362050812909	1.057933697742752	0.23393925630437362	1.1119186463113586	4.092441627648146	17.92317507774209	0.16008935815455133	0.7028571428571435
ID350839	350839	1	0.8891354203224182	19.510276583557292	18.65151639771405	0.0	228.0	228	1.3697003833214223	1		19111.210272873195	19247.0	13530.0	24969.0	1.1906284E7	2117.314191369502	-0.9809641534677211	-930.280292870434	0.0016589901663603506	0.004544754747287018	1.4762204551619846	1.296390264823515	-0.3107688788087114	1.1387160913021441	5.893876443999642	9.503241979510037	0.8201009514879715	0.9582689335394129
ID332145	332145	1	0.9246605038642883	30.388906409937512	31.777011221674144	0.0	93.0	93	1.3630566882890534	1		18625.004885993476	18752.0	13036.0	23684.0	1.1435753E7	2144.983537655085	-0.9811155463838949	-902.231864390471	0.0017658136539001948	0.0037524198533653327	1.4133558451727193	1.3345510821181286	-0.2464703239466448	1.0590496415689956	5.836838930025456	9.243620344221668	0.8584270088688448	0.9623824451410659
ID320114	320114	1	0.9217914938926697	32.20788863934342	32.203245781631864	0.0	8.0	8	1.3613906986402498	1		18509.377235772343	18672.0	12570.0	24686.0	1.1383267E7	2137.790855111312	-0.9809834697762546	-893.2787417934613	0.006181912694152983	-0.004058792505252112	1.429733054097994	1.3208852930320052	-0.3170512272372158	1.0824051578439002	5.822579551531905	9.136743763282997	0.8764807939207484	0.9760956175298806
ID349555	349555	1	0.8788241744041443	19.872463774582773	18.63135537512434	0.0	219.0	219	1.3812499585839555	1		19061.063391442152	19150.0	13584.0	25181.0	1.2027531E7	2078.093222264003	-0.9809801789465585	-946.1628702252605	-0.0018552791321824217	-7.474100829938582E-4	1.461587603645492	1.3243632728223946	-0.025579178592641416	1.103615324918105	5.993692093454471	9.495298885065766	0.8353856550457027	0.9618611746758206
ID330610	330610	1	0.9333937764167786	29.95943788055727	29.931279982371056	0.0	82.0	82	1.3669361012236927	1		18735.611290322584	18903.0	13262.0	23583.0	1.1616079E7	2210.618661102766	-0.9810011908349955	-875.2400563185356	8.889923918698721E-4	0.013120688089749156	1.4359029558959306	1.3169834937013103	0.0640937369266837	1.0902968509198272	5.870110813177061	9.072192323299694	0.8962551559127065	0.9747434885556431
ID340338	340338	1	0.8774001598358154	25.71455118924827	24.190670610416046	0.0	152.0	152	1.3888963196604704	1		18920.528861154475	18952.0	13364.0	25344.0	1.2128059E7	2174.875349055976	-0.9810014780540975	-898.4186178864649	5.150687886254213E-4	0.006491326730464757	1.4177538970185104	1.379442375632462	-1.4772773387352836	1.0277731944898987	6.060235859757698	9.169842103924484	0.9056818734438957	0.9688449848024318
ID345714	345714	1	0.8709308505058289	20.278875990138353	17.7353557582384	0.0	191.0	191	1.3779599579804616	1		19187.71884984024	19280.0	13662.0	24526.0	1.2011512E7	2028.4884881182147	-0.9810658048191045	-980.2392393145562	0.005023385123672807	0.005825457487703142	1.4404835148325439	1.3375218042736083	-0.19331355293940347	1.0769794632356313	5.965173336467382	9.36773389758334	0.8542084060047005	0.9698608964451318
ID343935	343935	1	0.870440661907196	19.786519770787528	17.818611366453425	0.0	178.0	178	1.3613906986402498	1		19128.522022838493	19148.0	13289.0	24750.0	1.1725784E7	2089.5391011300694	-0.9811344551193794	-952.1822530631844	-0.01574789457645464	0.006201318060425378	1.4341284876632618	1.3267287813799307	2.8204652379035977	1.0809507623492005	5.822579551531905	9.023149740745716	0.8986880474592855	0.9645669291338586
ID348031	348031	1	0.882396399974823	20.083944133819884	18.460310381750798	0.0	208.0	208	1.3547062522048299	1		19069.466996699684	19216.0	13888.0	24296.0	1.1556097E7	2065.2503727671287	-0.9810923556441505	-958.2267882944655	0.0023172189733413656	-0.0031615432127138528	1.4252813709854761	1.2993667575759458	2.9896329479272925	1.0969045980862495	5.765542037557713	9.49697294278109	0.8033034009718223	0.9758648431214806
ID325247	325247	1	0.8634907007217407	30.329123080926596	32.8903567001869	0.0	44.0	44	1.3463040236277217	1		18516.435000000005	18520.0	14461.0	24925.0	1.1109861E7	1947.6065142456828	-0.9810737518638531	-985.6512544651692	-0.011837450698523273	0.0028778206429698476	1.4568446854022836	1.2715320679542428	2.253392278114929	1.1457396334063275	5.694245145089977	9.227951304483067	0.8403020750749893	0.9692556634304204
ID335480	335480	1	0.8497684001922607	24.959049143992292	22.260578164613886	0.0	117.0	117	1.2120606437135686	1		19214.997946611908	19194.0	13861.0	25421.0	9357704.0	2094.822224991124	-0.9805961496423186	-927.0975472562199	0.07115755053200427	0.026968426200965918	1.2144596044576585	1.0651845617005082	-0.8939429526672223	1.140140073490026	4.615285505744875	15.732919022760923	0.2343094590359245	0.778044871794871
ID321403	321403	1	0.9116929769515991	31.86744161140295	32.5470264122601	0.0	17.0	17	1.3496711919304114	1		18494.717821782167	18645.0	12692.0	24119.0	1.1207799E7	2102.4873332221387	-0.9811290143845742	-914.6940471603726	0.011381261698094633	0.006944026716512157	1.4330981424717886	1.3012928437755498	-0.09765152921051985	1.101287960912642	5.722763902077069	9.465609306637505	0.8026358303650849	0.9608938547486037
ID332410	332410	1	0.9081125259399414	29.03756576549995	31.470466530093276	0.0	95.0	95	1.3948747701135347	1		18668.062111801246	18760.0	13246.0	24547.0	1.2022232E7	2146.3106656739105	-0.9810082576531206	-898.5546633655658	0.0062563526625025205	0.006679030123356387	1.4921442079033707	1.329892160717901	3.0801412351995827	1.1220039127818324	6.112520247567372	9.398044205276364	0.8696714394496776	0.9698340874811461
ID322949	322949	1	0.9080402851104736	31.344796198541903	32.77417552646486	0.0	28.0	28	1.3496711919304119	1		18559.625207296867	18664.0	12968.0	23923.0	1.1191454E7	2064.384253075702	-0.9811258714153455	-934.6875936155633	0.0094393005345098	0.005912594056429725	1.433611114345113	1.289037562110827	-0.3646490076018833	1.1121561981464245	5.722763902077071	9.129834795716453	0.8627597083797107	0.9585987261146491
ID349828	349828	1	0.8785055875778198	19.67033677975605	18.67759560060251	0.0	221.0	221	1.3948747701135344	1		19099.138198757762	19154.0	13316.0	25347.0	1.2299845E7	2074.629171721057	-0.9810437155370301	-952.8804779282816	0.014938145916588616	0.022090948828477158	1.4916822827216312	1.3509198608857598	3.0138271548128652	1.1041974627152031	6.112520247567369	9.368048756820647	0.8752495375237789	0.9691032403918617
ID340611	340611	1	0.8755298852920532	25.770757930187443	24.019377445158018	0.0	154.0	154	1.3790574969501463	1		18854.87539936104	18942.0	14078.0	24376.0	1.1803152E7	2088.30148562171	-0.9812736823035318	-946.2333031971335	-1.706201388296472E-4	0.0017348559809876882	1.4103010595253287	1.3679283675252842	-1.2138514113189758	1.0309758120424835	5.974679588796412	9.406113531624984	0.8486020002379333	0.9558935361216729
ID338063	338063	1	0.880387008190155	25.8673161608724	24.959440065405673	0.0	135.0	135	1.3861703183679046	1		18930.014084507035	18966.0	13427.0	26229.0	1.2096279E7	2164.7396604688875	-0.9811039258849752	-908.0686629776159	-0.008409221319419355	-0.011902525574464752	1.459411994900814	1.3543319441614436	2.0010409557305473	1.0775881062189907	6.036470228935117	9.133811324626826	0.9092616090881143	0.9784283513097071
ID340879	340879	1	0.8712313771247864	25.781617120061718	24.012370682167518	0.0	156.0	156	1.3790574969501466	1		18933.50874403817	19050.0	14077.0	24233.0	1.1909177E7	2055.7293718584433	-0.9810107990141691	-951.6171409435962	-0.0023106577699203937	0.01198133468291968	1.4261144906110856	1.343800483281149	-1.1994232466410657	1.061254634414888	5.9746795887964135	9.624529414415816	0.8105232470211517	0.9580792682926828
ID341135	341135	1	0.8898152112960815	25.81134106049934	24.008082458569902	0.0	158.0	158	1.3602789053158544	1		18910.80655737703	19051.0	13829.0	23957.0	1.1535592E7	2040.7685588106667	-0.981260571739429	-970.45254972607	-0.0029610500244183777	0.007527277823384054	1.4079831971518906	1.3404121263376856	-1.1731385735561666	1.0504106680971506	5.813073299202874	9.401685237554998	0.8264265268082983	0.9690966719492865
ID335758	335758	1	0.830836832523346	25.99042784793523	21.55614227594438	0.0	119.0	119	0.8878377285514769	1		20193.045977011494	20088.0	15287.0	25311.0	5270385.0	2146.6741480434293	-0.9796872885329074	-907.3717984768628	-0.031979240140338136	0.06432722715227547	0.9515940897982734	0.8354346433769669	0.8585326279796656	1.139040734475375	2.4763787317127517	9.523669696707106	0.34309807404156223	0.7518037518037515
ID348297	348297	1	0.8829010725021362	20.08674920329782	18.489352834978295	0.0	210.0	210	1.3630566882890527	1		19090.22801302932	19204.0	13908.0	24452.0	1.17214E7	2054.7515609652255	-0.9810643826215149	-962.7196400920574	0.00775712684699474	0.002984651819955768	1.4482044689739808	1.3086291648332364	-0.0805008900829739	1.106657644420244	5.836838930025451	8.949069785209678	0.9158656765483022	0.977707006369427
ID351113	351113	1	0.8870424628257751	19.450288840993714	18.620809572715867	0.0	230.0	230	1.3741116681181353	1		19061.63183279743	19121.0	13347.0	24980.0	1.1856335E7	2123.77126839651	-0.9810616464060422	-929.9003442014167	0.0014141193918457981	-0.0020784697634189326	1.479195291738464	1.2949715417301395	-0.1682642176042924	1.1422608482671315	5.931901453315767	9.259435012931352	0.8694303883743649	0.9659442724458202
ID334475	334475	1	0.8447329998016357	27.367652655066045	24.178402046422935	0.0	110.0	110	1.3173356461303012	1		18817.699300699303	19092.0	13916.0	23729.0	1.0763724E7	1826.5649587821945	-0.9813048480220018	-1081.5244518116444	-0.0033554979463618546	-0.002439234294697708	1.3832270141572407	1.2834349555731752	-0.5987264138302689	1.0777538886179852	5.451835710699672	8.898775273691156	0.8651514604771818	0.9663016006739679
ID320404	320404	1	0.9363507628440857	32.20188981879896	32.194754358107225	0.0	10.0	10	1.351351629840357	1		18546.73089700997	18722.0	12451.0	24314.0	1.1165132E7	2144.569345551471	-0.9811200222270466	-898.8307721562454	0.004945242587409689	-0.005259877254021475	1.4209879518710449	1.3167413428812824	-0.3695116109311234	1.079170149515964	5.737023280570613	9.180395264986275	0.8554088037814931	0.9594594594594587
ID324245	324245	1	0.9006351828575134	29.522474546735772	31.719156852717763	0.0	37.0	37	1.3735610322843181	1		18664.99839743589	18803.0	12677.0	24462.0	1.1646959E7	2127.413105550206	-0.9810960399236258	-910.6780179218081	-0.009470574712765311	0.006778117266549032	1.44607100353309	1.3279081229820004	-0.36141257283472783	1.088984229033661	5.927148327151257	9.313476539536978	0.8586813092314212	0.9666666666666666
ID332695	332695	1	0.8751627802848816	28.836829844117275	31.427788031143994	0.0	97.0	97	1.3796059390068047	1		18643.604133545316	18787.0	13575.0	24338.0	1.1726827E7	2045.661324721323	-0.9810259281147617	-942.4234373739156	4.1808244067728206E-4	0.01298307149702475	1.4628661812751156	1.3310759054820973	-0.2491551125181743	1.099010338366305	5.979432714960928	9.341462820603459	0.8610731911210332	0.9639846743295016
ID330902	330902	1	0.9120492935180664	29.77017553456035	30.349490088846128	0.0	84.0	84	1.3636115658566283	1		18701.58306188924	18915.0	13123.0	23807.0	1.1482772E7	2200.2823655602715	-0.9810137158507344	-878.3448338684859	0.003922680986890583	-0.0018559205275065496	1.4301743032874739	1.3055274483515695	0.19035656627466366	1.095476242260008	5.841592056189972	9.257444032337437	0.8565621875616121	0.967716535433071
ID321680	321680	1	0.9013848304748535	31.521721442458354	32.65327810642735	0.0	19.0	19	1.3491105808192345	1		18449.655518394666	18590.0	12839.0	24084.0	1.1032894E7	2090.865882616602	-0.9812281721608631	-922.4769589733386	-0.003970467821540182	0.002473242363213824	1.4357608645214084	1.2772584830149287	-0.397209537834878	1.1240957751420368	5.718010775912549	8.906524299981653	0.9058125201530537	0.9756690997566909
ID328336	328336	1	0.8756505250930786	30.281422248800105	29.41701604339196	0.0	66.0	66	0.9708648058204387	1		20251.919354838694	19529.0	16073.0	26649.0	6278095.0	2691.823179384935	-0.9793424367085504	-713.3540612503493	-0.016710075752600174	0.010198728094199801	1.0889243213590876	0.8756404478719012	0.823443769831053	1.2435747160898487	2.9611976004933678	7.60819249872451	0.6428568383883623	0.8799435028248589
ID346013	346013	1	0.8990848064422607	20.056115049162802	18.134455666917866	0.0	193.0	193	1.3580525881030978	1		19139.80655737703	19255.0	13586.0	24118.0	1.1675282E7	2030.5632782275761	-0.9811424328031074	-980.8382788516125	0.007957499431520184	-0.015098969817154298	1.4326004429611234	1.3257897144825999	2.585261852420434	1.080563853612492	5.79406079454481	9.138808972274463	0.8717936733006316	0.9713147410358567
ID346271	346271	1	0.8791684508323669	19.952424319171946	18.236747025668173	0.0	195.0	195	1.3741116681181351	1		19132.417599999986	19273.0	13594.0	24089.0	1.1957761E7	2012.2186090928294	-0.9810466417457853	-984.301552215735	-0.0013331841514063363	0.005118032390313482	1.4432360413995362	1.3291967478679796	2.875362538951224	1.0857956459150797	5.931901453315766	9.356611218047412	0.8514646516492878	0.9712062256809334
ID344478	344478	1	0.8813549280166626	20.64811313794645	18.642012974436007	0.0	182.0	182	1.3563804521255047	1		19086.78289473684	19256.0	13978.0	24738.0	1.1604764E7	2056.5262506649374	-0.981052532734014	-961.1021962137085	-0.004478062172380801	-0.001389849187242954	1.4820229297198575	1.266226030527705	3.022987287718926	1.170425258989675	5.779801416051259	9.216642812986933	0.8550219563705026	0.9605055292259087
ID344217	344217	1	0.8605725169181824	20.48396575055317	18.03083588058902	0.0	180.0	180	1.364720644174057	1		19086.909090909085	19246.0	14012.0	23863.0	1.1757536E7	1966.3521088839466	-0.9811832229996944	-1012.2998861771115	2.499853386951337E-4	0.0035011202849361345	1.4469020146566685	1.3066398374394181	3.122431757968327	1.107345707055831	5.851098308518999	8.998367657736036	0.9080709693024805	0.9762093576526563
ID350117	350117	1	0.873816728591919	19.66533929556877	18.70851094022376	0.0	223.0	223	1.3713562780022495	1		19103.454106280205	19187.0	13476.0	25183.0	1.1863245E7	2121.0326942857523	-0.9810437154658327	-932.2441640604732	0.0036214857770274903	0.001204592644139182	1.4567994655272367	1.311214625855945	-0.05366807736777741	1.111030518421998	5.908135822493187	9.269011045915143	0.8641587572564263	0.9643134212567881
ID348583	348583	1	0.8909811973571777	19.987739482533733	18.442909471574104	0.0	212.0	212	1.3663825737253035	1		19081.116316639753	19200.0	13631.0	24474.0	1.1811211E7	2046.5676718934749	-0.9810825302950316	-967.0527412786213	0.008217403118305669	-0.00394325368005656	1.4433718646241935	1.3361859740028919	0.11519170514971354	1.080217793560726	5.865357687012544	9.461712945184923	0.8233127286391948	0.9670846394984325
ID338337	338337	1	0.8631858825683594	25.629109913092268	25.160968697523707	0.0	137.0	137	1.2095615469440053	1		19219.223602484486	19301.0	13608.0	24919.0	9282885.0	2226.069875582759	-0.9805333511743455	-869.7575718955521	-0.019143315389527807	-0.0723351995392876	1.1489286291341505	1.0884149703851014	1.4103296560154337	1.0555979662128667	4.596273001086818	15.006429567872903	0.2564843860465823	0.7723642172523963
ID327074	327074	1	0.8408815264701843	29.774043366946742	29.90914618723511	0.0	57.0	57	1.2723500861929986	1		18788.46529080675	18796.0	13518.0	24127.0	1.0014252E7	2132.0554127642927	-0.9810168492684072	-910.8167001294837	0.01169444430933992	-0.024337116499082084	1.3387376806416462	1.1582795503668524	-0.7203184264135579	1.1557984255334897	5.085844996031949	11.010894796902774	0.5271421668323575	0.9192439862542959
ID351394	351394	1	0.9210392832756042	17.916865154535806	17.2185419516532	0.0	232.0	232	0.9294644612149819	1		20018.87632508835	19969.0	15011.0	25339.0	5665342.0	2537.115368376396	-0.9801644799532943	-779.8028983649809	-0.04235815942441006	0.04300061646463999	0.9704505067684202	0.9075206879023637	0.2792938169435169	1.0693425722464927	2.714035039938541	10.154145588202406	0.3307794665802143	0.7654155495978551
ID342956	342956	1	0.8398937582969666	19.078744840894217	18.30810006882903	0.0	171.0	171	1.0045640951737755	1		20117.33033033032	19596.0	15743.0	26572.0	6699071.0	2862.141836204699	-0.979927718975826	-686.2881575912284	-4.6710435526908155E-4	0.011876551882609398	1.047705743614211	0.9193162107859326	0.6176783884780099	1.139657640452698	3.170335151732071	8.961657497681244	0.49606473753525393	0.8857901726427633
ID346540	346540	1	0.8776341676712036	20.179497152839478	18.427369278629364	0.0	197.0	197	1.3597226677520877	1		19078.195402298843	19206.0	13605.0	24211.0	1.1618621E7	2036.8755071974651	-0.9811232665254978	-973.6425231222449	0.001734932425905574	-1.2002784121541633E-4	1.4314964712620495	1.3170631208468868	-0.06039953242219334	1.0868852438458536	5.808320173038355	9.712281042484356	0.7737807657356581	0.9465530596436866
ID321967	321967	1	0.9056578874588013	31.6921352661417	32.9223166359493	0.0	21.0	21	1.355264548644028	1		18502.859967051067	18597.0	13460.0	23712.0	1.1231236E7	2047.1679057062709	-0.9811516464291754	-940.9750545405536	-0.005259587411305591	0.0013838501791258607	1.4709196831317173	1.2760127367735496	-0.456964050424035	1.1527468658745506	5.770295163722231	9.054670743492979	0.8844281716067487	0.9673306772908369
ID323241	323241	1	0.8611101508140564	30.70925376188351	32.88869558730661	0.0	30.0	30	1.0793445359578475	1		19291.015831134566	19061.0	14014.0	23905.0	7311295.0	1933.222541916503	-0.9799015220681077	-973.0216544577509	-0.10203852472155439	-0.13261821596414594	1.1561645000053469	0.9588255814559802	-0.31474612957572107	1.2058131555581848	3.659907146677199	16.52895059027457	0.16834079291483173	0.6427378964941565
ID346794	346794	1	0.8798726797103882	20.21528575687972	18.498657178922336	0.0	199.0	199	1.3817975304423666	1		19096.240126382298	19227.0	13820.0	24315.0	1.208792E7	2028.818389934568	-0.9810096983127486	-972.4698076418437	0.005877731322069353	-0.002345262487448336	1.4841414439087601	1.3041515250735407	-0.2988333809311648	1.138013041716966	5.998445219618988	9.383592442768387	0.8560719898307019	0.9677914110429445
ID338612	338612	1	0.8259312510490417	25.870536928264993	24.946599771287076	0.0	139.0	139	0.9105525479330887	1		18228.72426470588	18944.0	14083.0	20434.0	4958213.0	1714.314276990849	-0.9814387165881723	-1124.478131124958	0.17000115570613158	-0.1778588286758363	1.1672789722274477	0.7557984944781544	0.9721943934976175	1.5444314599136673	2.604713138154678	11.506047296537659	0.2472392712688313	0.6306098964326813
ID324534	324534	1	0.9102258682250977	29.50851930184691	32.59839458107145	0.0	39.0	39	1.380154163125008	1		18606.23492063494	18632.0	13311.0	24055.0	1.1721928E7	2180.462410385224	-0.9810692370361812	-884.4462234473318	0.0113630202689324	0.0019225967244255178	1.480990474939606	1.3340906466633713	3.064670111618386	1.1101123290562291	5.984185841125441	9.4030772348239	0.8505011978641556	0.9677171406610298
ID320688	320688	1	0.9106054902076721	32.114926133248	32.72595317905319	0.0	12.0	12	1.3502315702779657	1		18520.971854304637	18677.0	12579.0	24024.0	1.1186667E7	2116.849306384257	-0.9811018590960993	-908.4454218916441	-0.0046176987371978374	0.009484198061326731	1.4642976308989595	1.2754941856431905	-0.4703246148823238	1.1480237600303616	5.727517028241582	9.020227684821249	0.8845884268310372	0.9702093397745561
ID336049	336049	1	0.9025118947029114	27.28113681651564	21.96498997884692	0.0	121.0	121	1.3361516071031	1		18966.69676320271	19148.0	12851.0	23891.0	1.1133451E7	2098.911410530639	-0.981048466126331	-935.5643940292888	-0.02162163813531212	-0.012969611718902622	1.3537029928119015	1.3037194742416152	-1.0928010405863366	1.0383391669433812	5.608688874128692	10.725457788365675	0.6126882300828566	0.9402390438247009
ID323506	323506	1	0.9006839990615845	29.702641869221605	32.44455373749134	0.0	32.0	32	1.3839856514178177	1		18569.817610062895	18696.0	13229.0	24219.0	1.1810404E7	2076.728198579681	-0.9811243555557005	-929.5660260718684	0.002075426240270301	0.002076817304244259	1.4507425075381775	1.3471794782549047	2.928006376904663	1.0768739659079614	6.017457724277055	9.696176004600815	0.8043071537375185	0.9716039907904838
ID345021	345021	1	0.876853346824646	20.875818803344668	18.342023145951508	0.0	186.0	186	1.3850784156239278	1		19148.15797788312	19284.0	13374.0	25367.0	1.2120784E7	2078.6765294879347	-0.9810168585484964	-952.0910265416735	-5.456267394085596E-4	0.0015000886196764919	1.472553268421228	1.3313386915970389	3.0809729802344945	1.1060696107725914	6.026963976606087	9.580325292528748	0.8251785852360133	0.9701606732976278
ID335036	335036	1	0.8300634026527405	25.670863614590065	21.134688285619234	0.0	114.0	114	1.3547062522048303	1		18970.800986842107	19071.0	14093.0	24675.0	1.1534247E7	2013.9142511710522	-0.981182297084126	-982.3308532326447	-0.013823443919558608	-0.002700812047691253	1.4210253898072085	1.3356873498919517	1.5070789250828032	1.0638907300590668	5.765542037557717	8.974458517870875	0.8995669643497246	0.9742971887550198
ID333246	333246	1	0.8821262717247009	26.642300164855097	27.599281019103614	0.0	101.0	101	0.9503900924994997	1		20129.73333333332	19313.0	15860.0	27967.0	6038920.0	2752.2298862397492	-0.9793373330476963	-693.3128436531381	0.017301059241787008	0.02766843254057328	1.1251899413442001	0.8545562689970156	0.2642219540086278	1.3166949704374933	2.837616320215955	7.757665215140465	0.5925178935607714	0.8516405135520676
ID331193	331193	1	0.9297752976417542	29.68954183422021	30.96408321913084	0.0	86.0	86	1.3680424843277044	1		18664.229402261735	18730.0	12880.0	23882.0	1.1553158E7	2187.213609703888	-0.9810770190840762	-884.8352410127137	-0.007992838120341517	0.0033669261486928698	1.4387079766738964	1.3278788380267486	-0.006690292143875164	1.0834632915845257	5.879617065506091	9.382139334229912	0.8393732973295033	0.9648985959438378
ID351673	351673	1	0.9272241592407227	17.590743323915678	17.61851456365071	0.0	234.0	234	1.341237421413597	1		19036.29005059023	19157.0	13154.0	24689.0	1.128852E7	2184.5518999479937	-0.9810620549376451	-902.8457713646932	-0.014064536101476573	-0.015424704929379912	1.369498120173933	1.3078503896558809	-0.1831422522637468	1.047136683985905	5.651467009609333	10.222398971968694	0.6796188351908468	0.9429024583663764
ID344760	344760	1	0.8892958164215088	20.505927390812886	18.705904957062966	0.0	184.0	184	1.3685953404764908	1		19141.417475728173	19271.0	13535.0	25031.0	1.1829396E7	2086.820473660568	-0.9810226796897852	-948.3380191051068	-7.532994128920689E-4	0.010243379406176013	1.445970335362651	1.3247248539335772	-0.2108995973448686	1.0915250295705203	5.884370191670607	8.897487355092844	0.9340606830160276	0.984884645982498
ID348859	348859	1	0.9018558859825134	20.062062830374092	18.445780217468602	0.0	214.0	214	1.3663825737253037	1		19037.646203554126	19158.0	13490.0	24399.0	1.1784303E7	2054.0414096336053	-0.9810282998528529	-958.5380038304204	0.00631453938129815	0.004253924140118689	1.425228517010749	1.3285005154478609	-0.016111695488303983	1.072809908944807	5.865357687012545	9.565089629522637	0.8056126517693144	0.9595645412130636
ID329914	329914	1	0.8659707307815552	28.454645253986595	29.259862578235516	0.0	77.0	77	0.99624614618046	1		18873.574923547418	18933.0	13955.0	23914.0	6171659.0	2610.0444498920288	-0.9811627936548283	-753.2876331188012	-0.0014000799181233213	-0.007833550327139876	1.0526891029633427	0.9592711201859054	0.6082374607030179	1.0973843377660875	3.118050763922393	7.103369086485838	0.776540808745639	0.945244956772334
ID347066	347066	1	0.8788314461708069	20.192092425874453	18.538335273328936	0.0	201.0	201	1.3801541631250083	1		19052.95382165606	19130.0	13652.0	24232.0	1.1965255E7	2064.912022663687	-0.9811001109453832	-957.9543804153681	0.011905952527964007	-0.014724307457761826	1.4693375561516813	1.3407940326329928	-0.2092390395383419	1.0958711930319829	5.984185841125444	9.235135333733941	0.8817153632473868	0.9729520865533231
ID343237	343237	1	0.8267118334770203	19.4706008076453	17.353954457821157	0.0	173.0	173	1.0502156818081922	1		19896.410958904104	19211.0	15455.0	26771.0	7262190.0	2748.9547575797296	-0.9800368672956574	-710.6419908099292	0.010228357267802086	-0.016314747262242333	1.0882909993388872	0.9703143744307612	0.7520674006535997	1.1215859808088873	3.4650289739320446	8.475939562092044	0.6060954613434663	0.9251269035532993
ID341700	341700	1	0.8520985841751099	20.246743623543544	19.965181592272828	0.0	162.0	162	0.969305182635412	1		20380.47435897436	19762.0	15964.0	26208.0	6358708.0	2628.2447089539214	-0.979514939955356	-741.5702661225214	-1.2794270859423345E-4	0.00360888104091712	1.1799789108686785	0.7934287693133163	0.5993946955481524	1.4871894699380603	2.951691348164336	7.525000338328639	0.6550399061355722	0.8986975397973948
ID324800	324800	1	0.8712788224220276	29.82352381467223	33.15411898073473	0.0	41.0	41	1.369700383321423	1		18535.470209339765	18560.0	13627.0	24575.0	1.1510527E7	2072.605626203975	-0.981055030791377	-926.2247804850224	0.006719528387371303	0.016970859075489793	1.4485129919232271	1.3292220755375723	-0.5750285181270237	1.0897449106368553	5.893876443999649	9.127164919595728	0.889076427003147	0.9717868338557993
ID327360	327360	1	0.9169695973396301	29.513422583712842	30.012856032383198	0.0	59.0	59	1.3647206441740571	1		18721.400646203554	18836.0	13149.0	24289.0	1.1588547E7	2150.921668422377	-0.9810084355075597	-899.198839280055	-0.010064162865603887	-0.008678314525814516	1.4315521045852075	1.332436830817004	2.8594818787142824	1.074386471070024	5.851098308519001	9.011281407376458	0.9054701852110189	0.9824421388667202
ID320963	320963	1	0.8958755135536194	32.06823147937896	32.757098910704045	0.0	14.0	14	1.3613906986402493	1		18515.23327895596	18628.0	13035.0	24071.0	1.1349838E7	2085.180214167919	-0.981074126628047	-920.5798845599828	-0.0027993973508857813	0.0030949978124778428	1.4425457301091797	1.2931582979879856	-0.42840471548120845	1.1155213807571933	5.8225795515319	9.689183232805732	0.7793830507354765	0.9592795614722
ID330188	330188	1	0.9284492135047913	29.22723254473742	29.253474457337173	0.0	79.0	79	1.3674894046672077	1		18770.69417475726	18963.0	12954.0	23666.0	1.1600289E7	2246.3275085902583	-0.9812071533105046	-872.5802700697553	0.005022464418098957	0.012484156938691933	1.4522229085756575	1.32182943818645	0.3552414212713577	1.0986462145737255	5.874863939341579	9.40470448209619	0.8346749308296226	0.9626168224299066
ID347343	347343	1	0.8808571696281433	20.193056322953286	18.528795267320458	0.0	203.0	203	1.3591662025486102	1		19043.51395730707	19197.0	13471.0	24289.0	1.15975E7	2066.898452762459	-0.981036160722149	-953.2716858882752	4.236390528130175E-5	-0.013323849763557903	1.4471672217205405	1.313593627164617	-0.3588667460816052	1.1016856292491624	5.803567046873839	9.26444050395406	0.8497016798355349	0.9614173228346458
ID322248	322248	1	0.9044665098190308	31.665607414389946	32.85835756050184	0.0	23.0	23	1.2238616661860897	1		18720.81690140845	18859.0	13113.0	23988.0	9304246.0	2203.425983598641	-0.9806267297428867	-860.1161750569798	0.03523181965642608	-0.017214158181541168	1.22928557601599	1.0861466136588898	-0.6297324450473919	1.131786041181779	4.70559490287068	14.85231455058873	0.2680625372859866	0.8055329536208296
ID345301	345301	1	0.8922633528709412	20.458488707463633	17.85371363188515	0.0	188.0	188	1.3652748454737227	1		19162.360389610385	19269.0	13515.0	24600.0	1.1804014E7	2026.8871234904905	-0.9810097738167695	-976.7707200067581	0.003605319536096334	0.0051903923897745185	1.420419064208542	1.326252532476209	2.836793798098247	1.0710019618635656	5.855851434683515	9.53746073498887	0.8089736723986003	0.9580093312597199
ID350423	350423	1	0.8770725727081299	19.6012384791151	18.693280929544994	0.0	225.0	225	1.3790574969501461	1		19144.195859872623	19181.0	13460.0	25029.0	1.2022555E7	2121.3970077776657	-0.9809255447141992	-928.1733022148957	0.0032127518908849364	-0.007758560028516815	1.4618806538172118	1.328512101488684	-0.33247844422345235	1.1003894147287627	5.974679588796409	9.362690713014016	0.8564916425077521	0.9551671732522797
ID319184	319184	1	0.9335242509841919	32.16443743768042	32.24787546103778	0.0	1.0	1	1.3574954382999147	1		18565.246305418714	18706.0	12584.0	24169.0	1.1306235E7	2117.7549887849	-0.9811326867342497	-911.7435125714272	0.001039474059245154	-0.0027402153827179327	1.4192687199157439	1.3142357308841885	-0.3380195598365781	1.0799194441022324	5.789307668380293	8.949593537170388	0.9083011656840279	0.9689737470167065
ID323792	323792	1	0.8803526163101196	29.393600539491743	32.167296797636894	0.0	34.0	34	1.3613906986402493	1		18608.91056910569	18741.0	12835.0	24489.0	1.144448E7	2082.0375395494966	-0.9810846361775446	-927.158884779849	-0.007924924067585503	-0.002239320464207007	1.44236559904148	1.3055298598763172	-0.2528234776309868	1.1048124162997899	5.8225795515319	9.18522950157638	0.8672519215930815	0.9753184713375798
ID337619	337619	1	0.9029818773269653	24.375722248320983	24.692490729748048	0.0	132.0	132	1.358609509425709	1		18886.478758169935	19056.0	13467.0	23393.0	1.1558525E7	1864.0059656925048	-0.9811302027362184	-1053.642070651924	0.00368041359287857	-0.0028232315070778327	1.418972844460538	1.3322166262494068	-0.8124619569023194	1.0651217050603672	5.798813920709321	9.27845872390331	0.846442296191219	0.9613869188337275
ID339410	339410	1	0.8358679413795471	25.37940083624876	25.89290089915252	0.0	145.0	145	0.8159077774573933	1		19840.204545454537	20180.0	14515.0	23612.0	4364845.0	2492.705333637441	-0.9802076284931498	-788.3615631111003	-0.08623225060147231	0.01758395967851655	0.9281471996493302	0.7694191108621702	1.4405519473289135	1.2062960050593203	2.0913755123869695	8.905064650614229	0.3314116180449131	0.6907378335949761
ID349138	349138	1	0.8833686113357544	20.015587407302746	18.442776995655336	0.0	216.0	216	1.3658288218996335	1		19122.326829268288	19292.0	13631.0	24992.0	1.1760231E7	2099.0829001430966	-0.9810001366077143	-940.7186000109375	0.003122578555531846	-0.0011744968559940904	1.4426124663721624	1.31515731409395	-0.006613373670361287	1.096912476486526	5.860604560848029	9.567067099706733	0.8046270763849838	0.9572981366459631
ID319452	319452	1	0.935788631439209	32.20493815563177	32.2426223707744	0.0	3.0	3	1.3669361012236925	1		18581.388978930336	18738.0	12730.0	24482.0	1.1464717E7	2117.8748823480896	-0.9810992013665107	-910.8369445508305	0.004746747528215947	0.005822116816397784	1.4395580588829142	1.3258599049810451	-0.39656536436231754	1.0857542742447548	5.8701108131770585	9.00252214243813	0.9101810040177225	0.9824980111376289
ID322525	322525	1	0.8992101550102234	31.413637711251194	32.70378456856072	0.0	25.0	25	1.3625015847480968	1		18564.165853658535	18705.0	12759.0	23894.0	1.1416962E7	2087.247865786315	-0.9810491274384634	-920.8586129705371	-0.002259894917159769	0.0038106035236620556	1.43769580308953	1.310580903211767	-0.3596151406011461	1.0969912651452876	5.832085803860934	9.640811050342363	0.7885089486347417	0.9707278481012657
ID326104	326104	1	0.8367360830307007	29.067111403858892	30.429482894278664	0.0	50.0	50	0.7856784047975655	1		20451.407960198998	20252.0	16375.0	25286.0	4110733.0	2134.3908715922485	-0.9788839705748403	-888.3788513359506	-0.07313422604981118	0.06228530947436785	0.9338213323565108	0.7136365212537404	0.1604223131573563	1.3085391576035688	1.939275475122461	8.020205389635684	0.37885968049890917	0.7611940298507457
ID327640	327640	1	0.9577242136001587	30.28121490225954	29.768808793738124	0.0	61.0	61	1.3608349155190513	1		18767.632352941182	18935.0	12662.0	24074.0	1.1485791E7	2291.5458194596854	-0.9810770372602636	-849.2291914721545	0.002289694854470602	-0.00432626968936018	1.4073806371691508	1.3425173777667263	-0.6282435211113462	1.0483146516213626	5.817826425367389	9.437511919881816	0.8208344922790801	0.9577464788732395
ID330457	330457	1	0.9216437339782715	29.94517787366326	29.372547404168024	0.0	81.0	81	1.362501584748097	1		18758.570032573294	18962.0	13074.0	23767.0	1.1517762E7	2234.544721353081	-0.9810247090803764	-868.0248868461285	0.0014268590269621638	0.006220845507012456	1.4231881527563837	1.3336740383103354	0.24911558614177148	1.0671184351458591	5.832085803860935	9.234704101469559	0.8593850616148677	0.9631083202511779
ID331482	331482	1	0.9344639182090759	30.12410499739219	31.574391122764702	0.0	88.0	88	1.3608349155190516	1		18643.167207792212	18795.0	12715.0	23382.0	1.1484191E7	2172.1714188362535	-0.9810879931955461	-890.4836310969378	-0.008217689731612288	-0.002498251274817869	1.4162087125335179	1.329230586908311	0.03578736147591899	1.065434941447978	5.817826425367391	9.192500425029067	0.8651736953510374	0.9637795275590555
ID341978	341978	1	0.8406710624694824	19.555097633594617	20.168522311913755	0.0	164.0	164	0.9763038668979384	1		20384.987301587294	19824.0	15860.0	26185.0	6421271.0	2651.6626498775126	-0.9794480004231948	-732.7392762000932	-0.0029616999979035887	-0.0035564266917550154	1.183778611364847	0.8109173661380104	0.5544214018208309	1.4598017761077018	2.994469483644978	7.500911419576303	0.6688083430053848	0.9051724137931034
ID319717	319717	1	0.920346736907959	32.25073912369713	32.267230064761726	0.0	5.0	5	1.3552645486440276	1		18529.34818481849	18647.0	12673.0	24209.0	1.1228785E7	2114.2312396626094	-0.98110002904645	-909.8919109040002	0.0047046630280731675	0.013749640926545698	1.4204092269479225	1.3260628825573744	-0.33246887536746733	1.0711477152641486	5.770295163722226	8.841842175267	0.9275180622734757	0.9782433521353745
ID335335	335335	1	0.8834279775619507	25.120976231681944	22.177026626081656	0.0	116.0	116	1.3429284127404288	1		18946.14715719064	19163.0	13359.0	24343.0	1.1329796E7	1979.695099043325	-0.9811029354017498	-993.7401143349348	0.025056053297367733	0.011231651036394626	1.403080746508141	1.3168759762316447	-0.7482303239043485	1.065461571045725	5.665726388102881	9.043466805419872	0.8705536964689555	0.977850697292863
ID343527	343527	1	0.8960926532745361	18.085080541602654	18.116241489625867	0.0	175.0	175	1.3276319563182917	1		19222.519658119647	19223.0	13322.0	25468.0	1.1245174E7	2235.4309037372286	-0.9809753021153318	-886.787092839061	0.018481367049998296	8.231460865372372E-6	1.3953832292390842	1.2494633012550758	-0.8365792304661994	1.1167860855436356	5.537391981660957	10.784286864926427	0.5983182750259921	0.9253375694996029
ID350694	350694	1	0.8852189183235168	19.5510719826351	18.675711050661143	0.0	227.0	227	1.3812499585839557	1		19131.096825396828	19186.0	13382.0	25214.0	1.2052591E7	2114.0955291446044	-0.9810421406210423	-936.5772902387087	2.4784622723826957E-4	-0.008525487623742766	1.480641875237482	1.305932147768133	-0.3424212588428067	1.1337816269918248	5.993692093454472	9.285879633627028	0.8734905138986984	0.9707467282525017
ID347616	347616	1	0.869786262512207	20.165911744517793	18.4842200062525	0.0	205.0	205	1.3697003833214223	1		19062.080385852092	19188.0	13616.0	24272.0	1.1856614E7	2047.2269080029655	-0.9810976712531743	-966.5653983784288	0.006174957200231739	0.008894680457379121	1.448895872725286	1.3259250950751769	2.919241214661082	1.0927433820408512	5.893876443999642	9.201792612446084	0.8747138624442615	0.9657320872274142
ID331746	331746	1	0.938316822052002	30.460056922846714	31.692530478080112	0.0	90.0	90	1.3597226677520886	1		18641.397058823524	18829.0	12783.0	23873.0	1.1408535E7	2185.634149592962	-0.980974644504014	-879.5407926849557	0.012423061501660289	-0.002533205486016418	1.4207797294438802	1.3472969816658675	0.189779836137142	1.0545408687007929	5.8083201730383625	9.00536068169651	0.9000324925721256	0.9791666666666667
ID319982	319982	1	0.9202516078948975	32.19630891147428	32.21306176368939	0.0	7.0	7	1.3630566882890525	1		18519.765472312713	18616.0	12526.0	24273.0	1.1371136E7	2111.616434034102	-0.9811458952658743	-912.8052326369877	0.02352061104232461	0.01885001142905451	1.4409665651421657	1.3284763433816302	3.0445694412571136	1.0846761196169983	5.836838930025449	9.02512093415737	0.9004954294826981	0.977707006369427
ID326383	326383	1	0.8188834190368652	28.319156694903352	29.712866543052183	0.0	52.0	52	0.7808493584059774	1		20397.935643564368	20402.0	15491.0	24187.0	4120383.0	1977.0681949743	-0.9793373695165756	-978.0054629755557	-0.08825033627226522	0.04533460593399513	0.9848526391814146	0.6773736965281865	0.7372434050101798	1.4539280816913644	1.9155098442998835	7.518380783872087	0.4258391800674329	0.7327272727272727
ID332270	332270	1	0.9298219084739685	29.82215323480385	31.32648187096697	0.0	94.0	94	1.3446172774774465	1		18696.99163879598	18854.0	12874.0	23741.0	1.1180801E7	2207.215704781516	-0.9810295596549988	-876.1160438376812	-0.0051561782839696976	0.00992789208938219	1.3931206608885198	1.3457261681433792	-0.5098271967890597	1.035218526522768	5.67998576659643	8.971897668051206	0.8867240517360735	0.9731270358306189
ID332009	332009	1	0.9187164306640625	30.66320112466296	31.898359170706655	0.0	92.0	92	1.3669361012236931	1		18634.332252836306	18712.0	12830.0	23839.0	1.1497383E7	2128.6561110485104	-0.9810907816002982	-908.3933403720149	-0.0046013147486586425	0.00244949259969816	1.4117742933799438	1.3645253978982907	-0.291261329523809	1.0346266149053935	5.870110813177065	9.425956922946392	0.8302430759991093	0.9625876851130156
ID321257	321257	1	0.9104782938957214	31.885470823892966	32.594727610944446	0.0	16.0	16	1.3440545583578123	1		18488.916247906178	18643.0	12698.0	24322.0	1.1037883E7	2131.473537869575	-0.9810823097168266	-899.7023179980699	-0.007170347626091374	-0.00281324445456973	1.4400325832399479	1.2830107944156437	-0.3778109127067842	1.122385399645699	5.675232640431907	9.03180388154824	0.8742679054266314	0.966801619433198
ID349416	349416	1	0.8774549961090088	19.91794514828165	18.559924148590746	0.0	218.0	218	1.3741116681181351	1		19090.182692307684	19233.0	13435.0	24702.0	1.1912274E7	2084.0233317956936	-0.9810595862152856	-948.9502106310204	-3.9669275469967166E-4	0.008728917060045216	1.4649537332703766	1.3158714001304452	-0.27716031710687394	1.1132955189429243	5.931901453315765	9.203058281514343	0.8801150485597073	0.9696969696969701
ID345579	345579	1	0.8663254380226135	20.394119138086218	17.707539437505588	0.0	190.0	190	1.3702525705574486	1		19129.74437299033	19173.0	13603.0	24239.0	1.1898701E7	1998.0824738310384	-0.9810829209194385	-993.0643420674837	-0.004090694831067807	0.004746521686549574	1.43979791763478	1.3366259496722417	-0.23970741128303236	1.0771883622249272	5.898629570164159	9.344227726513628	0.8489344537175296	0.9590417310664611
ID327914	327914	1	0.9232077598571777	31.87140571812703	30.43545916998385	0.0	63.0	63	1.385078415623927	1		18787.473933649304	18891.0	12798.0	24935.0	1.1892471E7	2221.9620761996525	-0.9809726834323105	-871.8486805415471	0.003609563739308473	-4.8266850902474267E-4	1.4604693267824538	1.3237027928595384	-0.6435997982227212	1.10332117954323	6.026963976606081	9.511247920674716	0.8372081653166551	0.9569811320754718
ID339946	339946	1	0.8700433373451233	24.281175919649606	24.927948259153215	0.0	149.0	149	1.329340254631171	1		18874.92465753425	19024.0	13439.0	23375.0	1.1022956E7	1883.7379233274585	-0.9810429467660553	-1037.0792178050513	0.008128088090479635	0.009663429713443571	1.4294356450335637	1.2606000141231228	1.905870681998075	1.1339327534657244	5.551651360154503	8.98992698533057	0.8632164739048857	0.9692946058091286
ID337911	337911	1	0.909541130065918	25.62426021444357	24.664871339056717	0.0	134.0	134	1.3872613616838991	1		18954.500784929354	19003.0	13587.0	25871.0	1.2074017E7	2153.3582954319677	-0.9811683892480906	-917.238188070655	-0.01096219193124472	0.007011741037460754	1.4457202555035022	1.3541969802008789	-0.9257817317664724	1.0675849057712763	6.045976481264148	9.531692995710825	0.8362501831055038	0.9600000000000003
ID340214	340214	1	0.8817535042762756	24.937950456407997	24.70255017610455	0.0	151.0	151	1.3434916035442768	1		18835.964765100663	18923.0	13079.0	24020.0	1.1226235E7	1974.0311391293246	-0.9811748196634301	-994.6518961090034	-0.012430389610373219	-0.00485267735712067	1.437749347883524	1.2626899832715586	-1.3132996198003906	1.1386400200612952	5.670479514267397	9.483799668610342	0.7922548503138932	0.9659919028340074
ID349686	349686	1	0.8680068254470825	19.723385407432694	18.728249137146513	0.0	220.0	220	1.3845321413310865	1		19091.24683544304	19134.0	13493.0	25060.0	1.2065668E7	2102.9684918711846	-0.9810046379234335	-937.6807645061276	0.010021354219408087	2.4697526390313044E-4	1.456949020300798	1.3369386071264957	3.0815294599783454	1.0897650890883035	6.022210850441564	9.476944497955552	0.8426149236465365	0.9634980988593156
ID325104	325104	1	0.8682931065559387	29.84673523076413	33.55930268722861	0.0	43.0	43	1.3440545583578136	1		18494.212478920723	18539.0	13864.0	23727.0	1.0967068E7	2011.3815967512023	-0.9811058290404007	-954.9032725203177	0.007036692487263417	-0.0072781667799640395	1.4592757431357304	1.2644658934628539	-0.3803212753881663	1.1540649302444783	5.675232640431917	9.262200635675322	0.8313141336505115	0.9498806682577561
ID347888	347888	1	0.873513400554657	20.12056951774978	18.419323448419966	0.0	207.0	207	1.3519113116327697	1		19077.500829187404	19231.0	13864.0	24448.0	1.1503733E7	2070.3413086096507	-0.9810521881621413	-954.2069528807243	0.004729289864867029	0.009593151076717158	1.4346939268496202	1.3029196959484535	-0.456967555288452	1.101137645943131	5.741776406735135	9.468280232564572	0.8048481199727012	0.9633173843700158
ID330750	330750	1	0.9239936470985413	29.948833521311947	30.30087697148066	0.0	83.0	83	1.3591662025486104	1		18735.13300492612	18943.0	13114.0	23752.0	1.1409696E7	2218.431106151624	-0.981072088116436	-875.4655169493499	-0.00415714834471012	0.001135571124298452	1.4459507399569156	1.3094890901361607	0.07893424701877283	1.1042098409590917	5.80356704687384	9.100725398727922	0.8805476236813994	0.9698173153296262
ID340473	340473	1	0.867713987827301	25.794302566916592	23.996397208333274	0.0	153.0	153	1.3834389456285947	1		18886.189873417723	18963.0	14109.0	25338.0	1.1936072E7	2139.6162212026675	-0.9811069306404502	-916.7528951283758	-0.0023998688080147006	0.002082555876521242	1.4346380755184605	1.3490162002720738	-1.2224321016587676	1.0634698643567944	6.012704598112541	9.147222632792278	0.9030280336707527	0.9708365310821179
ID324090	324090	1	0.9053571820259094	29.214728537753693	31.58069147126239	0.0	36.0	36	1.357495438299915	1		18643.68914473684	18714.0	12618.0	24589.0	1.1335363E7	2119.9689929069523	-0.9810555545320674	-910.8440874358482	-0.010101641429286342	0.0015965793904234695	1.3997951509653221	1.3094130294782143	-0.5274883207566698	1.0690249137990662	5.789307668380294	9.639745518967832	0.7828983113941095	0.962085308056872
ID350971	350971	1	0.8690311908721924	19.45919509208478	18.620288739318752	0.0	229.0	229	1.3741116681181356	1		19108.833865814697	19211.0	13362.0	25086.0	1.196213E7	2103.571682913438	-0.9809213457935912	-934.0998729397737	0.011227600374078526	-3.262409588086742E-4	1.4982832389711653	1.282201793191329	-0.28265658012810896	1.1685237432417106	5.931901453315769	9.377709955666157	0.8476375723321234	0.9637065637065637
ID322811	322811	1	0.9191374778747559	31.318366569671383	32.62168789721148	0.0	27.0	27	1.365828821899634	1		18587.65857605178	18755.0	12904.0	24280.0	1.1487173E7	2086.3983844738473	-0.9810827933405293	-924.0726045657925	0.006925987235703513	-0.00223422748291789	1.4216856983008597	1.3563376580912077	-0.4889932050619143	1.0481797728020155	5.860604560848033	8.852482174375378	0.939771263402962	0.9840383080606546
ID343802	343802	1	0.8548376560211182	19.153797428307524	17.74313741943608	0.0	177.0	177	1.3586095094257085	1		19094.001642036143	19194.0	14066.0	25508.0	1.1628247E7	2123.132397186795	-0.9810799575979383	-932.6789436822294	0.0035857195572820194	0.004359381137993728	1.4238294212838964	1.3252144240153387	-0.2758341598047917	1.07441437059654	5.7988139207093194	9.293830425912365	0.8436446340769753	0.953125
ID329479	329479	3	0.8210273385047913	2.623330081220698	39.336070427587735	0.0	74.0	74	0.9391803816322989	1		18704.023728813565	18641.0	13526.0	23555.0	5517687.0	2007.2181419823444	-0.9803140504505653	-928.0669912129476	-0.007354052612936315	-0.03817834948076661	0.96490567734688	0.8646112031374066	0.5226341049577166	1.1159995080396088	2.7710725539127403	11.884966420899095	0.24652549690113718	0.7783711615487316
ID320263	320263	3	0.8352981805801392	6.839839653669844	38.99299161874683	0.0	9.0	9	1.0723129006113923	1		18297.194736842106	18468.0	12902.0	23744.0	6952934.0	2111.391271607229	-0.981198459690046	-904.5013339794004	0.0035066178242946977	-0.0022472056142968703	1.127150211038714	1.037553228981199	-0.6503770086365512	1.0863541065218336	3.6123758850320358	7.771107310930036	0.7516869077263445	0.9290953545232276
ID324096	324096	3	0.8675438761711121	5.137863212169696	40.38125494670377	0.0	36.0	36	1.0687797348263093	1		18352.27466666666	18586.0	12366.0	24161.0	6882103.0	2186.401976038966	-0.9811667724532103	-874.5969600278762	-0.002588125585885944	-0.00652379143567913	1.134126657597724	1.0279227344403756	-1.0553875237458705	1.1033189748596894	3.588610254209456	7.211917801260549	0.8670309917659356	0.9569074778200256
ID337920	337920	3	0.8845317959785461	10.940959284192799	37.75209574612728	0.0	134.0	134	1.138024513562105	1		18476.760465116273	18534.0	12117.0	24654.0	7945007.0	2329.642961293571	-0.9808168391529556	-811.0249275062195	-0.0022821315918187604	-0.007259180580483341	1.215216683937823	1.0774770685102149	2.2712273107837215	1.1278353103310637	4.068675996825562	8.887563093633355	0.6472880318772273	0.9324618736383437
ID332558	332558	3	0.8223269581794739	5.120083299167899	35.78422396028715	0.0	96.0	96	1.0694873017590443	1		18424.013227513246	18664.0	13225.0	23588.0	6964277.0	2002.4552230322083	-0.9812294068982699	-961.9311280511711	0.0051810396748874325	0.007942369575571486	1.093329731574919	1.075855610455325	0.47532263988945755	1.016242069056273	3.5933633803739737	6.992489061555748	0.9235223502739154	0.9780077619663652
ID334345	334345	3	0.9701599478721619	10.949389639172637	37.16743036488052	0.0	109.0	109	1.1623594858135322	1		18201.10044642854	18449.0	12818.0	21990.0	8154093.0	2178.1412567615903	-0.9812457560420507	-874.4194943180687	-0.028468629224918125	0.007409380165550529	1.229816179584573	0.9986623877463978	1.1712864064070492	1.2314634001184341	4.244541664912638	11.517103011690006	0.40211860056375576	0.8806706114398423
ID326665	326665	3	0.857376217842102	5.546568087831532	40.80273405592637	0.0	54.0	54	1.0751310734098405	1		18341.060526315803	18561.0	13837.0	24295.0	6969603.0	2082.697611112765	-0.9810793009980049	-913.2615154013583	0.002047255169328874	0.005988037889678617	1.1053789915023913	1.0617223626527346	-0.8974615962704269	1.0411186863772746	3.6313883896901036	7.489616551630526	0.813510939958706	0.9585947302383935
ID330760	330760	3	0.8650956153869629	5.340995898837224	39.36253878930245	0.0	83.0	83	1.0552458233297863	1		18415.586956521733	18585.0	12879.0	24514.0	6776936.0	2205.7582378542993	-0.9810453367371282	-864.232622467155	0.007216415122399886	0.011471303013056433	1.1105104602043232	1.0229374473639845	2.889586086615534	1.0856093528162511	3.498300857083665	7.690054619084694	0.7433753768382187	0.9375796178343945
ID328203	328203	3	0.844737708568573	3.514535787226497	39.595031446136	0.0	65.0	65	1.0994820015384261	1		18305.373433583944	18569.0	13071.0	23492.0	7303844.0	2014.8377027039119	-0.9811384220066023	-945.1936149414125	0.005457427905109465	0.0025223291246439365	1.1303727429933232	1.0868215103433219	2.601126802036017	1.0400721114143607	3.7977478054481573	7.27095905785085	0.9027190077749755	0.9720194647201942
ID321547	321547	3	0.8361634612083435	6.216327628264437	39.17195025976463	0.0	18.0	18	1.0165414374669697	1		18249.772594752187	18390.0	13096.0	23353.0	6259672.0	2069.737044533861	-0.9811614647336094	-918.4713850691682	0.01989520872550782	0.011176030052426207	1.0573694802912441	0.963651580274224	-0.634004908993993	1.0972528888401252	3.246385170364322	8.296370334350986	0.5926982569491703	0.9229729729729728
ID335626	335626	3	0.8409078121185303	11.135121458774945	37.44284119026619	0.0	118.0	118	1.0573942731073815	1		18315.49999999998	18453.0	13291.0	23274.0	6703473.0	2098.739039231539	-0.9811103241822271	-906.5331184690355	0.006129688759437817	-0.005208231835884791	1.0748553487326196	1.018350469100895	1.4485739617085582	1.0554866731505637	3.5125602355772014	9.835215944656813	0.45631615547137644	0.8735224586288415
ID321813	321813	3	0.8303114175796509	5.179635099257265	39.86927381348996	0.0	20.0	20	1.076537393269868	1		18352.23697916667	18590.0	12664.0	24145.0	7047259.0	2156.7175047723276	-0.9810185323883164	-879.575582177861	0.010445444469492162	-0.002766965532613057	1.139882104257542	1.0305269718959142	-1.055016704904252	1.1061157401445219	3.6408946420191297	7.6691744507903215	0.777894574056883	0.948019801980198
ID334609	334609	3	0.8261376023292542	11.364682049108044	36.82463954751516	0.0	111.0	111	0.6438578812701761	1		20174.376811594197	20029.0	16759.0	23522.0	2784064.0	1660.8931473028729	-0.9788588204846218	-1124.8102759468566	-0.013670556615830652	0.034792664053957	0.9290689382234131	0.4947151759382531	0.8119964242414702	1.8779875439668603	1.3023565690773395	5.4487571181951715	0.5512452626559355	0.8353658536585358
ID323101	323101	3	0.8580519556999207	5.495482721068932	40.6635555132002	0.0	29.0	29	1.066654217837283	1		18388.402116402103	18579.0	12677.0	23835.0	6950816.0	2068.069613929659	-0.9810084299145471	-918.587863519545	0.01061345980308764	0.013223937011209481	1.0841248588968735	1.0770378381881218	-0.7369036467146186	1.0065801037414563	3.5743508757159166	7.181100644561047	0.8710137677267189	0.9690721649484537
ID326941	326941	3	0.8663410544395447	5.503005512827835	40.389138818637036	0.0	56.0	56	1.0828432308253495	1		18350.899484536072	18558.0	13578.0	24250.0	7120149.0	2066.4649908348283	-0.9811181582752171	-922.8609311579266	0.002944073569951445	0.008485927910182581	1.1301846200977017	1.0427433575104172	-0.8672894216906424	1.0838569356088283	3.683672777499773	8.158073126480025	0.6955297660641017	0.9359903381642515
ID325400	325400	3	0.8755369186401367	5.239672907999562	40.74731889141469	0.0	45.0	45	1.071607199382859	1		18274.357894736848	18498.0	13694.0	24517.0	6944256.0	2091.142143719775	-0.9811063859507237	-907.5898495787035	-0.005764946344558087	0.0023594741021379924	1.1235131215378276	1.0562340498193634	-1.1248283334102676	1.063697124448857	3.6076227588675245	7.039378913775874	0.9148761292335282	0.9693486590038313
ID320551	320551	3	0.8512575626373291	6.840862906971247	38.89263407469276	0.0	11.0	11	1.068071699150835	1		18292.355437665767	18473.0	12790.0	23919.0	6896218.0	2127.914403455752	-0.9812536863614528	-899.9344879449491	0.005887763553799738	0.004220112674946561	1.1270599530483758	1.0413106999877269	-0.9894064917202062	1.082347423359483	3.5838571280449396	7.299187534498452	0.8453012441769938	0.961734693877551
ID324391	324391	3	0.8735525608062744	5.015445472308188	40.84122455650075	0.0	38.0	38	1.0573942731073829	1		18298.951219512197	18487.0	13590.0	24435.0	6752313.0	2118.653781399897	-0.981010790547586	-892.4072751910071	0.014094239716585338	0.0030188568789020066	1.1207849254538498	1.019141869622374	-0.8483082514661692	1.099733961346459	3.51256023557721	7.318705446495366	0.824071903688355	0.9535483870967738
ID328483	328483	3	0.8228490948677063	3.4423222928121167	39.60979264649949	0.0	67.0	67	1.1049725825080448	1		18278.91336633663	18437.0	13345.0	23868.0	7384681.0	1962.3364902994715	-0.9811326762182532	-968.7781339676267	-0.011289357541302326	0.0012747117176784336	1.1645388002007413	1.0791728024005645	-0.3539364212472645	1.079103177554405	3.835772814764284	7.530006933035133	0.8501038611758149	0.9618593563766389
ID325677	325677	3	0.8623764514923096	5.361478233755646	40.746107735708705	0.0	47.0	47	1.0631022458765877	1		18249.682795698922	18475.0	13680.0	24748.0	6788882.0	2100.852749830105	-0.9809501130139832	-894.6315716545681	0.006471046323037624	-0.014560226734032785	1.128673766680535	1.032704433882126	-1.3212477080625837	1.092930106281855	3.5505852448933375	7.3030980472546	0.8365570151214565	0.9701298701298695
ID332841	332841	3	0.8458203673362732	11.096724477628413	37.0605233571187	0.0	98.0	98	1.1861953275296344	1		18318.924731182793	18453.0	13623.0	23571.0	8518300.0	2079.6391111643543	-0.9810618035631269	-912.6405216927595	0.0010346482117440724	2.907297520320812E-4	1.2424294486382046	1.1431534606886244	0.7478726750674219	1.0868439727154193	4.420407332999726	8.02315442672678	0.8629424866950879	0.9607438016528926
ID335914	335914	3	0.8537052273750305	10.692828491079505	37.31033175172356	0.0	120.0	120	1.1630101208971249	1		18285.508968609858	18443.0	13438.0	23291.0	8155337.0	2106.3181538143576	-0.9811531717225231	-903.8817476612006	0.01726768663548686	0.007287279159697325	1.2344039502766946	1.1257931026349384	0.31769029149414263	1.0964749627507493	4.249294791077158	8.54599802880287	0.7311410167232453	0.9561497326203215
ID334900	334900	3	0.8221938014030457	10.930731091545464	36.92349580546785	0.0	113.0	113	1.1597532953464387	1		18333.21396396396	18455.0	13514.0	23658.0	8139947.0	2078.8244370063726	-0.9810447810419166	-912.8739531108876	0.0024191368450218677	0.003170952640952818	1.2586982291884088	1.1180579415414842	1.2233447501002546	1.1257898024971957	4.225529160254578	7.8838248294977245	0.8543130389945464	0.9705240174672488
ID323377	323377	3	0.8647276163101196	5.54284217384349	40.590913477541186	0.0	31.0	31	1.083541614149049	1		18356.981818181815	18598.0	12382.0	24224.0	7067438.0	2137.7008853413968	-0.9809315463474496	-883.5020514352816	0.00590183815914559	0.004919163943845665	1.1490493438593192	1.052845544460791	2.0184697475343665	1.0913750358774597	3.6884259036642937	7.33485635754975	0.8615246359405928	0.9675810473815455
ID327219	327219	3	0.8512411713600159	5.03730430834494	40.36136232681727	0.0	58.0	58	1.0616781297036093	1		18379.643243243245	18559.0	13712.0	23982.0	6800468.0	2109.535674329445	-0.9811129205864627	-905.1788285038616	-0.003984507220616126	0.01077355238723562	1.1276858513925638	1.0215165127042567	-0.9945999064209876	1.1039330616469873	3.5410789925642985	7.162327024259915	0.8674354880513384	0.9539052496798976
ID331058	331058	3	0.8468767404556274	5.160094169526516	38.89615952668442	0.0	85.0	85	1.0545287007030735	1		18394.820652173898	18573.0	12777.0	23808.0	6769294.0	2204.607257814235	-0.9811332175549095	-867.8096170960014	0.005356628800365204	0.015329170603734541	1.0862382308450187	1.031999027965451	-0.5106704156909486	1.0525574166348766	3.4935477309191416	8.005487966725482	0.6850163338276521	0.924528301886793
ID320837	320837	3	0.8660758137702942	6.627096019073124	39.03987201036337	0.0	13.0	13	1.0807453730638639	1		18325.6443298969	18524.0	13119.0	23544.0	7110350.0	2128.118041910195	-0.9810252622047304	-890.4262264066856	-0.00303955762283606	-0.0017814785147612121	1.1171881237247585	1.0600783484602467	-0.8588029547535951	1.053873164514173	3.669413399006232	7.3843831063689045	0.8456254914800175	0.960199004975124
ID323653	323653	3	0.9127123951911926	5.26662564516165	40.42662666278811	0.0	33.0	33	1.072312900611392	1		18366.430079155696	18585.0	12170.0	24434.0	6960877.0	2207.3274647783473	-0.9810076146283229	-859.5691948731221	0.004848648035885984	0.004534613655933824	1.1472403953710757	1.0190026217427377	-1.0526804986777116	1.125846362798381	3.6123758850320353	7.337176695745425	0.8432276568894662	0.9488139825218479
ID333124	333124	3	0.8443995714187622	6.294214539157191	34.48905132635795	0.0	100.0	100	1.0217373749777985	1		18674.822674418596	18767.0	13266.0	23630.0	6424139.0	1890.200848679141	-0.9806617100009112	-1002.02758723344	0.009721826730086302	-0.0801079482847166	0.9245149234476131	0.9053070662114753	-1.1443035279536518	1.0212169527368418	3.2796570535159315	11.32240744744697	0.3214850177898565	0.8789808917197456
ID319047	319047	3	0.8778547644615173	9.744547803876701	40.18559390578634	0.0	0.0	0	0.9448018620759046	1		19016.323129251698	18648.0	15796.0	24240.0	5590799.0	1593.234264265114	-0.9801167294561448	-1176.7030701550239	-0.023071076927142917	0.03486476680720279	0.945362438139895	0.8312867590829893	-0.9429663283687751	1.137227831203212	2.80434443706434	12.971838183900145	0.20942965286367551	0.726600985221674
ID322113	322113	3	0.8375997543334961	5.077484849121246	40.176361388481425	0.0	22.0	22	0.9793983401627978	1		18801.66666666666	18714.0	13693.0	24272.0	5978930.0	1943.5101684770566	-0.980262989862756	-960.9499513818191	0.0011957834011617104	-0.009775417611124665	0.9603608647993493	0.8872467215463687	-1.2986581210532993	1.0824056505112254	3.0134819883030386	11.113220956786993	0.3066186488870096	0.8149100257069406
ID324675	324675	3	0.8475593328475952	4.885605861644622	41.27406426659934	0.0	40.0	40	1.072312900611392	1		18306.679894179895	18554.0	13766.0	24336.0	6919925.0	2130.6232075846096	-0.9811066746335934	-892.3613599372992	-0.0025251382640443794	8.199650985551313E-4	1.1242545640396862	1.0342810910496543	-0.818060795313524	1.0869913157734723	3.612375885032035	7.374993508148707	0.8346021779823493	0.9608091024020227
ID330060	330060	3	0.8240740299224854	4.079595387098759	40.1472774483706	0.0	78.0	78	0.9343350506923751	1		18868.77162629757	18692.0	13835.0	24247.0	5453075.0	2049.9285445942105	-0.980219343048331	-912.2575325717179	-0.0030005357652854807	-0.05344496119759146	0.9336562096721494	0.859521681287013	-0.2975623006916972	1.0862509114070633	2.742553796925639	11.998160934071748	0.2394063433989846	0.8013888888888888
ID337487	337487	3	0.886975109577179	10.489366039045683	37.575803783363824	0.0	131.0	131	1.095346004427952	1		18420.566416040107	18456.0	12445.0	23619.0	7349806.0	2257.094771829494	-0.9809624623370728	-841.0557697652152	-0.010579574356377465	-0.030808835855114246	1.16637110565297	1.0392330477010143	1.7451818135919528	1.1223383515691787	3.7692290484610647	10.43106466569451	0.43531648921926536	0.8752759381898461
ID336206	336206	3	0.8612080812454224	10.8958995290192	37.682338053197334	0.0	122.0	122	1.1022307108317757	1		18412.60250000002	18551.0	13329.0	23638.0	7365041.0	2130.432135084158	-0.9809834951327341	-891.6788599863943	0.031084973443910414	-0.00643673024609771	1.0957573565154037	1.0425586657655372	0.5258631391371182	1.051027047682543	3.8167603101062237	10.07647052826635	0.4723760534290679	0.9052987598647125
ID339022	339022	3	0.8459442257881165	11.684643588231546	37.54054218041558	0.0	142.0	142	1.0758344631307548	1		18472.517060367467	18535.0	12325.0	23797.0	7038029.0	2287.9712348320086	-0.9810433494518108	-835.6647933696545	-0.015657550360078976	-0.02136195412692341	1.179872942689107	1.0071277859903494	2.0981070932684758	1.1715225804527778	3.6361415158546166	10.178186793728585	0.4410723235037065	0.8673469387755097
ID331337	331337	3	0.8414989709854126	5.870329845991243	37.62478462267861	0.0	87.0	87	1.0530929904379875	1		18380.558904109566	18616.0	12766.0	23478.0	6708904.0	2129.9096379632883	-0.9811731074929172	-899.4862382933071	0.002535610582551099	0.007799203272161298	1.0783305805680623	1.0218248378897874	2.750772880434669	1.0552988541509396	3.484041478590108	7.693276417882773	0.7397253587436348	0.9433719433719425
ID325973	325973	3	0.8693910241127014	5.382352242451585	40.743471349914245	0.0	49.0	49	1.0709010331121782	1		18270.35883905014	18515.0	13752.0	24637.0	6924466.0	2107.5196668183576	-0.9810454174974319	-897.3881436805655	0.0025972796921561467	0.018986488698423558	1.1253472992732485	1.0330281287282876	2.1031027782773153	1.0893675283156234	3.6028696327030096	7.480423815310214	0.8091070836199376	0.9730423620025678
ID327510	327510	3	0.8471259474754333	4.124930455490798	39.916500842449	0.0	60.0	60	1.1022307108317748	1		18288.315920398032	18507.0	13062.0	23421.0	7351903.0	2018.5007503089455	-0.9810456413569131	-937.8964986839868	-0.0030660459241460005	0.0031247516564713177	1.144297987821956	1.0776221668497081	2.330375204557004	1.0618730971052368	3.8167603101062166	7.18352004671586	0.9294587822065613	0.9804639804639804
ID335191	335191	3	0.8227492570877075	10.96889546785822	36.9690427770448	0.0	115.0	115	1.1682021561770457	1		18286.246119733936	18431.0	13611.0	23523.0	8247097.0	2010.5104767367527	-0.9810909896060087	-943.8189708557793	9.198826150053338E-4	0.01555737603182776	1.2410742408100954	1.129733477242588	1.3461988368192046	1.0985548944156847	4.287319800393284	7.832630394760659	0.8781738011706287	0.9688506981740066
ID333393	333393	3	0.8115845918655396	11.218583245621442	37.51393734399534	0.0	102.0	102	1.0172853390941274	1		18452.12352941177	18558.0	13285.0	23367.0	6273722.0	2111.5443961489095	-0.980823556030375	-893.9205961877658	-0.014134894175521787	-0.0466302404599498	0.9857920993674658	0.9353492028244997	-1.3324714601028749	1.0539294804449957	3.251138296528826	12.749940444900698	0.25132112524055505	0.7826086956521727
ID339292	339292	3	0.8879566788673401	11.083489533403142	37.755232665556555	0.0	144.0	144	1.1591008321187943	1		18469.405405405396	18459.0	12450.0	24776.0	8200416.0	2401.737468820333	-0.9809399923649731	-791.5470724851187	0.014809497012201163	0.004610630967800356	1.2187337631530455	1.0721192322099924	-0.9224246738365474	1.1367520762040917	4.220776034090069	9.525382964125873	0.5845710197146441	0.9317943336831059
ID333662	333662	3	0.8177644610404968	11.161858163443945	37.26983708982632	0.0	104.0	104	0.8827106150651977	1		19332.909803921557	18779.0	16438.0	23468.0	4929892.0	1482.0704990902366	-0.9798440223477611	-1268.2691749799246	-0.050097136302051835	0.007914905354853717	0.9766314254504626	0.935359303249129	-1.4302393556559063	1.044124350993215	2.4478599747256533	13.234387808023246	0.17562596433452826	0.6073113207547166
ID321113	321113	3	0.8638348579406738	6.495121552832548	39.08278220278442	0.0	15.0	15	1.076537393269869	1		18296.774869109944	18540.0	12711.0	23998.0	6989368.0	2143.654874775539	-0.9810273435843869	-882.6786956573421	0.005959492978230048	0.016721206067221862	1.1280780116162938	1.0431344390521888	-0.6074822558429278	1.0814310882509892	3.640894642019137	7.877563674947584	0.7372828488787568	0.9364303178484111
ID322393	322393	3	0.8645811080932617	4.709139246171262	40.48830370817021	0.0	24.0	24	1.0716071993828584	1		18365.46194225722	18582.0	13905.0	24651.0	6997241.0	2101.6715720050342	-0.9809663175518331	-900.7375720568026	0.0064136022871767945	0.014027781037042256	1.1420796906978907	1.0260844779945888	-0.8344473632459133	1.1130464549371282	3.6076227588675196	7.440238171255208	0.818949846615478	0.9535175879396987
ID319322	319322	3	0.8797718286514282	9.94814446682291	40.24354507581985	0.0	2.0	2	0.9105525479330884	1		19091.992673992674	18738.0	16011.0	23847.0	5212114.0	1662.229057958801	-0.980051713778697	-1128.5837328375385	-0.03642514414214936	-6.080974188535376E-4	0.9507412307644694	0.8349283527286738	-0.7228938135857532	1.1387099595519798	2.604713138154676	12.199404389606848	0.21993406905766774	0.6927939317319844
ID330331	330331	3	0.8196480870246887	5.68767829236899	39.35084498441286	0.0	80.0	80	0.7441410751534878	1		19245.40540540541	19100.0	14255.0	24316.0	3560400.0	2377.8414862362615	-0.9799889151435501	-792.7288966578147	0.014100805360974156	0.014780643013277448	0.7849380924419687	0.7443045549609838	1.4274375664484271	1.0545926223481392	1.7396441762127943	5.079992626592659	0.8471184247408184	0.9606299212598415
ID339813	339813	3	0.8219128847122192	11.604311709863651	37.473548168491156	0.0	148.0	148	1.074427223204508	1		18457.34828496042	18557.0	12711.0	23564.0	6995335.0	2190.673548923572	-0.9810186302019588	-870.9061217431878	-0.004316466907731281	-0.005143791277754993	1.1588392511116736	0.9951034665794526	-1.0199502360380026	1.164541467326049	3.626635263525581	9.795092389507019	0.4750033479801195	0.8841251448435685
ID331622	331622	3	0.8513323068618774	7.007611674035344	37.116963766686574	0.0	89.0	89	0.9237496497009065	1		19242.773049645395	18904.0	15728.0	24011.0	5426462.0	1583.0664368017003	-0.9800826468784072	-1196.2710384633388	-0.023809171824293374	0.0052456303811500285	0.9336614954635913	0.8757247167331885	1.4564266812130755	1.066158665643846	2.680763156786931	12.069211405755695	0.23126532491846738	0.7221510883482711
ID339553	339553	3	0.9083738327026367	11.36341646378889	37.691179856404155	0.0	146.0	146	1.1246512581682295	1		18484.449760765536	18510.0	12024.0	24544.0	7726500.0	2397.576400907673	-0.980885125622403	-791.2446166088054	0.00443533081314478	0.011193949617275616	1.197964573666775	1.0604492909887984	-0.9438041413728167	1.1296764341741912	3.9736134735352473	9.229455679178447	0.586196615113943	0.91566265060241
ID324961	324961	3	0.8414899110794067	4.819783753688787	41.2630248251285	0.0	42.0	42	1.089112558912199	1		18293.830769230768	18501.0	13717.0	24286.0	7134594.0	2110.5050753520613	-0.9810511306818412	-897.5457483136192	5.351264846897276E-4	-0.001486792253531928	1.134780751931281	1.0503843725454425	-0.7410241629433114	1.080348091224279	3.7264509129804138	7.569993532036206	0.8171734575993085	0.9560975609756096
ID333920	333920	3	0.814001739025116	11.136598505423471	37.23827323146666	0.0	106.0	106	1.1386890534806713	1		18303.95804195805	18505.0	13700.0	23506.0	7852398.0	1949.3646695931063	-0.9810730212734922	-973.4237895133588	-8.639522563116068E-4	-0.0020813902753729057	1.1985828924561868	1.0986811634119966	-1.4927714911282284	1.090928772032408	4.07342912299007	7.762381208480264	0.8495326878141926	0.9564732142857143
ID326242	326242	3	0.8753678798675537	5.49226265682347	40.78419441017823	0.0	51.0	51	1.0659447703242515	1		18294.220430107525	18491.0	13682.0	24720.0	6805450.0	2108.2361452176006	-0.981140692568429	-902.8803402604227	-5.376904767050965E-4	0.009010747531039599	1.1306831048156492	1.0063831520668676	-0.8621993276956625	1.1235115596813197	3.5695977495513986	7.394637906770741	0.8203426997488831	0.9494310998735775
ID327779	327779	3	0.8589277863502502	3.6297034149357	39.66030188808996	0.0	62.0	62	1.1056569880134355	1		18270.064676616912	18445.0	13128.0	23677.0	7344566.0	2007.1984410718878	-0.9811412060435039	-947.1033427814258	0.005660871008085366	0.015172894945886386	1.147203626957247	1.1116926581585302	-0.30413758909022554	1.0319431531171026	3.8405259409288	7.200069750105117	0.9309517221050113	0.9805825242718443
ID329059	329059	3	0.8489731550216675	3.468493550794954	39.516218661286814	0.0	71.0	71	1.0224774963171395	1		18359.76657060519	18505.0	13169.0	23893.0	6370839.0	2212.68658538032	-0.9811191312832979	-862.3369982819934	0.011547549209533806	-0.003587306144217472	1.0889473863317243	0.9760418219774244	-0.6074909875933125	1.115676973887817	3.2844101796804455	8.651108236859528	0.5514723751184373	0.8916129032258051
ID319587	319587	3	0.8942931890487671	9.290954203276	39.72507031970558	0.0	4.0	4	1.0884177501914583	1		18210.209718670067	18476.0	13096.0	24306.0	7120192.0	2204.478558498509	-0.9810458622745587	-855.1146410682849	0.0021224565152777528	0.008371940627527923	1.1551893325192644	1.0365116752904364	-0.9042954272317829	1.1144971736045075	3.721697786815903	7.710883285436336	0.7865796549960322	0.9411057692307688
ID322669	322669	3	0.857718288898468	5.232132798060089	39.95663438869568	0.0	26.0	26	1.0659447703242504	1		18440.80748663102	18658.0	12555.0	24936.0	6896862.0	2254.5839264347433	-0.9809638533040894	-842.9804156010995	-0.0054453405348269075	0.003709327864385281	1.1502125811548263	0.997630794559409	-1.1504030994710812	1.152944142690386	3.5695977495513924	7.161737283227107	0.8745655619858262	0.9652956298200519
ID336494	336494	3	0.9112616181373596	10.48373281135096	37.74463208677196	0.0	124.0	124	1.1083903839968658	1		18344.62653562653	18502.0	12333.0	23920.0	7466263.0	2290.3390477780545	-0.9809767876469607	-826.0645176411149	0.022970057834940043	0.006453277073006387	1.1462091316651404	1.0524422097818853	-1.3358028862118496	1.0890946039713554	3.8595384455868658	9.431837253075395	0.5451959721469096	0.9216799091940975
ID330615	330615	3	0.8586750030517578	6.736700560695518	39.27492213922013	0.0	82.0	82	1.0694873017590454	1		18351.328912466837	18551.0	13001.0	23637.0	6918451.0	2136.922518243391	-0.9811506005912547	-894.0193039596415	9.087845874622882E-4	0.001783854310502846	1.0979092676217956	1.0285005272079755	-0.7779775642667087	1.0674853717403927	3.593363380373981	7.785678022089706	0.7449345594334492	0.9533417402269864
ID323952	323952	3	0.8491554260253906	5.131172307766611	40.395061339372546	0.0	35.0	35	1.098793749826826	1		18324.902500000007	18542.0	12292.0	24221.0	7329961.0	2143.635965100168	-0.9809732805236446	-881.4829098221347	0.002204942991184567	0.00147078982459404	1.178670473181796	1.0455062939399116	-1.1171216806846018	1.1273681277805276	3.7929946792836358	7.101241714092321	0.9451995505031497	0.9876237623762376
ID329331	329331	3	0.8565855026245117	2.7386331479825605	39.47176264779098	0.0	73.0	73	1.0779418783984474	1		18303.98701298703	18427.0	13170.0	24202.0	7047035.0	2198.2968258919745	-0.9810772868882445	-863.3943019110816	0.002147515729524316	8.66471188259812E-5	1.1156124231758295	1.0636363721271418	3.0109833737205314	1.0488663723907279	3.6504008943481683	7.281899694267597	0.8650895012368579	0.9588014981273403
ID332147	332147	3	0.8283030986785889	5.096025370456009	35.84403992388986	0.0	93.0	93	1.0918873724766927	1		18400.09823677582	18550.0	13330.0	23508.0	7304839.0	1952.99615921305	-0.9810730914984777	-976.7207849250849	6.976166011195242E-4	-0.0021091603943651466	1.1450856100789657	1.0534113886881207	-0.4860685943425946	1.0870260397554774	3.745463417638479	7.158657760445805	0.9184430309677214	0.976456009913259
ID337779	337779	3	0.8701133131980896	10.843076423333942	37.82693587587839	0.0	133.0	133	1.0925799747489893	1		18459.83673469387	18486.0	12568.0	24560.0	7236256.0	2386.6536223168637	-0.9806209074160201	-782.7735965849593	-0.020645831318018427	-4.2141444326121945E-4	1.176676267203922	1.0256874372006892	-1.311425382734568	1.1472074479290808	3.7502165438030013	9.369939054037255	0.5367754902223161	0.893544733861835
ID328050	328050	3	0.8532877564430237	3.5340994895309574	39.61004416040648	0.0	64.0	64	1.0967264032169406	1		18285.39086294417	18492.0	13065.0	23185.0	7204444.0	2007.3389318437069	-0.981259200059095	-953.9138471480414	0.010598566378745341	0.0053320989709526945	1.1453812042968905	1.0726427180413685	-0.3650640108590944	1.0678124085793839	3.778735300790095	7.486589398689895	0.8472045995577765	0.9613059250302296
ID332413	332413	3	0.8153533339500427	5.129204320442645	35.81181133312944	0.0	95.0	95	1.0994820015384255	1		18442.759999999995	18634.0	12985.0	23630.0	7377104.0	1965.128672415083	-0.9810928302398736	-973.9765404113565	-0.008430591754128611	0.014766192442311215	1.1323660849152688	1.1081960546268768	-0.45855313474358345	1.021810247552749	3.7977478054481524	7.458170912631374	0.8579684590896134	0.9696601941747572
ID321406	321406	3	0.8333662152290344	6.212292986206916	39.0616937931001	0.0	17.0	17	1.0623904264155433	1		18291.388297872334	18510.0	12904.0	24156.0	6877562.0	2147.5826492802003	-0.9809330362372168	-876.3641398973042	0.005105761247528865	-0.009872207228280312	1.1261816307942143	1.0259461647126857	-0.6984732801177378	1.0977005124919	3.54583211872882	7.647151954584358	0.761953719772383	0.936010037641154
ID326527	326527	3	0.8501975536346436	5.474397222337827	40.868194661526495	0.0	53.0	53	1.068071699150836	1		18236.05319148935	18414.0	13877.0	24444.0	6856756.0	2067.092354612258	-0.9812154107958913	-921.6448990790064	0.012038401312640631	0.008979807681074887	1.0976742336533245	1.0602167468369865	-1.0900444774596527	1.035330027494932	3.583857128044948	7.343036332858134	0.8352359866060758	0.9580686149936466
ID336766	336766	3	0.8819189667701721	10.29839226051249	38.04781553494697	0.0	126.0	126	1.205803190224221	1		18338.36477987422	18462.0	12908.0	24581.0	8747400.0	2310.1618129365343	-0.9809065201736797	-815.6253905116271	0.010853717410014533	-0.008145087277364028	1.237643490794042	1.2118242744722219	-0.038939488260836194	1.0213060728900358	4.567754244099721	8.135770229960546	0.867191963118484	0.9806122448979586
ID334201	334201	3	0.8382576107978821	10.917078943298687	37.30015777660053	0.0	108.0	108	1.1492694345939145	1		18132.886363636346	18383.0	13131.0	22484.0	7978470.0	1895.8058109169733	-0.9813849941899568	-1008.5079416627844	0.008176625164507408	-0.04950579101125027	1.3117143237701456	1.0914249917084762	1.7268904369392142	1.2018364374420607	4.149479141622326	8.360772731257844	0.7459515372987654	0.9160545645330538
ID320121	320121	3	0.8151547908782959	7.136648679452078	38.86677259382698	0.0	8.0	8	1.0502156818081925	1		18259.489010989004	18438.0	12807.0	23533.0	6646454.0	2134.609842968285	-0.9811959181569796	-892.6962445889009	0.008234210471509868	0.004455021507601197	1.0874755898288957	1.017970261224015	-0.796147657393914	1.0682783488402765	3.4650289739320455	7.57174608572842	0.7594945312177307	0.94921875
ID340344	340344	3	0.8871403336524963	11.125963944275393	37.48540589348038	0.0	152.0	152	1.1810823928353114	1		18346.694143167017	18585.0	13108.0	23233.0	8457826.0	2043.0554557766336	-0.9808519375559194	-919.996723658984	-0.03626970894816365	-0.018328342928192586	1.47132255177142	0.9813349652686004	0.6407487089845895	1.4993071722138276	4.382382323683605	9.22995052097294	0.6464298185593562	0.8934108527131781
ID340090	340090	3	0.9088683128356934	11.18298528804435	37.693827716909084	0.0	150.0	150	1.1373595853641987	1		18439.401869158875	18488.0	12151.0	24376.0	7892064.0	2380.2455361499656	-0.9809339741497755	-797.1401143361217	-8.060094157176638E-5	-0.00231611021018901	1.2129275714887309	1.0569508946531991	-0.9045626186517214	1.147572302199252	4.063922870661048	8.8219055651054	0.6561913661363636	0.9344262295081971
ID325253	325253	3	0.8760450482368469	5.205474097696798	40.72878775467633	0.0	44.0	44	1.0744272232045091	1		18311.243455497377	18524.0	13875.0	24244.0	6994895.0	2103.3284024125605	-0.9811079611196811	-904.2295907629677	0.01864691284429813	0.0065711020142058384	1.1200360748455485	1.0645147405560953	-0.9030991463269038	1.0521564729676258	3.62663526352559	7.088847056779416	0.9069065346317124	0.9769526248399494
ID335489	335489	3	0.8138810992240906	11.032729338930645	37.59192677482224	0.0	117.0	117	0.9809419161247683	1		18300.501567398125	18378.0	12969.0	23379.0	5837860.0	2247.6176330436206	-0.9811013226033167	-845.3820211512971	-0.03813743702535457	-0.010164569252847623	1.0802871865619228	0.8502030430439705	-1.2253900140017038	1.2706225829234685	3.0229882406320705	11.546962837784065	0.2849120290252754	0.8060836501901136
ID322954	322954	3	0.8303995132446289	5.242869274959252	40.52663365083962	0.0	28.0	28	1.0623904264155422	1		18397.439353099733	18555.0	12460.0	24267.0	6825450.0	2186.465585161541	-0.9810403486259033	-870.7655762890124	-0.00868914209311801	0.0011788102289322987	1.1029386713101568	1.037194725140498	-0.9893841954971105	1.063386309799014	3.545832118728812	7.4921890169480685	0.7937990644443199	0.951530612244898
ID328341	328341	3	0.8312106132507324	3.47392338153046	39.61098441209403	0.0	66.0	66	1.0967264032169401	1		18287.6497461929	18477.0	13008.0	23448.0	7205334.0	1993.2315327547556	-0.9812639973574935	-961.0346973441434	-0.004191772106698093	0.010138690207182567	1.1555537947387144	1.0775861587773774	2.53332998795547	1.072353969403058	3.7787353007900926	7.74339364364694	0.7919425169482748	0.9498207885304653
ID326807	326807	3	0.8695516586303711	5.4481647819141426	40.59140144381802	0.0	55.0	55	1.0659447703242508	1		18326.063829787243	18531.0	13620.0	24232.0	6890600.0	2071.3918943345548	-0.981052809231384	-916.187740088034	-0.00683225591509534	0.008464329331845185	1.1255391534339578	1.0407653981885732	-1.0789847336180447	1.0814532798582	3.5695977495513955	7.449899586696499	0.8082176024198429	0.9399249061326659
ID334481	334481	3	0.8455305695533752	11.004604522667234	37.16113833908758	0.0	110.0	110	1.155178313823374	1		18260.430839002278	18418.0	13547.0	23238.0	8052850.0	2006.9733001692498	-0.981001866902056	-939.6331471051637	0.0038624521552433236	-0.0029104045494253578	1.2423603918717379	1.1086283341035763	1.4407381367710885	1.1206283960587167	4.192257277102967	7.620160426519312	0.9072554006000487	0.9692307692307691
ID321683	321683	3	0.8296638131141663	5.613933510836111	39.17941806478481	0.0	19.0	19	0.9431991435986418	1		18638.583617747452	18580.0	13450.0	23554.0	5461105.0	1832.3497407993423	-0.9807792416876273	-1038.0906479647988	0.020364883625123346	-0.031121040690284256	0.9376760514769638	0.8960756049424397	-1.1831025962413517	1.0464251524146742	2.794838184735318	10.505376202956342	0.31823160822267144	0.8043775649794805
ID330909	330909	3	0.8373052477836609	5.106574195037618	39.45070987358387	0.0	84.0	84	1.053811090071683	1		18425.312499999993	18586.0	13113.0	24311.0	6780515.0	2223.9738576512864	-0.9809427917507119	-852.9028793663755	-9.577586492023765E-4	-0.0024498328594002297	1.079314557800199	1.0451912560906156	-0.10964685059197068	1.0326479020090702	3.4887946047546285	7.573704972896375	0.7643081647456292	0.9434447300771205
ID334750	334750	3	0.8453340530395508	11.02481789282871	37.208906921275016	0.0	112.0	112	1.1029168177832647	1		18402.78855721392	18566.0	13543.0	23646.0	7397921.0	2049.504588899136	-0.9809952334071911	-926.9772885818174	0.04235851105802938	-0.003451633373135218	1.1254643316082207	1.0107634134524528	1.5346947299858482	1.1134794914706947	3.821513436270731	10.850205146559095	0.4079146996106826	0.8953229398663696
ID338073	338073	3	0.8475721478462219	11.111549288625922	37.57720343740427	0.0	135.0	135	1.0807453730638632	1		18467.3556701031	18567.0	12783.0	24145.0	7165334.0	2269.346282561232	-0.9807516042911493	-829.2747223148626	-0.015791569273755194	-0.009506592283878314	1.1166745046781656	1.0362954322008955	-1.0213704843271665	1.077563858702494	3.669413399006228	9.616635439260643	0.49860910115013213	0.8966318234610912
ID320409	320409	3	0.8374965786933899	6.86173543619802	38.86806477417489	0.0	10.0	10	1.0856340685231178	1		18314.715762273914	18525.0	12848.0	23609.0	7087795.0	2122.237280428375	-0.981062217791941	-894.1361880870937	0.003518626685559996	0.005931307081015932	1.1343879515020685	1.049787654995322	-0.5606032621310123	1.080588008540759	3.7026852821578364	7.518280616229174	0.8231701258443067	0.9617283950617285
ID324249	324249	3	0.8744972348213196	5.145051954772165	40.39558938554579	0.0	37.0	37	1.0687797348263095	1		18322.242021276605	18559.0	12327.0	24008.0	6889163.0	2203.834466243514	-0.9810605471415187	-861.3070915193914	-2.553043289486179E-5	3.1611278657195743E-4	1.140701868049524	1.027093443524081	-1.193028462443021	1.1106115760369755	3.5886102542094562	7.063838043005801	0.9037632782834033	0.9754521963824289
ID335768	335768	3	0.8091259598731995	10.959059825775318	37.73764279766847	0.0	119.0	119	1.084937032131181	1		18331.652061855664	18348.0	12637.0	23759.0	7112681.0	2173.663713194327	-0.9811852653193531	-879.6140652124076	-0.0011044946693580134	-0.01413929571498137	1.1544295356507634	1.0111256370110344	1.9993223626104157	1.1417270944324451	3.6979321559933265	9.156535230277141	0.5542509698238057	0.8942528735632181
ID332698	332698	3	0.8202077150344849	5.146638000254827	35.835824702388585	0.0	97.0	97	1.0779418783984462	1		18412.89763779526	18630.0	13420.0	23513.0	7015314.0	2004.6882032191404	-0.9812296225095309	-960.2911880812554	0.011479289611737078	0.0034146549308095783	1.112750536831324	1.0746921037920116	-0.012379860147575293	1.0354133364384315	3.6504008943481607	7.29912900852719	0.8610103001045482	0.958801498127341
ID327079	327079	3	0.8735243082046509	5.2977552181656	40.54125170259569	0.0	57.0	57	1.0765373932698687	1		18302.41145833332	18510.0	13732.0	24152.0	7028126.0	2054.992764237726	-0.981104294666413	-924.8687003383169	4.894076856423155E-4	0.003269285787570855	1.099847451948287	1.0688935692569146	-1.2352561716241561	1.0289588071082618	3.6408946420191337	7.667806801850665	0.7781720931951711	0.9456790123456786
ID329632	329632	3	0.8192088603973389	3.2018185740409524	39.55068666314073	0.0	75.0	75	0.6578058800702914	1		19485.972222222226	19630.0	14976.0	23610.0	2805980.0	2173.908574143238	-0.9801142032468702	-883.5771696474645	0.0016902409131199713	0.010740593981644344	0.7546392703886295	0.5538539428286932	0.6271730328418043	1.362523965315598	1.3593940830515285	5.65384468208571	0.5344012826366455	0.8640483383685791
ID325539	325539	3	0.8799558877944946	5.226728782350767	40.76250840870777	0.0	46.0	46	1.0523744008009606	1		18248.084931506848	18422.0	13751.0	24213.0	6660551.0	2141.9708755671286	-0.981169236234057	-887.7889097137679	9.88327375534317E-4	0.02084745007675983	1.120145914728304	0.9891979568459073	-0.8977000991496185	1.1323779097764504	3.479288352425599	7.80875869449051	0.7170282756590295	0.9384615384615383
ID323246	323246	3	0.842811107635498	5.543688179101815	40.802001708771655	0.0	30.0	30	1.0723129006113932	1		18352.664921465974	18600.0	12096.0	23969.0	7010718.0	2151.0592172681086	-0.9811632963000477	-888.8186358803331	-0.0025593010725074796	0.008208320734682027	1.1118810305090225	1.0538032062555236	-1.1057078859250415	1.0551125901959122	3.6123758850320424	7.553664402927307	0.7955865393106023	0.9417596034696409
ID320693	320693	3	0.8486953973770142	6.634702193303218	38.73436698985785	0.0	12.0	12	1.122631529645434	1		18307.524038461546	18490.0	13132.0	23626.0	7615930.0	2056.689237854739	-0.9811104192285374	-924.669433687364	-0.005634187179883676	-6.479195835515764E-4	1.1452149174100843	1.1230932287256055	1.9160929770311546	1.0196971080571653	3.9593540950416917	7.369100741731832	0.9162315029151503	0.9776995305164322
ID331199	331199	3	0.8477394580841064	5.663707713861502	38.28565655245714	0.0	86.0	86	1.0276434205569924	1		18399.042979942697	18571.0	13151.0	23812.0	6421266.0	2208.6910217947216	-0.9810787234151387	-863.8606404300411	0.0032991485422138697	0.0059797601460988845	1.0749638147461231	0.9940686196671281	0.05166339498491298	1.0813778782254322	3.3176820628320556	7.893005799675274	0.6692059365384545	0.9112271540469978
ID332985	332985	3	0.8502768874168396	6.240732347027219	34.77139068514328	0.0	99.0	99	1.0530929904379887	1		18416.237837837823	18646.0	13222.0	23232.0	6814008.0	2052.7625731589737	-0.9811532971418284	-934.1006495216362	0.005191129799959663	-0.003912893404002152	1.0782740316960533	1.0550275282014399	-0.2921544838220093	1.0220340255331943	3.484041478590116	7.060065545625685	0.8783664005041046	0.9644736842105259
ID323513	323513	3	0.869745671749115	5.347748734484636	40.46044509724968	0.0	32.0	32	1.0870268004216574	1		18358.419437340155	18553.0	12381.0	24349.0	7178142.0	2178.512152359999	-0.9809005117490556	-865.582618513546	0.01724134201925378	0.0029881813869653356	1.1374183103268751	1.0778969055185041	-1.0961087384479407	1.0552199421889417	3.712191534486867	7.104177901878711	0.9242992127396245	0.9786967418546368
ID336059	336059	3	0.8338570594787598	10.896907123048416	37.62447813116588	0.0	121.0	121	1.1083903839968656	1		18361.350617283948	18452.0	12532.0	24240.0	7436347.0	2194.7334623645393	-0.9810606810916417	-866.7310350228659	0.009950413406671996	-0.014431318862952132	1.1579053698491615	1.040837185158876	-1.2348629422870778	1.112475021415012	3.8595384455868653	10.022563937710125	0.4828225711910822	0.8893756845564076
ID324539	324539	3	0.8383044004440308	4.924856045471743	41.222363893277084	0.0	39.0	39	1.054528700703073	1		18334.1205479452	18472.0	13773.0	24317.0	6691954.0	2183.9521645074647	-0.9811223286346267	-872.6130322219582	0.0026155342156791686	0.012176828163927537	1.1470163735955177	0.9955734633994445	-1.022349221049155	1.1521162583813378	3.49354773091914	7.333437056656556	0.8163218247505405	0.9496124031007744
ID320966	320966	3	0.8231792449951172	6.573115585080859	39.040333398792995	0.0	14.0	14	1.0967264032169404	1		18309.664987405547	18529.0	12954.0	23715.0	7268937.0	2096.1201896848265	-0.9811239869182465	-908.0459727767957	0.015031407349273164	0.0030946551597483087	1.1510458248032913	1.0526621849768611	-0.4994258807235462	1.0934617403669658	3.778735300790094	7.59222903639874	0.8237923083254267	0.9636363636363633
ID333254	333254	3	0.8418735265731812	10.94333561022155	37.30397928883872	0.0	101.0	101	1.1604053917124686	1		18288.909706546292	18505.0	13140.0	23482.0	8101987.0	2061.8976435024924	-0.9811062038911338	-921.1863768718601	2.5192679084361035E-4	0.007884375894262526	1.2065516116589055	1.1323684561998038	1.2900410594939604	1.0655114994178292	4.2302822864190945	7.917698285302592	0.8479716173030049	0.9780219780219781
ID335043	335043	3	0.8187147378921509	11.187013740950057	37.17000023802014	0.0	114.0	114	1.146633492053166	1		18261.002309468837	18461.0	13397.0	23293.0	7907014.0	1941.8355201959444	-0.9812222983909986	-982.8045119222569	-0.009456389862657042	-0.0010855967379702135	1.248346098339685	1.07704348640698	1.487202659698404	1.159048928009556	4.130466636964259	7.758340926580126	0.8623255669790949	0.9666295884315905
ID327363	327363	3	0.8456264734268188	4.666025571588166	40.22358930238994	0.0	59.0	59	1.1001698226889278	1		18308.31421446384	18562.0	13603.0	23772.0	7341634.0	2018.3886954752898	-0.9810755429031796	-940.486504252986	0.0038851285583554815	0.0182227928404906	1.1478813010032454	1.0678653226942239	-0.7388366637418012	1.0749307769514804	3.8025009316126694	7.940012035714891	0.7579435676957725	0.9512485136741977
ID328908	328908	3	0.8852459192276001	3.4372306123175886	39.22404169019108	0.0	70.0	70	1.052374400800961	1		18389.841961852864	18612.0	13254.0	23764.0	6749072.0	2209.748449468486	-0.9811504552322721	-866.3630039288698	-0.002346733312304364	-0.0032782129827210265	1.0943362938598356	1.027054735677232	0.07323240016665263	1.0655092234575392	3.479288352425602	7.450584049766559	0.7876252863906993	0.9543676662320726
ID324808	324808	3	0.8412079811096191	4.865440503054992	41.24144761515837	0.0	41.0	41	1.067363193799799	1		18322.606382978724	18509.0	13512.0	24295.0	6889300.0	2153.938328887919	-0.9810527667608331	-880.9079891280276	0.0034501280939454003	0.009942647951898241	1.1024165649657507	1.0361364077582191	-0.8555437889644906	1.0639685631266784	3.579104001880423	7.560119936565379	0.7869131659799332	0.9447929736511919
ID325832	325832	3	0.8626791834831238	5.381764772169412	40.74583160426767	0.0	48.0	48	1.060965354779557	1		18256.466487935664	18463.0	13737.0	24571.0	6809662.0	2098.985875735045	-0.9808987306444825	-893.3037301650667	-0.0015424649359438041	0.005032497863986191	1.125370598795232	1.0263901506237896	-0.5875020937618971	1.0964355007803679	3.5363258663997876	7.151117446712101	0.8689890823928706	0.9725490196078431
ID338891	338891	3	0.883281409740448	11.522057863064962	37.64161751432385	0.0	141.0	141	1.1042877528280635	1		18368.824257425746	18416.0	12091.0	23862.0	7421005.0	2301.1712308200863	-0.9810588596359462	-826.8968938761836	-0.0038827450934739863	-0.011585805055682553	1.171921679408411	1.0567896438564566	-1.1211893443269438	1.108945083083718	3.8310196885997696	9.508913951181455	0.53242987155667	0.9264367816091948
ID322251	322251	3	0.8594526052474976	5.1488350901917475	39.7530825724553	0.0	23.0	23	1.05810945362412	1		18364.967567567564	18556.0	12343.0	24368.0	6795038.0	2180.623029249497	-0.9811833873568763	-878.3109736647277	0.0037994017236223417	-0.016229146610457792	1.1129493590680664	1.032883081859675	-1.0211407315577727	1.0775172704583702	3.517313361741722	7.494098819764447	0.7870133418178799	0.9487179487179479
ID319188	319188	3	0.8778336048126221	9.84470689380731	40.23113588069512	0.0	1.0	1	1.0694873017590436	1		18191.222811671098	18380.0	13518.0	24289.0	6858091.0	2100.3340915120157	-0.9811290112940385	-900.6062783964567	0.02825317203689547	0.013827980851482001	1.1449514771105427	1.0442080787875017	2.1837330855080967	1.096478278965262	3.59336338037397	7.500793057829174	0.8025953407516672	0.9593908629441623
ID323798	323798	3	0.852598249912262	5.1776878170078575	40.41977652502662	0.0	34.0	34	1.0918873724766927	1		18324.020253164545	18508.0	12281.0	24394.0	7237988.0	2159.740396035823	-0.9810704979081791	-879.4481358764027	0.002423830329995072	0.010214535346105598	1.1482098709955322	1.0772629052475489	-0.9725152429234308	1.0658585433531476	3.7454634176384785	7.2367007791054725	0.8987402496663018	0.9680589680589685
ID339415	339415	3	0.89110267162323	11.22978738509409	37.72239393622363	0.0	145.0	145	1.1320260995366969	1		18465.02863961816	18515.0	12313.0	24679.0	7736847.0	2473.938276769237	-0.9810636433876142	-773.3781167728014	0.02254696728741395	-0.0033828740339912193	1.1713478537064168	1.0580798826729174	-0.9393781187376607	1.1070504910719616	4.025897861344919	9.414756625828094	0.5707611716084771	0.9359116022099444
ID330192	330192	3	0.835843026638031	4.962467999206641	39.9213563396413	0.0	79.0	79	0.7224774264385437	1		18640.062857142857	18640.0	13163.0	23867.0	3262011.0	2638.7503489478217	-0.9810606983015843	-731.8313001895713	0.006165288361093349	0.012782667295840553	0.7970336148731223	0.6816184016857634	0.7637718288704178	1.1693252601483712	1.6398285267579662	5.458630713666	0.6915775269149719	0.9126984126984123
ID319453	319453	3	0.9025993943214417	9.720896713197902	39.93369270282262	0.0	3.0	3	1.1029168177832651	1		18169.708955223883	18360.0	13130.0	24317.0	7304223.0	2168.7044036459697	-0.9811551692772141	-872.414872784923	-0.0027235459075265703	0.010283846419372513	1.1392951677110523	1.0819473189353386	-1.1442262816293511	1.0530042893697869	3.821513436270733	7.534857924334924	0.8458534390225697	0.9617224880382774
ID331484	331484	3	0.8207278251647949	6.252601492495872	37.023665367631544	0.0	88.0	88	1.0701944008787772	1		18434.158311345636	18580.0	13343.0	23592.0	6986546.0	2096.479577857571	-0.9811145813208443	-913.5993569265368	-0.004384889374061757	0.021893609598917646	1.1289305966439827	1.0539706439967353	-1.0785151439233711	1.0711214805404765	3.598116506538488	7.1558938762364885	0.8829930863794837	0.9667943805874841
ID326110	326110	3	0.8458793759346008	5.391608777798127	40.724566721365086	0.0	50.0	50	1.0530929904379884	1		18291.122615803823	18522.0	13741.0	24632.0	6712842.0	2118.6000787471557	-0.9809965758348175	-891.3679242692259	0.0092856750289929	0.008342700664740558	1.0826246740805137	1.0564110115308853	-0.7804740488582841	1.0248138861328613	3.4840414785901155	6.94292672628471	0.90825545951586	0.9721485411140581
ID337631	337631	3	0.868012547492981	10.664523712064446	37.75726287998146	0.0	132.0	132	1.1326941586680461	1		18492.34198113207	18518.0	12329.0	24475.0	7840753.0	2351.7444405175675	-0.9808490916419053	-805.4611578809341	0.00577960055118135	-0.001533774299436656	1.2304430550128465	1.0372384577181457	-1.0145385861717582	1.186268254765387	4.030650987509437	9.753044485668253	0.5324816526163414	0.9021276595744677
ID339166	339166	3	0.9001134037971497	11.528770375611911	37.64505043958433	0.0	143.0	143	1.0939638638087597	1		18489.494974874367	18568.0	11601.0	24056.0	7358819.0	2399.271656637165	-0.9808871964362483	-790.9887204135466	-0.0037145012857137034	0.009293798204477427	1.1791445616741962	1.0080368996807434	2.124597340347444	1.1697434509070497	3.7597227961320328	9.969743861603261	0.4753326956425857	0.8837988826815646
ID336347	336347	3	0.8669585585594177	9.190527637237087	33.22854842133963	0.0	123.0	123	1.2355499795152896	1		18666.617063492045	18718.0	13869.0	23995.0	9407975.0	2060.160642992892	-0.9809332069394479	-932.3013462470141	0.017817266066416787	-0.07108151594814638	1.1647248168761974	1.1432177637848415	0.05304892877169423	1.0188127352221616	4.795904299996482	15.001704010454498	0.267792979671409	0.854360711261642
ID327643	327643	3	0.8571173548698425	3.6110384170357475	39.65942574435552	0.0	61.0	61	1.0932721382487278	1		18257.91116751271	18532.0	13055.0	23011.0	7193617.0	1960.8327240569192	-0.9810032866772505	-961.6843148462447	-0.0024293297131199117	0.0037881889002407835	1.118689031318929	1.1013789981483242	-1.1491811392157956	1.015716690802809	3.7549696699675135	7.447208766781957	0.8508034462128184	0.9681372549019603
ID331748	331748	3	0.8150280714035034	5.245125314443852	36.931477621218825	0.0	90.0	90	1.073722911609185	1		18386.514435695546	18567.0	13443.0	23258.0	7005262.0	2004.270547954124	-0.9811727652139153	-956.1631545963278	0.001959012306575779	0.002619837123728769	1.1167664809700601	1.0545263727424734	-0.7133401482758864	1.0590218602743153	3.6218821373610672	7.434651560441297	0.8234228963519246	0.959697732997481
ID339684	339684	3	0.8839651942253113	11.507027594149578	37.57316545059321	0.0	147.0	147	1.1015441765323248	1		18461.4114713217	18531.0	11992.0	23936.0	7403026.0	2300.0304167049785	-0.9809445721736467	-826.393862211599	0.002200871152884218	0.009276184261105318	1.1551780801313618	1.0389821336558989	-0.9109728662349371	1.1118363277976693	3.812007183941708	9.589011442205948	0.5209738212824008	0.9021372328458951
ID319718	319718	3	0.8600946068763733	8.76633440720927	38.525143608218805	0.0	5.0	5	1.0437127358041811	1		18303.091922005562	18420.0	12647.0	23783.0	6570810.0	2296.763270226103	-0.980883398874228	-817.7958981905347	0.012751156359115685	0.014112925236134085	1.0749095985413237	1.0353201535009064	-0.49488982682781874	1.0382388432279104	3.422250838451404	7.989611741546971	0.6737059025670138	0.9266409266409273
ID333543	333543	3	0.8482241034507751	11.04977925792602	37.20058542267553	0.0	103.0	103	1.1525558852107938	1		18262.6583143508	18422.0	13339.0	23462.0	8017307.0	2078.0030504079905	-0.9811333543433739	-914.0735789365264	0.012611346906259846	0.018554988593941252	1.1979369238479145	1.115609324249491	1.262944718315938	1.073796084174725	4.173244772444903	8.035453021167854	0.8122000078451151	0.9690949227373069
ID333793	333793	3	0.8396556973457336	11.176483838631407	37.36083536938511	0.0	105.0	105	0.9962461461804584	1		18734.76452599389	18696.0	13342.0	23141.0	6126268.0	1907.5326793818006	-0.9804808962611258	-986.7008712358241	-0.006721619065308942	-0.034744492549739193	0.9345065231530165	0.8780677917445261	-1.0400476105234597	1.0642760524177286	3.118050763922383	14.993535825472687	0.1742949973746208	0.7379077615298077
ID322530	322530	3	0.8495554327964783	5.173893017907866	40.230248305688825	0.0	25.0	25	1.0687797348263095	1		18373.773684210522	18596.0	12203.0	24119.0	6982034.0	2179.3552498036092	-0.9810343502882152	-872.2014785382732	-8.758805085445324E-4	0.009012045790314149	1.133506434724208	1.025936202614023	2.2002069999969933	1.104850800504069	3.5886102542094567	7.643651113611055	0.7718527324357264	0.9484924623115583
ID330466	330466	3	0.839961588382721	5.927954951526605	39.293328757094805	0.0	81.0	81	1.0364393877093867	1		18328.796089385476	18519.0	12944.0	23804.0	6561709.0	2096.7152101775064	-0.9810696591090714	-906.0786552785376	0.004474686308950421	-0.004785022944298846	1.1073310974428388	0.9881795152458206	-0.5560095096762946	1.1205768591219762	3.3747195768062523	7.897631189450787	0.6799138019691475	0.936675461741425
ID321262	321262	3	0.8568883538246155	6.460536505701448	39.11244077510148	0.0	16.0	16	1.0595383664339968	1		18335.514824797847	18593.0	12746.0	24096.0	6802476.0	2153.023988184654	-0.9810997526584004	-884.1377096445962	4.2919996145749886E-4	0.016682513129829882	1.1412635520701266	1.0035057572072252	-0.8467170083181288	1.1372765366551398	3.5268196140707553	7.736362581965121	0.7404904808706806	0.9428208386276998
ID327919	327919	3	0.8285465836524963	3.590224954365663	39.49397328461366	0.0	63.0	63	1.1165504233656673	1		18291.67796610169	18530.0	13215.0	23397.0	7554463.0	2032.1948296494866	-0.9810696975016061	-932.9545955705927	0.001938681929936778	0.0032860380815141767	1.132731408533967	1.1157695571473758	-0.7318664941691914	1.0152019306118698	3.916575959561058	7.513524740763483	0.8718243130109896	0.9660023446658854
ID329198	329198	3	0.8491601347923279	2.947093536871973	39.311484474449415	0.0	72.0	72	1.0737229116091864	1		18303.44619422572	18533.0	13451.0	23938.0	6973613.0	2105.4075378384096	-0.98104561716453	-899.9248469193119	-0.0039612245145309	0.012064444252488808	1.1076754505889217	1.0516397828995991	0.08140993437458138	1.0532840889062032	3.621882137361076	8.06612110873846	0.699543459814184	0.9236363636363644
ID339950	339950	3	0.9118775129318237	11.311478658383445	37.7820500828466	0.0	149.0	149	1.1393532057993059	1		18479.025581395334	18477.0	11845.0	24969.0	7945981.0	2448.542861825623	-0.9810595392214094	-781.8189203399792	-0.0027629004140796746	0.002949331742992394	1.2207058386065957	1.0747486101477122	-0.8653384174985428	1.1358059243629293	4.0781822491545965	8.496123938735103	0.7099615284966685	0.9326086956521741
ID332010	332010	3	0.8101759552955627	5.121527009296609	35.94059485498414	0.0	92.0	92	1.0974159514794788	1		18450.857500000006	18671.0	13279.0	23173.0	7380343.0	1947.433352865608	-0.9811275103340099	-985.0997383518942	0.007336470913301005	0.00437049629353914	1.113119131941058	1.0904971597553277	-0.6531460910104157	1.0207446410871954	3.783488426954605	7.476154708054183	0.8506398300893656	0.9766871165644173
ID336631	336631	3	0.9081081748008728	10.547472818261312	37.83389130891127	0.0	125.0	125	1.152555885210795	1		18397.148401826493	18543.0	11952.0	24258.0	8057951.0	2303.561422030264	-0.9810843607910784	-828.4495025840055	0.032851519326024495	0.003956701469727412	1.1916198044609925	1.0743618296136663	1.802853612466027	1.1091419776980456	4.173244772444912	9.745192768735873	0.5522082026897774	0.9174503657262275
ID326391	326391	3	0.851656436920166	5.474155275847144	40.80644907773704	0.0	52.0	52	1.0723129006113932	1		18304.702127659566	18505.0	13919.0	24436.0	6882568.0	2102.2705189949897	-0.9811206787662662	-904.9823617186415	-6.523880962778585E-4	0.001029329574698625	1.1203323831802674	1.052898366707878	-0.7863355889210921	1.0640460832732004	3.612375885032042	7.1333688766841945	0.8920997820380747	0.9743589743589743
ID334065	334065	3	0.8149188756942749	10.985404844583508	37.182205457754996	0.0	107.0	107	1.1577948025974165	1		18122.015765765762	18350.0	13254.0	22661.0	8046175.0	1927.629321499671	-0.9812812857675237	-985.66759292621	0.008111146114518184	-0.01576001595346873	1.2862439021734027	1.0631987890980539	1.6411489797260161	1.2097868388888642	4.211269781761031	8.525012107377403	0.7281702292591499	0.9238790406673623
ID340220	340220	3	0.8876767754554749	11.384209727899062	37.59446988310048	0.0	151.0	151	1.0437127358041818	1		18443.941504178267	18584.0	12736.0	23271.0	6621375.0	2205.785255082813	-0.9807684647337819	-852.8507587286042	0.0045042018194214545	-0.019223186734612548	1.048870825264866	1.004169199140094	1.3668004377073106	1.044516029931063	3.4222508384514074	9.390504363094294	0.4876900161976558	0.8643457382953177
ID322815	322815	3	0.8695172667503357	5.245403184934762	39.9502803176381	0.0	27.0	27	1.0772398647268522	1		18449.548051948037	18640.0	12584.0	24966.0	7103076.0	2208.296329894996	-0.9809103935631659	-858.5997119111496	-0.020946940719176493	0.028634813660948635	1.1706960122099055	1.0423570778732048	2.2942923802687383	1.12312377117308	3.645647768183646	7.529183456387554	0.808144109041117	0.9551681195516813
ID340478	340478	3	0.8955041170120239	11.054123975694624	37.6547931962215	0.0	153.0	153	1.1963556443751362	1		18338.843881856537	18455.0	13128.0	23582.0	8692612.0	2110.669191622303	-0.9808132637184531	-888.3150130577498	-0.0711119345595368	-0.06902902242561211	1.4883284729259998	1.0617745952810795	0.5603389280477662	1.4017367523584423	4.49645735163199	10.235108780167245	0.5393807179608098	0.8305531167690963
ID325115	325115	3	0.842414379119873	4.788375909573448	41.257579343459014	0.0	43.0	43	1.0821443967862312	1		18295.16580310881	18481.0	13624.0	24467.0	7061934.0	2115.0265512985097	-0.9811138345754511	-898.7235706035842	-0.002412862048250646	0.031002277254616302	1.1629669021420324	1.0432235378290895	-0.9845381401811759	1.1147820768711991	3.6789196513352564	7.243162294355065	0.8811984693980597	0.9638854296388543
ID346630	346630	4	0.9481158256530762	88.17912806998375	7.613907719645206	0.0	198.0	198	1.327062034868412	1		19025.417525773177	19601.0	12301.0	23259.0	1.1072793E7	2369.8424632061956	-0.9811493297696757	-835.7050578621194	0.0037372218735818915	-3.4709463237028173E-4	1.380364823034053	1.2922089341477663	-1.106459042952633	1.0682210798553464	5.532638855496441	8.783198133072258	0.9012324630746261	0.972431077694235
ID320514	320514	4	0.9377727508544922	88.7667825189537	9.513764152449333	0.0	11.0	11	1.3219216848789048	1		19223.811188811193	19760.0	12503.0	23606.0	1.099602E7	2381.0892964130517	-0.9811230795453814	-839.2399542770183	-0.0014247500102771767	0.009232071157230732	1.375232060535581	1.291739447399924	-0.36938912583719125	1.0646358004346117	5.489860720015768	8.88303340109869	0.8742760877092529	0.9714045416316229
ID344590	344590	4	0.9378252625465393	88.10842837069583	8.929864481886547	0.0	183.0	183	1.2888901501647734	1		19133.830909090917	19571.0	12311.0	23783.0	1.0523607E7	2415.8483397896434	-0.9811446063789201	-824.2513706455125	7.972107767676584E-4	0.005225532846421666	1.3141307720853752	1.2897198704672748	-0.6456645267357333	1.0189272896983872	5.218932528638399	8.838832200912615	0.8394634037009493	0.9581151832460737
ID329737	329737	4	0.9431514739990234	88.5449619762111	7.932415176760029	0.0	76.0	76	1.3196306577066599	1		19110.434554973825	19624.0	12293.0	23016.0	1.0950279E7	2402.467593195862	-0.9811898962671727	-829.860124733319	-0.001927951667379177	-0.0010539299014787618	1.4000128530468772	1.2674888541393265	2.3253344542234844	1.1045563426256237	5.470848215357725	8.696841664601902	0.9089529491899668	0.9713080168776372
ID325641	325641	4	0.947282612323761	88.34777564387568	8.6929010212884	0.0	47.0	47	1.3173356461303005	1		19052.540209790197	19488.0	12325.0	22913.0	1.0898053E7	2439.9375412160316	-0.9812033249390112	-815.2337498586969	0.007045967034926082	0.009641611520323183	1.410420975557599	1.264772061534968	1.6999127150329314	1.115158231630976	5.451835710699667	8.985435390954429	0.8485440108817418	0.9590301003344475
ID334856	334856	4	0.930928647518158	88.14991729019712	8.56347159932619	0.0	113.0	113	1.3264918685542875	1		19099.760757314973	19537.0	12379.0	23382.0	1.1096961E7	2324.464285239484	-0.9810613764735796	-851.3003511556991	0.004610094002970373	0.0025046062848783114	1.3726001817265403	1.2980689564115022	-0.17978904394366793	1.0574170000344811	5.527885729331923	8.670504673080487	0.9240174386989793	0.9789562289562282
ID327178	327178	4	0.9567703604698181	88.30847058032056	8.384415055235033	0.0	58.0	58	1.3115805480720943	1		19125.81195079085	19605.0	12335.0	23127.0	1.0882587E7	2463.0911590692476	-0.9811350899038125	-807.6876832028569	-0.011847207754800283	-7.214542869125816E-5	1.4220949306126522	1.2376038495332986	1.5595446793016103	1.149071192004554	5.4043044490545125	9.030299622211619	0.8328088857061815	0.9530595138306788
ID341526	341526	4	0.9199715256690979	87.40484226737622	8.495437654166269	0.0	161.0	161	1.3063792828444198	1		19044.780918727924	19479.0	12428.0	23509.0	1.0779346E7	2285.2328604006043	-0.9810781656395053	-864.2032404588562	-6.499055554859699E-4	-0.0011792232074526615	1.3468127188463128	1.281970390324313	-0.6863636484104182	1.0505802076330297	5.36152631357388	8.79674350392206	0.8706717387647327	0.9665809768637533
ID348689	348689	4	0.9439888000488281	86.75223354381639	7.550211341567675	0.0	213.0	213	1.3474273479980594	1		18961.9534109817	19419.0	12631.0	23245.0	1.1396134E7	2424.4109747508796	-0.9810504395460725	-809.8396302318172	0.0046589670172812	0.0022501031643265275	1.4381518596656173	1.2836539268560339	1.160136709603813	1.12035793259947	5.703751397419015	9.05649751384239	0.8738761924119377	0.9661835748792268
ID337437	337437	4	0.9558638334274292	85.80754381515595	7.070396070386503	0.0	131.0	131	1.305220631367816	1		18967.987566607466	19407.0	11862.0	23407.0	1.0678977E7	2487.9986143137903	-0.9810902341678236	-791.0864024665444	-0.01233201130701039	-0.0050539925870818495	1.3448134191076038	1.2889006215794905	1.4043037997499022	1.0433802238838201	5.352020061244812	8.566668815968752	0.9164391662209862	0.9774305555555555
ID356893	356893	4	0.9475035071372986	86.3259635452266	9.883031326182746	0.0	272.0	272	1.3541477255877261	1		18980.579207920793	19486.0	12357.0	23344.0	1.1502231E7	2429.648998796349	-0.9810353710992499	-808.232363497458	0.0049752751982384096	-0.00908044835328034	1.4383002215968153	1.3125195753233483	1.2267998910921207	1.0958314440700665	5.760788911393195	9.05617311998694	0.8826781863419034	0.9657370517928282
ID324637	324637	4	0.9341491460800171	88.48869278178915	8.47736945953045	0.0	40.0	40	1.2912357210771168	1		19113.890710382515	19603.0	12419.0	22960.0	1.0493526E7	2379.664534814302	-0.98127638256583	-841.908595266949	0.0079418364618477	-0.004828769756910465	1.3744322116165988	1.2488933561769997	1.5232779533024414	1.1005200762888894	5.237945033296442	8.528492160527307	0.9049535571969132	0.9709251101321584
ID351772	351772	4	0.9394597411155701	87.66419834718353	7.347958005844119	0.0	235.0	235	1.3213493004897119	1		18875.309688581347	19410.0	12939.0	23071.0	1.0909929E7	2377.27257159614	-0.9811029863027355	-824.4541751725429	0.004818014052513341	0.001051094429328362	1.4154230628175222	1.254854532565237	1.277215866880593	1.1279578836313744	5.485107593851293	8.869537063191787	0.876179543421276	0.9640768588137015
ID323614	323614	4	0.9314476251602173	88.78614601143867	8.638618175347952	0.0	33.0	33	1.2959141266970942	1		19129.768535262207	19622.0	12247.0	23163.0	1.0578762E7	2318.939988651	-0.9813031548374974	-865.9345436202667	-0.004977065659364943	-0.0036926142495589203	1.3607981108487475	1.2493209815817334	1.5360820993525606	1.089230174559204	5.275970042612557	8.825869335428154	0.8511325465119591	0.9577221742881794
ID355359	355359	4	0.9493430852890015	86.8663612404443	9.223573475778148	0.0	261.0	261	1.329340254631172	1		18946.849829351544	19516.0	12432.0	23602.0	1.1102854E7	2406.2347296121034	-0.9811184601589162	-818.30095079808	-8.857324178582704E-4	-0.010058882783690512	1.3961017719604243	1.289652023030145	1.438742295960908	1.0825414507396862	5.55165136015451	9.195847004926538	0.824989791701998	0.9480519480519483
ID350238	350238	4	0.9342557191848755	87.4084988454099	7.103287575613766	0.0	224.0	224	1.2999939204135587	1		18958.653571428575	19417.0	12478.0	23309.0	1.0616846E7	2296.8460800738744	-0.9812496531372036	-863.9245273287543	0.012750741022369358	0.003675455109531652	1.3494402040061284	1.2757527310631378	2.923681290390184	1.0577599962349944	5.309241925764205	8.943415316802135	0.8341335338435886	0.9654278305963705
ID343064	343064	4	0.9432620406150818	87.80660657128762	8.257563786882017	0.0	172.0	172	1.3104264954526104	1		18993.049382716046	19512.0	12484.0	23155.0	1.0769059E7	2290.279429083145	-0.9812240623047543	-866.7678118234006	0.0012059621640107933	0.0018195891700688589	1.407203757647836	1.2497594115372068	1.6434182473094847	1.1259797243030738	5.394798196725492	8.777492434741273	0.8799219268207442	0.9692570452604616
ID328731	328731	4	0.9568822383880615	88.44095258379078	8.51439700856228	0.0	69.0	69	1.2918214483565402	1		19235.360507246372	19620.0	11852.0	23608.0	1.0617919E7	2576.565780624622	-0.9809835555698014	-770.2318972089437	-0.0037883073248492355	-0.010867935911967993	1.3459336951717615	1.2631382423628665	-1.4146455634882282	1.0655474199356163	5.242698159460968	8.566229530914832	0.897811790451723	0.9700967458223393
ID353318	353318	4	0.9418144226074219	87.97771578147628	8.29038474139218	0.0	246.0	246	1.3412374214135983	1		19012.89411764708	19535.0	12600.0	23556.0	1.1312672E7	2351.275193930221	-0.9811689764430284	-842.6449926906615	0.012110118207175011	0.0023980677837684133	1.3933742317449693	1.3308417474864591	1.1775342254210535	1.0469871676152438	5.651467009609344	8.9788368011679	0.8809087116944095	0.9588709677419354
ID322080	322080	4	0.949539065361023	88.8858972125639	9.90938710240157	0.0	22.0	22	1.3179097736999956	1		19246.435763888905	19640.0	12039.0	23518.0	1.1085947E7	2441.706517856887	-0.9810427923743793	-815.8314298517407	-0.004722746519726229	0.004597105424536954	1.3357041998404289	1.3157458938637117	0.3773132145801743	1.0151688149435216	5.45658883686416	9.271492095220127	0.797685742042077	0.9534883720930232
ID331297	331297	4	0.9595293998718262	88.35755769880018	8.285469764969932	0.0	87.0	87	1.3017384891972512	1		19175.51792114693	19658.0	11662.0	23489.0	1.0699939E7	2536.5516617471767	-0.981117052040752	-785.5691395654732	0.004126650090591268	6.522227041958445E-4	1.3171123465405756	1.3017769483997537	-0.7556919523516863	1.0117803577330766	5.323501304257738	9.004903906302156	0.8249907200772836	0.9747606614447344
ID347169	347169	4	0.9292964339256287	87.13785389472575	7.470539050734234	0.0	202.0	202	1.3361516071031014	1		18941.39830508476	19416.0	12942.0	22803.0	1.1175425E7	2328.0172146656905	-0.9811793682338373	-848.3402146910511	-0.006488495640434265	-0.011825479958887261	1.4341846116858585	1.2836592418561392	0.900495472121543	1.1172627165540159	5.608688874128704	9.028918774631395	0.8645691232632581	0.9703947368421054
ID359969	359969	4	0.9545759558677673	86.17598020242701	9.725338459482227	0.0	294.0	294	1.3395442954433636	1		18997.3305227656	19481.0	12279.0	23782.0	1.1265417E7	2435.6004154650245	-0.981062399445334	-808.1429976791846	-0.006131205002844291	-0.0014081437181990646	1.4134160195964536	1.2970699071422276	1.3165625325209762	1.0896991841484982	5.637207631115771	9.154201967131089	0.8453429115186325	0.965798045602605
ID319010	319010	4	0.924787163734436	88.63486204824618	9.576142754710121	0.0	0.0	0	1.3338850208958848	1		19153.971039182266	19587.0	12228.0	23116.0	1.1243381E7	2236.287162665804	-0.9812310614330136	-895.5561613076084	0.007761069501705438	0.007059138046817012	1.380117621429688	1.310246341431096	-0.9199777516158678	1.0533268270165717	5.589676369470613	8.81321348052444	0.9043321021045191	0.9775561097256854
ID338978	338978	4	0.9616457223892212	84.86238823159388	6.935290989189215	0.0	142.0	142	1.316761268232437	1		18983.472027972013	19349.0	11335.0	23545.0	1.0858546E7	2680.100811861017	-0.9811163512388202	-736.0191462109738	-0.0026249164291471012	-6.149948949098318E-4	1.3756936708897591	1.2784535577300584	1.5381245828813674	1.0760607317893927	5.4470825845351625	8.972152598393077	0.8503163324707402	0.9744897959183677
ID345135	345135	4	0.9380320906639099	87.89659842967046	9.08580522556519	0.0	187.0	187	1.321921684878909	1		19190.0956521739	19713.0	12507.0	23204.0	1.1034305E7	2367.326989708134	-0.9810859052785568	-840.9503632146321	0.0011030413614997517	0.004739712552030522	1.400007197208531	1.2776564338935474	-0.9084544592791892	1.095761865294358	5.489860720015804	8.7158526618073	0.9081371252380975	0.9681475272422464
ID333353	333353	4	0.9316739439964294	88.20178894324717	8.032411157130571	0.0	102.0	102	1.3219216848789086	1		19039.680000000008	19538.0	11969.0	22997.0	1.0947816E7	2394.4640111945573	-0.9810946736191394	-825.2928168367154	-0.006381219186329453	0.004892106442283947	1.3930032202336335	1.2749213347244936	-1.4623626199031483	1.0926189579646943	5.489860720015801	8.858734630872673	0.8790787981837994	0.9763313609467464
ID330293	330293	4	0.9519696831703186	88.52899340294262	8.11630913378288	0.0	80.0	80	1.3005757033562684	1		19198.515315315326	19719.0	11545.0	23431.0	1.0655176E7	2574.1728287007727	-0.9811025072162957	-774.4085438005169	0.004151514803855955	0.00792391118409113	1.3352121404480448	1.2848279263671438	-1.0390085712943853	1.039214756347461	5.3139950519287025	8.422718590954943	0.9412964656536168	0.9807017543859649
ID339510	339510	4	0.9720771908760071	83.18896471632344	7.829064274987336	0.0	146.0	146	1.3184836512685416	1		18879.34554973822	19307.0	12060.0	23560.0	1.0817865E7	2692.669717781584	-0.9810797172937976	-727.1274176909852	-7.111738361497683E-4	0.0012892588123225362	1.3477356385424037	1.3111887057581426	1.0693207274579444	1.0278731296446986	5.461341963028699	8.811034281477399	0.8840064889143654	0.9647355163727956
ID321072	321072	4	0.9467296600341797	89.03413612870727	9.697874189765901	0.0	15.0	15	1.305220631367816	1		19217.820603907625	19727.0	12075.0	23685.0	1.0819633E7	2445.317668481592	-0.9810826369856119	-815.1618320782868	-0.0011480684323690118	0.0014534256765205396	1.3369100789716328	1.2927378354933323	0.1938376050751383	1.0341695294014843	5.352020061244812	8.79864025779992	0.8687533129697057	0.9698535745047374
ID357439	357439	4	0.9443498253822327	85.8482915011351	9.896002910053168	0.0	276.0	276	1.3350187950239878	1		18899.158163265307	19352.0	12125.0	23712.0	1.1112705E7	2440.2897349032073	-0.9811859953544946	-807.7949913707162	0.006783620492410572	0.003181843837394381	1.4122150234515174	1.2806418729858804	1.2934238389648556	1.10274000346316	5.599182621799635	9.102931800657688	0.8491255689745688	0.953074433656958
ID319551	319551	4	0.9540145993232727	87.11185249934019	8.14209977584022	0.0	4.0	4	1.3401089084486044	1		19013.218855218835	19520.0	11590.0	23259.0	1.1293852E7	2404.8129402274444	-0.9811318421035298	-822.2468370235389	0.009056022935840229	0.017572966162926126	1.4317152109689084	1.285660339439243	-1.5477228230207056	1.1136029999909378	5.641960757280314	9.221238160589296	0.8337991487076862	0.9626926196269261
ID326200	326200	4	0.9648234844207764	88.46435618155708	8.433547362563484	0.0	51.0	51	1.2999939204135567	1		19159.595706618966	19569.0	11364.0	23412.0	1.0710214E7	2596.1872998210556	-0.9810285900510026	-763.2421929602252	-0.006811979623921014	-0.004959763916087514	1.3440411838209398	1.2871340427466158	-1.0605178330847636	1.044212288063557	5.309241925764189	9.169088950694523	0.793578708796374	0.9482173174872659
ID333881	333881	4	0.9393627643585205	88.04661286719687	7.941789059671566	0.0	106.0	106	1.306958223392601	1		19048.358156028367	19571.0	12001.0	22969.0	1.0743274E7	2373.0432229367957	-0.9811477532011492	-835.5129631622906	-0.001231833510866249	-0.0029314593102833866	1.3731612399049384	1.2634293668637284	-1.2820367119806846	1.0868524002363524	5.366279439738392	8.714482496535199	0.8879733752527424	0.9674378748928882
ID349243	349243	4	0.9385129809379578	87.0775106669954	7.663552075148811	0.0	217.0	217	1.315611760140585	1		18981.658493870396	19490.0	12307.0	22959.0	1.0838527E7	2461.230486867238	-0.9811526624477711	-802.968379265007	-6.61236681182819E-4	-0.014674509570617215	1.393368995658071	1.2730671168368926	1.1987813929307802	1.0944976719845572	5.437576332206133	8.676001944860648	0.9077702574114019	0.9694915254237291
ID331845	331845	4	0.9490748047828674	88.16432215783125	7.966418512874917	0.0	91.0	91	1.318483651268542	1		19145.597222222237	19644.0	11873.0	23163.0	1.1027864E7	2390.105390638139	-0.9811144954298056	-832.2867143884946	0.004869497350071523	0.008622998880136694	1.3692661750135582	1.2931205161288086	1.8070109369309018	1.0588851989702441	5.461341963028703	8.888288106020378	0.8687063337635691	0.9696202531645569
ID352327	352327	4	0.9446253776550293	87.62379293262684	7.814068344527819	0.0	239.0	239	1.2824177095076656	1		18993.046296296285	19457.0	12150.0	22997.0	1.0256245E7	2452.2366080574698	-0.9811600750240494	-806.7202336314133	0.006539990721364574	0.005618017859094557	1.3274595707217676	1.2546964046158502	-1.1943204875742315	1.0579926473354286	5.166648140828731	8.473819188256655	0.9041913841139928	0.9722719141323797
ID322631	322631	4	0.9511743783950806	88.52954321896907	8.630621560848216	0.0	26.0	26	1.2970810914780866	1		19138.717902350803	19595.0	12549.0	22952.0	1.0583711E7	2406.873801503458	-0.981328002264146	-835.8203150718276	0.0013892963732531362	-0.009425769948447429	1.3746449687855673	1.2586018391931588	1.1928648055645923	1.0922000317962346	5.285476294941601	8.478221935877064	0.9240265105988988	0.9788732394366199
ID327750	327750	4	0.9321778416633606	88.4697522557916	8.58841229869292	0.0	62.0	62	1.2941617065219344	1		19169.537070524395	19632.0	11793.0	23221.0	1.0600754E7	2437.734889273346	-0.98111208241023	-816.939118883427	0.0036461752733341164	0.004384286849851364	1.346741795133273	1.2663349766663523	-1.4838361149703305	1.0634956942266516	5.261710664119027	8.599954744037994	0.8940143614395639	0.969352014010508
ID347713	347713	4	0.9460102319717407	87.05080452337285	7.451880298820239	0.0	206.0	206	1.3133097255508432	1		18923.966608084338	19497.0	12505.0	22824.0	1.0767737E7	2433.380257172251	-0.9811875206245868	-811.219100357915	-0.0036868053684767053	0.005655996228111608	1.345458356773754	1.3112185706791737	0.39560455684570345	1.026112950853682	5.418563827548069	8.683274728571964	0.9030815586760693	0.970212765957447
ID358976	358976	4	0.838005006313324	85.41479386623492	8.163369997925136	0.0	287.0	287	0.8512997217224877	1		19493.44537815126	19292.0	14843.0	25290.0	4639440.0	2713.9591510144687	-0.9806241676501638	-727.0386831950766	0.0035880266728943932	0.004707458198756284	0.8997166167225221	0.8223805409864152	1.3353428669163792	1.0940392821592606	2.276747432803077	5.8204616786626255	0.8445198290439154	0.9541832669322708
ID332367	332367	4	0.9414737820625305	88.3248881004242	7.857560693220177	0.0	95.0	95	1.3196306577066608	1		19099.18466898955	19555.0	12046.0	22962.0	1.0962932E7	2362.876791167021	-0.9811164285591715	-839.9243255633122	-7.43050198775904E-4	0.007219053333104319	1.376304247252874	1.2786439395049858	-1.0474771833790182	1.076378032015462	5.470848215357732	9.005995235687244	0.8476198213873417	0.9721283783783786
ID336457	336457	4	0.936589777469635	87.78488665617573	8.759396379885194	0.0	124.0	124	1.2947461101220636	1		19031.142599278006	19459.0	13062.0	23695.0	1.0543253E7	2247.770037296742	-0.9812346548388154	-885.4403360596197	0.004515213143519031	0.009415050669196168	1.3241447042744627	1.2865386195311805	2.8230551890705686	1.0292304359716664	5.26646379028356	8.717376273013029	0.8708781258767319	0.9676855895196509
ID353865	353865	4	0.9378447532653809	87.69167499243734	8.652715434439829	0.0	250.0	250	1.351351629840359	1		18992.96859504132	19453.0	12358.0	23626.0	1.1490746E7	2360.7660266226735	-0.9810473666348815	-832.8951134917658	4.358477132027006E-4	0.006381324961341635	1.4124562433077972	1.3072389456221254	1.1051241961536948	1.080488190807074	5.73702328057063	9.195139983102496	0.8526676493860281	0.9640575079872208
ID329291	329291	4	0.9386962652206421	88.13808968580582	7.9292354157758576	0.0	73.0	73	1.3046409197552276	1		19118.64831261101	19562.0	12088.0	23178.0	1.0763799E7	2386.0696618615384	-0.9811174256051843	-832.6526068838504	-0.005916031591077938	-0.008552468607952874	1.3690935519984053	1.2656013742771888	-1.4443572110149083	1.081773123690169	5.347266935080326	8.597918969435328	0.9089814761661438	0.9757155247181266
ID320085	320085	4	0.9388355612754822	88.50704643239078	9.639044149532864	0.0	8.0	8	1.320203787226713	1		19152.390625000015	19526.0	11970.0	23371.0	1.1031777E7	2399.485328550554	-0.9810957131292457	-828.487512300211	-0.011200995414340605	0.00655321353593678	1.3628396826887883	1.2981909701226937	-0.361225708432913	1.049799077373019	5.475601341522241	8.774027857810196	0.8938068265408731	0.9688814129520604
ID343639	343639	4	0.9258065819740295	87.90802026786807	7.9080817113996895	0.0	176.0	176	1.3236373529401577	1		19015.137931034467	19505.0	12826.0	23137.0	1.102878E7	2250.986943383755	-0.9811723162461335	-880.4503915872909	0.0014644098703546953	0.0019079286306761501	1.4065843106084255	1.2596559141496282	1.247719186629223	1.1166416914399884	5.504120098509355	8.720026174171217	0.9096245823161898	0.9805249788314988
ID355927	355927	4	0.9494372606277466	86.44165532594435	9.218409023991962	0.0	265.0	265	1.3669361012236931	1		18935.71336553943	19435.0	12129.0	23353.0	1.1759078E7	2417.8893965268976	-0.98109872437059	-813.01176763091	0.01262278720442874	0.011709621762860339	1.4395408304602708	1.328986594399449	1.3205767107007198	1.083186870753034	5.870110813177066	8.969148597375254	0.9169670394582996	0.9809372517871323
ID350801	350801	4	0.9337354898452759	87.7038746847425	6.98251984552843	0.0	228.0	228	1.301157226167961	1		19007.637010676153	19439.0	11916.0	23009.0	1.0682292E7	2375.057357389834	-0.9810091686151589	-826.8240710815646	1.531748188717957E-5	-7.133054633080472E-7	1.3496406455046426	1.277387198832424	-0.9833432552862373	1.0565634654380918	5.318748178093236	8.724582085276632	0.8780717937467408	0.9671564390665515
ID340051	340051	4	0.9154266715049744	84.22335030894958	7.623136972522213	0.0	150.0	150	1.3412374214135987	1		18785.10623946038	19326.0	12549.0	22901.0	1.1139568E7	2273.4358902639106	-0.9812388686704336	-864.3241722145439	0.002829417311989165	0.0018501664955603348	1.419454565338652	1.2937846058914564	1.0190381660105217	1.0971336023592624	5.651467009609347	9.02408086661341	0.872097625184706	0.9580983078162778
ID342099	342099	4	0.9324465394020081	87.73594098021097	8.871047598331245	0.0	165.0	165	1.3005757033562706	1		19109.457142857154	19569.0	12447.0	23148.0	1.0701296E7	2284.536294404136	-0.9810843180566428	-867.6900440883956	-0.005491955694493515	0.005540830217327968	1.3611994224684791	1.270454809624596	2.831485941858279	1.0714268718229316	5.31399505192872	8.545459993851123	0.914450325909839	0.9721739130434787
ID335442	335442	4	0.9222853183746338	87.89801209259558	7.877346371335384	0.0	117.0	117	1.3086935083658344	1		18986.900532859716	19457.0	12510.0	22972.0	1.0689625E7	2266.9022376832304	-0.9812220785234417	-875.3285077572754	0.001635147497091139	0.010270479646971987	1.4014142596129329	1.2499737384134555	1.4232628764060795	1.121154962336805	5.38053881823194	8.695548849637934	0.8942143492394888	0.9675213675213676
ID325215	325215	4	0.9623733162879944	88.44302720981601	8.47371610353238	0.0	44.0	44	1.3161866396786763	1		19133.19546247816	19626.0	12231.0	23206.0	1.0963321E7	2409.109368156957	-0.9811672717829406	-827.543442704878	-0.0035934117220908597	0.010063353026553918	1.4207439056081874	1.2440406716891366	-1.5103423962950246	1.142039756368356	5.442329458370628	8.80931046481204	0.8812738039318133	0.9752981260647354
ID360538	360538	4	0.9429477453231812	85.85002784765157	9.490367280421	0.0	298.0	298	1.3213493004897072	1		18991.314335060462	19413.0	12230.0	23886.0	1.0995971E7	2494.2106068938024	-0.9810772338629419	-789.5333362681408	0.01380137564348437	-0.0018879856534620714	1.4220471513220114	1.2624519127450515	1.6204523486653404	1.126416885241941	5.485107593851254	8.684614661226615	0.9138899639959229	0.984641638225256
ID357991	357991	4	0.9674196243286133	85.34939686260137	9.389894281866292	0.0	280.0	280	1.2549895208448734	1		18937.821153846166	19225.0	11678.0	24456.0	9847667.0	2664.507370363101	-0.9810565830137012	-736.1711906290245	-0.0024715406107080344	0.004097785549304663	1.30257987915211	1.2285399620604764	-1.3467946259547134	1.0602665923601342	4.948004337260979	8.55436144749433	0.8496982866933691	0.9532967032967027
ID340577	340577	4	0.9619760513305664	85.9477378013243	8.370846691390565	0.0	154.0	154	1.1963556443751326	1		19002.004228329806	19202.0	11696.0	24887.0	8987948.0	2632.784280524839	-0.9810277339643975	-746.407868708445	-0.01055356735731481	-0.00946322373124627	1.2383389720932712	1.1830042821644926	-1.5694397259124415	1.0467747165103536	4.496457351631963	8.178223541148041	0.844816501211293	0.9722507708119217
ID349795	349795	4	0.9273976683616638	87.65766946822278	7.209784833815864	0.0	221.0	221	1.30984908784782	1		18963.368606701915	19472.0	12639.0	22876.0	1.075223E7	2264.4147162122467	-0.981123628796991	-870.5520446354446	0.0032414457429674566	0.002041533782759631	1.382215199897775	1.264841633154333	-0.5989199004699649	1.0927970456275455	5.3900450705609755	8.498710027602996	0.9377697892833585	0.982668977469671
ID338018	338018	4	0.9616922736167908	84.18505341611595	7.3984635499898594	0.0	135.0	135	1.3081153358134876	1		18936.99122807019	19398.0	11520.0	23430.0	1.0794085E7	2681.4955945935267	-0.9810316066828642	-730.493471840281	-0.0030329173994526138	4.6442361479355504E-4	1.3486090676766838	1.2818192728504667	1.2645046773102047	1.0521054693441239	5.375785692067428	8.889569056681005	0.8548509429241088	0.9699828473413384
ID345698	345698	4	0.9415827393531799	87.79443910162895	9.882147436978203	0.0	191.0	191	1.2976641803326605	1		19216.468468468483	19666.0	11990.0	23524.0	1.066514E7	2456.337060517223	-0.9810582572741212	-810.3832882270283	-0.012578393243191854	0.002730704294895405	1.3486795145270551	1.2754490347379595	-1.132203264782981	1.0574154496139008	5.290229421106138	9.14119338245816	0.79557032851414	0.9603106125970668
ID334441	334441	4	0.9416022300720215	88.13637878424008	8.008385887527732	0.0	110.0	110	1.3034807230653154	1		19084.79107142856	19595.0	11996.0	23205.0	1.0687483E7	2419.877679368194	-0.9812569823825711	-825.7854729476704	-0.004270401033964072	-9.34507555690113E-4	1.356758415488912	1.2726731522589123	-1.2886186319004223	1.066069802038924	5.337760682751294	8.617454426381073	0.9032562426973774	0.9722943722943723
ID348265	348265	4	0.9437430500984192	86.7772572375077	7.519588495365019	0.0	210.0	210	1.3355853211666244	1		18935.376910016945	19408.0	12724.0	23143.0	1.1152937E7	2368.859565278231	-0.9811971623689631	-834.2525114413363	0.007220013377726177	0.0041816010943103625	1.4035621583619307	1.299108083051685	0.8425701008078358	1.0804044533884176	5.603935747964183	8.928594754299674	0.8833580832045842	0.9656019656019659
ID324202	324202	4	0.9432148337364197	88.57878933468591	8.598330369684417	0.0	37.0	37	1.313885612325086	1		19121.950877192998	19593.0	12389.0	23018.0	1.0899512E7	2409.7855079693836	-0.9810868479752319	-823.2416717633599	-0.004768130633174119	-0.0010972130826568346	1.3872468410533325	1.2652670345468122	1.4703045510653023	1.096406373655511	5.423316953712556	8.875953310556415	0.8650572144032247	0.9644970414201175
ID328299	328299	4	0.9429918527603149	88.51174578511522	8.586578775505075	0.0	66.0	66	1.3069582233925987	1		19178.410619469047	19650.0	11856.0	23208.0	1.0835802E7	2462.309999415255	-0.9811105735752664	-809.0941575187217	0.0027935450153458805	0.0035098917881925865	1.3570902452642732	1.2726000470092707	-1.4377548874567956	1.0663917924988	5.366279439738373	8.97350818599324	0.8374494880709559	0.9616695059625212
ID326763	326763	4	0.9548667073249817	88.38091670633486	8.422256045400125	0.0	55.0	55	1.2883030901706807	1		19109.936014625215	19654.0	12405.0	22826.0	1.0453135E7	2384.8483064162224	-0.9812690271266464	-839.5686717298819	0.005233874292752745	0.007661327156934059	1.3545733623496687	1.2437453708460509	-1.283125978925415	1.089108264522205	5.214179402473874	8.464336501677932	0.9145553459333242	0.9803395889186771
ID321653	321653	4	0.9434825778007507	88.91005580822207	9.661259947746322	0.0	19.0	19	1.313885612325085	1		19203.47368421052	19664.0	12065.0	23521.0	1.094598E7	2474.879825633429	-0.9810396557949272	-802.9638998999957	-0.0014803351166654687	0.0012449771570475121	1.3620078721664504	1.2759933770186793	0.5895967419852807	1.0674098288415426	5.423316953712548	8.579632961630317	0.9258431814851086	0.9810834049871022
ID359540	359540	4	0.9564430117607117	84.79290512397377	9.543981432295622	0.0	291.0	291	1.2226248172938854	1		18865.514170040515	19133.0	11942.0	24281.0	9319564.0	2513.7824047639106	-0.9811050498543582	-779.3646806512395	-0.003813678843079567	0.0019446839973972642	1.3061931175319705	1.1733856465141084	-1.411715192504522	1.1131831392453166	4.696088650541658	8.112546349711145	0.8966682013021136	0.9724409448818895
ID337015	337015	4	0.943984866142273	87.13449907060213	7.540316324532739	0.0	128.0	128	1.338979444355447	1		19032.49578414839	19513.0	12326.0	23300.0	1.128627E7	2481.3160748365635	-0.9810669629715207	-794.9174228317884	-0.0040119228884653	0.0011926535277859461	1.4089672378488376	1.3134142211252324	0.8695286847702649	1.0727516233543921	5.632454504951283	8.85017600704823	0.9036572576707478	0.9705159705159708
ID341110	341110	4	0.9456424117088318	86.35114215696234	8.24100320250536	0.0	158.0	158	1.3133097255508415	1		18907.048951048924	19407.0	12757.0	23150.0	1.0814832E7	2305.8659601049826	-0.9811825602662816	-855.0843790234019	0.01523493507017631	-5.595170163167855E-4	1.3780153811420432	1.2811910622974576	0.9680583147152987	1.0755736764748876	5.418563827548054	8.8330792143326	0.8727097081530395	0.9669211195928755
ID342646	342646	4	0.9743057489395142	87.63714450748036	9.115253309600917	0.0	169.0	169	1.313309725550843	1		19088.087719298255	19518.0	11760.0	23477.0	1.088021E7	2593.9595709864457	-0.9810580938207856	-762.254959542016	-7.642734756388507E-4	0.023918394784013964	1.3421922654931329	1.308917660492875	2.873330061874885	1.0254214653866984	5.418563827548067	9.237248543708908	0.7980108553194458	0.9547738693467336
ID330865	330865	4	0.9540505409240723	88.37440563220287	7.903651936507199	0.0	84.0	84	1.3110036487487935	1		19117.964476021316	19569.0	11911.0	23265.0	1.0763414E7	2459.789535194965	-0.9811937091459645	-811.0083076612442	0.002930634179156123	0.0021637124905968374	1.3521841845632119	1.2968552215354396	-1.0361394194984543	1.0426639474545696	5.399551322889992	8.623968565466287	0.9123326299572784	0.9726027397260271
ID354416	354416	4	0.955753743648529	87.58447145228968	8.995301392863796	0.0	254.0	254	1.3491105808192367	1		19008.071666666652	19576.0	12134.0	23928.0	1.1404843E7	2427.1528866326153	-0.9811264379237218	-814.22049070372	-0.0016413865417644839	-0.0030320387649625134	1.398922619067356	1.3201921331646866	0.9538115112115384	1.0596356272127916	5.7180107759125685	8.77189346381984	0.9338306767337305	0.9852579852579856
ID346239	346239	4	0.9314151406288147	87.45694451138608	8.75824149100309	0.0	195.0	195	1.3179097737	1		19092.897212543565	19579.0	12196.0	23370.0	1.0959323E7	2306.717877500336	-0.9811925426233853	-863.6375191560513	-0.00942132270428671	0.008301717669301047	1.395864565022783	1.2714505354497103	-1.0672702236779728	1.0978520407237609	5.4565888368641975	8.78527826816018	0.888423525384544	0.9655172413793104
ID351358	351358	4	0.9458893537521362	87.43937706080347	7.355852977216491	0.0	232.0	232	1.3224938215362445	1		18897.1684027778	19376.0	11943.0	22837.0	1.0884769E7	2403.5051949238577	-0.9811821426262284	-819.9004537935696	-0.014979994903874427	-0.00558069160992361	1.4145859568466703	1.2830246976911968	1.4864318720891336	1.10253992724553	5.494613846180326	8.617647847337604	0.9297572084357721	0.9813242784380308
ID356478	356478	4	0.9474729299545288	86.4620046392143	9.729743964002491	0.0	269.0	269	1.3338850208958866	1		18999.926870748302	19514.0	12594.0	23656.0	1.1171957E7	2429.1635873270557	-0.9810103714431695	-808.1319766207791	0.005025122872593646	-0.004433598048983202	1.4267394701624403	1.2706286970734146	1.4395059723500383	1.1228610478014458	5.589676369470628	8.89064418067879	0.8886486166829374	0.9719008264462806
ID344184	344184	4	0.9452207088470459	88.34023809440689	8.422586259039573	0.0	180.0	180	1.315611760140584	1		19182.448336252186	19583.0	11963.0	23554.0	1.0953178E7	2426.846178495984	-0.9811619213924948	-823.3715617187474	-0.005295220774744712	0.0012341166253136198	1.3634054131532596	1.2908724120716266	-0.9663286756061658	1.0561891325613117	5.437576332206124	9.236363246611154	0.8009644147710185	0.9438943894389444
ID358535	358535	4	0.8908171653747559	85.37261120441354	9.2767623304332	0.0	284.0	284	1.0068207002528473	1		19154.488095238103	19092.0	14330.0	24322.0	6435908.0	2181.2892038660607	-0.9808044120956676	-897.3632685605402	0.05968798360036081	0.004491105330150136	0.999984023085313	0.923262908587524	1.0793616965126087	1.0830977978040541	3.1845945302256013	13.436627651583418	0.22165801721917897	0.787309048178613
ID338566	338566	4	0.9609872698783875	84.18875588442492	6.794789362034012	0.0	139.0	139	1.3069582233926014	1		18935.706194690265	19378.0	11158.0	23477.0	1.0698674E7	2727.462493721982	-0.9811800740641216	-723.9082480758603	-0.003389464729338572	-0.007104975733744119	1.330064689503209	1.3019538393814574	1.3404644051656671	1.0215912801755758	5.3662794397383955	8.661711895177492	0.8988261099281103	0.9699312714776634
ID354946	354946	4	0.9448531270027161	87.11720998457331	9.005181515505837	0.0	258.0	258	1.327062034868413	1		18935.208261617925	19540.0	12318.0	23520.0	1.1001356E7	2424.978674559748	-0.9811817898677723	-814.2604177440805	0.008216387351531473	-0.009526188667122062	1.4053681709566388	1.2909685726312012	1.1098633444224	1.088615323990632	5.53263885549645	8.884887088486948	0.8807210173399532	0.9675810473815463
ID332940	332940	4	0.9154924750328064	88.28273001908269	7.84171717104664	0.0	99.0	99	1.3299091997694095	1		19026.8358974359	19505.0	12269.0	22801.0	1.1130699E7	2230.2025148561765	-0.981192360989113	-890.1683418448914	-0.001656192062130505	0.006611674783764378	1.3991153084741057	1.28931447383793	-1.0377475442142083	1.085162182589426	5.556404486319019	8.661749738914741	0.9306630125182452	0.9790619765494134
ID336015	336015	4	0.9302240610122681	87.73199320330957	8.94354495523336	0.0	121.0	121	1.313309725550843	1		19051.438596491207	19501.0	12520.0	23706.0	1.085932E7	2355.321255164124	-0.9811938428087396	-844.0387237138849	6.161268881939322E-4	0.0020059920772808417	1.3323186933557356	1.3153444088908801	-0.5139029973895604	1.0129048212393046	5.418563827548068	8.59384209271545	0.9219753683258574	0.9819121447028423
ID346766	346766	4	0.924663245677948	88.08875625778138	7.894893306199747	0.0	199.0	199	1.2918214483565416	1		18966.27717391303	19443.0	13380.0	22726.0	1.0469385E7	2173.1463931553703	-0.981279957771059	-914.9749620234489	0.005470729339983836	0.007099978573746637	1.3570146821642852	1.2468112192153589	-1.40224024653061	1.0883882509641511	5.2426981594609785	8.419458317922022	0.9293866206812192	0.9865831842576033
ID352910	352910	4	0.9489419460296631	87.72596523305752	8.462773901228214	0.0	243.0	243	1.3242087483274199	1		18987.556701030913	19450.0	12594.0	23415.0	1.1050758E7	2413.6666209359614	-0.9811932152764409	-820.8461736432606	-0.007091376026929449	-0.006649136395488056	1.4260521869571459	1.2447233512617077	1.3721537699460178	1.1456780219569553	5.508873224673872	8.909700892648653	0.8720600529794467	0.9715004191114835
ID323210	323210	4	0.9356874823570251	88.41675768357115	8.604142241057762	0.0	30.0	30	1.297081091478088	1		19071.82577132485	19583.0	12697.0	22760.0	1.0508576E7	2279.4184494670994	-0.9812630342411557	-876.3637047490982	-0.007475608235223237	9.46381010829505E-4	1.3793823404442846	1.244876102800531	1.3703049714045457	1.1080478911444778	5.285476294941611	8.762611077709465	0.8650215377133027	0.9728783902012241
ID320658	320658	4	0.9597473740577698	88.51762919327487	9.754382394190499	0.0	12.0	12	1.2953302500616026	1		19243.33453887886	19654.0	11443.0	24028.0	1.0641564E7	2655.254441774301	-0.9810447279938699	-750.1756599801635	-0.013495922613107052	0.0011553874148660965	1.3217255931097331	1.294730821774172	-0.2849061666323015	1.0208497170852626	5.27121691644806	8.744186753402095	0.8663271067899889	0.9626736111111107
ID329874	329874	4	0.927819013595581	89.02369674800377	7.897431463585917	0.0	77.0	77	1.329909199769406	1		19161.84470989761	19605.0	12193.0	23299.0	1.1228841E7	2379.8291703643904	-0.9809810777464565	-830.6082790664561	0.0028806694424051487	0.005105888918994681	1.4091584631133958	1.2731364143569481	-0.8525087886190165	1.1068401211547714	5.55640448631899	8.903369172915662	0.8808357936063188	0.9782426778242675
ID324766	324766	4	0.9433273673057556	88.48052220249974	8.479457856915417	0.0	41.0	41	1.2900634687055732	1		19106.0602189781	19567.0	12097.0	23040.0	1.0470121E7	2402.726350993063	-0.9812406834822588	-831.8698069904742	0.011238628230931564	-0.010579752469894349	1.371441608177586	1.2563679521360962	-1.4163956987452986	1.0915923204232008	5.228438780967416	8.685162237490268	0.8710157747736383	0.964066608238387
ID325791	325791	4	0.9485437870025635	88.27030413441078	8.776438349481843	0.0	48.0	48	1.2947461101220632	1		19051.789189189163	19461.0	12096.0	23443.0	1.0573743E7	2516.105432874662	-0.9811838457344204	-789.6896606329465	-0.00586736404649709	0.006510657743920926	1.3621252779640929	1.2694604415215196	1.5084681094642938	1.0729954502020633	5.266463790283556	8.465164802179237	0.9235451491698852	0.9796640141467725
ID335001	335001	4	0.9170609712600708	87.87118852253882	7.589462400812442	0.0	114.0	114	1.3144612467940313	1		19009.671929824577	19463.0	12540.0	22824.0	1.0835513E7	2229.3900320553826	-0.981167127998272	-888.4745608360748	0.0017311755066312113	-4.97051637467321E-4	1.3883416569404836	1.2663087798700485	-1.3446837053730405	1.0963689733581081	5.4280700798770996	8.760176948320524	0.8888522022473271	0.9727427597955702
ID348824	348824	4	0.9384910464286804	86.70987220628595	7.60837827444539	0.0	214.0	214	1.3327502822635358	1		18912.232993197285	19412.0	12526.0	23085.0	1.1120393E7	2456.2339342639	-0.9812346316516946	-805.227970698344	0.006946874322158079	0.0036244021094118425	1.4057651862522351	1.2818256006001776	1.0002112114658877	1.0966898972793384	5.580170117141605	8.871619264422556	0.89094626690436	0.9726594863297431
ID327323	327323	4	0.940027117729187	88.48696057393	8.620345387258828	0.0	59.0	59	1.3069582233925983	1		19127.29557522125	19614.0	12266.0	23281.0	1.0806922E7	2487.705497994064	-0.9811536082722369	-800.5590848302558	-9.54121610777602E-4	-0.004085977740250257	1.3780564609206973	1.2494175771710785	-1.496876158823378	1.1029590795744062	5.366279439738371	8.943448656625435	0.8430883960771841	0.974115616911129
ID344730	344730	4	0.9199115037918091	88.06460381117014	8.487995225826019	0.0	184.0	184	1.3005757033562704	1		19035.39426523296	19590.0	12601.0	22478.0	1.062175E7	2165.2757082528356	-0.9811270536654361	-914.0379226225406	0.007740385529448909	-1.415436596833063E-4	1.3881828841124533	1.239117619492301	1.7814616067680877	1.1202995278860035	5.3139950519287185	8.902707537709967	0.8425327600163098	0.9646246764452117
ID355489	355489	4	0.9328294396400452	86.85179328539348	9.09424939583259	0.0	262.0	262	1.3270620348684128	1		18985.76247848537	19520.0	12594.0	23411.0	1.1030728E7	2406.194884625227	-0.9811780408547895	-822.6407776984566	-0.0025445830780856347	-8.506730742598328E-4	1.3985190366285356	1.2728773961189785	1.1505551259748255	1.0987067889591253	5.532638855496448	8.720026174171215	0.9143376630535793	0.9765100671140944
ID351904	351904	4	0.946734607219696	87.74864366334559	7.519776506601943	0.0	236.0	236	1.3207766680465725	1		18855.693240901215	19402.0	12532.0	23137.0	1.0879735E7	2384.9244596642725	-0.9811870484404482	-824.6938231543189	-0.0015012111104141406	0.011998827504006021	1.3939282217528546	1.2831735323002493	0.5241071075637764	1.0863131031498627	5.480354467686774	9.04265362594957	0.8422222722156089	0.955260977630489
ID341666	341666	4	0.9215231537818909	87.50654884012125	8.028826338141245	0.0	162.0	162	1.3063792828444203	1		18963.3333333333	19449.0	12562.0	22607.0	1.063843E7	2185.4680786090316	-0.9813232375635154	-911.8233207634138	5.874188068106515E-4	0.004677911367362921	1.3767500721762909	1.26148374391476	1.5590046691606492	1.0913736136653058	5.361526313573884	8.821441041358193	0.8658032947136961	0.9616368286445015
ID322220	322220	4	0.9354600310325623	88.9295775453748	9.317047319682237	0.0	23.0	23	1.2894769428881643	1		19223.27919708032	19649.0	12828.0	23108.0	1.0534357E7	2327.650273508433	-0.9811520182093444	-859.8272178765138	0.002950119105444565	0.003493162479155731	1.3355923653454185	1.2707833595380258	-0.996037196435004	1.050999255947885	5.2236856548028845	8.563889005834682	0.8950449340482335	0.9665787159190857
ID337580	337580	4	0.9598183631896973	85.19965237520772	7.370978604488598	0.0	132.0	132	1.328201633219135	1		18979.512027491397	19395.0	11614.0	23565.0	1.1046076E7	2592.055269238673	-0.9810691658942211	-758.9281417413988	-0.0014475593460358774	-0.0017917861338340919	1.380227958900344	1.3019000435257095	1.5593360527868867	1.0601643081311471	5.54214510782547	8.91839263062253	0.8756177973720897	0.9749163879598665
ID347308	347308	4	0.9185715913772583	87.01642313784761	7.767472788603807	0.0	203.0	203	1.3213493004897112	1		18912.318339100337	19396.0	12927.0	22707.0	1.093132E7	2220.358905608525	-0.9812676243369716	-892.3725359501847	-1.1396364083224478E-4	3.9076146294204277E-4	1.395561040340031	1.271269552235149	0.04088978711749808	1.0977695783607437	5.485107593851287	8.607739604000292	0.9302866184135007	0.9796264855687605
ID323759	323759	4	0.9264411330223083	88.69593733583952	8.507103983296584	0.0	34.0	34	1.2929921069097334	1		19131.33393829401	19665.0	12380.0	22971.0	1.0541365E7	2348.6078307857	-0.9812141013745487	-850.9353192852253	-4.363635519945616E-4	0.006367242290526839	1.373119553999357	1.2442420634092672	-1.5507249484435244	1.1035791140487252	5.252204411789979	8.58437459023007	0.8956414068091152	0.9710017574692444
ID319145	319145	4	0.9367256164550781	88.2037202413363	9.160130285224547	0.0	1.0	1	1.3310463604729175	1		19133.61749571181	19598.0	12096.0	23124.0	1.1154899E7	2297.7451675843636	-0.9810953196076051	-864.3051212341794	0.010184167997449419	0.0032255040465106145	1.405414657131286	1.2969565472270612	-0.8082526991566362	1.0836250914775147	5.565910738648052	9.09865921375466	0.8448727505850283	0.962202136400986
ID328872	328872	4	0.9445186257362366	88.17638668499957	8.035511143360727	0.0	70.0	70	1.308693508365834	1		19132.614159292018	19610.0	12198.0	23124.0	1.0809927E7	2337.4341853239725	-0.9811819167949438	-853.5698544924767	-0.0012291705806055497	0.001416450395604307	1.3638141141812805	1.271313237686147	-1.2378487102615565	1.0727600985760912	5.380538818231936	8.88882015100037	0.855750959464916	0.9642248722316862
ID343208	343208	4	0.9198591709136963	88.19363137592636	9.090599433307693	0.0	173.0	173	1.290649727980874	1		19046.028985507266	19540.0	13024.0	23432.0	1.0513408E7	2257.002625641555	-0.9811561316557985	-878.7603097521821	-7.19499836794494E-4	1.2392222956606781E-5	1.3481084290885437	1.2867682759193737	2.631598981117762	1.047669929634645	5.233191907131945	8.407568202314122	0.9303272182074594	0.9847942754919503
ID357032	357032	4	0.9399377703666687	86.0398071002785	9.760661850043485	0.0	273.0	273	1.3429284127404255	1		18930.909547738705	19333.0	12168.0	23797.0	1.1301753E7	2425.3802238122776	-0.9810479921027755	-808.0842990493471	0.00587347770120686	8.866210795256184E-4	1.4297879676182312	1.2951252816394856	1.3596263547421275	1.1039765711377958	5.665726388102853	8.984848935868376	0.8819498735851541	0.9834983498349833
ID360106	360106	4	0.9306226372718811	86.46798001990881	9.779414684535288	0.0	295.0	295	1.3207766680465711	1		19010.04835924007	19543.0	12653.0	23477.0	1.1006818E7	2376.935130283174	-0.981125109960658	-831.4494463545515	0.002101998002864815	-0.004045413104298187	1.4068277270121345	1.2597851123560202	1.2148750946513092	1.1167203939893517	5.480354467686763	8.803310162858779	0.8886413270368831	0.9680940386230055
ID331444	331444	4	0.9473828077316284	88.49554533814937	8.063516745872823	0.0	88.0	88	1.332750282263534	1		19192.454081632655	19621.0	12273.0	23257.0	1.1285163E7	2401.0900313406432	-0.9811009919258714	-829.9019125489833	-0.003029149473828358	-8.180124955845541E-4	1.3821115668993225	1.3016196792160453	-1.1104202379795893	1.0618397900466263	5.58017011714159	9.162125883182702	0.835342916234935	0.9568052159739201
ID330423	330423	4	0.9434517025947571	88.44511171171924	7.923044830222133	0.0	81.0	81	1.3133097255508415	1		19140.42504409171	19584.0	12247.0	23482.0	1.0852621E7	2389.1317274045655	-0.981096522886079	-831.5943277931838	-0.006499672831243744	5.517154007850603E-4	1.3799595895859451	1.2863356850382681	2.196321595090198	1.0727834154308575	5.418563827548056	8.570312751135091	0.9270447871777053	0.9810671256454389
ID353462	353462	4	0.9576816558837891	87.90878217293545	8.3250374068034	0.0	247.0	247	1.3293402546311721	1		19034.40447504304	19546.0	12278.0	23437.0	1.1058989E7	2450.9376003074067	-0.9810472173064008	-803.9961368443753	-0.0014480932059716825	0.0029034823821209787	1.3626123281157614	1.3095830589463082	1.2033148232658193	1.0404932461573844	5.551651360154512	9.03923850415859	0.8538239992195384	0.9733333333333333
ID350387	350387	4	0.9404281973838806	87.46619728503883	7.190078527328885	0.0	225.0	225	1.3150366292889957	1		19037.136125654466	19479.0	12070.0	23405.0	1.0908279E7	2462.533886523507	-0.981056798403245	-800.7374968264213	0.0014457530342129334	-0.0034880030105339933	1.3608710487613145	1.2986221196037648	2.929295754318348	1.0479345979233305	5.432823206041615	8.839558406513252	0.8737240639084061	0.9621212121212122
ID339122	339122	4	0.9720872640609741	84.67992943803836	7.15923648851716	0.0	143.0	143	1.2970810914780897	1		18905.02882882883	19322.0	12294.0	24005.0	1.0492291E7	2632.0972014475	-0.9811099969160665	-746.0897753496382	0.01802366157324072	0.0019972556251193077	1.35810959884486	1.279184161866145	-1.4107807135476609	1.0616998234746544	5.285476294941625	8.544563369468074	0.909733617177991	0.9762949956101844
ID345276	345276	4	0.9337286949157715	87.80322879442518	9.289366286809111	0.0	188.0	188	1.3144612467940313	1		19194.831282952542	19671.0	12391.0	23500.0	1.0921859E7	2357.7259401398605	-0.9811468863613795	-847.3677239389317	0.0032702587981966996	0.003372924328927301	1.3995912282303333	1.2600690818617493	-0.9325913629489639	1.1107257914482278	5.4280700798770996	8.769348597989644	0.8869939164693783	0.9669771380186283
ID333496	333496	4	0.9357420802116394	88.33384496615693	8.038742127349943	0.0	103.0	103	1.3069582233925998	1		19026.449557522108	19548.0	11683.0	23213.0	1.0749944E7	2414.18106601918	-0.9811376669812621	-819.8840753057152	-0.0024616710010997244	-0.0023919587368368285	1.3526177962092711	1.288649218106958	1.708915263423014	1.0496400239906123	5.366279439738384	8.490288261836358	0.9354881203223314	0.9817391304347824
ID336581	336581	4	0.940811812877655	87.33553072444265	7.827420209505017	0.0	125.0	125	1.3253508000690841	1		19013.369415807567	19553.0	12657.0	23227.0	1.1065781E7	2406.7525615561267	-0.9811425007227952	-822.0639968055747	-0.0016751949141365094	-0.005125122422291854	1.408506802079257	1.265979408657937	1.4225825091831021	1.1125827106243482	5.518379477002905	8.81034274343876	0.8933791617004407	0.9772727272727276
ID349381	349381	4	0.9427358508110046	87.45816419887872	7.464240190508773	0.0	218.0	218	1.3011572261679611	1		18952.826475849743	19503.0	12349.0	23060.0	1.059463E7	2359.7638923293785	-0.9811647379817853	-836.7692192539417	-0.004372986385440308	0.0033855771033247154	1.3934949538962211	1.2433587191703934	2.0312596634284357	1.120750538369171	5.318748178093238	8.936809645875286	0.8368628277976012	0.9605150214592278
ID326341	326341	4	0.9356086254119873	88.35008266196655	8.488607361693594	0.0	52.0	52	1.3081153358134856	1		19097.487632508848	19586.0	12504.0	22741.0	1.0809178E7	2327.3301888239625	-0.9811718416794358	-855.2349977564655	0.0036936691064991785	8.94352721764451E-4	1.3756430877615298	1.2579873340683798	-1.2615962182813358	1.093526977980491	5.375785692067412	8.920439682586046	0.8489444805654561	0.9544303797468344
ID331975	331975	4	0.9397289156913757	88.28144599966271	7.854425565341754	0.0	92.0	92	1.3098490878478188	1		19113.292768959447	19603.0	12298.0	23028.0	1.0837237E7	2272.037189808611	-0.9811574797351085	-876.0921722092754	0.0049782414583841314	0.0022872332730191074	1.380393441371523	1.262350004834193	-1.1455941231580173	1.0935108615560507	5.390045070560965	8.500328612847582	0.9374126934811543	0.988666085440279
ID334023	334023	4	0.9471433758735657	88.27245192448616	8.286128792828482	0.0	107.0	107	1.304640919755227	1		19113.374777975136	19588.0	11820.0	23410.0	1.076083E7	2463.3269346657084	-0.9811167643305612	-806.2868910926758	-0.001183404311055808	-9.372419161264116E-4	1.345384521618706	1.2806165764581223	-1.4513398615243487	1.0505755948745534	5.347266935080322	8.598455421151435	0.9088680582468467	0.9765625
ID353991	353991	4	0.9385167360305786	87.85544874183199	8.80333121481046	0.0	251.0	251	1.332182550488142	1		18940.825641025644	19472.0	12449.0	23584.0	1.1080383E7	2375.3588684225087	-0.9811026378980547	-827.9668109059832	0.011032145662330588	-0.011285838258398542	1.3964543598781676	1.3081539928807258	1.1653881732708817	1.067499978961187	5.575416990977092	9.110811959319667	0.8440594797723515	0.9505672609400329
ID319680	319680	4	0.9476643800735474	87.08310794801461	8.14723426163445	0.0	5.0	5	1.344617277477448	1		19009.891304347846	19543.0	11710.0	22998.0	1.1367915E7	2435.2302805184027	-0.9810876452678154	-809.900739580566	0.011931720713462832	0.008268145527459317	1.4433830039490667	1.2782777489195412	1.4933962607009417	1.1291622694434602	5.679985766596442	8.8986233142122	0.9013873629924191	0.976307189542484
ID339648	339648	4	0.9552678465843201	82.58100681220837	7.300231070489793	0.0	147.0	147	1.3104264954526061	1		18818.301587301576	19419.0	11758.0	23630.0	1.0669977E7	2522.3267118660983	-0.9811532103622804	-776.7987659641419	0.0021735204886154215	0.0011765976780429184	1.3701689183296595	1.270984697356635	1.125899465817346	1.0780373053895185	5.394798196725455	9.160901483400043	0.8078089158162917	0.9513830678960604
ID321225	321225	4	0.9492615461349487	88.96510214712548	9.765050668514219	0.0	16.0	16	1.3115805480720906	1		19226.7102473498	19658.0	12190.0	23756.0	1.0882318E7	2495.104174135542	-0.9810721393598781	-798.8140728624152	-0.001871848999739458	0.021383090546451877	1.3523989168298753	1.3148836097770549	-0.034011137227014106	1.0285312759044745	5.404304449054481	8.681823909620812	0.9010060869125921	0.977644024075666
ID347851	347851	4	0.9592751264572144	87.16787012012394	7.428594257642254	0.0	207.0	207	1.3276319563182923	1		18985.62027491408	19473.0	12167.0	23302.0	1.1049631E7	2471.856492932716	-0.9810737239858582	-796.2840328891585	3.055704401475428E-4	0.0055493178440606085	1.3451694596897539	1.3277740120315316	0.9921190381511105	1.0131012111252327	5.537391981660963	9.176209685588914	0.8263965080113894	0.9604286892003298
ID327882	327882	4	0.9577389359474182	88.53554095031657	8.377173801073004	0.0	63.0	63	1.316761268232435	1		19174.6153846154	19699.0	12320.0	23073.0	1.096788E7	2449.9223267235047	-0.981189753307136	-816.5125312918487	-0.007973527004504119	-0.011797518926373594	1.393238774683463	1.2763543744458252	1.5102285530631987	1.0915767615779803	5.447082584535145	8.69597890204743	0.9051840004174715	0.97531914893617
ID322772	322772	4	0.9410365223884583	88.57453585038007	8.578405596309139	0.0	27.0	27	1.2900634687055728	1		19175.07636363637	19680.0	12358.0	23311.0	1.0546292E7	2426.4038096965396	-0.9811685268311238	-823.4994844964102	-7.3272355497034E-4	3.8219284975796636E-4	1.3523591366701735	1.2493897158970757	1.3663510191136228	1.0824157742479612	5.228438780967412	8.648621211950747	0.878391527796769	0.9700176366843037
ID350932	350932	4	0.9117644429206848	87.73142697050376	7.006286319262945	0.0	229.0	229	1.3063792828444198	1		18967.33510638299	19392.0	12192.0	23322.0	1.0697577E7	2298.5663265362805	-0.9811920999105276	-860.9798875776929	-0.005720220563353031	0.0039667586582632156	1.3338823919229579	1.3159514145187023	0.5490796196203003	1.0136258658233317	5.36152631357388	8.592749722820455	0.9125023274542288	0.9791666666666667
ID352465	352465	4	0.9374294281005859	87.9483559502444	7.566020522014022	0.0	240.0	240	1.3253508000690832	1		18978.88062283737	19500.0	12372.0	22702.0	1.0969793E7	2256.8955513976516	-0.9812385218587152	-879.6231834136461	0.0025536822134194686	-0.0010489423783842627	1.4050087048962399	1.2709609540268851	-1.0172336616495203	1.1054696058479536	5.518379477002899	8.695031884194728	0.9172317261620023	0.9780960404380793
ID357587	357587	4	0.9685811400413513	85.90404402840026	10.018433357842278	0.0	277.0	277	1.3270620348684088	1		18986.070567986226	19445.0	11889.0	23781.0	1.1030907E7	2583.9108090546592	-0.9810417798588645	-760.4619851926775	0.008210234172095019	-0.005313113053077103	1.3995310989137453	1.2897311093577664	1.3795819039168509	1.0851340165088015	5.5326388554964145	8.768016879059878	0.9043560162667609	0.9773299748110836
ID359122	359122	4	0.9351714849472046	84.31033624424691	7.610565068419915	0.0	288.0	288	1.2020330824333614	1		18819.54602510461	19077.0	12047.0	23712.0	8995743.0	2380.67277125379	-0.9811612760025117	-823.4331553466534	0.003742577863884707	0.0029496217727513745	1.2352342994762198	1.190528367256484	1.0346640930237057	1.0375513372459646	4.53923548711264	7.85918497590984	0.9235013967131795	0.9764826175869122
ID329437	329437	4	0.9581945538520813	87.92861632681151	8.239704342697129	0.0	74.0	74	1.3046409197552276	1		19170.012455516004	19634.0	11593.0	23539.0	1.0773547E7	2579.8252116837734	-0.981111780687267	-771.9507293638935	0.009599581201546867	0.006102882837265866	1.3351313190978311	1.3100629310067546	-0.8225503737292782	1.0191352548780324	5.347266935080328	8.474258695812502	0.9357035846278237	0.9833916083916089
ID335583	335583	4	0.9424290060997009	87.91104143159107	8.644579169972477	0.0	118.0	118	1.2999939204135582	1		19083.9482142857	19437.0	11847.0	23810.0	1.0687011E7	2458.248157261623	-0.9810167176765243	-802.3753985370589	0.0030937331520968143	-0.0034132267165194493	1.3213657370825354	1.2941231734748662	1.4789127066348553	1.021050981982279	5.309241925764202	9.450760390307284	0.7469798287837516	0.9490229396771456
ID343774	343774	4	0.9316727519035339	88.1526790462173	8.288249660296849	0.0	177.0	177	1.294161706521936	1		19071.358695652165	19592.0	12163.0	23248.0	1.052739E7	2260.9775085063156	-0.981257556229933	-883.2266921912122	0.001483907814318122	-0.0027893304997208854	1.3351175712870065	1.2703759645194161	2.0422496410371167	1.0509625564209113	5.2617106641190405	8.656985412173581	0.8822739483873925	0.9702015775635406
ID340185	340185	4	0.903852105140686	84.41013626161705	7.761179288172761	0.0	151.0	151	1.359166202548612	1		18804.263934426242	19302.0	12423.0	23260.0	1.1470601E7	2292.530022117403	-0.9811613019886182	-854.3991914682676	0.009664173083349431	-0.009509624598351191	1.411157747872868	1.3359840510200425	1.4178672351621404	1.0562684088896341	5.803567046873853	9.01831947874757	0.8967133540021381	0.9768000000000001
ID342235	342235	4	0.9477072954177856	87.30627362605365	8.005367359967893	0.0	166.0	166	1.3247798972641895	1		19026.046632124333	19544.0	12606.0	23120.0	1.1016081E7	2330.9923224164095	-0.9811130519055772	-847.998288808013	-0.008230764305757778	-0.006901660535893694	1.412812977366512	1.2644914374988796	1.4296724791789062	1.1172973857071007	5.513626350838389	8.739362681496752	0.9071678902413551	0.9764309764309761
ID332517	332517	4	0.9510177373886108	88.36973245039988	7.904389403369404	0.0	96.0	96	1.3264918685542872	1		19142.17152658661	19606.0	11959.0	23118.0	1.1159886E7	2379.0070963203348	-0.9810028655176604	-831.0126607729072	-0.0020300943925308187	3.5619354021123754E-4	1.4064999815477683	1.2821554771501746	1.8463542508948985	1.0969808315867995	5.5278857293319215	8.81548312210735	0.89387478033152	0.9764903442485309
ID334565	334565	4	0.9418010711669922	87.49690005566896	7.545537245483848	0.0	111.0	111	1.3344520283692736	1		18979.06303236799	19466.0	12627.0	22648.0	1.114071E7	2288.647733540174	-0.9811471600356535	-863.1438536994175	-0.0037392064831759924	0.0010059264769785377	1.4159804288317304	1.2790024686603931	1.365726701106912	1.1070974947490178	5.594429495635157	9.175799416305232	0.834983409440508	0.9592502037489812
ID340709	340709	4	0.9392198324203491	86.28121423229081	8.298386938882508	0.0	155.0	155	1.3092714255979607	1		18911.42402826856	19426.0	12536.0	23441.0	1.0703866E7	2424.4864520481415	-0.9811165314296386	-810.5378314573661	0.007556617204283856	-0.008945888490805472	1.3721266237509082	1.2897274744001543	1.2442939460387765	1.063888806733436	5.385291944396443	8.797327549803766	0.874414984652614	0.9708654670094258
ID356070	356070	4	0.9514002799987793	86.38290764073083	9.206186001707383	0.0	266.0	266	1.341801321973055	1		18926.027027027023	19421.0	12022.0	23695.0	1.1204208E7	2457.749553066089	-0.9811374141303885	-801.0883816370108	-7.995410101328946E-4	-0.006148475238287885	1.4330704396015634	1.292531857378392	1.292121675258061	1.1087312327513708	5.656220135773845	9.036213240279723	0.8704888757256565	0.9651257096512568
ID320227	320227	4	0.9228733777999878	88.51721829016654	9.618243642773786	0.0	9.0	9	1.3063792828444176	1		19138.787878787887	19585.0	11970.0	23196.0	1.073686E7	2346.4748589858827	-0.9812015888289188	-851.4626803326213	0.002258348508254822	0.01273103432010287	1.343534811351392	1.3012027196352476	2.549670154703748	1.0325330489072533	5.361526313573862	8.849174308214794	0.860384952405267	0.9624573378839597
ID345838	345838	4	0.9388362765312195	87.18937835427931	9.910698914691897	0.0	192.0	192	1.295330250061605	1		19106.529729729744	19557.0	12523.0	23656.0	1.0604124E7	2306.5419395449753	-0.9810880056612741	-859.4509409718752	0.0034275773616935447	0.004197130213010727	1.335226193025011	1.2745646452056567	-0.3579014457183155	1.0475939357391844	5.271216916448079	8.599013590442343	0.8958256258196913	0.9770925110132158
ID349934	349934	4	0.9283026456832886	87.40135093553852	6.742635068930567	0.0	222.0	222	1.311003648748795	1		18992.788732394365	19420.0	12074.0	22816.0	1.0787904E7	2369.8460842898185	-0.9811578901103755	-834.656847702758	-0.0071609169579695585	-0.010229344590416996	1.3783007213659624	1.2721570653843477	-1.0173602724021573	1.0834359678296062	5.399551322890006	9.065300835068673	0.8256635181617286	0.96845694799659
ID325352	325352	4	0.9415755867958069	88.25585488350738	8.660832246518996	0.0	45.0	45	1.3270620348684112	1		19061.836769759433	19530.0	12363.0	23056.0	1.1093989E7	2430.5473001217865	-0.9811720384985816	-817.3960342700723	0.007006145927653104	0.005026945575180994	1.4127439418172254	1.2774753195768915	1.416567465621091	1.1058874642565586	5.532638855496436	9.456408043143513	0.7774809900977191	0.9440389294403886
ID348405	348405	4	0.946140468120575	86.88131214510685	7.7723410808672	0.0	211.0	211	1.3276319563182926	1		18957.42611683849	19473.0	12385.0	23344.0	1.1033222E7	2416.296959273109	-0.9812224704814965	-819.9513631487038	0.002488993849609513	0.01314966060350421	1.370751600755597	1.317918369217673	0.4306519375745159	1.0400883945257446	5.5373919816609645	8.727939777159579	0.9134644486605473	0.9773489932885906
ID338164	338164	4	0.9584147930145264	83.49462853166267	7.298456251203712	0.0	136.0	136	1.3017384891972525	1		18879.274021352318	19301.0	11550.0	23409.0	1.0610152E7	2681.433916088009	-0.9811355747151724	-732.3752035089207	-0.0031557256145433948	-0.0036934850471384032	1.3386828782079134	1.291622129706137	-1.5430368963496086	1.0364353841726786	5.323501304257749	8.535025864383167	0.918327406925372	0.9756097560975615
ID321783	321783	4	0.9438335299491882	88.97173363430576	9.668465344457458	0.0	20.0	20	1.311580548072091	1		19240.1318101933	19692.0	12156.0	24008.0	1.0947635E7	2510.903921993596	-0.980979555843279	-790.400572155685	-0.002174099123838642	0.0020629062736546365	1.3339722223463415	1.307040787508471	3.025337494748663	1.0206048924373723	5.404304449054484	8.66150060223592	0.9052392810031669	0.9701365187713306
ID326899	326899	4	0.9467788338661194	88.31060669618505	8.297693668797145	0.0	56.0	56	1.299411876990419	1		19124.94793536804	19620.0	12036.0	23001.0	1.0652596E7	2448.410085897222	-0.981231043444134	-816.7276296996079	-0.009015530841781264	-0.012832669711697832	1.3846687339135482	1.2406483439136837	1.4276849904778033	1.116084779951058	5.304488799599672	8.683939014533681	0.8839340651057975	0.9721254355400702
ID358130	358130	4	0.9530333876609802	85.17784304715796	9.084937472174797	0.0	281.0	281	1.2549895208448745	1		18948.06923076924	19210.0	11566.0	24912.0	9852996.0	2659.9204797491593	-0.9810855568598609	-738.9918141645908	8.27088007106145E-4	-0.0033865251600015897	1.3120074370282613	1.2211616306249662	-1.4238042773183448	1.0743929420356928	4.948004337260987	8.543728667437879	0.8518145235779282	0.962997224791859
ID324350	324350	4	0.9565015435218811	88.59798002517049	8.477893702808407	0.0	38.0	38	1.2964977403842788	1		19148.92252252253	19632.0	12115.0	23065.0	1.0627652E7	2437.8043265241004	-0.9811959209551994	-819.7457243089577	-0.004724381227726899	8.369242434794042E-4	1.3497526125731547	1.270163294070721	1.4784561680840775	1.0626606979385773	5.280723168777086	8.655631646763595	0.8857389293231174	0.9788546255506606
ID328446	328446	4	0.9334865808486938	88.42607854052818	8.32897237446579	0.0	67.0	67	1.320203787226713	1		19138.18620689652	19646.0	12572.0	22948.0	1.1100148E7	2229.8788274930207	-0.9812341799844702	-897.5416866809271	-0.005826249913068348	0.0038795840166840436	1.3977360117721034	1.2738198721694072	-1.221375778344259	1.0972791697712	5.47560134152224	9.048437353289968	0.8404163975433675	0.9648241206030141
ID337150	337150	4	0.9425908327102661	86.49316367361637	7.435497999034917	0.0	129.0	129	1.3485497366541477	1		19016.784053156145	19497.0	12640.0	23127.0	1.1448104E7	2405.1096708874893	-0.9810351588686929	-818.0268318749107	0.0030830501597754914	-0.002427272146149369	1.3988033323558726	1.323399861625806	0.7624907022309921	1.0569770882682676	5.713257649748043	8.985771043971596	0.8891662636621641	0.9756493506493503
ID354558	354558	4	0.9510688185691833	87.34029221179094	8.942225885338612	0.0	255.0	255	1.341801321973057	1		18949.08907563025	19485.0	12187.0	23506.0	1.1274708E7	2426.5851809075907	-0.9812011017409041	-815.1704379696723	-0.0016059365615162518	-0.003079132664343871	1.4308533981886518	1.2984837876254818	1.1155219146241573	1.1019416736848384	5.656220135773863	9.04725461347631	0.8683654630388398	0.9682668836452402
ID360697	360697	4	0.9446339011192322	86.12247717360414	9.933146134984373	0.0	299.0	299	1.3253508000690797	1		19031.089500860584	19488.0	12482.0	23904.0	1.1057063E7	2470.783003542899	-0.9810500611503945	-797.5214975755047	-0.0051563672815761	0.0019051680350394634	1.4064277584579676	1.2789167957796128	1.524559702840449	1.0997023130035801	5.518379477002869	8.814620688202696	0.8925122158770062	0.9723618090452252
ID331015	331015	4	0.9590916633605957	88.22791528689648	8.429057248281731	0.0	85.0	85	1.286540302904652	1		19106.74542124542	19609.0	12198.0	23352.0	1.0432283E7	2572.808078435939	-0.9811747664432888	-774.1325339469524	0.007264027336358868	0.006900907482232397	1.3194785010579255	1.284017198938169	0.7360224440156825	1.0276174666111026	5.199920023980333	8.497199798848268	0.9050131046171082	0.9715808170515094
ID342790	342790	4	0.9761382341384888	87.75849735350323	8.795531277270877	0.0	170.0	170	1.2906497279808742	1		19104.573770491825	19562.0	11946.0	23414.0	1.0488411E7	2519.1616263647547	-0.9811844311460773	-790.9419528791079	-0.011411319242351043	0.00945570126931375	1.3490610600607598	1.2579668563400688	-0.7731956543518655	1.0724138344834622	5.233191907131946	9.671989658069613	0.7029830897161475	0.9386189258312011
ID344321	344321	4	0.9281313419342041	88.20586762339995	8.220137370603139	0.0	181.0	181	1.2900634687055748	1		19076.01451905625	19566.0	12545.0	23404.0	1.0510884E7	2204.705382042461	-0.981207615747966	-903.5373378449016	-1.1195413724796787E-4	0.002951528560565181	1.34106088581865	1.2652011358201731	-1.4696509658520451	1.0599586483530148	5.228438780967429	9.160359683188833	0.7829911223594486	0.9548611111111114
ID341248	341248	4	0.9705966711044312	86.71489542016215	8.62234063418676	0.0	159.0	159	1.3253508000690826	1		19031.04819277109	19507.0	12029.0	23738.0	1.1057039E7	2529.889453306077	-0.9811503920138812	-783.1129742423889	-7.309977999443449E-4	0.006207937654356964	1.3542236697860557	1.3360444429670786	-0.384448452922698	1.0136067530647446	5.518379477002893	8.93882424428078	0.8678818966706119	0.9618889809444897
ID351500	351500	4	0.9398676156997681	87.69063963791844	7.217301641020645	0.0	233.0	233	1.3034807230653163	1		18906.35650623886	19344.0	12174.0	23078.0	1.0606466E7	2448.9032649836895	-0.9810752548714563	-800.4578920734157	-5.697188101700854E-4	-0.008570200534693106	1.3959395104046406	1.2546199138172618	1.4678144840322098	1.1126393699247168	5.337760682751302	8.594133270966315	0.9081650705350264	0.9756733275412689
ID355084	355084	4	0.9472166895866394	87.06384849736956	9.148472628828445	0.0	259.0	259	1.3287710658854766	1		19006.289383561656	19579.0	12211.0	23525.0	1.1099673E7	2407.072880626733	-0.9811537248130642	-822.1472753259977	0.006787406640282901	0.004432219387658332	1.4150473762239286	1.2754738913144783	1.434625109484782	1.1094287275183725	5.546898233989997	8.798713337485568	0.9003714698366099	0.9773869346733671
ID359692	359692	4	0.9506361484527588	85.54788110576558	10.069973609262215	0.0	292.0	292	1.2818276852254484	1		18932.91328413283	19259.0	12166.0	23667.0	1.0261639E7	2499.945836353872	-0.9811085466772198	-786.6264249362915	0.008937199865591845	-0.01224436161310256	1.3550254087268019	1.2507095748435781	1.4489237084664077	1.083405321252354	5.161895014664179	8.627161421818455	0.8715316897638917	0.9619131975199292
ID346894	346894	4	0.9434118270874023	87.39655508609667	8.248057433223895	0.0	200.0	200	1.3023194927919917	1		19014.330948121613	19404.0	13024.0	23491.0	1.0629011E7	2414.243557842767	-0.9811160511505501	-818.3847509932119	-0.006489387325464162	0.003984574157450804	1.3457030883039758	1.2827869273954167	0.17619234648675625	1.0490464624832938	5.328254430422268	8.754324420651116	0.8736742687172885	0.9781849912739966
ID346379	346379	4	0.9366886615753174	87.79097196129021	8.149992377684365	0.0	196.0	196	1.3247798972641893	1		19080.191452991465	19617.0	12181.0	23264.0	1.1161912E7	2274.4992375853058	-0.9811318185066223	-872.4172485808213	-0.008524316682309513	-0.011683939873952939	1.405611101633714	1.2720640537720524	-1.0908316703654832	1.1049845308226849	5.513626350838386	8.795159820801553	0.895694121939726	0.9813874788494081
ID356619	356619	4	0.9556105136871338	86.45092725690598	9.819556758451393	0.0	270.0	270	1.330477901612708	1		18959.90051457976	19494.0	12324.0	23660.0	1.1053622E7	2464.045680833335	-0.9811401401126496	-800.5894757941963	0.011472942072953478	-0.005093134177577327	1.4315164300376084	1.2788616191306923	1.299573230846756	1.1193677319135462	5.561157612483534	8.955125773540756	0.8714283572019098	0.9733777038269547
ID323339	323339	4	0.9557134509086609	88.73614723381387	8.496733995395285	0.0	31.0	31	1.3156117601405806	1		19195.85714285715	19665.0	11879.0	23140.0	1.1018422E7	2494.172314872259	-0.9811671161679265	-801.9313790426597	0.003938854811865418	3.637508185476569E-4	1.3726093804383854	1.2795460283228794	1.4345185133458527	1.0727315391986996	5.4375763322060955	8.599917979213142	0.9239034996211043	0.9819742489270387
ID333085	333085	4	0.9297314286231995	88.46577123567093	8.07746199468845	0.0	100.0	100	1.3213493004897094	1		19041.711304347835	19529.0	12180.0	23055.0	1.0948984E7	2286.001015145945	-0.9812135910101948	-870.1203690005685	-7.46013805356483E-4	-0.0028914501213544368	1.4119518284302643	1.2575706449324167	-0.9780086903098655	1.1227614401782926	5.485107593851272	8.817562466169308	0.8865391620932191	0.9689336691855577
ID336156	336156	4	0.9299781918525696	87.64369178617414	8.048319491257216	0.0	122.0	122	1.304060950435724	1		19060.323268206022	19503.0	12671.0	22864.0	1.0730962E7	2261.855151872447	-0.9812354275618408	-881.3126729290427	-7.293338887805057E-4	0.005584191115114025	1.388768817317425	1.2480807287476705	1.5271347373052908	1.1127235485086944	5.342513808915817	8.501200741362037	0.9289556372739987	0.9816593886462881
ID358687	358687	4	0.893368124961853	84.99121784615642	8.712011566653818	0.0	285.0	285	1.1545232651096176	1		18956.10681818183	19098.0	13977.0	24439.0	8340687.0	2168.9128891410865	-0.9811157782380789	-908.1512845568973	-0.003848052306610369	-0.005918406722281259	1.2121591587435232	1.1102592199101027	1.2594972541514482	1.091780313107124	4.18750415093846	7.946304008775747	0.8333640507049719	0.9713340683572212
ID338713	338713	4	0.9760624766349792	84.4541051732136	7.157170416983286	0.0	140.0	140	1.3081153358134876	1		18927.242907801447	19365.0	11556.0	23499.0	1.0674965E7	2710.340880857415	-0.98113949204458	-726.5588674610789	0.005644172645611099	0.003189080700664208	1.3574688984033754	1.2831372663687215	1.438506842491087	1.0579296026878031	5.375785692067428	8.87333504340619	0.8579817514129987	0.9650170648464163
ID353048	353048	4	0.9404216408729553	87.88772402638205	8.733936880718156	0.0	244.0	244	1.3384143548834109	1		19048.36868686869	19476.0	12703.0	23294.0	1.1314731E7	2442.0420691607073	-0.9810657817057753	-808.3238466857457	0.005589024886670165	8.412012738228018E-4	1.4265382865799672	1.2729221223783977	1.0735790392003726	1.1206799390952091	5.627701378786765	9.300286645509017	0.8176138509688855	0.9494787489975948
ID320805	320805	4	0.9292265772819519	88.6413598031584	9.632049332960513	0.0	13.0	13	1.3115805480720923	1		19160.121265377846	19603.0	12488.0	23128.0	1.0902109E7	2312.05721327391	-0.9810870385573052	-859.7608659698597	-0.0030746130984382588	0.021080416346904877	1.3497366793258738	1.3049670753518952	2.878258769797333	1.0343070754960666	5.404304449054496	9.174636456976744	0.8068112438284405	0.9611158072696521
ID344868	344868	4	0.9323946833610535	87.87962320136975	8.703440163275355	0.0	185.0	185	1.3327502822635358	1		19107.651282051287	19543.0	12152.0	23266.0	1.1177976E7	2291.3553179845458	-0.9812278057497826	-871.7654831685435	-0.01001560601190636	5.216476174286054E-5	1.4000831670083818	1.2971452541397661	-1.4558118329512597	1.079357275170298	5.580170117141606	8.86189216410648	0.8929032033628181	0.9694467382328652
ID330017	330017	4	0.9470112323760986	89.74676561971535	8.02420724873503	0.0	78.0	78	1.3412374214135978	1		19252.754208754217	19713.0	12224.0	23559.0	1.1436136E7	2407.3875178787844	-0.9810982919839037	-830.2107015220348	-8.163724265713574E-4	-0.0013113874648346476	1.3962264216610132	1.2979486456291067	-0.7368885998450321	1.0757177692375277	5.651467009609339	9.175799416305232	0.8434964093668331	0.9729950900163669
ID324908	324908	4	0.9430294632911682	88.32083465704105	8.366706813435673	0.0	42.0	42	1.2883030901706811	1		19034.416058394134	19564.0	12451.0	22672.0	1.043086E7	2302.0269048068562	-0.9812610206834532	-865.9598850106267	-0.0042538071252744255	-4.694598143806852E-4	1.368852272674763	1.2328655306067806	1.4989767865225732	1.110301357846426	5.214179402473878	8.603175926761018	0.8852750528627739	0.969938107869143
ID322349	322349	4	0.923143208026886	88.56955904254235	8.39132202621582	0.0	24.0	24	1.3259214570600315	1		19171.774137931032	19631.0	12846.0	23127.0	1.1119629E7	2315.0796654458973	-0.9810154261394806	-855.8572672139227	-0.002670164151023941	0.003949704065923645	1.4161831242421399	1.257986876725917	1.493055673494617	1.1257534958774373	5.523132603167395	9.018893542287538	0.8532745903909832	0.9691409507923269
ID325933	325933	4	0.9402428865432739	88.31632702879597	8.599248770302971	0.0	49.0	49	1.2871281669074126	1		19030.74999999999	19583.0	12383.0	23106.0	1.0428851E7	2374.4289677226616	-0.9812248625837452	-837.745565200322	-0.01141520431710971	0.0019224897616877646	1.3675885356063207	1.2404538193307757	1.5102482625899223	1.1024904871864831	5.204673150144843	8.443483673409569	0.9174026481730094	0.9776785714285711
ID327471	327471	4	0.9426486492156982	88.49056663594172	8.455820672516197	0.0	60.0	60	1.3224938215362418	1		19137.162629757775	19652.0	12528.0	22882.0	1.106128E7	2389.0101677943135	-0.9810820002572922	-830.8442865844933	-0.005419783576028269	0.007828767620188411	1.412441884304182	1.2618090368698143	-1.4392619566219835	1.119378482030882	5.494613846180304	8.755555269695694	0.9006989417863512	0.97224558452481
ID352041	352041	4	0.9542039632797241	87.47961014557612	7.624617922602198	0.0	237.0	237	1.3127335861392393	1		18973.301587301594	19409.0	12171.0	22919.0	1.0757862E7	2467.9418398304	-0.9811361556151784	-799.7183474840398	-0.0017998643117629978	0.009060927497464915	1.3976384598478693	1.2614751972400362	1.458723591613158	1.1079397065481293	5.4138107013835555	8.718420532468073	0.8950294046102107	0.9802065404475042
ID335144	335144	4	0.9642512798309326	87.5735658941372	7.736793854937668	0.0	115.0	115	1.3144612467940318	1		19007.47727272728	19479.0	12513.0	23041.0	1.0872277E7	2361.476041388839	-0.981118847806237	-836.4963642150806	-0.004704215218650132	1.7806326262916582E-4	1.424816175740025	1.2305233191431266	1.2522548891473608	1.157894493809507	5.428070079877103	8.903939123471464	0.8603812669992112	0.9677966101694924
ID348968	348968	4	0.9543404579162598	86.83021668065615	7.676965226142437	0.0	215.0	215	1.3378490267251881	1		18954.13659359191	19449.0	12610.0	22962.0	1.1239803E7	2462.1833017422246	-0.9810657518300784	-797.744227141678	-0.0014048017777428272	0.001893499998321479	1.4343207002326468	1.270765613037344	1.0585303543204825	1.1287059435015547	5.622948252622249	8.766405424684113	0.9194557796942361	0.9776859504132236
ID319285	319285	4	0.9260774254798889	87.60505962617722	8.679380314924707	0.0	2.0	2	1.333885020895888	1		19064.793162393147	19521.0	11936.0	23087.0	1.1152904E7	2280.0127515462373	-0.981187158606886	-872.2124454829262	0.004134158311505914	0.003493007802982503	1.4072655586372886	1.2878449151996911	-0.9522924480020193	1.0927290561372294	5.589676369470638	9.017451542614543	0.863831215026251	0.9702970297029707
ID333620	333620	4	0.9351773858070374	88.17514364117613	7.805294945695663	0.0	104.0	104	1.317909773699999	1		19008.393043478256	19501.0	11981.0	22705.0	1.0929826E7	2321.5078998080935	-0.981133936514162	-851.6325253239806	0.0040545568574923505	0.0021111308789712744	1.407349384560286	1.264181804035845	-1.3039353388535175	1.1132492020272597	5.456588836864189	8.84059489534587	0.8773403705043846	0.9712351945854485
ID339255	339255	4	0.9629016518592834	84.40233085755222	7.339243677307122	0.0	144.0	144	1.3344520283692736	1		18922.63344594595	19407.0	11843.0	23701.0	1.1202199E7	2460.395902915326	-0.9810442117426866	-796.0737581905115	-0.0031159552547587875	0.003027236450749185	1.426487137306039	1.2657097107955548	1.5151667659854424	1.1270255139382857	5.594429495635159	8.941928093752603	0.8792316692292036	0.9743377483443708
ID343351	343351	4	0.9256942868232727	88.19574164176731	8.719154365779046	0.0	174.0	174	1.302900237299246	1		19075.895017793595	19484.0	12580.0	22789.0	1.0720653E7	2258.558335630829	-0.9811660223891224	-880.0028070493352	-4.6575550235886316E-4	0.004793133059632277	1.3520091437517692	1.2936545494793126	-0.9216530438937255	1.0451083284142153	5.333007556586774	8.77201158108243	0.8709308419399233	0.965576592082616
ID347441	347441	4	0.9511067867279053	87.35210190234848	7.3787423202048785	0.0	204.0	204	1.3276319563182928	1		18970.250000000004	19480.0	12222.0	23023.0	1.1078626E7	2509.828143440401	-0.9811114435291058	-785.1970105846638	0.001592747007511824	5.904413422131273E-5	1.3910147998777354	1.2740346513969905	1.023131400099577	1.0918186552873386	5.537391981660966	8.848764253338054	0.8886891578656212	0.9676079734219271
ID341808	341808	4	0.9253817200660706	87.77126743052041	8.279933115805628	0.0	163.0	163	1.303480723065316	1		19027.158362989307	19515.0	12801.0	22684.0	1.0693263E7	2259.230148603617	-0.9812135146232466	-879.7543766538597	0.004188085857347515	-1.211605017467815E-4	1.3723209488253185	1.260747632872569	-1.239692886649969	1.0884977397883615	5.337760682751299	8.924539291576549	0.8421653145064899	0.9656061908856408
ID357168	357168	4	0.9473537802696228	85.88744969906477	9.813883333073221	0.0	274.0	274	1.3429284127404257	1		18908.996632996645	19382.0	12263.0	23461.0	1.1231944E7	2409.962753972913	-0.9810849920005474	-813.932242228294	0.006449522550864992	0.0064626847435011745	1.4463521011548395	1.2771495351900892	1.4321030990625374	1.1324845378732933	5.665726388102854	9.063958786442768	0.8666218153905935	0.9651821862348172
ID329011	329011	4	0.9415963292121887	88.19604626811389	7.962956316968278	0.0	71.0	71	1.3144612467940306	1		19166.972027972006	19647.0	12119.0	23178.0	1.0963508E7	2395.271466194251	-0.9811230552697482	-831.8031118261009	0.00602803732333694	0.0033756585445115614	1.383199907160169	1.2734036975790126	-1.231333318433414	1.0862226250716096	5.428070079877095	8.633121669892494	0.9152075344638094	0.9810996563573886
ID339773	339773	4	0.9301252365112305	81.58859650122476	7.160278195014827	0.0	148.0	148	1.351911311632771	1		18728.99501661131	19285.0	12315.0	23550.0	1.1274855E7	2343.4909512471904	-0.9811677414918775	-832.7641924796395	0.0027818240299915566	-0.004009213696139371	1.4176953795126217	1.317312890461396	0.7912706884592727	1.0762024647128945	5.741776406735147	9.219278441775465	0.8489112262638827	0.9664000000000004
ID331580	331580	4	0.9409279823303223	88.34119781549647	8.150173140610443	0.0	89.0	89	1.2964977403842801	1		19103.744604316522	19660.0	12223.0	23258.0	1.0621682E7	2368.2311990456074	-0.981194693407817	-841.7811053446421	0.004572576448577259	0.01414229398567098	1.3524900480569106	1.2722737185817201	-1.2068321134676658	1.0630495846165968	5.280723168777097	8.586327914399703	0.9000949487945453	0.9754170324846354
ID360249	360249	4	0.9367074966430664	86.26108571269495	9.776398991114256	0.0	296.0	296	1.3479886591442547	1		18967.111111111102	19432.0	12356.0	23692.0	1.1437168E7	2414.587239564498	-0.9810850717483476	-814.8736078433091	0.008856540823088179	0.003653835647275551	1.4258359712463122	1.2884811849117281	1.1783399760398081	1.1066020892994213	5.708504523583524	8.97932928389468	0.88970169416271	0.977217249796583
ID355640	355640	4	0.9368155002593994	86.50094180441978	8.973409236826605	0.0	263.0	263	1.3429284127404293	1		18959.28260869563	19418.0	12448.0	23584.0	1.1337651E7	2412.644368664139	-0.9810915489586656	-815.4778458252854	0.002919995264976062	-0.007613641268070968	1.4158501625370483	1.2993467746870329	1.410508343281419	1.0896630446310818	5.665726388102885	9.040126790564884	0.8711970943960158	0.9706840390879479
ID345412	345412	4	0.9230453968048096	87.84804865337243	9.58042364746944	0.0	189.0	189	1.3179097736999996	1		19176.07504363004	19679.0	12286.0	23514.0	1.0987891E7	2361.7690047443675	-0.980956079579287	-836.4606260528798	-0.003687294169873788	-5.972078393816154E-4	1.3675953144621484	1.2898158319589672	-0.6719349868651057	1.0603027816653872	5.456588836864193	8.69145062518028	0.9077088285953054	0.9795221843003418
ID353604	353604	4	0.9313715100288391	87.94457004705029	8.40452093331578	0.0	248.0	248	1.3150366292889957	1		19012.826923076922	19503.0	12620.0	23764.0	1.0875337E7	2433.8780697907587	-0.9811958893142427	-815.2312032086289	-0.00770536804968916	0.008169218594478646	1.3622584651407923	1.303167994626078	0.7124522493845773	1.0453437091444755	5.432823206041615	8.687094708131893	0.9046619492949475	0.9735945485519595
ID323911	323911	4	0.9493781328201294	88.71172577946646	8.489599724186395	0.0	35.0	35	1.3133097255508388	1		19122.276408450714	19574.0	12173.0	23168.0	1.0861453E7	2490.844250890405	-0.9812213812967834	-802.2807540822433	9.897365648938428E-4	0.002157859986186762	1.3884936280119582	1.2669022259813505	1.2308847639780507	1.0959753637944887	5.418563827548033	8.61361483624505	0.9177473968689177	0.9760273972602741
ID350534	350534	4	0.913982629776001	87.59950545853171	7.198493851938524	0.0	226.0	226	1.3121571937574943	1		18975.756140350884	19479.0	12490.0	22792.0	1.0816181E7	2260.262348920235	-0.9812624396423953	-879.3107165622855	8.807332426021323E-4	0.0022970280732626876	1.3611230816739306	1.2879750654429731	-0.18199971026269757	1.0567930375312038	5.4090575752190375	8.791003829945403	0.8795378420687986	0.9734816082121477
ID337728	337728	4	0.9775781631469727	85.27852538510773	7.3870395692357205	0.0	133.0	133	1.312157193757493	1		19020.72056239017	19418.0	10905.0	23775.0	1.082279E7	2725.7547670871413	-0.9810206874349202	-721.386263429247	-6.696791953018062E-4	-0.002508002361580165	1.3550048452036927	1.2892167262165617	1.3555755368737161	1.0510295264165537	5.409057575219026	8.64754304896712	0.9089625762532672	0.9768240343347647
ID334157	334157	4	0.9525707364082336	88.1047810215076	7.960485803655582	0.0	108.0	108	1.3115805480720948	1		19094.79681978799	19582.0	11775.0	23502.0	1.0807655E7	2506.2221442882596	-0.9811000721140581	-791.003918292003	0.006652570210552104	-0.0010705389237421865	1.3659935042478217	1.2834537246678617	-1.3597992289075804	1.0643106782843457	5.404304449054515	8.86987884182354	0.8632056923280329	0.956265769554247
ID328012	328012	4	0.9412333369255066	88.33110009075844	8.314819654534038	0.0	64.0	64	1.3196306577066605	1		19150.411458333332	19604.0	12399.0	23005.0	1.1030637E7	2356.238281109134	-0.9811611841140333	-846.5949129331691	0.005964939634119749	-0.006958471691090662	1.4343346905645182	1.2550001494306906	1.3616426809987132	1.1428960316978287	5.470848215357729	8.845517730211512	0.8786542521499263	0.9704890387858346
ID332110	332110	4	0.9414925575256348	88.43325521509612	7.9781329997931545	0.0	93.0	93	1.3230657107830956	1		19153.6827586207	19624.0	12129.0	23056.0	1.1109136E7	2373.4259649504947	-0.9811427859441154	-839.7717879072218	6.61167458445565E-4	0.002189144815919474	1.3797941936279792	1.284418439674373	-1.0415697773274917	1.0742559831029723	5.499366972344823	8.757691138442233	0.9010384329261736	0.9730866274179977
ID330569	330569	4	0.950797975063324	88.3340704954255	8.117478390412689	0.0	82.0	82	1.2935770389038772	1		19204.052536231895	19661.0	11506.0	23900.0	1.0600637E7	2568.3261970756766	-0.9810160209007902	-772.7901043097727	-6.158994390009077E-4	-0.0016096154969554004	1.324595164980396	1.281018685685299	-0.055162543464213246	1.0340170520399437	5.256957537954517	8.410634374705994	0.9338708628886837	0.9822380106571932
ID319817	319817	4	0.9488575458526611	88.49738487193792	9.496201637014298	0.0	6.0	6	1.3253508000690817	1		19161.82586206897	19595.0	12116.0	23404.0	1.1113859E7	2422.472923045346	-0.9811780112662898	-824.689093430969	2.474110332022883E-4	0.0072541716378734696	1.3550439642864698	1.315920199271136	0.18630832826320812	1.0297311075831221	5.518379477002886	8.702951638356755	0.9155631096235118	0.97563025210084
ID347991	347991	4	0.943449079990387	87.09255280366841	7.562346432005361	0.0	208.0	208	1.3230657107830976	1		18976.939550949908	19484.0	12606.0	22828.0	1.0987648E7	2431.312627264398	-0.9810933826137002	-810.0500911174852	-0.015165908488034804	-0.004905724176439479	1.368168532945327	1.3231975929552604	0.7051251175968216	1.0339865642361301	5.4993669723448395	8.64202850923856	0.9253183521486156	0.9755480607082633
ID336726	336726	4	0.925543487071991	87.7065815405171	8.057958951701815	0.0	126.0	126	1.3075369076022252	1		19012.476021314385	19587.0	12554.0	22681.0	1.0704024E7	2289.96223081345	-0.9812423269578193	-868.6356865436624	-0.005296367721674601	-0.004531845267453895	1.397209915319082	1.2482651394606692	-1.5167028334532346	1.1193214255128254	5.3710325659029134	8.488291052052954	0.9367573828982214	0.9851787271142113
ID340307	340307	4	0.9153037667274475	85.0325364581518	7.728342960610877	0.0	152.0	152	1.3202037872267145	1		18798.34782608696	19305.0	12693.0	23404.0	1.080905E7	2268.0769995788914	-0.981260624658462	-868.0028365574215	0.006544292819584495	0.012902071792908584	1.4157224998911455	1.2661050067623758	1.1825699099465041	1.118171472610605	5.475601341522252	8.621928595160593	0.9256202381274077	0.9846153846153842
ID349523	349523	4	0.9489529132843018	87.17141391842897	7.59316205100306	0.0	219.0	219	1.3144612467940318	1		18975.008787346233	19429.0	11868.0	22872.0	1.079678E7	2469.4853204994133	-0.9811935870458378	-801.7782397295773	0.003457883592096855	0.004244253748090953	1.3558940208279442	1.2910164844301997	1.746687851963061	1.050253065843988	5.428070079877103	8.705042205421266	0.9001472269189614	0.97108843537415
ID354131	354131	4	0.9372736215591431	87.75348989855544	8.797315136140586	0.0	252.0	252	1.3264918685542888	1		19008.887931034486	19534.0	12777.0	23825.0	1.1025155E7	2389.00095743769	-0.9811321096318709	-827.5124322199515	-0.0030762969035859527	0.003765598619996335	1.3933141968301306	1.2750539124845208	1.23710889231312	1.0927492423556995	5.527885729331934	9.18666534695571	0.8231009986927733	0.9556285949055049
ID321373	321373	4	0.9377990365028381	88.85357833781468	9.703537475415455	0.0	17.0	17	1.3034807230653114	1		19227.030357142863	19701.0	11973.0	23692.0	1.0767137E7	2502.5679742979983	-0.9810805623821423	-796.8063265408964	0.006059557123651805	0.008259711930308888	1.3309018759419673	1.3018027584307883	-0.23010193347613278	1.02235293889395	5.337760682751261	8.801914993649987	0.8657941010788361	0.964776632302405
ID357724	357724	4	0.9864722490310669	85.61697129410219	9.741120546697381	0.0	278.0	278	1.3069582233925967	1		18950.67259786477	19420.0	11565.0	24220.0	1.0650278E7	2701.6931232449315	-0.9811043026937348	-728.4015544674952	-0.01061960383299552	0.004330688869689659	1.3559213589599846	1.280004076786928	-1.3581210484636514	1.059310187795358	5.366279439738357	9.261159840259149	0.7862350279651766	0.9487394957983191
ID359262	359262	4	0.9035794138908386	84.54239397192315	7.887027870635133	0.0	289.0	289	1.1185811320880512	1		18859.878345498782	18927.0	13410.0	24391.0	7751410.0	2243.791371066259	-0.9810640569296709	-870.9572421675782	0.0011301141727063273	0.0015560485924153904	1.1438777912365239	1.1123949099718478	-1.1877399259991392	1.028301892594486	3.9308353380546133	8.22614728446195	0.729964523243876	0.9387060158910333
ID326489	326489	4	0.935266375541687	88.3664016098672	8.22122540983043	0.0	53.0	53	1.33161457666122	1		19116.19965870307	19656.0	12444.0	22788.0	1.1202093E7	2359.5868976559486	-0.981078003157894	-840.1022548493977	-0.00284178040256471	0.010788674242489032	1.4219069775753574	1.268508544511611	-1.4640602382858967	1.1209281827288016	5.5706638648125555	9.056631313557507	0.8534605298688493	0.963023829087921
ID342373	342373	4	0.9442811608314514	87.72692636026788	8.501390933117175	0.0	167.0	167	1.2947461101220639	1		19045.438061041303	19456.0	12456.0	23092.0	1.0608309E7	2308.8728217547973	-0.9810535695982336	-854.2525301446556	0.0017020194113353223	0.008277889043913484	1.3196236066195282	1.2964328398213085	-0.9276685498012778	1.0178881358801557	5.266463790283561	8.70618540576187	0.8731184055598835	0.963478260869565
ID343911	343911	4	0.9440860152244568	88.06521321250797	8.835734156485426	0.0	178.0	178	1.285952170164019	1		19120.453211009164	19563.0	12125.0	23610.0	1.0420647E7	2456.7672681861886	-0.9812042626884152	-812.5764285220594	-9.90276429787526E-4	0.001560694061599799	1.313913085113702	1.278743801310848	0.13827600345583396	1.0275029945535623	5.195166897815819	8.574976169313786	0.8878580252127861	0.9706927175843693
ID322915	322915	4	0.9495592713356018	88.57508770397429	8.692928280073563	0.0	28.0	28	1.2935770389038757	1		19180.951175406877	19679.0	11994.0	23218.0	1.0607066E7	2473.3260602169044	-0.9811879410653609	-808.9741296457432	-0.0025703820445264584	-2.580585730261514E-4	1.348131447588437	1.2524944811945775	-1.3854583065467714	1.0763571958438052	5.256957537954506	8.820391388225612	0.8491191196368068	0.9609035621198954
ID351084	351084	4	0.9416579604148865	87.3526845270977	7.262599428198061	0.0	230.0	230	1.3069582233926016	1		18989.84219858155	19391.0	11831.0	23467.0	1.0710271E7	2465.8667299631247	-0.9810530291581845	-797.5068954643957	-0.003044091413701646	0.005104431110675287	1.3426350536207916	1.2908157219919603	-0.5932720768933766	1.040144639351669	5.366279439738397	9.213685973055041	0.7943581131776092	0.9519392917369315
ID340843	340843	4	0.934999406337738	86.12249049652745	7.625682752327807	0.0	156.0	156	1.302900237299244	1		18915.63814616755	19362.0	12699.0	23195.0	1.0611673E7	2304.326322200293	-0.9812104832580486	-857.3409769242222	-0.0050814124138710655	0.00920646342671802	1.3524701714970895	1.2786421195247692	-1.2128557656799404	1.0577394181256596	5.333007556586757	8.865564141777273	0.8526470829248373	0.9731136166522106
ID356203	356203	4	0.9439753293991089	86.50585352109212	9.436873491907818	0.0	267.0	267	1.3321825504881397	1		18961.07849829351	19479.0	12332.0	23544.0	1.1111192E7	2451.6701833331035	-0.9811163352434846	-803.6467846055593	0.010836048616440188	-0.003841839276621274	1.4082520789355142	1.309281223707911	1.165029183302999	1.075591747162856	5.575416990977074	8.893485923272411	0.885815293961941	0.9654320987654321
ID335722	335722	4	0.9103332757949829	87.88176630568192	8.3830654313576	0.0	119.0	119	1.2800559805981568	1		18992.34750462108	19498.0	12774.0	23592.0	1.027486E7	2254.8626445270625	-0.9813341332235406	-885.6401461347685	-0.003201328951089129	-1.2544991226931003E-4	1.3125352115733295	1.278543803741539	-0.6381144688959098	1.0265860330575438	5.147635636170664	8.514240104304347	0.8923307851312815	0.9678284182305628
ID358261	358261	4	0.9670733213424683	84.92528479359096	8.94375109560947	0.0	282.0	282	1.2699696349289442	1		18927.59586466166	19187.0	11565.0	24392.0	1.0069481E7	2759.2792776440006	-0.9810320911141452	-709.5672296879732	-0.01175365085240593	-0.00745429397342168	1.3150868714378203	1.2662220564307642	-0.7977572645174691	1.0385910312957243	5.066832491373891	8.54099985165144	0.8728286278309473	0.9761904761904764
ID320375	320375	4	0.9514636397361755	88.45970349686435	9.635654850092537	0.0	10.0	10	1.2841861558217385	1		19207.990825688063	19668.0	11688.0	23763.0	1.0468355E7	2574.2428901788317	-0.9810628052662663	-773.1140733290268	0.0035957810523781363	-0.0016786643850674402	1.304631307032965	1.287980931391035	-1.0985184706857865	1.0129275016703447	5.180907519322262	8.301074803070808	0.9448155867259617	0.98731884057971
ID352625	352625	4	0.9383490085601807	87.96708251509764	8.76273585604379	0.0	241.0	241	1.3190572791622326	1		19015.590592334513	19486.0	12487.0	23966.0	1.0914949E7	2347.2900764387828	-0.981198653968999	-845.5534241883419	0.0047914240263365855	0.00680513355047913	1.408719794403156	1.265993540925955	1.5158904798000536	1.112738532119848	5.466095089193224	8.822523329216423	0.8824729776321765	0.9688289806234203
ID332656	332656	4	0.9370217323303223	88.48087128411227	7.767612252902392	0.0	97.0	97	1.3293402546311697	1		19111.982876712347	19572.0	12096.0	22958.0	1.1161398E7	2331.6019154194387	-0.9811856946169929	-854.9571695930726	-0.003953138039338815	0.003820503575981875	1.3641026906086744	1.3143388922245507	-0.736909898568915	1.0378622276785079	5.551651360154493	8.673698463395235	0.927306723820262	0.9757727652464493
ID334707	334707	4	0.940605640411377	87.52757996411074	8.006766043996947	0.0	112.0	112	1.2477351853855536	1		18994.425242718436	19484.0	12853.0	23112.0	9782129.0	2359.1432073747496	-0.9811902465436694	-839.9858435889128	0.008498207881830078	9.409522058376126E-4	1.2965821997206892	1.2214116004592108	1.448314778994023	1.0615440357969554	4.890966823286813	8.468045696838196	0.8571132225998711	0.9698397737983038
ID329586	329586	4	0.9709698557853699	87.94814572939987	8.101186833103359	0.0	75.0	75	1.307536907602224	1		19119.60283687944	19597.0	11750.0	23484.0	1.0783456E7	2538.3305834819666	-0.9811092291181928	-782.3991324221782	-0.005168311632191849	-0.001485931766728883	1.3465873711589782	1.301879467260098	-1.2880798630268049	1.0343410469426724	5.3710325659029055	8.487907489886847	0.9368420475366327	0.9800520381613183
ID354685	354685	4	0.9460451602935791	87.4170940419266	9.085862224129134	0.0	256.0	256	1.3304779016127095	1		18983.759795570673	19592.0	12332.0	23505.0	1.1143467E7	2419.8028990373837	-0.9811870424071656	-818.3271510411961	0.001004650214693995	-0.0017890257070927145	1.403439552238443	1.2851856273386417	1.1887442970875326	1.0920131087558778	5.561157612483545	8.711017450979215	0.9209526467575074	0.9790794979079499
ID327038	327038	4	0.944439709186554	88.1873073145733	8.55203593134533	0.0	57.0	57	1.3005757033562695	1		19126.350626118077	19601.0	12338.0	23259.0	1.069163E7	2359.328557541828	-0.9811262495104475	-842.8307459567629	-0.00276238032975064	8.527643790137953E-4	1.370198034870255	1.249352691702065	1.59189379507863	1.0967263639569667	5.313995051928711	8.626318864759472	0.8973874566257253	0.9704861111111107
ID350078	350078	4	0.9220899343490601	87.61890855940294	6.888079104659214	0.0	223.0	223	1.3190572791622328	1		18976.80521739132	19395.0	12129.0	23294.0	1.0911663E7	2322.823525203975	-0.9811342683430891	-849.7509750932645	0.011587211150411567	-0.0036588366309920875	1.3979314257854203	1.2815788379532336	-0.4531118382921889	1.0907884746427379	5.4660950891932245	8.870523835754563	0.8729482769458008	0.9639564124057
ID325498	325498	4	0.9496278166770935	88.34982149601542	8.77921830308931	0.0	46.0	46	1.3069582233926	1		19113.29453262787	19556.0	12026.0	23563.0	1.0837238E7	2572.1205011548786	-0.9811023613950651	-771.5801008337794	0.0010112591221360311	0.009629519407372035	1.376806418660247	1.2548820165539658	1.457614330466288	1.0971600520988403	5.366279439738386	9.08206479250059	0.8175493099637073	0.9543533389687239
ID338299	338299	4	0.9528208374977112	83.69645339517629	7.30764846463137	0.0	137.0	137	1.3202037872267152	1		18868.46020761247	19330.0	12183.0	23400.0	1.090597E7	2589.087840681999	-0.9811534552851296	-758.795714166721	-0.0036459781965106066	0.009726974411734618	1.3931505261744273	1.2690221155987942	1.4722943148829015	1.097814221714381	5.4756013415222595	8.782088432528468	0.8921668315848837	0.9795918367346942
ID344449	344449	4	0.920072078704834	88.27476727718732	8.47417347575942	0.0	182.0	182	1.2800559805981557	1		19070.314232902037	19502.0	12313.0	23255.0	1.031704E7	2312.8566345940985	-0.9811934799285332	-860.3701678442864	-0.00777229897362339	0.00728566371294422	1.3249513658797187	1.265197067026819	-0.6439314927553623	1.047229242313469	5.147635636170654	8.69211232593203	0.8561837933867413	0.9592559787422494
ID345987	345987	4	0.9687609076499939	86.84798038410119	9.676380848687087	0.0	193.0	193	1.2894769428881683	1		19157.681818181813	19552.0	11889.0	23872.0	1.0536725E7	2564.640753688398	-0.9810332229188125	-772.7456832133016	-0.0026606612213511383	0.006611723445409689	1.3461939808374916	1.2584754040155894	-1.1447217738953435	1.0697022576222042	5.223685654802917	9.154719468496335	0.7832435323904526	0.9573170731707317
ID348546	348546	4	0.9560596346855164	86.8710817623983	7.649604385352516	0.0	212.0	212	1.324779897264189	1		18974.1155172414	19467.0	12332.0	23378.0	1.1004987E7	2550.8999378018784	-0.9811603266803588	-774.7556000351012	-0.0019176131210028953	-0.0041961385608026425	1.4152143190872244	1.2628928744561012	0.9832211337497413	1.1206131158960926	5.5136263508383845	9.008998561776517	0.8536781391284087	0.9698996655518392
ID337295	337295	4	0.9426531195640564	85.72339943692778	7.581641553751101	0.0	130.0	130	1.3384143548834069	1		18933.269035532998	19453.0	12707.0	22954.0	1.1189562E7	2400.414093592508	-0.9811429500802995	-820.7822777945394	-0.001019591238277903	-0.008589205544003286	1.4228274982841318	1.2863570312192154	0.8121265142080739	1.1060906604876013	5.62770137878673	8.728979844703511	0.9281409345531586	0.9833887043189365
ID356751	356751	4	0.9486644268035889	86.4418855891307	9.954019690157763	0.0	271.0	271	1.327062034868412	1		18956.406143344695	19514.0	12480.0	23749.0	1.1108454E7	2424.168886157019	-0.9811295519845473	-813.1436477322247	-0.002505914890624189	0.006814361282179895	1.4132921906683316	1.2825713960906833	1.2041523137786276	1.101920871599109	5.53263885549644	8.669725511479019	0.9249781867060684	0.9806234203875311
ID328585	328585	4	0.9297193884849548	88.36673141315954	8.227868654972745	0.0	68.0	68	1.2929921069097359	1		19075.00361663654	19591.0	12659.0	23017.0	1.0548477E7	2226.4241127191035	-0.9812086346493151	-894.7253715538825	0.0084669343711701	0.0015224130826189855	1.3968955696975616	1.2174272089839278	1.5326175490253913	1.1474160914009957	5.252204411789999	9.019180790962025	0.8113669235608858	0.9542314335060447
ID341384	341384	4	0.9353121519088745	87.1761369393895	8.294248266274712	0.0	160.0	160	1.284775096992724	1		19003.36764705883	19462.0	12947.0	23187.0	1.0337832E7	2257.412704564756	-0.9812825986363041	-882.669551614331	-0.0024923901734066056	0.009198873148772692	1.328751218985833	1.2656412946791904	0.09754753774190617	1.0498639895616233	5.185660645486792	8.43947110204091	0.9149207891097658	0.9749776586237714
ID346506	346506	4	0.9417516589164734	88.15057260812988	7.616225444457363	0.0	197.0	197	1.3344520283692727	1		19056.977891156468	19642.0	12238.0	23313.0	1.1205503E7	2386.1673640923145	-0.9812787017127008	-837.2198835563112	-0.005535608253171222	0.006157020821246815	1.422507214256376	1.268928209274545	-1.1062883363113696	1.121030491606482	5.59442949563515	9.27773991900188	0.8167352148047644	0.9623875715453805
ID342932	342932	4	0.9616162180900574	88.18937401074477	8.934619019019095	0.0	171.0	171	1.266390568249341	1		18894.97932330828	19292.0	12417.0	23147.0	1.0052129E7	2328.924027070324	-0.9814954588893084	-860.658912061636	0.010009989732183363	0.018905166100354247	1.3337712643844235	1.1878294475048972	-1.1699941173313047	1.1228642859343867	5.038313734386792	10.46512587727022	0.5781042449975214	0.9161624891961961
ID355220	355220	4	0.9438964128494263	86.83976688787163	9.066634443996039	0.0	260.0	260	1.3474273479980596	1		18955.439469320067	19496.0	12596.0	23566.0	1.143013E7	2374.84470082941	-0.9809965678645248	-824.0699584184044	-0.006003186868908606	-0.007707952506600358	1.4095692035990075	1.3075157546123444	1.487585870752422	1.0780514105674546	5.703751397419016	9.165365294165111	0.8532393859692862	0.9584664536741216
ID331159	331159	4	0.9546691179275513	88.46062172170156	8.05978079762123	0.0	86.0	86	1.2941617065219349	1		19175.761732851992	19622.0	11482.0	23823.0	1.0623372E7	2577.87086423545	-0.9810771347886994	-771.325555449279	-0.009430288558134568	0.003327109659565633	1.3234576951666928	1.2829681162941995	-0.2740511034290692	1.0315593024941616	5.261710664119031	8.516181564608075	0.9116896049702902	0.9753303964757708
ID351639	351639	4	0.9497313499450684	87.58645286315614	7.478615292260603	0.0	234.0	234	1.2935770389038792	1		18909.356115107894	19418.0	12448.0	23269.0	1.0513602E7	2450.506705274068	-0.9811385810621176	-802.7990198734949	-0.006243587571378285	-0.004305155607484172	1.3422952309301956	1.2759733838687781	1.1894528617248503	1.0519774533700132	5.256957537954533	8.777544005815376	0.8574292646749062	0.9550949913644221
ID359830	359830	4	0.9609572291374207	85.97190569284787	10.08119747150573	0.0	293.0	293	1.3524707618167102	1		18995.0248756219	19476.0	11725.0	23842.0	1.1454E7	2578.487296571933	-0.9809898770528408	-760.2990825118154	-0.003934261935728954	-0.0038773957367462166	1.4527438687895928	1.2939334265535443	0.9222024241892843	1.1227346314555364	5.746529532899628	8.826684411840487	0.9268731652993631	0.9805352798053518
ID321936	321936	4	0.9573265314102173	88.955447300551	9.707380575119075	0.0	21.0	21	1.3133097255508388	1		19279.454545454537	19699.0	11949.0	23954.0	1.1027848E7	2564.3322559920275	-0.9809120613158088	-772.7188140023336	-0.003011888013142805	-0.006471389210338037	1.351136759818207	1.3183161737230422	0.8550488035016508	1.0248958381527524	5.418563827548033	8.595208633092083	0.921682224444264	0.9810671256454392
ID324496	324496	4	0.9377516508102417	88.5526417377509	8.48278463425451	0.0	39.0	39	1.3167612682324341	1		19165.97202797203	19686.0	12395.0	22846.0	1.0962936E7	2382.5806203623374	-0.981254128496497	-842.149319227325	0.0017500310122885436	0.001963954614913574	1.411051585350618	1.2559742661917301	-1.4630341330061798	1.1234717329273805	5.4470825845351385	8.723855056740003	0.8994084036682961	0.9711864406779653
ID323475	323475	4	0.9612300992012024	88.53292974608878	8.597558023710361	0.0	32.0	32	1.3011572261679587	1		19116.919354838705	19594.0	11998.0	23119.0	1.0667241E7	2509.206439808816	-0.9812376786000664	-796.8914283719969	-0.004509361332156626	0.009829244855999607	1.3589593955866344	1.2711227944792167	1.5580358048221878	1.069101586006413	5.318748178093218	8.841031507361546	0.8550931277549336	0.9638242894056844
ID338844	338844	4	0.9604305028915405	84.64572804151538	7.229653902873941	0.0	141.0	141	1.3247798972641889	1		18937.88408304498	19379.0	12227.0	23639.0	1.0946097E7	2613.020815792904	-0.9811536089980142	-754.6183970532085	-9.421524195251493E-5	-0.006871871724094523	1.40249763350674	1.2800465603762945	-1.539992068166316	1.0956614211708429	5.513626350838384	9.290958562413465	0.8026498874303433	0.9539473684210525
ID347032	347032	4	0.9287428855895996	87.53803664457509	7.2346763361193585	0.0	201.0	201	1.3287710658854766	1		18942.368150684928	19444.0	12929.0	22999.0	1.1062343E7	2286.9111272689993	-0.9811822455078096	-863.7675091969962	-0.00553086297885749	0.0031087028241645275	1.401908567229678	1.2855223481954312	1.3475204134546646	1.0905361304668297	5.546898233989998	8.781549558191205	0.9038945108453177	0.9741235392320534
ID333211	333211	4	0.9287607669830322	88.53648869921214	8.066589574187818	0.0	101.0	101	1.3327502822635338	1		19078.216723549504	19578.0	12293.0	22865.0	1.1179835E7	2304.5904497295824	-0.9811724710323478	-862.831607508175	0.0028163288201016766	0.008348802218694896	1.4106690330359146	1.274455245949026	-1.334770091012303	1.106880008160237	5.580170117141588	9.104644928050682	0.8459238628467742	0.959150326797385
ID320934	320934	4	0.9466713666915894	88.91745876284085	9.53915489525456	0.0	14.0	14	1.3058000856167242	1		19208.699822380117	19729.0	12065.0	23382.0	1.0814498E7	2369.8931580456465	-0.9810982168189105	-841.4123991613262	-0.005770636766483878	0.007548356444388062	1.3421525483563126	1.3145492481814687	-0.7408966490186646	1.0209983005300334	5.356773187409326	8.59852388685217	0.91046932429624	0.9723899913718723
ID344999	344999	4	0.9297887086868286	87.84652546708321	8.82401578682444	0.0	186.0	186	1.2929921069097374	1		19123.561594202896	19604.0	12796.0	23112.0	1.0556206E7	2292.4968587500703	-0.981230623397371	-872.1903367648134	-0.019992356350540447	-0.01711516348499942	1.3644385519370203	1.2720036506462804	-1.0808263747602276	1.0726687389959735	5.252204411790013	8.549118533074944	0.9030437828316034	0.9744268077601411
ID353187	353187	4	0.9261725544929504	88.10008222083098	8.25169638898399	0.0	245.0	245	1.3418013219730565	1		18999.660472972995	19579.0	12428.0	23476.0	1.1247799E7	2338.600715714033	-0.9811809407726272	-847.170748780206	-0.012813180270737572	-0.0025918542246548873	1.4055702586254948	1.3075597914874295	1.1425443129456387	1.074956776566655	5.656220135773858	8.985710761796318	0.8803012069884288	0.9674796747967483
ID330157	330157	4	0.9488362073898315	90.8256392253151	8.135368765177784	0.0	79.0	79	1.3530299806794845	1		19238.40630182421	19725.0	12265.0	23493.0	1.1600759E7	2327.7183149843786	-0.981188054034614	-862.158657988225	-0.0029852976265766157	-0.012486781539898758	1.3972385840554775	1.3356234537947345	-0.39889595141173767	1.0461321116259856	5.751282659064175	8.93752554617854	0.9047737336430028	0.9758064516129032
ID358829	358829	4	0.9163296818733215	84.8901108316721	8.391488976041526	0.0	286.0	286	1.106340970131445	1		19002.53086419753	19079.0	13922.0	25018.0	7696025.0	2285.042080371781	-0.9811009009770381	-863.4154466531767	0.020539084105889123	-0.03587738854024253	1.0827612545086727	1.0406770497701028	0.6695436862345773	1.0404392551443955	3.845279067093319	11.15776030225699	0.3881357739968566	0.8968957871396899
ID319412	319412	4	0.9555221796035767	87.12376716055108	8.152637244372846	0.0	3.0	3	1.3224938215362443	1		18998.309153713293	19506.0	11646.0	23036.0	1.1000021E7	2416.051077502898	-0.9811754303897543	-819.7103970952517	0.011811454494617606	0.004253351977398599	1.4381557843344004	1.2416740524893717	-1.4756758298080381	1.158239379691564	5.494613846180325	8.701775220865546	0.9118666216839394	0.9763513513513514
ID327606	327606	4	0.9504555463790894	88.29473279119394	8.460323545286439	0.0	61.0	61	1.3040609504357228	1		19158.69572953737	19618.0	11972.0	23280.0	1.0767187E7	2536.7740180869305	-0.9810702756496096	-782.8345462429581	0.0028388242425129466	0.0014923677112226833	1.3556167460358932	1.2587977402935473	-1.5072272877121389	1.0769138699913523	5.3425138089158075	8.697208590866923	0.8875559607999127	0.9698015530629861
ID349105	349105	4	0.9503481388092041	87.15678501298726	7.794996530108203	0.0	216.0	216	1.3075369076022247	1		18945.835978835974	19441.0	12619.0	23403.0	1.0742289E7	2413.4760541306896	-0.9813020783634759	-823.9676440204155	-0.011988389451279124	0.0056093017417983984	1.3894424248284805	1.277879108752482	1.207392158876587	1.0873034978910574	5.371032565902912	8.87942191105114	0.8560482921255796	0.9699570815450645
ID336304	336304	4	0.9453754425048828	87.7355127691649	8.200148129405955	0.0	123.0	123	1.297664180332661	1		19084.782764811484	19560.0	12241.0	23411.0	1.0630224E7	2361.5596338358355	-0.9811346074283365	-840.5838614633949	-5.659651638255555E-4	0.0056373992057690975	1.3414797831241365	1.2789289632139966	-1.2312815815504132	1.0489087523305027	5.290229421106142	8.408470983067907	0.9402650875792941	0.9858281665190437
ID326066	326066	4	0.9481801986694336	88.21672729205626	8.405607913744927	0.0	50.0	50	1.29240691018055	1		19044.938517179027	19596.0	12377.0	22947.0	1.0531851E7	2321.0614200788027	-0.9811876457916368	-855.9174128018644	-0.010220812158967715	0.006035337186825455	1.380124435356864	1.23763226669118	1.747091030149695	1.1151328811478372	5.24745128562549	8.566551238491227	0.8985582704912238	0.9709762532981535
ID357299	357299	4	0.9277559518814087	85.8946314760955	9.747509711957477	0.0	275.0	275	1.3327502822635318	1		18946.63651877132	19415.0	12293.0	23515.0	1.1102729E7	2433.83403825635	-0.9811461077599546	-810.2216117858723	0.0022419510222782247	9.068907744155918E-4	1.413468112367034	1.2702814925242507	1.4249963159243442	1.1127203857455632	5.580170117141572	9.380817501525664	0.7968488108733689	0.9437299035369779
ID333756	333756	4	0.9273906350135803	87.97432230869553	7.829536243111281	0.0	105.0	105	1.325921457060034	1		19031.452667814123	19493.0	12439.0	22773.0	1.1057274E7	2326.1742914910155	-0.9810711359598362	-848.0776730392893	0.002537313774152059	0.0010814755391609255	1.3962768634586968	1.2754657078083393	1.831501294389272	1.0947192503183405	5.523132603167415	8.796795869443823	0.8969047121901105	0.9723849372384938
ID329151	329151	4	0.9404150247573853	88.35217793072587	8.137267310748282	0.0	72.0	72	1.3098490878478184	1		19187.299295774625	19683.0	11954.0	23096.0	1.0898386E7	2434.55795274116	-0.9810866177593262	-817.6395315666001	8.082175513835773E-4	6.460729100388514E-4	1.3499777375892612	1.2941112332052647	2.2599471638941067	1.0431697855257975	5.390045070560961	9.059630660015708	0.825241908914595	0.9593908629441632
ID331711	331711	4	0.9471215009689331	88.20200586758209	8.101953416187603	0.0	90.0	90	1.2982470073013377	1		19147.553763440854	19640.0	11834.0	23484.0	1.0684335E7	2463.1145905808585	-0.9810482863893933	-804.8233633023914	0.002888857778938985	0.009230072052761959	1.3313459976892073	1.2933663575512717	-1.3761542005782958	1.0293649513273582	5.294982547270653	8.381238076172338	0.9472356665937784	0.9840989399293287
ID353727	353727	4	0.95795077085495	87.96143364761635	8.469132243142495	0.0	249.0	249	1.3063792828444192	1		18974.90941385436	19436.0	12895.0	23648.0	1.0682874E7	2367.8085361830977	-0.981095279970456	-831.7715493908458	0.002870674434630372	0.003045246548955098	1.3436773814892957	1.305449882035986	0.8488143892417789	1.0292830080873652	5.361526313573875	8.99891443836852	0.8319899124498253	0.9591836734693872
ID352185	352185	4	0.9461461901664734	87.75116031283454	7.49945397545154	0.0	238.0	238	1.3161866396786788	1		18995.57618213661	19445.0	12183.0	22966.0	1.0846474E7	2387.6018466147225	-0.9812311831759976	-831.8691266665793	-0.007431996406674963	-0.001709667138260377	1.4059319659655913	1.2674916659728321	-1.340242026434024	1.1092238345303065	5.442329458370649	8.676052075876855	0.9085532633837607	0.9736394557823129
ID339384	339384	4	0.988267183303833	83.80589489864008	7.927856374173918	0.0	145.0	145	1.3069582233926011	1		18977.04778761064	19364.0	11718.0	24395.0	1.0722032E7	2880.7329617040973	-0.9809523440740058	-678.5190054868148	0.004383579935991019	0.0037451488206407947	1.3497098067903646	1.292459013884821	1.4322857090986918	1.0442960219941222	5.366279439738394	8.501130176820002	0.9331034926666897	0.9860262008733623
ID341944	341944	4	0.9486308693885803	87.37943940599153	8.871045419426947	0.0	164.0	164	1.2865403029046532	1		19111.28102189783	19531.0	11886.0	23565.0	1.0472982E7	2517.966842798125	-0.9809876130972947	-783.2432617783388	-0.004280935541943704	8.362615922001943E-5	1.3010191571051866	1.291421049114669	-0.33661595413776657	1.007432206558115	5.199920023980341	8.570959398222087	0.8895034821517727	0.9715808170515098
ID322491	322491	4	0.9316959381103516	88.07473288636466	8.987421217970805	0.0	25.0	25	1.296497740384281	1		19142.12589928057	19539.0	13215.0	23514.0	1.0643022E7	2333.0277482728106	-0.9811769820262138	-855.3785474678758	-0.0019430762161141927	0.008968350562657233	1.358806528748961	1.2788994967222829	0.35630841385609313	1.062481088022533	5.2807231687771035	8.400486136721488	0.9403606039152349	0.9875555555555555
ID347578	347578	4	0.9534577131271362	87.20420185898503	7.451879642608017	0.0	205.0	205	1.332182550488142	1		18966.31740614335	19500.0	12242.0	23359.0	1.1114262E7	2450.0932732855426	-0.9811458400761743	-805.6692205377054	2.2794387643007251E-4	0.004282304832371465	1.3693037924607447	1.3153519520435684	0.6146386678351177	1.0410170375566443	5.575416990977092	8.881622533135358	0.888183282646102	0.969421487603306
ID335301	335301	4	0.9327303171157837	87.73645687034899	8.269316838058911	0.0	116.0	116	1.2953302500616053	1		19001.956756756776	19442.0	12425.0	23526.0	1.0546086E7	2348.85487767844	-0.9811687764600068	-843.0189100715776	-0.009247158819487854	-0.003334106882625523	1.3664444982550352	1.2610006751421647	1.318898031058189	1.0836191646772773	5.271216916448081	8.482106446658037	0.9206897656660656	0.9822852081488045
ID350661	350661	4	0.9372032880783081	87.54634600270373	7.196796213743993	0.0	227.0	227	1.2982470073013381	1		19044.31182795699	19520.0	12077.0	23354.0	1.0626726E7	2446.4196517855667	-0.9810804720782251	-807.3440678063421	-0.006385685246368921	-0.00925786756398066	1.3313104853880948	1.2889656192316878	-0.5093245021318645	1.032851819726307	5.294982547270657	8.813074428049637	0.8566817621429128	0.9537671232876719
ID355788	355788	4	0.9459676742553711	86.64806449369884	9.275725274207543	0.0	264.0	264	1.3247798972641889	1		18881.34648370499	19397.0	12036.0	23713.0	1.1007825E7	2471.4521372432723	-0.9810701876256963	-791.8893871959206	-0.012071916569551916	-0.014092128895081152	1.4201282783783813	1.2731337281918622	1.482826831583142	1.115458845313355	5.513626350838384	9.053488958137699	0.8453085133059401	0.9578860445912469
ID319950	319950	4	0.9476930499076843	88.3864336182391	9.68663613849394	0.0	7.0	7	1.3150366292889941	1		19211.161120840654	19599.0	11581.0	23772.0	1.0969573E7	2546.7182381490184	-0.9810325638126426	-780.3285615936411	-0.005337108523706877	-4.254735288469574E-4	1.3512906095899222	1.316281374846089	-0.29966587653726967	1.0265970752248368	5.432823206041603	8.51917329480187	0.9406770126188686	0.9853448275862067
ID325070	325070	4	0.9408890604972839	88.51381841601656	8.183365705739591	0.0	43.0	43	1.3069582233925987	1		19072.31793960923	19641.0	12286.0	22965.0	1.0737715E7	2386.233464283303	-0.9812606705228204	-837.0490098271029	0.010584180928731304	0.0023473798942886693	1.3982571964744728	1.25457800999546	-1.2647617451185087	1.1145239158779237	5.366279439738375	8.644411346003665	0.9024274531365737	0.9817391304347824
ID345551	345551	4	0.9316693544387817	87.73416591217139	9.740957337523582	0.0	190.0	190	1.3034807230653158	1		19164.52941176472	19695.0	12244.0	23306.0	1.0751301E7	2393.5983266997478	-0.9810472083034856	-828.8837002472916	-0.0019208166716436598	3.507801364221975E-4	1.3582364369701936	1.2670498449318186	-0.8658146632931065	1.0719676438958736	5.337760682751298	8.586185066852709	0.9098472197696943	0.9756733275412682
ID360399	360399	4	0.9469178318977356	86.33018424611666	9.886718621071516	0.0	297.0	297	1.3282016332191346	1		19023.546391752578	19519.0	12683.0	23738.0	1.1071704E7	2459.278109466875	-0.9811617510892771	-805.7752287537896	0.005699306903979152	0.007748314755605825	1.4320444084477766	1.2553546408920235	1.2769676529463865	1.1407488862511408	5.542145107825466	9.10783187630909	0.8395716128844111	0.9620462046204614
ID339912	339912	4	0.9172800183296204	84.23158235226678	7.764994595279575	0.0	149.0	149	1.3361516071031014	1		18754.713559322026	19258.0	12282.0	23493.0	1.1065281E7	2355.1540181528694	-0.9811383602299101	-828.4607303458046	-0.0044401075538639135	0.006570773513674185	1.3973027821021453	1.3093086242439107	1.532709583897962	1.0672065823358101	5.608688874128704	8.765091435302173	0.9173991040333345	0.9816971713810316
ID343496	343496	4	0.939858615398407	87.69808645986072	8.102373304368628	0.0	175.0	175	1.299411876990421	1		19081.51978417268	19499.0	12758.0	23337.0	1.0609325E7	2415.372168283719	-0.9811143246885162	-820.8163481189663	0.0023566987893503494	0.004665320588226311	1.3558382655117722	1.2631759768256592	1.0036028710059315	1.0733565951111355	5.304488799599689	8.697703432661429	0.8811385660544848	0.9653979238754329
ID332234	332234	4	0.941746711730957	88.20333554717642	7.8547818900458175	0.0	94.0	94	1.327062034868412	1		19159.364888123928	19612.0	12059.0	23266.0	1.1131591E7	2416.0944263360107	-0.9810427716056963	-820.7488833928677	-8.072286575168794E-4	0.005822940450853055	1.3873032759616595	1.2895537935179644	-1.1604119266080237	1.0758010118965489	5.532638855496442	8.551477053860292	0.9507359519989852	0.9872773536895675
ID349653	349653	4	0.93263179063797	87.6063696130783	7.454143739776484	0.0	220.0	220	1.3310463604729186	1		19008.564846416393	19557.0	12327.0	23133.0	1.1139019E7	2366.408300102986	-0.9810835219129973	-833.2116703312796	-0.008089529263601167	8.756455072082177E-4	1.4084491251833835	1.2779291137931277	2.0590453747881248	1.1021339994382384	5.565910738648061	9.02708824483003	0.8583229507884481	0.9799163179916323
ID337876	337876	4	0.9698176980018616	84.76957760747194	7.354596683011921	0.0	134.0	134	1.3121571937574943	1		18964.210247349813	19414.0	11847.0	23362.0	1.0733743E7	2667.041044436505	-0.981180756841897	-741.4500969079085	-0.0027410715112387387	7.925733263685722E-4	1.3642954505035048	1.2778939473434345	-1.5121900546000107	1.0676124206861508	5.409057575219036	8.695355006657346	0.898994081946014	0.9743150684931506
ID330711	330711	4	0.9521797299385071	88.44896145228309	8.091899139405877	0.0	83.0	83	1.309849087847818	1		19183.135802469144	19680.0	11902.0	23294.0	1.0876838E7	2419.761308988796	-0.981092120903322	-822.7048167692661	0.0023665080095416477	-0.001457889023545605	1.34098871509436	1.2895213680054893	-0.879421351797604	1.0399119769286767	5.390045070560959	8.746994434748773	0.8852879650694339	0.9684030742954739
ID334300	334300	4	0.9518905878067017	88.00844554460781	7.976901152301791	0.0	109.0	109	1.314461246794031	1		19121.234676006996	19558.0	11517.0	23626.0	1.0918225E7	2552.8774431153947	-0.9810768128658058	-776.6488235061108	-0.0022058727216259567	-0.00215292069710204	1.3667893503564732	1.2887427151463773	1.7790926276029624	1.0605602920527324	5.428070079877099	8.61989905001263	0.9180174798843689	0.976068376068376
ID336863	336863	4	0.9574858546257019	87.82584881446478	7.524884313254382	0.0	127.0	127	1.3173356461303019	1		19057.63652173912	19579.0	12040.0	23160.0	1.0958141E7	2516.213137992626	-0.9811507481708748	-788.4846304546116	0.0031681816100034674	-0.0020025503532999037	1.3707349207097743	1.2897750953803973	1.3004472341227704	1.0627704982204664	5.451835710699678	8.619101564701952	0.9222074523004773	0.9778346121057119
ID326623	326623	4	0.9468997120857239	88.31745607436274	8.556278420406874	0.0	54.0	54	1.2877157625403521	1		19130.82481751825	19635.0	12120.0	23209.0	1.0483692E7	2445.430481494356	-0.9812190330734236	-817.4409408051833	-0.01611513451361584	-0.006204092000908706	1.3579532799192338	1.2574272974516436	-1.544949325205712	1.0799457612152372	5.209426276309358	8.291029575508777	0.9523198386370576	0.9927536231884064
ID340443	340443	4	0.9213859438896179	84.92470173427367	7.859109982005404	0.0	153.0	153	1.3144612467940313	1		18724.97027972028	19283.0	12816.0	22610.0	1.0710683E7	2191.814290782818	-0.9813061397601702	-896.9183372437161	-0.013311045580378544	-0.010424620480997949	1.3950133034274994	1.2744782369206697	0.7205933358893466	1.094576010021215	5.4280700798770996	8.59425409751583	0.9235043178144438	0.98448275862069
ID324059	324059	4	0.9278931021690369	88.45002520294433	8.666538417972788	0.0	36.0	36	1.3081153358134852	1		19047.555950266436	19456.0	12911.0	23067.0	1.0723774E7	2269.289209028403	-0.9812211453703538	-877.1567390445956	-1.5235250443166424E-4	-2.9530494316752133E-4	1.3623236374805858	1.2721766790612645	1.1023366317590817	1.0708604079158568	5.375785692067408	9.25317654200496	0.7889874855073843	0.9480301760268224
ID348132	348132	4	0.952943742275238	86.67488071988777	7.424756020265149	0.0	209.0	209	1.3327502822635355	1		18934.12351945855	19440.0	12514.0	22865.0	1.1190067E7	2380.289305156521	-0.9812098052024604	-830.7609099466322	0.0036550456143996336	0.0017200783111772258	1.385788702061231	1.3078211181203565	0.253425964842538	1.059616397732537	5.580170117141604	8.918559493790118	0.8815924771434941	0.9662551440329217
ID354276	354276	4	0.9585691690444946	87.46639632268271	8.655848610647675	0.0	253.0	253	1.3150366292889961	1		18988.19789842382	19423.0	12191.0	23917.0	1.0842261E7	2457.2717565073904	-0.9811112118461062	-802.7396207887413	0.0047569960968797	-0.001884732463501218	1.351987829470814	1.288925621137781	1.3911547428733408	1.0489261810758062	5.432823206041618	9.080556009298352	0.82796228327234	0.9580888516345354
ID328161	328161	4	0.9572474360466003	88.32875642659906	8.370378881258883	0.0	65.0	65	1.3121571937574925	1		19189.24999999999	19676.0	12165.0	23004.0	1.0822737E7	2444.364092117059	-0.981180236479609	-818.5717097313561	0.004684654544326142	-0.01427368093327216	1.4266654118826523	1.235877640273536	1.5207739763286439	1.1543743210427282	5.409057575219022	8.577780057429639	0.9238078654612366	0.9810344827586212
ID357858	357858	4	0.9735918641090393	85.39749475203777	9.454817136671188	0.0	279.0	279	1.298247007301335	1		18976.196043165462	19453.0	11491.0	24257.0	1.0550765E7	2807.2946162451017	-0.9811069778896799	-702.0468466661891	0.003309966386954022	0.001948413280965445	1.3337269506346765	1.2896042647040937	-1.5003444193323918	1.0342141284254414	5.294982547270632	8.886428771923763	0.8425969225194566	0.9586919104991393
ID340972	340972	4	0.9476488828659058	86.67900864276075	8.247082880329021	0.0	157.0	157	1.312733586139238	1		18980.55008787345	19356.0	12546.0	23719.0	1.0799933E7	2356.9291726073334	-0.9812074623384038	-840.9451531847184	0.00668021789108039	-0.004024256996040164	1.3437736041062471	1.3109020036798613	0.7984614418989102	1.0250755589160068	5.413810701383544	8.635566258195269	0.9122865851359401	0.9726729291204095
ID342511	342511	4	0.9569800496101379	87.21413457753658	8.585724503078664	0.0	168.0	168	1.3075369076022252	1		19015.533568904604	19418.0	12151.0	23333.0	1.0762792E7	2451.6508474153084	-0.9812046451916931	-809.8208585945679	-0.007229384228326175	-0.002465974300434652	1.359767046944213	1.2834749341000715	1.4914684917991268	1.0594418409095265	5.371032565902915	8.828934130975375	0.8658668167202032	0.9617021276595752
ID359406	359406	4	0.9253735542297363	84.60334774255104	8.79335463705651	0.0	290.0	290	1.1842805638478617	1		18931.06060606062	19128.0	12188.0	25747.0	8746150.0	2514.398376096338	-0.9810982380250735	-781.5937174903387	1.2617639551142253E-4	-0.004222283258637854	1.2133427037750943	1.1798576490075137	1.4486135721074802	1.028380588790307	4.406147954506197	7.915000386103656	0.8838265825191587	0.9666319082377482
ID321514	321514	4	0.9305868148803711	88.86756639249427	9.770898177396962	0.0	18.0	18	1.3052206313678159	1		19136.766071428556	19634.0	12730.0	23556.0	1.0716589E7	2342.2282658387553	-0.9811752081349902	-851.6981600036931	-0.0010177419874477546	-0.013113356439080247	1.3626981612094735	1.2773886275491129	0.13008200299508033	1.066784322187087	5.352020061244811	9.006967177186567	0.8290303624315594	0.953429297205758
ID344043	344043	4	0.9664227366447449	88.07640527272171	8.887328146491008	0.0	179.0	179	1.3144612467940309	1		19216.52021089629	19581.0	11485.0	24201.0	1.09342E7	2626.7073475108637	-0.9809285198817163	-752.5684645908749	7.566240850610116E-4	0.004103104577194806	1.3387503146101678	1.309445690340338	1.0451948460983385	1.0223794117511	5.428070079877096	8.718308742031624	0.8974098266672311	0.9777397260273971
ID323060	323060	4	0.9358741641044617	88.45523820739355	8.51982371556694	0.0	29.0	29	1.3184836512685412	1		19166.006968641123	19642.0	12417.0	22860.0	1.1001288E7	2404.404512770965	-0.9812113477768301	-832.5705359153405	-1.7895860610725236E-4	0.0022043165196824724	1.3855818598559968	1.2724161301710262	1.5510435098972215	1.0889376729841989	5.461341963028695	9.033123438473408	0.8410723287754803	0.9567027477102409
ID354806	354806	4	0.9320718050003052	87.43835398206784	9.145733658682973	0.0	257.0	257	1.3327502822635362	1		18990.219387755093	19508.0	12570.0	23358.0	1.1166249E7	2380.6320251880393	-0.9811393435479283	-829.9302470360085	0.006291212818909533	0.00392167478784022	1.403472440925272	1.2894111813652842	1.1343907103245443	1.0884599584743904	5.580170117141609	8.692261329623037	0.9280935481206326	0.985726280436608
ID356336	356336	4	0.9465924501419067	86.7008439541876	9.796140088916099	0.0	268.0	268	1.330477901612709	1		19007.36860068261	19556.0	12239.0	23601.0	1.1138318E7	2451.762322518948	-0.9811083628895209	-805.2319690795149	-0.006423251329693175	0.0038487897932396207	1.437623869850632	1.2608068865731028	1.3524339446745626	1.1402411306287525	5.561157612483544	8.805873946941018	0.9012185848363601	0.9766277128547579
ID332797	332797	4	0.9356677532196045	88.28398609912813	7.8757063453515	0.0	98.0	98	1.315036629288995	1		19090.147110332746	19563.0	12021.0	22865.0	1.0900474E7	2346.6406992343404	-0.9811593980988672	-847.300508754086	-0.010788335410209743	-0.009400884339108677	1.3745148402381504	1.2886362927630939	-1.4092324721742313	1.0666429681961818	5.4328232060416095	8.655020697168343	0.9113794148429222	0.9802744425385943
ID352765	352765	4	0.9455609321594238	87.42166019368922	8.454970967005424	0.0	242.0	242	1.327062034868413	1		19021.385934819904	19529.0	12232.0	23358.0	1.1089468E7	2455.341125285863	-0.9810813598740937	-803.480651904398	-0.003205158080854403	0.007749413881046267	1.410531193254712	1.2734570642823682	1.6075615584382987	1.1076393800913809	5.532638855496451	8.943440163633731	0.8692265340035297	0.971619365609349
ID335868	335868	4	0.949509859085083	87.75176074958989	8.45860397735542	0.0	120.0	120	1.2929921069097374	1		19080.87341772151	19521.0	12042.0	23353.0	1.0551723E7	2483.2901084918394	-0.9810253906587963	-794.5261436391024	0.00741859679711478	0.00833770272031515	1.3232424215732412	1.2944331516230208	-0.2733647465240195	1.0222562825388843	5.252204411790013	8.349740044714176	0.9466851721761865	0.9874888293118854
ID338428	338428	4	0.9575598835945129	83.94648836139079	7.455670753886577	0.0	138.0	138	1.3069582233926014	1		18869.587610619452	19353.0	12024.0	23301.0	1.0661317E7	2581.3014368729314	-0.9810139183597536	-755.4287453788216	-0.012512178348407345	0.0017774342731041312	1.3583856448100962	1.2942947007455505	-1.4161864520135987	1.049518045641095	5.3662794397383955	8.756309685778211	0.8795102845118951	0.9641332194705381
ID346111	346111	4	0.943553626537323	87.49408809897828	9.422888059065734	0.0	194.0	194	1.2853637683166226	1		19145.602941176465	19642.0	12003.0	23187.0	1.0415208E7	2333.2912125514035	-0.9810895949459438	-851.4084115469777	0.0021568432373657953	0.00646667277120099	1.3377475848085147	1.2597464229763313	1.8594980975493158	1.0619181451199475	5.1904137716513095	8.87832000999417	0.8274661852380438	0.9578947368421055
ID358393	358393	4	0.9589013457298279	84.93823884023854	8.807680366804336	0.0	283.0	283	1.2281808284201898	1		18947.446893787557	19154.0	11949.0	24852.0	9454776.0	2566.898967220378	-0.9810883545240255	-765.8623530717051	0.003352477192538198	0.006487063783550549	1.2655411371695013	1.2117575042049142	1.1455566846161738	1.04438481526044	4.738866786022298	8.107536171012192	0.9059548924001016	0.9717348927875246
ID351224	351224	4	0.9428313374519348	87.4383400063504	7.283050451645013	0.0	231.0	231	1.3104264954526101	1		18916.776801405977	19345.0	12006.0	22964.0	1.0763646E7	2436.2405986831727	-0.9810866796099712	-805.557524850984	-0.0013628574112471818	-0.0034583223808509365	1.3537185245870698	1.2991420338363326	-1.0483141991605363	1.0420096412318938	5.394798196725489	8.86062463982667	0.8634881651932487	0.9667802385008515
ID348164	348164	5	0.9342753887176514	52.153668201787276	29.481569444142895	0.0	209.0	209	1.3580525881030967	1		18828.60983606555	19028.0	12959.0	24620.0	1.1485452E7	2289.2093870236263	-0.9810050569692057	-849.5637719755971	-0.016072670543046147	-1.6992421673850196E-4	1.425623063500959	1.3120477699468955	0.15775496364606517	1.0865633829465373	5.7940607945448	9.241985483836077	0.8524371093128085	0.9666931007137191
ID354308	354308	5	0.933670163154602	52.00118653774409	29.492923604902874	0.0	253.0	253	1.3768615441287573	1		18803.193600000006	18919.0	12826.0	25699.0	1.1751996E7	2390.5821947984077	-0.9809569652069957	-810.3483031601733	0.0029300434825414567	-0.010427144335357182	1.4013777911895453	1.3804897556070819	0.2859220540579579	1.0151308877864709	5.955667084138347	9.221126816196769	0.8801816040790778	0.9743390357698288
ID321542	321542	5	0.9264682531356812	52.56914737797262	28.63809392516754	0.0	18.0	18	1.3735610322843181	1		18873.634615384606	19029.0	12947.0	25141.0	1.1777148E7	2295.2296963608405	-0.9810070460978358	-849.4523007412687	0.0044250050522000785	0.006711190281611113	1.4226039860614408	1.333412584308237	-0.1292557636174929	1.06688957551685	5.927148327151255	9.468773185333843	0.8307459494678014	0.970428015564202
ID334342	334342	5	0.9371480345726013	52.35694335973566	28.731902190084472	0.0	109.0	109	1.3702525705574478	1		18867.335473515253	19067.0	13072.0	24738.0	1.175435E7	2279.175322201972	-0.9808817728679	-849.4383820358363	-0.0022139167313939595	0.007611078333519958	1.4187106975791621	1.358407707288288	2.9826087688197784	1.044392408823455	5.898629570164151	9.722087339108937	0.7842272900876898	0.9451637471439445
ID328194	328194	5	0.9349153637886047	52.53155795268899	28.73202828005759	0.0	65.0	65	1.376312008467623	1		18936.04313099041	19145.0	13046.0	24879.0	1.1853963E7	2283.9159437546614	-0.9809687767467179	-854.7273362979263	-0.004112145626698312	-0.0035595233541929235	1.421885896987794	1.367814925938766	-0.28223582435038336	1.0395309116925433	5.9509139579738335	9.395143950105835	0.8472013862994823	0.9750778816199376
ID356364	356364	5	0.9301677942276001	52.05681780106058	29.49385533443705	0.0	268.0	268	1.3905293552858684	1		18825.84952978054	18942.0	13146.0	25286.0	1.2010892E7	2331.842993210323	-0.9809219772910631	-830.2069734894	0.014912932072839634	-0.003974587100375513	1.4616763601140954	1.3516100034152019	0.009089698735906149	1.0814335173761527	6.074495238251247	9.405620521386446	0.8628695721517817	0.9718631178707228
ID341006	341006	5	0.9303238987922668	51.89319835691718	29.217919579195225	0.0	157.0	157	1.3752122783611602	1		18907.74322169061	19031.0	13007.0	25772.0	1.1855155E7	2370.3361072716275	-0.9809072550660375	-819.6328104724591	0.012595206482956317	0.012676245355634438	1.4300900834005899	1.3480274391003464	-0.045708322399856095	1.0608760934087595	5.941407705644799	9.284025421604216	0.8662167496117259	0.9742790335151987
ID342542	342542	5	0.9224697351455688	52.05016488336931	29.426562593518543	0.0	168.0	168	1.373010175621986	1		18851.640000000032	18998.0	13300.0	24889.0	1.1782275E7	2283.0895895075923	-0.9809181789465061	-848.9246495223714	-0.010989447683206905	-6.982771309087476E-4	1.399202409224372	1.3761857847394428	0.3010982733713553	1.0167249398592553	5.922395200986737	9.14714356052435	0.8894801447429517	0.9772549019607839
ID344073	344073	5	0.93364018201828	52.28158170569933	29.468223489375834	0.0	179.0	179	1.3724590978652407	1		18864.559294871782	19027.0	12935.0	25035.0	1.1771485E7	2259.6249031063767	-0.9810013514472342	-862.1586777416907	-1.526224131177338E-4	-0.008215989061986768	1.4182716785133844	1.352303559971967	-0.1924648247365954	1.0487820342222458	5.917642074822215	9.124806398810371	0.8931229308997034	0.9795436664044059
ID359432	359432	5	0.9216989278793335	52.350724916901974	28.960113783835048	0.0	290.0	290	1.386170318367903	1		18815.886970172694	19027.0	13012.0	24170.0	1.198572E7	2111.6881685434596	-0.9810383386830548	-922.0075963469161	4.237820092691992E-4	0.013669019702733915	1.4315844416757002	1.3643028047652566	-0.44370087536272673	1.0493157652945089	6.036470228935104	9.38373774026561	0.861472075000966	0.9799382716049385
ID336907	336907	5	0.9295020699501038	52.45038222903088	28.759734230463263	0.0	127.0	127	1.3719077987476513	1		18883.499194847012	19076.0	13061.0	24891.0	1.1726653E7	2235.706011477676	-0.9810340517538391	-873.7904545315012	0.004776970883760455	0.00873004928982878	1.4352881202326733	1.3416695134929788	2.7989300840312925	1.0697776954743217	5.9128889486577	10.196880056381149	0.7146196680597233	0.937452901281084
ID354837	354837	5	0.9283548593521118	52.18710745675065	29.522157871783584	0.0	257.0	257	1.3597226677520868	1		18762.717569786524	18965.0	12856.0	24828.0	1.1426495E7	2265.443799259205	-0.9808820193915361	-849.8596321350142	0.002767733039882898	-6.351031839139451E-4	1.415234706711378	1.3306679517989166	0.07208787711853568	1.0635521091479931	5.808320173038348	9.508522961331344	0.8072987739605615	0.9569303054032886
ID323094	323094	5	0.9426562190055847	52.34231763642472	28.60882493315307	0.0	29.0	29	1.3613906986402489	1		19001.383606557356	19155.0	12777.0	25643.0	1.1590844E7	2348.76579344135	-0.9809360545983034	-832.5367626845936	-6.920656156401716E-4	0.0025450354312817683	1.4294559959032958	1.3123607483550803	-0.4909201449446769	1.0892248931515083	5.822579551531897	8.928575285705767	0.9178272866738926	0.9823576583801122
ID358424	358424	5	0.9293566346168518	52.595620007004804	28.97889873686801	0.0	283.0	283	1.3790574969501463	1		18864.718152866233	19058.0	12772.0	23794.0	1.1847043E7	2151.345210674317	-0.9810116978701511	-906.0627277100139	-0.0035572073898214596	0.0034755024053940583	1.4452794656858048	1.3366900592112496	-0.25503498731932894	1.0812375357520287	5.974679588796411	9.354533704018147	0.8579859887306271	0.9617444529456771
ID351259	351259	5	0.9334108829498291	51.065070227851706	29.379831990581202	0.0	231.0	231	1.364720644174057	1		18786.67532467533	18849.0	12789.0	25790.0	1.1572592E7	2412.150279488675	-0.9809061532123289	-800.2203466623406	-0.009038403964583224	-0.002993355469357103	1.4077925116504661	1.3428770780813806	-0.9614051526435579	1.0483405626833937	5.851098308519	9.185741869034604	0.8714024668225918	0.9708201892744477
ID346138	346138	5	0.9201282858848572	52.3792080293566	29.43488667029008	0.0	194.0	194	1.3697003833214214	1		18912.863123993553	19107.0	13117.0	24742.0	1.1744888E7	2279.251024889655	-0.9809132832566382	-852.8929089947459	0.0027171098350567495	0.013726081951285928	1.4428924103752083	1.3330225627753811	0.060698198926332214	1.0824215963539852	5.893876443999634	9.088441658751435	0.8966687697848278	0.9717868338557992
ID335908	335908	5	0.9203647971153259	52.20130950245078	28.83715636496788	0.0	120.0	120	1.386715947327577	1		18851.632075471713	18999.0	12860.0	24682.0	1.1989638E7	2294.692807363633	-0.9809984589460279	-848.269588374683	-0.0021467165838931204	-0.004844972839653074	1.4212238791483887	1.3609114290128306	-0.02168827774859424	1.0443176894908637	6.041223355099624	9.976744620990795	0.7627057940964498	0.9492158327109782
ID352804	352804	5	0.9396423101425171	51.05118680932559	29.35150161143182	0.0	242.0	242	1.3807021695643615	1		18846.992050874418	18973.0	12396.0	25131.0	1.1854758E7	2407.220576928434	-0.9809131572083575	-804.7344978893462	-7.072274089641818E-5	-0.007365335269917219	1.4114291628710538	1.3729901489194238	-1.0421688618859903	1.0279965693722437	5.988938967289958	8.991795893331323	0.9308224963633119	0.9874608150470218
ID325670	325670	5	0.9060775637626648	51.052624779841864	27.181617871580393	0.0	47.0	47	1.3779599579804616	1		18753.08771929824	18889.0	13222.0	23522.0	1.1758186E7	2213.5238152754164	-0.9811188344037419	-880.4635744014982	0.01174929921710843	0.007257775638132547	1.4171341844078462	1.3702773478861332	-1.0648178428715216	1.0341951478611224	5.965173336467383	9.022118546376516	0.9209072107424018	0.9797033567525372
ID332833	332833	5	0.9266726970672607	52.481754801676054	28.80971976190041	0.0	98.0	98	1.3636115658566277	1		18838.06829268293	19070.0	13167.0	24228.0	1.1585412E7	2186.131495106205	-0.9810297627216438	-891.2499158336653	0.0015748182653842345	5.97959551500156E-4	1.4186210490768547	1.3369936325857812	-0.06771092162127801	1.0610529582950996	5.841592056189967	9.11228819345731	0.8840690680857448	0.973079968329374
ID338467	338467	5	0.925595223903656	52.51703515501886	28.7910067631439	0.0	138.0	138	1.367489404667208	1		18914.636952998375	19138.0	13170.0	24599.0	1.1670331E7	2246.9407574151933	-0.9809727559237865	-867.9954335595585	0.005365639362641337	0.005130242351261551	1.426215103858495	1.3483156010142383	-0.20879242660464403	1.0577754220048026	5.874863939341581	9.028995212346876	0.9055841891398178	0.9724626278520849
ID320547	320547	5	0.9273392558097839	52.45528363942043	28.61606869637044	0.0	11.0	11	1.3647206441740565	1		18915.863414634154	19130.0	13084.0	25282.0	1.1633256E7	2268.374446497431	-0.9809876188686587	-860.5347907663765	5.93057809803402E-4	-0.009024791022942931	1.4340768938054178	1.3315003346891934	-0.5775369048039193	1.0770383276998339	5.851098308518995	8.882840818733827	0.9318446151965611	0.9832268370607026
ID327214	327214	5	0.9342073798179626	52.547952296996826	28.72601864632595	0.0	58.0	58	1.3785088366949119	1		18925.378763866895	19092.0	13009.0	25053.0	1.1941914E7	2318.678098521696	-0.9808952722391536	-838.1387185351117	-0.002059446775619544	-0.01294603273608548	1.4041750027956335	1.3980048203610558	2.900335972874468	1.0044135630612376	5.969926462631897	9.013331224417085	0.9234389390584085	0.9827856025039123
ID334894	334894	5	0.9192923903465271	52.20038864236386	28.794680850621127	0.0	113.0	113	1.3801541631250074	1		18880.30744849446	19003.0	13311.0	25475.0	1.1913474E7	2264.5208191239976	-0.98098099583341	-860.0734876814968	0.01694910382408845	-0.005215628789531814	1.440249060172781	1.3542822755734398	-0.3193923877094218	1.063477744743385	5.984185841125437	9.25092195095008	0.8787086518249578	0.9767261442979052
ID329769	329769	5	0.9288833737373352	52.334124176202124	28.755240660779936	0.0	76.0	76	1.3719077987476513	1		18866.258842443738	19060.0	13003.0	24534.0	1.1734813E7	2262.6477141756664	-0.9809187014518148	-857.2824459091485	0.008399571633603099	0.005612312572614435	1.406697447142921	1.366687855247758	-0.20883960406444133	1.0292748572701043	5.9128889486577005	9.183141380638817	0.8811037411727448	0.9665889665889665
ID344617	344617	5	0.9319321513175964	52.14527874552108	29.4543044211608	0.0	183.0	183	1.3641662177265668	1		18882.507317073163	19075.0	13295.0	24515.0	1.1612742E7	2237.746140162647	-0.9810165147261691	-872.1259506541905	0.005700883990218421	-0.0047736785119295135	1.4059823158752014	1.3449803438089858	0.09246951649639984	1.0453552889059017	5.846345182354478	9.435884756523473	0.8251426992791644	0.9564541213063767
ID346666	346666	5	0.9320954084396362	51.94371032627537	29.49645977824842	0.0	198.0	198	1.374662083388805	1		18875.460799999993	18968.0	13108.0	25770.0	1.1797163E7	2369.4234149628815	-0.9809112846949004	-818.7247371849905	-0.00569364294637224	-0.004264545720579401	1.4217680612385661	1.3700548698735087	-0.5332860496038898	1.0377453432721508	5.936654579480287	9.140248523538066	0.892967465006526	0.9727414330218069
ID356917	356917	5	0.9297847151756287	52.1579772728857	29.5061271084761	0.0	272.0	272	1.3724590978652407	1		18805.639871382635	18966.0	13118.0	25169.0	1.1697108E7	2356.8963766623197	-0.9810033212558961	-824.0819870899335	-0.013211398751500056	0.010913483356327938	1.428324539583685	1.33602898463058	0.2667540070263404	1.0690820004766777	5.917642074822215	9.347682483259156	0.851041333317409	0.9688715953307393
ID348721	348721	5	0.9419527053833008	50.35659116102536	29.028525761201074	0.0	213.0	213	1.4056795386104795	1		18846.81929555892	18867.0	12427.0	26211.0	1.2306973E7	2449.14459170942	-0.9809246772862091	-791.4389189630659	0.012605917109013515	0.008169964146337388	1.4646898475475476	1.3761976138686283	2.7568458336313726	1.0643019816246875	6.2075827708576865	9.483380620527685	0.8673732414623982	0.9695619896065331
ID324668	324668	5	0.907436728477478	50.51933679516308	27.620710686011115	0.0	40.0	40	1.3768615441287557	1		18838.017571884982	19035.0	13423.0	23991.0	1.1792599E7	2202.6466301453656	-0.9810079104162828	-883.5276056957027	-0.004670854771173687	3.659404659446697E-4	1.4721269359993112	1.314488959410276	-1.369145819298703	1.1199233933921795	5.955667084138335	8.935781491457575	0.9372926177295641	0.9858379228953577
ID328765	328765	5	0.9456207752227783	52.41112216486865	28.772565566949222	0.0	69.0	69	1.363611565856627	1		18931.587662337686	19144.0	13157.0	24595.0	1.1661858E7	2264.456747165308	-0.9809529359306319	-861.1387482180394	0.0052307258734505925	0.0019048260556594257	1.4088108009758713	1.3362862910435362	-0.05318929192249237	1.054273182639402	5.8415920561899615	9.424547119078492	0.8264567077686735	0.959406713505074
ID351805	351805	5	0.9339818954467773	51.11524948330926	29.393039884539213	0.0	235.0	235	1.3774108605456363	1		18776.985599999993	18872.0	12660.0	25554.0	1.1735616E7	2417.5758549041184	-0.9809453794387877	-799.6874495454342	-0.004492233314384762	0.007933689118236548	1.4421154103820795	1.3453462889632928	-0.34726992822340425	1.0719287831041298	5.960420210302864	9.367077392205502	0.8536474075428974	0.9609195402298842
ID341564	341564	5	0.9383023381233215	53.684537826355296	29.009274386969178	0.0	161.0	161	1.3741116681181345	1		18884.637681159424	19021.0	13189.0	23385.0	1.172736E7	2279.2297883694714	-0.9809942658794145	-855.3273508404177	-0.0075846958671429415	-0.010433044786805465	1.4357287529706242	1.3462726878107039	-0.45982457017324124	1.0664472108584429	5.931901453315759	9.461839518702165	0.8326311145888812	0.9622205088666156
ID323647	323647	5	0.9452420473098755	52.05345424384711	28.665747982328497	0.0	33.0	33	1.3839856514178175	1		18948.421800947875	18995.0	12680.0	26279.0	1.1994351E7	2428.386528200721	-0.9809369459703166	-803.0338232235728	-0.004087800087525273	-0.00215801455034602	1.4546271508082127	1.3377130276072744	-0.6815887419481312	1.0873985083408053	6.017457724277053	9.715274832086834	0.8011479586003325	0.9540316503391106
ID359998	359998	5	0.9461788535118103	52.23018145962195	28.847160577184077	0.0	294.0	294	1.3591662025486098	1		18870.32733224223	19113.0	12943.0	24341.0	1.152977E7	2250.5842034041707	-0.9810652374425705	-868.8647677671703	0.01761008969334977	0.0030242681230686496	1.3941686582372739	1.359405149752564	-0.4977776458740307	1.0255725884891913	5.803567046873834	9.181766775087448	0.8650722002942182	0.9682791435368755
ID355385	355385	5	0.9305287599563599	52.18783575808931	29.49690043876713	0.0	261.0	261	1.3807021695643609	1		18814.98732171156	18973.0	13023.0	24795.0	1.1872257E7	2287.249493230559	-0.9808871529518446	-844.333552378736	-0.00387229293515221	0.0035641081358531784	1.4518798704639864	1.3399094557671019	-0.014715064925946621	1.0835656575263	5.9889389672899505	9.397909040353314	0.8521131680408071	0.9610983981693364
ID343096	343096	5	0.924930214881897	52.43944678330841	29.44893334605594	0.0	172.0	172	1.3608349155190513	1		18839.880913539964	19023.0	12996.0	24299.0	1.1548847E7	2283.2738693798046	-0.980869971065525	-846.1472641596885	0.009016076224619935	0.008516003096918918	1.431292621285899	1.3142576436113549	0.04701635668326842	1.0890502545246394	5.817826425367389	9.023981802654275	0.8977888392945571	0.9768555466879486
ID322106	322106	5	0.9471724033355713	52.60727496290982	28.605865017906172	0.0	22.0	22	1.3708045353615304	1		18925.37258064518	19117.0	12996.0	25415.0	1.1733731E7	2321.6108749789378	-0.98098219045546	-840.979933876652	0.0024622077143401024	9.235242928187854E-5	1.4274469538808234	1.3510926622222428	-0.5087370524948486	1.056512994107299	5.903382696328678	8.90513590453092	0.9354696423646705	0.9810426540284362
ID331333	331333	5	0.9246588349342346	52.42769703234476	28.794455774511825	0.0	87.0	87	1.3730101756219852	1		18897.52648475121	19064.0	13097.0	24676.0	1.1773159E7	2278.2882392590946	-0.9809923344361571	-856.1761421140036	-0.008661827038073737	0.004522902396448604	1.4337394598072786	1.3416169988338646	-0.3964825525504662	1.0686652457843684	5.922395200986732	9.41012728792755	0.8404584586121053	0.9562547966231774
ID347205	347205	5	0.9292067289352417	52.260845111630296	29.50861450190174	0.0	202.0	202	1.3697003833214214	1		18839.27669902912	19028.0	13079.0	24774.0	1.1642673E7	2296.615555732786	-0.9809864559483922	-846.4588585412232	-0.006078689391221246	0.006827107174602959	1.4468468361217446	1.322830346248836	0.027129650363561613	1.093750865501826	5.893876443999634	9.725274078034838	0.7830819116949046	0.9702660406885756
ID353348	353348	5	0.9270034432411194	52.1808888032261	29.48738207070248	0.0	246.0	246	1.3834389456285936	1		18790.094786729864	19010.0	12985.0	24211.0	1.189413E7	2246.065346697234	-0.9809508917135658	-861.6069527941236	-0.0023475502152022544	-3.982267522530046E-4	1.4650070838860703	1.3340531231328656	0.03363998792995028	1.0981624783019697	6.012704598112531	9.174578319449848	0.8976509748274919	0.9723289777094541
ID350279	350279	5	0.9267258048057556	51.04922348653956	29.351921071338502	0.0	224.0	224	1.367489404667208	1		18868.719611021068	18979.0	12513.0	25873.0	1.1642E7	2381.6533554120138	-0.9808743927635345	-812.6284809273036	0.006156827883324791	0.0017727919479377436	1.4096384768272554	1.3583949774481745	-0.4435602492122864	1.0377235636393067	5.87486393934158	8.980713932818926	0.9153473979065603	0.9747634069400625
ID319042	319042	5	0.9256781339645386	52.559157170798045	28.463617197126062	0.0	0.0	0	1.3636115658566277	1		18941.850162866453	19066.0	13178.0	25500.0	1.1630296E7	2333.529749129713	-0.9809811822474331	-837.3677108916787	0.0038986729179988104	0.002348346210765852	1.4150605761279917	1.3394478073719975	2.890081465754142	1.056450701804012	5.841592056189967	8.923263163304803	0.9219209548803454	0.9792828685258972
ID333389	333389	5	0.923957884311676	52.416878886599086	28.768473718785355	0.0	102.0	102	1.365828821899633	1		18814.024350649346	19041.0	12982.0	24366.0	1.1589439E7	2243.659632692437	-0.9809919067695361	-865.52894110536	0.014613171930503738	0.00665288053511003	1.4301114896865503	1.3411874313242402	3.080926607342687	1.0663024841162654	5.860604560848025	9.025566305970262	0.9040727112267389	0.9824701195219124
ID337481	337481	5	0.9307017922401428	52.318964742406926	28.75739935611504	0.0	131.0	131	1.3741116681181345	1		18913.016025641016	19122.0	13040.0	25113.0	1.1801722E7	2276.4126391661957	-0.9809863855394327	-857.3104048772211	-0.0072289927840413545	0.016192676095962484	1.4332528367635597	1.342147031529809	-0.5284434747157329	1.0678806442911895	5.931901453315761	9.275360774446742	0.8664473337424808	0.9651972157772623
ID345161	345161	5	0.9319112300872803	52.21272413799385	29.420890700833116	0.0	187.0	187	1.3697003833214212	1		18931.386106623595	19097.0	13173.0	24842.0	1.1718528E7	2290.127935093296	-0.9809884820781217	-853.0996806495806	0.0035951275940316056	0.005965873786028488	1.4581113440536952	1.2987523799453755	0.23748628565987506	1.1227015761965513	5.893876443999632	9.097387830440166	0.894906108083693	0.9763779527559054
ID339016	339016	5	0.9377792477607727	52.006761121420695	28.849183066882446	0.0	142.0	142	1.3823448853976594	1		18958.976265822774	19091.0	12985.0	25893.0	1.1982073E7	2355.982967740905	-0.9807611273137606	-820.4580029155435	-0.0013025422540250532	0.010509275005452593	1.434222405620377	1.3534890228524843	2.543855520146812	1.0596483469055011	6.003198345783506	9.30002184698034	0.8722171448193548	0.9715384615384615
ID330324	330324	5	0.9283788204193115	52.29262220157123	28.734879806642223	0.0	80.0	80	1.3823448853976585	1		18934.262658227854	19104.0	13076.0	25113.0	1.1966454E7	2317.6175722945422	-0.9809093956244235	-839.5485866227264	0.0025440563664333557	0.00426097832513518	1.4332825778192448	1.3418519933663329	-0.3548655703011984	1.0681376075043405	6.003198345783499	9.249472093180454	0.8817767914044422	0.974537037037037
ID321106	321106	5	0.9360051155090332	52.742798759474894	28.62639516674848	0.0	15.0	15	1.3768615441287577	1		18899.42172523961	19062.0	13039.0	25228.0	1.1831038E7	2282.0579696982413	-0.9809793014956287	-854.2504606548104	0.0028641179894189073	-0.0037266980583792043	1.4363297848523413	1.3386319931055797	-0.18746231034823355	1.0729833085193983	5.955667084138351	9.038279481094007	0.916154553093219	0.9819749216300943
ID327775	327775	5	0.9173493385314941	52.632225172062775	28.706651566930983	0.0	62.0	62	1.3647206441740574	1		18909.701954397424	19092.0	13313.0	24861.0	1.1610557E7	2239.234194738657	-0.9810178364104369	-872.8635410237913	-0.001854878951789811	-0.008039787550375464	1.40198858683481	1.3514486542488353	-0.4114722570472144	1.037396857384912	5.851098308519003	9.37649536988923	0.8363078476379365	0.9624706802189206
ID319583	319583	5	0.9187406897544861	52.63827614272144	28.541351968983786	0.0	4.0	4	1.3719077987476518	1		18899.674193548388	18990.0	13022.0	25807.0	1.1717798E7	2306.014739960729	-0.9809156261429396	-842.5117599500309	0.0077342405960832295	-0.008758201334832254	1.4147700658747988	1.3688302682975884	2.7369171949725613	1.0335613542753885	5.912888948657704	9.220120958044872	0.8740501453757269	0.9696024941543253
ID349278	349278	5	0.9622278809547424	49.6692248344796	28.55765974831311	0.0	217.0	217	1.3741116681181362	1		18804.59039999999	18932.0	12361.0	25027.0	1.1752869E7	2376.0344046783875	-0.9810002992103714	-817.26617939176	1.4056226064881286E-4	0.003308906917327045	1.3915118123879757	1.3836042250828906	-0.1648411020270404	1.0057152089894865	5.931901453315776	9.273297525713666	0.8668329344921848	0.9585253456221196
ID357465	357465	5	0.9270008206367493	52.24086291778901	29.55216578230267	0.0	276.0	276	1.3796059390068038	1		18854.604761904768	18963.0	13146.0	25566.0	1.1878401E7	2326.275074943119	-0.9809755729843533	-835.8588961388276	-9.563506352698469E-5	-0.0062880342823240665	1.4243932442433576	1.3668662165428307	-0.051660201624564715	1.0420868019154268	5.979432714960919	9.160108521685155	0.8955062257808984	0.9684372594303309
ID326233	326233	5	0.8946145176887512	53.34183115528463	27.35980283282105	0.0	51.0	51	1.3768615441287577	1		18847.065495207687	18919.0	13117.0	23641.0	1.1798263E7	2120.250023865939	-0.9811213976353232	-923.9310598098089	7.917796459882743E-5	0.004589717494321537	1.4275839174404112	1.3615572046047222	-1.164117337887188	1.0484935283015577	5.955667084138351	9.32669215150152	0.8603694734349135	0.9766173031956351
ID333915	333915	5	0.9228479862213135	52.22022461902258	28.74949567788806	0.0	106.0	106	1.3713562780022488	1		18875.32692307692	19061.0	13129.0	25000.0	1.1778204E7	2286.030587021017	-0.9808357080891931	-845.1736177223223	-0.005121857613718257	-6.838217302928263E-4	1.4144904043072477	1.349276807554293	-0.4099888531712046	1.0483322594650992	5.908135822493182	8.953619838898597	0.926110980078345	0.9756671899529039
ID339547	339547	5	0.9494532942771912	52.47290630706031	28.89023822882031	0.0	146.0	146	1.3702525705574478	1		18917.162640901766	19129.0	13091.0	24516.0	1.1747558E7	2272.593594571172	-0.9809737970396152	-858.3600510266493	0.0020661017835341094	-0.002435570487876882	1.4235192794280234	1.3474601865511668	-0.1368358738447338	1.0564462635972423	5.898629570164153	9.508867676334928	0.8197914412469938	0.9583011583011578
ID331877	331877	5	0.9346948862075806	52.55451783858018	28.787249047610807	0.0	91.0	91	1.3630566882890531	1		18908.620521172637	19077.0	13280.0	24794.0	1.1609893E7	2257.6287118616824	-0.9809090753256704	-860.6748461372338	0.006310802047578553	-8.804273924102508E-4	1.4228247057039003	1.3337923653715982	0.055495744604414435	1.066751274519027	5.836838930025454	9.304926232520566	0.8471527090730038	0.9692186266771899
ID347748	347748	5	0.9246895909309387	52.15678783824973	29.462081634582113	0.0	206.0	206	1.3785088366949108	1		18771.337579617826	18924.0	12967.0	24456.0	1.17884E7	2245.2656703640537	-0.9809747016959578	-862.1519446681148	-0.004489357617946354	0.002811950521137266	1.4681858269287558	1.3264164654489075	0.10932459404449967	1.106881484942867	5.9699264626318875	9.37599199306015	0.8533837915323925	0.9624521072796937
ID352355	352355	5	0.94627845287323	50.92999808231726	29.334116562433817	0.0	239.0	239	1.361946254957453	1		18819.975530179458	18941.0	12464.0	25292.0	1.1536645E7	2403.4467973246637	-0.9810292468498087	-809.8636733537952	-0.003195092102550322	0.005642089708708047	1.3897611433060426	1.3495310024059608	-0.21779167113224718	1.0298104606921656	5.82733267769642	9.612454967565906	0.7925214763238827	0.9555728760717067
ID359011	359011	5	0.9237295389175415	52.668074997002215	28.944267134800956	0.0	287.0	287	1.375762253299507	1		18840.321599999985	19074.0	12723.0	23717.0	1.1775201E7	2160.1888473796894	-0.9809696853794297	-899.1584008767423	7.058908107082546E-4	-0.0036407046225325397	1.415420364168173	1.3577449602943783	-0.35003775473328097	1.0424788200733148	5.946160831809315	9.10130621092928	0.9020675560788962	0.9735408560311284
ID329325	329325	5	0.935646653175354	52.461966931476866	28.725266140994925	0.0	73.0	73	1.3630566882890525	1		18943.695934959364	19157.0	13150.0	24932.0	1.1650373E7	2295.138092451069	-0.9808643518173551	-846.1583844885984	0.0010196037944976725	0.011246761725642646	1.4124562062881694	1.3570316788841519	-0.43232389662212634	1.040842471304422	5.836838930025448	9.268844564648534	0.8537611223038908	0.9676910953506696
ID322664	322664	5	0.9459887146949768	52.33289628216303	28.61254369796296	0.0	26.0	26	1.3719077987476511	1		18988.842948717946	19163.0	13018.0	25521.0	1.1849038E7	2332.8662041572716	-0.9808979858386633	-835.9558603936508	8.396739083819699E-4	-7.429504291561033E-5	1.4256781038292892	1.341622919559229	-0.5537266172273858	1.0626518696458132	5.912888948657698	9.306806346029	0.8578438298697548	0.9621036349574632
ID336488	336488	5	0.9487865567207336	52.25123062757955	28.775171050731387	0.0	124.0	124	1.381249958583955	1		18900.2365079365	19053.0	12976.0	25703.0	1.1907149E7	2338.020938868756	-0.9809174088520531	-831.0821122493651	0.012461442507743916	0.013569691206432151	1.4486965242994514	1.3517737313138336	-0.32252842207934723	1.0717004560307704	5.9936920934544675	9.453937982276917	0.8427112558615089	0.9648048967100227
ID353898	353898	5	0.9414659142494202	52.06818461179009	29.49429186226157	0.0	250.0	250	1.3850784156239275	1		18776.121069182394	18912.0	13000.0	24712.0	1.1941613E7	2320.44271762774	-0.980971658048473	-834.2967146337895	-0.0018073474644534637	-0.0012423743708149372	1.4345730718740681	1.3746595406909763	-0.14659880146449747	1.0435842689841415	6.026963976606084	9.381335432069113	0.8605559874126263	0.9642585551330796
ID340085	340085	5	0.9677658081054688	51.55538435952503	28.89601394824559	0.0	150.0	150	1.3878065616898894	1		18934.114779874206	19022.0	12701.0	26388.0	1.2042097E7	2432.830361838243	-0.9809521422878813	-801.6131921025852	0.019117762114704635	0.0016748167672330837	1.4247957491835999	1.3865297068817568	-0.5456144444182307	1.0275984294544267	6.050729607428671	9.295163612337545	0.8800422701493199	0.9695354150799697
ID345716	345716	5	0.9161616563796997	52.390456336397676	29.444394893583322	0.0	191.0	191	1.3630566882890525	1		18893.009771986992	19124.0	13172.0	24293.0	1.1600308E7	2243.0251202234213	-0.9810229364473173	-870.8576211147292	0.008753021596781582	0.005363511081520927	1.4610294533162562	1.2986365122629275	0.06312399143096448	1.1250488027403083	5.836838930025449	9.57209066228624	0.8005232800594227	0.9608763693270734
ID343670	343670	5	0.9296226501464844	52.30553521484124	29.466753206776293	0.0	176.0	176	1.3702525705574478	1		18896.26171243944	19071.0	13217.0	25161.0	1.1696786E7	2331.408334325715	-0.9809838759483388	-836.2332148112846	0.0019011122273058666	-0.002407870958860981	1.417850555792645	1.3511962718121275	-0.2614475920358679	1.0493298311807253	5.898629570164153	9.274522390395582	0.861743228826976	0.9627618308766487
ID320113	320113	5	0.9253588318824768	52.56590972399651	28.568781885726583	0.0	8.0	8	1.3658288218996337	1		18851.93668831171	18982.0	13042.0	25391.0	1.1612793E7	2334.116012238196	-0.9810370318497987	-835.6850174126895	-0.003783873776936887	0.007890955054657934	1.4227929634796774	1.3314140163908836	-0.5939465925853838	1.068633006686003	5.8606045608480315	9.129781661293961	0.8835507497406724	0.9685781618224669
ID342130	342130	5	0.9184697270393372	52.604001009206875	29.410764472383573	0.0	165.0	165	1.3451797611989653	1		18816.428810720292	19076.0	13612.0	23322.0	1.1233408E7	2103.511075002575	-0.9811354159501372	-930.4737238651854	0.0023307426616000423	0.0010852617773678967	1.4168551523235653	1.2995904055711058	0.17876664832722478	1.0902320810078059	5.684738892760946	8.948914418676065	0.8920304431509778	0.9755301794453501
ID355954	355954	5	0.9266313910484314	52.18824331047521	29.455938808679292	0.0	265.0	265	1.3602789053158537	1		18750.532019704435	19017.0	12919.0	24477.0	1.1419074E7	2274.652720611267	-0.9809487289339165	-848.8888751400783	-0.00190321149067136	-0.00989156315398042	1.420517837427562	1.3287712998263659	0.0259014483392473	1.0690461463256957	5.813073299202867	9.447186062268747	0.8184850014210366	0.9547228727556598
ID325246	325246	5	0.9287087321281433	50.55117600005619	26.568961755098293	0.0	44.0	44	1.3735610322843168	1		18831.30608974357	18919.0	13048.0	24219.0	1.1750735E7	2353.079133852392	-0.9810285910219217	-827.6676554313544	-0.0021311969864522976	0.0011795306987638608	1.4205736579148989	1.3576306008731787	-1.1780569442786377	1.0463624324622895	5.927148327151245	9.12289283092327	0.8949329808939266	0.9674166020170675
ID332409	332409	5	0.9271671772003174	52.43527428046449	28.76601204656404	0.0	95.0	95	1.3652748454737216	1		18882.799027552664	19082.0	13186.0	24823.0	1.1650687E7	2210.625943808814	-0.9811234068255971	-887.934897257065	0.00833766525769088	-8.472861006141422E-4	1.4084210380961995	1.3584728814615392	-0.5711922885697143	1.0367678717155713	5.855851434683507	9.448597937630403	0.8242618052869212	0.9739130434782606
ID335481	335481	5	0.9217046499252319	52.428133363438285	28.818545843935482	0.0	117.0	117	1.3959590102851065	1		18847.345794392517	19013.0	12909.0	25089.0	1.2099996E7	2292.8908080793553	-0.9809261429306766	-845.4630000600228	0.003909135477197987	-0.016180382046488626	1.4393204936230628	1.388494373961776	-0.10603148270665169	1.0366052038916551	6.122026499896402	9.250891416307011	0.8989548966871443	0.9764973464746017
ID350840	350840	5	0.9483538866043091	51.12761788823452	29.33988191272013	0.0	228.0	228	1.37135627800225	1		18857.03236245953	18923.0	12602.0	26119.0	1.1653646E7	2440.4862786130266	-0.9808866420865316	-793.0650291131471	-0.001421401012096571	0.0024352108760700803	1.4297386639606318	1.3402719109166423	-0.6402833295921455	1.0667526882532374	5.908135822493191	9.743281287623866	0.7820776109906624	0.951761102603369
ID360568	360568	5	0.94652259349823	52.05815741879165	28.716982684497562	0.0	298.0	298	1.3741116681181356	1		18883.547351524867	19092.0	12898.0	24064.0	1.176445E7	2271.4768678856135	-0.9810552844013359	-861.0148668104067	0.0012732447689457601	0.006887516451151447	1.4137213005430793	1.3536557475135016	-0.9414547306255705	1.0443728423123166	5.931901453315769	9.113247902899854	0.8975474613092651	0.9727201870615744
ID340612	340612	5	0.9541533589363098	51.14498737106776	29.303510948470503	0.0	154.0	154	1.3790574969501463	1		18849.48407643312	18966.0	12421.0	25089.0	1.1837476E7	2477.158839962897	-0.9809505805353804	-783.6840209437551	-0.010313309112578668	-0.001961985541839061	1.4286274364275473	1.368547034181845	-0.24767536121450306	1.0439008676684758	5.974679588796412	9.07642941033538	0.9113693420577255	0.9804992199687987
ID358017	358017	5	0.9451152086257935	52.29703889450091	29.50521359854053	0.0	280.0	280	1.3817975304423662	1		18881.9667721519	19053.0	12939.0	25476.0	1.1933403E7	2371.117130008351	-0.9809263313358781	-819.0801009910836	-0.00871863690356663	0.0021711251591451748	1.4371730326739662	1.3607115471581985	0.15461722604748007	1.0561922809249726	5.998445219618983	9.040163332924651	0.9223505408513191	0.9798136645962734
ID321676	321676	5	0.925306499004364	52.692943446755045	28.624021799125433	0.0	19.0	19	1.3641662177265679	1		18823.887622149865	19016.0	13024.0	24324.0	1.1557867E7	2204.9658005234137	-0.9810296648782741	-882.9672514555939	-0.0020981941603647925	-0.011529606080154086	1.3985211270388602	1.352192604242714	-0.20931983789660646	1.034261777982503	5.8463451823544865	9.494199643435831	0.8150375128562176	0.9616888193901483
ID334476	334476	5	0.9246872067451477	52.3227073741607	28.740009549589526	0.0	110.0	110	1.3719077987476511	1		18870.16532905297	19049.0	13218.0	25016.0	1.1756113E7	2285.8588731010714	-0.9809333777471946	-849.4191284348761	0.007390418296545222	0.0013150370190589875	1.4312551537647344	1.3348939471345287	-0.44472781688044005	1.072186413637618	5.912888948657698	9.343684048508655	0.8510857074497139	0.9658385093167702
ID328335	328335	5	0.9351595044136047	52.472397244196216	28.733890254595998	0.0	66.0	66	1.3613906986402495	1		18932.297077922078	19165.0	13179.0	24574.0	1.1662295E7	2288.7536824477806	-0.9809291275686872	-850.9446648613975	0.002409039221561974	0.010618699959400048	1.4189113904264992	1.3208819707466886	3.0141705420904423	1.074215124326661	5.822579551531902	9.618437910573673	0.7908902163265406	0.9600313479623819
ID354446	354446	5	0.9374727606773376	52.07416971774361	29.50468212870035	0.0	254.0	254	1.3763120084676228	1		18812.353035143762	18955.0	13009.0	25588.0	1.1776533E7	2340.9515114941555	-0.9809997158324645	-829.8306717552391	0.007858623808022703	0.011134950167954143	1.4735819744013257	1.349061338371268	0.022201801873781513	1.0923016859858963	5.950913957973832	9.482572885064425	0.8316510804917265	0.9675425038639875
ID349832	349832	5	0.944390058517456	51.12960096642662	29.31043898378779	0.0	221.0	221	1.3730101756219861	1		18876.154340836016	18963.0	12758.0	25875.0	1.1740968E7	2441.059327998239	-0.9809010044782286	-794.2913499843156	-0.002038735474989541	0.0026989989576578963	1.4156420735329391	1.362454706800092	-0.4414121922678329	1.0390378971626621	5.922395200986739	9.098673189607657	0.8989822487058335	0.9719188767550702
ID348298	348298	5	0.9408830404281616	52.20333972824317	29.439508814673612	0.0	210.0	210	1.3741116681181347	1		18861.452648475137	18979.0	13114.0	25535.0	1.1750685E7	2358.9316115213283	-0.9810276298062952	-826.8932218348249	0.004615611998841287	-0.003428877561628394	1.4502705389142785	1.3471763998687631	0.23308835395287542	1.0765260874934852	5.931901453315763	9.21893170041749	0.8770868435667114	0.9674418604651162
ID324244	324244	5	0.9475568532943726	50.21408121032729	28.01015020035337	0.0	37.0	37	1.385624474551361	1		18876.6346456693	19005.0	12557.0	25275.0	1.1986663E7	2374.0590628981868	-0.9809800865028921	-820.190435585829	0.006626306660418393	-0.012936929956777596	1.4328636275043047	1.376201700870536	-0.8212913562281924	1.041172690455132	6.031717102770606	8.970663239613843	0.9418933296133648	0.9844840961986039
ID330901	330901	5	0.9152944087982178	52.37365149244768	28.70152994854481	0.0	84.0	84	1.369147973384325	1		18858.092084006457	19060.0	13263.0	24457.0	1.1673159E7	2194.9212781038764	-0.9810176998420266	-888.0487468803735	-0.00356392502819024	0.002476495868559175	1.4132904624129057	1.3588517281859005	-0.5473348965850494	1.0400623063560306	5.889123317835119	9.261100666173174	0.8628499985382873	0.9802215189873416
ID356503	356503	5	0.9361900687217712	52.094067160438385	29.473169424783272	0.0	269.0	269	1.3867159473275779	1		18844.858712715835	18915.0	12922.0	25753.0	1.2004175E7	2400.735449187946	-0.9809373509064211	-807.8609093005139	0.007742196583075348	0.0053528481880248295	1.4619154582592582	1.351227454155128	0.044490128222985446	1.081916633475553	6.041223355099632	9.029332203468094	0.9311582454320749	0.981467181467181
ID338064	338064	5	0.9229994416236877	52.54662420555788	28.704084094763548	0.0	135.0	135	1.3530299806794839	1		18908.95024875622	19143.0	13190.0	24524.0	1.1402097E7	2164.505068955485	-0.9811243887889531	-908.158925831838	-0.002224795554443242	2.434302209958474E-4	1.4057872619384932	1.3164484978127804	-0.30500877182838565	1.0678634707503902	5.751282659064168	9.225982585929323	0.8490813766830735	0.9641434262948204
ID341136	341136	5	0.9237256050109863	52.44605714927967	29.193272497270858	0.0	158.0	158	1.370804535361529	1		18909.1387096774	19081.0	13167.0	25301.0	1.1723666E7	2382.7243188073885	-0.9809021578931217	-815.209697806969	6.417954134954083E-4	0.005147340198484901	1.4159355307290489	1.3400454797952146	2.7443976265271175	1.0566324442551247	5.903382696328667	9.064613795047736	0.9028429086827959	0.9718309859154924
ID359568	359568	5	0.9236161708831787	52.25187489565008	28.8920221541643	0.0	291.0	291	1.3746620833888037	1		18796.05627009646	18999.0	12668.0	24290.0	1.1691147E7	2202.0372901252877	-0.98113294615393	-887.7605324273246	0.003132454221245815	-5.833459748958623E-4	1.4012271864515753	1.3711176249931358	0.006450211340811332	1.0219598675632153	5.936654579480276	9.376409399482363	0.8485521172191016	0.9667182662538698
ID326802	326802	5	0.9248952865600586	52.45106583320391	28.717865440079834	0.0	55.0	55	1.365828821899633	1		18903.038961038957	19091.0	13401.0	24153.0	1.1644272E7	2225.799317853616	-0.9810097072387133	-877.4396689660284	-0.00231024002686343	-0.004900478888009778	1.4171468093723925	1.3528848405570157	2.4423921052673125	1.0474999548290589	5.860604560848026	9.135917856867037	0.8823642637093783	0.9762470308788593
ID354973	354973	5	0.9197866916656494	52.34286583692183	29.502345866433963	0.0	258.0	258	1.376312008467622	1		18775.869218500808	18972.0	13021.0	24742.0	1.177247E7	2262.114668888636	-0.980931513994174	-853.9607421654695	5.992721394356096E-4	0.004368709887685245	1.4855539976483298	1.3174469061676863	0.015665587791375526	1.1276006575245217	5.950913957973825	9.145154695128467	0.894152144828114	0.9819607843137255
ID344219	344219	5	0.9254380464553833	52.2143429884362	29.464392077065888	0.0	180.0	180	1.3768615441287566	1		18908.511961722466	19073.0	13196.0	25223.0	1.1855637E7	2328.513193938463	-0.9809983296103181	-838.4653747643627	0.009447698795519677	-1.1745672305970397E-4	1.454231503994542	1.3485477480757915	-0.1464767482915261	1.0783685680166297	5.955667084138341	9.254472175842512	0.8738501579982546	0.9586840091813316
ID342682	342682	5	0.9366470575332642	51.461092369556006	29.451815668736273	0.0	169.0	169	1.3921604753249772	1		18841.327073552417	18900.0	12644.0	26115.0	1.2039608E7	2452.1463436468994	-0.9810002368659295	-793.4435328155118	-0.00723612821580176	0.00679457106615034	1.4277259703056426	1.3671532361922727	-0.3004168722893287	1.0443057387495744	6.088754616744798	9.409041601416472	0.8642662589437982	0.9748858447488589
ID351397	351397	5	0.9350585341453552	50.95657882282528	29.34407617529408	0.0	232.0	232	1.352470761816712	1		18751.070957095715	18836.0	12541.0	25545.0	1.1363149E7	2423.6185404612484	-0.9809073854432854	-794.9767110684786	4.122849979530409E-4	-0.005049817108387834	1.3962196692235262	1.3461523860954365	-0.5634015587466192	1.0371928792351004	5.746529532899644	9.208799881116748	0.851548594387454	0.9672000000000001
ID323239	323239	5	0.930831253528595	52.18786165617048	28.6294903492175	0.0	30.0	30	1.366936101223692	1		18968.92245557353	19135.0	12853.0	25632.0	1.1741763E7	2326.198556737735	-0.9809126597703517	-838.1288683710104	0.010350540470219426	0.009620523110538452	1.4249955253517324	1.3437841139031412	-0.3298098605073524	1.0604348649521576	5.870110813177056	9.079943690793003	0.8947255786437	0.9724409448818894
ID358566	358566	5	0.9150606989860535	52.57179431272862	28.993735421193012	0.0	284.0	284	1.3702525705574482	1		18849.746753246764	19118.0	12941.0	23801.0	1.1611444E7	2143.113894553924	-0.9811992774800987	-918.0639699263529	0.0012358922024658147	0.007281963165561916	1.415982262037478	1.3486252649581683	0.0329188610282205	1.0499449319462357	5.898629570164156	9.11170245467704	0.8928159270194462	0.9733333333333335
ID346272	346272	5	0.9244983792304993	52.4109444268234	29.47552832712164	0.0	195.0	195	1.3663825737253037	1		18885.13776337116	19075.0	13186.0	24619.0	1.165213E7	2247.5107735935367	-0.9809703545151415	-866.3104557056479	0.010956608144346056	0.008534748073920682	1.4653721714049828	1.3168613320900207	0.044657300356491125	1.1127763688521837	5.865357687012546	9.102809272138053	0.88951541657734	0.974723538704582
ID337059	337059	5	0.9286819100379944	52.48934407130158	28.822148118758303	0.0	128.0	128	1.368595340476491	1		18882.211974110025	19093.0	13157.0	24738.0	1.1669207E7	2273.2200521642008	-0.9810200788825322	-858.6672110827657	0.009877697846392279	-0.011965188606340445	1.4138294228173756	1.3564065253718665	-0.06274396885904726	1.0423345777032194	5.88437019167061	8.993640281687448	0.9141949640648301	0.9809825673534068
ID352941	352941	5	0.9292305111885071	50.95404306042163	29.313350824408488	0.0	243.0	243	1.363611565856628	1		18816.942903752068	18974.0	12450.0	25371.0	1.1534786E7	2361.400796954823	-0.9809428234333921	-820.3411435497893	0.007788131601607507	0.0028829774300407895	1.3959606469880137	1.344323097879276	2.730874270565473	1.0384115613204876	5.841592056189968	9.293289585943016	0.8499671641823429	0.9564202334630344
ID320687	320687	5	0.9371236562728882	52.70626259902336	28.617557764455135	0.0	12.0	12	1.359166202548611	1		18897.852700490996	19075.0	13147.0	24846.0	1.1546588E7	2276.586826428389	-0.9809921944571439	-856.8243659307677	-0.002561619627964167	-0.014709903347887167	1.397251367806312	1.344354523107576	2.4166411430356503	1.0393473922164973	5.803567046873845	9.136927389767918	0.8735837016198046	0.9752396166134186
ID346795	346795	5	0.9475573897361755	51.39481845164881	29.449925912887668	0.0	199.0	199	1.3867159473275787	1		18874.72440944881	18960.0	12998.0	25997.0	1.198545E7	2418.1413472643835	-0.9808672084179407	-800.314723911206	0.0014018355998302262	-9.797882078203116E-4	1.4415334823667587	1.361218274734736	-0.27745247907212034	1.0590024459138812	6.041223355099638	9.426872564976811	0.854278515478636	0.9599697885196368
ID332980	332980	5	0.9268811345100403	52.39646189801715	28.803999298029776	0.0	99.0	99	1.3702525705574475	1		18833.998392282945	19021.0	13134.0	24320.0	1.1714747E7	2234.487469106693	-0.9809566400488625	-868.3620516184876	0.005154226272232901	0.004594740394903998	1.464717839710344	1.3316031973349993	-0.040416457130376914	1.0999656974703524	5.89862957016415	9.471835440637086	0.8262142844459847	0.9680187207488297
ID338615	338615	5	0.9178704619407654	52.441405738035364	28.797351187078558	0.0	139.0	139	1.369147973384325	1		18923.445161290332	19136.0	13171.0	24707.0	1.1732536E7	2282.4452830970476	-0.9810047630119111	-856.3597098443522	-0.005667512376116378	-0.0010762488887238056	1.4064439035586846	1.3447966493871328	-0.01867369167541776	1.0458413204700103	5.889123317835119	9.841557099618713	0.764069527273937	0.9597211463981404
ID336050	336050	5	0.9209870100021362	52.32675600219727	28.62447128790067	0.0	121.0	121	1.3619462549574524	1		18820.98368678629	19083.0	13105.0	24589.0	1.1537263E7	2207.7436866647263	-0.9810058833963292	-880.5949176928123	0.0010386632213214982	0.0012764062936008152	1.4037993207201886	1.3371632769369388	-0.3754917929907801	1.0498338871045683	5.827332677696414	8.92655233390859	0.9189929196396223	0.9776714513556616
ID348860	348860	5	0.9451729655265808	51.040179919627434	29.3128509252347	0.0	214.0	214	1.368595340476491	1		18836.77022653723	18927.0	12897.0	25929.0	1.1641124E7	2453.3321815742283	-0.9809750803038287	-791.7994997002775	0.009608067756558203	-0.0036430686648522537	1.4409947498857583	1.3351204198247513	-0.382746082876071	1.0792994612987075	5.884370191670611	9.09252393709315	0.8944188526198114	0.9687010954616584
ID324799	324799	5	0.9323691129684448	50.64759020433057	27.4130513580992	0.0	41.0	41	1.3752122783611596	1		18778.70607028757	18961.0	13406.0	23532.0	1.175547E7	2177.624353984657	-0.9810767028157887	-894.1674327454443	0.013119907002178735	0.005314577434381041	1.4274958375407027	1.3657813176597693	2.13890413423454	1.0451862381502477	5.941407705644793	9.05139557197401	0.9113141816578011	0.9758001561280248
ID325823	325823	5	0.9174637198448181	51.42717756282005	27.14388122280792	0.0	48.0	48	1.375762253299508	1		18775.408293460943	18961.0	13334.0	23336.0	1.1772181E7	2194.2296294818284	-0.9809867080494656	-882.9642430496662	-0.0022825114855075644	-0.005183452895309902	1.4488478644486116	1.344097343272251	-0.8848960651653531	1.0779337312886446	5.946160831809323	9.0801505097871	0.9062758791046871	0.9758190327613108
ID327359	327359	5	0.9141579270362854	52.616585655428956	28.727759903828055	0.0	59.0	59	1.376861544128758	1		18911.832268370614	19072.0	12915.0	24630.0	1.1838807E7	2257.2683560049045	-0.9809479513095037	-862.7494506910749	0.005881611518139743	-0.0062392673077384	1.4380473448596869	1.3606843001350668	2.770556538336187	1.0568559839464162	5.955667084138352	9.262868600590565	0.8722666546668144	0.9804381846635368
ID335038	335038	5	0.9387880563735962	52.402616209812614	28.807194302451382	0.0	114.0	114	1.3702525705574478	1		18865.64193548386	19050.0	12990.0	24727.0	1.1696698E7	2280.8593789354204	-0.9809750087191216	-852.975484880441	-0.003972427366481146	-0.008299091339522481	1.422192003774557	1.3489545283346782	2.9460956945013277	1.0542920268263545	5.898629570164151	9.302150324499868	0.8566319742340508	0.9650077760497662
ID355518	355518	5	0.93879634141922	52.25054551904042	29.48187910795634	0.0	262.0	262	1.3801541631250074	1		18838.473015873	18990.0	12785.0	24902.0	1.1868238E7	2318.127902305815	-0.9810278775008257	-840.4342199625501	5.584270115048376E-4	-0.0016597127802344257	1.4375650327621645	1.3435717907399742	0.07831321191857255	1.069957737033481	5.984185841125438	9.424468646607378	0.8466446889081694	0.9632746748278501
ID329913	329913	5	0.9309843182563782	52.322223260301705	28.744919661742436	0.0	77.0	77	1.3845321413310863	1		18897.003139717443	19073.0	13014.0	24871.0	1.2037391E7	2285.5357023094184	-0.9808910559405234	-848.8266504675358	0.010066338455687884	0.009586617222151332	1.448742141375732	1.3652935745646313	-0.10401961644631556	1.0611213356348732	6.022210850441562	9.203763162555788	0.8933773795583887	0.9829325058184638
ID344761	344761	5	0.93037348985672	52.23353829161341	29.417037554204992	0.0	184.0	184	1.3558226151896653	1		18895.28052805281	19120.0	13272.0	24609.0	1.145054E7	2254.6175546793174	-0.9809281579257374	-862.0947791244222	0.0029020196124041374	0.006457554386555959	1.424702257933296	1.3119711237197498	0.019716657274249358	1.085925011744105	5.7750482898867395	9.16937435504418	0.8631496053674342	0.96505162827641
ID328903	328903	5	0.9383492469787598	52.4327572255802	28.72006571724452	0.0	70.0	70	1.3730101756219855	1		18952.04012841091	19216.0	13278.0	24953.0	1.1807121E7	2280.3093270441373	-0.9810113446548526	-858.7604148657247	3.6385220949511793E-4	-0.007025650461159752	1.4222996978885045	1.3563713410464826	-0.5484369070361362	1.0486064212999047	5.922395200986733	9.53504122148736	0.818581826696404	0.9658914728682166
ID360135	360135	5	0.9343053102493286	52.18261411594803	28.837544183006017	0.0	295.0	295	1.3641662177265668	1		18861.326298701286	19074.0	13073.0	24031.0	1.1618577E7	2215.8804278642406	-0.9810013147408821	-879.0264512447396	0.004130462648488293	0.010826250384084392	1.4076021014422597	1.3447347415332216	-0.7221224067494283	1.0467507516295436	5.8463451823544785	9.234631956904867	0.861499708173678	0.9700315457413249
ID322247	322247	5	0.9252265095710754	52.60737963281055	28.63417822588368	0.0	23.0	23	1.3708045353615301	1		18913.107890499177	19132.0	12985.0	25064.0	1.174504E7	2280.1677632716955	-0.9810019199990425	-856.6161135386147	0.0029780440348744644	2.2660147394387755E-4	1.4008095240422678	1.3665165772718793	0.09837403653364807	1.025095156063786	5.903382696328677	9.223773373032286	0.8719539598195307	0.9695550351288051
ID341702	341702	5	0.9355522394180298	53.692503622248616	29.02108216028332	0.0	162.0	162	1.3856244745513595	1		18854.27244094488	18983.0	12953.0	23664.0	1.1972463E7	2236.983774355865	-0.9810559312758853	-872.9662369363995	-0.005866420262762553	-0.016666147094104015	1.463701245820298	1.3523148077791844	2.449762851856251	1.0823672397879278	6.0317171027705925	9.050930322485677	0.9252612732189721	0.9852484472049696
ID351937	351937	5	0.9342383742332458	51.072641970685325	29.390390335017198	0.0	236.0	236	1.3613906986402498	1		18738.252045826506	18855.0	12497.0	25207.0	1.1449072E7	2406.4704557508167	-0.9809126582078397	-800.3195508218985	-0.0049703402772161695	-0.01053123080738306	1.384238326322494	1.3671256323401095	-0.38980198571268154	1.0125172797419448	5.822579551531903	8.896170854146051	0.924525862773294	0.9815705128205123
ID357057	357057	5	0.9234131574630737	52.124283114785484	29.495593235852223	0.0	273.0	273	1.387261361683899	1		18840.962382445134	18962.0	13006.0	25458.0	1.2020534E7	2320.867886676299	-0.9809473718214128	-835.9368583338666	0.016661554644745582	5.701859310188048E-4	1.4623921060714984	1.3545885107364544	-0.18863765607211538	1.0795840171982811	6.045976481264145	9.249321302404573	0.8880891926273239	0.9762087490406752
ID319181	319181	5	0.9136081337928772	52.63352017943299	28.520617387152765	0.0	1.0	1	1.3685953404764915	1		18921.336025848155	19029.0	12930.0	25508.0	1.1712307E7	2305.6681044633287	-0.9809433186026878	-844.8539572105707	-0.007048722961553531	-0.0025786900186711135	1.435834967712022	1.3316473108994455	-0.5084285614771982	1.0782396779986767	5.884370191670612	9.349577647596375	0.8459133235111224	0.9732704402515716
ID323791	323791	5	0.9590403437614441	51.76497895466839	28.656306327298793	0.0	34.0	34	1.3905293552858686	1		18942.335937499996	19027.0	12649.0	26562.0	1.2123095E7	2420.403176742792	-0.9809081374536341	-804.1847890351038	0.003870681094524847	0.013088088859304852	1.4495828368421502	1.3756216614141363	-0.8693062243825609	1.0537656373860687	6.07449523825125	9.183819015957763	0.9050517799770326	0.9755725190839696
ID343242	343242	5	0.9312615990638733	52.455295197987205	29.43024997031075	0.0	173.0	173	1.3685953404764908	1		18866.31818181816	19048.0	13157.0	25046.0	1.1621652E7	2325.482393748953	-0.9810287792714768	-839.0552619553522	0.008154020683820243	0.00983612930766181	1.4331123144785443	1.329473174207271	0.17943709065421265	1.0779550443603878	5.884370191670609	8.959918124758518	0.9210893664395121	0.9802058590657159
ID353493	353493	5	0.9362056255340576	52.232888315128754	29.476317764818436	0.0	247.0	247	1.3735610322843173	1		18795.57119999998	18980.0	12897.0	24362.0	1.1747232E7	2272.3188854379478	-0.9809679487993707	-852.6788027716061	0.005022734734777894	-0.002967629934773997	1.4186525460722945	1.3502310905332866	0.18631155847530081	1.0506738853954134	5.927148327151248	9.302635753845102	0.8606837963265656	0.9607087827426815
ID337622	337622	5	0.9336296319961548	52.27574942512573	28.728909512723234	0.0	132.0	132	1.357495438299914	1		18906.63157894738	19115.0	13235.0	24929.0	1.1495232E7	2251.1243493054144	-0.981014223635369	-867.9438192689444	-0.007543444448914793	0.007674995325679841	1.4077839247855624	1.3240516082790343	-0.38272743064138287	1.0632394658810627	5.789307668380286	9.273716638951008	0.8459191387812192	0.971291866028708
ID339158	339158	5	0.9340692162513733	52.28137955717923	28.867608216085355	0.0	143.0	143	1.3574954382999136	1		18928.706075533657	19145.0	13189.0	25105.0	1.1527582E7	2249.4527800885035	-0.9809968787259014	-868.793829750923	-0.0014692559126577621	0.014865665434623894	1.4198475260296402	1.3193072897614524	-0.3205490465452167	1.076206837518776	5.789307668380283	9.39144011985537	0.8248445455885853	0.959055118110236
ID347344	347344	5	0.9522677659988403	52.10823604832959	29.508008000695195	0.0	203.0	203	1.3774108605456359	1		18849.547049441786	18992.0	13020.0	25253.0	1.1818666E7	2346.0583125765756	-0.9809541611812236	-827.6385685814095	0.004557840126470585	-0.0040123093382434805	1.4314021101987453	1.3436368084168968	-0.23419057121141987	1.0653192151570003	5.96042021030286	9.258484099881393	0.8737898035379631	0.966101694915254
ID350428	350428	5	0.9324612021446228	51.03089239192104	29.325619904734488	0.0	225.0	225	1.3602789053158546	1		18873.684640522864	18934.0	12374.0	25822.0	1.1550695E7	2453.6158628004423	-0.9808775787363073	-789.1363433385475	-0.004216412789458086	0.009402967211343838	1.4123875917766615	1.3374662656220926	-0.5260653242910532	1.0560173576562852	5.813073299202875	9.235475858671096	0.8564403264966781	0.9539781591263649
ID331481	331481	5	0.9278051853179932	52.47511807094611	28.760844831018996	0.0	88.0	88	1.3774108605456359	1		18910.468899521547	19115.0	13223.0	25023.0	1.1856864E7	2279.640705163479	-0.9809160624193288	-852.7657492864288	0.010861153943316142	0.00797949579266106	1.444645046427488	1.3387678772671519	0.07271078876250515	1.0790855315235566	5.9604202103028605	9.09963140672174	0.9045636690000219	0.9751166407465005
ID345305	345305	5	0.9373603463172913	52.399810137984346	29.421743273584667	0.0	188.0	188	1.353029980679483	1		18912.54950495049	19145.0	13042.0	24546.0	1.1461005E7	2259.7148565875295	-0.9809283484213868	-860.9450120484156	6.437651918199182E-4	0.0024929427325290077	1.4369778365778627	1.304262615283004	0.10019909163773429	1.10175498380444	5.751282659064161	9.368200716299619	0.8234973432311568	0.9618441971383143
ID330456	330456	5	0.9499800205230713	52.28409402538016	28.71200311529104	0.0	81.0	81	1.3719077987476511	1		18899.184168012926	19065.0	13097.0	25047.0	1.1698595E7	2286.5158593564897	-0.9810238580704512	-854.6149469188732	0.0061081371948745015	-0.013507329651694234	1.4245421461721408	1.3483801670849112	-0.3670000041743273	1.056484054680132	5.912888948657699	9.146690587812278	0.8881403681938579	0.9733959311424104
ID332007	332007	5	0.9457929730415344	52.52118777471909	28.758198191700657	0.0	92.0	92	1.3685953404764915	1		18919.277867528264	19136.0	13126.0	24889.0	1.1711033E7	2292.144487829118	-0.9808907244025045	-847.3619622717546	-0.009180103430150466	0.010828089391733329	1.4331389826963667	1.3322497742047505	2.647723327105633	1.075728448557508	5.884370191670612	9.45699056262836	0.8268066091803082	0.9604344453064388
ID354023	354023	5	0.9342888593673706	52.172662641151085	29.485153774268806	0.0	251.0	251	1.3652748454737218	1		18779.930420711953	18944.0	13008.0	24852.0	1.1605997E7	2316.119498911573	-0.9809379988628059	-834.5187115293218	-7.14301591572148E-4	-0.004032957851305218	1.4226821096949236	1.3258295018996626	0.1528134465354003	1.073050575248544	5.855851434683508	9.247601977643969	0.8604817338166952	0.9640062597809076
ID333537	333537	5	0.931304395198822	52.339269858993866	28.707158162104047	0.0	103.0	103	1.3625015847480961	1		18814.884364820842	18981.0	13032.0	25012.0	1.1552339E7	2276.6553466339824	-0.9810427384874955	-855.3553695106802	-0.01348308695922445	0.008451269759892906	1.4667888788995056	1.299793523833651	2.6427464122150255	1.1284783713749498	5.832085803860929	9.427705228100994	0.8245590801290218	0.9646226415094341
ID319714	319714	5	0.9320451021194458	52.732975209789146	28.59260766926104	0.0	5.0	5	1.3741116681181358	1		18877.717948717942	19014.0	13059.0	25139.0	1.1779696E7	2354.8186171502316	-0.980997487935603	-827.7113420821096	-0.007390039283997779	-0.008529903232241672	1.3996627160657018	1.3647291504238295	-0.33252700902701177	1.0255974349423278	5.9319014533157715	9.657293242614015	0.7992689718301749	0.9548584544758985
ID339682	339682	5	0.9319351315498352	52.18166142018692	28.929529681138167	0.0	147.0	147	1.376861544128756	1		18950.99840510364	19112.0	13248.0	25411.0	1.1882276E7	2301.3993072830604	-0.9809561019811626	-848.3280722403113	0.0020950818314775465	-0.002500316646560298	1.4268710040437687	1.3491872481110678	-0.23740821733135714	1.0575781871948924	5.955667084138336	9.289385043833718	0.8672940116306023	0.965331278890601
ID334060	334060	5	0.9279114603996277	52.24300239976832	28.734631519992785	0.0	107.0	107	1.3752122783611596	1		18838.627200000006	19013.0	13391.0	24572.0	1.1774142E7	2231.4432908942413	-0.9809986930212833	-871.7226846713866	-0.004533285740433863	0.008788475939862725	1.4412363854734302	1.3326630485191637	-0.2602554751513852	1.0814709592757987	5.941407705644793	9.193610125572848	0.8833382853763573	0.9704968944099379
ID326382	326382	5	0.8988908529281616	52.993307462554995	27.995519206150686	0.0	52.0	52	1.3674894046672086	1		18828.824959481346	18991.0	13535.0	23149.0	1.1617385E7	2069.101511155728	-0.9810754552780327	-943.5140815228751	0.009900802812989776	-1.538969150876192E-4	1.4150096310562037	1.3362278581655798	-0.9016270735558763	1.058958337389237	5.874863939341585	9.091189719518823	0.8932360348852482	0.9739952718676124
ID336622	336622	5	0.9449776411056519	52.26778271859275	28.819227214565803	0.0	125.0	125	1.3669361012236918	1		18883.334951456323	19085.0	13127.0	24619.0	1.1669901E7	2240.8019987299717	-0.9810345080706856	-871.8170962384482	0.003878404881613326	0.011918883222650884	1.4269996055756047	1.343977123968747	-0.10834390129757479	1.061773731208827	5.870110813177053	9.214184341154459	0.8688451287428793	0.9648437499999998
ID321256	321256	5	0.9255346655845642	52.612473259188796	28.632228970039485	0.0	16.0	16	1.3713562780022504	1		18884.355199999995	19061.0	13017.0	24891.0	1.1802722E7	2260.2456133361106	-0.9808751912892266	-857.0243700432271	0.006719906539018004	-0.004724059008547317	1.4423529234413537	1.3330463223311224	-0.4897063808051271	1.081997601493011	5.908135822493194	9.360772207873456	0.8472995601546277	0.9605873261205564
ID327913	327913	5	0.9309210777282715	52.55534497969717	28.701279557573912	0.0	63.0	63	1.3741116681181358	1		18949.370192307706	19162.0	13155.0	25158.0	1.1824407E7	2310.8928244391304	-0.980929779369251	-843.5817455582346	-0.014848322750886564	0.008908164611362367	1.4387384784975898	1.3401803509744827	-0.5014418079281424	1.0735409435390115	5.9319014533157715	9.128362242213504	0.8945776830152653	0.9666924864446166
ID349417	349417	5	0.9450702667236328	50.82390423890493	29.249753177579898	0.0	218.0	218	1.365828821899633	1		18844.147487844413	18925.0	12377.0	25851.0	1.1626839E7	2384.283559106385	-0.9809083775982547	-812.1461572495133	-0.004965197516726315	-0.008574552750619456	1.3865916899490185	1.3777556582181845	-1.1975116685344216	1.0064133518001743	5.860604560848025	8.981928750944643	0.9128786946352024	0.982470119521913
ID357611	357611	5	0.9381228685379028	52.183732714528254	29.491727172326488	0.0	277.0	277	1.3845321413310863	1		18891.75197472356	18993.0	13020.0	26216.0	1.1958479E7	2405.9178273305884	-0.9809908153590264	-810.4437787605101	0.02686729697402353	0.012152172838590918	1.452872021966124	1.3506831496737548	-0.12510424402225193	1.0756571756426012	6.022210850441563	9.236464097841695	0.8870627205708768	0.9768696993060908
ID359157	359157	5	0.9291661381721497	52.45710446127884	28.931141274617605	0.0	288.0	288	1.3735610322843173	1		18847.32423756018	19108.0	12702.0	23922.0	1.1741883E7	2169.902747425837	-0.9810112427465476	-897.463655153326	-7.136360831033633E-4	-0.005244595543614343	1.4343697562721465	1.3296920303516062	-0.21108445814720805	1.07872328594228	5.927148327151249	9.205122497846595	0.8790154632710716	0.9726989079563182
ID352500	352500	5	0.9375929832458496	50.9040369734483	29.396226961692975	0.0	240.0	240	1.358609509425709	1		18802.568852459004	18952.0	12501.0	25166.0	1.1469567E7	2386.338410110105	-0.9809315362345771	-810.658877171221	3.342006363767243E-4	0.00956168864464813	1.400733233982878	1.3374804899692456	0.10994656650796517	1.047292461077385	5.798813920709323	9.01413387288328	0.8968112125483007	0.9728867623604471
ID340215	340215	5	0.9520703554153442	51.4706050609812	28.910295143377454	0.0	151.0	151	1.394874770113535	1		18898.448062015512	18956.0	12667.0	26313.0	1.2189499E7	2426.049729098546	-0.9809029005601798	-800.2304032812388	-0.0012934653237823119	-0.01103536653585675	1.4454244091289952	1.3667971392386467	-0.4696047764964929	1.0575266567605976	6.112520247567373	9.843052722683732	0.7928126153120332	0.957557706626954
ID347889	347889	5	0.9278697967529297	52.230447634921624	29.438043122950067	0.0	207.0	207	1.35916620254861	1		18827.349180327874	19077.0	13113.0	24572.0	1.1484683E7	2288.3880067275086	-0.9808822066110339	-844.2452048927092	0.012165437510868396	0.008089009107695874	1.4456533209544935	1.318681780768986	0.04313100501742748	1.0962867175668904	5.8035670468738365	9.353853062314062	0.833534890268951	0.9599056603773585
ID350973	350973	5	0.9457212686538696	51.07474110514153	29.374975687749146	0.0	229.0	229	1.3774108605456363	1		18848.459330143534	18918.0	12516.0	25908.0	1.1817984E7	2435.9112489908034	-0.9809852359284815	-798.3915310124362	0.01817049190406703	7.900331491779446E-4	1.4239579871427572	1.3589389357475947	-0.4420248582127252	1.0478454547771077	5.960420210302865	9.549178628290122	0.8214000176892174	0.9653579676674365
ID343804	343804	5	0.9196121692657471	52.37119629938546	29.469553775857896	0.0	177.0	177	1.3507917161515859	1		18823.12582781456	19005.0	13258.0	24356.0	1.1369168E7	2235.884981198585	-0.981044038674534	-871.3948150537828	0.022603978475279736	-0.003892723731222167	1.4370451705459322	1.3237966348215544	0.34926714841666917	1.0855482879661826	5.732270154406101	9.334744001526683	0.8266690714578233	0.9663461538461539
ID356095	356095	5	0.9311642050743103	52.02462015379542	29.500981572568264	0.0	266.0	266	1.380154163125008	1		18813.357710651835	18960.0	12813.0	25227.0	1.1833602E7	2293.2548061468815	-0.9809182162292818	-843.447054408952	0.007763876718461654	-0.009135049089268347	1.4354692601820693	1.3649046643228504	3.0805919227829883	1.0516992854546563	5.984185841125443	9.201719267990322	0.8881308940837911	0.9767261442979052
ID320255	320255	5	0.9320988655090332	52.54942928178466	28.53789733150844	0.0	9.0	9	1.3702525705574486	1		18912.450726978997	19079.0	13108.0	25283.0	1.1706807E7	2309.4608419843057	-0.9808974532341632	-841.0068586785909	-0.0032738697267110112	0.010700008717179202	1.410611257514157	1.341662420740365	-0.5855792812420965	1.051390599980988	5.89862957016416	9.222803049834857	0.8714352404658184	0.9680187207488298
ID322810	322810	5	0.919514536857605	52.58459986372672	28.635244629689247	0.0	27.0	27	1.3691479733843261	1		18954.475806451617	19163.0	12943.0	24953.0	1.1751775E7	2279.9801159171416	-0.9810310322084881	-859.9035873155921	-0.012627775359123457	0.013590058861511569	1.4220216222427313	1.335421197774461	-0.2937160467045115	1.0648487717677342	5.8891233178351285	9.289461938058626	0.8575893780480945	0.9748229740361926
ID342266	342266	5	0.913354218006134	52.71053534315742	29.289406123279903	0.0	166.0	166	1.3491105808192356	1		18832.266222961727	19041.0	13322.0	24425.0	1.1318192E7	2163.242435714009	-0.9810794466576191	-902.8128478709027	0.01398736842883346	0.0036527999701768126	1.4195760060785252	1.3139485425594841	-0.07721830309935396	1.0803893456232965	5.71801077591256	8.902636077892511	0.9066039193149729	0.9701612903225804
ID335620	335620	5	0.9310274124145508	52.38295255838943	28.823636971409236	0.0	118.0	118	1.371907798747651	1		18840.229534510425	19037.0	13084.0	24842.0	1.1737463E7	2280.1179625434834	-0.9809286292947412	-849.9910862934248	0.008487618649813329	-0.012176801704056793	1.4212197256748922	1.3484048845830203	-0.5460464184016192	1.054000724800392	5.912888948657697	9.374983831333408	0.8454122408100686	0.962848297213622
ID340742	340742	5	0.9440073370933533	51.818944094856306	29.213868203204893	0.0	155.0	155	1.3834389456285943	1		18901.140822784797	18952.0	13116.0	26152.0	1.1945521E7	2352.2954276343958	-0.9809530600590202	-827.6546569120355	0.009925237515838526	0.0026665106954829113	1.4564022088164432	1.3334865506723808	-0.2855068437940945	1.0921761513695696	6.0127045981125375	9.182382350382944	0.8961258109134056	0.9791021671826627
ID329474	329474	5	0.9270922541618347	52.47662898539033	28.770654990203276	0.0	74.0	74	1.3630566882890527	1		18850.251633986936	19115.0	13107.0	23812.0	1.1536354E7	2196.757798875516	-0.9810864574126029	-890.224146648136	-0.01188216143796711	0.0018868453334711386	1.3901588564918885	1.367472819377201	0.03425575667061967	1.0165897535901443	5.836838930025451	9.053878854945857	0.8947840102791343	0.9746031746031745
ID321807	321807	5	0.943033754825592	52.52731630514557	28.605577937839893	0.0	20.0	20	1.3674894046672077	1		18901.211038961024	19067.0	13129.0	25198.0	1.1643146E7	2291.127000899759	-0.980951801276178	-849.6972624943432	-0.009660980749149603	-0.01645596520235157	1.433363225237861	1.3361607161717959	-0.42503493353596994	1.0727476177750217	5.874863939341579	8.98248972527404	0.9149855146471417	0.9786223277909737
ID325391	325391	5	0.9292425513267517	50.43077617777018	26.85171128933465	0.0	45.0	45	1.3752122783611598	1		18756.956869009584	18942.0	13234.0	23533.0	1.1741855E7	2213.9287286940253	-0.9811025357921618	-879.7101570606487	0.01272153720477691	0.011844920777254683	1.4322793725106588	1.3568047871468984	-0.6768651436074344	1.055626709220616	5.941407705644796	9.05325729867028	0.9109394119065253	0.975039001560062
ID360718	360718	5	0.9285552501678467	52.07565293099032	27.903963923447368	0.0	299.0	299	1.3735610322843173	1		18860.5536	19019.0	13066.0	23759.0	1.1787846E7	2136.3173810675426	-0.9810647374898052	-914.8396805966023	0.002388320142293446	0.007842371889914327	1.4555321267220636	1.3317588489082393	-0.48843267365052295	1.09293970745176	5.927148327151249	9.101386507205957	0.8991673814674757	0.9734582357533175
ID334603	334603	5	0.9303658604621887	52.33941430631519	28.78909563192743	0.0	111.0	111	1.366936101223692	1		18828.904684975765	19045.0	13303.0	23628.0	1.1655092E7	2175.301885598719	-0.980982463702301	-892.9815919682788	-0.0029731518791504034	-0.011029049679139565	1.4033064622389524	1.3559090457345806	-0.15714571672615696	1.0349561916807581	5.870110813177057	9.131584462035349	0.8846345211259786	0.9640905542544888
ID358155	358155	5	0.9325799942016602	52.21677329116428	29.526096738426997	0.0	281.0	281	1.371356278002249	1		18837.038461538465	19069.0	12923.0	24941.0	1.1754312E7	2323.1966889743085	-0.9810039857938442	-837.461645916923	0.006777959336394313	0.010927739702169738	1.433262236151528	1.3382710818254788	0.18158191273149077	1.0709805028413792	5.9081358224931835	9.073047057942011	0.9018909064076481	0.9787401574803154
ID332554	332554	5	0.93617844581604	52.53241291148855	28.790833172895262	0.0	96.0	96	1.37135627800225	1		18869.011235955055	19126.0	13028.0	24224.0	1.1755394E7	2200.727251515932	-0.9810092214509766	-885.8154232283565	-0.010356461249516138	0.002781005707379511	1.4389957347497426	1.325026466464732	-0.14399576855219187	1.0860128240223677	5.908135822493191	9.258906797111205	0.8660459000306597	0.9718530101641905
ID345866	345866	5	0.9336010813713074	52.24934068393209	29.46419131294668	0.0	192.0	192	1.363056688289052	1		18890.30406504066	19090.0	13114.0	24816.0	1.1617537E7	2283.8856084621348	-0.9810467816615007	-856.2515054470158	0.008776210839841531	-0.001960580206058334	1.4244869455691873	1.3276010307731418	0.30651215037822155	1.0729781858783456	5.836838930025445	8.90578452661639	0.9247901734731514	0.977707006369427
ID326933	326933	5	0.9287081956863403	52.46149067532179	28.665869828209242	0.0	56.0	56	1.3685953404764906	1		18938.479032258074	19200.0	13122.0	25470.0	1.1741857E7	2305.2703340320772	-0.9809222982311895	-844.8153246440811	0.008172939016462507	0.006449449427890353	1.409981969097496	1.359178529406165	-0.323268207729194	1.0373780475428254	5.884370191670605	9.115939795996464	0.8898298168163848	0.970980392156863
ID349972	349972	5	0.9264640212059021	51.18394314711011	29.333844955522665	0.0	222.0	222	1.349671191930412	1		18857.715474209657	18979.0	12633.0	25676.0	1.1333487E7	2445.987483051268	-0.9809721827126684	-794.9367300469199	0.002122494023543165	-0.011985546545633156	1.4043482355160484	1.3246621899181903	2.694279563117787	1.0601557485405237	5.722763902077074	8.951503914598618	0.8974777308770545	0.9741100323624593
ID338204	338204	5	0.9101690649986267	52.74026929180916	28.677056493072	0.0	136.0	136	1.3519113116327703	1		18883.948590381413	19105.0	13102.0	24322.0	1.1387021E7	2134.4059251929652	-0.9810247526315741	-914.8255941442212	0.0042410172285020685	-0.001963868641861216	1.4107996287301539	1.3105567985354816	3.1205872935961425	1.0764887338776095	5.741776406735142	8.990130413729759	0.8927382788344096	0.9664
ID348441	348441	5	0.9502524137496948	51.54677714781402	29.422217145888574	0.0	211.0	211	1.3741116681181362	1		18869.092503987253	18932.0	13123.0	26444.0	1.1830921E7	2437.1145559537167	-0.9808461485563696	-792.9573738333573	0.007695363868055612	-0.006757975733808433	1.4465625722544675	1.346754612013737	2.9553733246419434	1.0741099821380915	5.931901453315776	9.439450608650889	0.8365855419206754	0.9629629629629624
ID354584	354584	5	0.9147304892539978	52.33373204045097	29.520366126398773	0.0	255.0	255	1.364720644174056	1		18763.897727272724	18981.0	13226.0	24047.0	1.1558561E7	2199.5749480581253	-0.9809694213661235	-879.463388089149	9.202152355866553E-4	0.006341518201163959	1.4443685822238554	1.3090304449211154	0.18565877206991144	1.1033880746073066	5.851098308518991	9.311304175988257	0.848059318971631	0.9700551615445229
ID341275	341275	5	0.9178500771522522	53.2296155863448	28.964438425420173	0.0	159.0	159	1.3823448853976597	1		18846.23575949368	19008.0	13198.0	24150.0	1.1910821E7	2198.5915070094024	-0.98100076420537	-885.2038260033323	0.004257800981515471	0.005671945881632103	1.4429798745991287	1.3410927676912696	-0.1837476981316392	1.0759731983964544	6.003198345783509	9.073593731902864	0.9162920042831891	0.9775541795665637
ID328474	328474	5	0.9394423961639404	52.28847011501537	28.7360841653318	0.0	67.0	67	1.3697003833214212	1		18950.5169628433	19148.0	13231.0	24940.0	1.173037E7	2228.2086549483824	-0.980916078618257	-874.2978999840232	-0.0020044285383439757	-0.0022006473053212514	1.4247730621808465	1.3449283113154744	-0.01070034598783182	1.0593672913222236	5.893876443999633	9.060969951801841	0.9021141832224445	0.9771473601260833
ID342820	342820	5	0.9399130940437317	52.3947934406552	29.410976930870135	0.0	170.0	170	1.3785088366949114	1		18861.64912280703	19032.0	13067.0	25080.0	1.1826254E7	2331.2618211186527	-0.9809051742747164	-831.2466964163079	5.016147967976535E-4	-0.002787296771273079	1.4278604602122325	1.350047891609334	-0.0893849454161924	1.0576368950216584	5.969926462631892	9.138303371686588	0.8983544064841109	0.9691358024691351
ID355108	355108	5	0.9256255626678467	52.282279772830904	29.515804381197878	0.0	259.0	259	1.3702525705574478	1		18803.612903225807	18964.0	13052.0	24910.0	1.165824E7	2326.3740925683346	-0.9809688040404768	-833.2606256592197	0.018004625596988687	-0.004240563799838254	1.4500287512155527	1.3352259998591065	0.1939986564846699	1.0859800148952763	5.898629570164151	8.937866187075688	0.9278831559449462	0.9818037974683544
ID337190	337190	5	0.9244452714920044	52.33720371621409	28.80505682709051	0.0	129.0	129	1.3713562780022488	1		18915.52173913041	19089.0	13132.0	25092.0	1.1746539E7	2286.301242024925	-0.9809789729466045	-853.3763509319001	-0.003358184516319211	-0.006927907618684749	1.4273851759013199	1.3497939168408821	-0.4184769965320364	1.0574837818517036	5.908135822493182	8.992024039275211	0.918217184293093	0.978740157480315
ID356640	356640	5	0.9240235090255737	52.07427547217803	29.496364989597726	0.0	270.0	270	1.3790574969501461	1		18764.61844197138	18887.0	12880.0	25314.0	1.1802945E7	2309.005785449436	-0.9810083281652492	-839.5647761005212	0.010985061222890505	0.001159955288484046	1.4364860389887892	1.3609282141974048	0.14866255982002538	1.055519331587922	5.974679588796409	9.001240768102628	0.9266585278775965	0.9843382928739232
ID324386	324386	5	0.9416742324829102	50.50220006407087	28.24755448073381	0.0	38.0	38	1.3883515475980688	1		18884.34748427672	18988.0	12510.0	25484.0	1.2010445E7	2373.644239708707	-0.9809805551384762	-820.6895687019074	-0.001814875476312181	0.0141701171319079	1.4225035853595502	1.3717660654831836	-1.223607607568043	1.0369870061324888	6.055482733593173	9.121729387593918	0.9145432869172377	0.9815100154083203
ID344355	344355	5	0.9211272597312927	52.322792954392966	29.460929688698293	0.0	181.0	181	1.3496711919304112	1		18879.705490848595	19142.0	13220.0	24493.0	1.1346703E7	2261.473545011408	-0.9810106262567925	-862.5748051926472	0.012668631053607243	-0.011912772501175097	1.4120140703769732	1.3391223880352896	0.15859070944461862	1.0544324275308603	5.722763902077066	9.061333239681193	0.8758535376123469	0.9748987854251016
ID359720	359720	5	0.9383705258369446	52.09261711558419	28.757510506035576	0.0	292.0	292	1.3768615441287566	1		18880.398412698396	19062.0	12838.0	24294.0	1.1894651E7	2235.1761286108144	-0.9810337682205298	-873.8407682976332	-0.002735149454093	-0.008374153677585679	1.4160450974106942	1.3654171712151835	-1.0360858938997561	1.0370787238236159	5.955667084138342	9.473552380084765	0.8339011173058745	0.953576864535768
ID323370	323370	5	0.9404659271240234	52.12336101770099	28.670558623965327	0.0	31.0	31	1.3763120084676224	1		18960.940988835737	19100.0	12745.0	25733.0	1.188851E7	2385.768621438901	-0.980875253687318	-815.2290648854469	-0.005880509350029723	0.01315411055495048	1.444721924295514	1.344748313094351	-0.7286264395090161	1.0743437342346371	5.950913957973829	9.161201586672291	0.8910224688881692	0.9735614307931565
ID346411	346411	5	0.9246733784675598	52.36749519052895	29.48613932633815	0.0	196.0	196	1.3613906986402489	1		18886.175895765464	19098.0	13082.0	24928.0	1.1596112E7	2262.790661438454	-0.9809960789059402	-861.6952541606802	0.023855437307450954	0.0074230594234323145	1.4584405986251978	1.309804843492972	0.08308504188493762	1.1134793140143273	5.822579551531897	9.302759826026932	0.8454767658350527	0.9745425616547334
ID331050	331050	5	0.9367504715919495	52.37905877033013	28.73206114954739	0.0	85.0	85	1.3652748454737218	1		18873.497576736678	19092.0	13117.0	25039.0	1.1682695E7	2241.487644857569	-0.9808779081526485	-863.8246430399075	0.006324881790242102	-0.002323524256651652	1.4274332485972963	1.343470686288224	2.8748270458141474	1.0624967579613116	5.855851434683508	9.010939845340483	0.9062744430538757	0.9754552652414888
ID353076	353076	5	0.9334301948547363	51.07061868575669	29.322206930667157	0.0	244.0	244	1.37135627800225	1		18832.136876006447	18929.0	12581.0	25696.0	1.1694757E7	2390.3079533566174	-0.980869009541148	-807.8845436538594	-0.007045534094856582	-0.0030187080195945245	1.3908087386785255	1.386197714513044	-0.2835624867916037	1.0033263827498817	5.908135822493191	9.110848351542604	0.8944224653294495	0.968823070927514
ID346929	346929	5	0.9536380767822266	50.764721130958826	29.22499361195952	0.0	200.0	200	1.377410860545635	1		18872.05263157895	18912.0	12893.0	26204.0	1.1832777E7	2442.149403310148	-0.9808327778593565	-790.883837051949	7.344826014264712E-4	0.0020764294163338553	1.4195521901965251	1.3601918514989584	2.452156009324213	1.043641151527375	5.960420210302852	9.697972728189823	0.7963882167857278	0.9601837672281773
ID351539	351539	5	0.9429066181182861	51.072132565764775	29.370955451286456	0.0	233.0	233	1.3702525705574484	1		18753.63285024154	18825.0	12535.0	25835.0	1.1646006E7	2434.093064290845	-0.9809779955605484	-794.6597443506298	-4.563742426130589E-4	0.0015104203377640068	1.4301280308939017	1.3345838374281056	2.5440689115553785	1.0715910014689827	5.898629570164158	9.41389499293443	0.8364159159690518	0.9635093167701859
ID333117	333117	5	0.9344336986541748	52.46279179646794	28.806106824568587	0.0	100.0	100	1.371907798747652	1		18796.355305466215	18991.0	13090.0	24452.0	1.1691333E7	2236.715424019669	-0.9810587194433295	-870.5196406723927	-0.005390201762418795	0.007333134128916925	1.4243808607239608	1.339871683722093	0.037570503962696365	1.0630725897327016	5.912888948657705	9.11859102041096	0.8936225336851742	0.980299448384555
ID344893	344893	5	0.9302160143852234	52.16536324509644	29.42141489444637	0.0	185.0	185	1.3697003833214214	1		18908.824193548367	19122.0	13144.0	24997.0	1.1723471E7	2311.7859441903825	-0.9809759608733121	-843.5338893884954	0.024328375752604176	0.011283112847921314	1.431860337863558	1.3587436158702384	0.20841978307498787	1.0538120077543034	5.893876443999636	9.17043513334112	0.880706100862767	0.9748427672955976
ID358718	358718	5	0.9117032289505005	52.57206327632511	28.980728907849617	0.0	285.0	285	1.3796059390068045	1		18868.64025356576	19082.0	12734.0	23828.0	1.1906112E7	2148.6376493384964	-0.9809086654487105	-902.4012779442874	0.014920785208741906	0.012643696213522744	1.458848728910898	1.3553323483541637	3.004810030285456	1.0763771193703437	5.979432714960925	8.96114271492564	0.9357138535224411	0.9851213782302268
ID336199	336199	5	0.9139586091041565	52.45760074694618	28.097440892294095	0.0	122.0	122	1.3801541631250076	1		18813.198098256726	18921.0	13061.0	23506.0	1.1871128E7	2135.966418289359	-0.9809635772850168	-907.7489313346905	-0.0028437397066710286	0.0023760910435828603	1.4351324505081136	1.343968175257405	-0.13765364422207818	1.0678321681488092	5.984185841125439	9.086702447633918	0.9107565901356413	0.9759689922480617
ID320832	320832	5	0.9172872304916382	52.55390752568637	28.607506526176348	0.0	13.0	13	1.3702525705574486	1		18912.371980676326	19082.0	12982.0	24982.0	1.1744583E7	2256.214232518735	-0.9809616584137562	-863.8107028518627	-0.0023130548371526343	-0.008212467859988259	1.4402725075587464	1.327778918296412	-0.5287690786627164	1.084723132527716	5.89862957016416	9.139334420292982	0.8874253890008412	0.9763965381589297
ID338752	338752	5	0.9312416911125183	52.29971135089418	28.788109587149986	0.0	140.0	140	1.3774108605456357	1		18919.898089171973	19046.0	12934.0	25881.0	1.1881696E7	2314.4831416286247	-0.9809477832410739	-841.7732932453044	-0.002778915465599061	-0.009752575672449589	1.412267302545947	1.3507378456232493	-0.6425635104242151	1.0455524786856825	5.960420210302858	9.373599473592835	0.8524598976752291	0.9557926829268293
ID325966	325966	5	0.9282941222190857	52.61859678530865	28.198456364577318	0.0	49.0	49	1.3680424843277046	1		18809.10823909531	18956.0	12956.0	23732.0	1.1642838E7	2173.935783144529	-0.9810609206652527	-896.3726633229559	0.006626031381051056	0.009294660701280438	1.4285185615425577	1.3446240663317768	-0.7305561268662428	1.0623925283738604	5.879617065506093	9.155643285053358	0.8814165044948111	0.9709576138147566
ID352078	352078	5	0.9297094345092773	51.04605738950646	29.389236554727336	0.0	237.0	237	1.3652748454737227	1		18830.558631921816	18910.0	12544.0	25594.0	1.1561963E7	2410.2936461492855	-0.980988712819176	-806.2611469870155	-4.5325255463274166E-4	-0.0015696873425398246	1.3941662206354646	1.3494516426403576	-0.6134426688228942	1.0331353689025995	5.855851434683516	9.26679835304451	0.8569204128674592	0.9677926158680282
ID357193	357193	5	0.9308375716209412	52.22651203381861	29.50474395249538	0.0	274.0	274	1.370804535361529	1		18842.029173419767	18970.0	13020.0	25356.0	1.1625532E7	2351.4880082712793	-0.9809305978057609	-824.358465499616	0.007587162620923906	-2.8628637195294757E-4	1.4590563980494986	1.3208679489001005	0.11927916448718388	1.104619427903046	5.903382696328667	9.267372504894881	0.8637688976790204	0.9635376260667182
ID330056	330056	5	0.9269473552703857	52.26948556967878	28.745706646349056	0.0	78.0	78	1.3741116681181347	1		18905.43800322063	19126.0	13136.0	24417.0	1.1740277E7	2260.6908139395887	-0.9809730933796567	-862.312096428459	-0.009991563558470154	0.011425407769846458	1.4331731000806696	1.3521684756392212	-0.36533133492884295	1.0599071978831296	5.931901453315763	9.226416718413212	0.8756643307874661	0.9674418604651166
ID349003	349003	5	0.9559081196784973	50.41530109775037	29.093241845172702	0.0	215.0	215	1.3916169810722416	1		18830.43906249999	18899.0	12293.0	25461.0	1.2051481E7	2457.398494528929	-0.980867496238374	-785.6939156962524	-0.006721364049670426	0.0023885206188300934	1.4135705043370979	1.3884227648227132	-0.6538246455853056	1.018112451157912	6.084001490580273	9.34842541333603	0.8748271264724077	0.9793420045906659
ID324948	324948	5	0.9129691123962402	50.856654139907	27.09700894639272	0.0	42.0	42	1.3719077987476511	1		18800.272580645153	18891.0	13576.0	23755.0	1.1656169E7	2228.1831442427147	-0.981134478587942	-877.6128671218228	0.00485833073610725	0.007309063935254267	1.412921725033546	1.3684356951279801	-0.8971556012019498	1.0325086740019636	5.912888948657699	9.048604698264802	0.9074994173115809	0.9764521193092621
ID343383	343383	5	0.9314253926277161	52.324025918945416	29.42383807746956	0.0	174.0	174	1.371356278002249	1		18859.61066235864	19018.0	13086.0	25444.0	1.1674099E7	2328.8370805025547	-0.981060832284255	-838.9936203976537	-0.007151601110909327	0.009727103040010471	1.431025339888458	1.3258357440819266	-0.1970741611732983	1.0793383315211267	5.908135822493183	9.01422145230065	0.9137005544495523	0.9795114263199368
ID347479	347479	5	0.9199728965759277	52.25903218110901	29.46263050765403	0.0	204.0	204	1.3757622532995066	1		18834.565495207647	18980.0	13169.0	24712.0	1.1790438E7	2283.5603246911423	-0.980936405621914	-848.8074379507956	0.003091899856817095	0.009154845482856718	1.4635008941134817	1.3475029989574316	0.05479890999015202	1.0860835896067007	5.94616083180931	9.203678940905396	0.8821117255071053	0.9788732394366199
ID360278	360278	5	0.9338980913162231	52.311049595450996	28.85158200147189	0.0	296.0	296	1.365828821899633	1		18868.079416531604	19070.0	12938.0	24193.0	1.1641605E7	2224.8243309860923	-0.9810172567169991	-876.5559423775968	0.012796776629459142	0.008216466555001668	1.416352100879542	1.3721877645486618	-0.7504141625996349	1.0321853447989364	5.860604560848025	8.978340811091444	0.9136084526984772	0.9793486894360603
ID322384	322384	5	0.9290819764137268	52.45452193736277	28.638539970751108	0.0	24.0	24	1.370252570557448	1		18954.04838709677	19137.0	12983.0	25195.0	1.175151E7	2288.1785253186035	-0.981028488573031	-856.686183554688	0.018147284199427394	-0.012594137563461475	1.4355597493453123	1.3437302057438423	2.6260763896635515	1.0683392716848517	5.898629570164154	9.287637954465737	0.8593111210436962	0.9597834493426141
ID319313	319313	5	0.9275487065315247	52.820986414971316	28.542734830877418	0.0	2.0	2	1.3801541631250083	1		18907.741626794257	19066.0	13136.0	24787.0	1.1855154E7	2272.6679611353597	-0.9809357976958674	-856.1613351985734	0.001924713683260479	0.00706401050076565	1.4381389284247557	1.3558402940916043	-0.22988368035234813	1.0606993572117507	5.984185841125445	8.967495483924107	0.9351313202019041	0.9843627834245502
ID341840	341840	5	0.9199356436729431	53.14359221871989	29.20977099704077	0.0	163.0	163	1.38234488539766	1		18895.06339144215	19071.0	13218.0	23844.0	1.1922785E7	2203.3940779265563	-0.9810874793426125	-889.7018404987409	0.0020756578983210624	0.00809501229861354	1.4496804729020225	1.3381276100428692	-0.21360857947582193	1.0833648913765255	6.0031983457835105	9.525616057636256	0.8313930912528285	0.9626524390243903
ID327506	327506	5	0.9245116710662842	52.60832166191137	28.716344097462787	0.0	60.0	60	1.3708045353615301	1		18902.278846153873	19082.0	12999.0	24613.0	1.1795022E7	2253.9433884914924	-0.981001806275982	-866.0812819984036	0.008690179130822607	-0.0010942615386600118	1.4122325111486762	1.3733213154376376	-0.6062478559067894	1.0283336428799539	5.903382696328677	9.546900300403923	0.813928072489384	0.9710711493354177
ID335187	335187	5	0.926389753818512	52.48565483586793	28.825522455429727	0.0	115.0	115	1.3779599579804611	1		18817.865814696463	19039.0	13085.0	24277.0	1.1779984E7	2213.573043828799	-0.9810590589421712	-880.6434419320399	-0.015392983239189221	0.009459313541472057	1.4188223953533479	1.3638664248308507	2.939800136630499	1.0402942469452703	5.9651733364673785	9.222646464945703	0.8812960223887057	0.969860896445131
ID355666	355666	5	0.9166800379753113	52.26407538161569	29.454567005313724	0.0	263.0	263	1.3774108605456357	1		18804.078274760388	18956.0	12986.0	24538.0	1.1771353E7	2319.874067328495	-0.9810542531098633	-839.4579178236283	0.0010864352972055331	0.005349790361772498	1.4400193075367784	1.3271737941716129	0.12343567965389911	1.0850269300529707	5.960420210302858	9.636497342210605	0.806581637543345	0.9616564417177916
ID345438	345438	5	0.9315680265426636	52.259242625421074	29.428858953496032	0.0	189.0	189	1.3663825737253033	1		18902.847649918967	19129.0	13207.0	24692.0	1.1663057E7	2233.6040621878133	-0.9809531431697283	-871.7179416951077	-0.003339627329343524	0.005839201538248137	1.4185005485190203	1.3421968995847715	-0.08569564394822173	1.0568498176071293	5.865357687012541	8.980155763528009	0.9139798610633821	0.9840510366826155
ID333657	333657	5	0.9335191249847412	52.374967756139796	28.74486176866836	0.0	104.0	104	1.3812499585839553	1		18809.72972972974	19018.0	13021.0	25161.0	1.183132E7	2256.295259811785	-0.9808809237509546	-855.3936131391571	-0.004680000790770576	-0.002372479158301849	1.4095674348061447	1.369872104687938	-0.26611348636845306	1.028977398680039	5.993692093454469	9.327796711344664	0.8656576026865578	0.9744976816074189
ID339289	339289	5	0.9203112125396729	52.53659826421293	28.844516073906686	0.0	144.0	144	1.367489404667208	1		18888.108766233756	19123.0	13056.0	24466.0	1.1635075E7	2192.181544657293	-0.9811853626642845	-898.6636239835894	0.011796975333936482	0.005425265066269153	1.4271158395351669	1.3236255348831147	3.1265694014269965	1.0781869961893649	5.87486393934158	9.38986772133228	0.8373147243600233	0.9633671083398283
ID329050	329050	5	0.9424830675125122	52.44943275355745	28.789979372182902	0.0	71.0	71	1.3708045353615292	1		18907.345161290315	19131.0	13301.0	24195.0	1.1722554E7	2189.2146296989013	-0.9811317816694907	-898.1909139852904	0.003922195656809805	-0.00275603935088019	1.405844042340166	1.3522417892987098	3.057554521170784	1.0396395477980718	5.90338269632867	9.415049941051468	0.836884541656308	0.958333333333333
ID319844	319844	5	0.9209374785423279	52.6617925956483	28.547207312294013	0.0	6.0	6	1.3724590978652416	1		18875.03210272876	19039.0	13040.0	25399.0	1.1759145E7	2326.3218416343125	-0.9809179144254585	-834.1703004935422	-0.002507516321781348	-1.346281508581149E-4	1.40968754529705	1.35476698027912	-0.41230866361193597	1.0405387537616357	5.917642074822224	9.405705388109537	0.8405737334204205	0.9621329211746523
ID353636	353636	5	0.9266206622123718	52.01470268841537	29.488583157805923	0.0	248.0	248	1.3894408781286245	1		18775.162500000006	18955.0	12944.0	24700.0	1.2016104E7	2276.881952544223	-0.9809344616169574	-848.5239481081337	-0.008636907989775894	-0.0019571616348379884	1.441903270532499	1.3637791945153186	-0.23459475675068842	1.0572849888980345	6.064988985922212	9.543478896201968	0.8368091987518972	0.9522388059701491
ID331619	331619	5	0.9348112940788269	52.433028856351605	28.810938250438898	0.0	89.0	89	1.3680424843277044	1		18898.6796116505	19124.0	13300.0	24514.0	1.1679384E7	2234.6517742069204	-0.9809671519773617	-871.7707371369474	-0.006153471348078702	-0.003955950133908682	1.439832711646868	1.3476412286206756	-0.41942437303141505	1.0684095151352349	5.879617065506091	9.312828785789481	0.8519138297720574	0.9679186228481996
ID339811	339811	5	0.9315822720527649	52.1418186363696	28.930080853172324	0.0	148.0	148	1.3724590978652405	1		18952.437500000007	19082.0	12980.0	25684.0	1.1826321E7	2351.0423403195286	-0.9809788097002191	-831.4890876655417	0.01858404293283184	0.009998346515829343	1.4496531049046666	1.352620047766395	3.005049413968418	1.071737112944987	5.917642074822214	8.937101857414877	0.9310331449767507	0.9880952380952378
ID328045	328045	5	0.9249250888824463	52.48997953759183	28.719062283025217	0.0	64.0	64	1.3779599579804611	1		18937.787878787887	19081.0	13075.0	24746.0	1.1873993E7	2270.548918441299	-0.9809490935547757	-858.9328371138457	0.010758984947210873	-0.00143982469166972	1.4329615381150411	1.3647451539707436	-0.20437122774737607	1.0499847051633202	5.9651733364673785	9.425590886444004	0.8437538374109922	0.9812353401094603
ID332142	332142	5	0.9310653805732727	52.49216625969697	28.757685285610695	0.0	93.0	93	1.3647206441740565	1		18901.56840390881	19131.0	13113.0	24612.0	1.1605563E7	2248.0801911596104	-0.9809890786420168	-867.7148823765494	0.007442671221861886	0.008908115591067677	1.4070466376168336	1.3457882465876536	-0.17138776753818177	1.04551859565166	5.851098308518995	9.13754096747076	0.8806200816758879	0.9700551615445228
ID337769	337769	5	0.9178401231765747	52.298826596531256	28.71729604470585	0.0	133.0	133	1.3535889685077838	1		18910.576859504134	19159.0	13238.0	24416.0	1.1440899E7	2154.508666071886	-0.9810104402151986	-906.8704684214707	-0.013299431258442782	0.010977396009274866	1.4246030824644105	1.3162889440679522	-0.3370551275845412	1.0822875090492796	5.756035785228676	9.17396851846431	0.859446521884821	0.9641719745222931
ID323945	323945	5	0.9468048810958862	51.670317594435815	28.648727817769572	0.0	35.0	35	1.3834389456285954	1		18927.925867507893	18969.0	12455.0	26270.0	1.2000305E7	2424.4751473569077	-0.9809584916351587	-804.3861208068156	-0.0026122212990229233	0.007499159191419354	1.4470917441782578	1.3396885406050996	-0.5752550068938777	1.0801702786265883	6.012704598112546	9.278455842671079	0.8776640735083174	0.961977186311788
ID350570	350570	5	0.9407815933227539	51.134973477149046	29.27653637326095	0.0	226.0	226	1.3586095094257093	1		18881.993453355153	18990.0	12825.0	25766.0	1.1536898E7	2401.3569777072516	-0.9809533545667334	-809.9365023683914	-0.0038400571242894815	0.004175870110079623	1.3996920327708287	1.3295858366386242	-0.5890573743208518	1.0527278451682687	5.798813920709326	8.908206462646088	0.9182659673823393	0.9807073954983923
ID334196	334196	5	0.9326750636100769	52.19603257307205	28.75381347438141	0.0	108.0	108	1.3757622532995064	1		18868.35839999999	19091.0	13144.0	25100.0	1.1792724E7	2294.400692557919	-0.9809717985186533	-847.9175581720722	-0.0033311127504023286	0.006382876323434904	1.4324703680996185	1.3448468373586788	-0.47986356974543104	1.0651550260645555	5.946160831809308	9.70661187426789	0.7930693886487674	0.9491654021244311
ID340340	340340	5	0.9609274864196777	51.330009229102124	29.11846141014839	0.0	152.0	152	1.3888963196604704	1		18908.795275590557	18964.0	12491.0	26172.0	1.2007085E7	2507.4452119926445	-0.9809140673505452	-775.1396971184971	-0.009299322530381947	0.010742727366395626	1.4670294122192566	1.3460876525896492	-0.6402433069733648	1.0898468679932807	6.060235859757698	9.465535578837166	0.849980586255079	0.9586466165413533
ID349556	349556	5	0.9423678517341614	50.90417055595542	29.260083029252357	0.0	219.0	219	1.3713562780022495	1		18805.33601286175	18924.0	12284.0	25550.0	1.1696919E7	2382.056442776994	-0.9809273542086523	-812.0540706518643	-0.0108015084545988	-0.006117325598408665	1.409732947841746	1.3519350439343811	2.4972986740265672	1.0427519829200982	5.908135822493187	9.496199511329529	0.8233048503956835	0.9583654587509637
ID354166	354166	5	0.9234184622764587	52.03737085677845	29.53685030111198	0.0	252.0	252	1.3674894046672075	1		18766.662884927082	18887.0	13087.0	24813.0	1.1579031E7	2284.1255167850727	-0.9809679245660448	-846.9655376372755	0.012602708141748183	0.008807608308484701	1.4270162212376762	1.3398213172577251	3.13481867865883	1.0650795019132977	5.8748639393415765	9.249918922171219	0.8628430887099636	0.9641185647425892
ID357750	357750	5	0.9357165098190308	52.26646786509194	29.541283263075425	0.0	278.0	278	1.3834389456285936	1		18824.551342811992	18942.0	12871.0	25380.0	1.1915941E7	2347.016389901055	-0.9809764422852029	-827.1901327137119	0.009024670815791069	0.001096159969038464	1.4488684593991004	1.3363545073591157	-0.10548282473507244	1.0841946889245229	6.01270459811253	9.449721426447075	0.8461390136307487	0.9634424980959633
ID330609	330609	5	0.9525095224380493	52.31040851286972	28.73215900022927	0.0	82.0	82	1.3801541631250072	1		18900.27142857142	19083.0	13071.0	24832.0	1.1907171E7	2243.81579610389	-0.9809335507878698	-866.7235633501086	0.02248545009244016	0.012533829024683951	1.4422907612331108	1.3639821812875819	0.05980060084507377	1.0574117323670655	5.984185841125434	9.887622847807922	0.769185611184973	0.9625382262996943
ID326520	326520	5	0.9036037921905518	53.38213422001106	28.07748656101736	0.0	53.0	53	1.3801541631250085	1		18815.91600633914	18888.0	13376.0	23548.0	1.1872843E7	2054.11318158838	-0.981056998660553	-948.8038584975243	0.008998182726832102	-0.004474238425292624	1.4128094782031089	1.381264756064092	-1.14653586058781	1.0228375639069394	5.984185841125447	8.861080411943504	0.9577266687458748	0.9905586152635723
ID336760	336760	5	0.9359582662582397	52.11204724133155	28.803417767901216	0.0	126.0	126	1.3674894046672068	1		18905.422330097095	19076.0	13013.0	25162.0	1.1683551E7	2345.081852017326	-0.980938499961444	-829.7420102778108	0.012241800406105476	0.008919741950198031	1.4145779396010951	1.3607167265144091	3.075293002814302	1.0395829727357406	5.874863939341571	9.329883815278103	0.848115901296704	0.9686520376175547
ID321402	321402	5	0.9279846549034119	52.640219366112724	28.628649595029465	0.0	17.0	17	1.3625015847480975	1		18867.7719869707	19055.0	13143.0	24640.0	1.1584812E7	2265.7376221431887	-0.981021776383282	-860.9225573683722	0.009688707391794293	-0.005041013184510115	1.4066290272990944	1.356794570709988	3.0910081565536793	1.0367295518901058	5.83208580386094	9.251820067316801	0.8562082598258441	0.9776892430278881
ID322948	322948	5	0.9285691976547241	52.41758865799607	28.646695532246287	0.0	28.0	28	1.3563804521255043	1		18969.678688524593	19144.0	13051.0	24875.0	1.1571504E7	2303.9091520696015	-0.9809379692122192	-847.416662148622	-4.5431302148199145E-4	-0.006163655834856242	1.422229745172533	1.3265972815624076	-0.3835105241862058	1.0720885418199362	5.779801416051255	9.45711575630244	0.8120922600750506	0.9544740973312393
ID343940	343940	5	0.9259057641029358	52.247759641842414	29.46783788857879	0.0	178.0	178	1.366382573725303	1		18877.641233766222	19091.0	13123.0	25222.0	1.1628627E7	2293.826578070908	-0.9809761904537668	-848.7467425619865	0.003183113892883912	0.0030158149148397278	1.4466138988496793	1.316799435996479	0.08550776985575692	1.098583322034129	5.86535768701254	9.11761385371178	0.8866290885627303	0.9670846394984326
ID342406	342406	5	0.9280372262001038	52.2503244360912	29.410148530279223	0.0	167.0	167	1.370804535361529	1		18876.418679549115	19033.0	12968.0	25481.0	1.1722256E7	2378.1974256550793	-0.9809129492274414	-815.8180905866898	0.010667024672281289	0.0011333794765658334	1.4394239426076532	1.3345189466926384	0.14865560073854833	1.0786088471617452	5.903382696328668	9.444006742770066	0.8317603716841782	0.9665369649805446
ID359297	359297	5	0.9370023012161255	52.531972694045315	29.026594913295128	0.0	289.0	289	1.384532141331087	1		18816.402843601893	19015.0	12810.0	24071.0	1.1910783E7	2158.587765108346	-0.9809895007855144	-899.6378616668417	6.006868760391266E-4	0.004797366396381065	1.4465263654867315	1.3574499419358417	0.10719335871014399	1.0656204113308658	6.022210850441568	8.8867812466974	0.9582456165365886	0.9921691464369621
ID348032	348032	5	0.9267756342887878	52.19738831600433	29.459268673907193	0.0	208.0	208	1.363056688289052	1		18788.86319218241	18994.0	12979.0	24348.0	1.1536362E7	2231.0013152600145	-0.9810547784944179	-872.2163906147848	-0.00632369024167744	0.01211579661684667	1.4247658333126516	1.3299891842912483	0.16396851355550512	1.0712612178661511	5.836838930025445	9.0990784932484	0.8859164175533865	0.9730586370839936
ID356227	356227	5	0.925622284412384	51.964704641539605	29.491359412065307	0.0	267.0	267	1.389440878128625	1		18799.921630094028	18867.0	12793.0	25198.0	1.199435E7	2331.1908384777666	-0.9808802307068275	-827.4495818508365	0.005199954278804887	0.0072555145952555525	1.457685070337215	1.3660165690941304	3.031441997196453	1.0671064343706127	6.064988985922215	9.10545454013879	0.9192563099549199	0.974789915966386
ID351115	351115	5	0.9451333284378052	51.106413645524675	29.40695578152944	0.0	230.0	230	1.3691479733843261	1		18820.093548387093	18882.0	12768.0	25859.0	1.1668458E7	2447.8441448157755	-0.9809106693544137	-790.1449500383765	-0.005685287916690642	-0.005367726035748983	1.433631838229438	1.3417756590251984	-0.7048916296880872	1.0684586716016098	5.8891233178351285	9.54766303106952	0.8118323380014593	0.9619565217391303
ID352651	352651	5	0.9390316009521484	50.91072778127885	29.34351375718157	0.0	241.0	241	1.3641662177265672	1		18807.417886178857	18939.0	12315.0	25229.0	1.1566562E7	2370.6129629698585	-0.9808795287067031	-813.9834841135881	-0.011701403161181234	-0.005875306826506831	1.40555645692184	1.3542620314381364	-0.3466522841139387	1.0378762929868397	5.84634518235448	8.896455137787306	0.928240111593191	0.9832134292565946
ID340880	340880	5	0.9252727031707764	51.60737764543387	29.203563626456642	0.0	156.0	156	1.3608349155190516	1		18913.03273322422	19008.0	13153.0	25870.0	1.1555863E7	2401.96858449356	-0.9809073950920628	-809.0710656818839	-0.021719927969571375	0.01841029560793671	1.441918291233412	1.3367278353587053	-0.5605998819172229	1.078692500516741	5.817826425367392	8.932070341856441	0.9163604879806223	0.9815557337610272
ID332691	332691	5	0.9393240213394165	52.37502780958307	28.79975801044751	0.0	97.0	97	1.3625015847480961	1		18896.477977161518	19082.0	13199.0	24759.0	1.1583541E7	2282.60602376464	-0.981009969506616	-855.3180971923392	0.003890032748093098	0.0011437638113820708	1.441360789272356	1.3224941271968964	-0.4460078320787922	1.089880672912631	5.832085803860929	8.978171785548653	0.9091969020911521	0.9761336515513128
ID358291	358291	5	0.9283730983734131	52.65146959721668	29.096321293383657	0.0	282.0	282	1.3779599579804611	1		18823.16905901117	19088.0	12852.0	23603.0	1.1802127E7	2170.67649607366	-0.981044913078564	-897.6163294093633	0.004915162546406519	-0.00432525054503267	1.4347660835873062	1.3418221193607767	-0.18940318941918943	1.0692669787488722	5.965173336467378	9.4746642441776	0.8350361449346504	0.9594801223241589
ID320403	320403	5	0.9333586096763611	52.68029291166908	28.605394129160704	0.0	10.0	10	1.374111668118136	1		18894.353503184713	19049.0	12981.0	25045.0	1.1865654E7	2303.9522029816653	-0.9808416946909468	-839.7120707240897	0.0019252014599133239	7.373127720584524E-5	1.4244719491417004	1.3437755697036267	2.5250368779609493	1.060051976875775	5.931901453315773	9.088930281882618	0.9023566999284542	0.9689440993788817
ID335762	335762	5	0.940321683883667	52.21571969555694	28.78755186901616	0.0	119.0	119	1.3845321413310863	1		18879.61769352291	18953.0	12819.0	25932.0	1.1950798E7	2351.2707779692278	-0.9809454767524447	-826.7369092671112	0.008995253201531793	6.94976577148037E-4	1.4472896441687688	1.3535892713156479	-0.4186913927969018	1.0692236373608717	6.022210850441563	9.275224814234626	0.8796642274056374	0.9657012195121952
ID344479	344479	5	0.9388628602027893	52.231725276355455	29.43655254127693	0.0	182.0	182	1.3591662025486095	1		18887.870915032676	19121.0	13216.0	24555.0	1.1559377E7	2277.9418118563563	-0.9809174000327078	-852.44284063644	-0.006132762576012224	-0.010539947119779448	1.428400215722901	1.3353169106900742	0.022423201456642117	1.0697087742150457	5.803567046873832	8.963968501439906	0.9076203536719358	0.9729083665338641
ID346014	346014	5	0.9331011176109314	52.24938398961446	29.470354687169575	0.0	193.0	193	1.351351629840357	1		18903.550413223118	19114.0	13046.0	25110.0	1.1436648E7	2294.293114855821	-0.9810498587229802	-853.1062058275461	-2.8535889305969086E-4	0.005420570714442388	1.4204937027286952	1.3144450442252975	-0.08754294907558405	1.0806794159780946	5.737023280570613	9.276456811894604	0.8377843092962324	0.9733870967741934
ID329625	329625	5	0.9267318248748779	52.34774594561129	28.774095714843398	0.0	75.0	75	1.370804535361529	1		18923.371980676326	19147.0	13176.0	24831.0	1.1751414E7	2308.582256973672	-0.980937926786901	-843.6349468983676	-0.010741418554850798	0.010881326394129058	1.4374884020070018	1.3393003351036346	-0.12945648725152364	1.073312956272627	5.903382696328667	9.31872006971874	0.8542761272513997	0.9642857142857141
ID334744	334744	5	0.9387317895889282	52.294667864431055	28.795133735737707	0.0	112.0	112	1.3741116681181345	1		18892.180800000002	19086.0	12946.0	25596.0	1.1807613E7	2383.0831800884575	-0.9809998584357337	-818.6249848081488	0.008117900763391623	-0.015163221192468091	1.4371007968774823	1.3662632081621169	2.8435411181071535	1.051847688126401	5.93190145331576	8.99660907282371	0.9209712908512886	0.9765258215962435
ID354712	354712	5	0.918157696723938	52.21335486264251	29.558281465926555	0.0	256.0	256	1.369147973384325	1		18768.775444264913	18930.0	12997.0	25041.0	1.1617872E7	2271.9358801840963	-0.9809176534125608	-849.3185988793806	-0.010824297107565741	-0.0027251047402759403	1.4482574394184693	1.3260560969779631	0.11071992781725104	1.0921539765316104	5.889123317835119	9.169331821327628	0.8802076400848847	0.9717647058823531
ID325530	325530	5	0.9275504350662231	50.670249041500696	26.833126296612317	0.0	46.0	46	1.3785088366949103	1		18767.883942766286	18941.0	13168.0	23623.0	1.1804999E7	2231.8301958557395	-0.9809798618915898	-867.4222973837333	0.012186618412963054	0.0030206418444423144	1.4355490872355106	1.356047456090544	-0.9463904606756557	1.0586274697009264	5.969926462631883	9.02512093415736	0.9210278985588515	0.9728892331525947
ID341415	341415	5	0.9234961271286011	53.68610657654693	29.005395553160394	0.0	160.0	160	1.375212278361159	1		18877.184000000005	19024.0	13063.0	23750.0	1.179824E7	2276.5607128365305	-0.9810099703040737	-856.7137657029662	-0.00522567258072954	-0.006376486851487575	1.450953756439461	1.3249668216688653	2.6092635339064527	1.0950868600708874	5.941407705644789	9.471099751891634	0.8323354608145931	0.9667440061871615
ID350119	350119	5	0.9607560038566589	51.10469376032642	29.338493177299522	0.0	223.0	223	1.3741116681181356	1		18865.582400000007	18938.0	12661.0	25819.0	1.1790989E7	2436.7150794082154	-0.9808982346706677	-795.1442252603312	0.017114149793167648	0.008010376297629199	1.4196367643328711	1.3581238890226643	-0.623330029037829	1.0452925361282561	5.931901453315769	9.46878886282668	0.8314093919576301	0.9637065637065632
ID327073	327073	5	0.9434680342674255	52.54324878143101	28.68405568946163	0.0	57.0	57	1.3702525705574484	1		18918.62419354838	19082.0	13259.0	24784.0	1.1729547E7	2308.22977770488	-0.9809457189638705	-843.9037491438692	0.003007392502083782	0.0035153612434899316	1.4060751825082005	1.3480031094282214	-0.36569401981510524	1.0430800735352987	5.898629570164157	9.498211875320477	0.8216318791467547	0.9568234387047035
ID338338	338338	5	0.9238437414169312	52.51520046905954	28.729021084664403	0.0	137.0	137	1.3608349155190513	1		18910.344262295075	19128.0	12965.0	24442.0	1.153531E7	2211.035942811008	-0.9809704184248378	-881.7801143273086	0.007660031137465354	0.003550710403286639	1.4257104663114657	1.3506084948330872	-0.31250676565394225	1.0556060262953253	5.8178264253673895	9.412272315560783	0.8252426340747095	0.9706582077716093
ID356770	356770	5	0.9259675741195679	52.27491513383601	29.48836273930862	0.0	271.0	271	1.3807021695643609	1		18812.370839936622	18989.0	12975.0	25063.0	1.1870606E7	2315.6735984677116	-0.9809875073919959	-838.3407972031098	-7.714276095058076E-4	0.0013774500488589018	1.4353855957039334	1.3394356972781702	-0.26794315658555307	1.0716345686625646	5.9889389672899505	9.606940061844318	0.8154354520763983	0.9669992325402917
ID321964	321964	5	0.9207872748374939	52.47888258509823	28.587771584424893	0.0	21.0	21	1.3412374214135963	1		18903.451939291732	19092.0	12939.0	25115.0	1.1209747E7	2295.8581864518005	-0.9811025956930326	-854.945290915672	-0.005468408190892939	0.005247298848816778	1.4080783577476568	1.2952885313520615	-0.5232723915544844	1.0870769899258368	5.651467009609328	9.183367864108899	0.842106651713602	0.9627530364372464
ID346541	346541	5	0.9348976612091064	52.242992891544944	29.483039046285082	0.0	197.0	197	1.3899852232535732	1		18876.135937500017	19013.0	13015.0	25590.0	1.2080727E7	2308.918521838853	-0.9809142526493083	-840.342558638187	-0.004420409301081815	-0.006372418906297154	1.4401081357250567	1.372757612050602	2.991452868411335	1.0490622110438328	6.069742112086723	9.166840274608125	0.9076967388106932	0.9800460475825022
ID342959	342959	5	0.9344866871833801	52.456935287762356	29.41617636770875	0.0	171.0	171	1.3641662177265674	1		18811.147967479686	18999.0	13153.0	24148.0	1.1568856E7	2264.5434654107357	-0.980989584663847	-857.3090837915277	0.015230458712426226	-8.867445208461024E-5	1.4369189653236596	1.320476504510305	0.46049565174261703	1.0881821527423063	5.846345182354483	9.009198164871238	0.9051530897159302	0.9715639810426534
ID355247	355247	5	0.9198578596115112	52.11935711277655	29.549734606897438	0.0	260.0	260	1.367489404667207	1		18764.271544715408	18925.0	13465.0	24314.0	1.1540027E7	2223.6932515429603	-0.9810107537339163	-871.8722759677898	0.009274749294441801	-0.0014010462852937318	1.414524775409707	1.3471044966964785	0.13975079064706677	1.0500482916348095	5.874863939341572	8.905162460878744	0.9309449129269711	0.9793977812995247
ID328617	328617	5	0.9262572526931763	52.423277741240256	28.748240649575934	0.0	68.0	68	1.3713562780022488	1		18910.352657004834	19105.0	13049.0	24493.0	1.1743329E7	2283.300074866214	-0.9810428024407092	-857.196625335564	0.010838658459951637	0.0024369122845980763	1.4301521819179197	1.3423823975531373	0.011713376645890117	1.065383593024437	5.908135822493181	9.117860516509442	0.8930472685578901	0.9726134585289513
ID348584	348584	5	0.9335066676139832	50.91781824061343	29.29337997953657	0.0	212.0	212	1.3796059390068045	1		18861.969889064978	18880.0	12776.0	26009.0	1.1901903E7	2460.618829903571	-0.9808791721896261	-786.4688429400172	-0.001926465965792398	-0.009123845301297891	1.4234222456734424	1.3613958955402516	-0.5927458858932821	1.0455608470220754	5.979432714960925	9.363094073343767	0.8570991679933764	0.96030534351145
ID324533	324533	5	0.9339580535888672	50.231538153364106	27.853725412081733	0.0	39.0	39	1.3752122783611607	1		18863.30868167203	18997.0	12613.0	24963.0	1.1732978E7	2294.636250325826	-0.9810903479679249	-853.0205287604307	0.005597571552075478	0.01870930501472887	1.4308428325192735	1.3501442970739097	1.4176792024271287	1.0597703042706301	5.941407705644803	9.04678793919003	0.9122427035658736	0.9765624999999996
ID337335	337335	5	0.9215401411056519	52.32818320022638	28.799017003342136	0.0	130.0	130	1.371356278002249	1		18920.043478260865	19080.0	13060.0	24902.0	1.1749347E7	2239.7497418620474	-0.9809554534717526	-870.2244484213609	0.008485526035448812	0.00939186555443422	1.4401449061469207	1.3352268497661437	-0.19377602414437878	1.0785769522228772	5.908135822493183	9.312648344432718	0.8560791643483241	0.9605873261205562
ID323505	323505	5	0.9545142650604248	52.11719756082815	28.663155472021277	0.0	32.0	32	1.38889631966047	1		18938.913928012505	18981.0	12652.0	26307.0	1.2101966E7	2414.675637876373	-0.9808997179237317	-805.5844863272417	0.006925659378578653	0.0027717970107310713	1.4375537938476557	1.3618334418877027	2.5377620271225743	1.0556017715756734	6.060235859757693	9.170161408378288	0.9056188029681895	0.9717987804878048
ID359856	359856	5	0.924095630645752	52.25751137370088	28.845770240050797	0.0	293.0	293	1.3790574969501452	1		18857.813694267523	19040.0	12908.0	24444.0	1.1842707E7	2223.8247535749756	-0.9809698293543172	-874.246181652554	0.015457921298950333	0.012226145349227557	1.426191450892222	1.3673644108954925	2.672324578302784	1.0430222108517533	5.974679588796401	9.546657569343756	0.8238000115653842	0.9580792682926828
ID351677	351677	5	0.9251847863197327	51.14875830654086	29.392035233178362	0.0	234.0	234	1.3613906986402502	1		18757.57142857142	18866.0	12404.0	25109.0	1.1554664E7	2424.515908384933	-0.9809347013629771	-796.1191165931641	-0.014046045170795668	0.00439621902044398	1.421483055733288	1.3417385871672332	2.700866738192814	1.0594336850178965	5.822579551531908	8.987340716573838	0.9058637525001098	0.9792166266986416
ID345023	345023	5	0.9480339884757996	52.20255519959227	29.43398468135935	0.0	186.0	186	1.3779599579804604	1		18945.96979332273	19109.0	13236.0	25276.0	1.1917015E7	2303.5692135678432	-0.9809960211518879	-849.1184510770227	0.020406298976079047	0.004038708893856625	1.465885994739282	1.338836462389397	0.19392919146602577	1.0948954826963273	5.965173336467373	9.523530529781556	0.8264888048807868	0.968364197530864
ID353214	353214	5	0.9196746349334717	52.021292692221586	29.42405828564204	0.0	245.0	245	1.3691479733843255	1		18840.084415584424	19005.0	13293.0	25039.0	1.1605492E7	2314.538887722806	-0.9810512544860706	-842.8680513755377	-0.0090929360612061	-0.009536647357913758	1.4388268806655293	1.3396588714369118	0.09663744284506855	1.0740248217982915	5.889123317835123	9.040581520878225	0.9054568928954222	0.9817749603803484
ID331192	331192	5	0.9380245804786682	52.41161670865105	28.749167853237	0.0	86.0	86	1.3746620833888041	1		18910.7056	19103.0	13233.0	24972.0	1.1819191E7	2295.2080347552655	-0.9809462705161823	-848.3613979883794	4.647831075746488E-4	-0.003044607909657512	1.4143904651967183	1.365243930209162	-0.18234296901306604	1.035998354506529	5.936654579480279	9.239524558126282	0.8738811997851793	0.9765441751368253
ID338884	338884	5	0.9552018642425537	51.92784403888533	28.917738534523725	0.0	141.0	141	1.3839856514178182	1		18968.565560821506	19124.0	13227.0	25595.0	1.2007102E7	2334.1273941867607	-0.9808982824318185	-834.6251831996119	0.018701442760511233	0.021081322286482934	1.4531911388588696	1.3637811091436849	-0.28162543574664933	1.0655603961044195	6.017457724277058	9.253737550496322	0.883056630089501	0.9656750572082382
ID333248	333248	5	0.9321881532669067	52.35705893143928	28.772412061204154	0.0	101.0	101	1.386715947327577	1		18862.4952681388	19068.0	13102.0	25060.0	1.1958822E7	2288.875599729269	-0.9809154567624242	-847.1430610390291	-0.011046248455175918	0.005957063038638388	1.4285921661276235	1.3699582310145486	-0.1272065951071281	1.0427997976767893	6.041223355099624	9.319409208302329	0.8740937064987419	0.9739463601532565
ID320962	320962	5	0.9166982769966125	52.714003371045955	28.643109475859294	0.0	14.0	14	1.3558226151896666	1		18882.940691927495	19051.0	13379.0	24717.0	1.1461945E7	2279.2326135582935	-0.9810683509830398	-858.6611140997327	-0.004566011546322445	0.009016520009893178	1.427216195762517	1.3082799572147341	-0.26606113199847564	1.0909103880189317	5.775048289886752	9.297778761382476	0.8394736486367401	0.9751203852327451
ID357326	357326	5	0.9187014698982239	52.34950501169297	29.510432958502644	0.0	275.0	275	1.3746620833888044	1		18844.29855537721	19040.0	12940.0	24787.0	1.1739998E7	2274.8979597866887	-0.9809313232610577	-852.2482085178713	0.006060761943624769	0.006004296893379765	1.4528466703218097	1.325561045583206	0.004981323249732661	1.096023962957211	5.9366545794802805	9.135749516997995	0.8938471860807065	0.9780736100234925
ID358862	358862	5	0.9210346341133118	52.56409487584641	28.953928808741992	0.0	286.0	286	1.370252570557448	1		18859.541800643074	19088.0	12885.0	23615.0	1.1730635E7	2154.0345743569796	-0.9810329564943048	-905.7167923048406	5.629737656145868E-4	0.006339284053922717	1.4011931437586083	1.3626922335188942	0.13928836550461238	1.0282535625379567	5.898629570164154	9.075054789393146	0.9000413786783106	0.9787066246056778
ID330187	330187	5	0.9280080199241638	52.316298713338426	28.73758510778301	0.0	79.0	79	1.3702525705574478	1		18909.977419354844	19102.0	13146.0	24576.0	1.1724186E7	2272.596283332691	-0.9810233564248203	-860.3173085766429	-0.002905977446049701	0.0015229673576957164	1.4141861927369475	1.3614762207740052	-0.15390593410033432	1.0387153085442626	5.898629570164152	9.546621011230961	0.8133203216337556	0.961270333075136
ID339412	339412	5	0.9147837162017822	52.608580388213475	28.826439943832323	0.0	145.0	145	1.3513516298403576	1		18874.304132231387	19099.0	13181.0	24481.0	1.1418954E7	2138.559368418634	-0.9809976845767782	-911.2574519488986	-0.0020560621808652113	-0.0029849375092894036	1.415424960558129	1.321527766933035	-0.3492335985915364	1.07105200206501	5.737023280570618	9.259104375557278	0.8409274256751251	0.9686998394863562
ID327638	327638	5	0.9246184825897217	52.54458309804022	28.729418050978985	0.0	61.0	61	1.374662083388805	1		18898.80830670927	19103.0	13276.0	24833.0	1.1830654E7	2275.82613360399	-0.9809564333539895	-855.5132989231146	0.004333398768782517	0.009928924145989141	1.4279891904146653	1.3653100540458085	-0.5747819791615589	1.0459083533319926	5.936654579480288	9.400122521734106	0.8442763346439223	0.9719844357976655
ID319447	319447	5	0.9280681610107422	52.839000472776114	28.55736349827625	0.0	3.0	3	1.3752122783611607	1		18879.000000000015	19009.0	13147.0	24742.0	1.1818254E7	2246.610444558649	-0.9810461923473652	-869.9097451692356	-0.00235082579581946	0.0045216312031955645	1.4195125668487159	1.3422991902603547	2.993524708862944	1.057523223696041	5.941407705644804	9.020993811714607	0.9174669939231278	0.9788566953797964
ID326103	326103	5	0.9108054637908936	52.88634511677126	27.822635358312528	0.0	50.0	50	1.3702525705574489	1		18855.670967741917	18972.0	13166.0	23811.0	1.1690516E7	2174.2458380460967	-0.9810144621553409	-896.2225030765873	0.003292462195539894	2.567479842714691E-4	1.4348632965267403	1.3297636859076287	-1.2238955768681845	1.079036306776099	5.898629570164162	9.28563091329653	0.8596826325118481	0.964257964257964
ID349139	349139	5	0.9497011303901672	50.42017123283236	29.03291821031709	0.0	216.0	216	1.3708045353615297	1		18864.564019448924	19006.0	12471.0	24729.0	1.1639436E7	2428.661195153856	-0.9810412430287581	-803.8726270371981	0.0024102248729295354	0.024200782698394523	1.4021481700343001	1.3692589167091267	1.2574202088644948	1.0240197474150612	5.903382696328673	9.303718904577806	0.8570331900672291	0.9590733590733591
ID322524	322524	5	0.9313340783119202	52.64067244848311	28.62540550661262	0.0	25.0	25	1.3752122783611611	1		18937.21120000004	19114.0	13177.0	24816.0	1.1835757E7	2285.557012889687	-0.9809815312346674	-854.7502621266086	-5.515623949125597E-4	-0.004165783168868402	1.4367177638175725	1.3529471825870736	-0.3123518871011045	1.0619171112580426	5.941407705644807	9.240138228618887	0.8744647002734965	0.9742790335151997
ID341981	341981	5	0.9185293912887573	53.11457229600895	29.229437791132597	0.0	164.0	164	1.3669361012236934	1		18847.256077795755	19037.0	13282.0	23828.0	1.1628757E7	2202.3136437883704	-0.981060088832802	-886.577342473922	-0.005585448017943007	-0.02147623613505487	1.4201835521711423	1.357122792505742	-0.45640045984737315	1.0464665098940438	5.8701108131770665	9.277744476594139	0.8569813078075689	0.9655981235340113
ID352221	352221	5	0.9464163184165955	51.025434223481554	29.37734497941153	0.0	238.0	238	1.3768615441287577	1		18806.173566878977	18889.0	12506.0	25631.0	1.1810277E7	2408.662285690775	-0.9809015407242273	-802.0133672932402	1.3175476670692412E-4	-0.009608631103241411	1.4110465523914613	1.3785340467681675	2.5924469512308645	1.0235848405046768	5.9556670841383506	9.261698134497005	0.8724871375721881	0.9683153013910352
ID333788	333788	5	0.9395642280578613	52.19959708465848	28.782796463291753	0.0	105.0	105	1.3730101756219848	1		18817.883012820494	18984.0	13053.0	24368.0	1.1742359E7	2236.60958679782	-0.9810273643959257	-870.089712648966	0.011424386733308506	0.0016381151433563603	1.422435628823214	1.3497154538771714	0.2234059436988287	1.0538781524188285	5.922395200986728	9.055415736054567	0.9075915862914209	0.9795597484276727
ID336346	336346	5	0.9346621632575989	52.3818083382754	28.812715099467347	0.0	123.0	123	1.3602789053158535	1		18882.755301794456	19108.0	12965.0	24567.0	1.1575129E7	2243.8959580925107	-0.9809484736856651	-866.5808057845646	-0.006390444987822183	-0.020921307106581712	1.4008844412776458	1.3482234506464812	-0.24579271591130075	1.0390595421003197	5.813073299202866	9.124864739935886	0.8773296201760947	0.962992125984252
ID329188	329188	5	0.9436100721359253	52.45264797249939	28.75781253399663	0.0	72.0	72	1.3774108605456359	1		18924.332268370606	19112.0	13258.0	24804.0	1.1846632E7	2232.1148432419614	-0.9810018242533558	-875.5721495622414	-0.0022007743882211423	0.006254357522134673	1.4150743881327519	1.3640258290246507	-0.26280392808887365	1.037424921157544	5.9604202103028605	9.52351158173556	0.8258335342228225	0.9587155963302749
ID353764	353764	5	0.9154918789863586	52.044487640559694	29.5103833491081	0.0	249.0	249	1.3702525705574486	1		18779.974068071293	18946.0	13082.0	24795.0	1.1587244E7	2291.7515991449827	-0.9809031983908624	-841.8272021593544	-0.011854555256372771	-0.00620601896837593	1.4182169584568989	1.3530942843352098	0.11355601736145617	1.0481287038720177	5.89862957016416	9.0105754892362	0.9129687844473064	0.9802527646129539
ID360423	360423	5	0.9409102201461792	52.32582606563794	28.903107023416833	0.0	297.0	297	1.3746620833888035	1		18883.278400000007	19072.0	13046.0	24491.0	1.1802049E7	2217.637573984693	-0.9810210241161027	-880.2830939691646	-0.002053518991264922	8.531229916542778E-4	1.4203334319599485	1.349850929007044	-0.9701663109268435	1.0522150271843365	5.936654579480274	9.202086620212873	0.881006292880294	0.9682170542635655
ID331744	331744	5	0.9350163340568542	52.58310777100297	28.792188257099056	0.0	90.0	90	1.3702525705574484	1		18861.141479099697	19075.0	12994.0	24385.0	1.173163E7	2225.579743375223	-0.9810575219456715	-877.8341818360848	-0.001341236823692508	-0.001605537727861406	1.4108271467924205	1.3522276266384212	-0.27988377766284944	1.0433355442527639	5.898629570164158	9.195785019873291	0.8765634706808174	0.9665109034267914
ID355811	355811	5	0.9247240424156189	52.119460893490334	29.476273739667853	0.0	264.0	264	1.3708045353615292	1		18794.056179775253	18938.0	12943.0	25443.0	1.1708697E7	2370.5639956791847	-0.980913557999476	-814.9005159278531	-0.0014341482007608835	-0.001040687812993034	1.4289066136214934	1.343423824599796	2.8496264221137215	1.0636305441785376	5.90338269632867	9.107030379559607	0.894452395194132	0.9680436477007012
ID347618	347618	5	0.934810221195221	51.854798854219034	29.4748061367272	0.0	205.0	205	1.3735610322843181	1		18814.27258064515	18986.0	13020.0	25204.0	1.1664849E7	2339.571336174615	-0.9809937602174139	-830.1396862488328	0.013674659443294013	0.0050343069494608	1.4476419143527246	1.3362268758645668	-0.03236895472785623	1.0833803304667629	5.927148327151255	9.145043757013838	0.89060285701429	0.9803459119496848
ID319980	319980	5	0.9357179999351501	52.61208106283991	28.551514961760027	0.0	7.0	7	1.3713562780022501	1		18877.618589743575	18985.0	12952.0	25101.0	1.1779634E7	2311.4074451656475	-0.9809076385751162	-839.2071288621911	5.312610520459825E-4	0.00556552756139477	1.4271038766614517	1.3390676891674238	-0.45395431489636257	1.0657443893286418	5.908135822493192	9.675451639333248	0.7930815408658967	0.9503058103975534
ID332269	332269	5	0.9324191212654114	52.48384142097863	28.780451286799234	0.0	94.0	94	1.3507917161515854	1		18897.502487562208	19106.0	13002.0	24718.0	1.1395194E7	2240.256443980123	-0.9810557399381863	-873.6806309568956	0.01130154077590618	0.0015034151140580058	1.410594659466212	1.325571743205691	2.8295609906333583	1.064140561758586	5.732270154406097	9.126236305292892	0.8648745038191383	0.9773095623987033
ID325103	325103	5	0.9196639657020569	50.8017906650238	26.649115497295377	0.0	43.0	43	1.3823448853976585	1		18864.49999999999	19047.0	13297.0	23906.0	1.1884635E7	2310.7596956897432	-0.981016582145634	-843.7668358534405	0.003570201451796029	-0.006135616895936039	1.4521965795839051	1.33916077818692	-0.9769673952624562	1.0844079390900498	6.003198345783499	9.324920552782777	0.867565505311503	0.958997722095672
ID345582	345582	5	0.9281133413314819	52.19965300188902	29.444924850945274	0.0	190.0	190	1.3685953404764903	1		18889.51857835218	19113.0	13079.0	25022.0	1.1692612E7	2309.4347024501085	-0.9810021836830342	-844.7174923288619	0.007724633219569595	0.00842987761727566	1.455066795416193	1.3143916471770685	0.12532965781673683	1.107026812397396	5.8843701916706035	9.185994883244456	0.8763093640552151	0.9679437060203283
ID343528	343528	5	0.9228223562240601	52.443520961596256	29.464980063186715	0.0	175.0	175	1.3591662025486104	1		18836.932896890357	19060.0	13000.0	24202.0	1.1509366E7	2290.9046978942733	-0.9809738447624202	-847.8900830384542	6.76227277774595E-4	0.001638244847468665	1.4418191410779146	1.314182726864594	0.2644875773290223	1.097122273489196	5.80356704687384	9.32692064379844	0.8383556716177815	0.9614173228346452
ID339947	339947	5	0.9474042654037476	51.61937694594218	28.910271051236098	0.0	149.0	149	1.394332333861208	1		18957.423676012477	19040.0	12731.0	26201.0	1.2170666E7	2399.338648724652	-0.9809227731739257	-812.5261292306226	0.011842126521255068	0.008403394161047795	1.4414579785902852	1.3799865933345603	-0.4382529841557405	1.0445449148220978	6.107767121402859	9.139266046937422	0.9189030518507088	0.9727479182437548
ID335338	335338	5	0.9165986180305481	52.32662345731914	28.8376299600155	0.0	116.0	116	1.3619462549574526	1		18800.91653027823	19027.0	13224.0	23993.0	1.148736E7	2198.979274663231	-0.9810230399160139	-883.9759385597858	0.006924309178580217	-0.0047061409351344665	1.4117666300782448	1.3469145761808292	-0.0685554292121896	1.0481486020303554	5.827332677696416	9.306595053087444	0.8454696876241935	0.9533437013996895
ID350698	350698	5	0.9371998906135559	51.11386718996146	29.37056337603696	0.0	227.0	227	1.3569380597347231	1		18879.85573770493	18966.0	12694.0	25441.0	1.1516712E7	2437.25634235162	-0.9809110819147446	-796.1149595443608	-0.007110281436523844	0.001974763357586999	1.3817132556856337	1.3458773496029162	-0.5348523381953643	1.0266264278043542	5.784554542215782	9.36534735371979	0.8287661510464711	0.9590228526398734
ID349687	349687	5	0.9439970850944519	51.12556674357612	29.326592441995782	0.0	220.0	220	1.3856244745513606	1		18849.4355345912	18871.0	12390.0	25938.0	1.1988241E7	2436.357710815525	-0.9809262715062121	-795.7709155464868	-0.002474198683767574	0.0062138120124410985	1.4283860469011531	1.3619648216260776	-0.45993626270771304	1.048768679058666	6.031717102770603	9.44916618404352	0.8489143093192991	0.9628224582701057
ID330749	330749	5	0.9428046345710754	52.31618276223363	28.72130925084342	0.0	83.0	83	1.3785088366949108	1		18929.355661882008	19106.0	13159.0	25111.0	1.1868706E7	2308.699352963923	-0.980930000994661	-843.5013705235419	0.012670096395090391	0.009030385984663922	1.4438304720622217	1.3586636496033988	-0.3175662063741779	1.0626842577879254	5.9699264626318875	9.325309498832237	0.8626851780576233	0.9774319066147861
ID326655	326655	5	0.9349880218505859	52.44451624803012	28.703380621216443	0.0	54.0	54	1.3735610322843173	1		18926.05111821087	19117.0	13083.0	24966.0	1.1847708E7	2289.4828636578054	-0.9810085289940957	-854.0175304305627	-9.397954912152217E-4	-0.0146634202782295	1.4232636445050002	1.3513800493821075	-0.2931569980006085	1.0531927307612392	5.927148327151249	9.428141192940398	0.8379218281986992	0.968167701863354
ID324089	324089	5	0.9524920582771301	51.02444502600637	28.415437154361292	0.0	36.0	36	1.3883515475980694	1		18929.6409448819	19013.0	12427.0	25677.0	1.2020322E7	2426.270349277796	-0.9809943456052089	-805.4097035899919	0.010343015533722058	0.008730972562596842	1.4172228457086782	1.3857778183999288	-0.5137011074668164	1.022691247392787	6.055482733593179	9.305954084395264	0.8786923054350619	0.9680851063829787
ID337912	337912	5	0.9207623600959778	52.529247145656896	28.742893262523086	0.0	134.0	134	1.368595340476491	1		18915.537337662332	19160.0	12792.0	24471.0	1.1651971E7	2205.000115089956	-0.9811198862750485	-891.5742863748824	-0.0011841423350841913	0.009650074298628178	1.4235194977924748	1.3421043204997818	-0.24392245952409503	1.0606623315707493	5.884370191670611	9.002773165876226	0.9123410904577328	0.9771112865035517
ID340475	340475	5	0.9626539945602417	51.1800033098035	29.281592971368024	0.0	153.0	153	1.3845321413310874	1		18869.623028391146	18962.0	12382.0	25980.0	1.1963341E7	2506.8587327588166	-0.9808627140393525	-771.5982570879622	-0.005984858143567463	0.003500820416139383	1.4299704200888277	1.3586337037955403	-0.603506776628118	1.0525062171606652	6.022210850441573	9.073820516916287	0.9191480115080298	0.9806501547987617
ID357882	357882	5	0.9357150197029114	52.379623029922676	29.52394331316876	0.0	279.0	279	1.3763120084676221	1		18882.21939586644	19062.0	12712.0	25179.0	1.1876916E7	2351.834957041969	-0.9809609859516728	-827.3389575865964	-0.0071067240746294095	-0.00736530047723223	1.424490726387148	1.3681593193242563	0.04226303551003394	1.041173134054822	5.950913957973826	8.900569313671157	0.9439694988223418	0.9889415481832547
ID349697	349697	7	0.9206238389015198	92.41312406570508	42.339774278469264	0.0	220.0	220	1.2108117400911085	1		18694.088842975194	19222.0	12476.0	22390.0	9047939.0	2174.1603987046483	-0.9811709632727103	-896.1058275913254	0.012262251318970315	-3.4076232339304323E-4	1.2853825890356776	1.1825614906849666	-1.1566482431713752	1.086947781709985	4.605779253415833	7.99139964654662	0.9062901982530928	0.9738693467336683
ID340480	340480	7	0.9265334010124207	93.10085344465179	42.459994007317974	0.0	153.0	153	1.2330984890455674	1		18736.224652087483	19277.0	12830.0	22093.0	9424321.0	2034.3802993587392	-0.9809972440772713	-950.8918745238653	0.006005060869740769	5.456268573669E-4	1.2831538820999178	1.2083904030291635	-1.426893117474282	1.0618703019184355	4.776891795338437	8.163910323025984	0.9006557310030932	0.9747817652764309
ID337923	337923	7	0.9148369431495667	93.17720602350357	42.4113639985562	0.0	134.0	134	1.2367739025291271	1		18844.848425196833	19335.0	12318.0	22268.0	9573183.0	2094.832697432949	-0.9810555729733987	-931.7200361409983	-0.0037102119647670685	-0.004727387310067331	1.283134824208851	1.2211846069400842	-1.089468652384891	1.0507296087067417	4.805410552325532	8.34412805157675	0.8673181627637083	0.9702495201535511
ID324099	324099	7	0.9233257174491882	92.37827244896738	42.8817731620228	0.0	36.0	36	1.250157974434786	1		18892.062135922337	19282.0	11689.0	23501.0	9729412.0	2457.7179174775874	-0.9809921494587546	-793.4322497342885	-0.00309787372440576	0.001030203189264653	1.307949967336261	1.2144739439987304	-1.4030500237400518	1.0769683234452563	4.909979327944839	8.480467869475184	0.8579261421877419	0.9726930320150656
ID328205	328205	7	0.9171823859214783	93.39567835059191	42.508757636866065	0.0	65.0	65	1.2477351853855543	1		18886.007782101162	19408.0	12346.0	22140.0	9707408.0	2122.5760379728117	-0.9809347975719345	-915.5996604456899	-6.830858941729114E-4	0.003141625499556673	1.273270015027328	1.241085308427472	-0.8594398290574623	1.0259327109758762	4.890966823286819	8.136145478477804	0.9284684915456997	0.9846889952153113
ID344077	344077	7	0.912377655506134	93.0569650664781	42.21272196987058	0.0	179.0	179	1.2355499795152913	1		18789.755952380965	19297.0	12367.0	22705.0	9470037.0	2069.5623220226707	-0.981141150449035	-944.6891362155886	-0.0032975917343828405	0.004119992024293655	1.2765432246407562	1.2158408363446327	-0.43550253417586937	1.0499262621237682	4.795904299996495	7.9688243287316185	0.9490560595544307	0.9872798434442274
ID348172	348172	7	0.939144492149353	93.35347103176181	42.932636572380225	0.0	209.0	209	1.2238616661860908	1		18826.57575757577	19143.0	12188.0	23619.0	9319155.0	2380.755692171683	-0.9810137001132292	-817.186600329164	-0.0014384193630975815	-0.0048066901801309386	1.2589774716548616	1.2188615054082947	-0.08548912558533277	1.032912653380688	4.705594902870689	8.199953939115053	0.8794306042417843	0.9686888454011747
ID321550	321550	7	0.9029163718223572	92.92889611433068	42.66206111432721	0.0	18.0	18	1.23125666801895	1		18755.025896414336	19191.0	12486.0	22514.0	9415023.0	2018.75404088055	-0.9810781181269375	-963.3930684537745	0.007267460393113917	0.006174152399960916	1.3047964977165154	1.203094190603532	-0.8501651478288559	1.0845339524596693	4.762632416844885	8.528759638198936	0.8227827492246318	0.9579349904397704
ID336911	336911	7	0.9044987559318542	93.22665025377135	42.3738648617889	0.0	127.0	127	1.231870914337039	1		18829.33333333333	19286.0	12624.0	22856.0	9489984.0	2100.7335905083855	-0.980982686810564	-924.7112547080271	-0.002285119021098391	0.0034506363609899905	1.2747812567485095	1.2118774902404	-0.6704597503397967	1.0519060441461219	4.7673855430094045	8.074744597418388	0.918824464267053	0.9814090019569474
ID354319	354319	7	0.8959546685218811	93.13640462529015	42.21631296044262	0.0	253.0	253	1.2269483335503648	1		18651.1204819277	19149.0	12352.0	22270.0	9288258.0	2004.5871493597972	-0.9811260284002697	-967.3229270877919	0.01832637293218735	0.002568119573887455	1.2775521041047069	1.2092085134110588	-0.21125930710489305	1.056519276812613	4.729360533693273	8.340806917806592	0.8542719594174618	0.9660194174757282
ID359439	359439	7	0.9223368763923645	92.84984252084709	42.40342477653654	0.0	290.0	290	1.2477351853855536	1		18786.062256809335	19300.0	12311.0	22087.0	9656036.0	2049.997848145965	-0.981024659005396	-947.5511926338845	3.3907616811465545E-6	-0.008556455387892023	1.2886659859578138	1.2447003942875237	-0.8625586278837689	1.0353222284431398	4.8909668232868135	8.224716395882396	0.9085790482137952	0.9762808349146112
ID357897	357897	7	0.9441460371017456	92.97283332075531	42.49823458228838	0.0	279.0	279	1.2263316216071303	1		18785.800399201602	19338.0	12450.0	22653.0	9411686.0	2209.4739265444696	-0.9810511107393481	-880.3972846789079	-0.003839398625530402	-0.008497792712058172	1.2924847627641844	1.1987072105084593	-1.3253586656734322	1.0782322417297776	4.724607407528759	8.172393118398903	0.8889495034951126	0.964112512124151
ID330763	330763	7	0.9122342467308044	93.25700642398502	42.322967684564354	0.0	83.0	83	1.2300272551631692	1		18820.24603174604	19285.0	12353.0	22165.0	9485404.0	2083.571548232625	-0.9810380879661802	-934.653453746792	-0.002864151304526305	0.010758884677576814	1.282531949804499	1.2095030267124371	-0.9086190367638299	1.0603792809767185	4.753126164515858	8.104198226916006	0.9094296214341671	0.9784735812133074
ID326667	326667	7	0.9223223328590393	93.24044382752543	42.51562648053206	0.0	54.0	54	1.233711818349369	1		18806.827380952374	19341.0	12611.0	22433.0	9478641.0	2116.6487212359125	-0.9811313650184845	-924.0243629662874	-0.0032189798230390426	0.009938750677767177	1.30559657659628	1.1930447227667849	-1.0564496096505709	1.0943400123077336	4.781644921502954	8.037639167479586	0.9301011379543348	0.9805068226120859
ID341013	341013	7	0.9280251860618591	93.17231328680583	42.278243651706994	0.0	157.0	157	1.254989520844877	1		18839.404990403073	19258.0	12281.0	23552.0	9815330.0	2164.443758508009	-0.9811172160042592	-904.494111343278	-0.005534887764934325	-0.0042888163817944944	1.2801817115554284	1.249050981222193	2.669519337047821	1.0249235065671811	4.948004337261007	8.351133862773114	0.8915568586173321	0.9719887955182073
ID342548	342548	7	0.9043722152709961	93.21023622062442	42.278683538822065	0.0	168.0	168	1.2373854100584714	1		18819.234714003942	19257.0	12299.0	23601.0	9541352.0	2169.6246369715245	-0.9809789864360523	-894.691682339644	-0.005241665313402317	-6.310412787251785E-4	1.266323468574198	1.2311091325702117	-0.40656979951012784	1.0286037484999144	4.810163678490048	8.065937328067074	0.9290948059488293	0.9777777777777781
ID356375	356375	7	0.9192194938659668	92.92098118958326	42.508827671099496	0.0	268.0	268	1.2513676099131652	1		18736.09266409266	19172.0	12625.0	22714.0	9705296.0	2140.015741166696	-0.9810466896597639	-906.3514968799803	0.0018917848312972796	0.005548494013863307	1.3313297106758264	1.205182917324216	-1.5500644877592464	1.1046702467636078	4.919485580273909	8.31284912796978	0.8946017822427296	0.9691011235955056
ID354847	354847	7	0.9115075469017029	92.99132085624973	42.41654756470708	0.0	257.0	257	1.2355499795152918	1		18704.472332015805	19209.0	12343.0	22400.0	9464463.0	2132.177755352749	-0.981118442458752	-911.6658174901139	0.004899039029854327	-0.002481364162551159	1.282075146858995	1.2188472271669197	1.9037766744842184	1.0518751803202129	4.7959042999965	8.217523100128224	0.8924800259405382	0.9674017257909878
ID323103	323103	7	0.8943637609481812	92.85952730046834	42.71658890315602	0.0	29.0	29	1.2232433980657127	1		18860.75555555555	19289.0	12292.0	22508.0	9336074.0	2139.805925695162	-0.9811045652190145	-915.3203192098177	0.004076500534703844	0.004704086395319008	1.2411796316945096	1.219130863172054	-1.0591333865197585	1.0180856454286513	4.700841776706177	8.072496606079223	0.9065040642312688	0.9772727272727275
ID351265	351265	7	0.9182555675506592	92.40399197425245	42.2351415825363	0.0	231.0	231	1.2349375631309394	1		18654.92063492063	19176.0	12159.0	22552.0	9402080.0	2203.8059618184875	-0.9811810353539258	-882.6803668154367	0.0060385029196835	7.332282167994666E-5	1.309383076807136	1.1967303602115438	-1.1929021867091745	1.0941337500418045	4.791151173831949	8.267112359112609	0.880931334200073	0.9776915615906885
ID358433	358433	7	0.908517599105835	92.94131059791057	42.272396910652645	0.0	283.0	283	1.2398284241052662	1		18858.541176470568	19366.0	12282.0	22747.0	9617856.0	2140.9263600244935	-0.981046591595394	-911.882062956156	-0.005559635732381206	0.004596995491197135	1.2940662076578682	1.2120961841661997	-0.8991544250011897	1.0676266657402733	4.82917618314811	8.070254741970029	0.9317693634276747	0.9797492767598842
ID346146	346146	7	0.9145019054412842	92.9825917563341	42.56151980329799	0.0	194.0	194	1.236773902529127	1		18820.116370808693	19259.0	12733.0	22960.0	9541799.0	2102.6170339768055	-0.9811480268719021	-931.6865896509772	0.00789752050002452	-0.007750492453052448	1.293790645975138	1.2102495130219544	-1.2970746704102432	1.069028024431577	4.80541055232553	8.462905797944137	0.8431432128235045	0.9637750238322207
ID320556	320556	7	0.8845175504684448	93.04360813151403	42.662689899548226	0.0	11.0	11	1.226948333550365	1		18767.374000000007	19224.0	12814.0	21826.0	9383687.0	1984.644589445888	-0.9810791683974127	-980.6512669491849	0.004816570145634853	0.006805589573796192	1.2775215037435677	1.200772900466165	-0.7844836181934137	1.0639160021412937	4.729360533693275	8.192037733616704	0.8855812213319597	0.9764474975466144
ID332845	332845	7	0.9189102649688721	93.20247541929216	42.404678729827914	0.0	98.0	98	1.234324842893211	1		18776.386904761883	19248.0	12472.0	22364.0	9463299.0	2101.524357072014	-0.9809897034884225	-922.1108914568031	0.005232274996396575	-0.0035319663869107557	1.2849210038185137	1.2052638855304356	-1.1700278521700196	1.0660910189414836	4.786398047667469	8.049959085698587	0.9281781286680661	0.9776699029126217
ID335919	335919	7	0.915736734867096	93.29912686960722	42.36749913967981	0.0	120.0	120	1.2501579744347913	1		18833.393822393806	19264.0	11949.0	23552.0	9755698.0	2197.1133715904	-0.9810610049278525	-888.0659099131316	0.004509859530546588	0.0039911031652804276	1.3036439855884205	1.2166722336681588	0.023600360257790668	1.0714833046350123	4.909979327944882	8.179363559739162	0.9222539055230086	0.9800759013282734
ID338472	338472	7	0.908750057220459	93.22235751583734	42.4967807313822	0.0	138.0	138	1.2294120877052557	1		18833.675298804785	19330.0	12356.0	22103.0	9454505.0	2092.443497103391	-0.9810734062783408	-933.1261898286207	-4.592993733701781E-4	0.014598023321232967	1.2936321772668398	1.2076494564876752	-1.445804892400579	1.0711984097017992	4.748373038351341	8.060274215842199	0.9184490310159173	0.9784524975514206
ID327221	327221	7	0.9390687346458435	93.31502005177701	42.76592272650917	0.0	58.0	58	1.239218122112045	1		18814.055009823172	19261.0	12576.0	22753.0	9576354.0	2162.514813776453	-0.980988144546146	-897.8268088180913	-7.357133168963371E-4	-0.0020359377388557576	1.3009122800935462	1.1964596495196538	-1.2570654359631495	1.087301423508789	4.824423056983594	8.159493140941478	0.9106025980163965	0.9778420038535643
ID334903	334903	7	0.9154629111289978	93.09653167459787	42.479397095619646	0.0	113.0	113	1.2064303960873	1		18744.931249999994	19214.0	12866.0	22237.0	8997567.0	2056.075303818246	-0.9812631329229373	-954.9119700096749	0.0015528113438877723	0.004037149468662328	1.2719580933733465	1.18538740484256	1.8951818745651086	1.073031557596383	4.572507370264256	7.787461521683828	0.9474852342871782	0.985655737704918
ID325681	325681	7	0.8499323129653931	92.76879722482849	42.004456989806016	0.0	47.0	47	1.215177287181412	1		18620.351020408154	19066.0	13353.0	21756.0	9123972.0	1726.128042667166	-0.9812299654114901	-1127.8480185017904	-7.431104498059588E-5	0.023134081980464405	1.243723125208001	1.2222071071279965	-1.1528663839353992	1.0176042325024306	4.639051136567469	8.124652948417712	0.8831396554784133	0.9730807577268193
ID329776	329776	7	0.9192105531692505	93.23128886594009	42.544548624879646	0.0	76.0	76	1.2312566680189505	1		18759.356573705165	19287.0	12440.0	22366.0	9417197.0	2075.5590657641287	-0.9811552818698637	-941.1545310845158	-0.010428292003579564	-0.004203540564114846	1.2923193148821455	1.2018548620342593	-1.227150501958218	1.0752706967418395	4.7626324168448875	7.9407131186421465	0.9491566948806316	0.9871921182266012
ID346672	346672	7	0.9065482020378113	93.08063825697407	42.433930766898854	0.0	198.0	198	1.2367739025291267	1		18795.19960474306	19227.0	12465.0	22269.0	9510371.0	2106.729889052127	-0.9811535517420683	-928.9140783244445	0.0029939227223260935	-0.0011968023283519325	1.268330825658874	1.2142016948920535	2.4238816690646368	1.0445800158198861	4.805410552325529	8.234906276953017	0.8904776841005052	0.9702495201535507
ID344626	344626	7	0.9162093997001648	93.08547127336213	42.23184340869643	0.0	183.0	183	1.231870914337039	1		18823.607569721113	19251.0	12334.0	22768.0	9449451.0	2081.4925876873253	-0.9810653095063837	-937.1253713669619	-0.0018676335492503451	0.002253671671006145	1.2911049639632572	1.2078017196835007	-0.8295541629450953	1.0689709601519575	4.767385543009403	8.040782145461257	0.9266026713434867	0.9794921875000001
ID352818	352818	7	0.9241198301315308	92.38413267627905	42.31323819308004	0.0	242.0	242	1.248341323475898	1		18740.59611650483	19257.0	12341.0	22113.0	9651407.0	2180.243861522086	-0.9810849105953552	-891.6748599219098	0.0024597934070159995	0.002658673923565794	1.3146592655679468	1.2067049850049623	-1.0412371226999118	1.089462032480574	4.8957199494512995	8.60927310545764	0.8300293725787585	0.9608208955223885
[truncated: 1,966 more rows]
