# Supplementary material for: Adhesion pilus retraction powers twitching motility in the thermoacidophilic crenarchaeon Sulfolobus acidocaldarius
Source: Nat Commun. 2024 Jun 14;15:5051. doi: 10.1038/s41467-024-49101-7 (PMC11178785; doi:10.1038/s41467-024-49101-7)
Supplement: Supplementary file 15 — Source Data [file 41467_2024_49101_MOESM15_ESM.zip › TWITCHING FULL TRACK DATASET/Figure 1/MSD data/upsE_100X_1sec_interval_5min_total__5_spots.csv]

LABEL	ID	TRACK_ID	QUALITY	POSITION_X	POSITION_Y	POSITION_Z	POSITION_T	FRAME	RADIUS	VISIBILITY	MANUAL_SPOT_COLOR	MEAN_INTENSITY_CH1	MEDIAN_INTENSITY_CH1	MIN_INTENSITY_CH1	MAX_INTENSITY_CH1	TOTAL_INTENSITY_CH1	STD_INTENSITY_CH1	CONTRAST_CH1	SNR_CH1	ELLIPSE_X0	ELLIPSE_Y0	ELLIPSE_MAJOR	ELLIPSE_MINOR	ELLIPSE_THETA	ELLIPSE_ASPECTRATIO	AREA	PERIMETER	CIRCULARITY	SOLIDITY
Label	Spot ID	Track ID	Quality	X	Y	Z	T	Frame	Radius	Visibility	Manual spot color	Mean intensity ch1	Median intensity ch1	Min intensity ch1	Max intensity ch1	Sum intensity ch1	Std intensity ch1	Contrast ch1	Signal/Noise ratio ch1	Ellipse center x0	Ellipse center y0	Ellipse long axis	Ellipse short axis	Ellipse angle	Ellipse aspect ratio	Area	Perimeter	Circularity	Solidity
Label	Spot ID	Track ID	Quality	X	Y	Z	T	Frame	R	Visibility	Spot color	Mean ch1	Median ch1	Min ch1	Max ch1	Sum ch1	Std ch1	Ctrst ch1	SNR ch1	El. x0	El. y0	El. long axis	El. sh. axis	El. angle	El. a.r.	Area	Perim.	Circ.	Solidity
			(quality)	(�m)	(�m)	(�m)	(sec)		(�m)			(counts)	(counts)	(counts)	(counts)	(counts)	(counts)			(�m)	(�m)	(�m)	(�m)	(radians)		(�m^2)	(�m)
ID609800	609800	2	1.0	50.52454002269063	75.38377913653265	0.0	110.0	110	1.5718381564618655	1		29452.701346389233	29536.0	20231.0	41891.0	2.4062857E7	3702.0154674164764	-0.9811050402536764	-826.2023694196788	0.043077005448670054	0.008612484483642529	1.659476210606187	1.5453861675424572	0.044181044385129924	1.0738262354484258	7.76185502665437	11.06364201885617	0.7968547407951516	0.9572098475967176
ID604683	604683	2	1.0	51.18877710395966	75.88217596223497	0.0	51.0	51	1.5363035492938917	1		29454.914838709657	29701.0	18900.0	39102.0	2.2827559E7	3701.962662353809	-0.9811288048530584	-827.3368215415497	0.00482050363511033	-0.007715292469014711	1.5985959685339912	1.5190039353922211	0.243920230685425	1.052397516087553	7.414876816644721	10.391232453580807	0.862938179504271	0.9611829944547136
ID600591	600591	2	0.9968390464782715	51.87715913273035	75.4277175732297	0.0	9.0	9	1.4574655179508398	1		29195.09259259261	29624.0	20031.0	36774.0	2.0494955E7	3295.5580343035826	-0.9813184918134278	-930.6983347493963	0.00404330979456355	0.003342606737927957	1.4783146253447315	1.455173547865225	-0.8998788664345362	1.0159026237890696	6.673389134980252	9.783671669028475	0.876097769103886	0.9603283173734615
ID602625	602625	2	1.0	51.012616106525954	75.22701040295463	0.0	29.0	29	1.5961943833944823	1		29410.40047393366	29561.0	20109.0	40014.0	2.4822378E7	3724.017006865789	-0.9810781348850828	-818.9529143373675	0.0014521714172741882	0.014349296337420967	1.6273845082630418	1.5969029316045684	0.7388403479591459	1.0190879333084106	8.004264461044675	11.041253392870225	0.8250771115415371	0.957906712172924
ID613376	613376	2	1.0	50.372457645782895	75.38984036879839	0.0	149.0	149	1.3959590102851076	1		29082.795031055884	29521.0	18829.0	37096.0	1.872932E7	3264.6335581446783	-0.9812973861460661	-934.8243848140303	-0.0023429749240997037	0.00679995196463417	1.4397306391004545	1.3781521307662672	-1.5245543488038513	1.044681938197889	6.122026499896411	9.47205013223149	0.8574663647512561	0.9554896142433232
ID605186	605186	2	1.0	51.30149040362017	75.49402938554304	0.0	56.0	56	1.519967329574669	1		29494.049803407564	29679.0	21045.0	38600.0	2.250396E7	3557.2846821490593	-0.9811450737626864	-862.8874897187242	0.007997073561315578	4.630409748967666E-4	1.5658589923036599	1.5117496851504735	1.2938092402745776	1.0357925043310332	7.2580236532157	10.357143236940137	0.8502532061418058	0.96584440227704
ID612098	612098	2	1.0	49.803482663427374	74.96672793342545	0.0	136.0	136	1.5866874829692228	1		29361.328915662623	29528.0	20793.0	40957.0	2.4369903E7	3813.258870066383	-0.981111814651839	-799.9036609990702	0.0036180636790841426	0.004694281006713882	1.6423196909184687	1.5814422810876416	0.2754971654625804	1.0384948667168292	7.909201937754361	10.572452627378533	0.8891827572423501	0.9730994152046787
ID602119	602119	2	1.0	51.790440864024745	75.57119014897016	0.0	24.0	24	1.4796159363492984	1		29264.62690707349	29577.0	19089.0	37766.0	2.1099796E7	3492.0278084194874	-0.9811728329229256	-873.4857654042536	0.005585945880926639	-0.001283051073063374	1.5321277513025924	1.4593736409054816	-0.7971073549914628	1.0498529700399206	6.877773560054431	10.05523602177013	0.8548170958058393	0.9678929765886292
ID610055	610055	2	1.0	50.56312772817992	75.28009163093127	0.0	113.0	113	1.5670180342373194	1		29369.539975399814	29521.0	20289.0	41641.0	2.3877436E7	3737.8506883518376	-0.98131418244707	-825.2796989690673	-0.0030994254178364706	-0.0011819719163686042	1.607007544468434	1.5411832406916253	0.13270121106346147	1.0427102384965394	7.71432376500921	11.211431754064632	0.7712329405842855	0.9469078179696612
ID603417	603417	2	1.0	50.71208900862316	75.96417328757055	0.0	37.0	37	1.5323592461252211	1		29317.731958762895	29612.0	17993.0	39118.0	2.275056E7	3861.1139636534003	-0.9810125133318189	-784.6117549563835	-0.009482517244579573	0.005096058933936497	1.616376156566139	1.4791129781523982	0.36293823472374187	1.0928010100926842	7.376851807328596	10.278989372031035	0.8773645627795186	0.97
ID601371	601371	2	1.0	51.02764496562114	75.04791906797986	0.0	17.0	17	1.5534421271063026	1		29461.32040050064	29627.0	18138.0	39956.0	2.3539595E7	3639.870912976126	-0.9810686786937552	-838.9087136151915	0.003626115312003058	-5.788041101153855E-4	1.640637057674265	1.5034711891947035	1.9238604701076432	1.0912327881407764	7.581236232402764	10.365705989919745	0.8866498003571804	0.9684274438372799
ID613660	613660	2	1.0	50.230013530229286	75.36402480586862	0.0	152.0	152	1.5189716089767642	1		29342.31847968545	29453.0	21818.0	40515.0	2.2388189E7	3442.2846815572602	-0.9812336391846517	-891.3946114725511	0.014358454671951836	-0.00523864890063397	1.6056583337788108	1.4433813682025494	1.474871077162343	1.1124283360941163	7.248517400886662	12.12624072117451	0.6194506019189966	0.9242424242424245
ID609566	609566	2	1.0	51.466031093958286	75.02659619658829	0.0	107.0	107	1.527909734162806	1		29449.415045395603	29640.0	19524.0	39606.0	2.2705499E7	3473.4806700449512	-0.9810746600060962	-879.0228210523059	0.0017057743652850981	-0.0010176022498956383	1.647276327804742	1.4215354487142384	2.1219269984715883	1.1588007385216341	7.334073671847949	10.387362854624143	0.8541704179008534	0.9571960297766753
ID601872	601872	2	1.0	51.51142431261607	75.27559954185341	0.0	22.0	22	1.5665352062997346	1		29442.353884093736	29545.0	19548.0	41085.0	2.3877749E7	3702.6500962290884	-0.9811255128168095	-826.6834812427247	-0.010432521679210958	0.008592681238943292	1.611131684833363	1.5430999014235436	2.3318388645639123	1.0440877375126902	7.7095706388447045	11.247664237403347	0.7658000126842542	0.9586288416075657
ID600082	600082	2	1.0	51.09241983116536	75.70905056757371	0.0	4.0	4	1.5372880438193413	1		29421.53205128207	29601.0	18113.0	39434.0	2.2948795E7	3704.001069550773	-0.9811356164859238	-826.2483407982772	0.0021274850308020087	0.0019044607485016968	1.5867094478410868	1.5172872804941209	0.2722834342784402	1.0457541351854989	7.424383068973749	10.227618227357032	0.891910381018629	0.9713930348258702
ID607787	607787	2	1.0	50.827287972374826	75.35792589801318	0.0	86.0	86	1.5742426831183483	1		29432.84352078243	29628.0	22083.0	37862.0	2.4076066E7	3503.3816158960058	-0.981108388270068	-872.6151488989099	0.007005877997328056	0.009712288202631255	1.6266090206624806	1.5440557599565368	0.011128687940218486	1.0534652069224932	7.785620657476946	10.87871614799502	0.8266997634528677	0.9567757009345791
ID605741	605741	2	1.0	51.732962345871435	75.38541312803002	0.0	62.0	62	1.570875315234328	1		29563.70624235003	29610.0	20708.0	40509.0	2.4153548E7	3533.2004002055214	-0.9811355110146132	-870.3712810889065	-0.004744924319006159	0.00946287540003244	1.6798113184058194	1.4766063202544335	-0.95356072481739	1.1376162321426144	7.752348774325343	10.992297268436147	0.8062435214636852	0.9582843713278495
ID610607	610607	2	1.0	50.755633893404806	75.81637702450737	0.0	119.0	119	1.5728004082547555	1		29433.625916870395	29538.0	18858.0	41868.0	2.4076706E7	3809.5871536090604	-0.9810738986366814	-801.0071778656228	0.0016045501402300864	0.008458857798737491	1.6435204955757095	1.5156348250043141	-0.35097303123318185	1.0843776274215864	7.771361278983406	11.349277062244168	0.7581769319637294	0.956699824458748
ID609326	609326	2	1.0	51.372876280445574	75.32701352418368	0.0	104.0	104	1.5417104893934843	1		29498.130876747156	29658.0	19613.0	39377.0	2.3215029E7	3517.158256739562	-0.9810824566498322	-869.9080620310413	0.0074905367266950885	-0.01097191551757251	1.698965660838496	1.4310610645839072	-1.0319007760497043	1.18720696333981	7.467161204454398	10.73328507429121	0.8145168304090571	0.9561777236762024
ID605472	605472	2	1.0	51.55624426744754	75.43203936090754	0.0	59.0	59	1.584779259208497	1		29572.042117930207	29538.0	19162.0	40958.0	2.4574367E7	3535.3779851981785	-0.9810722968820362	-867.1187067176977	-0.007113851053426316	-0.007229508891739892	1.6380801179621822	1.5425070130489962	1.717714230109266	1.06195959182336	7.890189433096304	10.587255541999088	0.884566530496239	0.9770453207769276
ID612384	612384	2	1.0	50.3255066453382	74.87929088315904	0.0	139.0	139	1.5367958753918656	1		29290.314980793857	29473.0	21057.0	37473.0	2.2875736E7	3219.4701870455774	-0.9810941413955123	-944.2432886388251	-0.016181554489218986	0.0012673459623634385	1.598991260442706	1.4776938840140132	1.8716188312060646	1.0820855914346752	7.419629942809226	10.203955290441666	0.895478194888028	0.9786833855799375
ID609063	609063	2	1.0	50.987357234217086	75.68055513251313	0.0	101.0	101	1.5650858287746454	1		29505.77008652655	29583.0	19990.0	40168.0	2.3870168E7	3502.3390421804247	-0.9810914439522948	-874.2384176931366	0.009374582347714867	-0.012315329238126903	1.6475336179055233	1.513726935722654	-0.639717814745032	1.088395521692286	7.695311260351153	10.800089118771547	0.8290512464748029	0.9614014251781475
ID602427	602427	2	1.0	51.43340487400878	75.23338169347265	0.0	27.0	27	1.4744943704926001	1		29239.817548746505	29590.0	18982.0	37577.0	2.0994189E7	3456.835539700149	-0.9812346473476931	-884.5901110978497	-0.018482193791541698	0.00980581972152478	1.5371877095380435	1.4235156550113228	-1.3065136812659692	1.0798530413954714	6.830242298409274	10.382256777021972	0.7962738302229603	0.9748982360922662
ID608570	608570	2	1.0	50.51111342532894	75.28148996567693	0.0	95.0	95	1.5094795046495388	1		29429.38594164456	29655.0	20238.0	37664.0	2.2189757E7	3276.775166372798	-0.9812166971714731	-938.3341491332221	0.02016253930744909	0.0067085477808777015	1.6178053893551896	1.4560713479566254	1.268692198595341	1.11107562938144	7.158208003760855	10.407757507204622	0.8304239157740434	0.9616858237547892
ID602941	602941	2	1.0	50.91702463560326	75.84603511055667	0.0	32.0	32	1.5641188309506187	1		29353.04207920793	29575.0	18872.0	38560.0	2.3717258E7	3755.571201103005	-0.981209064538126	-816.2444914648811	0.002275982161231391	-0.011231852470284005	1.6673941229263805	1.4912465074427665	0.1243498751816357	1.1181210581915642	7.685805008022122	10.529082110498853	0.871200670551758	0.970588235294118
ID599871	599871	2	1.0	51.31068793760886	75.33467662616285	0.0	2.0	2	1.4386587233502313	1		29266.218658892114	29623.0	19330.0	37516.0	2.0076626E7	3505.9323187493687	-0.9811883318302871	-870.7994507926765	0.009815958846861011	-0.016793002194259974	1.497254310577736	1.4095496133904943	0.7060079649345081	1.0622217879768554	6.502276593057682	10.25127611320159	0.7775340934972982	0.9539748953974898
ID606271	606271	2	1.0	51.09589516621048	74.83978063827259	0.0	68.0	68	1.5249361801264962	1		29454.48177083336	29793.0	19027.0	39362.0	2.2621042E7	3684.5088014389466	-0.9811733191599108	-833.2469893697014	-0.0025631643355237305	-0.010073994161401777	1.5488832066988996	1.5290989240070332	1.04125887953064	1.0129385237156674	7.305554914860849	10.255315324913221	0.8729010922735347	0.9691046658259772
ID611135	611135	2	1.0	50.469286752738924	75.1559726104846	0.0	125.0	125	1.6042309526385667	1		29412.196217494064	29560.0	20885.0	40942.0	2.4882718E7	3683.1472638723376	-0.9811824888070733	-832.7717271375325	0.005185316254977217	0.007957794351086157	1.6386820839655363	1.5813229599977425	-0.3956309974677307	1.0362728711457372	8.085067605841445	11.445947268365153	0.7755147069124345	0.9545454545454545
ID607538	607538	2	1.0	51.185573891921486	75.57583565976569	0.0	83.0	83	1.5670180342373203	1		29526.649318463453	29636.0	18946.0	41228.0	2.3828006E7	3794.638563943101	-0.9810185172685401	-804.3050889236644	0.006011931736974391	0.0012874141466177793	1.6562822210279762	1.5099527336418792	-0.9206849624358127	1.096909978786662	7.714323765009216	11.36095013285836	0.7510665473178847	0.9447031431897559
ID604983	604983	2	1.0	51.32414206887627	75.5381342534184	0.0	54.0	54	1.4984135276655937	1		29395.414304993275	29610.0	21163.0	37940.0	2.1782002E7	3158.794180603844	-0.9812257307195601	-972.7340929291761	0.0021717167885052964	0.002331400903956362	1.5345309120495594	1.4799761085535905	-1.3314551352791337	1.0368619487711097	7.053639228141522	10.044967535551928	0.8784681741152363	0.9693011103853695
ID606007	606007	2	1.0	50.9408016947933	74.9169204778274	0.0	65.0	65	1.5480761624466894	1		29522.20278833968	29759.0	18453.0	40482.0	2.3293018E7	3744.8373897375013	-0.9811329927428118	-819.9184403769192	0.004199775856164036	0.01266432216469019	1.5948169493300781	1.5257483321492755	-1.4345802825870309	1.0452686827345292	7.528951844593095	10.702228067512129	0.826030303595981	0.9605821710127351
ID606775	606775	2	1.0	51.48604320271535	74.99158838494397	0.0	74.0	74	1.5422010894025262	1		29492.87150127228	29580.0	20011.0	41311.0	2.3181397E7	3595.236143838655	-0.9810448090237541	-849.1419815288704	0.01021411233282187	-0.009215570326831794	1.6266574814226988	1.4972847647944076	-1.1836798112388252	1.0864048841410976	7.4719143306189055	10.139506486427141	0.913288760747573	0.980049875311721
ID608055	608055	2	1.0	51.42337931523719	75.44177511463384	0.0	89.0	89	1.574242683118349	1		29450.427696078466	29543.0	21086.0	40478.0	2.4031549E7	3671.0484424968267	-0.9810475696936233	-830.5325243566269	0.007898525373988642	-0.0018136046286263854	1.6387137016828728	1.5403260404487396	2.2521819921703847	1.0638745685332114	7.7856206574769535	11.130070136241354	0.7897821273140704	0.9652327637006487
ID608823	608823	2	1.0	50.12707588694455	75.37455482517194	0.0	98.0	98	1.5828687349946788	1		29465.362650602383	29662.0	20093.0	40387.0	2.4456251E7	3822.234508336917	-0.9811525199157951	-802.6157683031865	-0.01931284435415446	-0.014956637843172586	1.6258542505005948	1.5872510211932678	0.9450300956599134	1.024320809243081	7.871176928438237	11.204074656220085	0.7879479874618855	0.9533678756476683
ID610871	610871	2	1.0	50.385431654479824	76.19805927203343	0.0	122.0	122	1.5592748464750816	1		29376.75403726705	29621.0	19296.0	38794.0	2.3648287E7	3845.0881595032993	-0.9811389244104358	-794.8616632017821	0.01787361835563207	-0.01045919020444672	1.7015958773726245	1.4518060249480176	-0.043948036956614714	1.1720545638550788	7.638273746376969	10.795058630771454	0.8236734589535738	0.9594029850746274
ID613175	613175	2	1.0	49.22604550387436	74.8588087058069	0.0	147.0	147	1.5631512349217644	1		29317.266418835166	29574.0	19249.0	40833.0	2.3659034E7	3627.4018150312827	-0.9811414078459574	-840.9692961745819	0.016202057256237305	0.017797320446662122	1.6026708215130285	1.5539447644236744	0.2303890673289936	1.0313563636268794	7.676298755693078	11.294120095117991	0.7562352723962171	0.9461042765084943
ID607030	607030	2	1.0	51.2805008301459	74.87554421898037	0.0	77.0	77	1.5583042426795215	1		29478.45952677461	29547.0	21916.0	40533.0	2.3671203E7	3480.1654272162564	-0.9810304143989943	-876.1117806268837	0.01476493355772782	0.001213296468726389	1.62586094499232	1.5224858516012254	1.4900352321404078	1.067898886076592	7.628767494047924	10.871145063860046	0.8111733254804354	0.9508293838862564
ID603979	603979	2	1.0	50.485232088055845	76.22225933722741	0.0	43.0	43	1.5847792592084966	1		29392.80963855422	29615.0	20138.0	38215.0	2.4396032E7	3639.4930060768297	-0.9810468244185533	-836.0609878234394	0.02011359580840324	0.007556949041820666	1.6930820240731155	1.5201959630634572	-0.06134300141659032	1.1137261676851602	7.8901894330963	10.279269208783832	0.938367189159898	0.9875074360499705
ID608331	608331	2	1.0	51.184184314343554	75.17146585057138	0.0	92.0	92	1.4318066736266952	1		29236.07817109147	29561.0	19471.0	36319.0	1.9822061E7	3564.3992698468373	-0.9812427994257105	-858.1658426745408	-0.014437510438008049	0.014068590444257569	1.5356811574466511	1.3690879761648729	-0.7226462457754956	1.1216818671860984	6.4404859529189755	9.463282535689197	0.903742878792331	0.9734195402298854
ID604492	604492	2	1.0	51.04545046794266	76.22900727193618	0.0	49.0	49	1.5426915333931095	1		29404.659033078882	29689.0	18651.0	38720.0	2.3112062E7	3649.954042572702	-0.9811581038316214	-839.0215898931922	-5.990426204284859E-4	0.005804008675402504	1.6210765480926586	1.4807547267698633	0.5242457923232452	1.0947637166277329	7.476667456783424	10.282429184275795	0.888641261163895	0.9752014879107255
ID606542	606542	2	1.0	50.64612908550711	75.99358981768961	0.0	71.0	71	1.523447226625674	1		29418.681462141005	29668.0	18586.0	38174.0	2.253471E7	3675.9797527795836	-0.9810950042153129	-830.6433036522075	0.002198002740331437	-0.001866555631462435	1.606946627549839	1.4616885173482197	0.19317610346594843	1.0993769250271905	7.291295536367305	10.5156443386459	0.8285959150731605	0.9581511555277952
ID611662	611662	2	1.0	50.17163551769104	75.38456836324073	0.0	131.0	131	1.5976155390848659	1		29314.717674970343	29422.0	19604.0	40983.0	2.4712307E7	3586.752093542354	-0.9811156786300264	-849.2453635549754	0.019103855656570263	-0.004787666119855709	1.6578267700051266	1.5653013105846136	0.01671310363525169	1.059110318757707	8.018523839538231	12.493296381058057	0.6455802011387123	0.9456278026905838
ID600897	600897	2	1.0	51.05582999688202	75.44983980526891	0.0	12.0	12	1.332182550488143	1		28822.31133671746	29516.0	21107.0	34285.0	1.7033986E7	2723.2323586459433	-0.9815272581992366	-1124.7217840737753	0.015899915173962744	0.009273598537593615	1.3940706332449466	1.2302064353521522	0.7487280593958003	1.1332005695823624	5.575416990977101	11.339283448184405	0.5448989804246787	0.8899848254931725
ID600384	600384	2	1.0	51.17543544653652	75.3078551782148	0.0	7.0	7	1.5224537819640274	1		29481.363398692803	29656.0	18857.0	39422.0	2.2553243E7	3634.271749675726	-0.9810974442586023	-842.0769477807676	0.0017825885387362083	-4.994369253054597E-4	1.6023937773687515	1.468068525879398	-0.8943175065845962	1.0914979438094625	7.2817892840382745	10.367294086426346	0.8513676323942085	0.9659520807061792
ID603712	603712	2	1.0	51.44983356391128	75.54170680411066	0.0	40.0	40	1.551980522146855	1		29443.226130653227	29571.0	17635.0	39715.0	2.3436808E7	3804.024619370309	-0.9809984110233152	-799.1907624875058	-0.010765607953880301	0.003029326329848926	1.6445888114941483	1.4815980113846168	-1.0835017901431936	1.1100101369312785	7.566976853909228	10.766366036676525	0.820340187538259	0.9584587597832637
ID607296	607296	2	1.0	51.28665682674773	75.46119727301246	0.0	80.0	80	1.5819126076135706	1		29463.601694915244	29618.0	19953.0	40647.0	2.4336935E7	3623.59545001966	-0.9811129805796884	-844.7568452590139	0.0014610271767738453	0.003672266218597309	1.6165241770322056	1.5806204102255879	-1.5582629352909336	1.0227149836699208	7.861670676109206	10.895415219076845	0.8322180674063304	0.9616279069767445
ID604229	604229	2	1.0	50.61596694425808	76.02694113148283	0.0	46.0	46	1.5426915333931093	1		29425.587786259573	29707.0	19018.0	38130.0	2.3128512E7	3617.285939408575	-0.9810754784588299	-843.4314961451701	0.002919797381874005	0.0034719908696523912	1.6352476695153375	1.481096656366693	0.0264012850593326	1.104078969111169	7.476667456783423	10.11356497705791	0.9185639365194117	0.9800623052959501
ID611397	611397	2	1.0	49.493332790898656	75.40857217350597	0.0	128.0	128	1.5446517521423913	1		29553.92121982208	29620.0	19634.0	38427.0	2.3258936E7	3650.2425317860198	-0.9808880820730532	-831.0718496263777	-0.023203110805807302	-0.001475805194530281	1.6403982885578507	1.4996174824985518	1.0036544715042508	1.0938778106432452	7.495679961441484	11.01128508784751	0.7768638015585703	0.9471471471471473
ID601668	601668	2	1.0	51.465783135595956	75.38062471636144	0.0	20.0	20	1.4444312236325427	1		29164.62318840578	29615.0	18727.0	37654.0	2.012359E7	3386.50493759418	-0.9813959400904314	-908.5967516270337	0.01822085032798197	-0.026045088157236385	1.6013518237413962	1.362262793578189	-0.8367829405056104	1.1755087427259199	6.554560980867359	11.355376548815956	0.6387786496644247	0.9279946164199201
ID613465	613465	2	1.0	49.73597153981143	74.873230716687	0.0	150.0	150	1.5553887972022724	1		29407.814536340862	29666.0	20402.0	40511.0	2.3467436E7	3859.7304835909963	-0.9812352127898993	-796.8292129375415	0.02012598152030513	-0.007837346874075023	1.6196298151028996	1.5107685389788448	1.793897410564292	1.0720568858268893	7.60024873706083	10.521035091370948	0.8628210494563657	0.9615153337342153
ID601182	601182	2	1.0	51.51868086522141	75.4327321486014	0.0	15.0	15	1.4852292606300543	1		29230.67260273974	29535.0	19102.0	37582.0	2.1338391E7	3497.9172613159985	-0.9812642553752433	-875.334997287701	-0.002165393826691782	0.011638438148485886	1.525734078951932	1.4570975756240172	-1.286908763259722	1.047104946488241	6.930057947864107	10.417550047296388	0.8024454872891982	0.9617414248021111
ID609886	609886	2	1.0	50.68445440704162	75.78918721210012	0.0	111.0	111	1.4775694402988409	1		29407.169444444437	29671.0	18746.0	37558.0	2.1173162E7	3240.871651094864	-0.9810368820484673	-938.8516552545383	-0.008389379220003438	0.01444427463817595	1.6400707748617307	1.379106673818816	-1.0969495272367449	1.1892269147826628	6.8587610553963545	9.972032652186524	0.866738630531535	0.9620000000000002
ID603217	603217	2	1.0	51.15913954225566	75.4389450717	0.0	35.0	35	1.6141032362959236	1		29360.889663182374	29606.0	19692.0	40184.0	2.5279726E7	3662.6287840708974	-0.9811149452846952	-832.9289295932417	0.0016236496210526	-0.0021209316744321785	1.6486803968775228	1.6072594492840637	-0.10369826686892979	1.0257711644575551	8.184883255296283	11.019908122811579	0.8469668372250134	0.9598662207357864
ID611921	611921	2	1.0	49.46391362235548	75.07083452631076	0.0	134.0	134	1.5876407347722266	1		29363.495215311013	29541.0	19652.0	41229.0	2.4547882E7	3766.4693197348693	-0.9810986419176917	-809.3250369796666	0.007751948324951702	0.00781213191804306	1.6261421114074222	1.5777230487844653	0.5174768885983742	1.0306892028105064	7.918708190083392	11.071698615486987	0.8117750380137768	0.9663573085846865
ID612690	612690	2	1.0	50.169776098149605	75.06404359081807	0.0	142.0	142	1.5938229745921821	1		29326.78715814507	29449.0	20736.0	41126.0	2.4663828E7	3626.2024099241426	-0.9810563376987721	-837.669003182504	-0.007704148085992948	0.001078441938719531	1.6575093553968911	1.5615309360100265	-1.1847048399326603	1.0614643086304174	7.980498830222102	11.170895513791649	0.8036444002632455	0.9621776504297995
ID602731	602731	2	1.0	51.23114227453111	75.16300133977434	0.0	30.0	30	1.5348256234594455	1		29354.080976863792	29646.0	18768.0	40224.0	2.2837475E7	3736.176154819737	-0.9811695688340338	-818.7568472073513	0.004895913678181141	-0.002038817654876301	1.5574125226648563	1.5316700974480548	0.631535442251056	1.016806768807259	7.400617438151171	10.646838122225468	0.8204205248472081	0.965880893300248
ID599658	599658	2	1.0	51.725437767974306	75.27660826461579	0.0	0.0	0	1.4610942835268432	1		29204.146099290814	29579.0	19053.0	36869.0	2.0588923E7	3492.2207325451022	-0.9812931057387353	-877.3439345092842	-0.010335345174769606	0.0011492966750767082	1.5183562765358112	1.4142720580483958	-0.8865308891721955	1.073595612594542	6.706661018131864	10.190577886904626	0.8115561899809748	0.9671007539410558
ID604780	604780	2	1.0	51.01389865426437	75.68152509376921	0.0	52.0	52	1.5461202852759852	1		29378.51077313055	29686.0	19403.0	39376.0	2.3179645E7	3572.8080499624066	-0.9811913507167002	-857.9188129254836	0.007429454803838436	-0.0025934248283688774	1.6044662816653983	1.5215818802838357	0.4545869171156469	1.054472521298756	7.5099393399350385	10.35989352460048	0.8792972386596474	0.9693251533742335
ID605292	605292	2	1.0	51.92532820740667	75.3125254806609	0.0	57.0	57	1.5254321749941013	1		29559.13133940179	29775.0	19456.0	40072.0	2.2730972E7	3533.1883941875017	-0.981059373893213	-866.6741203840028	0.0028925519738968995	-0.0011307898623653877	1.6115938221790624	1.4703226735031367	-0.6372482380390062	1.096081731732626	7.310308041025368	10.266148464466477	0.8716265701159163	0.9709595959595959
ID612972	612972	2	1.0	49.88974714427281	75.09819333682296	0.0	145.0	145	1.5641188309506184	1		29286.125465838497	29439.0	20622.0	41562.0	2.3575331E7	3767.7985219356437	-0.9812270082203378	-812.531574708579	0.005602849075207179	-0.003925439609245525	1.6251356978953613	1.5253753436938295	1.237932909340567	1.065400528869146	7.68580500802212	10.670042951582698	0.8483340342083442	0.9625000000000005
ID602222	602222	2	1.0	51.294802531994996	75.30120586087709	0.0	25.0	25	1.529394343161629	1		29405.66279069771	29528.0	18611.0	39497.0	2.2759983E7	3477.5867487481946	-0.9810929048632148	-877.5428286283817	-0.005273362738694746	-0.0043418289736750085	1.6302646809632206	1.467590041293462	1.6197351953762096	1.1108447421232057	7.348333050341501	10.667929659871868	0.8114063624877524	0.9560915275200995
ID612194	612194	2	1.0	49.292195223435606	75.28472087606472	0.0	137.0	137	1.5890695402824346	1		29285.167464114827	29456.0	19770.0	39155.0	2.44824E7	3693.6755513321687	-0.9810990968144265	-823.0937065484758	-0.0016940664395430868	0.0010597550780355874	1.651820686658776	1.532542858960779	3.016773967337971	1.0778300110829393	7.932967568576939	10.639830090699784	0.8805948828847312	0.9760233918128652
ID609405	609405	2	1.0	50.632881432728375	75.21886510749357	0.0	105.0	105	1.5699118834876236	1		29442.649446494484	29587.0	20938.0	40188.0	2.3936874E7	3678.457445544943	-0.9812159839652094	-836.2137635674252	-0.05067124902890604	-0.004899818262390825	1.6652465840035882	1.5670561817800857	2.770572862079298	1.0626591460887918	7.742842521996302	11.028372602242575	0.7999952882788891	0.9548651817116062
ID607870	607870	2	1.0	50.72642468570686	75.12242947927116	0.0	87.0	87	1.5857336581262047	1		29418.13959085439	29597.0	19619.0	41220.0	2.4446474E7	3760.0041498643227	-0.9810913162942126	-811.9046155279915	-0.004399506487183328	-0.0016166167918037196	1.660772227172951	1.5401049129798343	1.4984174042267109	1.0783500612043673	7.899695685425318	10.724734279123766	0.8630722321796919	0.9651567944250872
ID603509	603509	2	1.0	50.58770212443894	75.88425039780341	0.0	38.0	38	1.4867564890650475	1		29160.20879120879	29558.0	19734.0	37700.0	2.1228632E7	3606.2087107982716	-0.9812399489074032	-845.884313374819	0.004105277979097529	0.02009047775324894	1.579064145956998	1.393494670040762	0.6672354240821741	1.1331684145665286	6.944317326357641	12.538410855110461	0.5550785293005654	0.9462435233160624
ID600692	600692	2	1.0	51.578766706211596	74.99931839794417	0.0	10.0	10	1.478081329952272	1		29526.692200557114	29711.0	19888.0	39187.0	2.1200165E7	3480.636429439575	-0.9811090465372995	-881.1493662696486	4.792945020603522E-4	-0.0015441712081503299	1.5527765097473674	1.4250703344465039	-0.6278750364177217	1.0896139455113032	6.86351418156088	11.010888370686882	0.7113964274833066	0.9346278317152105
ID600183	600183	2	1.0	51.26912634075129	75.30678668657089	0.0	5.0	5	1.5029503662221333	1		29205.973154362404	29560.0	19920.0	37811.0	2.175845E7	3260.501150431713	-0.9812934812430569	-939.7736409566004	-0.00370170992980963	-0.01331996130699702	1.565713570835155	1.4525883552744396	1.063614739969837	1.0778783714945468	7.096417363622158	12.000383596999379	0.6192396500764629	0.9290603609209707
ID609655	609655	2	1.0	50.92818489299345	75.51046023610789	0.0	108.0	108	1.615040306468498	1		29410.782810685265	29492.0	20506.0	40577.0	2.5322684E7	3623.2957925690207	-0.9811533096860168	-845.1515043554949	0.016702391473522576	-4.775940058108066E-4	1.6529249945506548	1.61318751630035	0.4453806422943726	1.0246328947185495	8.194389507625306	11.534025060555969	0.7740422849120436	0.9472527472527472
ID606089	606089	2	1.0	51.09580983066684	75.67882942371978	0.0	66.0	66	1.5402377517645003	1		29497.672634271086	29681.0	19562.0	38892.0	2.306718E7	3434.370950196314	-0.9811685723334617	-895.0162648749982	0.005984738336521754	-0.007614036282222833	1.6158046346722774	1.4885324784562388	-1.0651307555654712	1.0855017663759898	7.452901825960845	10.698918045727451	0.8181925917095582	0.9566809029896278
ID609160	609160	2	1.0	50.65667287210765	75.09197875596111	0.0	102.0	102	1.568465626263554	1		29515.412855376977	29682.0	21281.0	39717.0	2.3877969E7	3517.622572070162	-0.9810605733720776	-869.2778516385291	-5.325244091838764E-4	0.0055725192672860056	1.6296915009574424	1.528657078280651	1.4825793811507093	1.0660935824733362	7.728583143502746	10.569247551669529	0.8694039467552581	0.9742360695026961
ID601995	601995	2	1.0	51.46153801685192	75.21433229810823	0.0	23.0	23	1.5328528390663922	1		29281.439588688914	29441.0	19710.0	39395.0	2.278096E7	3446.4007132095285	-0.9810813096943339	-881.1920754225439	0.0013339240827201053	0.0011683096917601058	1.5580351652576798	1.5202410492161067	1.5635804114120428	1.0248606075076456	7.381604933493108	10.228605598737767	0.8866001402102226	0.9669987546699876
ID606858	606858	2	1.0	51.955729567986154	75.1020067639404	0.0	75.0	75	1.5761636633121043	1		29557.215686274525	29676.0	19652.0	41802.0	2.4118688E7	3802.9579611186673	-0.9810426703175616	-804.4197527820185	-0.012267614188475176	0.011065825171977378	1.7363856719197486	1.46431452456049	2.1681499609273356	1.185801030308649	7.804633162135007	11.325369433459386	0.7646410397820614	0.9613583138173301
ID607629	607629	2	1.0	51.13641173685036	74.8810601679595	0.0	84.0	84	1.55975992187847	1		29476.2680798005	29734.0	20640.0	40389.0	2.3639967E7	3820.8627437491573	-0.9811887327216433	-804.7769976855275	0.003932504681307735	-8.04138178601538E-4	1.5907214781655297	1.5357478484145073	2.0654923333391046	1.0357959998496997	7.643026872541475	11.595085798202113	0.7143767595735188	0.9475545079552157
ID608655	608655	2	1.0	50.96180952150979	75.5982674575082	0.0	96.0	96	1.54905317495319	1		29366.126422250312	29561.0	21085.0	39427.0	2.3228606E7	3548.8815972911975	-0.981113056957964	-859.6913056529652	0.004500794437158161	-0.007537373452323959	1.617576820933328	1.5126932010448608	0.49569827398344124	1.069335685396101	7.538458096922129	10.882620690104305	0.7998810437344049	0.9491322561340516
ID601474	601474	2	1.0	51.18628293280277	75.42003119629199	0.0	18.0	18	1.5529550783007573	1		29442.79596977331	29608.0	17854.0	40851.0	2.337758E7	3847.195211435099	-0.9810398462805785	-791.97161206778	0.01672287514332698	-0.023067741252245373	1.6240676047739913	1.5292118667999928	-1.16205442009848	1.0620291668102813	7.576483106238254	10.477967865904782	0.8672082460431743	0.9625603864734296
ID610690	610690	2	1.0	50.45919338782309	75.37544350579117	0.0	120.0	120	1.6056449951807457	1		29442.773474178408	29595.0	19680.0	41538.0	2.5085243E7	3822.405467414649	-0.9810268055516014	-796.5487789620621	0.010244270228517155	-0.0017816114442659621	1.6530984037460592	1.5734776803233044	2.194372611036869	1.0506017494994877	8.099326984334995	10.841356080484372	0.865947531979598	0.9562289562289563
ID608901	608901	2	1.0	50.671232622320474	75.78262720790049	0.0	99.0	99	1.4439074044952311	1		29223.523878437038	29543.0	22343.0	37046.0	2.0193455E7	3065.61555971003	-0.9811746506680066	-993.6836933867589	0.008707008230956765	0.015448430533656556	1.5619423947720248	1.3335193446478197	0.8588853557538036	1.171293390711577	6.549807854702826	10.652362313400063	0.7253482453637894	0.9542936288088646
ID605828	605828	2	1.0	51.78667249676526	75.12802708234547	0.0	63.0	63	1.566535206299734	1		29566.222906403953	29678.0	20576.0	41054.0	2.4007773E7	3754.481477159704	-0.9810920881280352	-817.2258215766941	-0.008911132375600797	9.817195107329974E-4	1.6394607260790253	1.50898034383596	-0.7942027058647733	1.0864692391627666	7.709570638844697	10.768893513980778	0.8354065786757419	0.9654761904761912
ID605081	605081	2	1.0	51.518713831496164	75.32000686672703	0.0	55.0	55	1.5505175393970532	1		29484.41154328732	29631.0	18578.0	40816.0	2.3499076E7	3769.1504799449963	-0.9810322333048691	-809.1817166238268	-0.001750844961779818	0.010366549796285492	1.6147031257356175	1.5037026723649511	-1.1306381173865012	1.073818086122099	7.5527174754156805	10.446019683182499	0.8697840186369453	0.9718654434250767
ID611225	611225	2	1.0	49.75255070959236	75.79130155118736	0.0	126.0	126	1.5544157668929657	1		29366.4411027569	29642.0	18615.0	38565.0	2.343442E7	3703.370207224614	-0.9811266778312517	-824.4435344575735	-0.00450698020183712	0.004252207669870637	1.6121163982097897	1.5066147806920553	0.38062848839565266	1.0700256089809983	7.590742484731809	10.481759874834342	0.8682118512008933	0.9603126879134097
ID602522	602522	2	1.0	50.95063203560694	75.41268712877734	0.0	28.0	28	1.5431818215139872	1		29394.068614993674	29634.0	18865.0	39429.0	2.3133132E7	3640.4023377968288	-0.9810954917365624	-838.0814142690729	-0.0015620976587683885	-0.031380569093362926	1.6094101845217756	1.523334733835375	-1.5584075526818053	1.05650462027455	7.481420582947938	10.30259204553649	0.8857291290547558	0.9800747198007473
ID608154	608154	2	1.0	50.558179394932644	75.92206292974676	0.0	90.0	90	1.527909734162806	1		29362.625647668425	29559.0	18001.0	38881.0	2.2667947E7	3756.6270233406317	-0.9810686890458887	-810.112870429906	0.0054734676282938745	-0.0018368064428473418	1.6309241570490307	1.4591599007210072	0.14942225612305737	1.117714485056196	7.334073671847949	10.508199604159397	0.834638674975054	0.9643750000000002
ID600989	600989	2	1.0	51.25428094970253	75.27779211626687	0.0	13.0	13	1.5164794471522651	1		29371.138157894748	29611.0	19139.0	39011.0	2.2322065E7	3578.9557972690227	-0.9811312322816285	-853.4498371451633	-0.0019392718268715485	0.00983422886197993	1.5546348691459162	1.4902247623805958	-0.7941864212547752	1.0432217396941028	7.2247517700640875	10.733567086925701	0.7880334344122338	0.9494066208619618
ID613276	613276	2	1.0	49.98197961849322	75.31515070174878	0.0	148.0	148	1.4533072626351782	1		29228.873563218356	29517.0	19338.0	37771.0	2.0343296E7	3513.0612211720663	-0.9811955348576945	-868.2622794118414	-0.0020673697490830845	0.009314524135347614	1.494486325603916	1.4253122467424266	1.983268949725464	1.0485325787521913	6.635364125664124	10.442608642564895	0.7646393076095864	0.9516019086571241
ID611487	611487	2	1.0	50.10683165574649	75.22264472025246	0.0	129.0	129	1.5761636633121052	1		29368.62560975611	29507.0	19429.0	41516.0	2.4082273E7	3977.0361117933253	-0.9810002106942484	-762.560665798802	0.009376566252352392	0.002273441234323032	1.6300663807639884	1.542218519661239	3.109392810214433	1.0569620063452785	7.804633162135016	11.251173888765265	0.7747590987404371	0.9513325608342992
ID606622	606622	2	1.0	50.45081609375213	75.61541460569316	0.0	72.0	72	1.5650858287746452	1		29439.348148148114	29728.0	20152.0	38835.0	2.3845872E7	3634.975473028763	-0.9810728273385576	-839.5995627073726	0.00828833091176767	0.0014105333828523527	1.6846679986021253	1.5017257731404001	-0.08408623965776818	1.1218213263258827	7.6953112603511515	10.69623319709773	0.8452288832623179	0.9574216439976343
ID608414	608414	2	1.0	50.637017538819826	75.49215232377043	0.0	93.0	93	1.5713568095951316	1		29404.222358722363	29550.0	19509.0	39805.0	2.3935037E7	3555.7020071336	-0.9811587982875571	-861.2813447890903	0.0025613009062967745	0.007501374226125282	1.6434247036592926	1.5150302612083182	-1.2198696285020945	1.0847471141260063	7.757101900489849	10.953549067238063	0.8124556149867785	0.9639692852923798
ID607377	607377	2	1.0	50.60202333034337	74.96634408331742	0.0	81.0	81	1.5795197570415318	1		29483.13608748484	29618.0	19424.0	41122.0	2.4264621E7	3627.739982480061	-0.9811811717627331	-847.4696394283603	-0.010584926438592648	-0.015086666059978132	1.6572865614304482	1.5565811099689792	1.4314594835759324	1.06469656532288	7.837905045286611	10.79859397257313	0.8446473771673922	0.964327485380117
ID610961	610961	2	1.0	50.706873948594286	75.60587241156577	0.0	123.0	123	1.5728004082547549	1		29406.41891891889	29582.0	20239.0	39118.0	2.3936825E7	3370.356525599916	-0.9812378669097942	-912.6166306854009	0.010487539860694502	-4.5499595327578066E-4	1.616065923903245	1.564944538817943	2.1647861172195633	1.0326665794328507	7.771361278983399	11.261818311509868	0.7699985903415646	0.9634649381261053
ID607120	607120	2	1.0	51.563913394547605	75.57676644967081	0.0	78.0	78	1.4137289241558435	1		29275.310136157324	29651.0	18627.0	37498.0	1.935098E7	3258.476118414233	-0.9812459861161692	-940.1575064898178	-0.001148069514126471	-0.011808911714417357	1.4585151064519757	1.3894803620212133	-1.1408692030868284	1.0496838575899992	6.278879663325439	9.910114060930306	0.8034053467414782	0.9628279883381926
ID612496	612496	2	1.0	49.513150232529625	74.95850362018115	0.0	140.0	140	1.5862106422423101	1		29308.930036188176	29595.0	19433.0	41163.0	2.4297103E7	3776.6485429970007	-0.9810091519617	-801.7742222533692	0.012752192800716912	0.004385363257614324	1.6433936736051167	1.5438511741358822	0.8868546432634212	1.0644767456454798	7.904448811589842	10.545134134510024	0.8932586669112619	0.9753665689149559
ID603031	603031	2	1.0	51.151137218395675	75.57090509076956	0.0	33.0	33	1.5942975385373699	1		29391.678188319438	29520.0	19552.0	40494.0	2.4659618E7	3673.7648928856447	-0.9810634343058834	-828.97014566332	0.0034187854794828915	-0.014960945140962908	1.65467309953473	1.5605220817479368	-0.1379166280429144	1.0603330250100242	7.985251956386618	12.405379766927553	0.6520461876947753	0.9266409266409267
ID603799	603799	2	1.0	51.110260192855215	75.10201444246127	0.0	41.0	41	1.5194695508386815	1		29324.921259842515	29641.0	20170.0	38623.0	2.234559E7	3540.536937325629	-0.9811970491082214	-864.4262415279471	0.0012902268371689015	-0.010121838690192515	1.567526023313361	1.4834458005027105	1.355553053049311	1.056678998843205	7.253270527051179	10.625976737608356	0.8072462164113132	0.9597484276729561
ID600488	600488	2	1.0	51.42735369811432	75.54292036141001	0.0	8.0	8	1.5059673321881555	1		29452.334221038593	29679.0	18585.0	38770.0	2.2118703E7	3518.555655021062	-0.9810588855051436	-867.1112825840072	-0.006660115688529188	6.555057218834162E-4	1.608484452880452	1.4251099591903689	-0.8378670169137414	1.128673926181992	7.124936120609252	10.581958410818105	0.7995741376169153	0.9499366286438525
ID604584	604584	2	1.0	50.72837020698844	76.2286221244973	0.0	50.0	50	1.5838242851782973	1		29379.681544028947	29598.0	20293.0	38955.0	2.4355756E7	3640.163808878407	-0.9810775242925767	-836.9153285847069	0.003562454766915092	-3.0694461286452196E-4	1.6933265019939068	1.5061316218583556	-0.19945944357592077	1.124288526592768	7.8806831807672735	10.650904355111326	0.8729729018406953	0.9724340175953081
ID612014	612014	2	1.0	49.70579104156665	74.75133765230046	0.0	135.0	135	1.5980889768013133	1		29286.852071005902	29456.0	20960.0	39791.0	2.474739E7	3629.677530052346	-0.9810912252063888	-837.2991463130606	-0.002801626104288559	-0.0019563315958060156	1.6520972232665674	1.5875874374671202	0.7599598815078661	1.0406338474826733	8.02327696570274	11.447363924658369	0.7693973195112604	0.9531338226990403
ID604321	604321	2	1.0	50.99897410893194	76.04332050195713	0.0	47.0	47	1.5646024045688969	1		29446.6892725031	29684.0	18737.0	39546.0	2.3881265E7	3650.30910947104	-0.9809633571090036	-831.3793803753784	-0.005217613728377418	-3.316618629450085E-5	1.621084896545653	1.5317466531898405	0.3907302636882421	1.0583244253674502	7.690558134186637	10.866042673310563	0.8185117361737498	0.9523248969982343
ID606368	606368	2	1.0	50.68427113874384	75.68568645004596	0.0	69.0	69	1.5756836378210537	1		29435.614163614155	29687.0	18218.0	39762.0	2.4107768E7	3693.123855799245	-0.9810469311815039	-825.1244734169981	0.0019680355026542515	-1.628227466963204E-4	1.5997478551710471	1.577124054714196	0.878075103793312	1.0143449720326223	7.799880035970495	10.433614236278682	0.9003849690740793	0.9762046400951814
ID611746	611746	2	1.0	50.2313747527411	75.38047986663892	0.0	132.0	132	1.4174696611687845	1		29115.062968515747	29420.0	20854.0	37831.0	1.9419747E7	3230.947367402308	-0.9813055971059446	-946.0422314213947	0.023508134201493655	-0.025828665665535662	1.4768666311038294	1.351606892829499	0.045466969344662544	1.0926746814764368	6.312151546477052	13.014417471995483	0.4683147253615765	0.8942760942760958
ID604071	604071	2	1.0	50.86348791458218	75.98935378170376	0.0	44.0	44	1.5343326651607305	1		30385.21722365041	29505.0	20161.0	45356.0	2.3639699E7	4786.732328146685	-0.9803023744357104	-631.8287380939142	0.008956148560204255	0.004369513163156817	1.5776913186993442	1.5126372864757442	0.6635703051514203	1.043007026737499	7.395864311986651	10.14254919612537	0.903450896092655	0.9743268628678767
ID599974	599974	2	1.0	51.53961131360359	75.11814753530798	0.0	3.0	3	1.506469572432963	1		29399.049333333307	29666.0	19079.0	39720.0	2.2049287E7	3783.441321232277	-0.9812397852126797	-812.8560122914478	0.002186937026862081	0.0012444287445283109	1.5333603245013878	1.4915570653064587	-1.2520504964923493	1.0280265905792483	7.129689246773769	10.79809459741998	0.7683979712959473	0.9445843828715368
ID612285	612285	2	1.0	50.20059737604576	74.94010556753443	0.0	138.0	138	1.5785616012014405	1		29333.690157958652	29522.0	21132.0	38504.0	2.4141627E7	3489.902735694942	-0.9810992379281545	-872.6035912686183	0.0028767979587520053	0.011257154419052723	1.6242641131823592	1.5849602852814033	-0.4451338712893734	1.0247979891142684	7.828398792957594	10.652521417641417	0.8669179058394508	0.9803571428571429
ID613564	613564	2	1.0	50.540433209835975	75.05104801362809	0.0	151.0	151	1.5607296204004133	1		29461.384806973867	29507.0	19355.0	41506.0	2.3657492E7	3871.1165732652366	-0.9811800948114641	-793.5571344377548	-0.0023660671191387513	-0.004646789744324827	1.7099016046916762	1.4579573403741917	2.145646046920829	1.1728063348224043	7.652533124870504	11.355544915875242	0.7457600647612874	0.9543568464730293
ID609727	609727	2	1.0	50.2703443040154	75.70216048932289	0.0	109.0	109	1.5776028634262709	1		29415.707673568784	29578.0	20248.0	39208.0	2.4150296E7	3636.6913657953983	-0.9812101433571713	-844.7757014701206	0.011849553239291483	-0.005984805031653486	1.650090059073496	1.5255941170086402	0.015742389657308124	1.0816048912858718	7.818892540628567	11.006033228970217	0.8111356120905026	0.9597432905484251
ID601777	601777	2	1.0	51.65864697421478	75.20306271170335	0.0	21.0	21	1.4994229003146962	1		29346.305929919123	29663.0	18409.0	38768.0	2.1774959E7	3637.66272849114	-0.9812277606184007	-843.3633986246978	0.004846375639473981	8.669972416194701E-4	1.5402500776659525	1.4931741849393951	1.5374150111538998	1.0315273952639812	7.063145480470547	10.346707058000796	0.8290938793647392	0.959948320413437
ID612785	612785	2	1.0	49.34430207642183	75.13296237838931	0.0	143.0	143	1.543671953913677	1		29325.311139564656	29531.0	18569.0	41208.0	2.2903068E7	3947.741769182097	-0.9812381209417623	-777.0016975079169	0.00606108480774434	-0.0046589236521935445	1.6059885644363343	1.5102725243048716	1.4105049549320443	1.0633766678470944	7.486173709112448	10.481537178671767	0.8562878977239594	0.9591961023142511
ID603314	603314	2	1.0	51.30313525540948	75.33500922853906	0.0	36.0	36	1.5431818215139874	1		29353.0559796438	29627.0	19612.0	39942.0	2.3071502E7	3677.3405250248034	-0.9811786282606213	-832.2355784968298	4.842074932207573E-4	0.0019299346926318567	1.59128954802364	1.5358281975797956	1.3622610433020712	1.036111689140258	7.481420582947941	10.419915297537795	0.865895648035936	0.9680196801968024
ID609974	609974	2	1.0	50.86998670032373	75.03655216072822	0.0	112.0	112	1.586687482969222	1		29446.979591836716	29690.0	21203.0	39295.0	2.4529334E7	3654.583153360092	-0.981079944888361	-835.6316947466561	0.005579894647022886	-0.004720169654840373	1.6473978238112488	1.5697565071395632	1.993333039252744	1.049460738858898	7.9092019377543545	10.933602512367065	0.8314113820207786	0.9674418604651163
ID609481	609481	2	1.0	50.49777008308208	74.94599897982472	0.0	106.0	106	1.599508449155302	1		29425.351126927682	29606.0	20629.0	41231.0	2.4805571E7	3745.2781207781	-0.9811772430638567	-819.0903488560664	0.0010411339217509983	0.0034602241452050273	1.6574988518622467	1.5957492448336716	1.539098264205462	1.038696309729422	8.037536344196281	11.027806020864206	0.8305285710639351	0.9657338663620789
ID599755	599755	2	1.0	51.432176535247216	75.30650439079137	0.0	1.0	1	1.4801271182392597	1		29460.94482758621	29705.0	19344.0	37940.0	2.1359185E7	3321.5659647638745	-0.9811233412092322	-922.0028570250612	0.008553845470989386	0.004361109423604913	1.5244328754909793	1.45359210244999	-0.8519865359046129	1.0487349738083944	6.882526686218949	10.001569718243166	0.8646123501624016	0.967267869071477
ID604879	604879	2	1.0	51.27464880451052	75.6577312306913	0.0	53.0	53	1.558304242679522	1		29498.552926525517	29607.0	17728.0	41184.0	2.3687338E7	3842.1019945187645	-0.981014611626532	-793.4467911844094	0.008806233563859301	0.01391115059428454	1.6309057043145787	1.5056784131546814	-1.3135961161577345	1.0831700116477876	7.6287674940479295	10.60308535375068	0.85270680329728	0.9639639639639641
ID605383	605383	2	1.0	52.08326572599716	75.89492752143153	0.0	58.0	58	1.450702300400028	1		29358.340517241435	29716.0	18743.0	36505.0	2.0433405E7	3387.0915900336768	-0.9812482539953308	-907.1346241989071	4.5979162759247075E-4	0.002794247526616343	1.5237518518229105	1.399466067355831	-0.8335382835687818	1.088809430515101	6.611598494841542	9.565620142341945	0.9080088358843457	0.9727272727272732
ID601286	601286	2	1.0	51.335578258306384	75.51021379545722	0.0	16.0	16	1.4131937248468074	1		29180.32424242422	29633.0	19028.0	36739.0	1.9259014E7	3502.371897495236	-0.9813003353038209	-874.431869362271	0.004383983278723114	0.02148358951487065	1.4508802307957243	1.4174316696837597	0.9918294352895006	1.023598006046688	6.274126537160923	9.91136108027483	0.8025951684517183	0.9628008752735234
ID600281	600281	2	1.0	51.16548883315217	75.14583734982314	0.0	6.0	6	1.558789620122434	1		29404.711083437105	29577.0	19201.0	40419.0	2.3611983E7	3679.3091571692	-0.9810731300063464	-828.5204133134016	0.0061565596785580785	0.010996870115310267	1.5990407992714812	1.5522884525225462	-1.3241071360639778	1.0301183370094393	7.633520620212443	11.537559671907351	0.7206208551890807	0.9519857735625373
ID600793	600793	2	1.0	51.292141239040696	75.31729904937963	0.0	11.0	11	1.4908214494581786	1		29376.6299319728	29602.0	19629.0	39553.0	2.1591823E7	3605.6859319656214	-0.9812672793726076	-853.5530797813853	-0.005625846418569703	0.00797547424043	1.5323660390318674	1.4905960643968157	0.30218645358380447	1.0280223298804658	6.982342335673782	10.413839542468226	0.80907585057487	0.9538961038961044
ID602329	602329	2	1.0	51.34242967967166	75.43814442348284	0.0	26.0	26	1.3965008146952953	1		29179.539534883712	29518.0	18508.0	37077.0	1.8820803E7	3281.5721572680563	-0.9812223807109745	-929.294544408601	-0.010367510116101781	0.0010588457777618455	1.4678328852871454	1.3378974769091192	1.3659618681728574	1.0971191071218773	6.126779626060934	10.011401038346069	0.768161268835225	0.9655430711610489
ID602840	602840	2	1.0	51.54323588603141	75.63988118547078	0.0	31.0	31	1.5274145438292164	1		29410.27461139896	29607.0	18280.0	38755.0	2.2704732E7	3508.9921947483213	-0.981082902847776	-869.356461323362	-7.321300930050286E-4	-0.00109823584542034	1.5981005437413285	1.4651594532531904	-1.1956272668315617	1.0907348959138612	7.329320545683437	10.446531962266212	0.8439744614372051	0.9698113207547173
ID608987	608987	2	1.0	50.57426098863586	75.47008189337674	0.0	100.0	100	1.5890695402824346	1		29509.86074429772	29586.0	20297.0	41111.0	2.4581714E7	3698.424346454843	-0.9811469418364576	-830.4866651863886	0.002133477578060302	0.003873964741030605	1.6106306257600538	1.588816457719781	-1.3603261306872394	1.0137298225570874	7.932967568576938	10.929977567752747	0.8344628399860997	0.9602991944764094
ID610781	610781	2	1.0	50.14639278650631	75.78506798267203	0.0	121.0	121	1.401907342133946	1		29038.899999999987	29591.0	20884.0	36105.0	1.8875285E7	3138.7395963136037	-0.9813981128476301	-976.2096215014246	0.0025568675499470102	-0.0025040230765174015	1.497343512036836	1.3508529663303064	0.9868337657653665	1.108442998133603	6.17431088770609	9.632898255699681	0.836150417200465	0.9607988165680473
ID613084	613084	2	0.996867835521698	49.313074806918785	75.74238717047375	0.0	146.0	146	1.5343326651607307	1		29283.421794871778	29476.0	21943.0	39979.0	2.2841069E7	3223.9271119864256	-0.981155085591654	-945.8234866581514	0.020731706030656473	-0.006918987133092991	1.6587232609265126	1.4104608983297169	-0.6539132531980183	1.1760150620912573	7.395864311986653	11.157557645116718	0.746552785535389	0.944174757281554
ID607711	607711	2	1.0	50.67626557698675	75.64775832993618	0.0	85.0	85	1.5563612191773535	1		29475.528230865737	29732.0	18569.0	40182.0	2.3491996E7	3774.9411554225635	-0.9810344331190763	-807.7925228556736	0.011754611402900824	0.0070114060611198206	1.584360050529438	1.552347282480423	0.931364418141108	1.0206221690277084	7.609754989389856	10.628972891689566	0.8464434316347478	0.9667874396135262
ID607454	607454	2	1.0	50.42275060748128	75.14875765869529	0.0	82.0	82	1.5636351077811868	1		29453.084262701344	29737.0	18513.0	40209.0	2.3768639E7	3756.812524303936	-0.9811445293060146	-815.8998641772646	0.006109687652538395	4.091037163129782E-4	1.5849595945059816	1.5646860179167745	0.9444028293216244	1.0129569615610161	7.6810518818575995	10.925029491796542	0.8086960588119182	0.9556475458308696
ID605652	605652	2	1.0	51.91613225685515	75.31045928534026	0.0	61.0	61	1.5904970622414747	1		29589.106714628284	29592.0	20211.0	40772.0	2.4677315E7	3501.33743294339	-0.9810838408257422	-876.5991510981074	-0.004154120127070203	0.0016894560671719655	1.673282359237019	1.5123258378414834	-1.2131519775667876	1.106429790041322	7.947226947070489	11.234687748368566	0.7912313137711479	0.9527065527065531
ID607956	607956	2	1.0	50.11175613868773	74.99476373230915	0.0	88.0	88	1.5799986170667961	1		29419.782345828266	29676.0	18892.0	39694.0	2.433016E7	3709.6899720390097	-0.9811779515425	-826.8233411932396	-0.004963836780491044	0.008612042035590134	1.6305855441966624	1.5629107122183092	-1.4798114655846544	1.0433005106749182	7.842658171451141	10.916912993995421	0.8269389575106689	0.9565217391304351
ID610516	610516	2	1.0	51.16839152648688	75.47059055213857	0.0	118.0	118	1.5776028634262709	1		29408.68048780486	29605.0	20871.0	39701.0	2.4115118E7	3520.9867124036177	-0.981106693330927	-867.4599106361251	0.004850753675521163	0.005089546098461456	1.6237139721061213	1.5501443921525884	-1.3704695909802096	1.0474598239531554	7.818892540628567	10.908841960363315	0.8256534659858935	0.9563953488372099
ID606953	606953	2	1.0	51.705925594676806	75.32059288436068	0.0	76.0	76	1.527414543829216	1		29515.009079118074	29592.0	19655.0	39080.0	2.2756072E7	3419.651983306263	-0.9810878806489498	-895.4858287700342	0.0074416260373600515	0.003612721919451395	1.6776202565950142	1.4042443180134452	-0.9100773250140259	1.19467832988515	7.329320545683431	11.09542642545813	0.7481446661550909	0.9379562043795618
ID611051	611051	2	1.0	50.9123744651689	75.1269235515091	0.0	124.0	124	1.4376066875800297	1		29236.455344070288	29519.0	19760.0	36319.0	1.9968499E7	3335.6733766865527	-0.9812537119442335	-917.5658057985795	8.429938630722238E-4	0.0019517121294148326	1.4691478920906367	1.421223935720525	-0.8357500696821064	1.0337202007126451	6.49277034072864	9.91019554754921	0.8307597699635221	0.9612948627726954
ID605930	605930	2	1.0	51.890558453579395	75.22202592505288	0.0	64.0	64	1.5194695508386815	1		29460.867279894872	29625.0	20295.0	38996.0	2.241972E7	3422.889417620284	-0.9811823729965403	-897.5683625373947	0.005225793523487865	-0.007950689400051537	1.6172422323881355	1.4464997073721135	-0.7949379877173761	1.118038409649051	7.253270527051179	10.324874197421831	0.8550159222445752	0.9658227848101265
ID608490	608490	2	1.0	50.80750700176923	75.33979220983781	0.0	94.0	94	1.5592748464750799	1		29474.146250000013	29560.0	19040.0	39717.0	2.3579317E7	3435.6109453881754	-0.9810925961698622	-890.3184029248675	0.001026745033459164	-0.009986882057666619	1.6573347105030256	1.4832081070510579	-1.281628805170589	1.117398632480623	7.638273746376951	11.282777882203112	0.7540028820620103	0.9514505624629953
ID608239	608239	2	1.0	50.692194637094154	75.61752780914182	0.0	91.0	91	1.4281034911037886	1		29176.16172106827	29602.0	19762.0	36772.0	1.9664733E7	3342.250463317035	-0.9812899891347463	-915.6773878919868	5.239684679402231E-4	-0.002914928559199066	1.4798107940796945	1.4055172630809072	0.231170510921571	1.0528584976864213	6.407214069767355	9.87982410080279	0.8248608156752691	0.961483594864479
ID606702	606702	2	1.0	50.97896457825484	76.31693764339607	0.0	73.0	73	1.5303832823811416	1		29410.192506459953	29613.0	18689.0	39090.0	2.2763489E7	3789.0647028694416	-0.9810193018746282	-802.3451129803416	-0.004435547299443436	-0.017747609258265705	1.660259019304487	1.4484066836370348	-0.36748783299652305	1.1462657816073303	7.357839302670526	10.724706348368857	0.8038765188926446	0.9473684210526316
ID611310	611310	2	1.0	49.13622266361665	75.88934135114688	0.0	127.0	127	1.5059673321881553	1		29135.959839357394	29485.0	20632.0	37667.0	2.1764562E7	3433.0203623101993	-0.981219059567977	-886.8120515013042	0.012025538444992526	-0.006220020971833787	1.6052121222188673	1.431868459474351	0.021627267676223434	1.1210611642414081	7.12493612060925	10.402203909737768	0.8274468622191208	0.9541693189051559
ID603617	603617	2	1.0	50.54641367225103	75.33604269323234	0.0	39.0	39	1.5804773320049335	1		29375.418379685623	29681.0	19228.0	39557.0	2.4293471E7	3668.448882357567	-0.9810544074317946	-829.3092021374622	0.002828223693655721	0.004730371748143153	1.6325123486210165	1.5502938407796276	0.8832999436133974	1.0530341446754647	7.847411297615658	10.62625476444642	0.873324877444602	0.9626822157434407
ID601571	601571	2	1.0	52.06455077043037	75.38072185096051	0.0	19.0	19	1.4507023004000275	1		29217.720863309347	29610.0	19634.0	36373.0	2.0306316E7	3405.896348026144	-0.9812723959998431	-898.9846345864045	0.007951355728696628	-8.671231980606859E-4	1.5102348293883847	1.42209206914662	-1.5213368703865529	1.061981050421481	6.6115984948415365	9.801732128129366	0.8647900361601703	0.9727272727272726
ID608738	608738	2	1.0	51.260036253431224	74.88686513605208	0.0	97.0	97	1.5279097341628056	1		29626.636010362658	29776.0	19809.0	40356.0	2.2871763E7	3589.68105168316	-0.9811250738060453	-858.0163971968524	-0.010611637229777898	-0.005093071759805967	1.6648844488915377	1.4364696129265042	2.2566155530710863	1.1590112550307878	7.334073671847946	10.191208278263906	0.8873680290060316	0.9655819774718403
ID609250	609250	2	1.0	50.88649240513078	75.36687296768186	0.0	103.0	103	1.560244846473391	1		29520.180916976457	29653.0	19747.0	40128.0	2.3822786E7	3586.8837286509847	-0.9810608179365194	-852.641414800628	0.001712087254642557	8.343784722605342E-4	1.6353514784280572	1.5233243978991042	-0.6416540813800462	1.0735411844538532	7.6477799987059925	10.993432003940041	0.7952041925034733	0.9571683521713272
ID607205	607205	2	1.0	51.23189726155973	75.28733377042194	0.0	79.0	79	1.5573330339577691	1		29490.982521847676	29605.0	18782.0	41368.0	2.3622277E7	3816.5491827951246	-0.981069025990341	-800.89388788339	0.001930667004290073	0.005825037052260414	1.6128196799057697	1.528464853805696	2.3417883368352523	1.0551892481466225	7.619261241718897	11.61707996597913	0.7094613988345488	0.9473995271867613
ID606180	606180	2	1.0	50.899872493455874	74.93388769106109	0.0	67.0	67	1.590972618258153	1		29513.25656324578	29594.0	20646.0	41952.0	2.4732109E7	3714.9897423745997	-0.9810883995247801	-824.269758026312	0.012190667523596911	-1.426253286497141E-4	1.624626217569984	1.5912502525888248	-0.6388030031868095	1.0209746800837012	7.951980073234994	11.379125846999806	0.7717334880027993	0.9409448818897636
ID604153	604153	2	1.0	50.67172995888722	76.28818316092313	0.0	45.0	45	1.5372880438193408	1		29359.659411011522	29548.0	20909.0	38123.0	2.2929894E7	3295.8295693978316	-0.9810904901304851	-924.3683285975302	0.013515018292952014	0.0065312181431747916	1.6675278056300826	1.4423553270278613	-0.1844672886145596	1.1561144292136496	7.424383068973745	10.327778450608763	0.8746945282882139	0.969584109248913
ID611834	611834	2	1.0	50.700834795135535	75.16206904538646	0.0	133.0	133	1.5881171461062107	1		29398.62379807694	29515.0	19338.0	40674.0	2.4459655E7	3624.1409321503493	-0.9811778854816956	-845.7290694415444	-0.0031280973066142004	0.0048069768297773355	1.7385778663407616	1.4651426165012027	-0.9606228050816348	1.1866270537488897	7.923461316247894	10.621758091071209	0.8825351132163373	0.9708794408852648
ID606448	606448	2	1.0	50.610258895176734	75.63635697435203	0.0	70.0	70	1.498413527665592	1		29329.327935222682	29643.0	18844.0	39575.0	2.1733032E7	3676.282492033507	-0.9811596344018001	-830.9474853344392	-0.00636335120970302	-0.01516769375126466	1.607882668924996	1.4286848412982713	1.2949137526905243	1.125428521705238	7.053639228141507	11.045992161514667	0.7264632439808745	0.9464285714285715
ID611571	611571	2	1.0	50.19129995115999	75.42393607265772	0.0	130.0	130	1.5269191929020238	1		29405.34754521964	29571.0	18360.0	38754.0	2.2759739E7	3575.2061009553454	-0.981010039934723	-849.7763307563497	0.004227265241632409	0.010190095280905738	1.6392176697120502	1.427642962273808	1.9702267041941735	1.1481986133992963	7.3245674195189165	11.990122770056896	0.6402426256170645	0.9345057610673139
ID604402	604402	2	1.0	50.74387340362393	75.92411086320253	0.0	48.0	48	1.5866874829692226	1		29431.752701080444	29721.0	19266.0	39420.0	2.451665E7	3725.5447151184017	-0.9811851577079336	-823.961137999828	7.43372559984116E-4	-0.0011496718236349405	1.6281284781449215	1.562203169842107	0.6740050987697361	1.0422002141433866	7.90920193775436	10.588305909080294	0.8865221027562709	0.9730994152046784
ID603124	603124	2	1.0	50.834381227212035	75.66954051951913	0.0	34.0	34	1.5866874829692221	1		29374.816646562125	29602.0	18900.0	40351.0	2.4351723E7	3803.9531535443825	-0.9811107655551191	-802.183425643651	-0.0018321725267829649	-0.00482150533178037	1.622749070665785	1.5815443977808332	1.0399857480943295	1.0260534405121784	7.909201937754355	10.647163424405113	0.8767478061021986	0.9612940496822643
ID601079	601079	2	1.0	51.38870925210604	75.05150784972355	0.0	14.0	14	1.5004315939372328	1		29407.987903225803	29649.0	19069.0	39544.0	2.1879543E7	3581.933764010617	-0.9810632227905633	-850.6848174190505	-0.0032449125347603818	-0.00512526229079501	1.5583936769417035	1.4649183130210865	-0.6430474371626881	1.0638092671036679	7.072651732799582	11.661341618686363	0.6535745025167201	0.9329153605015683
ID612599	612599	2	1.0	49.87854129069404	75.09486131618145	0.0	141.0	141	1.5587896201224345	1		29292.5193026152	29550.0	20899.0	39105.0	2.3521893E7	3592.627406072938	-0.9811112934478009	-847.0140164302633	-0.001404317385687345	0.007612493964686042	1.6480187076922053	1.4848731816107972	0.21343371663804436	1.1098716901226724	7.633520620212448	10.467446582072496	0.875494134041853	0.9668874172185439
ID603894	603894	2	1.0	51.02262771398727	75.6675646198313	0.0	42.0	42	1.568465626263556	1		29425.186503067493	29671.0	19368.0	39693.0	2.3981527E7	3709.2067675961052	-0.9811299561521767	-824.9389374054876	0.012590477524718972	0.007183723635784949	1.6405848327058603	1.5322627260087043	0.5248726285375852	1.070694212460103	7.728583143502767	10.428862193229444	0.8929679875705789	0.9713261648745525
ID611850	611850	3	1.0	48.274064875837006	4.5622800400113634	0.0	134.0	134	1.7909467168795885	1		32119.293396226414	32386.0	21010.0	40316.0	3.4046451E7	3558.0979751688437	-0.9811854282232733	-941.5314411311222	0.011975833266769553	-0.003597312080929603	1.9665676887508754	1.6808648750108426	0.5018316574664939	1.169973695082533	10.076627468773578	12.894801226528648	0.7615453371595827	0.9584086799276673
ID613386	613386	3	1.0	48.208415827520085	4.536903895604945	0.0	150.0	150	1.7615605060170727	1		32176.79142300194	32494.0	21000.0	40083.0	3.3013388E7	3643.7861428725173	-0.9811985221950322	-921.6897338265157	0.010340838735457762	0.0015212285526666946	1.908488682512042	1.6549521527154734	0.7232838989214111	1.1531987069115937	9.748661763421987	13.253274691500211	0.6974425952957999	0.9429885057471267
ID599564	599564	3	1.0	50.7509885987978	4.750030688926018	0.0	0.0	0	1.8417578892492823	1		32200.044762757407	32336.0	22511.0	41229.0	3.596745E7	3467.63381512124	-0.981169718998759	-967.6996349513115	0.03185258314937545	-0.00597780606253246	2.077418871837824	1.6686603339742687	2.06684470238988	1.244962098961153	10.656508860844507	16.35083506793862	0.5008929727438884	0.8889770023790631
ID614415	614415	3	1.0	48.2271862335108	4.635935565232574	0.0	161.0	161	1.6833856604284274	1		32123.449893390174	32536.0	21352.0	40174.0	3.0131796E7	3712.221155351331	-0.981251302499103	-905.7899099909561	-5.996499582399316E-4	0.015072278798464806	1.7566742604453383	1.4696407197982515	0.7229178646422958	1.1953086470593235	8.902605306138172	17.438201653921517	0.3678947518661758	0.8893637226970565
ID604163	604163	3	1.0	50.718603946740146	4.759286465921016	0.0	46.0	46	1.7901017313563183	1		32223.715500945156	32473.0	21920.0	41299.0	3.4092691E7	3512.208561238968	-0.9811940454009629	-957.3810647055908	0.02536158522293792	-0.00805464246461674	2.047631476677157	1.5931526634178879	1.8577427002567286	1.285270096014683	10.067121216444548	14.959426641132785	0.5653081740405494	0.9141130772550705
ID615427	615427	3	1.0	48.211339838742596	4.769605500343803	0.0	172.0	172	1.776101431789927	1		32350.778310940448	32593.0	21427.0	40936.0	3.3709511E7	3731.404475790567	-0.9810740641844671	-898.8491933539797	-0.003689699496564539	0.010000039030280848	1.8552954457492281	1.7211815035503764	0.4992762358237894	1.0779196975578738	9.910268053015525	12.283212348481648	0.8254130781851443	0.9729351376574896
ID602136	602136	3	1.0	50.70575692303014	4.740544935555462	0.0	25.0	25	1.7858708066712001	1		31999.7457305503	32336.0	21730.0	41306.0	3.3727732E7	3394.823333849523	-0.9812819468414974	-988.3083785325944	0.02520191663392384	-0.0015010451365925447	2.0257438827545786	1.6037070655222445	-1.4342456601379925	1.2631632835607034	10.019589954799379	14.193395454779774	0.625010345820135	0.9335695305580144
ID604696	604696	3	1.0	49.97667331291812	4.700774684859577	0.0	52.0	52	1.8995858523740112	1		32423.878457669707	32352.0	22526.0	45899.0	3.8681687E7	3742.5229419408142	-0.981116848930155	-900.2782406287689	-5.192604469419986E-4	0.002648004457552978	2.1565727255288403	1.7186759444038913	2.331555229807135	1.2547872870105423	11.336205902370276	13.641065536627293	0.7655631111019292	0.9445544554455446
ID602653	602653	3	1.0	50.724611541233195	4.811954401781134	0.0	30.0	30	1.759411998685044	1		32107.606829268316	32356.0	22088.0	41172.0	3.2910297E7	3526.294698315411	-0.9811849987214862	-949.655253735283	0.0026411960752258028	0.002364867743542373	1.9183861924034027	1.6353908487113191	1.513122047649289	1.1730444706322545	9.724896132599401	12.375961786147885	0.7978787821879955	0.9529576152771302
ID601105	601105	3	1.0	50.769196566807466	4.783049552574596	0.0	15.0	15	1.794744228612471	1		32148.029217719166	32368.0	22170.0	41292.0	3.4109059E7	3453.2750042251023	-0.9813343341088773	-978.873769236714	0.04126314698490229	-0.020534007968577263	2.0467767028187938	1.6302833508918155	1.8459517570176711	1.2554729836989034	10.119405604254219	15.34109714314473	0.5403212246329743	0.8874531054606083
ID605204	605204	3	1.0	49.169738093382705	4.513924758334768	0.0	57.0	57	1.9268682199055942	1		32496.29119086455	32403.0	22814.0	47559.0	3.9840453E7	3911.7467698020823	-0.9810372093521016	-859.5601840622874	-0.006905764601994874	-0.015846612065450655	2.12623674004419	1.7676123136702004	-1.062360537884234	1.2028863589603287	11.664171607721876	13.981958886503966	0.749769419393818	0.9623529411764704
ID609812	609812	3	1.0	49.04256514641223	3.883461353200767	0.0	111.0	111	1.9343131883959723	1		32361.914100486236	32404.0	20848.0	41195.0	3.9934602E7	3543.9665527374646	-0.9811386594490338	-950.0192685429851	-0.0025401022949660917	0.005071150005649371	2.008671892613113	1.877748416857596	2.1642625279275527	1.0697236512517565	11.754481004847673	14.715764363963078	0.6820994076203455	0.9518860662047727
ID600097	600097	3	1.0	50.78976558942758	4.787083139110876	0.0	5.0	5	1.7972714453939442	1		32170.984067478894	32393.0	22148.0	41394.0	3.432644E7	3460.203288002747	-0.9811923736201077	-970.0919527076046	0.04045568476141786	-0.01162923165589183	2.07384769199929	1.6159878045655374	-1.2895171519901751	1.2833312764738651	10.147924361241307	15.027059521577439	0.5647276762843721	0.9081242024670345
ID600610	600610	3	1.0	50.75842809290758	4.782375585841009	0.0	10.0	10	1.77397053548361	1		32161.207293666026	32460.0	21856.0	41401.0	3.3511978E7	3486.9161428883845	-0.9811671767856265	-961.0553869771048	0.006380432815946071	-0.024885557366795538	2.016757189292502	1.6036660195048573	1.778612340224335	1.2575917708321769	9.88650242219294	13.760928819303274	0.6560803707785762	0.9248554913294791
ID612898	612898	3	1.0	48.2235263278751	4.640172753051427	0.0	145.0	145	1.7692735297943962	1		32103.26447876445	32401.0	20897.0	40163.0	3.3258982E7	3627.854292107939	-0.9812147044971641	-924.4328571806433	-0.0026923854109765894	0.010916693300368607	1.928527038317277	1.6367861037663953	0.7123205664366541	1.178240109614542	9.834218034383275	12.374275645372283	0.8070679941006244	0.9547761882787266
ID610343	610343	3	1.0	49.02953789491641	3.8939814663831265	0.0	117.0	117	1.9237248765077086	1		32365.185761047447	32425.0	21101.0	41717.0	3.9550257E7	3534.9530425405405	-0.9811293706394809	-952.0600517050308	-0.0025786932754191267	-0.013072771762877917	1.9701751809776742	1.8968019882493186	-0.8644874465757495	1.038682578984471	11.626146598405747	14.384511485206238	0.7060824616349545	0.9491656965463716
ID613947	613947	3	1.0	48.21749902131561	4.583062028625896	0.0	156.0	156	1.7382160958129276	1		32184.484969939884	32554.0	20957.0	39945.0	3.2120116E7	3678.640185192197	-0.9812683068735231	-916.6424940307398	0.014870415589525015	0.010107297986318577	1.898016084277756	1.626069409740373	0.8626531715436591	1.167241738211411	9.491992950538133	11.978167770158626	0.831354951390299	0.9614829080404435
ID605756	605756	3	1.0	48.75440674040164	4.646081814092456	0.0	63.0	63	1.934704235238822	1		32567.524696356282	32516.0	22075.0	46529.0	4.0220893E7	3931.0655792454054	-0.9810433840983674	-857.4955219655554	-0.0073381658078412685	-0.007718753451659754	2.150534150572664	1.7718724978870142	2.153256626366569	1.213707054620019	11.759234131012184	14.275012570745051	0.725163443732969	0.9410422213769494
ID609340	609340	3	1.0	49.010316249839114	3.921407459583278	0.0	105.0	105	1.8884023229129594	1		32358.438671209522	32421.0	20689.0	41101.0	3.7988807E7	3593.5125313465755	-0.981176238866075	-938.7263517043601	-0.007748725935662822	-0.011937301026862055	1.9048093828701376	1.8668181461717297	-0.25375901798188194	1.020350796769528	11.203118369763835	16.351225009132012	0.5265604048673361	0.9139201240791006
ID614975	614975	3	1.0	48.25450056675851	4.668660310628243	0.0	167.0	167	1.7845995732867115	1		32397.17188983858	32628.0	21084.0	41622.0	3.4114222E7	3688.8459729379842	-0.9810477501306033	-909.2345846075818	0.021076759180978233	-0.021063592258259226	1.8964834574036156	1.7493624661233604	0.1899621182062381	1.0840997758493582	10.00533057630584	13.315350092005126	0.7091467668957547	0.9393128067826865
ID612403	612403	3	1.0	48.23840889063231	4.554750069198335	0.0	140.0	140	1.7594119986850445	1		32129.18688845403	32410.0	21112.0	39888.0	3.2836029E7	3620.7965583890827	-0.9812279425781513	-927.6489125058079	0.001090350788107153	0.005970565863678007	1.8701149326744722	1.6594217899413097	0.8400385992171662	1.126967805298383	9.724896132599406	12.635242636519726	0.7654690985293738	0.9637305699481866
ID607798	607798	3	1.0	48.66052137517225	4.794971685649944	0.0	87.0	87	1.772263973726891	1		32237.13500482164	32499.0	20962.0	41330.0	3.3429909E7	3373.0204555174446	-0.9812513645108909	-1000.4100979969879	0.0526553598384966	-0.01645844748128923	2.0231511386523464	1.600858103994915	1.890811179455363	1.2637916712315764	9.867489917534883	13.621078448650943	0.6683340176875308	0.923076923076923
ID616012	616012	3	1.0	48.26425298839447	4.708048822350016	0.0	178.0	178	1.8339372259408264	1		32298.81255605381	32448.0	21611.0	40902.0	3.6013176E7	3545.6491151772343	-0.9811065439660964	-946.0749907690376	0.0059856032053712165	-0.059450146148606886	1.9072806504973168	1.7884268352130983	-0.9531148027604603	1.0664571862510979	10.566199463718714	17.85449694305402	0.41651767190052674	0.8748524203069661
ID619596	619596	3	0.9792313575744629	44.884809602866795	1.1982072363326275	0.0	212.0	212	1.4238594891755558	1		32714.615499254836	32444.0	25618.0	44252.0	2.1951507E7	3997.2847659004356	-0.981139577225117	-851.5028356110283	0.04960202136053856	-0.03155999027869618	1.525777433485547	1.3214789830140543	-0.5836141512885016	1.154598334969751	6.369189060451228	16.217474595479743	0.3043179375668078	0.8292079207920797
ID606287	606287	3	1.0	47.54918287103804	4.9124931877827835	0.0	69.0	69	1.9560914256535842	1		32474.529225908333	32347.0	22432.0	47825.0	4.1112754E7	3788.463328741129	-0.981047827228169	-887.443975010991	0.008754525435557107	0.019395704397468346	2.158729647955903	1.750604849552163	-0.9148201874127377	1.2331335929454017	12.020656070060566	15.624121867475527	0.6187950058602854	0.9325221238938052
ID603726	603726	3	1.0	50.73182850380581	4.635090929244425	0.0	41.0	41	1.8069263655563435	1		32153.936802974014	32380.0	21893.0	41361.0	3.4597636E7	3483.219670669934	-0.9812669243106967	-967.0776748538065	0.06312880029047778	-0.037353695958734945	2.0878773963398896	1.6333197567737838	-1.2983914947158794	1.2783029089564013	10.257246263025177	15.875518074520748	0.5114283904800592	0.8673633440514461
ID607310	607310	3	1.0	48.46887096811165	4.95399089316245	0.0	81.0	81	1.7202800779980347	1		32341.496424923404	32635.0	21084.0	40600.0	3.1662325E7	3551.090909708711	-0.9811443605341853	-947.8071096155758	0.004230557021181343	0.002555602956283566	1.8387063591111137	1.6269657351282028	1.5910602561303433	1.1301444888550318	9.297114777792988	11.949870713254917	0.8181475672065005	0.9546120058565156
ID610880	610880	3	1.0	49.09726825358068	3.8712956186959926	0.0	123.0	123	1.941729611640878	1		32385.250201126288	32398.0	21030.0	41643.0	4.0254866E7	3559.8054162552453	-0.9811417024149592	-946.6299559388576	-0.0014537626213444099	-0.0117976387125721	1.991744799351393	1.8977544725729705	-0.9777344188034132	1.0495271270002546	11.844790401973482	13.248315299111887	0.8480392110080464	0.9666408068269977
ID608835	608835	3	1.0	49.03703342639132	3.894206391018779	0.0	99.0	99	1.8755394924215396	1		32368.366925064587	32478.0	20963.0	41281.0	3.7579674E7	3607.374437522576	-0.9811433414024455	-933.7428373912702	-0.021233004869202907	-0.009925693490999293	1.886349041323902	1.8347235247104567	-1.383731152120873	1.028138036013678	11.05101833249933	15.945745313250777	0.5461633037833007	0.9022118742724098
ID618562	618562	3	1.0	46.67432452675312	2.5037946679135867	0.0	202.0	202	1.9587966803255965	1		32480.573228346442	32423.0	17141.0	45836.0	4.1250328E7	4066.2004696048616	-0.981150974291695	-831.594919422347	0.007642879353165661	-0.03143447039401957	2.0729933458937166	1.8931086791536247	-0.7737861740030881	1.0950207818076854	12.053927953212165	13.534083868471763	0.8269528124299532	0.9660952380952386
ID619079	619079	3	1.0	47.51410091851657	2.009774756001337	0.0	207.0	207	1.964196011993915	1		32462.73369992148	32439.0	23174.0	45827.0	4.132506E7	3750.7080428762306	-0.9812396185991404	-905.3890477707148	0.011968408075966892	-0.00428315518864722	2.1228068217409035	1.8232307501981397	-0.5089717631027939	1.1643105632735775	12.120471719515397	14.688065540903565	0.7059926554797668	0.9557721139430285
ID606790	606790	3	1.0	46.15588654081647	4.93796676951697	0.0	75.0	75	1.8884023229129596	1		32403.907312925196	32384.0	20008.0	43145.0	3.8106995E7	3912.4315900915685	-0.9811162465323962	-860.6226375565334	0.014661488830595957	0.005544423195620317	1.9779507831609644	1.823888325760338	1.3711895912013354	1.0844692381790433	11.203118369763837	13.852404656466355	0.7336660948293264	0.9312524693796917
ID616518	616518	3	1.0	48.23623132243832	4.692967159600146	0.0	183.0	183	1.839703043257186	1		32305.302760463044	32445.0	21542.0	41569.0	3.6278855E7	3564.0939999054053	-0.98110227719223	-941.1513527930466	0.00974559622163622	-0.03367875733907691	1.9643781112317666	1.7772855086016808	-0.6054956421737705	1.1052687380415795	10.63274323002193	16.309977406090816	0.5022829906339161	0.8873462911543037
ID601688	601688	3	1.0	50.76018496325889	4.775825001380989	0.0	21.0	21	1.7637063960878931	1		32134.435797665385	32431.0	21960.0	41437.0	3.30342E7	3491.825427861317	-0.9813017999373397	-965.9417660696215	0.039420319750539404	-0.04781922557944736	2.0605912389901273	1.6015119862946972	1.7863835470491525	1.286653647692996	9.77242739424456	14.209581522039096	0.6082046560902096	0.9081272084805652
ID620122	620122	3	0.9590434432029724	44.064418735979594	0.726474768023114	0.0	217.0	217	1.0298494554833773	1		31096.20630372494	32212.0	25200.0	33731.0	1.0852576E7	2306.267875765462	-0.9816263448676903	-1440.7157361925936	-0.019546320083024888	-0.060376627322554964	1.3011470384040869	0.8466307428652609	0.3614825299217981	1.5368530488281136	3.3319414413256045	10.034425573155254	0.41583610277785804	0.8507281553398063
ID603230	603230	3	1.0	50.72943900749262	4.792805639549589	0.0	36.0	36	1.7816298346278334	1		32138.535171102638	32373.0	22002.0	40805.0	3.3809739E7	3499.3022710404857	-0.9812351156147163	-960.5098090869559	0.03566177020540382	-0.032862420819914195	2.045561902614915	1.611563970521574	-1.4121291533062679	1.2693023299303967	9.972058693154223	14.251059987398182	0.6170215802165109	0.920579201404124
ID604241	604241	3	1.0	50.65296748817448	4.737235093585641	0.0	47.0	47	1.84913642803444	1		32350.189548272832	32465.0	22495.0	41679.0	3.6523364E7	3491.2215194802743	-0.9811610243947634	-965.1891332723163	0.03200101120537133	0.0031102836437096673	2.0779505971277907	1.6692559658067223	-1.1525872403430413	1.2448364059753732	10.742065131805791	15.849221898987647	0.5373803150633549	0.8894136166863432
ID611411	611411	3	1.0	48.22259023266412	4.595719809007417	0.0	129.0	129	1.7464654504637582	1		32121.20317145688	32432.0	21011.0	39944.0	3.2410294E7	3635.322387145602	-0.9812003362003854	-922.3302970440631	-2.1771473727669145E-4	4.7838963667016805E-4	1.8834563827984285	1.637562199325717	0.5489660956331619	1.1501586831779342	9.582302347663935	13.721342073914657	0.6395677419746327	0.9504950495049507
ID608342	608342	3	1.0	48.413258652049144	4.922496273465954	0.0	93.0	93	1.748629865038853	1		32193.782953419242	32545.0	20841.0	39898.0	3.2483527E7	3680.2186099915552	-0.981207566907587	-913.4951930674923	3.3191758160304186E-4	0.010013459148872077	1.8608760863490565	1.6492933566983343	0.5924976702104832	1.1282868986232277	9.606067978486509	12.796338062256522	0.7371979342406041	0.9542020774315395
ID609896	609896	3	1.0	48.98840530809351	3.9283987382637044	0.0	112.0	112	1.897992239801239	1		32273.236134453808	32360.0	20571.0	41398.0	3.8405151E7	3572.3136912984046	-0.9811727530184667	-941.6328105010587	-0.00779430781586622	0.008875304756853976	1.8881518075833106	1.8716227617200212	-0.6341563766345812	1.0088313981862986	11.317193397712218	18.170652037881204	0.43073243659887145	0.9147137917787168
ID617071	617071	3	1.0	47.746419496528034	4.235671062303233	0.0	188.0	188	1.9170281585493336	1		32307.820576131653	32286.0	21939.0	42758.0	3.9254002E7	3278.0605889431326	-0.9811296670820561	-1024.8670422594487	0.007886264751727531	0.00821747798758489	2.1369371139391546	1.7415445802892449	-0.6998723126716508	1.227035551156687	11.545343453608984	15.635763804596884	0.5934423261736526	0.9253333333333336
ID613486	613486	3	1.0	48.16159474277063	4.62840345954141	0.0	151.0	151	1.6571165296762582	1		32071.990120746417	32506.0	21268.0	39683.0	2.9217583E7	3749.1121092326107	-0.9811952247983158	-892.7189581219957	-0.0023341498507791574	0.008822968570654757	1.7292890784019588	1.4804614693420306	0.778965161153196	1.1680743566872538	8.626923988596248	15.64685923116217	0.4428039483843409	0.8810679611650485
ID611936	611936	3	1.0	48.25415671988809	4.523607832924079	0.0	135.0	135	1.7833274337119869	1		32121.735490009494	32389.0	21192.0	40051.0	3.3759944E7	3614.9520803602863	-0.9811851569721913	-926.7803623218842	-0.013327940967223452	-0.0025650111209249257	1.924447313624059	1.6804174772304599	0.6878358903106315	1.1452197681232112	9.991071197812296	14.02272213013119	0.6384946480457715	0.9502712477396023
ID615522	615522	3	1.0	48.27720616613575	4.636153135558296	0.0	173.0	173	1.8165299702060722	1		32308.760110294115	32502.0	21574.0	41061.0	3.5151931E7	3573.78793271651	-0.9811665062157412	-941.9618862547907	-8.695122549324754E-4	-0.058327933702362424	1.9526250825442564	1.742771794477634	-0.757633907943602	1.1204135209966044	10.36656816480904	16.15232857677632	0.4993149742009046	0.8840697203080664
ID605304	605304	3	1.0	49.08336506621016	4.566611670521051	0.0	58.0	58	1.917422730573384	1		32530.292079207913	32469.0	23084.0	47521.0	3.9426714E7	3933.950946783156	-0.9810525624449796	-856.3095944510301	0.020395133714944388	-0.019311259312052402	2.0916496351533014	1.7992892900925146	2.257631958067643	1.162486569931039	11.550096579773497	13.34868282007403	0.8145516955903604	0.9597156398104268
ID604795	604795	3	1.0	49.77450923956097	4.470218536604116	0.0	53.0	53	1.9626548614922132	1		32428.07619795756	32306.0	23080.0	47114.0	4.1280941E7	3826.3016069193804	-0.9810836252877578	-879.1036823935947	0.0061329147890957746	-0.029917372873534825	2.183533916728563	1.801569215048272	2.1190340112748287	1.2120177778848515	12.101459214857321	15.488169068031654	0.6339389614396703	0.9288580809923384
ID617599	617599	3	1.0	46.842544003517894	2.5501278634110864	0.0	193.0	193	1.963425587954865	1		32393.902592301634	32322.0	16998.0	45776.0	4.1237438E7	3972.900344353563	-0.9811023694096078	-846.6278792278322	0.005489479825366569	-0.05928599265703258	2.121938232423927	1.8764501950843462	2.2207981593794277	1.130825767708983	12.110965467186354	15.273267634776898	0.6524161540970118	0.9381443298969069
ID599678	599678	3	1.0	50.6609719326999	4.781442011678054	0.0	1.0	1	1.8165299702060724	1		32313.442396313403	32491.0	22470.0	41549.0	3.5060085E7	3510.97319689923	-0.9811604731102478	-958.6404711651736	0.02663274738293269	-0.022998904704422053	2.1133163133722492	1.607437196454314	-1.16221349140401	1.3147115906200277	10.366568164809042	14.972490136449018	0.581107927884298	0.9046038987971784
ID612990	612990	3	1.0	48.19160704095939	4.608748091772438	0.0	146.0	146	1.7490624265457886	1		32102.678817734013	32432.0	21111.0	39668.0	3.2584219E7	3626.725472673204	-0.9812319268929164	-925.5685110183402	0.0019181178102033207	0.005619291919144903	1.8896031678427334	1.6355270651709148	0.7678814643491204	1.155348149280102	9.610821104651027	12.81713235539464	0.7351714266282786	0.951529411764706
ID601205	601205	3	1.0	50.79869224179718	4.735651054050905	0.0	16.0	16	1.7867177931104095	1		32148.266098484844	32405.0	22121.0	41420.0	3.3948569E7	3478.8971867868545	-0.9812511721015119	-967.2795853305527	0.019925226274490226	-0.02229351793314646	2.0748496276803383	1.5674636935130692	1.8115470447025823	1.3236986835912563	10.029096207128413	15.386070452618474	0.5323732530637408	0.9040274207369317
ID614516	614516	3	1.0	48.28532027138734	4.586506749965888	0.0	162.0	162	1.7481971965019718	1		32287.121661721045	32617.0	21166.0	39975.0	3.264228E7	3681.67145371563	-0.9812509223036093	-917.9403589253141	0.0026575533246527565	0.0031006034082087875	1.8831751028383918	1.6404287733987761	0.8890422738340422	1.1479773662691088	9.601314852321996	12.733185460575168	0.7441602125976007	0.9614469300333177
ID600200	600200	3	1.0	50.79520619936078	4.790963588276161	0.0	6.0	6	1.8115257459046896	1		32176.91043397967	32384.0	22107.0	41764.0	3.4847594E7	3430.004491505617	-0.9813022341968032	-984.6745662598212	0.0371280668840149	-0.016981774545502377	2.0880134333906883	1.6263207234674777	-1.268362559933032	1.2838878600395842	10.30953065083485	15.669197435364737	0.5276613115112613	0.9003735990037349
ID600712	600712	3	1.0	50.77223360055113	4.784108919386676	0.0	11.0	11	1.7824788362650732	1		32143.16618911176	32390.0	22126.0	41198.0	3.3653895E7	3449.3924212251122	-0.9812093187889024	-973.1845016940244	0.023225392256878728	-0.0034363723635134047	2.0417351975064157	1.5881897395640199	1.8377022102764675	1.2855738496754805	9.981564945483255	13.98312183363857	0.6415052539600973	0.9320905459387472
ID607883	607883	3	1.0	48.522537589580566	4.787405649748338	0.0	88.0	88	1.7628483535189456	1		32259.11348205624	32552.0	20814.0	40644.0	3.3259146E7	3524.4929081961336	-0.9811223273114277	-951.3941795623756	0.01660766723075051	-0.004797244529850378	1.9591373907186624	1.6026364727361213	1.7304861570361585	1.2224465273611929	9.762921141915534	15.077168791882572	0.5396970592824533	0.9016681299385423
ID609420	609420	3	1.0	49.05135796467975	3.9167508959484745	0.0	106.0	106	1.9067406266746132	1		32375.482470784656	32437.0	20845.0	41261.0	3.8785828E7	3563.4070680236646	-0.9811265858675291	-944.6161844395125	-0.013954857387097223	1.3377897895039896E-5	1.992270366771293	1.873255313561021	-0.4716974094214127	1.0635338132227299	11.421762173331565	14.656451257627298	0.6681674590626293	0.9379391100702577
ID602243	602243	3	1.0	50.73968827557321	4.784242607346323	0.0	26.0	26	1.768845910808139	1		32121.251694094863	32425.0	21806.0	41099.0	3.3181253E7	3515.7325025678433	-0.9812179609678302	-954.6174803169021	0.025796914883018527	-0.028949543903542072	2.007742417088089	1.611300239177242	1.706116485072858	1.246038676263883	9.82946490821875	13.60291961746837	0.6675372067357285	0.9154493138556874
ID602754	602754	3	1.0	50.774531543932056	4.768115682509923	0.0	31.0	31	1.775249380202494	1		32121.546242774555	32365.0	21746.0	41366.0	3.3342165E7	3517.9634046109163	-0.9812678511151292	-956.6103835356063	0.06177935990368328	-0.048621418177466194	2.0380553466011198	1.6364014129745754	1.869713435097927	1.2454495152851501	9.90076180068649	15.511224957033372	0.5171139852050208	0.8826271186440671
ID610439	610439	3	1.0	49.03823465560837	3.9165873371617193	0.0	118.0	118	1.9103079649228014	1		32339.039800994993	32381.0	20936.0	41383.0	3.9000882E7	3558.5571119129895	-0.981219091084396	-949.5821871455789	-0.0018764075838150745	-3.991650480629629E-5	1.9766995991732377	1.8532145571633463	-0.6296840258024341	1.0666328901489452	11.464540308812209	14.994195360975558	0.6407965717178141	0.9334365325077397
ID606873	606873	3	1.0	46.126533428277995	4.911411476808761	0.0	76.0	76	1.8779579840676712	1		32402.904721030067	32414.0	19766.0	43402.0	3.7749384E7	3911.1297530740994	-0.9811315635917137	-861.5947626080235	0.021543635208580894	-0.005515726039928544	1.9920904697608828	1.801225819343554	1.4679477352671062	1.1059637544430094	11.079537089486427	14.3237304422223	0.6786083525474896	0.9101913315111282
ID610971	610971	3	1.0	49.17511355083311	3.8865730567503483	0.0	124.0	124	1.912682494074267	1		32346.590381426187	32366.0	21243.0	42070.0	3.9009988E7	3644.635094763547	-0.9811141410664334	-922.1195841742239	-0.0028322040764239007	0.008562442921508451	1.9791991421187836	1.8400409485214488	-0.17847366051899968	1.0756277699738988	11.493059065799299	14.303236116803268	0.7059547857066261	0.9390291262135917
ID614044	614044	3	1.0	48.24173847346374	4.574774627207545	0.0	157.0	157	1.7551070937787419	1		32197.520157325478	32556.0	21241.0	39960.0	3.2744878E7	3596.3853528422887	-0.9812163075646123	-935.3410353866615	0.0027297062107052733	-0.009312811901450623	1.902398483285549	1.6440283414873238	0.6719205876830437	1.157156744368824	9.677364870954248	11.94602986524866	0.8521573368542353	0.9709108249880778
ID612511	612511	3	1.0	48.25741050560193	4.5808652913456	0.0	141.0	141	1.7641352608713967	1		32105.723735408545	32410.0	20955.0	39979.0	3.3004684E7	3625.50869459542	-0.9811990770695329	-924.3181285957858	0.029560707145087368	-0.003922531735588115	1.9033321770170721	1.6699859355134443	0.5063091689216789	1.139729465105875	9.777180520409084	13.07474303404218	0.7187157688490984	0.9362767410104691
ID607390	607390	3	1.0	48.57494548646236	4.801995899202053	0.0	82.0	82	1.7507916038603855	1		32372.8896551724	32631.0	21175.0	41061.0	3.2858483E7	3495.213633362288	-0.9811470389002164	-964.0338044174011	0.015301072312007613	0.0020417227956983568	2.0183825969782725	1.5266235648394144	-1.1838265063044124	1.322121997501451	9.629833609309097	14.008690858762353	0.6166426285804503	0.9213278763074129
ID608914	608914	3	1.0	49.06982357862076	3.879791015814939	0.0	100.0	100	1.9075339450474753	1		32420.02410640069	32464.0	20944.0	41282.0	3.9001289E7	3574.4124896045555	-0.9810521064716433	-939.2253354666203	-0.010571451684991585	0.005486785454808342	1.9937946070031813	1.83486917316182	2.4330020504643772	1.0866140410258804	11.431268425660596	14.74325198185534	0.6608725453311087	0.9409233176838808
ID615058	615058	3	1.0	48.17749940823712	4.707224602609036	0.0	168.0	168	1.869479575150844	1		32353.19826839828	32444.0	22212.0	41024.0	3.7367944E7	3418.365987921717	-0.9811079668339218	-983.0299714267966	-0.008667510888241718	-0.003642965403190067	1.9457629981772921	1.7898071526258634	-0.8571005088370465	1.0871355583324285	10.979721440031586	18.16477738440244	0.4181585936206015	0.8915476649942108
ID605846	605846	3	1.0	48.72568061248062	4.6276629905139774	0.0	64.0	64	1.9272607773548949	1		32544.661251015386	32466.0	22324.0	46757.0	4.0062478E7	3908.6945220183993	-0.9810576497499482	-862.4594534812375	-4.921239651038685E-4	-0.016864693561206658	2.138211971112677	1.7628062572260081	-0.9946694617011511	1.212959145310396	11.668924733886382	14.160634765674446	0.7312657947515889	0.9486089644513137
ID604330	604330	3	1.0	50.61387405876945	4.79974938940758	0.0	48.0	48	1.9460104116514694	1		32347.837599999984	32362.0	22609.0	43704.0	4.0434797E7	3500.1062989728666	-0.9811654144935283	-962.8977672395821	-0.008856533743544115	-0.005104357880550891	2.1141787040914233	1.8124916302540628	2.15556151737979	1.166448809363645	11.897074789783154	13.68899914479402	0.7978232036455392	0.9495447647951438
ID606378	606378	3	1.0	46.95709760905015	4.847052127988905	0.0	70.0	70	1.961112499869715	1		32480.06839622642	32374.0	22245.0	47340.0	4.1314647E7	3896.49469427048	-0.9810293184581871	-862.1282864489799	0.025475673409533404	-0.024759889478704215	2.1785804764941465	1.8132188173205663	2.1916936394040647	1.2014989342066742	12.082446710199259	15.884440453995909	0.6017566667806287	0.9387001477104874
ID611498	611498	3	1.0	48.187892444296686	4.54124444980514	0.0	130.0	130	1.7598419099923004	1		32156.293829578775	32450.0	20961.0	40178.0	3.2831576E7	3649.3029892977083	-0.9812915002767497	-924.3684978348177	-0.004441572656577249	-0.005604243900527614	1.9169445892486539	1.625174949854542	0.7233267902265357	1.1795312187283136	9.729649258763924	12.361191481515073	0.8001775839466793	0.9525360632852491
ID608428	608428	3	1.0	48.40938684105084	4.844158756674762	0.0	94.0	94	1.7434307558158046	1		32211.300099700915	32582.0	21313.0	40359.0	3.2307934E7	3644.456989069789	-0.9812204841263183	-923.6078901809739	0.010176229546169134	0.0075617130355933775	1.8526040263735608	1.6512009474120823	0.9067278831573481	1.1219736939208618	9.549030464512326	12.823849540292176	0.7296797856440259	0.9598662207357863
ID616620	616620	3	1.0	48.196420473277456	4.71611868033828	0.0	184.0	184	1.7679903625545559	1		32323.942884801556	32545.0	21217.0	40996.0	3.3390633E7	3757.1539314180823	-0.9811045604058984	-893.415807232231	0.007621780668875347	6.304810222573007E-4	1.8902460012552944	1.6854722024761088	0.6694942621102247	1.121493429840228	9.81995865588973	14.18318262092111	0.6134400599401604	0.9503219871205157
ID618144	618144	3	1.0	46.691360635758876	2.5286613809041154	0.0	198.0	198	1.945621637217132	1		32420.479681274926	32363.0	17079.0	46149.0	4.0687702E7	4078.131729468316	-0.9810741581023495	-824.2041757069379	-0.0035947689801288075	-3.4300723029542633E-4	2.0661163690325073	1.8466796265954477	-0.48738647693615555	1.1188277269520837	11.892321663618626	12.838613549043126	0.9066512372075486	0.977725674091442
ID603811	603811	3	1.0	50.684913525975205	4.805323759383876	0.0	42.0	42	1.7611310142379184	1		32181.892473118256	32440.0	21958.0	41650.0	3.2922076E7	3555.2841651935464	-0.981218003403788	-945.7819189085826	0.009718970086006622	0.002093943908552498	1.9552947358246324	1.6118821755992678	1.5722981910228264	1.2130506593000139	9.743908637257466	12.619165518703628	0.7689211266693875	0.9451360073766704
ID619192	619192	3	1.0	46.73922005171536	2.2487021440956814	0.0	208.0	208	1.634594692133961	1		32701.242630385448	32404.0	21316.0	45816.0	2.8842496E7	4271.254480302225	-0.9809976533304593	-790.4957436508621	-0.014008138926881858	-0.021252587649461044	1.7812955401939068	1.5171225109559148	-0.6621454490938421	1.1741276840401906	8.394020806534973	13.61366447153614	0.5691540364620468	0.900560938296788
ID619711	619711	3	0.9834675192832947	44.5474872531839	1.0995571735307017	0.0	213.0	213	1.1165504233656665	1		31401.77294685991	32195.0	25273.0	42323.0	1.3000334E7	3385.1622557801943	-0.9816125954737795	-990.4313224342826	0.045071890319788366	0.021263261664313474	1.3835416450470526	1.0007991407287629	2.5660979584369312	1.3824368834285607	3.916575959561052	12.13252107873747	0.3343599940370494	0.7795648060548727
ID612030	612030	3	1.0	48.296012417443514	4.56509807695501	0.0	136.0	136	1.7888335046782737	1		32149.333648393196	32399.0	20803.0	40283.0	3.4013995E7	3615.038570061107	-0.9812077953561972	-928.6932583495416	0.011571969905991391	0.001893708432528408	1.9667645274043688	1.6365235344960507	0.4154370362452171	1.2017942216822517	10.052861837951001	13.104275885285283	0.7356538672922688	0.9548532731376979
ID616114	616114	3	1.0	48.335387488605654	4.691706501785713	0.0	179.0	179	1.8666448812152436	1		32324.283854166708	32410.0	21416.0	41432.0	3.7237575E7	3554.385309695966	-0.9810948873827039	-943.9003475099122	0.012172687673548113	4.8154564809091004E-4	1.99913737646709	1.753383159684617	-0.5949550664360234	1.1401600188898113	10.946449556879976	15.300045320382521	0.5876215435353956	0.910996835443038
ID618674	618674	3	1.0	46.68521363477034	2.5145168410944487	0.0	203.0	203	1.9428980379495895	1		32459.85542168675	32400.0	16751.0	46066.0	4.041252E7	4108.01772222199	-0.9811500401699111	-822.5631794525995	0.005499612946717033	0.01580797538083506	2.0367452543503335	1.8514622296347343	-0.7095580829309281	1.100073888491991	11.85904978046702	14.306586481655708	0.7280944275250182	0.9472285497342451
ID603329	603329	3	1.0	50.736085369545954	4.831587366697378	0.0	37.0	37	1.7542448450930588	1		32142.70951913637	32398.0	22156.0	41509.0	3.2753421E7	3559.253283370592	-0.9811895650305373	-942.1231325210263	0.006479659905542675	-1.2807388537967914E-5	1.9103982317418216	1.6234225595603866	1.534083755941052	1.1767720120010814	9.667858618625207	12.071669075802554	0.8336917651935486	0.9562764456981656
ID620225	620225	3	1.0	44.353647590184565	0.854546183113277	0.0	218.0	218	1.3888963196604707	1		31530.766823161204	32376.0	20762.0	40087.0	2.014816E7	3202.4802188501376	-0.9814260400626139	-1040.4737910614538	-0.054992845541585816	6.919335748462049E-4	1.8860582230834215	1.0895868053527997	-0.06997061453853567	1.7309848227032545	6.0602358597577	11.640905114921445	0.5619865119064265	0.9514925373134328
ID615618	615618	3	1.0	48.32652277393139	4.706067992223653	0.0	174.0	174	1.8710974721002527	1		32346.064655172366	32471.0	21470.0	41159.0	3.7521435E7	3533.62407955229	-0.9810906478128425	-949.8687182832517	-0.0029557195291367777	-0.0447355009272619	1.9607018561551461	1.8121232306742134	-0.8184048741719729	1.0819914578467453	10.998733944689645	18.24716244217148	0.4151087464530789	0.8855721393034823
ID601796	601796	3	1.0	50.79476781096356	4.824351749843526	0.0	22.0	22	1.7701284578606176	1		32119.48162475824	32380.0	21942.0	40959.0	3.3211544E7	3490.7992023051115	-0.9812111489855959	-961.0277023639899	0.026049840172258545	-0.03806651428994491	2.023701881967504	1.5997591434007454	-1.3261008677215473	1.2650041040962872	9.8437242867123	14.480380955431183	0.5899420185661763	0.9067425569176876
ID609988	609988	3	1.0	49.08873785356437	3.8668578183228712	0.0	113.0	113	1.936267632855751	1		32314.554655870455	32319.0	20977.0	41344.0	3.9908475E7	3531.388786439301	-0.9811240734711502	-951.2579312765682	0.006459389007858568	0.018142841357725883	1.9991074889681504	1.8632646785298241	2.676365542208	1.0729058045288073	11.778246635670254	15.08608323840748	0.6503355709069218	0.9418472063854043
ID599775	599775	3	1.0	50.66600734813815	4.744614736466451	0.0	2.0	2	1.8202741101528839	1		32224.153846153808	32406.0	22435.0	41247.0	3.5188776E7	3491.078796357579	-0.9811703010578114	-961.9508537748284	0.03548049608021668	-0.007329379822771694	2.0569883304608663	1.6480333766836994	-1.2149967198219656	1.2481472520903052	10.409346300289688	15.749965927054966	0.5273198062311226	0.8982772764561109
ID614608	614608	3	1.0	48.27440979758783	4.626520969895338	0.0	163.0	163	1.75424484509306	1		32276.663734115384	32573.0	21102.0	40150.0	3.3019027E7	3661.7869984263093	-0.9811817323973533	-919.1690000212556	0.005953441740786965	-0.00628276133317929	1.8860399557480363	1.6448160760592654	0.6752086226735443	1.1466570537580758	9.66785861862522	13.149080874800237	0.7026666825421205	0.9518015910154425
ID613586	613586	3	1.0	48.21982489766473	4.554857335151901	0.0	152.0	152	1.7615605060170727	1		32150.95210166178	32440.0	21258.0	39888.0	3.2890424E7	3620.5981199569496	-0.9812882824623012	-931.379066378293	0.019659704167847052	-0.0016291386520686528	1.9063665964297283	1.652481909067631	0.7626810342590855	1.153638406550148	9.748661763421987	13.268572714208316	0.6958352872325188	0.9486586493987049
ID605396	605396	3	1.0	49.05569598578436	4.552403951157122	0.0	59.0	59	1.9638108377550918	1		32542.65043205029	32460.0	22618.0	47617.0	4.1426794E7	3880.288079479434	-0.981063496360094	-868.9929801811145	0.0038485671427183803	-0.005848129999164754	2.170648642358781	1.7873288924189914	-0.840431693807791	1.214465144924167	12.11571859335088	15.91695496713754	0.6009510059826016	0.9323335771762987
ID617172	617172	3	1.0	47.80920971278052	3.9353590176100677	0.0	189.0	189	1.868670101384751	1		32285.791341991353	32344.0	18653.0	43003.0	3.7290089E7	3539.0992061906736	-0.9811095562355711	-947.5977922221332	-0.009447708189545384	-0.032429317698627204	2.0665160524108592	1.7066983886704012	-0.5678608425782177	1.2108267436877191	10.970215187702566	15.315373599789435	0.5877191203830481	0.9083038173947267
ID601303	601303	3	1.0	50.784078954794346	4.755234920437499	0.0	17.0	17	1.7854471627779978	1		32128.432098765414	32389.0	21972.0	41625.0	3.3831239E7	3466.0921654819117	-0.9812834823350989	-971.9610490328884	0.039499508082145515	-0.029077966915137123	2.078339751808719	1.6016204818785291	-1.2474070762044778	1.297648085376037	10.014836828634873	14.103524502197144	0.6327008632565981	0.9216972878390197
ID609494	609494	3	1.0	49.01669875578108	3.889947964162762	0.0	107.0	107	1.9166335052958356	1		32379.768342951338	32435.0	20739.0	41327.0	3.9276659E7	3535.9443627162345	-0.981122079909328	-951.8471551114053	-0.0055345832275818675	0.015381569950018265	1.9584347633116785	1.873992300492518	-1.3402346798566147	1.0450601973108253	11.54059032744446	14.250568850738588	0.7141237667312054	0.9532783667059286
ID607465	607465	3	1.0	48.53063493371159	4.854650201960211	0.0	83.0	83	1.7555380593085717	1		32336.912401574806	32603.0	21243.0	41625.0	3.2854303E7	3425.5336034231236	-0.9811786947225792	-984.2347266418135	0.04314030081642914	-0.017473643580689487	2.036342023918472	1.5507891629434543	1.9656000687135955	1.3131004991377555	9.682117997118766	14.531830715724443	0.5761553183258065	0.9069456812110417
ID600811	600811	3	1.0	50.778290557123334	4.748057966397218	0.0	12.0	12	1.7934792847960195	1		32142.873000940734	32366.0	21794.0	41464.0	3.4167874E7	3463.637807893658	-0.9812310800854596	-970.3183198578346	0.03199277741171621	-0.019385701998906775	2.0737888655165277	1.593352957111733	1.9272604042018384	1.3015250991692886	10.105146225760672	15.09379509199693	0.5573853716019221	0.8910310142497896
ID602859	602859	3	1.0	50.727548855450365	4.818553221851732	0.0	32.0	32	1.761989893105964	1		32150.08268482491	32425.0	21786.0	41057.0	3.3050285E7	3531.1100896751755	-0.9811911584382577	-949.9317641817012	0.009618448915021787	-0.002708908503003149	1.9286929614394646	1.6320698388442674	-1.5298255114754404	1.1817465867791832	9.753414889586496	12.59151684170325	0.7730551205582075	0.9615745079662598
ID602346	602346	3	1.0	50.7451160934035	4.7991723742880525	0.0	27.0	27	1.7892563467843277	1		32134.30623818524	32383.0	22134.0	41108.0	3.3998096E7	3470.7054243550965	-0.9812244887790292	-967.7379603594642	0.03743494521026795	-0.026650061416927745	2.0736682667816146	1.5933659520379533	-1.3679643711780953	1.3014387963602103	10.05761496411551	15.45048366660238	0.5294448290277389	0.906598114824335
ID609002	609002	3	1.0	49.07596511804527	3.9182646030902863	0.0	101.0	101	1.89440171001552	1		32393.91638513509	32464.0	20862.0	41369.0	3.8354397E7	3604.1311166873465	-0.9811698303250898	-936.6618305595877	-0.010947315599159744	0.005324750233392043	1.9415725108878064	1.814903825685084	-0.22510601275123646	1.069793607468378	11.274415262231578	16.30150470028714	0.5331488831488815	0.9243959469992207
ID615149	615149	3	1.0	48.268297992074295	4.7433624172455096	0.0	169.0	169	1.8335246880375209	1		32248.59066427293	32436.0	21528.0	41145.0	3.592493E7	3511.6866213592216	-0.9811259504381701	-954.7389794602518	-0.00871911702564661	-0.06899082407539887	1.9844691402135437	1.774174627632799	2.407211697466005	1.1185308984275866	10.561446337554193	15.323394245906556	0.5652275345223682	0.908050674295055
ID613100	613100	3	1.0	48.175337534132005	4.676913838228085	0.0	147.0	147	1.7003764376093116	1		32095.508881922706	32422.0	21075.0	39909.0	3.0715402E7	3746.9657209800143	-0.9811043484959815	-889.5039308752268	0.006720167914161447	0.010169018750434319	1.790152373042693	1.5248726261616963	0.7290467965363685	1.1739684628930225	9.083224100389772	17.57144693510968	0.3696875649519524	0.8909090909090912
ID617710	617710	3	1.0	46.84358268397858	2.514123792532401	0.0	194.0	194	1.966890119674179	1		32359.519125682997	32302.0	17035.0	45933.0	4.1452544E7	4012.9324028871633	-0.9811466254535686	-839.2957611965709	0.013687243005856116	-0.026750839523497865	2.135586294110067	1.8438045028513306	2.4513317323141606	1.158249852849103	12.153743602666998	16.007476352656802	0.5960383397521191	0.9080255681818187
ID607969	607969	3	1.0	48.684329204615324	4.688222809826671	0.0	89.0	89	1.7778043098721545	1		32266.904990403047	32485.0	21112.0	41782.0	3.3622115E7	3495.797962746697	-0.9811161679793591	-959.1163292859817	0.020144940597397142	-0.016339532173886315	2.0857770767513353	1.554299778548809	-1.2609819958624695	1.3419400205401473	9.929280557673597	14.807860672142944	0.5690402771391715	0.8981083404987109
ID610529	610529	3	1.0	49.09889468181339	3.877966356934358	0.0	119.0	119	1.9471762692168508	1		32335.986399999998	32366.0	20721.0	41232.0	4.0419983E7	3532.0688946219802	-0.9811505553550586	-953.0683287751198	0.007544966227653921	-0.05562812578292499	2.116198823752518	1.8628207356132995	-0.9392063924373891	1.1360185031737895	11.911334168276703	14.358535537210152	0.7260223294925453	0.9524895477004944
ID604898	604898	3	1.0	49.673360045382566	4.501971343570701	0.0	54.0	54	1.9545438847264827	1		32438.126391097012	32329.0	22782.0	47523.0	4.0807163E7	3904.345266411603	-0.9810928311880319	-862.2260541574526	0.013477231289530604	-0.01175348573698972	2.102749164613249	1.8499455102573745	-0.8800540347285192	1.136654648990555	12.001643565402489	13.698828121122714	0.8036811002386941	0.958982149639195
ID606968	606968	3	1.0	46.126450094934675	4.874028374846248	0.0	77.0	77	1.8815798928983885	1		32410.500427715957	32361.0	19802.0	43425.0	3.7887875E7	3896.3641266888976	-0.9810740072245887	-862.3812307952352	0.0290936762601871	-0.02649300892083547	1.9914031252242381	1.7986709602389128	-1.498200888136464	1.1071525416520458	11.122315224967071	15.934739141868814	0.5504465410234199	0.9101516919486582
ID614139	614139	3	1.0	48.19924382949371	4.6244910790679175	0.0	158.0	158	1.7520873669122072	1		32180.143700787383	32534.0	21196.0	39736.0	3.2695026E7	3643.8208321982906	-0.9812687045148231	-925.2968711503147	0.001175623538182002	-0.0025445261559031607	1.841274045701086	1.6810087261631963	0.6973761691527902	1.09533877905779	9.644092987802638	11.816374098424856	0.8679661516895811	0.9764196342637154
ID605946	605946	3	1.0	48.73086177018417	4.640490764538561	0.0	65.0	65	1.924511193677887	1		32526.707177814027	32463.0	22470.0	46815.0	3.9877743E7	3922.7423707980847	-0.980996266359546	-856.0689179373877	0.00531074521441402	-0.0038040054510472487	2.1881020671135682	1.7153565328207192	-0.9659184357632961	1.2755960788603347	11.635652850734772	14.893341217133758	0.6591986972271906	0.9379310344827585
ID606461	606461	3	1.0	46.24207092737249	4.871503932872644	0.0	71.0	71	1.904755885190875	1		32422.94991652759	32427.0	20308.0	43868.0	3.8842694E7	3866.133538239624	-0.9810975846491768	-870.5637414824305	0.011318519628798715	0.004588258824314361	2.0222410730056364	1.7997686681994916	-1.455441527039608	1.1236116667308742	11.397996542508983	15.735994162147326	0.5784289397987367	0.9177190968235741
ID604412	604412	3	1.0	50.35307692665688	4.710696433197915	0.0	49.0	49	1.9672746910180976	1		32409.354460093902	32356.0	23005.0	44818.0	4.1419155E7	3687.9762494234355	-0.9810841678006496	-911.5764048552217	0.014033054803789394	-0.008114450362195451	2.165445085988226	1.7937900862359728	-0.9071932784148121	1.2071897947279446	12.158496728831517	16.196927096332328	0.5824041909787211	0.9258052841114723
ID600304	600304	3	1.0	50.79972144238703	4.778517158664341	0.0	7.0	7	1.8002153809385002	1		32184.743925233597	32412.0	22173.0	41772.0	3.4437676E7	3453.9105654924706	-0.9811520076394752	-970.1528539401608	0.05967650522941455	-0.015529949493507113	2.0890728066507105	1.6205174729465202	-1.1709566903514252	1.2891393283481452	10.181196244392925	15.151769649911392	0.5572909035168094	0.8996220075598484
ID611063	611063	3	1.0	49.222225980663055	3.8763761903098843	0.0	125.0	125	1.9237248765077086	1		32326.896326530616	32363.0	21595.0	42512.0	3.9600448E7	3596.8766075484587	-0.9811279691496612	-934.4917792697527	0.006659944857300299	0.010279517881896181	2.0158705417821765	1.8708365803909843	-0.3651537660263067	1.0775235864593162	11.626146598405747	13.264713153536809	0.8303284775538262	0.9532346063912703
ID608502	608502	3	1.0	48.36819301119637	4.9060684817880835	0.0	95.0	95	1.723355539665577	1		32218.380081300787	32650.0	20825.0	39750.0	3.1702886E7	3716.6992570142284	-0.9812050114595656	-905.0945875648092	-0.0012801296549133688	0.010751028816515885	1.8542028734905156	1.6186963385722055	0.746123226618908	1.1454914855284357	9.330386660944594	12.341729043186195	0.7697638130408735	0.9584960937500002
ID612616	612616	3	1.0	48.215452115157056	4.590877593401701	0.0	142.0	142	1.7529506768275713	1		32081.103652517264	32416.0	21022.0	39997.0	3.2498158E7	3647.0209045707397	-0.9812303384865748	-919.7198721917263	0.007941188462219884	-4.616278650621137E-4	1.9232829859203886	1.614829466415225	0.804383831687184	1.191013061081863	9.65359924013167	12.977280319156923	0.720330423677754	0.9455307262569835
ID603904	603904	3	1.0	50.68201956732573	4.770119859148833	0.0	43.0	43	1.780780428222164	1		32193.32282712512	32454.0	22063.0	41336.0	3.3706409E7	3518.367053563184	-0.9812541071760688	-957.921702983637	0.019113075760675207	-0.021841192787448373	2.01875745301034	1.6033301359015024	1.7170994201959104	1.2591027934962724	9.962552440825194	14.00027532768491	0.6387153174474959	0.9323843416370101
ID611589	611589	3	1.0	48.27642105368803	4.549796844717523	0.0	131.0	131	1.771410076315855	1		32140.576254826254	32423.0	20572.0	40254.0	3.3297637E7	3639.6237989721317	-0.9812494012854731	-924.2541809746687	0.003321146861875022	0.0018069792459786912	1.9212778557073371	1.6492379283415035	0.3756182559266959	1.1649488668014085	9.857983665205852	12.985903958994705	0.7346045010471149	0.9470319634703201
ID616732	616732	3	1.0	48.37442435807028	4.684214556867137	0.0	185.0	185	1.8896037241518104	1		32283.983007646617	32418.0	21402.0	41220.0	3.7998248E7	3520.36891204912	-0.9811589377684536	-955.1309296989118	-0.02332620510916155	-0.012180118554987393	1.9831837297777917	1.8135744344707854	-0.3177410370362834	1.0935221031368914	11.217377748257375	14.52099297055739	0.6685110323409326	0.9045611345343042
ID615711	615711	3	1.0	48.32841820093299	4.745727555035846	0.0	175.0	175	1.8573004254704872	1		32387.784021071144	32493.0	21862.0	41727.0	3.6889686E7	3551.6989536988885	-0.9810839988091191	-945.9146303518442	-0.015019634676872543	-0.007325327017743714	1.9353093212493067	1.759816826450381	2.2696356555682957	1.099722023429507	10.83712765509611	17.32285771979047	0.45382140545737437	0.9062003179650238
ID619295	619295	3	1.0	45.44627850294888	2.212970454575119	0.0	209.0	209	1.4641974961204798	1		32823.53878702399	32453.0	22530.0	46734.0	2.3271889E7	4969.879914227394	-0.9808809423496518	-677.671647646692	-0.006958383425086935	0.010172486957642786	1.6928005276543712	1.323566308863348	1.911843183262872	1.278969188259343	6.735179775118953	13.094860458425511	0.4935797193404262	0.8687921520539551
ID620318	620318	3	1.0	44.176849161664045	0.6632438312473703	0.0	219.0	219	1.1001698226889278	1		31407.107231920203	32398.0	21032.0	34192.0	1.259425E7	2683.9821294063354	-0.9814071844684971	-1235.3282853578728	-0.09219436263771338	-0.21631422616699605	1.5115616113517105	1.079817603369895	0.30348853152326005	1.3998304960341716	3.80250093161267	8.304140516199993	0.6929307182497434	0.9501187648456058
ID610067	610067	3	1.0	49.03789516301352	3.907857248457608	0.0	114.0	114	1.9027690734629505	1		32338.857142857152	32384.0	20750.0	41437.0	3.8709612E7	3597.298273478415	-0.9811895026555189	-937.8444855553637	0.007801583677720572	0.018506435401570376	1.9195788424992988	1.8883699988737526	1.1146681642163174	1.0165268690162201	11.37423091168641	14.643022492756957	0.6666078840409542	0.9358623386781386
ID618258	618258	3	1.0	46.710969807165974	2.543738273084664	0.0	199.0	199	1.9417296116408767	1		32477.208500400935	32399.0	16878.0	46265.0	4.0499079E7	4107.447343204653	-0.9810814289728313	-820.0746923495785	0.01289744230021867	-0.015485747551240794	2.1002174838985073	1.8323934849768357	-0.577758148761176	1.1461607461047358	11.844790401973464	13.067025631532816	0.871733544725544	0.9677669902912621
ID612116	612116	3	1.0	48.308085559587795	4.544609416281088	0.0	137.0	137	1.7917913039186975	1		32138.798113207544	32364.0	21043.0	39882.0	3.4067126E7	3552.772462825632	-0.9811731405070432	-942.8877701396164	0.011252862739898102	-0.006815468111252691	1.9610924966435228	1.6646302162528108	0.6143269746702356	1.1780949771884277	10.086133721102613	13.218542527943299	0.7253831122204215	0.9549954995499553
ID616215	616215	3	1.0	48.34919974065498	4.724555716602684	0.0	180.0	180	1.9031666017391895	1		32301.465719063533	32379.0	21753.0	41330.0	3.8632553E7	3480.0145009550315	-0.9811233911943369	-964.8744929766427	-0.02786035811688921	-0.02158844156029205	2.11696105146595	1.7453785256337642	2.3630858202176785	1.2128950943161516	11.378984037850913	18.59554641077947	0.41351899520088137	0.8976377952755902
ID619818	619818	3	1.0	45.12481713066097	1.1611559436770102	0.0	214.0	214	1.590497062241474	1		31896.392857142804	32467.0	20904.0	41669.0	2.679297E7	3434.809403111877	-0.9812003410583918	-969.3411381359346	-0.04991062222718738	0.0106015362715029	1.9201539866292352	1.2849662004957694	-0.07733459135578044	1.4943225634171513	7.94722694707048	14.461922340226979	0.4775000585035989	0.9082020640956003
ID601901	601901	3	1.0	50.774263703476976	4.760399320286432	0.0	23.0	23	1.7985337221119242	1		32087.266416510323	32331.0	21952.0	41429.0	3.4205026E7	3427.7681818201077	-0.9813436937127429	-984.7970649609081	0.03457660874133229	-0.026301527561665886	2.0504490090291427	1.6305533844516817	-1.3603647583929508	1.2575172506349201	10.16218373973486	15.120959725636931	0.5585193111420996	0.9002105263157886
ID614701	614701	3	1.0	48.26644433628476	4.612663126627579	0.0	164.0	164	1.7525190750293693	1		32312.078662733536	32606.0	21117.0	40145.0	3.2861384E7	3673.7800516391635	-0.9812396575943171	-920.0598370243767	-0.0069459099499616	5.439445871344516E-4	1.8603774668457422	1.6667339267361931	0.8102867933856244	1.116181435442874	9.648846113967156	12.640294102987864	0.7588761192208832	0.9620853080568724
ID609583	609583	3	1.0	48.98422099197602	3.9580202443076478	0.0	108.0	108	1.8767491278213448	1		32321.750862068962	32404.0	20988.0	41433.0	3.7493231E7	3608.810057612252	-0.981183977820094	-934.0787261995044	0.009750982326152263	0.007949656174372132	1.8699643123595235	1.847065943103186	-0.6680037876960986	1.0123971584998568	11.065277710992877	16.565776508785437	0.5066972955216457	0.9136577708006277
ID605486	605486	3	1.0	49.03694427012141	4.54925173885087	0.0	60.0	60	1.959954932134898	1		32492.286052009476	32414.0	22796.0	47321.0	4.1232711E7	3861.769647667096	-0.9810635171896718	-871.8097200396758	0.012233185468964278	-0.015395984317006325	2.1426526314298036	1.8150777635579718	-0.8647205916650633	1.1804742884567707	12.068187331705719	15.468099788557474	0.6338375682480636	0.9372462163159834
ID618784	618784	3	1.0	46.672624170015446	2.5072629021017225	0.0	204.0	204	1.9452327850822968	1		32461.47714514836	32407.0	16806.0	46036.0	4.0479462E7	4098.585285531558	-0.9811584125162228	-824.870815346141	0.030920357187531892	-0.007891723116017596	2.0586462376341146	1.883591730368289	2.634203374129783	1.0929365448167465	11.887568537454111	13.222387308632074	0.8544431044208294	0.9708850931677022
ID603431	603431	3	1.0	50.71049711241903	4.806918692295835	0.0	38.0	38	1.7773787433047465	1		32088.021072796913	32348.0	22199.0	41294.0	3.3499894E7	3462.127423532396	-0.98123276932016	-969.1739515418444	0.034730349829011	-0.03996169676110535	2.022325176055116	1.6103500443095988	-1.4629009672996935	1.2558295528362236	9.924527431509068	14.603615364883025	0.5847886417850219	0.907826086956521
ID610619	610619	3	1.0	49.006369684971666	3.8785390670636013	0.0	120.0	120	1.9475647333143247	1		32353.288108539502	32383.0	21121.0	41632.0	4.053867E7	3488.499224974259	-0.9811005669128394	-962.8852622791143	0.010195474665533317	-0.004302231777772656	1.9997297453689906	1.915212312422753	-0.7870579372638897	1.0441295371787385	11.916087294441212	13.399415469071696	0.834011105322439	0.9683275395905757
ID617274	617274	3	1.0	47.82404591369408	3.9009466104626216	0.0	190.0	190	1.8867992646249585	1		32275.388085106395	32334.0	18572.0	43349.0	3.7923581E7	3524.3024521604657	-0.9811970419632764	-955.7809056581614	-0.014898265657380703	-0.025472957020364485	2.1778223290164336	1.6622177879893287	2.5635914974790595	1.3101907251581013	11.184105865105773	15.563633183853577	0.5802152781861408	0.8974065598779556
ID607550	607550	3	1.0	48.57413802580331	4.732583126911236	0.0	84.0	84	1.790946716879589	1		32338.885849056627	32547.0	21615.0	42052.0	3.4279219E7	3314.8012619493047	-0.9811514144547482	-1015.6751403508945	0.024056070111646694	-0.005620795178535498	2.041135311881984	1.58488485967114	-1.2044655912633597	1.2878760872922432	10.076627468773586	14.150119186722629	0.6324189447605374	0.9169550173010383
ID609073	609073	3	1.0	48.94332496107465	3.9421718890961035	0.0	102.0	102	1.838057512477773	1		32359.918312387832	32481.0	21070.0	41296.0	3.6048949E7	3627.7181907981294	-0.9812296475806619	-932.6143737646287	2.692575785920618E-4	-0.021977490715286988	1.8778595519878971	1.7919825862924803	-1.2437868069108549	1.0479228795817106	10.61373072536388	17.314873705682608	0.44487630288051866	0.8993153443415227
ID613681	613681	3	1.0	48.215008345363024	4.555898119073142	0.0	153.0	153	1.761131014237919	1		32165.13826679648	32453.0	21095.0	39874.0	3.3033597E7	3623.008035124829	-0.981169472107897	-925.1830192095665	0.017268311008276385	0.015808743686006453	1.907757134412193	1.6615868142083121	0.7832407568409839	1.1481537516420246	9.743908637257473	12.241175604336991	0.817140641130205	0.9619896762083532
ID601396	601396	3	1.0	50.77621841290341	4.771602663916414	0.0	18.0	18	1.7892563467843277	1		32119.348771266512	32379.0	21864.0	41686.0	3.3982271E7	3473.601250625578	-0.9812772597193056	-969.2573123401086	0.055282036702285146	-0.029343277169221006	2.02631040805142	1.650186561473683	1.813830599534592	1.2279280751394819	10.057614964115512	13.880645689496598	0.6559723473248076	0.9216027874564459
ID605000	605000	3	1.0	49.61541366465163	4.502194861446233	0.0	55.0	55	1.9362676328557502	1		32474.03076923078	32379.0	22703.0	47298.0	4.0105428E7	3926.2777142594064	-0.9810541735132379	-856.5734570928998	-0.0016648576171302365	-0.0025190645728970355	2.091696212953048	1.8165014606775578	-0.9700593372830297	1.151497126885239	11.778246635670243	14.455930470438362	0.708269282249075	0.9418472063854046
ID602954	602954	3	1.0	50.74361963072738	4.834351811720278	0.0	33.0	33	1.7611310142379184	1		32121.030214424944	32393.0	22008.0	41319.0	3.2956177E7	3519.3026385244607	-0.9812023559085601	-952.8356685553111	0.002253127173402064	-0.019865286112338947	1.9381284219299943	1.627937169560968	1.4901062814026478	1.190542521031497	9.743908637257467	12.41414652536717	0.7945282308945414	0.9486348912540489
ID611149	611149	3	1.0	49.08588308484407	3.8933084879800126	0.0	126.0	126	1.886799264624959	1		32354.714285714308	32405.0	21037.0	41695.0	3.8049144E7	3656.523501092608	-0.9811052590045296	-918.9118587843537	0.010572545425926862	0.017520853702330013	1.9252544555095121	1.84325559045075	0.44827712995345725	1.0444858897938891	11.184105865105776	14.560027809195185	0.6629590818962215	0.9307753164556958
ID613196	613196	3	1.0	48.19202588403002	4.637760071049566	0.0	148.0	148	1.7619898931059645	1		32133.594936708836	32465.0	21113.0	40004.0	3.3001202E7	3625.438776361272	-0.9812557856047077	-927.9909104306016	-0.001378715992187936	0.009981310486842162	1.8949375111309286	1.6416559120857892	0.7671456924990545	1.154284218258219	9.753414889586502	12.91192994947373	0.7351640136579425	0.9593267882187938
ID602447	602447	3	1.0	50.75445336706425	4.831499998034519	0.0	28.0	28	1.7845995732867113	1		32152.573599240284	32378.0	22172.0	41089.0	3.385666E7	3506.165428081539	-0.9812176296623873	-958.1384677771074	0.031148344885805198	-0.018688929328339446	2.01654004244096	1.6283030698630618	1.619590082189648	1.2384304124726293	10.005330576305836	14.58743336183375	0.5908585659690142	0.9148196436332032
ID606020	606020	3	1.0	48.664067728353444	4.633588331492584	0.0	66.0	66	1.9672746910180976	1		32514.687793427285	32420.0	21848.0	46494.0	4.1553771E7	3835.6447527229766	-0.9810819059441397	-879.2231054169953	0.011272142590195867	-0.02762247103824805	2.152170817947069	1.8313939073789165	-0.8804989578299796	1.1751545144251612	12.158496728831516	15.961899750610113	0.5996814135083219	0.9278200943054037
ID608068	608068	3	1.0	48.63594862929885	4.669943243462874	0.0	90.0	90	1.7888335046782742	1		32260.663197729442	32529.0	21256.0	41464.0	3.4099521E7	3489.7255959375443	-0.9811912249672606	-964.5064838340264	0.03151138114757189	-0.010188090469456837	2.0825106608265846	1.5779254074712719	1.9291346106433587	1.3197776339528897	10.052861837951005	15.278093275809209	0.5412043312104778	0.897327110733984
ID608583	608583	3	1.0	48.444968818253145	4.853909125051775	0.0	96.0	96	1.733858565529119	1		32211.48296593186	32566.0	20940.0	39711.0	3.214706E7	3660.1374229768526	-0.981249178698438	-921.0905673556102	-0.00887422892949702	0.007303770442930358	1.857437182467673	1.6345239038245658	0.8273359331137055	1.1363781087089153	9.444461688892973	11.816331920024211	0.850005448840649	0.9678519240136388
ID615238	615238	3	1.0	48.353600969147315	4.4818867341031385	0.0	170.0	170	1.8617753645340087	1		32358.50524475522	32520.0	21165.0	41481.0	3.701813E7	3508.9485011217434	-0.9811122769475302	-958.033194779851	-0.01793346474173299	-0.04696657390007705	1.9744806818746223	1.7700568530098408	-0.6913474499521017	1.115489979046252	10.88941204290579	17.737268031660065	0.43495150485597756	0.880476556495004
ID614232	614232	3	1.0	48.23555605671193	4.5833575106973745	0.0	159.0	159	1.7520873669122077	1		32255.179487179514	32608.0	20961.0	40287.0	3.2706752E7	3682.808629713624	-0.9812409312723178	-916.2514773226607	-0.011045266385165954	-2.508235402596038E-4	1.878662893163953	1.6482510490198332	0.7782052216154441	1.1397917169724472	9.644092987802644	12.154825635312687	0.8203020311645904	0.9634377967711304
ID606555	606555	3	1.0	46.21001031525671	4.887351136557352	0.0	72.0	72	1.9122869439730315	1		32425.834983498353	32417.0	20247.0	43378.0	3.9300112E7	3855.711826029176	-0.9810461134804696	-870.578107893033	-0.023668612189647175	0.0014653872828812	2.0148189647569694	1.7847208570273323	1.5223515449692386	1.1289266648191096	11.488305939634788	15.002718020552338	0.6413955806181718	0.9296153846153844
ID611677	611677	3	1.0	48.271052326194784	4.556309937692325	0.0	132.0	132	1.7667062633444348	1		32157.044573643427	32433.0	21054.0	40604.0	3.318607E7	3622.9278161666225	-0.9811878124838019	-925.8897753491012	0.008501306428830215	-0.010852818977359322	1.9445188523876713	1.6431247920860828	0.42060955883337736	1.183427370673985	9.805699277396176	13.223324711272214	0.7047046041901047	0.9493787390704098
ID600914	600914	3	1.0	50.774731714720694	4.773380650714603	0.0	13.0	13	1.7917913039186963	1		32169.73515551366	32393.0	21883.0	41809.0	3.4132089E7	3457.8319768015385	-0.9812257323865208	-972.4774056183273	0.02449660101103475	-0.02275896968473976	2.0686712493038013	1.594397819793911	-1.301616029366664	1.2974624172348617	10.086133721102602	14.446166965272516	0.6073364207530516	0.9095585083583357
ID599893	599893	3	1.0	50.66600871570992	4.751242598450579	0.0	3.0	3	1.8211050958661776	1		32257.993607305947	32403.0	22386.0	41384.0	3.5322503E7	3499.4598296870704	-0.9812347710969449	-964.0185651020436	0.028358458416837054	-0.004407749677877824	2.0228911353278543	1.6716221157519406	1.8157652945080798	1.2101366189558358	10.418852552618715	14.887366356921973	0.590736770233074	0.9152400835073066
ID600407	600407	3	1.0	50.789662723869206	4.753507345475038	0.0	8.0	8	1.785447162777997	1		32159.22549952428	32395.0	22089.0	41425.0	3.3799346E7	3474.003269669297	-0.9813266160358604	-972.9620578222786	0.019520609661961466	-0.00861453246269556	2.0721981995304906	1.5854210987931217	-1.2789488429163205	1.3070333182193177	10.014836828634866	14.58325384261306	0.5917589989219821	0.9290123456790114
ID603990	603990	3	1.0	50.67328257466471	4.833502789369728	0.0	44.0	44	1.7602717163022847	1		32172.08984375	32440.0	22003.0	41275.0	3.294422E7	3533.227053456238	-0.9812540249409276	-953.2594903775205	3.850783137923804E-4	0.010412206961769421	1.9186510437037387	1.6287925572779844	-1.5690780773473063	1.177959117709969	9.734402384928437	11.942475279715804	0.8576902170631083	0.9610511496949783
ID604502	604502	3	1.0	50.285722014633514	4.768544913220235	0.0	50.0	50	1.9463991084318655	1		32380.725819344545	32331.0	23138.0	45359.0	4.0508288E7	3752.918637322801	-0.9810572047225369	-893.712210728625	0.0017977292201119494	5.2890293721152486E-5	2.0760799958923544	1.8361914183568357	-1.0665930313724326	1.130644645834468	11.901827915947656	13.383957898787058	0.8349383456424362	0.9535415079969529
ID610157	610157	3	1.0	49.044881007997965	3.9375699267967774	0.0	115.0	115	1.8815798928983887	1		32299.542735042705	32385.0	21013.0	41349.0	3.7790465E7	3612.9197496629954	-0.9811240129997955	-929.3563918551919	-0.015350882201122126	-0.019235549280669197	1.9197107999051402	1.8520954493573483	1.1714630741114032	1.036507487004114	11.122315224967075	15.032364779978185	0.6185153065360278	0.9126365054602185
ID612705	612705	3	1.0	48.20806524400946	4.5587894689575466	0.0	143.0	143	1.7637063960878938	1		32094.994163424104	32378.0	21310.0	39854.0	3.2993654E7	3592.0265801152063	-0.9812263687948919	-934.0038866290727	-0.016080304223710026	0.008346184081882174	1.9043824943084169	1.6443354207430323	1.0213022656949267	1.1581472188003321	9.772427394244568	12.812604273238543	0.748061822141274	0.9657116016909346
ID616315	616315	3	1.0	48.319352804933665	4.615956447807596	0.0	181.0	181	1.8702886985711777	1		32334.832034632047	32458.0	21400.0	41547.0	3.7346731E7	3527.3962296106356	-0.9811114341452705	-952.2822975703622	-0.006920201690069502	-0.045273827932676494	1.9743625290046167	1.80701626484073	-0.8132670028005359	1.0926091631934682	10.98922769236062	16.948697739010893	0.48073347744589595	0.8950832365466515
ID612210	612210	3	1.0	48.2025386935822	4.4477369691459945	0.0	138.0	138	1.8131953552414926	1		32213.463661453585	32455.0	20990.0	39946.0	3.5016035E7	3578.606998027336	-0.9810626938514272	-932.6785172891184	-0.034628257497757844	-0.051497988476149364	2.1349368744252764	1.6071051799924787	0.939035277131536	1.3284363095857037	10.328543155492921	14.061358727649242	0.6564389719023819	0.9111111111111114
ID618357	618357	3	1.0	46.706142811830254	2.5202960721255616	0.0	200.0	200	1.9456216372171318	1		32453.45883293366	32384.0	17037.0	46356.0	4.0599277E7	4103.113373099005	-0.9811287825286407	-822.4387521206005	0.01281477892497929	-0.001259234051869863	2.0782447440741274	1.847436047888771	-0.7815946497046621	1.1249346067752235	11.892321663618624	14.546885646106839	0.7062142261442672	0.9663962920046351
ID605580	605580	3	1.0	48.928252323238006	4.594999543311592	0.0	61.0	61	1.926082864984075	1		32552.242448979607	32478.0	22849.0	47224.0	3.9876497E7	3933.368308147997	-0.9810337159686913	-856.1462842930159	0.0036992805369188467	0.016547285748188128	2.0951026246534896	1.8003436230671144	-1.0073145442926905	1.1637237457392804	11.654665355392838	13.593411071744692	0.7925976333671889	0.966115051221434
ID616846	616846	3	1.0	48.138209435688275	4.719393332097745	0.0	186.0	186	1.772690768187919	1		32297.977863330118	32547.0	21377.0	40858.0	3.3557599E7	3672.4386954136	-0.9811219871009265	-914.1500836860334	0.0038073164242073327	-0.010143710667640991	1.8862650393877993	1.6941771371217118	0.8243876683195309	1.1133812386303545	9.872243043699397	12.452992766714148	0.7999783449803172	0.9602404068423487
ID609665	609665	3	1.0	49.07792166615644	3.8943731988104267	0.0	109.0	109	1.9327482098320043	1		32380.906807131254	32415.0	21170.0	41426.0	3.9958039E7	3556.932968123876	-0.98114149223406	-947.2565979330637	0.0014538838303904827	-0.00902055011256252	1.9928403452547172	1.8861640105113455	-0.6155505018074623	1.0565572952027917	11.735468500189615	13.66203294822831	0.7900955929126151	0.9577191621411949
ID619393	619393	3	0.9784791469573975	45.746844837742124	1.3981463885377303	0.0	210.0	210	1.248947167395804	1		32153.017475728175	32231.0	25390.0	46968.0	1.6558804E7	4311.957142473319	-0.9810166596372192	-770.6923439001743	-0.020777679530670876	0.006980759491608569	1.5123295710488118	1.0693531817764645	-0.8681682229334775	1.414247039071275	4.90047307561582	15.127618457843187	0.2690956929525799	0.7547584187408481
ID613763	613763	3	1.0	48.26066524591323	4.558872094679649	0.0	154.0	154	1.7641352608713963	1		32238.73714839966	32523.0	21168.0	40227.0	3.3238138E7	3644.0023096567465	-0.9812425764474663	-925.6196643932789	0.014883263904592638	-0.003802548172978334	1.8702313181205863	1.6939994480790252	0.5574095884847052	1.1040330150292585	9.77718052040908	14.180217786691506	0.6110231936936097	0.9466175793833409
ID615811	615811	3	1.0	48.17581564996507	4.808184551266765	0.0	176.0	176	1.768418188419875	1		32303.336557059978	32557.0	21992.0	41128.0	3.340165E7	3613.319723452352	-0.9812163184314854	-934.017538399562	-2.4391809602678028E-4	-0.016329158261965748	1.8558872488502278	1.693007835273359	0.31752269000640876	1.0962071233123205	9.82471178205424	13.355990341630347	0.6921137704376642	0.9503448275862073
ID618884	618884	3	1.0	46.66327552417439	2.5144715965381743	0.0	205.0	205	1.9444548475246577	1		32467.633892885664	32418.0	16980.0	45879.0	4.061701E7	4084.4705028018434	-0.9811166620890778	-826.0127640934521	0.021293282484307802	-0.007533532703276109	2.058726168391141	1.8630971188496297	-0.5851227357692681	1.1050020675585086	11.878062285125077	13.458183478659082	0.8241050445789979	0.9659837649787397
ID603526	603526	3	1.0	50.66984102204813	4.784723675989276	0.0	39.0	39	1.7743969194665685	1		32126.505769230796	32376.0	21959.0	40999.0	3.3411566E7	3508.0714188641014	-0.9812175286050403	-956.8362566140895	0.014528470006416465	-0.018768839026003476	2.0163165256316726	1.5978777174410368	-1.4868212489737835	1.2618716085863915	9.891255548357451	13.530248207096628	0.6789687078872686	0.924478009773433
ID607131	607131	3	1.0	48.45633862324014	5.045722194328361	0.0	79.0	79	1.7110205255167439	1		32204.16770186335	32604.0	20445.0	40006.0	3.1109226E7	3658.003521959153	-0.9812514661090999	-921.5331496484845	0.00515738294208499	-0.013717927502702357	1.8306652926600384	1.6146056483434508	0.6244574072955358	1.1338157367021848	9.197299128338152	12.171813158500395	0.7801167830055451	0.9579207920792084
ID607643	607643	3	1.0	48.64385089558074	4.784320206332397	0.0	85.0	85	1.7628483535189456	1		32349.562378167688	32621.0	20906.0	40919.0	3.3190651E7	3462.0378223558196	-0.9811750510897654	-974.0455976382777	0.032500968189690234	-0.01147648186299722	2.0455884735952643	1.5709977870907808	-1.1448681470379416	1.302095070027657	9.762921141915536	15.598231989310106	0.5042418586775628	0.8834408602150539
ID608667	608667	3	1.0	48.81293067837893	4.274752933295779	0.0	97.0	97	1.7718370764609783	1		32305.687922705292	32546.0	20268.0	40330.0	3.3436387E7	3665.9650129283227	-0.9812078044991519	-920.2464383386911	5.5754706348316E-4	-0.001809771842146617	1.8921498273585657	1.6786975326536313	0.7300610155139093	1.127153516671652	9.862736791370367	14.105375969837644	0.6229281747102727	0.9380650994575044
ID610704	610704	3	1.0	48.98013240456059	3.9589892490211342	0.0	121.0	121	1.8710974721002542	1		32401.174176776403	32513.0	21101.0	41189.0	3.7390955E7	3633.6180400123158	-0.9811434522213484	-927.9440585452919	7.52250457894267E-4	-0.02387565892920811	1.9242538440895178	1.8176580578425852	1.4378981921030776	1.0586445760724947	10.998733944689661	16.01725785527811	0.5387362841155238	0.9117415287628052
ID614800	614800	3	1.0	48.29169738646835	4.611057968556464	0.0	165.0	165	1.7390862916600849	1		32280.11534603816	32604.0	21063.0	40181.0	3.2183275E7	3707.7275363313697	-0.981221332651727	-909.8283685186009	-0.005636975268618474	0.003441090203034904	1.8497388590743868	1.6543886475896323	0.7345328042903196	1.1180799999863216	9.501499202867167	13.11024843393876	0.6946725808223546	0.956459330143541
ID601491	601491	3	1.0	50.804534716640994	4.76746541472508	0.0	19.0	19	1.7812051820572377	1		32120.460438512906	32371.0	22013.0	41229.0	3.3694363E7	3471.1761410373642	-0.9812593477339777	-969.0232791811638	0.05900221296744955	-0.01682589488862989	2.045580558739645	1.627587540323904	1.747820244873427	1.256817533963523	9.967305566989706	14.532931524612067	0.5930361696601594	0.8938618925831201
ID619923	619923	3	0.9894675612449646	45.95514451839399	0.6267014656598182	0.0	215.0	215	1.1900156122269172	1		31545.20299145297	32359.0	24125.0	33390.0	1.4763155E7	2203.725483801638	-0.9814987016351642	-1518.7746885798053	-0.038888973659180856	-0.04454158170656569	1.8421225652664344	0.828641617504977	0.045501476476027536	2.2230630544637955	4.448926089986829	10.794889626074205	0.47976508898822295	0.9313432835820894
ID609174	609174	3	1.0	48.94699721280222	3.9401311596155226	0.0	103.0	103	1.8791660626641933	1		32367.907455012824	32430.0	20832.0	41290.0	3.7773348E7	3588.716154810602	-0.9811485860237286	-938.850325916382	-0.008887810156525811	-0.010152215161003213	1.9072235633875216	1.840886346516866	-1.5287929735425925	1.0360354766040674	11.093796467979981	17.42284840496245	0.45925272524119437	0.9120750293083237
ID606635	606635	3	1.0	46.17367204069499	4.9165543702711485	0.0	73.0	73	1.890404234132288	1		32403.712711864373	32404.0	20191.0	43543.0	3.8236381E7	3888.688582536566	-0.981074633593897	-863.9315895108231	0.016814873092458188	-0.007228096859660398	1.996036661383663	1.8002647565789618	1.564389706185321	1.1087461741886933	11.226884000586415	15.09141102476198	0.6194544887159177	0.9015267175572517
ID615338	615338	3	1.0	48.213493684985586	4.86393332008434	0.0	171.0	171	1.785447162777998	1		32346.382716049353	32574.0	21211.0	41155.0	3.4060741E7	3696.3242203806312	-0.9811273210063152	-909.8660801264779	-5.497209914812594E-4	-0.0018544886692953475	1.8647464653183197	1.7196392179626412	0.6536356126972045	1.0843823784895972	10.014836828634877	12.693842713208195	0.7810296411256283	0.9629798903107862
ID613295	613295	3	1.0	48.183653861681044	4.7093798285996975	0.0	149.0	149	1.7003764376093113	1		31998.698429319327	32389.0	21133.0	40119.0	3.0558757E7	3684.059906588513	-0.9812610323115095	-909.6504017102219	-0.032361500055071185	0.01083108347582816	1.8211433817703546	1.4992451676538738	0.6545746822722254	1.2147068545301434	9.083224100389769	15.983113213396209	0.44681438005623986	0.8758020164986251
ID602016	602016	3	1.0	50.779689585351406	4.770558240348017	0.0	24.0	24	1.7892563467843277	1		32109.093750000015	32356.0	21736.0	41080.0	3.3907203E7	3481.850204306764	-0.9813009586275191	-967.9007834886582	0.017919452294311862	-0.003638779598065759	2.0403393999757853	1.6225666795159506	-1.4453384976763448	1.2574764573524129	10.05761496411551	13.787527112971475	0.6648629168155098	0.9354553492484524
ID617379	617379	3	1.0	47.824166892041134	3.347209851812551	0.0	191.0	191	1.862587834729582	1		32317.34088927639	32346.0	19277.0	42845.0	3.706799E7	3425.96548062638	-0.9811499120156848	-981.9844705578005	0.011286003445149354	-0.029799328894020934	2.1262516890963763	1.6468289627772492	2.7049880302854135	1.2911187118731613	10.898918295234829	15.516059253836199	0.5688927537524539	0.9077593032462395
ID603044	603044	3	1.0	50.786342388071276	4.755876805231166	0.0	34.0	34	1.8023152479546327	1		32111.774253731393	32386.0	21857.0	41058.0	3.4423822E7	3456.4016855572318	-0.9812180711769144	-970.723262284792	0.052899459976437635	-0.05549660160766931	2.074117138304745	1.6364238245441525	-1.2969411450288568	1.2674694093276955	10.204961875215501	15.080736961994772	0.5638662755093203	0.8901326699834153
ID611236	611236	3	1.0	48.57049069279724	4.159664733489733	0.0	127.0	127	1.7743969194665699	1		32179.507218479328	32435.0	20428.0	41331.0	3.3434508E7	3581.8054084906303	-0.9812197316421243	-938.7973958240343	0.010121281884802668	0.009557086859281933	1.9538232528964452	1.6453952148209248	1.0278318961361732	1.1874492129898944	9.891255548357465	13.522979935234586	0.6796987622658769	0.9450499545867396
ID608166	608166	3	1.0	48.42384227016351	4.8798120502909565	0.0	91.0	91	1.7259872880142246	1		32180.884928716914	32548.0	21293.0	40031.0	3.1601629E7	3659.444868579696	-0.9812584666128464	-920.8546075665538	0.001318900495516753	0.008564785980541764	1.8273107096738053	1.633732232962451	1.1862551668307493	1.118488496955427	9.35890541793169	11.973161175452129	0.8203841569451157	0.9623655913978495
ID600505	600505	3	1.0	50.81055824877551	4.73727341459095	0.0	9.0	9	1.792635493036873	1		32147.526861451435	32409.0	22031.0	41598.0	3.4108526E7	3446.940771680866	-0.9812517890126202	-976.2574739592238	0.040434323994681914	-0.019105231863148945	2.0770103255941614	1.610511251718907	-1.2118064974250238	1.2896589970280292	10.09563997343164	15.17323248590383	0.5510455431931411	0.8758762886597935
ID599994	599994	3	1.0	50.708249798669016	4.734083397262671	0.0	4.0	4	1.8495454837695697	1		32241.510186005304	32413.0	22633.0	41503.0	3.6400665E7	3415.662802637794	-0.9812574739634589	-988.382929869021	0.053850780167207755	-0.011901672626451287	2.093988650039905	1.6924566650197839	-1.0354104066477388	1.2372480154553485	10.746818257970306	16.70166136689528	0.48413939220128654	0.8699499807618305
ID601009	601009	3	1.0	50.77299789807969	4.805315286260143	0.0	14.0	14	1.7964294348322034	1		32153.01693320786	32373.0	22023.0	41514.0	3.4178657E7	3468.9040655384024	-0.9812189570301849	-968.513456897376	0.036288546810910906	-0.03670102661556386	2.1234791082775164	1.5896127690614903	-1.2289645757452936	1.3358467858377998	10.13841810891228	13.787076736809697	0.6702482303271133	0.925379609544468
ID611761	611761	3	1.0	48.29261847508743	4.560613117916797	0.0	133.0	133	1.7867177931104106	1		32126.26400759736	32352.0	20935.0	40007.0	3.3828956E7	3579.397495953197	-0.981182277914344	-935.972168148022	0.017187238753482693	0.013643777590486498	1.9450954560628377	1.6833848508375318	0.48272378849932296	1.1554668886886428	10.029096207128426	12.614176546771382	0.7920522852960082	0.9547511312217202
ID604080	604080	3	1.0	50.70420025888355	4.671937477074225	0.0	45.0	45	1.7824788362650739	1		32280.734538534758	32528.0	22066.0	41153.0	3.3927052E7	3525.2013609405876	-0.9811808478104154	-954.8573225962435	0.027904910967659728	-0.021574289534914717	2.0309172013440153	1.6155307119109286	-1.388559562021741	1.257120763084564	9.981564945483262	14.241364539586835	0.6184509973881177	0.9150326797385618
ID614323	614323	3	1.0	48.24127698045385	4.574226514730461	0.0	160.0	160	1.7468985479162835	1		32274.864087301583	32610.0	21168.0	39716.0	3.2533063E7	3682.807332651805	-0.9811852795096372	-914.04730323146	0.002706232030956382	-0.0022625321547250846	1.8771450585767506	1.6342385685271108	0.8198284467573305	1.1486358813992281	9.587055473828446	12.456992731687455	0.7763698873128522	0.9568311195445918
ID602548	602548	3	1.0	50.750079607036334	4.789457262844886	0.0	29.0	29	1.787564378229277	1		32103.76631977296	32370.0	21895.0	41163.0	3.3933681E7	3464.9996276729476	-0.9812048514258501	-967.3791274624128	0.03977300710299115	-0.03139236585787479	2.0650539387154727	1.6096440905107794	1.7717525370986686	1.2829258038403886	10.038602459457447	14.521042797160593	0.5982566148055998	0.9095607235142114
ID604596	604596	3	1.0	50.29580782991376	4.758427904982211	0.0	51.0	51	1.9397806704575673	1		32398.856798069115	32310.0	22983.0	45123.0	4.0271779E7	3763.799995510891	-0.9810788129714985	-892.6653202940231	2.3330751635752885E-4	0.003475035571349151	2.1029200608487466	1.8050915848442368	2.0309784196904594	1.1649935540695624	11.821024771150888	13.597222544949231	0.8034605913501855	0.9561707035755479
ID609736	609736	3	1.0	49.02410546781871	3.905954779554735	0.0	110.0	110	1.9126824940742675	1		32395.661703887523	32426.0	20753.0	41282.0	3.9166355E7	3555.1515355782776	-0.9811083809221745	-946.4693170018006	-0.004639516771061453	-0.012950190334623255	1.948170551281206	1.8992843011988978	-1.2084409229290247	1.0257393008784674	11.493059065799304	14.63697224970096	0.6741289899915893	0.9460093896713615
ID610250	610250	3	1.0	49.01733823726158	3.9750468226910103	0.0	116.0	116	1.8843921202071023	1		32350.608361774706	32410.0	20819.0	41482.0	3.7914913E7	3624.7470306312525	-0.9810852289743379	-925.8494946269168	0.0017397431932728768	-0.009260055109429396	1.9438833509225062	1.8402431593135613	-0.19117708384196624	1.0563187484677863	11.155587108118677	12.894579893557841	0.8431171064944823	0.9618852459016388
ID612302	612302	3	1.0	48.253796292881326	4.56605966360074	0.0	139.0	139	1.7581216340093113	1		32074.454990215218	32394.0	20962.0	39850.0	3.2780093E7	3606.725204219985	-0.981254845211546	-931.0414360589847	-0.0020204234571450717	0.004736479074861714	1.8915648168028383	1.6506973312632123	0.7998803296544764	1.1459186254062093	9.71063675410586	12.165757961215368	0.8244782988101429	0.9664143803216652
ID612800	612800	3	1.0	48.22038461986828	4.652600817468342	0.0	144.0	144	1.748197196501972	1		32064.639603960408	32445.0	20860.0	40354.0	3.2385286E7	3632.0998948269344	-0.9812785502024147	-925.4466807166899	0.008425882221712427	-0.011243693267207016	1.8943862401080318	1.6437300742964598	0.623444043823659	1.1524922916062459	9.601314852322	12.624607113605407	0.7570156060694457	0.9417249417249425
ID618457	618457	3	1.0	46.67709755467911	2.508635511389476	0.0	201.0	201	1.9634255879548645	1		32444.400943396246	32394.0	17078.0	46167.0	4.1269278E7	4061.9065039109014	-0.9810848433828706	-828.5838373022406	0.01775672186063569	-0.018708839864266438	2.091236587976359	1.8747991235029928	2.4745683809202217	1.115445682558759	12.110965467186348	14.041316699417326	0.7719211848937669	0.9535928143712578
ID616413	616413	3	1.0	48.17315458925818	4.855007883368207	0.0	182.0	182	1.7645640214223552	1		32192.833980582513	32483.0	21650.0	40242.0	3.3158619E7	3624.0381013410292	-0.9811817340906752	-926.3312264792695	0.03204032122075934	0.0051310477067856115	1.8751659333589301	1.6931906164290615	0.47322282133899257	1.107474796496129	9.781933646573597	13.069650620754102	0.7196256261113647	0.9479502533394751
ID613855	613855	3	1.0	48.21721677832766	4.576166360481321	0.0	155.0	155	1.7477644208556569	1		32251.72574257425	32561.0	21156.0	40236.0	3.2574243E7	3681.0229458238314	-0.9811708898027496	-913.1230096318307	0.003676706519174147	-3.715047248776901E-4	1.876577201782063	1.6452985207376245	0.8219019221720658	1.1405694335279357	9.596561726157482	11.86893919128958	0.8560550931861703	0.9664911440880808
ID618985	618985	3	1.0	46.64415108132084	2.451193391325512	0.0	206.0	206	1.946399108431865	1		32513.99920063948	32495.0	17036.0	46105.0	4.0675013E7	4079.3458637383724	-0.9811934519613421	-831.6783799105772	5.292386518178122E-4	-0.012857696627129038	2.0379465246953257	1.8778172713559278	-0.677586644654261	1.0852741402382418	11.901827915947651	13.886200541195615	0.7756336903856719	0.9539047619047616
ID614888	614888	3	1.0	48.50466423767352	4.702779811472838	0.0	166.0	166	1.739956052300435	1		32312.60778443114	32588.0	21317.0	41372.0	3.2377233E7	3613.642434333544	-0.9811937577947285	-933.0600153435591	-8.619574565227147E-4	0.0060773927929650565	1.851835908614812	1.637944560083238	0.40719108853443564	1.1305852186600895	9.511005455196198	13.773914838922675	0.6299723781979629	0.952403617325084
ID615912	615912	3	1.0	48.10455717485943	4.81560956427115	0.0	177.0	177	1.7516555523974762	1		32263.1607495069	32525.0	21662.0	40582.0	3.2714845E7	3555.9829306338593	-0.9811539545951005	-944.7005442940388	0.01829448310422337	-0.013279565827015056	1.839839838527669	1.6888110741299422	0.8025182685011749	1.0894290466892724	9.639339861638122	12.925762055921991	0.7250114125322619	0.9463369108726087
ID607722	607722	3	1.0	48.60032928999806	4.777805177596028	0.0	86.0	86	1.7968504894342205	1		32321.890346766613	32523.0	20845.0	40939.0	3.4487457E7	3463.094686662552	-0.9811426369598775	-971.2109473666144	0.05212424356072643	0.0013762084058784525	2.0148381830128814	1.6363773360509475	-1.0982129528521913	1.231279692418174	10.143171235076807	17.56579281061621	0.41309326027166904	0.8629195309340887
ID609262	609262	3	1.0	49.0226713491923	3.846594386551718	0.0	104.0	104	1.9280456524749316	1		32388.537897310518	32422.0	21099.0	41187.0	3.9740736E7	3527.7480580857373	-0.9810648079100354	-951.3750538262401	-0.010047625183923548	-0.013049629190442993	2.0210132643140386	1.8402917692193352	1.9301966804753066	1.0982026318421054	11.678430986215421	14.266923297538105	0.7209974187272532	0.9512195121951217
ID620014	620014	3	1.0	46.29938660790293	0.5216978251020161	0.0	216.0	216	1.0559624589460557	1		31869.973045822113	32310.0	22885.0	33634.0	1.182376E7	1850.0814048784218	-0.9814011140567598	-1817.9438667784377	-0.027075777949998752	-0.21344662757034985	1.6393238121480815	0.9506320866632108	0.07545217962019818	1.7244566380062238	3.503053983248173	9.369308689047696	0.5014661220775154	0.9621409921671014
ID619491	619491	3	1.0	44.99387077148968	1.5169904455715975	0.0	211.0	211	1.5264236812248824	1		33019.88129032262	32512.0	24638.0	46750.0	2.5590408E7	4479.662010407914	-0.9808606149708741	-755.5088788674751	-0.015514227386942993	0.09591639829850931	1.8383951218630865	1.3740727525962324	-0.8492023014949546	1.3379168740443643	7.319814293354392	11.8415359430124	0.6559849141287499	0.9177592371871276
ID605666	605666	3	1.0	48.79883560219382	4.66757253992791	0.0	62.0	62	1.92490423180997	1		32542.026872964165	32458.0	22657.0	47052.0	3.9961609E7	3930.6469855004334	-0.981033728658855	-856.4707454029174	0.009712899166645628	-0.0115831127745823	2.095263988656868	1.7873409532731173	2.136505166643257	1.1722799641668022	11.640405976899293	13.319059194210878	0.8245763854509162	0.9585127201565555
ID610788	610788	3	1.0	48.999905369059675	3.888292773005694	0.0	122.0	122	1.9241180752602063	1		32380.463235294083	32419.0	20787.0	41728.0	3.9633687E7	3558.316984178068	-0.98107442765649	-943.4553532773975	0.010977612735058283	0.0014517829775186775	1.964526963905851	1.8908434052653158	-1.155375698172095	1.0389686202650907	11.630899724570257	14.713931087218379	0.6750963192292722	0.9554861382272546
ID606200	606200	3	1.0	48.05750129708066	4.7153448248757535	0.0	68.0	68	1.9256900674139692	1		32497.39559543227	32362.0	23178.0	45657.0	3.9841807E7	3595.0111077159395	-0.9809938477401188	-933.1477126821579	-0.0027794431071750058	-0.004483613596389163	2.208457571640234	1.7004256311042931	-0.9016625575573582	1.2987675151697249	11.649912229228317	14.564461426531937	0.6901502634395792	0.9337142857142857
ID611323	611323	3	1.0	48.225856971497215	4.590044082589875	0.0	128.0	128	1.7688459108081396	1		32090.984511132636	32408.0	20841.0	40094.0	3.3149987E7	3560.4781897495673	-0.9812577410130789	-943.7693474371681	0.00455129137791988	0.00748485482289835	1.9579096023639913	1.6275419802653661	0.5602580793439855	1.2029856225550382	9.829464908218755	13.263252230965362	0.7021658166021019	0.9627560521415269
ID606714	606714	3	1.0	46.172223666068234	4.9171749895579175	0.0	74.0	74	1.9083269336267499	1		32392.055555555566	32415.0	19783.0	43527.0	3.9064819E7	3866.1189718883256	-0.981053996820787	-867.6979980481875	-0.005133639137015971	-0.01987663581979945	2.0130828383505373	1.799201515326482	-1.5260961134874216	1.118875690800674	11.440774677989632	15.55496817958786	0.5941923312070417	0.9243471582181262
ID616954	616954	3	1.0	47.99250952339714	4.553174756014615	0.0	187.0	187	1.7645640214223552	1		32248.893410852725	32398.0	20688.0	41310.0	3.3280858E7	3580.7975958140105	-0.9810752561229777	-933.7644833704356	-0.010577684714966612	-0.012674644881406367	1.8537259882244435	1.6922445970496416	1.1098173912504432	1.0954243798185783	9.781933646573597	13.568478417115985	0.6676860156495378	0.9431714023831347
ID608253	608253	3	1.0	48.406562880590194	4.915786370829164	0.0	92.0	92	1.7268636461758025	1		32173.563765182218	32582.0	20760.0	39812.0	3.1787481E7	3673.089390237539	-0.9812046892874409	-914.5506704650568	0.01569830515965077	-0.0015421689257873162	1.8433131529174538	1.6499361225704767	0.8820464769701708	1.1172027375494453	9.368411670260722	11.92666396367077	0.8276331246581838	0.95726080621661
ID603134	603134	3	1.0	50.72538380517252	4.844874729726179	0.0	35.0	35	1.7507916038603848	1		32106.132280355345	32405.0	22121.0	41257.0	3.2523512E7	3576.2388903793462	-0.9812106266644817	-937.6514120885596	0.011272037651607078	-0.0034964687014414244	1.9225285580390326	1.5967953430952628	-1.4422976558091687	1.2039918367449403	9.62983360930909	12.779914186443355	0.7409224802240935	0.9445221445221441
ID607217	607217	3	1.0	48.57674697493877	5.039130765128787	0.0	80.0	80	1.6927963816576939	1		32275.406118143466	32602.0	20697.0	40325.0	3.0597085E7	3653.6073161952067	-0.9812144515835951	-922.8261676549922	-0.009090802058906021	0.0011291837519448306	1.7628581479484258	1.6584385815265137	1.3988427717081644	1.062962576718276	9.002420955593001	12.804029419694466	0.690042522552202	0.9455816275586617
ID603635	603635	3	1.0	50.68567267091142	4.792936090820183	0.0	40.0	40	1.7546760223995814	1		32124.742603550272	32409.0	21840.0	41697.0	3.2574489E7	3542.503536879684	-0.981224272070834	-947.8308911895494	0.004095964486109494	1.3696022219639983E-4	1.8925101030971452	1.6399287427019504	1.5143668304457316	1.1540197167219846	9.67261174478973	12.481084813306877	0.7802772612775909	0.952269536733738
ID608754	608754	3	1.0	48.93784010112499	3.859676906199961	0.0	98.0	98	1.8944017100155197	1		32423.345991561197	32451.0	21132.0	41759.0	3.8421665E7	3556.7471174590964	-0.9811443468706668	-948.6940215962392	-0.02427343619265437	0.01383588111594835	1.9367834539101616	1.8379290021402543	-1.3896617347655764	1.0537857837026305	11.274415262231575	16.605470208019298	0.5138087965938983	0.9240358395013634
ID601588	601588	3	1.0	50.771106769436514	4.767250105748058	0.0	20.0	20	1.7786551375398472	1		32142.71961722491	32426.0	21798.0	41368.0	3.3589142E7	3470.9882654838057	-0.981300217350373	-971.9072157994902	0.04262461438795721	-0.01080740143825938	2.0039712985216256	1.6257191777297224	1.816328655848325	1.2326675639762847	9.938786810002616	14.665093563125467	0.5807290651161816	0.9154991243432569
ID617993	617993	4	1.0	24.737846250724168	64.37983627635785	0.0	196.0	196	1.336151607103099	1		29121.307167235493	29423.0	19422.0	37927.0	1.7065086E7	3394.895449395256	-0.9810669109432101	-888.9792157324785	0.0022775327086589072	-0.0029157977511594492	1.4075719873869725	1.2814906806455573	-1.2583949183790537	1.098386440608293	5.608688874128682	8.757971490697892	0.9188913413374058	0.981697171381032
ID613901	613901	4	1.0	24.041161219827778	62.62993058395481	0.0	155.0	155	1.3921604753249766	1		29335.772585669783	29440.0	19369.0	39761.0	1.8833566E7	3503.2209602604244	-0.9810674364651719	-867.8595228218675	0.011498532781588537	0.003567694072238797	1.4532520378923255	1.356339597287246	1.293784687406553	1.0714514571416405	6.088754616744792	9.931176017419357	0.7757771388466104	0.9531249999999996
ID610305	610305	4	1.0	24.53869776292111	64.8816094948036	0.0	116.0	116	1.940560481813874	1		29305.85244587006	29546.0	19094.0	40286.0	3.6544398E7	4064.0745011926174	-0.9810110440192589	-745.06729871759	-0.010588704680739108	0.01757862100960963	2.564026126717897	1.4384670621064564	0.5903756651741723	1.7824712113763657	11.83053102347991	14.489217958254292	0.7081482917033175	0.9080627508208677
ID621062	621062	4	1.0	24.23534575620766	62.75678736464077	0.0	226.0	226	1.4190698155761319	1		29418.7125748503	29311.0	21335.0	42232.0	1.96517E7	3301.384709893744	-0.9810213757173112	-921.2367732636261	0.007198484866318041	-0.0018132452063730079	1.4361601330765315	1.4106772062752155	0.14988206907495671	1.018064321652011	6.3264109249705855	10.050796553448613	0.7869847147076803	0.9534383954154728
ID612358	612358	4	1.0	23.505415705834366	65.22601029433395	0.0	139.0	139	1.4035252392010595	1		29092.804615384637	29371.0	18037.0	37985.0	1.8910323E7	3745.200335966983	-0.9810733557980613	-805.3198342822639	0.007375694603480994	-0.006195961470052961	1.4526042298500503	1.3900794847829774	2.5165936780486002	1.0449792589211793	6.1885702661996165	9.217685457481807	0.9152851618855983	0.9709172259507823
ID618520	618520	4	0.9968559145927429	25.838832837952257	64.24678327935922	0.0	201.0	201	1.3253508000690815	1		29235.19554030874	29469.0	20701.0	37758.0	1.7044119E7	3088.7142961004693	-0.9810282665060035	-978.887462414296	0.0070148026749301574	-0.010367200806108885	1.4492654265794462	1.2535645007847498	-0.6292567061143558	1.1561155614028515	5.518379477002884	9.009280934215239	0.8543605106321247	0.9563426688632619
ID616474	616474	4	0.9936248064041138	24.865080442071083	62.57070847067991	0.0	182.0	182	1.3355853211666227	1		29283.17736486489	29389.0	21294.0	37141.0	1.7335641E7	2779.0602437156394	-0.9809866714603609	-1087.3145167132227	-0.0021375298241258756	-2.5342800450169935E-4	1.419008923868032	1.2748012886132967	-0.6875332718667131	1.1131216578950915	5.60393574796417	10.099397975271092	0.6904178939357	0.933491686460807
ID622109	622109	4	1.0	24.726613931265522	60.89711460275294	0.0	237.0	237	1.4185366313320327	1		29447.828571428578	29319.0	22365.0	40416.0	1.9582806E7	3113.2341705513354	-0.9810325114201445	-978.4644520312094	-0.006161043996883616	-0.002052991687381109	1.4697933386685094	1.3853462522321276	-1.2340468284488433	1.0609573861410584	6.321657798806063	10.271402357176393	0.7529763974485345	0.9419263456090654
ID619550	619550	4	1.0	24.658840569346026	65.27324826834607	0.0	211.0	211	1.3943323338612066	1		29298.580343213718	29265.0	20179.0	38533.0	1.878039E7	3102.4506145627056	-0.9811483808704861	-983.0095351054418	0.011368496756103835	-0.004169451434146337	1.4821447144267468	1.3435027320454074	-1.072597058582016	1.1031944179006357	6.107767121402847	9.80859271507542	0.7977722593494712	0.9511472982975562
ID619038	619038	4	1.0	25.312290836604163	64.0467511633359	0.0	206.0	206	1.3872613616838991	1		29305.97496087633	29521.0	18058.0	39649.0	1.8726518E7	3663.857375887524	-0.9810827388215544	-829.6501295787405	0.0065451334806729865	9.168611890198051E-4	1.4451215372318995	1.3816604414454254	-0.1607972902304456	1.0459310362248515	6.045976481264146	9.14506786995715	0.9084529752527369	0.9837587006960555
ID620563	620563	4	1.0	25.460185033766216	63.81987058389126	0.0	221.0	221	1.333317772296603	1		29216.332197614967	29576.0	19276.0	37614.0	1.7149987E7	3431.476424352916	-0.9811611738502143	-886.8724945947674	0.0062875787222949646	0.01059521512850845	1.37537382901559	1.3072174071779277	-0.22311443280887708	1.0521385512948462	5.584923243306114	9.301975787548374	0.8111042243812556	0.9670781893004116
ID605718	605718	4	1.0	25.311134471440386	59.6923117938557	0.0	62.0	62	1.3121571937574918	1		29384.1616871705	29783.0	18818.0	38190.0	1.6719588E7	3719.583452732231	-0.9811770176736392	-823.5840483053705	-0.0061708087226217	0.0023915931935738076	1.3749561338713454	1.2745319600154903	-0.2780458984576589	1.0787929820564364	5.409057575219017	8.952175565763302	0.8481531642305186	0.9644067796610174
ID604201	604201	4	1.0	25.07367386762611	60.94966526487255	0.0	46.0	46	1.3647206441740571	1		29491.5986949429	29859.0	19197.0	38418.0	1.807835E7	3615.175198314474	-0.9810447724672106	-844.4205394998836	0.006213850270175495	0.0016068633574969648	1.41591069415484	1.3494837172277292	-0.9429447664999522	1.0492239929086162	5.851098308519002	9.206685213667496	0.867442447742375	0.954263565891472
ID607275	607275	4	1.0	23.90994092896765	60.94158946534442	0.0	80.0	80	1.3752122783611604	1		29454.7216	29576.0	18932.0	41626.0	1.8409201E7	3843.2004361262525	-0.9810517067104783	-793.6219704660036	1.2708134365031307E-4	0.0015766155470975677	1.4867166992197995	1.2998705787750737	-0.5978119841842291	1.143742095171351	5.941407705644802	9.301350760580949	0.8629928045745237	0.9541984732824434
ID620074	620074	4	1.0	25.48433049810724	64.78515817184623	0.0	216.0	216	1.3878065616898874	1		29258.21978021976	29551.0	18183.0	39221.0	1.8637486E7	3675.2326083127878	-0.9810928256038444	-826.1835284665971	-1.154298524356697E-4	0.0026611935664311226	1.4945311036377957	1.3234232889067712	-1.066227480961404	1.1292918268593943	6.050729607428654	9.061259740720276	0.9260628248496189	0.9837712519319942
ID606250	606250	4	1.0	25.411253112878708	59.78952263033926	0.0	68.0	68	1.3883515475980686	1		29504.323390894806	29760.0	19634.0	39591.0	1.8794254E7	3775.556654651946	-0.9810634409813532	-809.7122136169068	0.0032137178907935874	6.459744233983987E-4	1.5243936748014357	1.2812089969812082	-0.44875655448172924	1.1898087496990895	6.055482733593171	9.208331248304578	0.8974221135926158	0.9754977029096483
ID603690	603690	4	1.0	25.32932128465976	60.11270524781797	0.0	40.0	40	1.3894408781286245	1		29398.434374999997	29671.0	20009.0	38941.0	1.8814998E7	3778.568853130268	-0.9810568099316128	-805.875398074618	5.034183609035158E-6	-0.00109318177026667	1.5100421936702069	1.2983929198542032	2.7097950309396124	1.1630086475207904	6.064988985922211	9.512736547419408	0.8422265775876927	0.9593984962406014
ID601642	601642	4	1.0	25.312015743462045	60.39675087331538	0.0	20.0	20	1.3619462549574535	1		29396.15146579804	29536.0	17945.0	39320.0	1.8049237E7	3866.83751873159	-0.9810973119488825	-789.1381999855415	-0.002715925234163219	-0.0020950480707329997	1.431639491020813	1.3107506808222573	2.4624480907447786	1.0922286838887774	5.8273326776964245	9.340855972840325	0.8392789388116386	0.9526029526029534
ID611374	611374	4	1.0	23.51879744627029	64.59228834733855	0.0	128.0	128	1.8654286937381828	1		29224.915077989615	29514.0	18036.0	38057.0	3.3725552E7	3919.152528849384	-0.9810545698839179	-772.288882758477	-0.0071191796653982675	-0.02627334232827038	2.4448250727847	1.449045813742628	-1.5464100405033034	1.6871965327791472	10.932190178386442	13.536318616224346	0.7497490183409454	0.9395424836601308
ID624161	624161	4	1.0	22.3843350110514	63.14417471487489	0.0	258.0	258	1.4190698155761323	1		29294.311746987983	29560.0	18083.0	39569.0	1.9451423E7	4152.393282621137	-0.9810981302652714	-732.3564267624778	0.004043999870057559	-0.012742923070034912	1.487265230305918	1.383045217302226	-1.2159940857372302	1.0753554632197666	6.326410924970589	9.75666585473617	0.8351498327684642	0.9575539568345326
ID610848	610848	4	1.0	24.13239380746835	64.91005896069561	0.0	122.0	122	1.8568930780754205	1		29317.253286590716	29605.0	18730.0	40617.0	3.3450986E7	4273.5284184950015	-0.9810098257236752	-708.7793978343489	-0.01599477259176351	0.01613248034291148	2.303566257869835	1.5041121770439356	1.040952905403207	1.5315122721744623	10.832374528931595	13.833596111731135	0.711317261402854	0.9355500821018062
ID615973	615973	4	1.0	24.78607373719072	64.48425912181628	0.0	177.0	177	1.3625015847480961	1		29260.977049180306	29356.0	17995.0	39595.0	1.7849196E7	3663.6061267130162	-0.9811008712897554	-829.2432044100846	-0.001116941727299194	-0.015037694826275727	1.411721916940135	1.3609141768622197	-1.269497325116363	1.0373335372220602	5.832085803860927	9.036152940381019	0.8975664753615008	0.9730372720063443
ID608806	608806	4	1.0	25.462460171592877	64.63674842433147	0.0	98.0	98	1.2935770389038763	1		29290.164259927784	29628.0	18364.0	37508.0	1.6226751E7	3757.112663482195	-0.9812046496848947	-813.9669239780674	0.005372268717256797	0.0016972376103006558	1.3123169838149988	1.297779344532285	0.2042332555219837	1.0112019345537921	5.25695753795451	8.693050115709738	0.874178188804935	0.9634146341463419
ID606758	606758	4	1.0	25.38077380171278	60.16730677927991	0.0	74.0	74	1.33841435488341	1		29423.80067567567	29813.0	20063.0	37904.0	1.741889E7	3601.879050516709	-0.9810897190852987	-847.6379345641976	0.0066982531084133394	-8.38503206135987E-4	1.437855229875756	1.2644652323419772	-0.6506707149572263	1.1371251601854129	5.627701378786757	9.513257885017484	0.7814161252568245	0.9479583666933553
ID615483	615483	4	1.0	24.5766343988908	64.8488246869247	0.0	172.0	172	1.4083677788526638	1		29271.467275494673	29240.0	20184.0	39818.0	1.9231354E7	3353.7945490678694	-0.9810549262457621	-903.930533066946	0.016845507431582942	0.005395387549271749	1.4414209854358002	1.3995985889414586	-1.1012717130916083	1.0298817081017297	6.231348401680249	10.327180550398726	0.7342236308960228	0.930447125621008
ID623678	623678	4	1.0	22.905035905554854	63.78839566454449	0.0	253.0	253	1.3937896865030959	1		29220.604361370737	29441.0	18291.0	39063.0	1.8759628E7	3758.6964401277887	-0.9809714317309243	-801.5528899050831	-0.0014574646267159917	-0.004459128640521145	1.4863738723583269	1.3359572985437593	-0.8280460345580329	1.1125908544970164	6.103013995238341	9.327913409063536	0.8814247033055942	0.9742033383915022
ID611902	611902	4	1.0	23.534959061822907	64.58282013751263	0.0	134.0	134	1.8581148523570188	1		29206.870402802077	29506.0	17865.0	38286.0	3.3354246E7	3934.4918371365297	-0.9810201537960911	-767.3820056107052	-0.014663853771496657	-0.031354451002496946	2.4733694175537884	1.3936313703861236	-1.5321593549392247	1.7747658886786606	10.846633907425154	14.252581000499442	0.6709927234290982	0.9480681346073948
ID603185	603185	4	1.0	25.596240380437127	60.34352567439424	0.0	35.0	35	1.3338850208958872	1		29341.41836734691	29568.0	20456.0	37947.0	1.7252754E7	3327.2623897673802	-0.9811087385720115	-915.9678584708405	0.0048462898037121725	-0.018007132477974003	1.4757626043713903	1.2602871958603867	-0.485792924018079	1.1709732584912127	5.589676369470633	9.192682239142218	0.8312124345017244	0.964725184577522
ID623155	623155	4	0.9968212246894836	23.930708312089727	63.74156402006656	0.0	248.0	248	1.3150366292889952	1		29432.739510489504	29078.0	22871.0	48077.0	1.6835527E7	4549.545094979915	-0.9809575669250269	-666.5312133389709	-0.030661943310049705	-0.04441247108030423	1.4494248016699616	1.2196327210135032	0.9434944834678096	1.1884108852585582	5.432823206041611	12.330852592248746	0.4490029810719359	0.8479228486646886
ID608306	608306	4	1.0	24.492757219772336	64.21453634729416	0.0	92.0	92	1.3389794443554441	1		29256.92881355933	29615.0	19859.0	38959.0	1.7261588E7	3692.583443969738	-0.9813858682954086	-835.4595544046199	0.00614565376361019	-0.015171251449908251	1.4654915219266502	1.2526739095832842	1.327956927046485	1.1698906720378348	5.632454504951257	9.264999343555067	0.8245495722721241	0.9495192307692297
ID609865	609865	4	1.0	24.43586783079196	64.86267562860398	0.0	111.0	111	1.9292223664401187	1		29337.11219512198	29588.0	18968.0	39963.0	3.6084648E7	4319.085937233898	-0.9810304921397445	-702.5576296130018	0.013926956935409567	-0.012112787396273425	2.4682645728151233	1.4965802906765944	0.4245115783561286	1.6492697305930955	11.69269036470895	14.117041350018315	0.7372876166950787	0.9276018099547503
ID617032	617032	4	1.0	24.892371845084476	61.41764279624066	0.0	187.0	187	1.363611565856628	1		29317.48613376835	29523.0	19490.0	40040.0	1.7971619E7	3535.3208956448657	-0.9810265298981726	-857.5547736320755	-0.01095343835430459	-0.004020553619710085	1.460563621558131	1.3030216449732368	-0.8900607387013328	1.1209051109723738	5.841592056189969	9.196706202825323	0.8679135396187229	0.9624119028974161
ID599628	599628	4	1.0	25.26748850382783	61.309841168043455	0.0	0.0	0	1.3943323338612064	1		29331.02656249999	29504.0	18880.0	39967.0	1.8771857E7	3903.9190101474906	-0.9811042818487609	-780.204100154252	0.002511469669194207	-0.0039452148238180865	1.429944337710116	1.3819980518905077	-0.9956655177803373	1.0346934539842658	6.107767121402845	9.464376312994917	0.856856970279704	0.9596713965646009
ID605263	605263	4	1.0	25.410040381061414	59.91525008740139	0.0	57.0	57	1.3702525705574475	1		29451.743961352622	29879.0	18586.0	38809.0	1.8289533E7	3796.7343158276994	-0.9811474759216777	-807.4127277336287	-0.21529945497584344	0.11267775331381827	1.9416141650922094	1.0899247706137065	-0.4621267340310052	1.7814203488548481	5.89862957016415	12.461278160597354	0.47734876881296223	0.7889383343928801
ID601157	601157	4	1.0	25.167504098454053	61.224793243335654	0.0	15.0	15	1.3647206441740558	1		29415.2884927066	29481.0	18164.0	40131.0	1.8149233E7	3639.2915748311298	-0.9810054976187583	-834.8909944817	0.010387706750967679	0.008841661857280952	1.4714274653936537	1.3044438625006876	-1.08420126827907	1.1280113370098195	5.851098308518989	9.96505014862901	0.7404372887139478	0.9325757575757568
ID613446	613446	4	1.0	23.448013076463653	63.496334308914356	0.0	150.0	150	1.3883515475980706	1		29265.044094488185	29400.0	15925.0	39939.0	1.8583303E7	4054.3282504900094	-0.9809764475420074	-744.4357671126802	-0.009285070306324248	0.010224315285268355	1.5193085167530245	1.2891918907827697	-0.7902574079625251	1.1784967991309137	6.0554827335931884	9.596715796085576	0.8262536046594365	0.9571750563486106
ID612952	612952	4	1.0	23.483217992973007	65.28721730000872	0.0	145.0	145	1.3970424089815814	1		29102.839009287916	29383.0	18024.0	38326.0	1.8800434E7	3752.0923290025294	-0.9810668711837347	-803.8371188776946	0.0044241454837488335	0.0046382755838295245	1.4346870359014445	1.3836568343013578	-0.40990175676853274	1.0368806775892905	6.131532752225425	9.48865638029743	0.855794473249741	0.975056689342403
ID600666	600666	4	1.0	25.098654483036487	60.919701124636696	0.0	10.0	10	1.2693738246053092	1		29102.413857677915	29622.0	20282.0	36212.0	1.5540689E7	3176.9488470257297	-0.9812119775887295	-956.820688906053	-0.008942682028153352	-0.016691489463530187	1.3337389059163318	1.2368350929024496	1.12314255393788	1.0783482079138622	5.062079365209371	9.068280945016507	0.7735508733612864	0.9500446030330069
ID600157	600157	4	1.0	25.236357341653378	61.11597079865314	0.0	5.0	5	1.373561032284317	1		29436.330128205136	29588.0	16647.0	39844.0	1.836827E7	3799.686129639897	-0.981038617794827	-801.6449259199223	6.612506784713845E-4	-0.016465843565269127	1.495209186805371	1.2796275827604306	2.3545266227318766	1.1684721452939335	5.9271483271512455	9.905859505445786	0.7590516548463186	0.9461305007587252
ID624721	624721	4	1.0	22.415710153332057	63.08546883908116	0.0	264.0	264	1.4291625223884503	1		29373.263001485884	29523.0	18072.0	39922.0	1.9768206E7	4127.555697550555	-0.9810824305496163	-738.1241391812874	0.017707212909376945	7.243917279886088E-4	1.485149232180024	1.4127826022629562	1.9608607652719274	1.0512227640693996	6.4167203220963875	9.503014203878058	0.8928946439928226	0.9733237202595527
ID604753	604753	4	1.0	24.97531607430316	58.80878397508085	0.0	52.0	52	1.355264548644029	1		29433.437293729363	29732.0	19040.0	38307.0	1.7836663E7	3661.9025071804513	-0.9812022827923653	-839.1075697184972	0.011383829267131612	0.008517765269821393	1.4290308807098417	1.316347083230115	2.6314176653093986	1.0856034087933844	5.7702951637222375	9.117858091624234	0.8722123577566842	0.9696485623003199
ID602705	602705	4	1.0	25.16759877681103	60.23813536960281	0.0	30.0	30	1.3774108605456368	1		29389.64228934819	29486.0	17546.0	41321.0	1.8486085E7	3926.3870567344215	-0.981095348556771	-776.9153974945948	3.0126904381319234E-4	7.399608086788772E-4	1.4230946746281672	1.3642991078328037	2.3663296247053776	1.043095803887727	5.960420210302867	9.714507112466633	0.7936795702902212	0.9557926829268294
ID602193	602193	4	1.0	25.15398582614643	60.55131560373187	0.0	25.0	25	1.3730101756219857	1		29413.865384615387	29464.0	16737.0	40800.0	1.8354252E7	3813.2587043808867	-0.9810698984666495	-799.526445558266	0.009010726215621427	0.005008457039513453	1.4778146984070204	1.3037184297726985	-0.7942835789313449	1.1335382431194712	5.922395200986736	9.63007488345956	0.8025053198688477	0.9396681749622928
ID617559	617559	4	1.0	24.30965124633039	62.6514957700458	0.0	192.0	192	1.3219216848789077	1		29251.951473136905	29296.0	20560.0	39022.0	1.6878376E7	3166.4327349561954	-0.9810608435932822	-957.0836231929144	0.011221537675169745	0.01343808179350693	1.3695583312174875	1.2867893893458384	-1.2871815225665042	1.0643220581059702	5.489860720015793	9.239429442292186	0.8081293571872458	0.9498355263157892
ID607850	607850	4	1.0	25.408098831393186	64.54393157383566	0.0	87.0	87	1.3685953404764897	1		29302.26332794829	29457.0	19012.0	38829.0	1.8138101E7	3623.1431548468863	-0.981073694210931	-838.4582590988603	-0.0015941883589596867	0.005199686517560118	1.4561908837536135	1.3106469864314494	-1.080859505757665	1.1110473673147048	5.884370191670598	8.891446511884114	0.9353303146527425	0.9841017488076312
ID605805	605805	4	1.0	25.15990874246561	59.45987220664609	0.0	63.0	63	1.3282016332191346	1		29379.117039586927	29769.0	18364.0	38559.0	1.7069267E7	3706.2804804913562	-0.9812686213692542	-830.5171813589945	0.011116695179217612	-0.005887263742317839	1.3736032111424228	1.3101364127184638	-0.2977798021082843	1.0484428932803025	5.542145107825467	9.297076637037497	0.8057400195336408	0.9479674796747969
ID622691	622691	4	0.9858817458152771	25.215873747079627	60.4699411370006	0.0	243.0	243	1.286540302904652	1		29651.93589743592	29259.0	24050.0	44679.0	1.6189957E7	3821.195115119081	-0.9808631722903568	-795.4672720966176	0.10741037349419451	0.02224150889630187	1.3682769400504087	1.1834040450083338	1.4994955746932033	1.15622128031578	5.199920023980332	12.551383540511251	0.4147852713417684	0.8593872741555385
ID622201	622201	4	0.9664350748062134	24.580999445403737	60.97090881600435	0.0	238.0	238	0.9770784040026225	1		30685.89937106919	29513.0	24843.0	43817.0	9758116.0	4731.96824775149	-0.979889560407736	-631.9498240728814	0.010769678397564948	0.005400287150604226	1.0851935058280247	0.9096037847109463	-1.0460675732837121	1.1930397872881293	2.9992226098094945	6.980012816652935	0.7735815892340623	0.9403874813710873
ID618106	618106	4	1.0	25.164430768593025	63.692782595753904	0.0	197.0	197	1.3530299806794839	1		29209.945454545465	29454.0	20150.0	37862.0	1.7672017E7	3276.3946252546175	-0.9811338466592148	-927.2768871073329	0.015580242824789856	0.002920032439676625	1.4248989536186711	1.3054464135322288	-0.7627635205076244	1.0915032121182455	5.751282659064169	9.488798374577748	0.8026979234340951	0.956521739130435
ID610941	610941	4	1.0	23.823169015690965	64.76974640568592	0.0	123.0	123	1.882383815128148	1		29279.961538461546	29531.0	18050.0	39995.0	3.4257555E7	3954.4311195508544	-0.9811178381642514	-769.4598060982083	0.03467145388978228	-0.0961621730236379	2.4444455906791913	1.533187403271463	-1.5264475645439521	1.5943553837341193	11.13182147729611	14.794400193897586	0.6391184754637286	0.9059961315280467
ID620657	620657	4	1.0	25.423189001102028	64.27335820654277	0.0	222.0	222	1.3479886591442534	1		29350.326158940425	29470.0	16740.0	39843.0	1.7727597E7	3965.933609831343	-0.9811856052830878	-771.8953145022509	-0.0064690160764999385	0.007299825682020444	1.4592898235561027	1.2722523486059243	-0.6299210659312399	1.1470128745725057	5.708504523583513	8.930509583618331	0.8994556036948871	0.9732576985413287
ID614001	614001	4	1.0	24.465355183717467	62.330210537048536	0.0	156.0	156	1.341237421413597	1		29310.300840336156	29483.0	19948.0	37647.0	1.7439629E7	3100.4487714566253	-0.9811237816788031	-982.7306988124649	-1.027557565710684E-4	-0.012362304000958979	1.3906855582529816	1.3278491618292676	-0.23967196944036206	1.0473219385379207	5.651467009609333	9.126966570195611	0.8525466282398034	0.9643146796431464
ID621171	621171	4	0.9968488812446594	24.538547034694812	62.2030546720288	0.0	227.0	227	1.414798715397962	1		29398.55521936458	29311.0	22468.0	41500.0	1.9432445E7	3266.9569816653934	-0.9810592549616858	-932.2035415893018	-0.016121244055192233	0.010538152600521648	1.4627046873837852	1.3610066106936725	-1.4173796652109387	1.0747226911985972	6.28838591565446	10.350161265802754	0.7376575930631519	0.953857245854362
ID606835	606835	4	1.0	25.07726110051033	60.04390231523542	0.0	75.0	75	1.3023194927919903	1		29288.192792792775	29750.0	18817.0	37515.0	1.6254947E7	3709.526673994179	-0.9811062621893544	-819.9780661028365	-0.012113326474581859	0.006947672540226397	1.3722382667548274	1.2620875853521407	-0.5152872818581663	1.0872765746855462	5.328254430422257	8.809345533234914	0.8627948199606984	0.9688850475367325
ID612469	612469	4	1.0	23.514076387365847	65.24415615473742	0.0	140.0	140	1.405679538610478	1		29109.45007680491	29395.0	17940.0	38643.0	1.8950252E7	3748.3521682359606	-0.98102739898678	-803.1152497930839	-0.0024025475841347814	0.0032759920367637914	1.4838414997375464	1.3616820103312177	-0.3798731051065496	1.0897122004105895	6.207582770857673	9.143241145841472	0.9331082622019402	0.9841748304446107
ID608884	608884	4	1.0	25.788753159121686	64.09258934812698	0.0	99.0	99	1.2835969444322346	1		29311.018382352955	29697.0	19300.0	37260.0	1.5945194E7	3532.553863556057	-0.9812591565829097	-868.8938057644226	0.020611211901995535	-0.01489403512887545	1.3575790809648383	1.261851780085045	2.4722406082655364	1.0758625556428993	5.176154393157743	9.362576547390693	0.7420383020402056	0.9347639484978537
ID619659	619659	4	1.0	24.994742284335274	65.10787845300658	0.0	212.0	212	1.4019073421339427	1		29342.49071207432	29297.0	19325.0	40771.0	1.8955249E7	3358.159820345567	-0.9810707429911628	-905.7166824783205	-0.008446958219541357	-0.013985614120372506	1.5167039526380004	1.3357188780733398	-0.42384138081788275	1.1354963814135173	6.17431088770606	9.740643255947292	0.8177547612237014	0.9586715867158678
ID611467	611467	4	1.0	23.5050381901018	64.59611667008699	0.0	129.0	129	1.8658341776455343	1		29216.552562988716	29511.0	18130.0	38273.0	3.3628252E7	3945.078683137737	-0.9810579191028691	-767.1322778338306	0.004767819656878555	-0.015672534115719963	2.4230785034394273	1.4486970767220504	1.559443140622644	1.6725915599430201	10.93694330455096	13.845231160870705	0.7169772945592623	0.9278225806451615
ID619146	619146	4	1.0	24.97058540935979	63.70834499887943	0.0	207.0	207	1.3401089084486038	1		29211.82910321485	29549.0	19663.0	37447.0	1.7264191E7	3490.768568604677	-0.9811713969728264	-872.1565970246127	-0.013032224495448974	0.003654458987080412	1.3853191496818744	1.3172141612156791	-0.7309068333107038	1.05170380828835	5.641960757280307	9.83593313459807	0.73283936493247	0.9511217948717954
ID608396	608396	4	1.0	24.718906089290407	64.18921908766892	0.0	93.0	93	1.3613906986402484	1		29277.411764705867	29473.0	19598.0	40397.0	1.7917776E7	3807.100798689662	-0.9812568781324462	-805.2098629285327	0.012813007675420476	0.002191192015815826	1.4412570880911808	1.298859093806719	-0.46131612764249735	1.109633134928531	5.822579551531893	9.455494722967543	0.8183833435924966	0.9638080251770257
ID603776	603776	4	1.0	25.398095438417123	60.15249261320057	0.0	41.0	41	1.3395442954433654	1		29309.776094276083	29661.0	20580.0	37975.0	1.7410007E7	3441.0123434965108	-0.9811750699799413	-887.9109266436825	-0.009750485169508275	0.0014631883068268892	1.3949716502054295	1.3010852590258213	2.9031892225836256	1.0721600606326944	5.6372076311157855	9.249752708394764	0.8279681886262925	0.9564516129032264
ID616579	616579	4	1.0	25.199345448572267	61.348291809787796	0.0	183.0	183	1.3932468277925307	1		29348.797507788142	29504.0	17945.0	39930.0	1.8841928E7	4050.3803206716593	-0.9810907364566794	-751.8982318041922	0.002934487154624625	0.003986154819550299	1.433316139479079	1.3806706313173058	-1.1980987731297073	1.0381303889339224	6.098260869073814	9.321925452312946	0.8818700866751686	0.966114457831325
ID606339	606339	4	1.0	25.042314625472876	60.0186065985115	0.0	69.0	69	1.3440545583578132	1		29457.065326633136	29635.0	21062.0	39339.0	1.7585868E7	3358.127274143941	-0.9811545148225921	-913.3819086524729	-0.008720707770174734	-0.004569770908982496	1.4314318660926773	1.2683934563851311	-0.5803204672341997	1.1285393021280627	5.675232640431914	9.37958893557683	0.8106360652684896	0.9605792437650847
ID604290	604290	4	1.0	24.878805893182253	60.751226954220584	0.0	47.0	47	1.3641662177265679	1		29474.846905537466	29770.0	19303.0	38755.0	1.8097556E7	3569.737815005164	-0.9810273851251012	-853.8845852797197	0.006830997269961797	0.0063398500014360554	1.4537120545359774	1.3050920652823388	-0.9940635747128558	1.1138770154283995	5.8463451823544865	9.33156305755113	0.8436951009910041	0.9549689440993789
ID616069	616069	4	1.0	24.118283000714477	64.25488653069925	0.0	178.0	178	1.4013676280264984	1		29249.24691358024	29384.0	18891.0	39650.0	1.8953512E7	3731.4899180476473	-0.9811621245721187	-816.5283462344744	0.004226106910558714	-0.004073538661038889	1.435488069944502	1.3983102624064538	-0.519541491378466	1.0265876669417173	6.1695577615415536	9.615027432883448	0.8386154191619933	0.9607698001480386
ID624260	624260	4	1.0	22.343433628309278	63.15099338554341	0.0	259.0	259	1.4153333077901362	1		29305.925981873115	29539.0	18144.0	40126.0	1.9400523E7	4158.235568838093	-0.9810700980035663	-730.5131340053875	0.02101613391129854	0.014132050821081736	1.468710434565344	1.4140720039476549	1.5540869331755982	1.038639072455402	6.2931390418189785	9.282825845063323	0.9177339242196756	0.9771217712177122
ID618631	618631	4	1.0	26.05624664167169	64.88708109277151	0.0	202.0	202	1.3161866396786757	1		29107.684118673656	29474.0	20290.0	36946.0	1.6678703E7	3283.0659541251152	-0.9811514128443555	-923.0288446277435	0.01260681271035641	-0.011974228779645116	1.411014108646722	1.266465209954267	-0.21546187864293015	1.11413570428648	5.442329458370622	8.791175303076008	0.8849134828040683	0.9719864176570457
ID623256	623256	4	0.9947774410247803	23.85485519494719	64.1505760402644	0.0	249.0	249	1.2900634687055734	1		29413.613843351555	28980.0	23254.0	45568.0	1.6148074E7	4272.6278824797955	-0.9809057886167017	-707.3085097134044	0.030804114231642477	-0.011817620027686557	1.371668239206353	1.2685403130814181	0.5046910151626331	1.0812965303991218	5.2284387809674175	11.841291680432894	0.4685799841196058	0.8507347254447025
ID611992	611992	4	1.0	23.559897282639334	64.52018462786107	0.0	135.0	135	1.87352169787025	1		29141.63307493545	29455.0	18047.0	37888.0	3.3833436E7	3966.8182472391204	-0.9810558199170752	-760.8858085141769	1.313124008323588E-4	-0.0033257259978214113	2.4143702063123746	1.4521620357166185	1.4706509410043362	1.6626038602647548	11.02725270167675	13.753288559932885	0.7325952203333979	0.9347300564061243
ID615572	615572	4	1.0	24.529919671582523	64.71705400627224	0.0	173.0	173	1.388896319660469	1		29195.603448275866	29262.0	20176.0	38070.0	1.8626795E7	2942.622576982807	-0.9811537547984657	-1033.0589914900563	0.002007547308900848	0.0010542970159985148	1.4411032910414723	1.3424779131420979	-1.370337614036082	1.073465177291848	6.060235859757684	9.34818358575139	0.8714549184872261	0.9703196347031967
ID603284	603284	4	1.0	25.313928969165975	60.16791142221565	0.0	36.0	36	1.303480723065315	1		29233.005366726273	29664.0	19027.0	36733.0	1.634125E7	3631.872245185325	-0.9812154866270445	-840.8864297621229	0.009206821450144927	0.008091546389726709	1.3655616501180132	1.276643651516167	-0.28363451340204854	1.069649818487912	5.3377606827512905	8.847389939279822	0.8569167360076049	0.974826388888889
ID601751	601751	4	1.0	24.946394309803377	61.09042350524889	0.0	21.0	21	1.398124968159124	1		29427.376744186036	29510.0	17270.0	41374.0	1.8980658E7	4023.3597432210026	-0.9810096705643444	-755.6722403458156	-0.0052875725781871335	-0.00546973770192496	1.4956525423608646	1.3491515701556045	-0.89058871799832	1.1085874822710717	6.141039004554466	9.408514665368628	0.8717853918041052	0.965620328849028
ID620182	620182	4	1.0	25.189584226075446	65.40697073165367	0.0	217.0	217	1.3133097255508401	1		29078.96825396826	29417.0	19517.0	38039.0	1.6487775E7	3335.926503771686	-0.9812492998104195	-912.3351032637161	0.010676252677129057	0.008494097485960493	1.4002628191562931	1.258784375176976	-0.25878600068591856	1.1123929139646545	5.418563827548043	9.063908388183858	0.8288253827228228	0.9460580912863068
ID605355	605355	4	1.0	25.25012043216279	59.618080421912744	0.0	58.0	58	1.396500814695292	1		29506.13953488371	29762.0	18654.0	39401.0	1.903146E7	3733.3110388498194	-0.9810179570653403	-816.9250600499516	-0.0026672137866680895	2.1706850402725957E-4	1.4853577021481816	1.322963684828091	-0.6151685495013388	1.1227501700783211	6.126779626060905	9.76483716735787	0.8074434431928788	0.9684447783621337
ID601258	601258	4	1.0	25.17271465356809	61.57380864663584	0.0	16.0	16	1.3602789053158542	1		29416.50980392158	29591.0	18189.0	38838.0	1.8002904E7	3642.1558054981683	-0.9810383125427493	-835.7407975734062	0.016523815456075338	-0.02036748267732691	1.4425385622354352	1.338382017164956	-1.2091553709798768	1.0778227320261744	5.8130732992028715	9.19657092632887	0.8637017787769485	0.9562157935887418
ID624814	624814	4	1.0	22.387710613891784	63.09128729261552	0.0	265.0	265	1.4307495995264337	1		29377.43175074186	29551.0	17956.0	39742.0	1.9800389E7	4116.864696490919	-0.9811926755932359	-744.5682442680118	0.008634655256651953	0.0023128415264822935	1.505780443036345	1.3969136176105887	-1.2256429599058907	1.0779338278711694	6.430979700589935	9.871359778281361	0.8293408188109496	0.9650499286733235
ID623780	623780	4	1.0	22.570969708728455	63.75616873649645	0.0	254.0	254	1.38234488539766	1		29288.39331210192	29559.0	15940.0	40161.0	1.8393111E7	4193.326839992877	-0.9810591364006203	-723.5394907362386	-0.007230528242854023	4.655150744110934E-4	1.444598916802995	1.3566963330571533	2.5931562069506167	1.0647916424656088	6.003198345783511	9.210937712304123	0.8891701317059	0.9670750382848392
ID609956	609956	4	1.0	24.198625980204728	65.1428532180948	0.0	112.0	112	1.9526077337958765	1		29241.21525019856	29555.0	18445.0	39085.0	3.681469E7	4060.8264636768126	-0.981018664287066	-744.3230742180497	-0.008642800995992343	0.00836644748411247	2.4841913699866023	1.5099661946711507	0.6835497416371275	1.645196679736015	11.97787793457991	14.817290138581122	0.6855705874688184	0.9163636363636358
ID614567	614567	4	1.0	26.931505824362805	61.81090403648382	0.0	162.0	162	1.340673283671958	1		29541.255462184872	29365.0	22968.0	38935.0	1.7577047E7	2981.05828754719	-0.9810883684154483	-1028.1763361970252	-0.012396501648358729	-0.0308013569777398	1.4939625947902226	1.2432561149301542	2.440086471108056	1.2016531242833686	5.646713883444817	11.253624654963623	0.5603002225320307	0.8932330827067669
ID613542	613542	4	1.0	24.22586636972998	63.509170151005726	0.0	151.0	151	1.3812499585839568	1		29224.015898251197	29504.0	18071.0	38603.0	1.8381906E7	3634.9977443813727	-0.9811080690896127	-835.0380096330849	0.010635879807750841	0.0015926889186515113	1.4734245174458285	1.329860648507353	-0.39542505788766874	1.107954069548274	5.9936920934544835	9.216578056645432	0.8866758534662169	0.9782777346780451
ID602808	602808	4	1.0	25.398988808394613	60.55047981872303	0.0	31.0	31	1.3702525705574484	1		29344.67471819644	29532.0	18815.0	40338.0	1.8223043E7	3524.7046474968097	-0.981039155202319	-861.5197187910154	-0.008994584026730507	0.0010336165232003578	1.4715475638976427	1.317541838775821	1.90712413313096	1.1168886790456038	5.898629570164158	9.855115766312629	0.7631985335198975	0.9302848575712144
ID609467	609467	4	1.0	24.460493970747297	64.62398192687728	0.0	106.0	106	1.8650231216725668	1		29354.416521739135	29586.0	18537.0	40848.0	3.3757579E7	4175.342240626349	-0.9810269228939459	-727.0336686143514	0.021158659779159074	0.023147875720712693	2.3704392586563796	1.468430871613361	0.39534232282587345	1.6142668371252538	10.927437052221887	13.888828510708413	0.7118638617643376	0.9119397064656887
ID600763	600763	4	1.0	25.483558632271187	60.35395593468941	0.0	11.0	11	1.3663825737253044	1		29451.03727714747	29586.0	17464.0	40495.0	1.817129E7	3751.346167499519	-0.9809102514684642	-806.8123084418348	0.0023542701792099887	-0.0046079158258260835	1.4733278652988673	1.2881235749778053	-0.9664015880889867	1.1437783562995911	5.865357687012551	9.320762314853635	0.8484016396414599	0.95733126454616
ID600253	600253	4	1.0	25.012543238508734	60.63317432379943	0.0	6.0	6	1.2835969444322362	1		29333.22385321099	29568.0	19187.0	38635.0	1.5986607E7	3433.5154432537984	-0.9811750710514047	-890.5615629026837	0.03626172289613013	0.0015961728616414607	1.3538634174365047	1.2571121600728368	2.1143537688564797	1.076963106743047	5.176154393157755	9.462724339461035	0.726414840928482	0.9291808873720133
ID613055	613055	4	1.0	23.47944318896998	65.27809247406404	0.0	146.0	146	1.4083677788526652	1		29135.08841463415	29438.0	18204.0	38440.0	1.9112618E7	3724.6982600002348	-0.9810583540137101	-810.274860465104	-0.006856782887144188	0.0029935716740848196	1.4638646510096633	1.365483522301241	2.8837087677280273	1.0720485652896208	6.231348401680259	9.628910215303438	0.8445738364535964	0.9725519287833819
ID617136	617136	4	1.0	24.824910129174015	61.750642621924754	0.0	188.0	188	1.4051412734026878	1		29329.606153846158	29527.0	18710.0	39954.0	1.9064244E7	3777.775352238479	-0.9810675971691772	-804.6245765677476	-0.008710610020209033	0.003754057004921144	1.5659535790045518	1.2917906982806222	-0.7836326299515897	1.2122347537328155	6.202829644693175	9.241598125206211	0.9126527349785056	0.9804658151765588
ID599730	599730	4	1.0	25.42786040571685	60.50513893632117	0.0	1.0	1	1.3513516298403585	1		29479.05298013243	29548.0	20231.0	38234.0	1.7805348E7	3056.239382751997	-0.9810440807924333	-998.3890939628102	0.0066829375038460525	0.013793274298862873	1.4268438607160716	1.3100137984261455	-0.5951677973203507	1.0891823142857626	5.737023280570627	8.983809384553597	0.8932549241737178	0.9718196457326898
ID604852	604852	4	1.0	24.930272940322094	58.22723927569413	0.0	53.0	53	1.365274845473722	1		29491.654159869482	29771.0	18745.0	38867.0	1.8078384E7	3775.238932983474	-0.9811262998419995	-812.1804870649463	0.006813759304901791	-0.009795418496516948	1.4251801497482526	1.3450712692491187	2.110166963370466	1.0595573501052136	5.855851434683511	9.064963332972768	0.8955045781947233	0.973143759873618
ID602294	602294	4	1.0	25.40031872615767	60.265399824373574	0.0	26.0	26	1.3496711919304123	1		29353.140961857407	29625.0	19830.0	39157.0	1.7699944E7	3487.0127580944377	-0.9810479064572764	-871.4933219030119	0.026842873144387495	0.00948299741594127	1.4711797414393297	1.2892485995781475	-0.9412627159500085	1.1411140891839724	5.722763902077075	9.01827066652275	0.8842379734514721	0.9701853344077359
ID608971	608971	4	1.0	24.28086733610835	64.16548658367618	0.0	100.0	100	1.9229382378011275	1		29412.236259228906	29593.0	18755.0	40044.0	3.5853516E7	4097.285930750127	-0.981016479975519	-741.9272586065603	-0.016383937587077502	-0.0038463694800103324	2.6425233969281137	1.4169412838388353	2.627267014078151	1.8649491175589725	11.616640346076702	14.419527634626728	0.7020828109565608	0.9051851851851851
ID607936	607936	4	1.0	25.267300280675286	65.01991690533862	0.0	88.0	88	1.351911311632768	1		29263.28145695363	29390.0	20678.0	38011.0	1.7675022E7	3130.531116000281	-0.9812211295766723	-976.8602137283519	0.0032723131008513032	0.001488496617344156	1.4034117862743878	1.3088749491525586	-0.9628203633738875	1.0722275548042521	5.74177640673512	9.138491209272564	0.8639868721296804	0.9602543720190778
ID617671	617671	4	1.0	24.34935298279611	63.442082771656224	0.0	193.0	193	1.4024468485391905	1		29195.484662576673	29247.0	19966.0	41085.0	1.9035456E7	3245.657996347965	-0.9810336157741315	-930.5554872560582	0.006344299216437595	-0.011421941972005151	1.4712723660674456	1.3586806446221265	-0.836546307394528	1.0828684223117295	6.179064013870599	9.7646560234294	0.814364174991803	0.955180014695077
ID622790	622790	4	0.95465087890625	25.687287219591173	61.10477174840491	0.0	244.0	244	0.9770784040026222	1		30672.72955974842	29527.0	24715.0	43811.0	9753928.0	4710.237623434522	-0.9799572444542375	-636.7798353286671	0.008648222649298926	-1.5462487417735332E-4	1.0787830089484132	0.9169623606704221	-1.0238460796180193	1.1764746899313059	2.999222609809493	6.703722176983893	0.8386611985300707	0.948872180451128
ID608473	608473	4	1.0	25.106384867908556	64.30689859130189	0.0	94.0	94	1.3658288218996328	1		29337.092382495975	29512.0	20143.0	39651.0	1.8100986E7	3613.591247963821	-0.9810460399420932	-840.4221041445637	0.005671200421936845	0.0052936116790860705	1.491291307094587	1.2812874505782814	-0.5011945948185627	1.1639006582180484	5.860604560848024	9.045407510695496	0.9001108735221343	0.9777954004758134
ID605913	605913	4	1.0	25.73449115247537	59.60456530155961	0.0	64.0	64	1.3752122783611596	1		29432.884430176564	29541.0	20868.0	40784.0	1.8336687E7	3373.3807685722745	-0.9809867129188055	-900.333428809525	0.006710835663378404	-0.006134440678619117	1.4808426980605531	1.3164905600832328	-0.281103147505807	1.1248411063174881	5.941407705644793	9.340775312431065	0.8557233215000555	0.9659969088098921
ID624344	624344	4	1.0	22.446115712612283	63.039463277890306	0.0	260.0	260	1.42916252238845	1		29279.864784546822	29467.0	17982.0	40295.0	1.9705349E7	4117.718274329743	-0.9811984474154013	-742.1737186447388	0.008064909046581737	0.0012704214322222034	1.4983070021487792	1.3895584163456107	-1.0071112959930766	1.0782612551757023	6.416720322096387	9.975098432023945	0.8103797773153172	0.9594882729211083
ID606426	606426	4	1.0	25.307637963309695	60.04438537476098	0.0	70.0	70	1.3708045353615295	1		29454.38003220611	29756.0	20295.0	38798.0	1.829117E7	3695.3069129842283	-0.9810731980324734	-826.3300385850182	-0.0035559854670886943	0.007047744329232682	1.4809906920872893	1.287494370384414	-0.4409277266914481	1.1502890623475908	5.903382696328672	9.20650194380416	0.875228605804054	0.9672897196261683
ID603866	603866	4	1.0	25.41935207220384	60.10841882161451	0.0	42.0	42	1.3741116681181353	1		29445.112	29708.0	20307.0	38833.0	1.8403195E7	3617.493321312921	-0.9810684361923933	-843.6227485809933	-0.00822420260980397	8.794080065431178E-4	1.4932271252224996	1.2781478543354108	-0.558140675620695	1.1682741712217026	5.931901453315767	8.899564978615905	0.9411660110942873	0.9819040125885131
ID620764	620764	4	1.0	26.036141249128654	63.363826791918974	0.0	223.0	223	1.423859489175556	1		29369.358744394616	29437.0	18611.0	41725.0	1.9648101E7	3986.0586821091315	-0.9810987424278992	-764.8967056479427	0.008625766855932165	0.0030003209533881825	1.4918442928183795	1.3948783280459756	2.954141841056456	1.069515715329981	6.36918906045123	9.578167294568184	0.8724271411582765	0.9689081706435285
ID611551	611551	4	1.0	23.514856762352192	64.58086973294775	0.0	130.0	130	1.8519979208473976	1		29208.72383465261	29480.0	17897.0	38690.0	3.3210319E7	3954.480767015278	-0.9810602128645836	-765.1977424004286	-0.028551000639131695	-0.028115588035039402	2.4142604330757993	1.4253974544787307	1.6154081771760862	1.6937454360466055	10.77533701495742	13.795381549440403	0.7114973601806412	0.9352310231023105
ID622288	622288	4	0.9777714014053345	24.47777000171475	61.78342281820322	0.0	239.0	239	1.1931898392904734	1		29767.68936170211	29051.0	24177.0	44235.0	1.3990814E7	4193.129021981382	-0.9808350190064746	-726.6486401652887	-0.004599704530371414	-0.04418073176910678	1.289219738891169	1.1559407874740735	1.2383527850106821	1.1152991164091828	4.472691720809408	11.075837953599036	0.45816893894804706	0.8919431279620847
ID614096	614096	4	1.0	24.596445013063896	62.34124763680132	0.0	157.0	157	1.3752122783611602	1		29371.078149920246	29502.0	19616.0	40586.0	1.8415666E7	3463.320256625585	-0.9810709179475539	-879.0793526988662	-0.0076143322918457755	0.011584562867349591	1.430746391288984	1.3374890640218147	1.9806887021968973	1.0697256746060753	5.9414077056448	9.479813309052819	0.830806048959642	0.95565749235474
ID606931	606931	4	1.0	25.547858392770426	60.18075737214272	0.0	76.0	76	1.3669361012236934	1		29415.547967479666	29692.0	20449.0	39907.0	1.8090562E7	3645.867180646722	-0.9811169463793441	-838.4065185928465	0.017986962339688325	-0.0011058824730468552	1.4590309114508586	1.305300104462336	-0.455561773103907	1.117774300686083	5.870110813177067	9.250779187324593	0.8619846547650762	0.9581070597362298
ID621268	621268	4	1.0	24.451866993677616	61.4374708538361	0.0	228.0	228	1.343491603544276	1		29636.367892976607	29349.0	22436.0	46082.0	1.7722548E7	3997.875663927912	-0.9809370791563244	-762.9171825922606	0.03199879767562507	-0.022011734493674457	1.4168425660408024	1.2853288578396707	0.5227987253045987	1.1023191126527532	5.670479514267393	13.96246425670812	0.36551524987630585	0.8389592123769344
ID604375	604375	4	1.0	24.519315050352997	60.04090280223165	0.0	48.0	48	1.3702525705574478	1		29495.08709677418	29766.0	18435.0	38851.0	1.8286954E7	3704.5956656177323	-0.9810985546418329	-826.5259341794113	0.011908671774112669	0.004068326850006001	1.426748187115816	1.3436428675265117	-0.9401182380820461	1.0618507503725982	5.898629570164153	9.195622570256733	0.8765944416469272	0.971048513302034
ID611030	611030	4	1.0	23.51481939941227	64.61374793735673	0.0	124.0	124	1.8470897905196029	1		29269.359361135757	29555.0	18089.0	38473.0	3.2986568E7	3956.7678905691505	-0.9810596108740793	-766.3181948415706	-0.04636226276445164	-0.005952363758515677	2.4306528994326997	1.4030750659696363	1.6227836757318703	1.7323755217280021	10.718299500983225	14.536898631832685	0.6373708955641062	0.9364617940199335
ID618218	618218	4	1.0	25.617950218490808	64.41705067292125	0.0	198.0	198	1.3658288218996328	1		29233.564227642273	29526.0	18359.0	38786.0	1.7978642E7	3679.93606710791	-0.98106071119062	-823.0073389117073	0.005156614934882795	0.0011599760137790416	1.4412638838456597	1.324281604742609	0.1717985892636733	1.0883364072143762	5.860604560848024	9.043202616958485	0.900549853131034	0.980127186009539
ID616170	616170	4	1.0	24.210836640970705	63.74219915378352	0.0	179.0	179	1.3580525881030983	1		29248.83606557375	29510.0	17047.0	39005.0	1.784179E7	3879.9522049445995	-0.981068702902519	-781.3241688057817	0.0055556490013386195	0.002007072024681429	1.4620629631097615	1.3009089300653405	-0.5887994553377709	1.1238780281386236	5.794060794544813	8.907762549813176	0.917604740052307	0.979116465863454
ID612076	612076	4	1.0	23.49470164679087	64.52508486122801	0.0	136.0	136	1.8548549992282926	1		29155.878521126735	29471.0	18292.0	37683.0	3.3121078E7	3968.233235431173	-0.98112806207539	-763.955629861946	-0.00942499074518503	0.018536555694318817	2.3617437530342125	1.4712711080181518	1.4648672467954273	1.6052403531634325	10.80860889810902	15.036560742207902	0.6007345918586947	0.931585415813191
ID612578	612578	4	1.0	23.526139768455163	65.24450569183853	0.0	141.0	141	1.4046028019234762	1		29098.673312883413	29386.0	18112.0	38207.0	1.8972335E7	3746.6700044159516	-0.9810571212106994	-804.4629648685266	0.006364779523585598	-0.006106856638977552	1.4586221058701432	1.3914572165490908	-0.9640826937394237	1.04826946062174	6.19807651852865	9.281986182962655	0.9040344123746873	0.9789789789789786
ID603384	603384	4	1.0	25.463700615263804	60.57160677381667	0.0	37.0	37	1.3685953404764912	1		29366.398703403564	29622.0	19214.0	40294.0	1.8119068E7	3659.073868862246	-0.9811779605268839	-836.7401604000893	0.00680012655287829	0.0016632777092508897	1.459390456311844	1.3135417322497394	-0.6227547480228058	1.1110347090475043	5.8843701916706115	9.468408829229558	0.8248136648458064	0.9472073450650343
ID623355	623355	4	1.0	23.536150310159755	64.08453844840709	0.0	250.0	250	1.4750073273251256	1		29243.658807212196	29183.0	22843.0	42862.0	2.1084678E7	3346.928760501222	-0.9810147890891473	-902.9742458990646	0.0016970179569857375	0.010799583098984008	1.4997015674889573	1.4450724536997495	0.8793012427182632	1.0378037195639178	6.83499542457378	10.115630198435237	0.8393869321114752	0.9769021739130433
ID601841	601841	4	1.0	25.25061479532789	61.17144366371443	0.0	22.0	22	1.3597226677520866	1		29396.40558292282	29678.0	19636.0	38107.0	1.7902411E7	3445.6341499685227	-0.9810649554181344	-884.0696750691931	-0.0023382787458128035	-0.002910353433893379	1.383814357305776	1.353673270797003	1.272351883502848	1.0222661458706552	5.808320173038346	9.383147999232804	0.8290166998872741	0.9667721518987343
ID619248	619248	4	1.0	24.729362492057366	63.478801882007346	0.0	208.0	208	1.3735610322843186	1		29321.81540930977	29547.0	18176.0	37910.0	1.8267491E7	3702.2961172529745	-0.981178444902042	-825.7378552161995	-0.0013160817003180403	0.005634167775947167	1.4038522727714533	1.3593215418746167	0.6574101870831508	1.0327595271060186	5.927148327151259	9.250288934348488	0.8704524724693674	0.9651702786377706
ID620274	620274	4	1.0	25.117242087850443	65.05515906815637	0.0	218.0	218	1.3378490267251846	1		29112.59322033896	29423.0	18524.0	37693.0	1.717643E7	3510.773659016429	-0.9811859410596558	-864.921859148097	0.015057203664203163	-0.005862524330191899	1.3629301978400472	1.3525612528469377	3.0280991629906566	1.0076661555780075	5.62294825262222	9.153454799986916	0.8433422691491079	0.9696721311475405
ID616690	616690	4	1.0	24.955792946500328	61.20695457526149	0.0	184.0	184	1.3839856514178166	1		29308.676703645033	29453.0	18757.0	39924.0	1.8493775E7	3599.4500466280547	-0.9811092056470723	-845.779560598358	-0.0015838569240287702	0.0018219928216544694	1.405669345910346	1.3715819691604634	-0.7440904286983432	1.024852599054468	6.017457724277045	9.303347136309577	0.8736640381633569	0.968630451415455
ID618740	618740	4	1.0	26.550527445988635	64.1399137711195	0.0	203.0	203	1.352470761816712	1		29244.963756177935	29565.0	18700.0	37715.0	1.7751693E7	3571.2314303860644	-0.981181491060729	-853.9397410004291	-0.007342975759231409	0.008433104736782751	1.3911269783816484	1.3185126636549809	2.6149134761812283	1.0550728989779872	5.746529532899644	10.092306884364751	0.7089810235366052	0.9423226812158998
ID615671	615671	4	1.0	25.35657225511657	64.15928977440724	0.0	174.0	174	1.3597226677520864	1		29352.43092105265	29507.0	19126.0	40241.0	1.7846278E7	3482.2978162252925	-0.9810018342968241	-870.4950541427208	3.951522622992335E-4	-0.008644522543785641	1.494132793275183	1.254745102082274	-0.7932772681841787	1.1907859140439285	5.808320173038345	9.302507089437839	0.8434520395343933	0.9554339327599677
ID619766	619766	4	1.0	24.72955391107491	64.65276416537124	0.0	213.0	213	1.4349732237685129	1		29256.011764705854	29069.0	23699.0	42192.0	1.9894088E7	3324.6743483669306	-0.9810310577455827	-910.1975186048307	0.00541494450102276	0.013517429411243929	1.4631853397417205	1.416018251548814	0.3947925528523215	1.0333096611864403	6.469004709906043	12.08452170282035	0.5566579288003021	0.9091516366065465
ID601354	601354	4	1.0	25.082431901787814	60.855241015311826	0.0	17.0	17	1.3735610322843184	1		29393.30448717948	29555.0	17672.0	40892.0	1.8341422E7	3778.87405503705	-0.9810269584460646	-804.3776138918197	-0.0011430422042253952	0.001847664201193851	1.4610921796425858	1.3226204594513107	-0.974522482999997	1.1046949782167441	5.927148327151258	9.43881869057202	0.8360271318149973	0.9584934665641819
ID609551	609551	4	1.0	24.469693159377627	64.6281403700996	0.0	107.0	107	1.8847935244336598	1		29319.51533219762	29556.0	17802.0	41409.0	3.4421111E7	4258.5580044492	-0.9810857215513773	-714.2354343933844	-0.02697323725439254	-0.03059159985984193	2.4016213296236852	1.5088891642819158	0.3978938327912982	1.5916486024781171	11.160340234283172	14.41219254250158	0.6751918441465478	0.9079659706109826
ID624899	624899	4	1.0	22.42858447827055	62.996161563182916	0.0	266.0	266	1.430220769495607	1		29370.310650887564	29587.0	18191.0	39787.0	1.985433E7	4090.7136653035495	-0.9811819668592915	-748.7119810596137	0.015211114317409517	0.0055784091381023216	1.482630578827879	1.417791661658244	2.027345938474337	1.0457323307246706	6.42622657442542	9.628726894170589	0.8710200664705517	0.9643366619115551
ID623875	623875	4	1.0	22.370696129468378	63.1362216399628	0.0	255.0	255	1.4110508976477831	1		29281.364329268286	29527.0	18083.0	40070.0	1.9208575E7	4170.213544228414	-0.9811046546136863	-729.1611325770134	0.013416775849603798	-6.984647585698808E-4	1.457907529670068	1.400177649828773	-0.8895570260081384	1.0412303966202823	6.255114032502852	9.79890010829607	0.8186352375597681	0.966936076414401
ID605447	605447	4	1.0	25.960826823611665	59.824596475798714	0.0	59.0	59	1.3970424089815812	1		29488.22291021672	29807.0	19198.0	40274.0	1.9049392E7	3817.7795076246407	-0.9811369501256754	-803.4992445167229	0.0014721137622288913	-0.001579930796540951	1.4773799016386928	1.3383028323971853	-0.235471918227795	1.1039204773947844	6.131532752225424	9.427790009606628	0.8668802629756126	0.9598214285714286
ID614662	614662	4	0.9968361854553223	26.547491029845126	61.41239752301797	0.0	163.0	163	1.3046409197552262	1		29524.71201413427	28967.0	23887.0	46904.0	1.6710987E7	4278.67309223218	-0.9810963318385372	-716.2623559488321	0.007773372843020104	0.007869166854616683	1.4211539946062939	1.2211476477519954	0.47643259355004564	1.1637855563350503	5.347266935080316	10.023805477716412	0.6687695153204138	0.9168704156479219
ID602395	602395	4	1.0	24.891269230411055	60.39426306172949	0.0	27.0	27	1.3674894046672081	1		29367.606796116546	29623.0	19210.0	38594.0	1.8149181E7	3540.9565912276594	-0.9810436504762537	-858.443216542978	-0.0059450050213472674	-0.005027238547960684	1.4485566345255825	1.3172248288201527	1.931687282405464	1.0997034088881126	5.874863939341584	9.540026848894236	0.8111636541903658	0.9551777434312211
ID613151	613151	4	1.0	23.467141032619484	65.27298787210202	0.0	147.0	147	1.3981249681591226	1		29137.833850931693	29401.0	18023.0	38441.0	1.8764765E7	3776.9288212406896	-0.9810788162580096	-800.025911239582	4.68978036997669E-5	0.010206108378487863	1.457483577079171	1.3435970020942285	-0.4114201683824424	1.0847624509487819	6.141039004554454	9.828971436700758	0.7987954341689072	0.962025316455695
ID607007	607007	4	1.0	25.42881967077068	60.06030477835217	0.0	77.0	77	1.3485497366541475	1		29445.823627287828	29719.0	20615.0	39824.0	1.769694E7	3519.411873051258	-0.9810744108039021	-867.4334123531547	0.017578731356871054	0.012502123739753854	1.449418236337129	1.315419699323883	-0.35895536506747583	1.1018675158066438	5.713257649748041	8.969068127458314	0.8924811005306702	0.9693548387096768
ID609047	609047	4	1.0	23.980036487337944	63.98076000214502	0.0	101.0	101	1.8694795751508437	1		29334.266609145805	29627.0	18671.0	40947.0	3.3998415E7	4117.408605843789	-0.9810511995081254	-737.7194137808594	-0.0028868141889930596	-0.003516734411923437	2.5439356067229766	1.3979165086377772	2.2258763382159916	1.8198051106800053	10.979721440031582	14.080426628903204	0.6959364096482923	0.9225239616613419
ID617238	617238	4	1.0	24.36597233196602	62.88189265526287	0.0	189.0	189	1.3785088366949119	1		29165.99840764331	29431.0	18491.0	37714.0	1.8316247E7	3688.933176307726	-0.9811322462953764	-822.2680324955792	-0.0010016077274203584	0.0022632374876663613	1.4468590411441293	1.3122620242918308	0.6120990455758415	1.1025687053048223	5.969926462631896	9.716442873756137	0.7946286919960093	0.9544072948328268
ID611115	611115	4	1.0	23.518690843599106	64.63016301079439	0.0	125.0	125	1.8642117128363962	1		29275.365300784608	29590.0	18146.0	38360.0	3.3578844E7	3945.0840960937903	-0.9810006711782456	-766.3145976992196	-0.015349364528704262	-0.015179217395003906	2.421735191899568	1.4188234792021925	-1.5584099875248432	1.7068615140632681	10.917930799892893	14.392213182027643	0.6623614295064064	0.9433264887063653
ID614188	614188	4	1.0	24.012778662532263	61.98058534008941	0.0	158.0	158	1.3932468277925323	1		29343.452418096735	29691.0	17764.0	39935.0	1.8809153E7	3921.651405339088	-0.9810986688525842	-776.7701251985715	-0.0054574250895521	-0.010976687473949635	1.4753706948974865	1.3538415739016116	-1.5172766888302303	1.0897661316793827	6.098260869073827	9.456995227046491	0.8568593159623008	0.9610486891385764
ID599841	599841	4	1.0	25.332883024537594	60.57460781408929	0.0	2.0	2	1.3861703183679046	1		29486.75236593055	29611.0	17424.0	42187.0	1.8694601E7	3780.3686882145853	-0.9810089727135152	-805.8371828728908	-0.013168942865073134	-0.02078967938284954	1.5199587953970675	1.30757382505181	2.3265920589242914	1.1624267527203231	6.0364702289351175	10.000937017095188	0.7584230832556008	0.9324522760646106
ID602912	602912	4	1.0	25.70734838724524	60.531876462773575	0.0	32.0	32	1.3807021695643624	1		29355.81299524562	29530.0	19951.0	40539.0	1.8523518E7	3728.4986637531006	-0.9810669804160097	-815.9600411952377	0.03415764278664372	0.017545693203213655	1.499066011128451	1.3200830872833678	2.9285541052235238	1.1355845897650403	5.988938967289965	9.1836568270489	0.892336089358603	0.9759876065065842
ID615203	615203	4	1.0	24.609106653208872	62.064577308551854	0.0	169.0	169	1.3602789053158548	1		29348.349673202607	29396.0	21611.0	38663.0	1.796119E7	2987.1941668492454	-0.9810297752151539	-1016.1549563592878	-0.005315701354973718	0.00910432488700264	1.4279736577363094	1.2896534429117594	-1.1716732579767677	1.1072537863445335	5.813073299202876	9.598960463411634	0.7928066008863979	0.9577133907595929
ID608035	608035	4	1.0	25.263072422457086	64.85296592768059	0.0	89.0	89	1.3418013219730538	1		29290.388609715214	29457.0	19234.0	40516.0	1.7486362E7	3517.555591887312	-0.981039132834843	-861.6726239306303	0.004403074943852564	-5.050914911473268E-7	1.444086606856629	1.2912547946406878	1.9701161028157967	1.118359144028169	5.656220135773836	8.843099834624867	0.9089230381797379	0.977011494252874
ID622882	622882	4	0.9836084842681885	25.15030332600976	61.076588364234105	0.0	245.0	245	1.1111170557283758	1		30143.864532019703	29125.0	24515.0	45378.0	1.2238409E7	4584.613871902694	-0.9803358415376214	-655.5799707438977	0.011705838324738578	-0.0044899541384294025	1.184037744081714	1.057077718730106	-0.5715959623757385	1.1201047218213325	3.878550950244923	9.82553046286811	0.504855802319659	0.8927789934354488
ID600354	600354	4	1.0	25.232365531156216	60.079678412392354	0.0	7.0	7	1.377410860545636	1		29487.293460925026	29643.0	17265.0	40875.0	1.8488533E7	3735.9461367565664	-0.9810007657106464	-815.0749566670754	0.026593911460970048	0.006822506160868449	1.5279440003722746	1.2884554122014704	-0.8477769464212705	1.1858726238431574	5.960420210302861	9.675295047601509	0.8001258605441526	0.9449886963074607
ID608551	608551	4	1.0	25.59439542780353	65.49957027666176	0.0	95.0	95	1.383438945628594	1		29281.263492063496	29186.0	22420.0	38091.0	1.8447196E7	2814.021527036866	-0.9811137076084984	-1081.0979090898445	-0.0037673253570390777	0.003330522219224841	1.453581231007958	1.334171927661472	-0.1805693424797642	1.0895006864338586	6.012704598112535	9.761981153187376	0.7928733159168357	0.9649122807017545
ID605991	605991	4	1.0	25.9212551801659	59.70098265418978	0.0	65.0	65	1.373561032284317	1		29454.724082934626	29780.0	19317.0	39836.0	1.8468112E7	3549.137252691792	-0.9810677776201884	-860.1210462869946	-0.0049343867438871635	-9.592429042194298E-4	1.4481502966847153	1.326983955441271	-0.42885841220170334	1.0913095751810744	5.927148327151246	9.361886100328316	0.849823924895442	0.9711838006230531
ID600871	600871	4	1.0	25.354978634567647	60.52586195631365	0.0	12.0	12	1.389985223253574	1		29452.529780564273	29586.0	16384.0	41792.0	1.8790714E7	3916.816708180939	-0.9810279962457822	-777.6560411379008	0.015394370099095271	0.007350354049533751	1.5339977948650312	1.2879927587145101	-0.8000335798357882	1.1909987726918962	6.06974211208673	9.69052830427287	0.8122415363630314	0.9403534609720171
ID624441	624441	4	1.0	22.382395437626574	63.04337556919911	0.0	261.0	261	1.417469661168783	1		29316.110438729196	29554.0	18050.0	40327.0	1.9377949E7	4140.95801954125	-0.9810489644172466	-732.98190541243	0.0017114537416707532	-0.0036455592886355786	1.474258561957576	1.3762697705613016	1.948442251499192	1.0711988256170957	6.312151546477038	9.796133184923166	0.8265667272946711	0.959537572254335
ID617784	617784	4	1.0	24.16625089425009	63.764631778109624	0.0	194.0	194	1.3530299806794845	1		29135.81054365731	29418.0	18316.0	38314.0	1.7685437E7	3518.3040936039297	-0.981019619914066	-856.0448415977944	0.02593948614353243	0.01255127187764574	1.402857085484415	1.3629551429135556	2.2110408102701555	1.0292760497499294	5.751282659064174	9.344524424723796	0.827675632597337	0.9687750200160132
ID622395	622395	4	1.0	25.53474547905289	62.16552090029992	0.0	240.0	240	1.3708045353615301	1		29468.698234349908	29263.0	22581.0	46022.0	1.8358999E7	3989.4198732232057	-0.9810432246895399	-764.5482184634324	-7.307937450826423E-5	-0.019954666734558178	1.417739368128914	1.3438189444372852	0.865752203151563	1.0550077255553072	5.903382696328677	10.28433101715276	0.7013886095496126	0.9416224412433664
ID620861	620861	4	1.0	25.681231894019074	63.58424851550062	0.0	224.0	224	1.399206689766327	1		29341.427244582017	29540.0	20521.0	37608.0	1.8954562E7	3224.1087840343707	-0.9810437184328978	-941.9693125258195	-0.0027831118799679154	0.002140731622824015	1.4820061975552112	1.3473031836479126	0.01857171795704515	1.0999797339917072	6.150545256883504	9.459829190226829	0.8636880148729502	0.9729323308270676
ID611645	611645	4	1.0	23.543204284721632	64.50991452385675	0.0	131.0	131	1.8880016859459159	1		29185.70677966102	29454.0	17817.0	38360.0	3.4439134E7	3929.7333985918526	-0.9810748874327136	-770.0178814178477	0.008522751887108708	-0.011137403553589465	2.384525231268012	1.504439989475326	1.435331687623115	1.5849919225422981	11.198365243599332	13.558971472718532	0.7654397261579058	0.9378980891719754
ID612670	612670	4	1.0	23.519322188047294	65.24160452674911	0.0	142.0	142	1.409441639305182	1		29115.680365296797	29371.0	18411.0	38579.0	1.9129002E7	3739.287817136471	-0.9810841042018112	-807.6949552671085	-2.048896713284215E-5	0.0011251144774067443	1.4610731763505418	1.3755706082151875	-0.5995381711016734	1.0621578911505636	6.2408546540092935	9.181776502336115	0.9302517545878383	0.9835205992509358
ID603953	603953	4	1.0	25.313361461275832	60.242476941390414	0.0	43.0	43	1.365274845473723	1		29448.27272727275	29696.0	20828.0	39483.0	1.8140136E7	3409.740392135309	-0.9811069815500095	-896.9815814947733	2.0156815435199397E-5	0.006756389199447018	1.475760822578958	1.2816973865067727	-0.5764440632911131	1.151411275481414	5.855851434683518	9.132407261034006	0.882326600585404	0.9632525410476934
ID604464	604464	4	1.0	24.490115903264723	59.09695885228011	0.0	49.0	49	1.3697003833214223	1		29509.668276972654	29834.0	18465.0	38467.0	1.8325504E7	3754.233224332976	-0.9811560071414601	-818.5368024122855	0.01423043409112804	0.013480537801976585	1.4482241978583992	1.3298993133439978	2.657573716775067	1.0889728142026605	5.893876443999642	9.2561812686309	0.8644645516449345	0.9649805447470813
ID606518	606518	4	0.9968352317810059	25.637934214349578	60.198302415236434	0.0	71.0	71	1.2894769428881676	1		29257.544626593815	29661.0	21908.0	37319.0	1.6062392E7	3081.994514339253	-0.9812789287364468	-995.1711725578847	0.003493545384517282	-7.71419051244345E-5	1.3210838822195727	1.2825523121830753	-0.7035499519053853	1.0300428837642588	5.223685654802911	9.566854023072505	0.7172137450613575	0.9433476394849788
ID616269	616269	4	1.0	23.777549069494583	63.92546280449462	0.0	180.0	180	1.4169358747965626	1		29250.36596385544	29478.0	18688.0	42306.0	1.9422243E7	4107.65926931709	-0.9810541717198344	-737.4732641182616	0.002598815545130345	-0.004215941091227066	1.5146328634717685	1.3405132142394347	-0.895235652824425	1.129890289318128	6.307398420312522	9.616991279517217	0.857001702230906	0.9629898403483312
ID618318	618318	4	1.0	25.205262295010602	65.13858183856367	0.0	199.0	199	1.374662083388803	1		29250.245192307684	29466.0	18251.0	39285.0	1.8252153E7	3704.59683374843	-0.9810577111571012	-817.8631792379393	-0.008776559983907266	0.006172574120627092	1.4439249666195422	1.3337216668635612	-1.100375764178927	1.082628409280581	5.936654579480271	9.149706644520453	0.8911222847390925	0.9712286158631409
ID619353	619353	4	1.0	25.15358891992213	64.03179581857809	0.0	209.0	209	1.382892023707387	1		29348.928797468358	29591.0	18061.0	38909.0	1.8548523E7	3921.8079492501583	-0.9811161131051259	-777.6155660102482	0.009390729681691237	-0.004072086442397415	1.439344943493308	1.3732947061207483	-0.9945276511772455	1.0480961858209858	6.0079514719480205	9.386651926527414	0.8568698315501428	0.963414634146341
ID603480	603480	4	1.0	25.199272189901272	60.07431383750991	0.0	38.0	38	1.3496711919304116	1		29351.843333333352	29735.0	18950.0	38087.0	1.7611106E7	3784.9762699911626	-0.9810301669928089	-802.0862471321296	0.007267541293615267	4.354599803851284E-4	1.4095566594113706	1.3173683641285472	-0.4567733955315656	1.0699791324834242	5.72276390207707	8.93404282129507	0.9009893004332344	0.9694041867954907
ID620378	620378	4	1.0	25.413197557561656	64.3653341121449	0.0	219.0	219	1.325350800069081	1		29143.46379310347	29550.0	20355.0	37642.0	1.6903209E7	3534.2088522216723	-0.9811913670821408	-860.3505506817054	-0.004813728807960763	-9.430610054771568E-4	1.36709341335386	1.2879421757239151	0.31161438950043446	1.061455583272173	5.518379477002881	9.61124038178896	0.7506933130004554	0.9385610347615201
ID618845	618845	4	1.0	25.87351956294912	64.95434812084274	0.0	204.0	204	1.3586095094257074	1		29259.203612479498	29508.0	19569.0	37643.0	1.7818855E7	3336.396237441021	-0.981017438284038	-906.4352387321002	-0.005617203773771497	0.002943538182628286	1.4846332198623224	1.2668168821372374	-0.33614918587759535	1.171939876075545	5.798813920709309	9.20760529293574	0.8595193318095932	0.9621451104100947
ID624991	624991	4	1.0	22.69861829273996	62.87305394365906	0.0	267.0	267	1.4328629678859135	1		29406.05891016197	29552.0	18241.0	40399.0	1.9966714E7	4095.097997617858	-0.9810848813645218	-744.9035314897703	0.009140917130422189	0.018167426230256762	1.4931848460881698	1.4176418529561519	1.4854000477013245	1.0532877841991553	6.449992205248	9.626876975254687	0.8745773185359184	0.9706723891273246
ID615762	615762	4	1.0	25.329596450515602	64.13376429415574	0.0	175.0	175	1.3276319563182906	1		29258.61379310344	29560.0	19942.0	37894.0	1.6969996E7	3266.1433409782144	-0.9810089731733924	-925.4927776603669	0.0035936283635380514	-0.0014307278432737897	1.3641819174728413	1.3173988144128728	1.2222734841672072	1.0355117239731375	5.537391981660947	9.332517154688215	0.7989462041228993	0.9448499594484988
ID601961	601961	4	1.0	25.199121444380843	60.79884601468738	0.0	23.0	23	1.3708045353615295	1		29381.602893890667	29482.0	17069.0	41190.0	1.8275357E7	3933.3451188955473	-0.9810038565714602	-771.5226869890672	-7.830654046850653E-4	0.004281562438918041	1.4962214344150975	1.2878321669360409	-0.8231033977298124	1.1618139947341493	5.903382696328671	9.566503198598124	0.8105958200223364	0.945205479452055
ID623466	623466	4	1.0	23.091428912291697	64.17752140663903	0.0	251.0	251	1.3981249681591228	1		29249.274691358027	29337.0	20060.0	41514.0	1.895353E7	3339.697607090837	-0.9810368187529757	-906.1749705641039	-0.011005118788549763	0.018949377343462224	1.5523330417419414	1.2902842073596414	-0.9500676177085549	1.2030938865155458	6.1410390045544565	10.426170299970433	0.709908033972047	0.9328519855595666
ID610671	610671	4	1.0	24.376208435733385	64.94861808882108	0.0	120.0	120	1.910703924708362	1		29278.63734439835	29598.0	18713.0	40843.0	3.5280758E7	4168.235216415742	-0.981064283656009	-727.8541515062865	0.004278844265524573	-0.025307843801746846	2.50053751752727	1.472177823658845	0.782338930271083	1.6985295372216744	11.469293434976722	14.753566899324976	0.6621440295649783	0.9034069636840127
ID616801	616801	4	1.0	25.480724749678046	61.91828061130457	0.0	185.0	185	1.3563804521255054	1		29284.331691297182	29402.0	19997.0	38721.0	1.7834158E7	3152.881995356317	-0.981029795083015	-960.6557176174692	-1.1312982981660235E-4	-0.005155109792839286	1.391697397169738	1.3579038871621294	0.7988806258566713	1.0248865257159203	5.779801416051265	9.120812933063394	0.873083305721108	0.9635499207606975
ID623968	623968	4	1.0	22.31609264436917	63.167169874984864	0.0	256.0	256	1.4254524706424305	1		29297.661698956766	29513.0	18136.0	39775.0	1.9658731E7	4141.454828418313	-0.9809742288616665	-729.5001014922874	0.001739952569459701	0.002221809002266596	1.4645463551917326	1.430160176369625	-0.9763542570146465	1.024043585739742	6.38344843894478	9.690681348886942	0.8541941490951657	0.9620343839541547
ID621922	621922	4	0.9968400001525879	26.518043449464944	60.64651810758936	0.0	235.0	235	1.09741595147948	1		30073.273182957382	29065.0	24323.0	48612.0	1.1999236E7	4973.89333092243	-0.9807749261414679	-616.9011293505922	0.019785757370121938	-0.04476070370717101	1.1855403361152375	1.0347269967409565	-0.9561384787956874	1.145751816517103	3.783488426954613	11.549403160010739	0.3564373371127616	0.8414376321353066
ID609634	609634	4	1.0	24.350598965091336	64.46599227208434	0.0	108.0	108	1.8409362260858138	1		29348.996431757372	29626.0	17559.0	41107.0	3.2900225E7	4472.655384387139	-0.9810462192658307	-679.2840700454495	0.005973136805257502	-0.01707695527059768	2.233358978487851	1.558197922752399	3.1267118702099213	1.4332960825302914	10.64700260851546	12.873633450216477	0.8072999875900356	0.9325562031640303
ID601444	601444	4	1.0	24.91922322658978	60.2164893566356	0.0	18.0	18	1.351351629840358	1		29437.864238410584	29656.0	17794.0	40494.0	1.778047E7	3703.2567906047384	-0.9810044952110596	-821.0557072579207	0.013537960854303335	0.00902691498585766	1.4728500113450642	1.26789143516631	-0.8893661730180802	1.1616530962304905	5.7370232805706225	9.108527961435012	0.8689605984027723	0.9625199362041466
ID605543	605543	4	1.0	25.50019011564319	60.11882443772665	0.0	60.0	60	1.3641662177265672	1		29490.881300813024	29672.0	20537.0	39576.0	1.8136892E7	3411.439077625467	-0.9810313794257053	-894.184786036746	-9.470107419974001E-4	0.003122161814503063	1.4119543682543723	1.3446575479655898	-0.5304565673979628	1.0500475532901292	5.846345182354481	9.393453976899712	0.8326139707612457	0.9647058823529409
ID608635	608635	4	1.0	25.83987589624552	65.13276547679195	0.0	96.0	96	1.3845321413310852	1		29354.478605388238	29460.0	20259.0	37977.0	1.8522676E7	3311.957302045618	-0.9811472987184834	-922.5295019919503	0.007996167622858187	-0.014312928781866846	1.4250134153770915	1.3745682449475738	-1.0315734889119264	1.0366989202718282	6.022210850441552	9.395115927027602	0.8573566771540873	0.9627659574468084
ID605050	605050	4	1.0	25.337248288403803	59.60685922800459	0.0	55.0	55	1.3730101756219846	1		29490.911433172278	29764.0	18507.0	40111.0	1.8313856E7	3821.624333787255	-0.9810481878289747	-798.931957346689	0.0013035162481859319	0.008421986319289603	1.4467585153996865	1.3315184181332331	-0.5679628124074596	1.0865478807480695	5.922395200986726	9.197432571596003	0.8797798750346205	0.963650425367363
ID617340	617340	4	1.0	24.59285374671877	62.50291548694855	0.0	190.0	190	1.3619462549574521	1		29231.657980456042	29527.0	18378.0	39501.0	1.7948238E7	3510.62648122271	-0.9811386449818891	-866.276059178396	0.007019929128813189	-0.004041743944154089	1.4431111980093454	1.3223415911171639	3.092605778133885	1.0913301129628319	5.827332677696412	9.065045243907894	0.8911272500896558	0.9699367088607592
ID603004	603004	4	1.0	25.284122830753006	60.28341344662687	0.0	33.0	33	1.326491868554288	1		29266.953528399292	29624.0	18087.0	37530.0	1.70041E7	3594.0331431476193	-0.9811121884779934	-845.9846179706948	0.013410172452954868	-0.023484055836681176	1.410778785981179	1.2941587142116129	2.502202140070012	1.090112650395133	5.527885729331926	9.198056699645663	0.8210635188047235	0.9501633986928114
ID615295	615295	4	0.9968308210372925	24.08297080045171	61.863289727964805	0.0	170.0	170	1.2555921569040218	1		29163.088461538446	29412.0	21078.0	37547.0	1.5164806E7	2747.857994276028	-0.9813067844330009	-1114.26890939243	0.025299271067088056	0.026670641639470936	1.3356968302480137	1.215349940644796	1.9097510100400352	1.0990224178061574	4.95275746342551	10.189681092839857	0.5994262270548624	0.9412827461607949
ID611198	611198	4	1.0	23.506540049035618	64.61228305588097	0.0	126.0	126	1.868265232979743	1		29250.154648132062	29573.0	17849.0	38338.0	3.3666928E7	3948.683526406659	-0.9810772067054445	-768.1106291034245	-0.0068648400361499915	-0.02593505570464987	2.4446553566779707	1.4582705829286053	1.6048986246411125	1.6764072355957669	10.965462061538055	13.573274090131548	0.74794138217781	0.9400977995110031
ID606066	606066	4	1.0	26.35488904092361	59.82445457991107	0.0	66.0	66	1.368042484327704	1		29453.998384491108	29765.0	19425.0	39730.0	1.8232025E7	3558.2561556090122	-0.9811119024848005	-859.9384607184695	-0.004211715999496646	0.014574418420295717	1.4311022164877556	1.3306734767040636	-0.38807923082961104	1.0754721135890102	5.879617065506088	9.096691778809523	0.8928776376288245	0.9717203456402194
ID607093	607093	4	1.0	24.96311876046122	60.78188347883826	0.0	78.0	78	1.3530299806794839	1		29411.702970297025	29515.0	19420.0	39446.0	1.7823492E7	3266.0225954932016	-0.9809502761280983	-927.4474060373482	-0.0030861393249142118	0.00201811647652414	1.4406705832977837	1.3046375176148923	-0.27864380722152077	1.1042688592396024	5.751282659064169	9.134305840098778	0.8662105698217704	0.9687750200160125
ID622967	622967	4	0.9873844385147095	24.933661367332327	62.738436780813885	0.0	246.0	246	1.1124778854554298	1		30156.457212713933	29275.0	24104.0	44179.0	1.2333991E7	4548.500293002539	-0.9803528613400462	-661.6452490182608	0.01334776019115661	0.011847254289570482	1.2887060859320323	0.9801111922076969	-0.8088463217359309	1.3148570245680253	3.8880572025739584	9.320229119927683	0.5624570079690939	0.8852813852813848
ID609142	609142	4	1.0	24.42642992146598	64.34681765857475	0.0	102.0	102	1.9452327850822964	1		29372.335725677865	29743.0	18541.0	39325.0	3.6832909E7	3940.0117261199716	-0.9810161640538791	-770.4831687014372	-0.01994031009243772	-0.01027813150789561	2.5495396986084553	1.4733139527000756	2.8646357710056636	1.7304795722161117	11.887568537454104	14.661845411035268	0.6949053024709545	0.916452913155002
ID600459	600459	4	1.0	24.653689857892058	60.77470284017225	0.0	8.0	8	1.3625015847480975	1		29410.297385620946	29678.0	19282.0	39738.0	1.7999102E7	3682.1901215784305	-0.9810587756878015	-827.3898382821632	-0.004573677091741503	-0.0036507715934450615	1.4621589527358516	1.2888298680521444	-0.769970961249812	1.134485620623974	5.832085803860939	9.44378504653104	0.8217535371263481	0.9578454332552693
ID604557	604557	4	1.0	25.472854154632877	59.98834963178642	0.0	50.0	50	1.3790574969501463	1		29429.190095846625	29777.0	19757.0	39432.0	1.8422673E7	3806.73993572003	-0.9810933463952625	-802.3258053719127	0.007411515321362362	0.009359390168666293	1.4673355396813283	1.3183994128551983	-0.35056336097009266	1.1129673795163377	5.974679588796412	9.17294746160647	0.8922913269794778	0.9706563706563704
ID614284	614284	4	1.0	24.39952526990884	61.33536249847666	0.0	159.0	159	1.4153333077901342	1		29417.504573170743	29591.0	18509.0	42715.0	1.9297883E7	4269.771042002614	-0.9810928277841787	-715.0143511792513	-0.014815908533439153	0.005788249580572822	1.5051203086866816	1.3564227460847909	-0.6367770746372748	1.1096247928834095	6.29313904181896	9.66892375883862	0.8459036905918826	0.9664233576642336
ID611724	611724	4	1.0	23.545871694100107	64.5182963483223	0.0	132.0	132	1.8662395734520878	1		29210.385416666624	29515.0	17867.0	38257.0	3.3650364E7	3986.121356320086	-0.981030991607315	-757.9749710089176	0.00914867206077217	-0.008598265413054336	2.398153793932441	1.4636542418324736	1.461064007654775	1.6384701559912043	10.941696430715472	13.158195656610994	0.7941487299661838	0.9457682826622845
ID599951	599951	4	1.0	25.19279078452922	60.806707845646336	0.0	3.0	3	1.3807021695643615	1		29429.68512658227	29561.0	19242.0	41191.0	1.8599561E7	3519.382072423514	-0.9810076870993296	-863.8607609294019	0.006608121461685967	-0.01682180865923643	1.507637378182074	1.3159713576000875	-0.7127361329721653	1.145646042731146	5.988938967289957	9.645167205797325	0.8089845538222555	0.9459459459459454
ID608128	608128	4	1.0	25.030321733977104	64.22457818000977	0.0	90.0	90	1.3563804521255038	1		29245.953947368424	29385.0	18756.0	41393.0	1.778154E7	3850.0875127969816	-0.9811769611607175	-791.9226964447557	0.021877396215912216	9.759855838496438E-4	1.4255679908870706	1.3256389641028752	-1.5451636822505646	1.0753817815334226	5.779801416051251	9.509325955981817	0.8031992841250088	0.9499999999999996
ID602496	602496	4	1.0	24.974175190484182	60.83092343539509	0.0	28.0	28	1.3586095094257093	1		29396.972039473705	29512.0	18439.0	39588.0	1.7873359E7	3447.478117152439	-0.9810135786422007	-881.1766506391324	0.006051123369630803	0.018739562844580344	1.427401236270149	1.3368581164482585	-1.0759054595962387	1.067728294205554	5.7988139207093266	9.107446531395176	0.8785283412473663	0.9636650868878354
ID600963	600963	4	1.0	25.175166297406285	60.89279772520157	0.0	13.0	13	1.3910732744755667	1		29422.126562500005	29525.0	17672.0	40583.0	1.8830161E7	3755.124103262798	-0.9809534622364839	-807.0717066737375	0.009577445945793942	-0.011397334032699474	1.4982571369872237	1.32927869132657	-0.8331407204875392	1.127120405046153	6.079248364415758	9.976673315290029	0.7675174311399905	0.9227994227994227
ID604037	604037	4	1.0	25.638212929470846	60.10978701413986	0.0	44.0	44	1.3647206441740571	1		29407.923577235753	29604.0	20976.0	39010.0	1.8085873E7	3307.2988711545668	-0.9810516399761673	-920.748784872211	0.01886501100193698	0.008923631859560854	1.485692860576837	1.3048406924748004	2.7656668538921907	1.1386009565344155	5.851098308519001	9.269240559750521	0.8557737335237219	0.958722741433022
ID613255	613255	4	1.0	23.44590912212399	65.24396111738538	0.0	148.0	148	1.3916169810722403	1		29145.339062499985	29417.0	18149.0	38411.0	1.8653017E7	3757.892611787462	-0.9811648509541306	-808.0303307108092	-0.014386376389583733	0.002542889839935517	1.4483771559696976	1.3597124215109349	3.1032076087470024	1.0652084463273763	6.084001490580262	9.615476947554722	0.8269086096777296	0.9689629068887204
ID606599	606599	4	1.0	25.025097778313803	59.76838679706436	0.0	72.0	72	1.3479886591442543	1		29433.880199667212	29705.0	21175.0	38476.0	1.7689762E7	3207.5800409276303	-0.9810239940030472	-948.8003401995956	0.014032481059101865	-0.005797927251262585	1.4467209496609674	1.3009886749720374	2.735032318574178	1.1120165590158286	5.708504523583519	9.202488708541088	0.8470745370097877	0.9608000000000002
ID617880	617880	4	1.0	24.036726293743637	63.76290061127453	0.0	195.0	195	1.3790574969501472	1		29187.321656050957	29508.0	18282.0	39413.0	1.8329638E7	3780.205856065939	-0.9810270465490779	-798.4630604362304	6.725324747122827E-4	0.005295950894962909	1.4802692194500264	1.3092063134240122	-1.128384366942447	1.1306615346046014	5.974679588796419	9.130684581165989	0.9005706792380576	0.9729102167182667
ID624538	624538	4	1.0	22.3965770876042	63.06379416846406	0.0	262.0	262	1.4407604903194322	1		29315.11046511628	29447.0	18012.0	39817.0	2.0168796E7	4064.2045153937697	-0.981046868636782	-746.7148011986021	0.01636706421806957	-0.01449404344378468	1.5227505661279261	1.3969621705287862	-0.8338314188781644	1.0900442390301277	6.521289097715735	9.574665074557071	0.8939148156518255	0.9696113074204942
ID612762	612762	4	1.0	23.496773790903408	65.27771617142803	0.0	143.0	143	1.4105146822008503	1		29099.619482496186	29391.0	18157.0	38405.0	1.911845E7	3730.1627320298944	-0.9810188745803222	-806.3896246072532	0.008529608256785766	-3.429851686246418E-4	1.46697066007847	1.3707453591349723	-0.26105060078433273	1.0701992534953553	6.2503609063383205	9.352743035696257	0.8979185717864209	0.9762435040831473
ID610216	610216	4	1.0	24.443181789281898	64.96074348194779	0.0	115.0	115	1.9665054731231906	1		29250.150663544104	29552.0	18595.0	40355.0	3.7469443E7	4013.276901610642	-0.9810507183882273	-754.6710454035579	0.015084383458020644	-0.018886612034937984	2.616422074543739	1.5397702740522818	0.7647687240208741	1.69922885162472	12.148990476502487	14.821262694738223	0.6949917446599636	0.9067045051436673
ID618411	618411	4	1.0	25.429396788211506	65.25700931208465	0.0	200.0	200	1.3121571937574896	1		29062.04609929081	29316.0	21184.0	37450.0	1.6390994E7	2966.39568114658	-0.981244062660881	-1025.0979655401495	0.005674983025824673	-0.008097741823254455	1.4078184000991378	1.2671673253247941	-0.24184696496393043	1.1109964500846743	5.409057575218999	10.455140815734078	0.6218300351736678	0.9259560618388928
ID609710	609710	4	1.0	24.466370668476603	64.54063342232996	0.0	109.0	109	1.914263877142315	1		29300.654004954573	29576.0	18076.0	40942.0	3.5483092E7	4230.104562921152	-0.9810381901926418	-716.7411430752011	-0.019834434368558973	4.658598906353554E-4	2.433725424076854	1.5522637741193233	-0.011924441780425045	1.5678555827005807	11.512071570457339	14.12159603146003	0.7254304439107734	0.9290372075182202
ID620963	620963	4	1.0	25.821552932548247	62.991740037779216	0.0	225.0	225	1.4029861474818457	1		29479.841781874064	29555.0	17972.0	42847.0	1.9191377E7	3920.1377928496986	-0.981035378568191	-778.0263446679311	-0.0015446916838121137	0.006495032409832646	1.5252206163049422	1.3061666383942936	-0.7830441455350609	1.1677075278694438	6.183817140035114	9.860914249566248	0.7991570559991203	0.9503287070854635
ID622500	622500	4	0.9849859476089478	25.74866106076993	62.46198541439686	0.0	241.0	241	1.2976641803326592	1		29690.073214285723	29372.0	23703.0	45703.0	1.6626441E7	3993.2010612490226	-0.9807769343766742	-758.6958028057402	0.04811265041597586	-0.033239001654869614	1.4062807200628977	1.2133379517466134	1.0657742484142663	1.1590181598115685	5.290229421106128	13.936423509599084	0.3422801388440536	0.8214022140221394
ID619449	619449	4	1.0	25.13247832625298	63.56909607104187	0.0	210.0	210	1.3541477255877274	1		29400.662809917347	29620.0	19200.0	39449.0	1.7787401E7	3357.188577424978	-0.9809104064860779	-900.0031746087263	0.006795473332972601	0.004397962993117994	1.4664393675995149	1.2719576146080505	-0.7094003519242432	1.1528995547948298	5.760788911393206	9.797511791661844	0.7541543428549066	0.9388071262587143
ID618939	618939	4	1.0	25.993299685100386	64.41865890417805	0.0	205.0	205	1.2818276852254502	1		29043.624999999985	29417.0	20684.0	36022.0	1.5799732E7	3371.4683740527	-0.9812807310302193	-903.1629481279637	-0.002217021106782314	0.003967461871094576	1.313639129224905	1.2782939101384785	0.9677640188097764	1.0276503070272764	5.161895014664193	8.450665565115735	0.9083164964047263	0.9748653500897666
ID605627	605627	4	1.0	25.743554478089134	59.68281360253637	0.0	61.0	61	1.3519113116327688	1		29466.277685950445	29868.0	20000.0	39309.0	1.7827098E7	3681.2633276721076	-0.9810799819519339	-830.1207247000374	0.004790403270499582	-0.005010577157946838	1.4267365434863188	1.308660335109918	-0.46914296945461853	1.0902267801724757	5.741776406735129	9.33873601152347	0.8273322288537459	0.9534333070244676
ID625085	625085	4	1.0	22.99185109107036	62.794115906832836	0.0	268.0	268	1.4201355835187586	1		29392.712143928053	29628.0	17970.0	40296.0	1.9604939E7	4091.159122065469	-0.9811180230415523	-746.6156278640473	0.007721890454547764	0.01883702281521855	1.4914543870179156	1.3999767686292628	1.6166605836082566	1.0653422402703294	6.335917177299615	9.6916377453299	0.8476664807605112	0.9562410329985653
ID624061	624061	4	1.0	22.39255117825885	63.1440446203911	0.0	257.0	257	1.4249216746937934	1		29296.236959761536	29464.0	17925.0	40281.0	1.9657775E7	4136.2557824072765	-0.9810466498920262	-733.2264484408244	0.01447907968523615	-0.005271388247743338	1.4680371059752697	1.4204408628969487	-0.9673645343881224	1.0335080778943868	6.3786953127802635	9.52919233997482	0.8827333527630263	0.9731689630166785
ID622012	622012	4	1.0	26.067565130213676	60.5765671053139	0.0	236.0	236	1.4196027995632161	1		29525.278860569742	29527.0	18612.0	40145.0	1.9693361E7	3410.922852528888	-0.9810084785179353	-894.2626840477005	-0.00445346128958023	5.330070280299057E-4	1.5348006547114534	1.3382597090770663	-1.0612607164014136	1.1468630821815087	6.331164051135101	10.202023314346087	0.7644002275073143	0.9548387096774201
ID620476	620476	4	1.0	25.231639434093424	64.09285488641807	0.0	220.0	220	1.297664180332659	1		29189.572972973	29586.0	19104.0	37676.0	1.6200213E7	3449.4494443234425	-0.9811404405942282	-880.4558577188456	-1.09995541028826E-4	0.01015378683824017	1.316928948524603	1.304040667865417	0.11197964658272153	1.009883342580322	5.290229421106125	8.928987836242403	0.833834591532783	0.9636363636363632
ID615868	615868	4	1.0	25.492401082002353	63.67584963702506	0.0	176.0	176	1.3883515475980703	1		29302.780564263332	29450.0	19121.0	40593.0	1.8695174E7	3636.620982664071	-0.981076492264235	-835.4914615347901	0.00698355322008928	-0.001842577175947416	1.448765708351563	1.370112646643259	-0.473935907103498	1.0574062737841317	6.055482733593186	9.414182047138372	0.8586050720752483	0.9666160849772376
ID616372	616372	4	0.9905540943145752	24.746550845660234	62.45731776031121	0.0	181.0	181	1.1765903489857776	1		29756.735807860234	29238.0	23877.0	40826.0	1.3628585E7	3523.5643658565746	-0.9806817575806481	-857.4199034825087	0.010112379662037504	0.026002590766201438	1.2949913670856696	1.1055900803664689	2.8918207295333107	1.1713123969567636	4.349110440531991	11.304417549189923	0.4276750541485202	0.8356164383561648
ID613812	613812	4	1.0	24.527036697785967	62.70624092797724	0.0	154.0	154	1.4254524706424296	1		29312.764444444445	29278.0	21727.0	39459.0	1.9786116E7	3235.9873597104393	-0.9809961175151233	-935.2008859717756	0.010598547212736236	-0.005196066801237317	1.48652777152451	1.384566194005872	0.6720782810487088	1.0736415333265068	6.383448438944772	11.373830288147905	0.6200857218197037	0.9255685733976561
ID616904	616904	4	1.0	25.125662429821926	60.853964591609135	0.0	186.0	186	1.358052588103098	1		29337.52960526318	29619.0	19250.0	37976.0	1.7837218E7	3569.219404243662	-0.981072105566751	-852.0771396993645	0.0026803612501140775	-5.732638694388435E-4	1.439995390042731	1.2971460172092772	-0.606487746909967	1.1101259001980244	5.794060794544811	9.02912147918874	0.8931037636090555	0.9751999999999997
ID603594	603594	4	1.0	25.286546243761904	61.10925294418172	0.0	39.0	39	1.3535889685077835	1		29365.740066225153	29502.0	19905.0	37655.0	1.7736907E7	3156.946396582651	-0.9810451081239023	-962.8783086726515	-0.005454062746604389	2.8251825893538176E-4	1.3884896710786525	1.3331154349256287	0.8821326923425789	1.0415374653254337	5.756035785228675	9.675154375984818	0.7727117969959968	0.9535433070866136
ID609229	609229	4	1.0	24.28284534498742	64.68837429809443	0.0	103.0	103	1.878763456111597	1		29308.30248500429	29670.0	18742.0	39640.0	3.4202789E7	4011.4086052751877	-0.981160555388121	-761.0194276310929	-0.003190709021595036	-0.017604778446474116	2.375303914424468	1.489865318266544	0.06626550667784015	1.5943078111168667	11.089043341815433	14.1805796118261	0.6929724677393725	0.932826869252299
ID606156	606156	4	1.0	25.350833397447488	59.66820175379818	0.0	67.0	67	1.3658288218996326	1		29460.848534201956	29715.0	20428.0	39110.0	1.8088961E7	3601.6465640213396	-0.9811532031942336	-851.6740842249533	-1.7156462534210107E-5	0.005327418578063491	1.4901484295261496	1.2828440842931188	-0.378182313425243	1.1615974597156606	5.860604560848022	9.332360982334144	0.8456082749228397	0.9602803738317758
ID623566	623566	4	1.0	23.049514634589485	63.81212002171011	0.0	252.0	252	1.3861703183679046	1		29271.255118110235	29444.0	16288.0	40421.0	1.8587247E7	4041.505233586691	-0.9810815385273118	-751.1859970629362	-0.015663182081638596	0.01034342964819131	1.5003027929795838	1.3254690024594102	-0.8979340075487902	1.1319033415310122	6.0364702289351175	9.202679616827306	0.895703604050187	0.9754224270353307
ID619973	619973	4	1.0	25.258202523168027	65.49315443400621	0.0	215.0	215	1.361946254957452	1		29214.16123778499	29469.0	20733.0	38007.0	1.7937495E7	3368.260501253212	-0.9809626715826114	-893.8491357218519	4.322542093025945E-4	-0.0015721089780625695	1.4535094688176813	1.3055768779613424	2.7758858958905015	1.113308219035968	5.827332677696411	9.50366464180233	0.8107696266784933	0.9585613760750583
ID601541	601541	4	1.0	24.85317717973419	60.31895982617927	0.0	19.0	19	1.3872613616838998	1		29382.47484276729	29690.0	19458.0	39401.0	1.8687254E7	3517.9835810491622	-0.9810471898329239	-864.6509955060081	-0.007722511195412503	-0.013454360272007792	1.4782338091605143	1.3388745469750365	1.9362013715745205	1.1040868709471972	6.045976481264153	9.198313183537783	0.8979660820803477	0.9680365296803654
ID610756	610756	4	1.0	24.381687100057334	64.96091723521701	0.0	121.0	121	1.919788459703348	1		29328.73727422002	29609.0	18804.0	40391.0	3.5722402E7	4182.493119158223	-0.9810460966549217	-725.9034796613421	-0.02598140962156728	-0.026870859912180516	2.425045262670764	1.5372883042500296	0.7934301195897404	1.5774824123532438	11.578615336760581	15.186171895036823	0.6309135681642829	0.8877551020408155
ID606680	606680	4	1.0	25.625582133747734	59.67216619673417	0.0	73.0	73	1.2982470073013366	1		29322.692446043133	29729.0	18790.0	36809.0	1.6303417E7	3685.5188245538816	-0.9812212976706227	-831.4508764909375	0.0053133307074110375	-9.20615219068896E-4	1.3519023000964097	1.2731907761911065	-0.036535292004496414	1.0618222542742397	5.294982547270643	8.910212143848772	0.8381047622221388	0.9586919104991398
ID603096	603096	4	1.0	25.260038010556098	60.84917644843843	0.0	34.0	34	1.376861544128757	1		29388.971291866	29657.0	18178.0	39768.0	1.8426885E7	3898.1199329874503	-0.9808962041184154	-774.2167593070404	-0.011791193319288091	0.007682577941289076	1.4390032245131084	1.3610316883844127	-0.6443744690561573	1.0572885530837641	5.955667084138346	9.285810115547633	0.8679619362783693	0.9705654531371029
ID615389	615389	4	0.9915648102760315	24.595959128970037	64.87033062334307	0.0	171.0	171	1.3801541631250058	1		29323.854430379753	29065.0	22791.0	43155.0	1.8532676E7	3495.7270368291597	-0.9809268366368227	-862.8343470787789	-0.035626047065768426	0.008414498118065467	1.4456493990005976	1.2838053803221317	-0.5242308656055353	1.1260658516930784	5.984185841125424	12.607707633530067	0.4730888123006847	0.9129804205946338
ID601054	601054	4	1.0	25.405149112130953	61.25039150317327	0.0	14.0	14	1.375212278361159	1		29418.16639999998	29575.0	17422.0	39223.0	1.8386354E7	3951.0597220739232	-0.9810483638928459	-770.8603547276222	0.0018652842341216008	-0.010788412998243369	1.4454899029393644	1.3442135224419371	2.4898755377594775	1.0753424800499296	5.941407705644789	9.033532035577725	0.9149219377147096	0.9765624999999999
ID623057	623057	4	0.9712351560592651	24.293819370271834	63.10914843566907	0.0	247.0	247	1.2170434422923884	1		29741.399185336086	28913.0	23836.0	46494.0	1.4603027E7	4614.034314637504	-0.980686229266958	-654.596346342096	0.04678663477048523	0.02477549639085216	1.3493143859404113	1.1819652584330325	-1.5531619079678955	1.1415854876557359	4.653310515061008	10.13168769821338	0.5696502717882632	0.867139061116032
ID607185	607185	4	1.0	24.451194149408938	60.39706225816784	0.0	79.0	79	1.411586909404114	1		29371.935975609733	29301.0	20178.0	40467.0	1.926799E7	3187.4360859476838	-0.9811160832695973	-957.5234125891179	-0.002390913093169947	-0.0070656733495907545	1.4789587142816847	1.3731650832432545	-0.7973378068240028	1.077043636143557	6.259867158667365	9.76522932994461	0.82491668412341	0.9578181818181819
ID608723	608723	4	1.0	25.81101959783595	64.58335566232566	0.0	97.0	97	1.3224938215362416	1		29413.044905008646	29636.0	19089.0	37775.0	1.7030153E7	3558.681706661827	-0.9810825588040988	-857.2825786348761	0.0063593820456688405	-0.0026669967979775317	1.403209847956767	1.282763356466265	-0.5781268599765368	1.0938961117678836	5.494613846180303	8.657558718688776	0.9212047076790681	0.9829931972789121
ID611286	611286	4	1.0	23.52307597479748	64.57770070737944	0.0	127.0	127	1.8896037241518118	1		29263.178510998307	29492.0	17847.0	38511.0	3.4589077E7	3934.578266461936	-0.9809971093513182	-767.8941552278968	-0.01337175320578243	0.00552090186396207	2.4393674447925564	1.456392548966737	1.5105231988726677	1.6749381521645437	11.217377748257393	13.462349075817	0.7777849118479452	0.9387430389817033
ID613353	613353	4	1.0	23.600642351232622	64.21935341100037	0.0	149.0	149	1.3287710658854741	1		29262.274442538597	29503.0	19093.0	39631.0	1.7059906E7	3509.665652634222	-0.9810148614287716	-861.6564523523283	-0.004901403044708174	-0.00732268133853902	1.438379231607566	1.2855998773733057	-0.8710556807332439	1.1188389614243073	5.546898233989976	8.861235058283379	0.8877108909456201	0.9741235392320537
ID614376	614376	4	1.0	24.42477546394534	61.42874441640755	0.0	160.0	160	1.4212005522349938	1		29398.93825301204	29595.0	18968.0	42362.0	1.9520895E7	4289.462040276717	-0.9810485513457479	-709.5890425558154	0.011448642838202128	-0.013852888772893545	1.537854479992588	1.3610343650267587	-0.8001085857049712	1.129915981190051	6.345423429628641	9.924892111241604	0.8095037835558906	0.956303724928367
ID604648	604648	4	1.0	24.76288812406331	59.75698631528876	0.0	51.0	51	1.355264548644027	1		29446.243822075816	29850.0	18820.0	38278.0	1.787387E7	3711.003809009861	-0.981000973741827	-819.4200661739461	-0.018295561603889513	0.004703965862390619	1.3976775695176775	1.3520769808435111	-0.7363665675603731	1.033726325734588	5.7702951637222215	8.931417244570763	0.9090068077873508	0.9712000000000001
ID604129	604129	4	1.0	25.260920543602307	60.58992526264196	0.0	45.0	45	1.390529355285868	1		29429.412499999988	29634.0	20293.0	40797.0	1.8834824E7	3601.6712476806288	-0.9810560931474739	-846.3145530093335	0.0052839489685684755	-0.0020414922004187287	1.5223663363137512	1.293733222494661	2.763834872235652	1.1767235391684732	6.0744952382512425	9.534854941174	0.8396376016182691	0.9530201342281875
ID602082	602082	4	1.0	25.182981479976323	61.098541435187094	0.0	24.0	24	1.2622021636852705	1		29050.434535104352	29512.0	20726.0	35664.0	1.5309579E7	3049.9805395787134	-0.9812877313114161	-998.9769887546095	0.0057696242600534815	-0.026581703093354895	1.39101248883842	1.2066254216915975	1.283186132434424	1.152812184984737	5.005041851235177	8.735409777884556	0.8242349240179973	0.9410187667560314
ID605157	605157	4	0.9810917377471924	25.228019030029788	60.369275432149145	0.0	56.0	56	1.3429284127404288	1		29865.867449664413	29723.0	22312.0	38013.0	1.7800057E7	3746.618087465715	-0.9806253570315021	-806.928611053871	0.013358557388094182	-0.014246896527329644	1.691836091137886	1.0874582691805807	2.6618021524766498	1.5557710480354476	5.665726388102882	9.870740619178722	0.7307452179876941	0.9437846397466348
ID602596	602596	4	1.0	25.134125685091792	59.780428846832855	0.0	29.0	29	1.3479886591442538	1		29333.67166666663	29608.0	19626.0	38599.0	1.7600203E7	3152.558774271986	-0.9811942535643673	-970.9517531266172	-0.0062458308653232965	0.017257201504016294	1.4278552165438378	1.2916022079344065	-1.0170506423973724	1.105491464610713	5.708504523583517	9.091258755343965	0.8679289525757664	0.9724696356275305
ID611814	611814	4	1.0	23.52409635996267	64.56122964788099	0.0	133.0	133	1.865428693738183	1		29180.518260869565	29461.0	17670.0	38169.0	3.3557596E7	3939.24506371335	-0.9810608109300124	-767.4402013064173	-0.02565171767122067	-0.02385269498331368	2.423828825032105	1.4214887166639905	1.6023782634245975	1.7051340588340713	10.932190178386444	14.603743689417	0.6441524131564335	0.9289176090468501
ID612860	612860	4	1.0	23.461978742818044	65.28353598951058	0.0	144.0	144	1.3997472370879258	1		29148.60339506172	29433.0	18013.0	38314.0	1.8888295E7	3745.874174045124	-0.9810392131449526	-805.2385764925909	0.0017152983840975022	0.0014470781459407318	1.44537720890996	1.3864579067367728	-0.1206112851310104	1.0424962791058419	6.155298383048007	9.225669578342675	0.9087892525766486	0.9788359788359776
ID622590	622590	4	0.988940417766571	25.26483977299604	60.753151122876076	0.0	242.0	242	1.3310463604729175	1		29588.305982906015	29351.0	23930.0	43978.0	1.7309159E7	3559.890327556151	-0.9809337600195869	-855.2401970577382	0.04500130442650672	0.006249786471278383	1.4021393499694532	1.29399617796406	1.4048653357793413	1.0835730227391729	5.565910738648053	13.000950730326498	0.41380513567972754	0.8400286944045914
ID600049	600049	4	1.0	25.547762065425832	61.056564140681395	0.0	4.0	4	1.3647206441740563	1		29410.222402597396	29640.0	19097.0	40068.0	1.8116697E7	3543.9340325236626	-0.9810815024876384	-860.7184658271406	0.006417213404508734	-0.004378312807190562	1.4207548584604324	1.336510635041602	-0.9443663425874687	1.063032961511906	5.851098308518994	9.42920979483897	0.8269831518749082	0.9527863777089781
ID617456	617456	4	0.994142472743988	24.231159374306813	61.62549631784151	0.0	191.0	191	1.3485497366541475	1		29235.467661691535	29319.0	21524.0	39684.0	1.7628987E7	2951.759070705809	-0.9811734410226735	-1032.3666568750057	-0.004866703942622809	0.012700858061783248	1.4367477450046664	1.2845432558628809	2.39984812942459	1.1184891894041695	5.713257649748042	9.051363812908537	0.8763258666844949	0.9780309194467046
ID624629	624629	4	1.0	22.386574839733886	63.06550304387675	0.0	263.0	263	1.421200552234995	1		29341.367164179086	29567.0	18109.0	39873.0	1.9658716E7	4104.060401758476	-0.9809958215278254	-738.0990646321	0.003043145716502977	-1.0345762716777021E-4	1.4785148490679778	1.3943159006916774	-1.0619548195406097	1.0603872826341088	6.345423429628652	9.62625106898249	0.8605103585699392	0.9645953757225432
ID609781	609781	4	1.0	24.4910553065794	64.48181494185599	0.0	110.0	110	1.9166335052958339	1		29364.983484723416	29447.0	18671.0	40519.0	3.5560995E7	4031.2621459021	-0.9810651838715714	-754.8410110641548	-0.008956918733140987	-0.015339644975237118	2.4837401368240393	1.498347219420774	-0.14935021389424838	1.6576532492810279	11.54059032744444	13.954743102337977	0.74472202279476	0.9249523809523811
ID600567	600567	4	1.0	25.185552078258855	61.085217591382346	0.0	9.0	9	1.3975837933882553	1		29427.693972179288	29512.0	18363.0	41208.0	1.9039718E7	3500.947229497357	-0.9810287251451072	-869.3324077694763	-0.0034942102745971594	-0.005798700827273745	1.5054120659654568	1.3256416720491297	-0.9825689161343206	1.1356100956289676	6.1362858783899465	9.827207044847379	0.7984638090900267	0.9444038039502556
ID619016	619016	7	1.0	62.96521591757429	50.37527784279932	0.0	206.0	206	1.5631512349217644	1		31054.660493827163	31043.0	18061.0	48760.0	2.5154275E7	4492.138126371202	-0.9809205132850572	-710.8382833973877	0.0035625370837324396	-0.002828739558826879	1.6785951389861182	1.4940062102173362	-0.6856504156105543	1.1235529862636444	7.676298755693077	10.655480985100784	0.8496021759019082	0.9584569732937682
ID614923	614923	7	1.0	63.156109276213414	51.241116980849824	0.0	166.0	166	1.4365538813695553	1		30789.84671532846	31143.0	19641.0	40316.0	2.1091045E7	3892.5357928969747	-0.9812749878107738	-829.0362634237985	9.747592537430161E-4	-0.031224708029242525	1.6053553392219093	1.3256336210083743	-1.4342383066091975	1.2110098248720926	6.483264088399601	10.86965548776814	0.6895599312266641	0.9129852744310583
ID625163	625163	7	1.0	62.775851914964946	52.72813487864865	0.0	269.0	269	1.57760286342627	1		31138.52063106797	30953.0	19428.0	51625.0	2.5658141E7	4453.473316454897	-0.9809521194307813	-720.1621088190178	0.003369046784209057	-0.0010006542995232356	1.643525740526605	1.532000244148134	-0.8641816197676722	1.0727973097944803	7.818892540628558	10.719063240856158	0.8551483105132183	0.9619883040935668
ID607756	607756	7	1.0	66.54523307217555	53.7483047529587	0.0	86.0	86	1.3785088366949105	1		30568.02063492064	31250.0	19460.0	38298.0	1.9257853E7	3781.812640802022	-0.9813486252447293	-850.5694390832319	-0.002268818040513101	0.012684725971501639	1.4709426283196225	1.3138876068419358	1.9617556684702366	1.1195345938722907	5.969926462631886	9.447178767541686	0.840571340450927	0.9661538461538461
ID615951	615951	7	1.0	63.190632740853886	51.57133131748957	0.0	177.0	177	1.4024468485391894	1		30549.144393241204	31004.0	19180.0	38661.0	1.9887493E7	3702.885504872577	-0.9813401858984832	-867.7628111096358	-0.014055836218337421	-0.02927802895802282	1.5256242092522316	1.3302990106047854	1.615077812984736	1.1468280417337504	6.17906401387059	11.197948319339494	0.6192352075453967	0.9252669039145918
ID620047	620047	7	1.0	63.42314378948572	50.50068786139713	0.0	216.0	216	1.5500295716306316	1		31046.91551071882	31067.0	18331.0	45687.0	2.4620204E7	4408.95779751596	-0.980955875275232	-725.4391160064766	0.013327015782026656	0.012093287015367217	1.6583428933417776	1.4566282479075097	-0.8142679863972326	1.1384805256413482	7.547964349251137	10.82312355763424	0.8097192635065994	0.9508982035928144
ID620544	620544	7	1.0	63.31643695513637	50.443420620637774	0.0	221.0	221	1.4672941456763675	1		30822.57746478873	31189.0	20463.0	40072.0	2.188403E7	3796.5084834165264	-0.9811978995084125	-847.3538636719762	0.0012963279788774115	-0.005624131187965514	1.533135144551921	1.421791246146897	0.7482765127690365	1.0783124095796552	6.7636985321060275	10.859820017892744	0.7206905889687609	0.9499332443257675
ID618498	618498	7	1.0	62.975039013347164	51.591391296471684	0.0	201.0	201	1.3905293552858673	1		30677.98591549296	31196.0	18882.0	39356.0	1.9603233E7	4051.916386817163	-0.9812734333715873	-793.4658601274494	0.017042565205770056	0.026299058854593972	1.4405694119738914	1.3941192023059108	1.1054099318494672	1.0333186786260105	6.074495238251237	9.702041582998781	0.8109494743133305	0.9508928571428569
ID616452	616452	7	1.0	63.02743972086074	51.66094032846487	0.0	182.0	182	1.3752122783611596	1		30453.63520000002	31094.0	19199.0	37952.0	1.9033522E7	3547.612381630416	-0.9813880611658804	-905.2783381630945	2.8409847765109385E-4	0.008246484182559827	1.4473571639959073	1.3253929186683282	-1.143981799501236	1.0920211988533342	5.941407705644795	9.878970402305333	0.7650253929375945	0.9637625289128755
ID605703	605703	7	1.0	66.97046754123303	53.41703591105811	0.0	62.0	62	1.4174696611687791	1		30745.545180722915	31260.0	20835.0	38224.0	2.0415042E7	3599.6528998590857	-0.9812934226562208	-896.0992679061453	0.0016819580124539692	0.00911086478626798	1.5240698649202489	1.3319974489158097	1.8224799420288946	1.1441987866874506	6.312151546477005	9.761663697812274	0.832414426010291	0.9630166787527192
ID610822	610822	7	1.0	63.52341588438332	50.870920263306715	0.0	122.0	122	1.3834389456285934	1		30617.92879746832	31399.0	19014.0	38959.0	1.9350531E7	4020.895719803473	-0.98129759249661	-799.072550626585	0.009936851780687072	0.0037013479255597133	1.439567670617289	1.3538788119471035	-1.2931230999872514	1.0632913802284496	6.012704598112529	9.596546094516961	0.8204456643795466	0.9475655430711609
ID619526	619526	7	1.0	63.07861790610131	51.39419999452187	0.0	211.0	211	1.4243906809452653	1		30696.70403587445	31061.0	19317.0	38877.0	2.0536095E7	3882.399465906736	-0.9813652740348475	-832.7779157982461	0.07838655063073793	-0.07059786758230974	1.5832698658421729	1.3916349383620115	-1.165418056782999	1.1377048838007189	6.373942186615736	12.686852981871416	0.4976341426486569	0.8428661219358896
ID606745	606745	7	1.0	67.32538096184751	52.64783521166801	0.0	74.0	74	1.4667784914184208	1		30817.60084626236	31298.0	19474.0	40677.0	2.1849679E7	3885.8183619237398	-0.9812853801246345	-831.6883986888989	0.0011773480373636677	0.0016572451512578057	1.5663369050112013	1.4064867567589283	0.2007750211587437	1.113652082029288	6.758945405941514	10.559817466398382	0.7616860122084783	0.9530831099195712
ID627226	627226	7	1.0	62.718456532891196	51.82041040369138	0.0	292.0	292	1.5809559019877422	1		30904.01454545454	30917.0	19327.0	44600.0	2.5495812E7	4090.120822126651	-0.9810729073691347	-783.2964045208906	-7.811856256155903E-4	-0.011966751807103925	1.736605081480488	1.468651838192681	2.417854659390488	1.182448444430199	7.8521644237801675	11.683919734761131	0.7228066166400582	0.930180180180181
ID611356	611356	7	1.0	64.48831186457467	51.38553676462451	0.0	128.0	128	1.4355003030236702	1		30675.309384164277	31066.0	18100.0	40157.0	2.0920561E7	4117.449495274709	-0.9811782286248556	-776.7443014112706	0.00797879752557665	-0.007717757513663892	1.5367614640578973	1.362154993966861	1.4800627270386704	1.1281839958480409	6.473757836070578	10.848799023374617	0.6911988167455995	0.9290586630286498
ID606239	606239	7	1.0	66.87274404096657	53.45356393799775	0.0	68.0	68	1.3872613616838978	1		30679.246445497607	31246.0	21070.0	38168.0	1.9419963E7	3598.9329135708713	-0.9813878806242589	-898.9712311531295	-0.033265655473281426	0.028248943715933117	1.429062823935936	1.3087234219066874	-0.8891233904958433	1.091951744742159	6.045976481264136	10.629682783264673	0.6724123926361356	0.963636363636364
ID622097	622097	7	1.0	63.206669694726465	50.3834644463731	0.0	237.0	237	1.462646712812135	1		30855.230113636375	31103.0	21711.0	39533.0	2.1722082E7	3500.5584331421956	-0.9812209760999098	-921.1179868219593	0.022195022866379244	-0.006082017670378619	1.5503735558207588	1.4627117980931068	-1.2106219833447256	1.059930984245792	6.720920396625385	10.897666925423836	0.7111669336106438	0.9247874427730542
ID609296	609296	7	1.0	66.92828041309846	52.77523918710897	0.0	104.0	104	1.4647140590210508	1		30829.580736543918	31309.0	18745.0	40682.0	2.1765684E7	4035.889210798676	-0.9813061466194315	-801.9809741962065	0.015260830170932303	-0.002002482837598435	1.5772173910850869	1.4085744720472697	-0.093873778583731	1.1197259515804698	6.739932901283454	10.43698009388691	0.7775274433801762	0.9504021447721164
ID624148	624148	7	1.0	62.57934558203365	52.07937504831974	0.0	258.0	258	1.4460015425129853	1		30720.044862518116	30872.0	21742.0	40152.0	2.1227551E7	3308.823401721758	-0.9812787851820662	-973.2773926021981	0.01368095808487216	-0.0018415522315537026	1.5496003201197974	1.3869042595626089	-0.16686605761178613	1.1173087900159009	6.568820359360893	10.831214762571063	0.7036276784578299	0.9293880295897781
ID603671	603671	7	1.0	66.7532376548839	53.015073658525914	0.0	40.0	40	1.4238594891755545	1		30733.477477477445	31192.0	20346.0	39039.0	2.0468496E7	3786.274921038812	-0.981306020584415	-852.1818049442705	0.0032405591303776263	-0.002334270931551253	1.5467338461585998	1.339534662520391	1.8652312129015158	1.1546799716614684	6.369189060451216	9.697307886395988	0.8511216453563104	0.9745454545454544
ID601622	601622	7	1.0	66.4774296044997	53.40770430928737	0.0	20.0	20	1.413728924155842	1		30689.186363636385	31152.0	20729.0	39239.0	2.0254863E7	3697.9992466249028	-0.981265984625051	-869.3695481814452	-0.0014247655751754816	0.0022391561015550855	1.5461123956529443	1.32720699339863	-0.9646903318334343	1.164936896311671	6.2788796633254265	9.311542583699957	0.9100154302851441	0.974907749077492
ID607254	607254	7	1.0	67.4397012438187	52.24562043517549	0.0	80.0	80	1.4974034746167613	1		30939.21399730821	31307.0	19160.0	42391.0	2.2987836E7	4101.737616633565	-0.981146675201498	-785.0862721677468	-0.014644674114022807	-0.0013899753063803372	1.6153386697176004	1.393657291243517	-0.07978829227839519	1.1590644844087057	7.044132975812457	10.977202988466537	0.734605235889055	0.9409523809523798
ID608790	608790	7	1.0	66.9649913711774	52.96988157740009	0.0	98.0	98	1.4610942835268408	1		30875.583806818184	31418.0	19240.0	40524.0	2.1736411E7	4031.270933066012	-0.98117494971578	-798.3870674542618	-0.004182688659465499	-0.002351835711215717	1.5475935653996622	1.4025917877563001	2.9416726917479528	1.103381310876858	6.706661018131842	10.59515958090886	0.7507601550102834	0.9419225634178896
ID611880	611880	7	1.0	64.6026033263083	51.23272312257666	0.0	134.0	134	1.4008277059767822	1		30602.648690292754	31105.0	18776.0	39698.0	1.9861119E7	4015.9611324997963	-0.981283127077789	-799.0253371678814	0.0011903408128353416	0.008663012804556102	1.4490418484926062	1.383109508022787	-0.05674224781742444	1.047669645886588	6.164804635377051	10.15058253627319	0.7518777765802438	0.9529757531227029
ID623658	623658	7	1.0	62.910270150667465	52.67625326202932	0.0	253.0	253	1.5397465261893322	1		31094.588461538446	31004.0	17412.0	47913.0	2.4253779E7	4738.511731942456	-0.9809775682415823	-676.8086343295963	0.016649213433589712	0.002083818062471889	1.6378438262181336	1.4674144091069374	-0.5931138206280903	1.1161426629406745	7.448148699796323	11.36066794904672	0.7251877675152105	0.9372009569377993
ID604192	604192	7	1.0	66.84566114674628	53.28999390176137	0.0	46.0	46	1.4480926521268256	1		30811.54624277451	31265.0	20868.0	39246.0	2.132159E7	3746.242810426833	-0.9812161508328809	-859.2660688516823	-0.005628393517881203	0.001896734483865136	1.4818312468702908	1.416509882171974	-1.26938469069042	1.0461143021453247	6.587832864018937	10.745103290671455	0.7170199627604252	0.9512697323266982
ID615459	615459	7	1.0	63.165671023394026	51.75873844068295	0.0	172.0	172	1.3790574969501457	1		30551.912420382156	31163.0	19771.0	38534.0	1.9186601E7	3759.1828636719592	-0.9813748717151571	-856.466941988314	-0.0065958025790943545	0.012866181780798808	1.4574660002749353	1.3342672875059458	1.9083171397721843	1.0923343575328721	5.9746795887964055	9.825282751736582	0.7777398807290586	0.9632183908045979
ID603170	603170	7	1.0	66.82500515943046	52.95235616382399	0.0	35.0	35	1.3691479733843237	1		30463.811290322556	31083.0	20792.0	37812.0	1.8887563E7	3643.096582896444	-0.9814558373332078	-885.1300418717053	-0.005604117535710806	0.004538516452045541	1.439514356541003	1.3084484147264195	-1.2657097391661876	1.1001689790284837	5.889123317835107	9.755948047680375	0.7775378773510616	0.9582366589327145
ID608290	608290	7	1.0	67.044631088321	52.91921328146998	0.0	92.0	92	1.4616119431652341	1		30756.517680339493	31249.0	20276.0	40418.0	2.1744858E7	3823.0822440724314	-0.9812710511239416	-843.0029599046516	0.016776731727062972	8.780641243064265E-4	1.5026579128303144	1.4689814069830174	0.17440428517378434	1.02292507290236	6.711414144296342	10.149240816712886	0.818760321983817	0.9508417508417507
ID623138	623138	7	1.0	62.81498239721647	52.341295102285116	0.0	248.0	248	1.5942975385373694	1		30905.511904761905	30793.0	18904.0	45414.0	2.596063E7	4262.237081518514	-0.9811279604150026	-753.9371571308334	-0.006678099717755197	-0.010423773035910843	1.6350520264283306	1.5725280367736751	2.4493758146030196	1.039760174822024	7.985251956386613	11.580625793689741	0.7482288180293951	0.9432902863559801
ID599609	599609	7	1.0	66.57105307683098	53.38547138347141	0.0	0.0	0	1.3916169810722416	1		30615.90580847723	31199.0	21063.0	38659.0	1.9502332E7	3595.5533606249587	-0.9813544944406655	-896.3200734702004	-0.00660860306278798	-0.00572643299832526	1.5480472790769444	1.2841897942117901	-1.0683240341160554	1.2054661126061235	6.084001490580274	9.281496176381188	0.8874894428841152	0.9696969696969692
ID621625	621625	7	1.0	63.106184144140336	50.507913816963615	0.0	232.0	232	1.3975837933882547	1		30692.537750385225	31208.0	22607.0	37800.0	1.9919457E7	3257.405314780613	-0.9813654277031032	-992.4355637393671	-0.00652806801050745	-0.0038533887324123024	1.5394924102603074	1.2891832944862853	1.4508941018756	1.194160998552006	6.136285878389939	9.889333126301612	0.7884632128668491	0.9513633014001475
ID614456	614456	7	1.0	63.914332153828546	50.344821892055585	0.0	161.0	161	1.5694299458297618	1		31056.72582619337	31153.0	19641.0	44251.0	2.5373345E7	4035.6167313903597	-0.9810339522582765	-796.1280915067302	0.004414977228111573	-0.0019846282358243835	1.6984775834482286	1.467385015319923	-1.0420068525507071	1.1574859806496813	7.738089395831773	10.932510606771064	0.8135866092656062	0.9503794512551073
ID605243	605243	7	1.0	67.0621021641545	53.37249326849335	0.0	57.0	57	1.462129419528824	1		30813.33191489361	31247.0	21008.0	39172.0	2.1723399E7	3679.7865354520486	-0.9812654537713829	-877.1812960995262	-0.019488797609973005	0.004043354189709856	1.5241320488745953	1.4032964892116142	1.3291738811491016	1.0861083602730794	6.716167270460856	10.857116862925345	0.7159823938558649	0.9566689234935674
ID602685	602685	7	1.0	66.68439013909845	52.99802229151478	0.0	30.0	30	1.4265134700231523	1		30724.686098654707	31188.0	20434.0	39141.0	2.0554815E7	3821.0471168232307	-0.9812793762018942	-842.9608648078372	0.014471889309935775	-0.009708859934546569	1.580746745570381	1.3352423394147304	1.9774787842390034	1.1838650549856449	6.392954691273803	9.426098134478893	0.904164760967539	0.9875183553597652
ID602174	602174	7	1.0	66.50776515654374	53.156439533468244	0.0	25.0	25	1.3937896865030956	1		30645.133748056018	31235.0	20740.0	37945.0	1.9704821E7	3694.6917142981674	-0.981236314127792	-867.4985726672638	-0.002602070562071314	0.005295156252866656	1.5102363895191773	1.294224339480393	-1.1546484945986184	1.1669046419923683	6.1030139952383395	9.566308069450864	0.8380414597949895	0.9690566037735848
ID617011	617011	7	1.0	63.2180952836505	51.81308008527407	0.0	187.0	187	1.3850784156239273	1		30550.24371069179	31135.0	18932.0	38334.0	1.9429955E7	3875.9519030406946	-0.9812839904795052	-826.5093131171792	0.0049649457264288165	0.013837199272706888	1.4488393262460073	1.337751230936567	1.6736570789692837	1.0830409217651529	6.0269639766060825	9.738200068043994	0.7986400296563927	0.9642585551330807
ID613426	613426	7	1.0	62.62297278759311	51.64802376874341	0.0	150.0	150	1.3970424089815832	1		30517.800000000007	31061.0	19361.0	38840.0	1.9683981E7	3820.141314172608	-0.9813473391850241	-840.5929550811525	0.007111986653415533	-1.7689085124972899E-4	1.430199586598702	1.392631847018469	-1.4787535622418693	1.0269760738709681	6.13153275222544	9.392979269444366	0.8733175521043393	0.9677419354838709
ID601141	601141	7	1.0	66.16698972031675	52.82562720654561	0.0	15.0	15	1.412658322772336	1		30723.30349013659	31266.0	19541.0	38834.0	2.0246657E7	3927.9101432140833	-0.9813030515427885	-821.0484414868188	-0.0010048113362504107	0.006532141201584006	1.5590822587799344	1.3175091498020866	-0.9396383584605341	1.1833559250910224	6.269373410996404	9.392411913525311	0.8930581542323164	0.9763138415988156
ID627765	627765	7	1.0	62.398514861666875	52.04295585032874	0.0	297.0	297	1.5184735038284378	1		30975.84272608127	30867.0	19864.0	43299.0	2.3634568E7	3887.127405767756	-0.9810406536594487	-824.6848099947392	0.008436716916074376	-0.012281157906378085	1.7011456792769253	1.3386232144620906	-0.4384670598259007	1.270817404702271	7.243764274722139	12.076812571415234	0.6241220419328771	0.9158653846153844
ID625716	625716	7	1.0	63.38264797917075	52.0663831681075	0.0	275.0	275	1.5923984341842754	1		31006.421930870107	31097.0	19767.0	40355.0	2.6014388E7	3567.9131554410146	-0.9810671443480813	-900.6374073226211	0.013513625291528617	-0.0231239036209337	1.7487759000220715	1.4840403152660202	-0.7617688200760848	1.1783884049730795	7.966239451728532	10.892950682171689	0.8436691051854596	0.9632183908045978
ID609847	609847	7	1.0	66.7956838055232	52.803419630411945	0.0	111.0	111	1.393789686503094	1		30714.040498442377	31392.0	18349.0	39396.0	1.9718414E7	4200.107613758971	-0.9812591369989542	-765.7740728344048	-0.0016766729834445891	5.621906496427007E-4	1.4186904016260313	1.379801470734018	0.03056072705445827	1.028184439368169	6.103013995238326	10.314748204105815	0.7208368303954693	0.9617977528089878
ID600653	600653	7	1.0	66.58966760605756	52.86309899541816	0.0	10.0	10	1.3861703183679044	1		30624.688188976383	31306.0	20116.0	38290.0	1.9446677E7	3719.533025085614	-0.9814070195747198	-869.1873559599883	0.0067638431296850226	0.002292356931965475	1.4667271643232167	1.335053625857446	-1.2062385317480675	1.0986279022171883	6.036470228935115	9.50926097754163	0.8388791376847975	0.9628506444275965
ID600142	600142	7	1.0	66.85364420780837	52.972833236892185	0.0	5.0	5	1.4110508976477805	1		30658.54863221886	31296.0	20300.0	38988.0	2.0173325E7	3754.6995694515713	-0.9813125770179615	-857.559660496345	-0.01608731465173617	0.009202325858786263	1.4849028544678773	1.3647916046424158	-1.1745751983680928	1.0880070257004046	6.255114032502828	9.929926799421349	0.7971737719460613	0.960583941605839
ID612930	612930	7	1.0	62.894288187528325	52.00014789812688	0.0	145.0	145	1.3823448853976592	1		30362.01109350239	30967.0	19341.0	37786.0	1.9158429E7	3667.349495926666	-0.9813196712561403	-869.8296755631347	-0.002291817635206536	-0.006318412696638504	1.4576752282998755	1.331629805730553	-1.116986839083133	1.0946550024840966	6.0031983457835025	9.333617093440088	0.8659495607757497	0.9655963302752291
ID617538	617538	7	1.0	63.09195758446468	51.932966318498174	0.0	192.0	192	1.4480926521268267	1		30574.20923520929	31039.0	19574.0	39892.0	2.1187927E7	3696.7106407790016	-0.981339580985498	-869.8967250020363	0.030294967655560043	-0.0062395919132824705	1.5422356798838273	1.418494423862602	-0.2557156757000228	1.0872342209737238	6.587832864018946	10.297317292652654	0.7807360742362023	0.9314516129032263
ID604741	604741	7	1.0	67.25630044011316	53.30133417965031	0.0	52.0	52	1.496898192512071	1		30858.782726045894	31209.0	21175.0	39734.0	2.2866358E7	3659.2349322248656	-0.9812108955005144	-880.7948634241715	-0.003986464858967057	5.431479801665088E-4	1.531277133225517	1.4838752999735874	1.1577975679615424	1.031944620449423	7.039379849647941	10.656630079448052	0.7789408563409626	0.9481434058898829
ID624711	624711	7	1.0	61.961421495175564	52.06062777512358	0.0	264.0	264	1.4491370753798953	1		30788.931982633872	31184.0	18500.0	39845.0	2.1275152E7	3978.562013877062	-0.9811847670088032	-807.1229281134949	0.05072333499212506	0.005584187157301658	1.5697637895075982	1.3926685345933039	2.955727745332238	1.1271625304337123	6.597339116347982	10.63035000800923	0.7336409155276685	0.9321692411014103
ID612443	612443	7	1.0	64.2056902976304	51.48220225251672	0.0	140.0	140	1.3997472370879265	1		30576.2573189522	31083.0	19499.0	38595.0	1.9843991E7	3943.123973033241	-0.9811938541010555	-809.149754711296	0.016740145736099235	0.011277579530085688	1.4240118733462819	1.4013469842821475	-1.1836611951696074	1.0161736452986656	6.155298383048013	10.177200279311663	0.7467966003233445	0.957132298595712
ID621146	621146	7	1.0	63.24184102426341	50.542842503026264	0.0	227.0	227	1.497908586277145	1		30808.317073170732	31134.0	21084.0	39979.0	2.2736538E7	3746.57204765682	-0.9812069276785383	-858.6708170135275	0.010144779503887908	-0.0029269259682744323	1.5701430675046553	1.4663948047891875	0.9268158523741447	1.0707505662026557	7.048886101976976	11.08158699587944	0.7213174467181066	0.9321181646763045
ID609373	609373	7	1.0	67.01558897324706	52.77072563049438	0.0	105.0	105	1.4693549530763217	1		30845.82584269662	31352.0	19193.0	40540.0	2.1962228E7	3966.51120859866	-0.981212535695988	-812.2928520231711	6.106215145745297E-4	0.005619313041139763	1.54512083147578	1.421863034722737	2.923588825981877	1.0866875315997495	6.782711036764094	10.489207534910474	0.7746897730908295	0.9500665778961377
ID613981	613981	7	1.0	63.280387498685585	51.7023125044215	0.0	156.0	156	1.3828920237073865	1		30556.858954041178	31189.0	19161.0	38294.0	1.9281378E7	3830.2704033284876	-0.9814002206876588	-841.8750338493675	-0.0037954808004621986	0.012612709949205391	1.4412941169610325	1.3421800269908157	-1.2801896739975982	1.0738456004239847	6.007951471948017	10.094616653678061	0.7408949214384344	0.9532428355957768
ID615004	615004	7	1.0	62.79470871740908	51.12666438754211	0.0	167.0	167	1.411586909404114	1		30728.53576864535	31228.0	18639.0	39060.0	2.0188648E7	3897.4739926637076	-0.981285166055512	-826.7950957668729	-0.001212553753491787	-0.015497775507192444	1.5183956667119243	1.346887247247524	1.6058343052469037	1.127336879768438	6.259867158667366	9.879139887278164	0.806003097962155	0.9495313626532086
ID605791	605791	7	1.0	67.35268026905071	53.33596027983135	0.0	63.0	63	1.4067554511588192	1		30781.32469512194	31388.0	20252.0	39258.0	2.0192549E7	3646.0388870893635	-0.981262216954883	-884.2251758224289	0.03352441851943353	0.014090549543909262	1.4492824870999392	1.40440367902077	1.1118135001503198	1.0319557750734898	6.2170890231867	10.316690003265116	0.7340340193833744	0.9369627507163314
ID607839	607839	7	1.0	66.77497617993549	53.5409485587672	0.0	87.0	87	1.3752122783611582	1		30550.106280193206	31123.0	19393.0	37808.0	1.8971616E7	3675.6873026348167	-0.9814630778946638	-880.1171918048832	-0.0063300890008609716	0.009872259261166678	1.4716280862502304	1.3060335330060087	1.8491434432827438	1.1267919613542265	5.9414077056447825	9.79956680903326	0.7774732634775094	0.9491268033409258
ID610384	610384	7	1.0	65.7919361211194	52.06748477796594	0.0	117.0	117	1.4190698155761328	1		30667.590090090074	31296.0	19249.0	40225.0	2.0424615E7	4018.4700737938624	-0.981273876187193	-799.8181469375862	0.00565941767665634	-0.008905372372845975	1.4536682876202633	1.395520446556747	0.1267141072012483	1.0416674948812024	6.326410924970594	10.134911919248589	0.7739756619587308	0.9486813970064155
ID626771	626771	7	0.9797999858856201	62.60705288023089	51.11917263093534	0.0	287.0	287	1.4548680011511312	1		30980.4390243903	30907.0	24729.0	40467.0	2.1593366E7	2726.1245733026517	-0.9811040590715092	-1180.0989281363024	0.05118833286420278	0.00419223318665574	1.6816035657298156	1.2027656939379687	-0.93744453692693	1.3981140085764223	6.649623504157672	19.490536089069593	0.21996792166613421	0.7793871866295277
ID620629	620629	7	1.0	63.33010768526378	50.480560326310396	0.0	222.0	222	1.4428591957149743	1		30721.1715116279	31196.0	20497.0	38463.0	2.1136166E7	3624.2774955857935	-0.9812389263663295	-886.6728424906419	0.005424196744076206	0.005069939982918793	1.5459055323485744	1.3538271970698388	0.9034367966702593	1.1418780297030973	6.540301602373782	11.072415874683841	0.6703827974539073	0.9418206707734422
ID625256	625256	7	1.0	62.648405780703676	53.28138654392807	0.0	270.0	270	1.6359824903396278	1		30983.096153846116	31062.0	20477.0	40351.0	2.7389057E7	3623.701557094474	-0.9811063134617719	-887.9770726212321	-0.013513826500441377	-0.006906377193555122	1.7972347166459253	1.520598408386838	-0.9939815944290006	1.1819259488457332	8.40828018502852	11.051334279038068	0.8651424217303156	0.9608908202064096
ID606827	606827	7	1.0	67.33776646903692	52.67961420879498	0.0	75.0	75	1.4548680011511288	1		30794.108571428562	31313.0	19814.0	39822.0	2.1555876E7	3698.0674587600715	-0.9812191201271948	-870.1074169066839	0.020140285457433984	0.008922242219592393	1.5319625052723134	1.4047772922014024	0.26686342166228516	1.0905376345253996	6.649623504157651	11.215295260272667	0.6643324974531566	0.9357859531772568
ID622188	622188	7	1.0	63.14531928313688	51.22094701192037	0.0	238.0	238	1.5756836378210524	1		30941.80946601938	30917.0	21328.0	40953.0	2.5496051E7	3449.310897612952	-0.9810807294179867	-930.344339197351	-0.007094369689453548	-0.02490125720701424	1.6813868831276186	1.4988919945740233	2.5045217626059593	1.1217531945024894	7.799880035970482	13.048528607284899	0.5756714654565508	0.9281674208144796
ID616047	616047	7	1.0	63.3876072189604	51.9570363959384	0.0	178.0	178	1.392703757482368	1		30498.202808112324	31116.0	19792.0	38706.0	1.9549348E7	3697.042085327079	-0.9814239907233043	-871.6740158655292	4.861708529846405E-4	0.00320977445078975	1.4332414929910144	1.3601319512342813	1.5270131570078216	1.0537518008384321	6.093507742909299	9.646331055555537	0.8229110731695356	0.9588631264023939
ID616559	616559	7	1.0	63.05867701444004	51.91975313176176	0.0	183.0	183	1.369147973384325	1		30478.61797752809	31144.0	19170.0	37679.0	1.8988179E7	3755.4581592206573	-0.9813337457313427	-853.3395892024718	0.0012912492113912742	0.005977333023324186	1.4094480314371005	1.3502873107902529	-1.3482207470383458	1.0438134315371919	5.889123317835119	9.453629829420935	0.8280628991753762	0.9642023346303504
ID603758	603758	7	1.0	67.23072778389535	53.275839041023225	0.0	41.0	41	1.5199673295746665	1		30827.84665792924	31161.0	21336.0	39608.0	2.3521647E7	3769.902604800778	-0.9811886777317632	-853.0534815725429	0.013831054656762942	-0.015110785373630246	1.5589874737564209	1.507383576227769	-1.2341351041336897	1.0342340850348064	7.258023653215676	11.17952158740821	0.7297629414606951	0.9466831990080591
ID618083	618083	7	1.0	63.074060816904336	51.87005785962791	0.0	197.0	197	1.381797530442366	1		30437.695721077645	31102.0	19679.0	38434.0	1.9206186E7	3764.5016937843798	-0.9814012256356087	-853.2897725916775	-0.012978368150623672	0.004187674233065251	1.4318175772755384	1.340609846988286	-1.48479363749978	1.068034507199953	5.998445219618982	10.046015262371586	0.7468973074470352	0.963358778625954
ID610917	610917	7	1.0	62.97499272642381	50.67489729480268	0.0	123.0	123	1.3757622532995055	1		30622.655502392325	31339.0	18613.0	39536.0	1.9200405E7	4083.8950186438865	-0.9814004787969374	-791.302933604846	0.007502369951827357	0.009661193210491099	1.4039709100963622	1.3676346780931192	-1.0979628694596684	1.0265686682162127	5.946160831809302	9.690985472840362	0.7956290482774792	0.9406015037593985
ID608868	608868	7	1.0	66.86343266041008	53.12451364015848	0.0	99.0	99	1.4381328016644583	1		30814.688693098396	31452.0	18890.0	40039.0	2.0984803E7	4038.37087930614	-0.981329704355817	-802.1310512059081	0.012015014363731799	-0.005847115659166228	1.4831173514829175	1.426948859543435	-0.3514274678397186	1.0393626523920796	6.497523466893139	10.801570649849587	0.6998160515173819	0.9375857338820299
ID624251	624251	7	1.0	62.42730542891666	52.02435364260893	0.0	259.0	259	1.488790356622047	1		30794.89589041095	31054.0	19066.0	42385.0	2.2480274E7	4034.119772338053	-0.9812319534058371	-798.2015321390606	-0.031936700137713374	0.015774409688872306	1.6314051838387806	1.3503770615862851	-0.1842863597171387	1.208110853069714	6.9633298310157015	11.617293770485526	0.6483610061615211	0.9144818976279651
ID620154	620154	7	1.0	63.47902591009418	50.59941335899992	0.0	217.0	217	1.5621830395765237	1		31044.505576208183	31015.0	18396.0	47427.0	2.5052916E7	4521.552305379099	-0.9809543366934745	-707.2612643306662	0.004225918668419322	-0.014205354667243908	1.6587074572299343	1.5166015494145269	2.3737365285782595	1.0937002259230622	7.666792503364039	11.232231134019953	0.7636449958618863	0.9438267992978353
ID608382	608382	7	1.0	66.97067891477744	52.73945365812357	0.0	93.0	93	1.4877737703945153	1		30840.40437158473	31275.0	19307.0	41417.0	2.2575176E7	4114.283507842935	-0.9811674118932946	-781.068191802086	-3.6004938419983924E-4	0.008235083914240935	1.5957988466078141	1.3973605524993467	-0.29254165946730476	1.1420093717069204	6.953823578686663	10.881589485537406	0.7379872463619952	0.9366197183098581
ID619120	619120	7	1.0	62.37213453192093	51.20536562616518	0.0	207.0	207	1.4831905098260025	1		30799.483561643847	31040.0	18598.0	41215.0	2.2483623E7	3921.3236420932444	-0.9811454356431243	-817.4432797530985	0.007352822983174863	-0.033323278182513	1.6454123045341156	1.3324590319911696	-0.5687024257528948	1.2348689640951152	6.9110454432060315	12.59182079443431	0.5477426318836486	0.8665077473182361
ID611443	611443	7	1.0	64.14409929283329	51.40337049444013	0.0	129.0	129	1.4002875757442554	1		30554.56702619414	31120.0	18736.0	38615.0	1.9829914E7	3959.1234952732416	-0.9813731177769809	-813.2069276895326	-0.01363006470331738	-0.017533326333483142	1.5355868695280166	1.317451951425175	1.5626023220769798	1.1655733386457627	6.160051509212517	10.599610020745976	0.6889924034325832	0.93439077144917
ID607346	607346	7	1.0	67.59559526773214	52.20626877150659	0.0	81.0	81	1.4626467128121345	1		30906.929378531073	31329.0	19040.0	41604.0	2.1882106E7	3973.4618492117597	-0.9811683539183919	-810.5355293594846	-0.01892666430468685	0.004553666208592634	1.5580661241517897	1.3834626827074539	0.13984308106170476	1.1262075541514678	6.720920396625382	10.524814085043484	0.7624471574111708	0.9414114513981351
ID618610	618610	7	1.0	63.22406856613255	51.60705064266382	0.0	202.0	202	1.404064123935526	1		30575.47320061255	31072.0	18715.0	39206.0	1.9965784E7	3962.053041266784	-0.9813931423344014	-814.0533745664088	0.024914263734658434	0.01169488361531932	1.4826792157202653	1.3649451720967312	3.0771372849881278	1.0862555112324985	6.193323392364136	10.912094651654366	0.6536080208387302	0.9214992927864221
ID604277	604277	7	1.0	66.8863812648508	53.21925798886537	0.0	47.0	47	1.4349732237685127	1		30784.932352941156	31299.0	20901.0	38397.0	2.0933754E7	3645.912138394971	-0.9812835021061198	-885.3844869473776	-0.004246051878792298	-0.003451132494539502	1.5304304680033367	1.3741640364380914	1.5165467016957912	1.1137174510623176	6.469004709906041	9.597492128757038	0.8825347242017648	0.9673063255152805
ID619636	619636	7	1.0	63.02837928960441	51.345073936830715	0.0	212.0	212	1.38889631966047	1		30693.57770800624	31094.0	18980.0	39459.0	1.9551809E7	3775.66905050433	-0.9812689384906766	-851.7443297313836	0.02323367832325522	0.006473871955066802	1.4759238911523866	1.3420825460715213	0.1291556810508053	1.0997266118039006	6.060235859757693	9.931582383191763	0.7720803367147786	0.9500745156482853
ID606326	606326	7	1.0	66.97787846306203	53.37894822576474	0.0	69.0	69	1.3691479733843228	1		30534.649434571915	31119.0	21094.0	37457.0	1.8900948E7	3379.8167897453895	-0.9814998470448572	-958.6160411970897	-0.0032259389233481885	6.917864565111174E-5	1.4274170015754692	1.3319147150208994	-1.2231216569813799	1.0717030043121576	5.889123317835099	9.298779402627174	0.8558716138145289	0.9634525660964236
ID623755	623755	7	1.0	62.48159521891288	52.39783604943403	0.0	254.0	254	1.619250411441621	1		30956.17898383373	31014.0	19766.0	41494.0	2.6808051E7	3875.676367785646	-0.9810581937441356	-827.3765715748036	-4.57660437067311E-4	-0.01710679682327026	1.7286299095854678	1.5471163263679526	2.5501621325140067	1.117323810836927	8.237167643105954	12.039472361348324	0.7141227368569061	0.9317204301075267
ID609935	609935	7	1.0	66.87769273797369	53.05337286267613	0.0	112.0	112	1.4423348056574166	1		30736.298398835537	31314.0	19734.0	40177.0	2.1115837E7	3961.165018763049	-0.9812505293661349	-812.1748144731968	0.037401989352358764	3.0123514749892015E-4	1.5158469800794778	1.4376910737107356	-0.158160185002684	1.0543621003133996	6.535548476209264	10.158625078675605	0.7958331762892381	0.9424263193968465
ID615553	615553	7	1.0	63.5554244522085	51.171881268557094	0.0	173.0	173	1.4574655179508376	1		30768.68045649077	31132.0	18187.0	41358.0	2.1568845E7	4143.120259008085	-0.9812521822563935	-777.3941004653384	-0.0059455167613043204	-0.009558285383459427	1.6159891777784607	1.3669740512517947	1.696592276732672	1.1821652183511695	6.673389134980233	10.832959243005003	0.7145984922801992	0.9304174950298216
ID627329	627329	7	1.0	62.913243644373985	51.636250075442106	0.0	293.0	293	1.5558750841602855	1		30940.024906600265	30914.0	19984.0	44046.0	2.484484E7	3766.3342288051995	-0.9810389049701225	-850.0698501423957	0.010915802275298574	0.003575582528427858	1.6789582789309663	1.4655415295691614	1.978546064793221	1.1456231331940112	7.605001863225343	12.493190658096875	0.612297453525686	0.9205983889528193
ID603266	603266	7	1.0	66.82002067584482	53.108915998540404	0.0	36.0	36	1.4029861474818435	1		30572.452307692307	31179.0	20669.0	38004.0	1.9872094E7	3662.006603233905	-0.981405987016476	-881.2856974612595	-0.005706603845596069	0.005742337087831737	1.4906809077445065	1.3322867313298026	-1.4092237227433893	1.1188889543744123	6.183817140035096	9.607322520326647	0.8419024281265152	0.9716206123973116
ID601733	601733	7	1.0	66.79809947706713	53.12095604506863	0.0	21.0	21	1.4013676280264975	1		30658.36461538463	31204.0	20224.0	38025.0	1.9927937E7	3721.6646060654502	-0.9812058392886605	-860.1593929277867	-0.0040149892550787715	0.009666365466348015	1.520625729974556	1.3271310820496414	-1.2477177510419537	1.1457991983927305	6.169557761541546	9.247856312747004	0.9065291046633913	0.9752066115702479
ID611972	611972	7	1.0	64.65789952000429	51.39398740361243	0.0	135.0	135	1.4360271888197285	1		30639.708394698097	31108.0	18274.0	41455.0	2.0804362E7	4190.991615023922	-0.9812002698143159	-763.1393961894958	0.046786569981589414	0.021566221787609703	1.5377384798782978	1.4086541757614508	0.15117903272141617	1.0916366176581773	6.478510962235091	10.718839576352288	0.7085810275474209	0.9284741144414166
ID623239	623239	7	1.0	63.03228868120893	52.00023779417865	0.0	249.0	249	1.5631512349217644	1		30935.806411837268	30985.0	20014.0	40394.0	2.5088939E7	3300.641305551008	-0.9810525343028857	-970.5864885673572	-0.017208943488745042	0.00424485042486457	1.8677095165495943	1.3037593234133302	-0.6601045671760393	1.4325569781236955	7.676298755693078	11.7188776039766	0.7024083992107184	0.9351476548928781
ID625799	625799	7	1.0	63.192071982515465	51.29471603592515	0.0	276.0	276	1.5631512349217642	1		31219.664603960395	31105.0	19033.0	49030.0	2.5225489E7	4368.10839827353	-0.9810076660141512	-738.3442274535022	0.019498093809841344	-0.013955506936733116	1.675788952006137	1.493341117143023	-0.9112145858204774	1.122174252599542	7.6762987556930735	10.93359497933538	0.8069298270387091	0.9595959595959598
ID601243	601243	7	1.0	66.57985360071804	53.02920841220279	0.0	16.0	16	1.4465246033159531	1		30831.195652173898	31267.0	21397.0	38923.0	2.1273525E7	3847.761083596499	-0.9811906709166812	-835.9732302253502	0.0016924713746777975	0.0014064490843410024	1.5642347323552193	1.3620788818671772	-1.313318736456608	1.1484171388157205	6.573573485525404	10.095464522995593	0.8105107369270564	0.9604166666666664
ID617115	617115	7	1.0	62.668843130030766	51.83551708116844	0.0	188.0	188	1.3796059390068054	1		30470.921974522305	31067.0	19366.0	37841.0	1.9135739E7	3776.673616602646	-0.9813002698371593	-846.7841395031745	-0.002277828139920542	0.0028089068490977035	1.4436062082207364	1.331006030915371	-1.293599263770577	1.0845977964712352	5.979432714960933	10.19726209393977	0.7226078639469254	0.9472891566265073
ID605343	605343	7	1.0	66.93214829206681	53.25686604408977	0.0	58.0	58	1.398124968159121	1		30749.690402476783	31309.0	20256.0	38053.0	1.98643E7	3713.2561172605465	-0.9812896001087908	-868.6202794452328	0.0030230028594563215	0.001493157166999243	1.482683124473371	1.331925508381559	-1.2645654050959778	1.113187723444834	6.14103900455444	9.431189236604812	0.867598518437609	0.9706987227648384
ID621726	621726	7	1.0	63.10860357530553	50.189198507424315	0.0	233.0	233	1.502446949572195	1		30874.340053763415	31257.0	21157.0	39457.0	2.2970509E7	3694.5954287565746	-0.9812303365065546	-873.7260221932801	-6.247035180510076E-4	0.0032075488358916738	1.5951863388904335	1.448362028328205	0.5917420579581351	1.1013726593838578	7.091664237457622	10.541723722257736	0.8019268768341862	0.9551856594110117
ID613520	613520	7	1.0	63.50894642313776	51.65999489542187	0.0	151.0	151	1.4089048113903344	1		30630.633738601824	31091.0	19054.0	39910.0	2.0154957E7	3883.9381061855725	-0.9813676808424164	-830.7656172651153	0.010684072240214098	-0.006775351003825169	1.5091940192350475	1.3348966948846719	3.0690653882457526	1.130569897294887	6.2361015278447764	10.754497321054087	0.6775522779956948	0.9358059914407989
ID614551	614551	7	1.0	63.84091535475747	50.54373906831935	0.0	162.0	162	1.409978262830927	1		30685.00456621007	31325.0	20498.0	38309.0	2.0160048E7	3561.628756747923	-0.9812849846282262	-903.4674365225621	0.001302101022038108	0.014609474731151395	1.5252481668677533	1.3357205918642696	1.4487298971477964	1.1418916322454529	6.245607780173796	10.197706817225978	0.7547089974675822	0.9521739130434779
ID609450	609450	7	1.0	66.91296568963384	53.01085483676924	0.0	106.0	106	1.4491370753798933	1		30735.51226551227	31253.0	20396.0	39601.0	2.129971E7	3849.275212751799	-0.9813064390570175	-838.3089423174024	-0.021525097150155242	0.013591651362028319	1.4667973271057813	1.4149985811555397	3.023749038323565	1.0366069243037268	6.597339116347964	11.451856218798918	0.6321598348536561	0.9302949061662191
ID610474	610474	7	1.0	65.13166418246925	51.98303627929548	0.0	118.0	118	1.4312782341646562	1		30656.10487444608	31261.0	19435.0	39610.0	2.0754183E7	3952.320240112784	-0.9813723469147204	-817.279334205248	0.012174389367811825	2.426766973798367E-4	1.4617248563949952	1.425443727602944	1.946410064047624	1.025452515654941	6.435732826754456	10.334271360757528	0.7572654593488218	0.9415855354659252
ID617642	617642	7	1.0	63.481388475558184	50.712403628682594	0.0	193.0	193	1.5776028634262689	1		30995.43065693432	30954.0	18599.0	46706.0	2.5478244E7	4349.5867217328905	-0.9809328701061405	-733.2188790922022	0.0019773858208257345	-0.025249726300940994	1.6906685938931567	1.5223184035869692	-0.8199448984474832	1.1105880280429585	7.818892540628548	11.643977433571308	0.7246902164836592	0.9475806451612903
ID624800	624800	7	1.0	62.00527811803244	52.927275140305895	0.0	265.0	265	1.4238594891755556	1		30729.872754491043	31142.0	20293.0	39659.0	2.0527555E7	3646.9135754721033	-0.981290845874775	-883.9116965997642	0.004484270737149917	-3.588137066701025E-4	1.4771167410356136	1.3897950282959235	1.4982361643428825	1.0628306411822168	6.369189060451226	10.079510861976454	0.7877983921857342	0.9557774607703275
ID627872	627872	7	1.0	62.46080689112968	51.985662595614784	0.0	298.0	298	1.4454782924352374	1		31079.53400868309	30734.0	24572.0	45534.0	2.1475958E7	3750.1010030747198	-0.9809481248242562	-853.4338083303733	0.0477248149299952	-0.06347633972489851	1.512365807180435	1.3316611928217466	-0.44198552708334826	1.1356986411654613	6.56406723319638	15.181018634498226	0.35791595453408864	0.8636647904940591
ID599715	599715	7	1.0	66.71876012770043	53.044745551930134	0.0	1.0	1	1.3910732744755663	1		30685.05772230886	31253.0	20418.0	37904.0	1.9669122E7	3675.4830870547403	-0.9813939494245782	-880.7074914775687	-0.009965362526002775	0.003005690873976018	1.4718284673585176	1.3386417464334899	1.9385163441189839	1.0994939245544029	6.079248364415754	9.270511795754087	0.8888988185305615	0.9755911517925251
ID613026	613026	7	1.0	62.33991622169167	51.4755885792062	0.0	146.0	146	1.379605939006806	1		30469.604133545294	30991.0	18920.0	38375.0	1.9165381E7	3824.6024930681224	-0.981398901229573	-840.654364877149	-0.008979046162714267	0.006140967891828988	1.4258075281842637	1.3501283795799253	2.146719664793658	1.0560532981521986	5.9794327149609385	9.524790779959663	0.8282452571967381	0.9684372594303314
ID602789	602789	7	1.0	66.7710642942958	53.22093772761921	0.0	31.0	31	1.4243906809452647	1		30687.58507462689	31212.0	21232.0	38251.0	2.0560682E7	3612.888116876631	-0.9812516419964521	-889.1097138596217	0.001861066695194408	0.007477461889680992	1.5619239530876774	1.32475779010749	-1.3711679859268184	1.1790260564996895	6.3739421866157295	9.66946563994275	0.8566689674724072	0.9661383285302588
ID626853	626853	7	1.0	62.732173483302546	51.14355227202982	0.0	288.0	288	1.616912817597671	1		30897.322170900705	30958.0	23152.0	40899.0	2.6757081E7	3105.885720685607	-0.9810922360104336	-1032.3691807712546	0.013602073176849482	0.0033573068389466114	1.7003765687270418	1.5996943452171495	-0.5407526628724155	1.0629384130855482	8.213402012283378	10.70987755528799	0.8998371787904842	0.977928692699491
ID602276	602276	7	1.0	66.59523516941378	53.24575269118988	0.0	26.0	26	1.4051412734026876	1		30614.39692307692	31082.0	20415.0	38341.0	1.9899358E7	3617.392169399445	-0.9813224705105829	-889.3084582097443	-0.005846022807341528	0.004710966908246115	1.5147409801803753	1.3142946647555744	1.8435221066681502	1.15251246223546	6.202829644693171	9.59765823623059	0.8461924687886732	0.9673832468495176
ID604839	604839	7	1.0	66.7876507253488	53.10075394636453	0.0	53.0	53	1.4386587233502288	1		30740.011782032358	31292.0	20112.0	39671.0	2.0872468E7	3883.0769510184327	-0.9814075096010959	-835.7374028666188	-3.580289013397426E-4	0.022824654499673462	1.4565692455073436	1.4376756660205228	0.7214575606978546	1.01314175368852	6.502276593057661	11.1270585391764	0.6599553559869401	0.9460580912863061
ID620733	620733	7	1.0	63.355868389435145	50.428991805892714	0.0	223.0	223	1.5044596054638921	1		30861.15733333335	31104.0	20103.0	39690.0	2.3145868E7	3619.58333383743	-0.9812755449482595	-893.645788549925	-0.0030459063485252015	-0.005259679936250042	1.5834156630520664	1.450758952652194	2.282905698708048	1.0914395256064813	7.110676742115681	12.068539546654039	0.6134954751361924	0.9001203369434414
ID608956	608956	7	1.0	66.59979799911417	53.289324257027154	0.0	100.0	100	1.3779599579804602	1		30676.377388535042	31398.0	19001.0	38042.0	1.9264765E7	3856.4278174572696	-0.9813368667663118	-836.5317307042363	-0.008967300622389767	6.991100986076803E-4	1.4410049146893176	1.335474543971513	1.775620873082673	1.0790208777802475	5.9651733364673705	9.65164110627833	0.8046937035781707	0.9609494640122512
ID611007	611007	7	1.0	62.46893889752101	50.333427166633705	0.0	124.0	124	1.3856244745513613	1		30617.913249211353	31271.0	18764.0	39178.0	1.9411757E7	4070.779938977017	-0.9813370671461904	-790.9813944095953	-0.005648416448519998	0.006452824054065638	1.4297105925730975	1.3629089382642046	-1.2880049325985194	1.0490140261270655	6.031717102770608	9.328987598116873	0.8709270847801537	0.9731595092024543
ID614078	614078	7	1.0	63.32507219031346	51.57669446247716	0.0	157.0	157	1.3812499585839555	1		30590.133333333306	31197.0	19285.0	38424.0	1.9271784E7	3810.8338639923313	-0.98133240084068	-843.9544766063741	0.004344677358643971	0.0012154170029899493	1.435586984104792	1.3452753277261407	-1.1651587839579391	1.0671324705934369	5.993692093454471	9.800328379533092	0.7841931367743594	0.9618611746758204
ID600753	600753	7	1.0	66.6324467185383	52.98846079215872	0.0	11.0	11	1.40352523920106	1		30626.07550077044	31221.0	20761.0	38715.0	1.9876323E7	3779.3910932791164	-0.9813678365732286	-853.6268062495593	0.007578032884091172	-0.007825070900686867	1.5027748200775248	1.3517115123124015	-1.2427317101247441	1.111757062353265	6.188570266199621	9.34002326946527	0.8914649528551964	0.9833836858006046
ID615089	615089	7	1.0	63.22047921087437	51.61171361646489	0.0	168.0	168	1.414798715397961	1		30657.192481203027	31111.0	19567.0	38871.0	2.0387033E7	3826.8948884169235	-0.9813187339345237	-841.626935886791	0.018281647286723313	-0.02793499895232034	1.5535788934160197	1.3134523511769955	-1.5008439335019228	1.1828209009819388	6.288385915654453	11.217629949890839	0.6279814738612413	0.9200278164116843
ID600240	600240	7	1.0	66.89502963386764	53.349944081977064	0.0	6.0	6	1.424390680945263	1		30665.286567164156	31138.0	21354.0	38525.0	2.0545742E7	3697.005910330021	-0.9814110509069706	-875.8363869654771	0.019358373220702472	-4.989589798832786E-4	1.513937059588267	1.3713108196683255	-1.3021988189396458	1.104007230070888	6.373942186615715	9.675009256974347	0.8556875350021739	0.9682310469314069
ID607922	607922	7	1.0	66.53839117847612	53.82286400920329	0.0	88.0	88	1.4067554511588207	1		30648.720858895722	31187.0	19794.0	38428.0	1.9982966E7	3706.9031852169974	-0.9813823365609825	-871.6540810202504	-0.007886131516302368	0.009151208862823935	1.5395901229148585	1.306042048786048	-1.192888850261618	1.1788212518470527	6.217089023186714	9.632706324544266	0.8419771588544023	0.9761194029850745
ID622772	622772	7	1.0	62.945171298760414	52.03131586037312	0.0	244.0	244	1.5544157668929641	1		31036.317897371693	30870.0	19627.0	45940.0	2.4798018E7	4177.325509533473	-0.9810428214569924	-768.9819272470073	-1.0637455051634984E-4	-0.005526581927074367	1.6070718298765982	1.5082386415179274	-0.8469881628537828	1.0655288796070115	7.590742484731793	11.259429472677217	0.7524217697821685	0.9494649227110582
ID608459	608459	7	1.0	67.03743825254125	52.84701169964983	0.0	94.0	94	1.4979085862771446	1		30853.951351351352	31335.0	19601.0	40957.0	2.2831924E7	4039.2855120972868	-0.981186275629075	-796.7332134072873	0.0030017545697527182	0.0029290231834667065	1.5705052630317056	1.439034033713639	-0.12810581912011293	1.0913607505020475	7.048886101976973	10.925683474947544	0.7420499294380456	0.9476038338658138
ID612555	612555	7	1.0	64.15632266669105	51.43707719656456	0.0	141.0	141	1.3878065616898878	1		30520.349683544282	31077.0	19072.0	38281.0	1.9288861E7	3837.758975237056	-0.9813345532908768	-836.2199174754177	0.011684412877928428	0.020599517550393607	1.4374663105501526	1.374522160584019	-1.4166230447599106	1.045793477741668	6.050729607428657	9.510993710457786	0.8405543902846767	0.9710144927536222
ID604365	604365	7	1.0	66.89068356724397	53.32835914466502	0.0	48.0	48	1.4238594891755534	1		30814.741791044766	31261.0	20842.0	38807.0	2.0645877E7	3687.766966106684	-0.9813047299726224	-877.1971434826097	-0.01382214869260673	-0.007161390076441813	1.5155967796746124	1.3554114168987066	1.5630438155353157	1.1181820964312246	6.369189060451206	10.134038808667526	0.7793434295230006	0.9585121602288973
ID611532	611532	7	1.0	64.4988937278863	51.42155748024337	0.0	130.0	130	1.3861703183679048	1		30575.763406940056	31154.0	18772.0	39161.0	1.9385034E7	3877.128676190592	-0.9812880629215905	-827.1320653322764	9.314688300752389E-5	-0.001945673785517841	1.4332794754526659	1.3616462869795118	1.4028689102200582	1.0526077801247893	6.03647022893512	9.487957070599741	0.8426505432348986	0.9584905660377361
ID624332	624332	7	1.0	62.54010485521206	52.27548730300273	0.0	260.0	260	1.4958871162788392	1		30752.94189189187	31149.0	19155.0	42075.0	2.2757177E7	4044.4143042321825	-0.9811719094481053	-792.5010627310437	0.004898750255624443	-0.011964865620087448	1.618760035078877	1.412896397456463	-0.13686281346732976	1.1457032787350974	7.0298735973189235	10.593957304774914	0.7871199926207096	0.9420382165605102
ID603855	603855	7	1.0	67.00623462336029	53.30295464282144	0.0	42.0	42	1.4439074044952278	1		30812.392441860455	31234.0	21273.0	38859.0	2.1198926E7	3768.739926646917	-0.9812162230344905	-854.1635698112368	-0.0023261807602685015	-0.001409729661585009	1.5373134502828714	1.3687605084748005	-1.4455180773907519	1.12314275635837	6.549807854702797	9.834761768915648	0.8509631132755993	0.954954954954955
ID606415	606415	7	1.0	66.95665128395022	53.436828479973556	0.0	70.0	70	1.3872613616838958	1		30619.301886792437	31221.0	19576.0	38844.0	1.9473876E7	3757.346824438028	-0.9814487381595252	-862.2598441373912	-7.911524318914337E-4	6.868913356591913E-4	1.4602366138169927	1.3309438965162632	-1.2130931537143534	1.0971436268945312	6.045976481264118	9.523394773603153	0.8377081533451172	0.9614512471655327
ID607424	607424	7	1.0	67.42298212826735	52.812810681735456	0.0	82.0	82	1.3927037574823673	1		30731.29531250002	31291.0	19713.0	39166.0	1.9668029E7	3658.2208228468658	-0.981376791617689	-885.3647453189661	0.010523944240206395	0.00822694758971097	1.4141402226354	1.387782512627315	0.19988747296689474	1.0189926806025142	6.093507742909294	10.847616854642572	0.6507415792099037	0.9391941391941389
ID622275	622275	7	1.0	62.296429077695514	52.58144035643745	0.0	239.0	239	1.5578187140051154	1		31070.370786516844	31031.0	18854.0	42546.0	2.4887367E7	3999.779036846348	-0.9810013471706254	-802.2084436418102	0.013307136284095024	-0.022147742647061163	1.725148118088903	1.412499770816954	-0.8148385905347338	1.2213439985842414	7.624014367883405	12.516434582136137	0.6115504673877254	0.9150028522532802
ID606917	606917	7	1.0	67.24373110277098	52.50422676461977	0.0	76.0	76	1.4460015425129833	1		30801.87101449278	31287.0	19392.0	41123.0	2.1253291E7	3964.32854125996	-0.9812332595254054	-812.4953172777781	0.009047351244304168	0.008136633543262495	1.5202193981901915	1.4096683035383266	0.3651547755009132	1.0784234804559178	6.568820359360874	10.685637071796283	0.7229302704526762	0.9344151453684917
ID621253	621253	7	1.0	63.243330018692305	50.511405523928524	0.0	228.0	228	1.4323349181285705	1		30777.11555555557	31169.0	21014.0	39295.0	2.0774553E7	3764.6542038361154	-0.9812918800218747	-857.6318054878612	0.002839858394678818	-0.00495370854540293	1.552207817437277	1.3556098173337712	-1.524900129385797	1.145025506299576	6.445239079083469	9.89572224719272	0.8270921551620183	0.952247191011236
ID605892	605892	7	1.0	67.0934980812315	53.608856031505674	0.0	64.0	64	1.4062175977837155	1		30840.36447166919	31303.0	21551.0	39478.0	2.0138758E7	3722.168040560687	-0.9812434380232772	-866.9160644678664	-0.0054207104906371035	0.006053149765981066	1.5327217015250154	1.3075193525708408	-1.2312725168021637	1.1722363409087462	6.212335897022168	9.451828480929427	0.8738424326473596	0.9638643067846603
ID625350	625350	7	1.0	62.73372182831035	52.54159109770188	0.0	271.0	271	1.3779599579804618	1		30623.419713831467	30916.0	21562.0	37853.0	1.9262131E7	3046.69870181	-0.9813670107661854	-1058.7735824060833	-0.010733610759174264	0.002438408912036453	1.4168235051882583	1.3167096289014475	0.2816712882401955	1.07603337447326	5.965173336467384	11.174009807603685	0.6003642668976817	0.9296296296296299
ID612056	612056	7	1.0	64.82870052681987	51.34930255013382	0.0	136.0	136	1.518473503828438	1		30782.551047120443	31061.0	19037.0	44004.0	2.3517869E7	4204.005947805775	-0.9812164362611977	-764.9941318016931	0.010066787934842784	-0.011573603822724479	1.6584896594996432	1.3912352984440683	2.401268246313514	1.19209860571714	7.243764274722141	13.042574266853544	0.5351155069568401	0.8917495611468693
ID616669	616669	7	1.0	63.34822848991063	51.5546364277133	0.0	184.0	184	1.373561032284317	1		30479.976038338664	31067.0	19231.0	38353.0	1.9080465E7	3734.401960290954	-0.9813778526716465	-860.2606326589082	-0.004814856254182432	0.0037412763456940185	1.4162573854498335	1.3387903569889452	-1.3899623804021866	1.0578634496853698	5.927148327151247	9.726190326657582	0.7873541701816336	0.9555555555555554
ID619229	619229	7	1.0	62.31344717588218	51.705700778394146	0.0	208.0	208	1.360834915519052	1		30532.890343698833	31114.0	20291.0	38035.0	1.8655596E7	3605.42384258454	-0.9814041899773617	-893.8700670853757	9.769401474786306E-5	0.005150234069327007	1.4114779310914969	1.328136961424385	-1.4185837916298547	1.0627502826046882	5.817826425367396	10.210713753518313	0.7012266632137847	0.9525291828793779
ID618718	618718	7	1.0	63.32114183249293	50.45728729755009	0.0	203.0	203	1.5747231478580916	1		31013.44987775061	31011.0	17208.0	46172.0	2.5369002E7	4676.278125500216	-0.9810463704710046	-686.5574580092722	0.011282450448747169	-0.012868947786125485	1.6787142665914614	1.507799680372474	-0.7420843925828089	1.113353642691293	7.790373783641451	11.189169055173325	0.7819383050643788	0.9457587997691865
ID616148	616148	7	1.0	63.64407149188338	51.66634049132937	0.0	179.0	179	1.4062175977837184	1		30585.152671755754	31075.0	18918.0	39093.0	2.0033275E7	3866.783441648468	-0.9812343679594027	-827.1806239891982	0.002473551735649687	-0.017983395199798236	1.5590471985345717	1.3078377255275933	1.8198199735970373	1.1920800020550244	6.212335897022193	10.145404033639881	0.7584485045463917	0.9416426512968299
ID618199	618199	7	1.0	63.088927958001854	51.83785373730727	0.0	198.0	198	1.3823448853976588	1		30609.735015772865	31210.0	18422.0	39138.0	1.9406572E7	4063.8885547707378	-0.9812281406447187	-787.4273208803224	6.664718330055267E-4	1.593978947425034E-4	1.433222948577852	1.361044617713946	1.2318509436327727	1.053031568491222	6.0031983457835	9.376341164797994	0.858075998906166	0.9575435936315391
ID625879	625879	7	1.0	63.1689067577973	50.75617386468849	0.0	277.0	277	1.388896319660469	1		31369.412225705295	31100.0	21155.0	49789.0	2.0013685E7	4763.205570850367	-0.9808628545254743	-675.1001143057657	0.023747041463798385	-0.015684239561953733	1.4926930721474845	1.29867700241184	-1.020085021416238	1.1493951686026065	6.060235859757684	11.249280025659967	0.6017968851301729	0.9061833688699361
ID627435	627435	7	1.0	62.82672799330687	51.414424615101154	0.0	294.0	294	1.4094416393051825	1		30640.858447488605	30893.0	21941.0	38218.0	2.0131044E7	3256.1137026939587	-0.9811943986649363	-981.9722100798293	-0.0025992676879148953	-0.002945160607245228	1.5158392010247286	1.3189656705826671	1.1494863128709047	1.1492635743545094	6.240854654009299	9.726711359974356	0.8289376689377381	0.9647318148420273
ID620256	620256	7	1.0	63.362971471641885	50.261175511833095	0.0	218.0	218	1.5616987168119534	1		30984.55527950312	31078.0	19153.0	44191.0	2.4942567E7	4125.000377022456	-0.9810566546316148	-778.0162732816949	5.131330358079791E-4	0.008073319073105241	1.7048962214355252	1.4436416368249612	2.262870847667669	1.1809691393946964	7.66203937719952	11.19227096810359	0.7686308502878898	0.9366647298082514
ID615651	615651	7	1.0	63.17388220537111	51.276199382329416	0.0	174.0	174	1.4585032293802407	1		30723.477888730387	31018.0	18354.0	40489.0	2.1537158E7	3991.2655155453926	-0.9813439102779384	-809.8234754244455	0.014507696743589744	0.007193565375511848	1.6333781699284367	1.3143466021113033	1.8531515926440632	1.2427301651669782	6.682895387309261	10.52471143987988	0.758148241435408	0.9448924731182797
ID601826	601826	7	1.0	66.6423008084393	53.147907527832906	0.0	22.0	22	1.3905293552858675	1		30625.32758620691	31159.0	21145.0	38191.0	1.9538959E7	3618.582699672796	-0.9813306370741038	-889.7297152288677	7.525056720878215E-4	0.008296819022976928	1.509002291706625	1.300017050217252	1.8629471899152306	1.1607557696681352	6.07449523825124	9.568260624210314	0.833784980017214	0.9703872437357627
ID619746	619746	7	1.0	62.97889264744975	51.407210195435596	0.0	213.0	213	1.4206681676678081	1		30632.7050898204	31041.0	19073.0	39692.0	2.0462647E7	3762.601877147128	-0.9812859207554061	-853.7961286639336	0.009786865928972432	0.0022625596312094813	1.5574185168359904	1.3471241471467699	2.958342915902391	1.1561061540873032	6.340670303464125	10.633572135507789	0.7046714440676324	0.922544951590594
ID603364	603364	7	1.0	66.81998251404114	52.876839020856366	0.0	37.0	37	1.383985651417816	1		30556.154818325434	31201.0	20938.0	37683.0	1.9342046E7	3482.3217554200583	-0.9813364681135931	-922.7496870740217	0.00511919337024691	-0.00267659579609801	1.5006622229193216	1.3040264721151964	-1.3314924783545754	1.1507912262587523	6.017457724277038	9.500779148803423	0.837730767749137	0.9656750572082377
ID610022	610022	7	1.0	66.94023290834762	52.89375647948356	0.0	113.0	113	1.3943323338612046	1		30677.673981191194	31282.0	19142.0	39719.0	1.9572356E7	4072.6855954614234	-0.9812950830892352	-790.3425762454642	0.015765610775060546	0.0025468428646103674	1.4733189185893396	1.3525164567666506	-0.34914374001419624	1.0893168147554237	6.107767121402831	9.844145224180926	0.792020294463053	0.9413919413919398
ID605432	605432	7	1.0	67.03380190465143	53.348657751017186	0.0	59.0	59	1.4110508976477798	1		30773.50000000001	31270.0	20917.0	38313.0	2.0187416E7	3584.095304417148	-0.981347268387937	-903.4572680445111	-0.0025899758510136085	0.011357006366935044	1.4960014274774818	1.3574419985654795	1.70485388412219	1.1020739221701032	6.255114032502821	10.171616279006647	0.7597402914789463	0.9605839416058395
ID609531	609531	7	1.0	66.94462323363172	52.83560358281959	0.0	107.0	107	1.4381328016644577	1		30728.738686131375	31221.0	18855.0	40236.0	2.1049186E7	4034.485330667297	-0.9812443457972317	-796.9508522045417	0.030538086597935773	0.0035835088866064202	1.5149833433221187	1.415666407456706	-0.15035757427094348	1.0701556068168905	6.497523466893133	10.302793379980482	0.7692149923390543	0.9427586206896549
ID621820	621820	7	1.0	62.885717848427674	50.46887937084354	0.0	234.0	234	1.4449548528770868	1		30776.94202898552	31310.0	20989.0	38893.0	2.123609E7	3620.5358209644883	-0.981336612950529	-893.9436692025396	-0.0027089238874302883	0.002956623863024195	1.5786285275992105	1.3500211158798943	1.1646668199177221	1.1693361748422122	6.559314107031859	9.971944734368028	0.8289122668647741	0.9636871508379892
ID601342	601342	7	1.0	66.61885039754972	52.84244594283811	0.0	17.0	17	1.4029861474818448	1		30694.7842835131	31300.0	20101.0	38132.0	1.9920915E7	3817.429613983156	-0.9814011383372699	-848.562306313657	0.01095905948378285	-0.0080174183819734	1.5046826783973126	1.3344717025493351	-1.064836892007547	1.1275493332101472	6.183817140035107	9.937999251064959	0.7868076672410073	0.9538123167155421
ID613616	613616	7	1.0	63.72049900810767	51.65496783799798	0.0	152.0	152	1.4365538813695555	1		30639.280291970823	31048.0	19081.0	40922.0	2.0987907E7	3922.395116578814	-0.9812562309687122	-817.867063959049	0.024456379215309344	-0.01608908969412971	1.5624746069784476	1.3509464874798154	-0.14642287312112295	1.1565777189985054	6.483264088399603	10.507940375443134	0.7378505015363143	0.9426399447131988
ID623860	623860	7	1.0	62.072805365113915	52.16346683778696	0.0	255.0	255	1.5919233041023342	1		30947.972684085522	31041.0	19700.0	42159.0	2.6058193E7	3719.865734470427	-0.9809691720800661	-857.6944760329601	0.006891864157797584	0.007687766419742191	1.9357695899807725	1.332964578228499	2.491226202365419	1.4522288300814397	7.961486325564031	11.349706902562144	0.7766667713147518	0.9436619718309867
ID614646	614646	7	1.0	63.93222274397507	50.18200176132792	0.0	163.0	163	1.4974034746167624	1		30800.15924426449	31320.0	21326.0	39606.0	2.2822918E7	3722.9290715650627	-0.9812467720645202	-865.7657563948478	-3.7782938823407055E-5	0.005168957672004383	1.5762249832260946	1.4626158982999178	1.30123742513057	1.0776752700816608	7.044132975812465	11.115353266433978	0.7164582203049671	0.9518304431599226
ID624886	624886	7	1.0	62.53435529771013	52.2029450675534	0.0	266.0	266	1.4755201058309069	1		30842.505524861885	31065.0	19850.0	42207.0	2.2329974E7	3783.629120049743	-0.9811043691828708	-846.4959844117038	-0.0056557096453959035	0.0034376885265695522	1.6262560052829669	1.3400052475357929	-0.19268280522000708	1.2136191319202487	6.839748550738284	11.431352482252315	0.6577407777363269	0.9248071979434451
ID613128	613128	7	1.0	62.94560985710187	51.81554688794543	0.0	147.0	147	1.3796059390068043	1		30452.304140127362	31125.0	19095.0	38393.0	1.9124047E7	3780.1341572838614	-0.9813616160986022	-848.3279102987912	-0.002225602538022573	0.0034480255568618704	1.4340157016377837	1.340167069599702	-1.1091015380662321	1.0700275616129813	5.979432714960924	9.580697910965345	0.8186071884163857	0.9662058371735791
ID604940	604940	7	1.0	66.87777801631718	52.85369223081861	0.0	54.0	54	1.4355003030236677	1		30753.51179941006	31297.0	20064.0	39469.0	2.0850881E7	3692.7263251646036	-0.9812869851761457	-873.433542670602	-0.005481270742833074	0.004141685090554024	1.4703098122069826	1.4306343600353122	-0.11882789459301384	1.027732768959003	6.473757836070558	10.927978593809362	0.6812188275248808	0.9432132963988915
ID602383	602383	7	1.0	66.57160815502122	53.35033153541485	0.0	27.0	27	1.4024468485391888	1		30617.02619414483	31180.0	20364.0	38078.0	1.987045E7	3677.4313638790336	-0.9813324846149094	-875.3426371809777	-0.008330462171276348	0.012978994560983458	1.534298059205772	1.3147012049767914	-1.1728862689179822	1.1670317585453625	6.179064013870584	9.319809237514862	0.8939608757422293	0.9789156626506027
ID607503	607503	7	1.0	67.30199654858778	53.2840653723268	0.0	83.0	83	1.4386587233502286	1		30788.127007299256	31315.0	20031.0	39898.0	2.1089867E7	3823.5894452126336	-0.9812820583923839	-844.2630478134697	0.019489997173839327	0.0029590905974597333	1.4694307293800146	1.448707387567754	3.0393594347414705	1.0143047119039361	6.502276593057657	10.243220743881707	0.778757495239468	0.9606741573033704
ID617219	617219	7	1.0	62.34126556073531	52.25112169394795	0.0	189.0	189	1.3817975304423666	1		30460.33917197453	31055.0	19487.0	37471.0	1.9129093E7	3582.842291808098	-0.9814300961127826	-898.6420866466649	0.005936085975245234	1.2472192054475904E-6	1.4412302368352963	1.3380138535840187	-1.317195384411677	1.0771414907063936	5.998445219618988	9.685280098577534	0.8035708812648663	0.959695817490494
ID626948	626948	7	1.0	62.26772908035939	53.161315286401944	0.0	289.0	289	1.3423649856492408	1		30458.376254180606	30930.0	21396.0	38580.0	1.8214109E7	3003.808089592306	-0.9814145593295223	-1070.8883498224093	-0.003715321921093654	0.00651081373919173	1.4114903589514605	1.284826681639263	-1.1288857571494988	1.0985842519635347	5.660973261938375	8.902858089307845	0.8975157241546978	0.967506092607636
ID610567	610567	7	1.0	64.6632950987941	51.566212690152895	0.0	119.0	119	1.4121227177017945	1		30645.85280728376	31288.0	19276.0	39662.0	2.0195617E7	4031.7869334176967	-0.9811675326720921	-792.0271700278574	-0.0069843368639172995	0.0011054927431611446	1.4383658936621924	1.4158997154579154	-1.4741320316061652	1.0158670688036766	6.26462028483188	10.502252717525733	0.713739425993667	0.9414285714285721
ID609030	609030	7	1.0	66.86969430675084	53.09346108297348	0.0	101.0	101	1.4312782341646553	1		30848.62886597939	31376.0	18782.0	40251.0	2.0946219E7	4046.8587760758105	-0.9811981707910711	-795.6177047642544	0.02394934305408085	-0.008899846535851347	1.5759143858131142	1.3927630473235961	0.0019417011365316927	1.1315021523879967	6.435732826754448	10.74939540845795	0.6999061244140792	0.9325068870523412
ID614169	614169	7	1.0	63.30724152394125	51.82411264299021	0.0	158.0	158	1.3823448853976592	1		30538.78412698413	31161.0	19632.0	38299.0	1.9239434E7	3810.126326544954	-0.98138755969772	-845.2391278085053	-0.0013790403851520097	0.0024054873560429677	1.4431438596677264	1.3348105451366483	1.7856424577066499	1.0811600679405688	6.0031983457835025	10.093254407075857	0.740508616968113	0.9611872146118724
ID605976	605976	7	1.0	67.05469476435252	53.420696133701504	0.0	65.0	65	1.4110508976477794	1		30733.90687022898	31276.0	20688.0	38193.0	2.0130709E7	3618.0851511591527	-0.9813874583261357	-895.7850360369331	-0.00537033715780566	-0.011424802200900357	1.5215747718840908	1.3254929074064676	-1.2423540456473652	1.1479312815496596	6.255114032502817	10.318071849440818	0.7383257240377873	0.9494949494949493
ID617758	617758	7	1.0	63.43881483479657	50.91687005594756	0.0	194.0	194	1.5660522295019728	1		30832.532178217818	30934.0	18263.0	42230.0	2.4912686E7	4092.849817026973	-0.9811069010182366	-782.3958006370802	0.034118861210903524	-0.015842422096694238	1.798029284909708	1.4165535013797874	2.3946897306288233	1.269298535606559	7.704817512680163	10.727454229467126	0.8413542262021547	0.953529411764706
ID599825	599825	7	1.0	66.80954871386275	53.095199120532676	0.0	2.0	2	1.3730101756219841	1		30548.341894061014	31230.0	20159.0	37458.0	1.9031617E7	3743.238858449893	-0.9813893221168223	-860.6949080308478	0.002137990205760752	-0.004236742156420585	1.4246710642469853	1.340696755279005	-1.3533883852386484	1.0626348267326902	5.922395200986723	9.31536402257464	0.857645053075044	0.9599383667180267
ID602896	602896	7	1.0	66.66459399289401	53.256409852260575	0.0	32.0	32	1.4222647235201824	1		30682.54654654657	31221.0	21030.0	38181.0	2.0434576E7	3689.910774448898	-0.9813643053890938	-875.7702849937795	-3.524235238927467E-4	5.00994711294519E-4	1.524051196292918	1.3625525007287245	1.846175841183879	1.1185265855648279	6.3549296819576755	9.502841954569803	0.8843284572244537	0.9625629949604027
ID608016	608016	7	1.0	66.67319866148256	53.40495040438468	0.0	89.0	89	1.4217327374445226	1		30737.044910179644	31212.0	20409.0	38984.0	2.0532346E7	3773.2152051647945	-0.9812253914299399	-851.4877773625253	-0.012321767361516448	-0.007041096099127367	1.5317667093324094	1.346934471111559	-1.446712207504472	1.1372243729632352	6.350176555793156	10.193866679609584	0.7679231595755277	0.9556509298998561
ID615184	615184	7	1.0	63.54129871150535	51.58519902041636	0.0	169.0	169	1.489298389517441	1		30748.146938775524	31065.0	19478.0	40950.0	2.2599888E7	3892.6079064721425	-0.9812298855012059	-825.8708325403676	-0.002501444789131082	0.022517380540863483	1.7185496396431479	1.3131479742544452	-1.1562744464551675	1.3087250434353175	6.968082957180209	12.51982457380616	0.5586331313118792	0.9083023543990092
ID606995	606995	7	1.0	67.34296706454319	52.36403459378601	0.0	77.0	77	1.4470474750493907	1		30860.024531024515	31244.0	19124.0	41384.0	2.1385997E7	4010.4162013161254	-0.9813016222886944	-807.672702542626	-0.010962240661709737	-0.007422958964318422	1.5130607257610185	1.41378074955251	0.1488862941191567	1.0702230358136737	6.578326611689911	10.59333252229682	0.7366481227973606	0.9434219495569192
ID622867	622867	7	1.0	62.62189710536232	51.66314720633372	0.0	245.0	245	1.6187831627198916	1		30869.15625000001	30905.0	19500.0	41226.0	2.6670951E7	3908.169875414086	-0.9811022669924963	-820.1360311312915	0.005585867295882839	-0.007082322570447578	1.7306563217981135	1.5420790016433483	2.0940423366668064	1.122287716747199	8.232414516941438	13.41320830170395	0.575005178178389	0.9286863270777482
ID627986	627986	7	0.9952610731124878	62.3221572160584	51.53097737252004	0.0	299.0	299	1.0415360645385825	1		29753.00279329608	30245.0	24857.0	35656.0	1.0651575E7	2207.3368664544573	-0.9816512686045603	-1442.259375781062	0.08908915698460446	-0.028582846178494183	1.1183725539044953	1.0313291639111166	-1.056558440888303	1.084399232601242	3.4079914599578633	13.692247028607282	0.22843303510450508	0.6920849420849431
ID608533	608533	7	1.0	66.9647042414271	52.957091528226904	0.0	95.0	95	1.4882821503069754	1		30834.53888130964	31293.0	19358.0	40408.0	2.2601717E7	3887.093681987038	-0.9811889746676957	-827.5278857835427	-0.020339118442295988	-0.002171074612301945	1.5576333994713192	1.4103302228036776	0.05227276022199656	1.1044458767782832	6.9585767048511755	11.05024119611241	0.7161215908028847	0.9537459283387619
ID611093	611093	7	1.0	63.80867683064415	51.045925267207465	0.0	125.0	125	1.4657466386762787	1		30711.904090267974	31106.0	18912.0	39749.0	2.177474E7	3806.0724068164504	-0.9812665574753442	-845.3354815744759	0.01685458350945585	1.2525608428299591E-4	1.584140370054147	1.357478212279048	1.8494527941351413	1.166972961867697	6.7494391536124825	11.549085308401722	0.6358905513902734	0.9366754617414251
ID600342	600342	7	1.0	66.66391417850623	53.34385927434922	0.0	7.0	7	1.4099782628309283	1		30699.90106544902	31218.0	20891.0	38560.0	2.0169835E7	3772.3865057862904	-0.9813157758085127	-854.8393390788234	-0.0014587433789127859	0.010073879652906188	1.5342971025444667	1.3144958671055655	-1.2676789278222933	1.1672133332171588	6.245607780173808	9.433135571977624	0.8820077864649184	0.9661764705882346
ID600854	600854	7	1.0	66.64811242979516	52.9365763899429	0.0	12.0	12	1.383985651417817	1		30591.941548183262	31204.0	20113.0	37895.0	1.9364699E7	3751.345369811115	-0.9813640959881583	-858.8744569408141	0.004979308899324469	0.0025667196970654877	1.4818568641635774	1.3039413125861263	-1.1896263527509934	1.1364444472003026	6.017457724277049	9.800329483216863	0.7873023691884301	0.9518796992481211
ID625430	625430	7	1.0	62.73266345982954	52.207897732855194	0.0	272.0	272	1.411050897647782	1		30820.430513595173	31249.0	19599.0	39200.0	2.0403125E7	3834.838905563599	-0.9811604339511025	-837.1257544561652	0.032281150692717225	0.0019625017664253205	1.4674090050785797	1.3944401668467488	0.9498679098311895	1.0523284110474498	6.255114032502841	10.607483581329017	0.6985867738340242	0.9420186113099499
ID606507	606507	7	1.0	66.88874201264096	53.116549791566776	0.0	71.0	71	1.367489404667205	1		30555.454545454573	31282.0	19289.0	37891.0	1.882216E7	3739.525215445793	-0.9814543575508702	-864.8295161089825	0.008387976987804217	-0.010856786982288407	1.4113596501254733	1.352591740367967	-1.1110986789880553	1.0434483724863783	5.874863939341556	10.259912545422923	0.7013266773793071	0.9464012251148548
ID624429	624429	7	1.0	62.87239095218198	51.88653966868133	0.0	261.0	261	1.558789620122433	1		30919.874064837935	30822.0	21658.0	44544.0	2.4797739E7	3569.338931068978	-0.9810982080859317	-899.2685970234826	-0.014264623488745172	-0.01822228836369016	1.6086960156828038	1.453763387538055	2.7788993547627054	1.1065734833280725	7.633520620212433	13.327038869264733	0.5400915944867057	0.9192902117916433
ID620833	620833	7	1.0	63.39955381907408	50.535752901154055	0.0	224.0	224	1.5164794471522622	1		30826.71821756226	31234.0	21390.0	40179.0	2.3520786E7	3725.8578533445298	-0.9811449350174574	-861.0654012733726	0.003938719208938577	0.0014892597878791184	1.5826984635210914	1.4759290731000962	0.5907441567152127	1.0723404615892096	7.224751770064058	10.914532791434379	0.7621184826458275	0.9577819785759292
ID621344	621344	7	1.0	63.16776699017219	50.71788497161524	0.0	229.0	229	1.4008277059767806	1		30782.913580246906	31216.0	20662.0	39057.0	1.9947328E7	3646.170425460116	-0.9813005309495231	-886.0852618108394	0.00355781907525687	0.0013744870649329485	1.5500963709426472	1.301807954369856	1.4964038944342841	1.1907258407350692	6.164804635377036	9.734768621423434	0.8174814660953101	0.9657483246463145
ID604450	604450	7	1.0	66.9041990310294	53.30642861046933	0.0	49.0	49	1.3986659335375216	1		30668.43788819876	31253.0	20389.0	37959.0	1.9750474E7	3561.875872373323	-0.9813962712183857	-908.4212288100096	0.004298960075964649	2.2806070131051217E-4	1.4818578046710258	1.3310918492214938	1.7089501555977156	1.1132648776549188	6.145792130718953	9.725137315572162	0.8165753143960497	0.967814371257485
ID603942	603942	7	1.0	66.86418825817731	53.22249997525342	0.0	43.0	43	1.4222647235201806	1		30704.24550898205	31237.0	21022.0	38668.0	2.0510436E7	3673.518506622164	-0.981314487477463	-877.9087741194713	-0.0087120939550172	-0.0018960237674973505	1.5154449309766267	1.3510024735021375	-1.5056178880399176	1.1217188426370628	6.35492968195766	9.832121792190877	0.8260876209362955	0.9709513435003624
ID611622	611622	7	1.0	64.10042262502792	51.628546097223314	0.0	131.0	131	1.4131937248468043	1		30579.426403641883	31023.0	19310.0	38895.0	2.0151842E7	3753.2288962559755	-0.9813166819812986	-855.8732535842884	0.00420922609390372	-0.008074991943696588	1.5507389186906424	1.3129566222449942	-1.4257492101340083	1.1811044572356624	6.274126537160894	9.93085280308519	0.7994476824674518	0.9475951184493896
ID612646	612646	7	1.0	64.23516692423308	51.38152951828085	0.0	142.0	142	1.3921604753249768	1		30531.75353218211	31082.0	19166.0	38659.0	1.9448727E7	3957.133889171688	-0.981293909412736	-809.5004022391565	0.01248535629523222	0.005694000219013174	1.4421271593829263	1.3675558630523816	-1.322396251227608	1.0545288849583825	6.088754616744793	9.949458637308393	0.7729287009837533	0.9588323353293405
ID622374	622374	7	1.0	62.38172289161573	52.2603144145238	0.0	240.0	240	1.6229835585554813	1		30964.172571428575	30968.0	18767.0	43840.0	2.7093651E7	3955.579874135469	-0.9810506165274735	-810.5422298356148	-0.004911163013161683	-0.0019189360381207466	1.6776436420926024	1.5823681039574855	-1.0559408274362863	1.0602107296632395	8.27519265242208	11.635886444571495	0.7680491780228839	0.9544956140350874
ID612157	612157	7	1.0	64.57348247165318	51.488137009049794	0.0	137.0	137	1.4683249109216374	1		30705.584033613457	31067.0	18706.0	41403.0	2.1923787E7	4125.155170434861	-0.9812028308364917	-777.0937412279266	0.0213316038430307	-0.03327090221860078	1.5771455095817373	1.394367556839609	-0.5223390815304781	1.1310830504091776	6.773204784435071	11.670895231072691	0.6248787119828627	0.9018987341772137
ID615741	615741	7	1.0	63.24301170356069	51.576759332470736	0.0	175.0	175	1.4169358747965621	1		30708.211394302863	31153.0	19074.0	39083.0	2.0482377E7	3965.2210499245675	-0.9812017320804411	-808.4582280402661	0.006886109049315011	-2.4251864937360206E-4	1.5089828908391325	1.346029015521189	1.9631118375040817	1.1210626765388465	6.307398420312517	10.497735009642224	0.7192318602274618	0.9485346676197292
ID610108	610108	7	1.0	66.7164331727644	53.03710649704653	0.0	114.0	114	1.402446848539189	1		30683.670261941428	31336.0	19061.0	39234.0	1.9913702E7	3981.841161206753	-0.9813172118483632	-809.507912227042	-0.006045031851804145	8.168665191299995E-4	1.4698478687622518	1.3554399945457087	-1.3162557969028452	1.0844064471145314	6.179064013870586	9.603821228848808	0.8418688179883154	0.9752438109527379
ID616252	616252	7	1.0	63.40618223855377	51.99998182316774	0.0	180.0	180	1.4153333077901344	1		30554.096530920076	31026.0	19240.0	40249.0	2.0257366E7	3890.8606791434413	-0.9813306102401956	-825.5416425109826	0.011798531980265488	0.002770767417963247	1.4601830252804084	1.3967344402563249	-0.14523898748131997	1.045426376836845	6.2931390418189626	10.016236378197371	0.7882574081886584	0.9484240687679083
ID618302	618302	7	1.0	63.041166380206825	51.7663238552738	0.0	199.0	199	1.3801541631250074	1		30528.45382165601	31150.0	19069.0	38457.0	1.9171869E7	3795.7638987714495	-0.9814469615347253	-850.9173984866876	-0.012489377872473102	0.001489129424738346	1.4283501356229338	1.340105087367467	-1.3033761859754565	1.065849349493044	5.984185841125438	10.02621014131112	0.7480684361464586	0.9707016191210487
ID620350	620350	7	1.0	63.2987266788925	50.032584593877004	0.0	219.0	219	1.5602448464733891	1		30816.007425742562	31027.0	20788.0	40860.0	2.4899334E7	3691.3275183229716	-0.9811403455953573	-868.6027299978591	-0.014968050685259344	-0.045601066830430824	1.6975813518798548	1.5041126226625092	2.024088417015009	1.1286264913294035	7.647779998705975	11.22312593303337	0.7629877724468435	0.9210074413279915
ID625969	625969	7	1.0	63.314527623579956	50.747168882091415	0.0	278.0	278	1.3519113116327677	1		30632.640132669963	31220.0	20232.0	37989.0	1.8471482E7	3186.4462674683705	-0.9814556109378121	-1017.573895292095	0.003649252172907602	0.0041955874390836295	1.4690792689601835	1.2747809672021662	1.4653032796838386	1.1524170086916616	5.741776406735118	9.183731121671611	0.8554956788316543	0.9594916600476568
ID603464	603464	7	1.0	66.75957782325425	53.10641583536689	0.0	38.0	38	1.5174768030293313	1		30931.35131578944	31206.0	21790.0	40210.0	2.3507827E7	3599.5703464144362	-0.9811014418551794	-892.2025635178186	-0.013545240125099845	0.012425958464695772	1.8353089869134822	1.265195140143649	2.0521754423624863	1.4506133707604212	7.234258022393094	11.73115527214659	0.6605752417838994	0.9246658566221138
ID613709	613709	7	1.0	63.508351081209945	51.78274358421693	0.0	153.0	153	1.3774108605456357	1		30539.422222222234	31127.0	19004.0	38822.0	1.9239836E7	3919.671797219197	-0.9813845162063827	-821.4970004768663	0.00429501013081174	-4.5216858905014225E-5	1.4196249975834951	1.3486657258789323	-1.4213482407609894	1.0526144250150038	5.960420210302858	9.663297573488665	0.8021138875819822	0.9428571428571423
ID626508	626508	7	1.0	62.70482003358903	52.86473313077861	0.0	284.0	284	1.5999813267559237	1		30966.563463819686	30872.0	17244.0	44849.0	2.6104813E7	4283.147615719768	-0.9812046666706105	-754.8654323451117	0.004387205704762557	0.001792550394646224	1.697049027014959	1.5193520759709467	2.148416417214031	1.1169557430791375	8.042289470360805	11.83430149130589	0.7216129301676404	0.9410456062291445
ID618819	618819	7	1.0	63.533109142145	49.904966219742086	0.0	204.0	204	1.599981326755922	1		30865.830769230743	31005.0	19338.0	42066.0	2.6081627E7	3916.20928567337	-0.9811592673962699	-820.8877936924872	0.001048665140375498	-0.01780700334814889	1.735040691988785	1.5202075936203223	-1.1189388318346392	1.141318264209459	8.042289470360787	11.06534835672408	0.8253903426704756	0.9484304932735432
ID619331	619331	7	1.0	62.67182466680752	51.40809447344125	0.0	209.0	209	1.3691479733843268	1		30565.59390048155	31120.0	19507.0	38091.0	1.9042365E7	3821.589571435285	-0.9813988336917835	-843.9644493564361	0.007977565558966424	5.252931370274513E-4	1.4113898008246646	1.3482135492698732	-1.292501077390306	1.0468592320474783	5.889123317835133	9.77921030007146	0.7738431475576403	0.9472477064220185
ID616774	616774	7	1.0	62.92528436424515	51.89121798833899	0.0	185.0	185	1.3685953404764908	1		30428.80806451617	31048.0	20342.0	37591.0	1.8865861E7	3570.080035612367	-0.9814728926260753	-903.041428774787	0.011246022191748906	0.006391721619166622	1.4464677616581314	1.320739855009459	-1.226293267903161	1.0951950576578702	5.884370191670609	9.48233871625381	0.8223920846370758	0.9523076923076919
ID623942	623942	7	1.0	61.788373576853544	51.70585289909982	0.0	256.0	256	1.527909734162805	1		30879.036129032233	31241.0	20863.0	40289.0	2.3931253E7	3755.72834160752	-0.9811143983986779	-854.2566834356707	0.0019103433411471033	5.000005747615787E-4	1.8653164527971757	1.2861348715969587	2.3621736864062606	1.4503272510456566	7.334073671847939	11.361737201945473	0.71394647331397	0.9300783604581074
ID601433	601433	7	1.0	66.76213762500018	53.19704703047083	0.0	18.0	18	1.3834389456285934	1		30682.816745655637	31176.0	20719.0	39189.0	1.9422223E7	3561.4801539880536	-0.9812933806421391	-903.853935345208	-0.002909908307941108	0.005021481429141474	1.5175177857756075	1.2859184198560505	1.9688363306823637	1.1801042448287526	6.012704598112529	9.547599817080041	0.8288793434882931	0.9568835098335857
ID610650	610650	7	1.0	64.33738820047816	51.34212824989627	0.0	120.0	120	1.4110508976477827	1		30610.780821917884	31268.0	19354.0	39864.0	2.0111283E7	4023.7313286980616	-0.9813085714666369	-798.8008654423207	0.02186446820660685	0.005130895166643091	1.4492934034982226	1.4198921093655936	0.7827195618934746	1.020706709994864	6.255114032502847	9.548589909793563	0.8621177997660049	0.9584850691915513
ID627038	627038	7	1.0	62.46002675835241	52.203673933164076	0.0	290.0	290	1.3713562780022492	1		30553.05958132043	31099.0	19527.0	37744.0	1.897345E7	3638.3400200205406	-0.9813376645585781	-883.148825332421	0.003921838715860537	0.011304016252929051	1.4479493649589383	1.310182800798709	-1.2351643338962444	1.105150643159294	5.908135822493185	9.69942720948468	0.7891656227253547	0.961330239752514
ID609617	609617	7	1.0	66.80116990365337	52.931457460812275	0.0	108.0	108	1.4190698155761308	1		30724.932126696844	31308.0	18882.0	39476.0	2.037063E7	3988.06814947697	-0.9812698547452678	-807.2455667038662	-0.00841403831166468	0.002385310355264151	1.4695847880751267	1.4191774431955897	1.2260049082832762	1.035518704952098	6.326410924970574	9.559663038071907	0.8699255628737296	0.9743777452415814
ID624977	624977	7	1.0	62.69363490526152	52.20938101197809	0.0	267.0	267	1.569911883487624	1		31008.406134969315	31085.0	20743.0	42704.0	2.5271851E7	3398.2421421551303	-0.9811232532392103	-948.5310176474442	0.013302174955337628	-6.808066754304243E-5	1.708995616556316	1.4828470319398954	-0.726205926273751	1.152509719307033	7.742842521996307	10.892488846371139	0.8200796641694341	0.9515186915887851
ID614736	614736	7	1.0	64.09203166079655	50.41949030337023	0.0	164.0	164	1.5742426831183478	1		31044.777642770343	31176.0	19818.0	40961.0	2.5549852E7	3686.3576984155284	-0.9811061684795568	-874.6152454834505	-0.026434078501544417	-0.005675339492432452	1.713448446744907	1.4862676679097968	2.106189382273786	1.1528532065523598	7.785620657476941	12.13336272239906	0.6645700143448645	0.9259468626342554
ID601940	601940	7	1.0	66.42865498671988	53.16465486225508	0.0	23.0	23	1.4201355835187583	1		30591.779279279293	31095.0	20343.0	38616.0	2.0374125E7	3788.4889130683987	-0.981260292291126	-845.6489704866719	-0.0010623371425463372	0.004846810955316962	1.5573585608250369	1.318389118895748	-1.206833687530184	1.1812586576332216	6.3359171772996135	9.623828152019165	0.8596538979228328	0.9708667152221404
ID619860	619860	7	1.0	63.24325045689909	50.78131545522083	0.0	214.0	214	1.5780823051220136	1		30910.507917174178	31007.0	18806.0	40161.0	2.5377527E7	3871.1125521877484	-0.9811154657230798	-829.6868012070962	0.0027487520299534995	0.012845238699246603	1.7784320507528364	1.4119294982652824	-0.7693097700255436	1.2595756749454166	7.823645666793066	12.835054423121129	0.5967928454433762	0.9315223542727785
ID621908	621908	7	1.0	63.15021251965211	50.105997291328656	0.0	235.0	235	1.5194695508386795	1		30831.345144356936	31336.0	21734.0	39982.0	2.3493485E7	3718.5027203492086	-0.9812271377204175	-866.7491451164328	0.012101169320183888	0.010635555480481744	1.653107107175616	1.4252871581001934	0.8377770964014943	1.159841438113489	7.253270527051161	10.470347670203493	0.8314220424954627	0.9585427135678395
ID605526	605526	7	1.0	67.11582865512415	53.38065282395832	0.0	60.0	60	1.3981249681591208	1		30723.26738794436	31311.0	20735.0	37884.0	1.9877954E7	3578.85436482346	-0.9813303053281185	-902.4670737766362	-0.0036407984644266844	-0.007138191923836682	1.5026118700935416	1.32982244913093	-1.5013542474771386	1.1299342036792457	6.141039004554439	10.156737076428062	0.7480718274959404	0.9620253164556963
ID608617	608617	7	1.0	67.01397004511846	52.820516726058116	0.0	96.0	96	1.4999273319186412	1		30888.51413189772	31311.0	19194.0	41299.0	2.2950166E7	4029.294258698758	-0.9812278651633897	-801.4090380708277	-0.019345040728308262	-0.01127337300068022	1.6062361757469101	1.4262384631414178	-0.1946541076494799	1.126204500339327	7.067898606635045	11.125520165799056	0.7175621528216779	0.9489470325462657
ID609129	609129	7	1.0	67.09072347746846	52.75862022314827	0.0	102.0	102	1.4903139357585478	1		30905.071038251357	31383.0	19125.0	41685.0	2.2622512E7	4019.519742890053	-0.9812011394968608	-802.623912326059	-0.011975844869176243	0.0052880147309866884	1.558014945835393	1.4217389145831716	0.04421646827114396	1.0958516573292045	6.977589209509242	10.669878200381213	0.77018727334	0.9416292495189229
ID622953	622953	7	1.0	63.078307180975614	52.783299851876286	0.0	246.0	246	1.5790407517971465	1		30894.442822384397	30953.0	21174.0	39184.0	2.5395232E7	3203.3576741166994	-0.9810585012719323	-999.0460250050669	-0.004037318827683536	-0.008944881469549033	1.7309482412213795	1.4574993357051507	-0.9417778361259975	1.1876151150243455	7.833151919122102	11.29599498686102	0.7714316120210831	0.94767107533065
ID615274	615274	7	1.0	63.026579951025916	51.367409442400294	0.0	170.0	170	1.4454782924352365	1		30671.2638483965	31072.0	19014.0	39567.0	2.1040487E7	3850.2462776938755	-0.9813453615735435	-838.1238442828528	0.007488673123236152	-0.013594425990585425	1.5955441235524352	1.3301654642687837	1.8362866749618663	1.1995080058927368	6.564067233196372	10.59001775101433	0.7355115696296829	0.936906377204885
ID607596	607596	7	1.0	67.04050025298439	53.950523975077104	0.0	84.0	84	1.4460015425129822	1		30772.24312590451	31265.0	20255.0	40218.0	2.126362E7	3861.873865042692	-0.9812774780305705	-835.25396916114	0.004033032584274924	-0.005399007776045534	1.4647449736784517	1.4425261433690555	0.7831598419079249	1.0154027227939895	6.568820359360864	9.982073745284174	0.8284297778269375	0.9557399723374819
ID611180	611180	7	1.0	63.821444644013965	51.398180410299624	0.0	126.0	126	1.4013676280264986	1		30555.440860215036	31191.0	19313.0	38375.0	1.9891592E7	3787.61705368207	-0.9812443402308639	-844.1066182327444	-0.010782261979194406	-0.01493585345284324	1.4918896342530892	1.342034581955605	-1.2257101556860475	1.1116625862793463	6.169557761541556	10.414427428693324	0.7148140869120124	0.9467541940189647
ID602991	602991	7	1.0	66.60975585731408	53.37818861864249	0.0	33.0	33	1.4040641239355256	1		30668.116207951087	31175.0	21763.0	39193.0	2.0056948E7	3646.4647048964334	-0.9812778177412	-881.6182959722969	0.0066302330971781025	0.009940351798351914	1.5366440015096343	1.3011397196617138	-1.295353097590307	1.1809984571904006	6.193323392364131	9.475616724373092	0.8667994963111333	0.9731142643763997
ID605039	605039	7	1.0	67.03428747470636	53.45027208234076	0.0	55.0	55	1.4470474750493882	1		30763.015850144086	31236.0	21574.0	38943.0	2.1349533E7	3608.5280472594463	-0.9812237323095135	-891.020292777665	0.014613842644940056	0.004199009866048098	1.5077127763641505	1.4113493300343738	-1.4326738073651648	1.0682775300764338	6.578326611689888	10.163603650303857	0.8002576882435192	0.958448753462604
ID608111	608111	7	1.0	66.95749117231814	53.026833811862396	0.0	90.0	90	1.4903139357585462	1		30766.48299319727	31194.0	20605.0	39895.0	2.2613365E7	3860.748418842289	-0.9811258926253243	-828.5041016586914	-0.005932737396049755	-0.005474692410576377	1.545633116113406	1.5009334167487849	1.1445917261447351	1.0297812673539153	6.977589209509229	10.064936047067258	0.8655521157772911	0.9657894736842092
ID617316	617316	7	1.0	62.82649354530393	51.6219905320626	0.0	190.0	190	1.3580525881030985	1		30445.49917898194	31149.0	19083.0	37990.0	1.8541309E7	3844.1225292838076	-0.9813881907402444	-835.2338890970497	-0.013370967562047215	-0.006582019824825328	1.4283231879921146	1.3207951823016213	1.5487892346754897	1.081411567161469	5.794060794544816	9.423180839048904	0.8199698057763264	0.9628751974723541
ID606055	606055	7	1.0	66.78210877841774	53.633487645799256	0.0	66.0	66	1.3779599579804582	1		30671.10576923079	31265.0	20700.0	38440.0	1.913877E7	3499.940505116724	-0.9814132838602045	-925.4395017054557	-0.004118869392310129	6.764205354111327E-4	1.484987289490457	1.2951323392245293	-1.0478301007246666	1.1465911586916322	5.965173336467354	9.204196935064111	0.8848326249289843	0.9698608964451306
ID607079	607079	7	1.0	67.47778106124417	52.306084509139005	0.0	78.0	78	1.4227965106853409	1		30855.586206896536	31317.0	18614.0	40883.0	2.0580676E7	4221.613915760582	-0.9812258535614738	-764.0012448066553	-0.040306365636553175	-0.006662314073138786	1.5268481513997025	1.3736200991366403	0.15476737867604928	1.1115505315912095	6.35968280812218	9.782520069921073	0.835110269733545	0.9646719538572454
ID604025	604025	7	1.0	66.98096109419991	53.373787726731074	0.0	44.0	44	1.5179752352329592	1		30978.982849604246	31303.0	22273.0	39765.0	2.3482069E7	3727.2252014708747	-0.9811337575761871	-864.4787533979063	0.036733335639996	-0.03490652103526119	1.8342320946446795	1.3109183146901962	-1.2304978973354739	1.399196329847719	7.239011148557588	12.246369496831285	0.6065608726238173	0.9022511848341233
ID611705	611705	7	1.0	64.28966912746759	51.70029555674287	0.0	132.0	132	1.3817975304423669	1		30502.278740157515	31087.0	19165.0	38386.0	1.9368947E7	3772.380954478816	-0.981245896255609	-846.1128230044286	-0.00835634748680259	5.166550703260777E-4	1.427189688464403	1.3508739016805051	-1.3345409449681938	1.056493642144511	5.998445219618989	10.189900678269497	0.725953258936879	0.9575113808801207
ID621433	621433	7	1.0	63.46311371698093	50.616349542132504	0.0	230.0	230	1.5592748464750792	1		30997.45962732919	31196.0	20229.0	39452.0	2.4952955E7	3544.6104740659543	-0.981174083054889	-911.5437381056367	-0.011229262858310546	0.004989273247966671	1.7750768382262958	1.3695330383282762	-1.2179355184017542	1.2961183035007666	7.638273746376946	11.508863884408923	0.7246698212138599	0.9272937103289096
ID606587	606587	7	1.0	67.11757391664636	52.93236339566098	0.0	72.0	72	1.449659004831494	1		30726.703012912498	31283.0	19648.0	39946.0	2.1416512E7	3865.985686329145	-0.9812843478488011	-833.4424629974483	-0.018578565236131175	-0.004999635050028677	1.4999714965923834	1.4058669182627668	3.0348336637203666	1.0669370458235847	6.602092242512487	11.20699203989841	0.6605616021899463	0.9353535353535353
ID599935	599935	7	1.0	66.77772854501413	52.963893266192976	0.0	3.0	3	1.411050897647781	1		30687.124620060782	31291.0	19892.0	39433.0	2.0192128E7	3798.955270906967	-0.9813283876987194	-849.0916179320654	0.01364484880663911	-4.147038339593986E-4	1.4778652863072543	1.3909541785682908	1.813526223933922	1.062483084689692	6.255114032502831	9.782436928400159	0.8213929716518089	0.9655172413793099
ID600446	600446	7	1.0	66.39160243289628	53.00784218588727	0.0	8.0	8	1.4062175977837201	1		30667.507668711616	31223.0	19959.0	38227.0	1.9995215E7	3785.3915959254878	-0.9813734510031489	-853.6887736932596	0.005328163527777941	0.004464051816139144	1.523624115775043	1.31462683269632	-1.0690116666338936	1.1589784095993738	6.21233589702221	9.61481348835125	0.8444677441622386	0.968148148148148
ID602481	602481	7	1.0	66.51559472986867	53.32561185472561	0.0	28.0	28	1.4206681676678086	1		30627.410794602678	31114.0	21813.0	38029.0	2.0428483E7	3548.0658689734028	-0.9813221642743398	-907.0550844038665	-0.003152788247781277	-8.073287016900863E-4	1.5399957008705734	1.3333229866194414	1.7522608446597532	1.1550057385383703	6.340670303464129	9.80718222945678	0.8284313884833571	0.9708879184861722
ID613232	613232	7	1.0	63.804955732773756	51.44787986558345	0.0	148.0	148	1.4512236669219447	1		30652.16929698708	31083.0	19063.0	40252.0	2.1364562E7	3923.2444587823397	-0.9812868557762601	-819.3982989398867	0.007501338538717363	-0.0036829276311721834	1.6037609931009407	1.323809472953528	2.9358448288357417	1.211474178019604	6.616351621006053	11.51802800049841	0.6267180190708631	0.9218543046357612
ID600947	600947	7	1.0	66.64025855775415	52.83657390150298	0.0	13.0	13	1.3850784156239275	1		30591.905511811005	31279.0	19230.0	38242.0	1.942586E7	3928.4186623425844	-0.9814660518181351	-824.757165034716	0.002267927535628917	-0.0015842487542260795	1.4451343710507065	1.3486717617759536	-1.1349850283491523	1.0715241558462894	6.026963976606084	9.476967180275615	0.843275934308371	0.954819277108434
ID625523	625523	7	1.0	63.233275421329566	51.964575718565506	0.0	273.0	273	1.5890695402824333	1		30996.913669064714	31019.0	19119.0	44237.0	2.5851426E7	4069.4927631193345	-0.9810891751439371	-790.3258379039172	7.317345661328964E-4	-5.469634924748667E-4	1.741557047792399	1.4883380297094422	2.6075031699742257	1.1701354215429078	7.932967568576926	11.424013895117524	0.7638500255686086	0.9526255707762561
ID614263	614263	7	1.0	63.43673658110518	51.8198525174502	0.0	159.0	159	1.3625015847480966	1		30552.4983713355	31200.0	19069.0	38389.0	1.8759234E7	3957.1398456140155	-0.9814075904868853	-815.0965648643355	-0.003429248371805497	-1.2469767102525162E-4	1.3877369606398051	1.356487032290099	1.517103578214763	1.0230373955709315	5.832085803860931	9.970799075737276	0.7371805011633397	0.9409509202453988
ID620936	620936	7	1.0	63.37183052424542	50.640245009401966	0.0	225.0	225	1.4238594891755534	1		30787.638266068745	31277.0	20443.0	38713.0	2.059693E7	3712.055958738897	-0.9812344690336069	-867.3687977123518	-0.017300659527626213	0.0029204364235213636	1.4920357695769877	1.3730335261191244	0.7444541694848887	1.0866710398501505	6.369189060451206	10.061044257212929	0.7906929848824218	0.9647228221742259
ID624523	624523	7	1.0	62.28812493535763	51.27813726652419	0.0	262.0	262	1.4872652167066478	1		31013.663028649375	30878.0	24155.0	44474.0	2.2733015E7	3825.757968360002	-0.9810345314378672	-838.6606870110824	0.02211188462355547	7.3350741306482236E-6	1.6650441393215936	1.3636507057313223	1.5054174624911398	1.2210195267186363	6.949070452522161	11.717759264638007	0.6359858248072608	0.9200755191944615
ID612737	612737	7	1.0	64.0307689725434	51.76088074452206	0.0	143.0	143	1.3796059390068034	1		30463.331210191056	31113.0	19070.0	37721.0	1.9130972E7	3860.1417297835583	-0.9813684763784297	-831.3575962447231	-0.002212857663907738	-0.0033255988560056703	1.4369097072939272	1.3397065146718428	-1.2037812589506636	1.0725555870316075	5.979432714960916	9.372728926480525	0.8553379349128319	0.9625095638867636
ID604544	604544	7	1.0	66.90336950953272	53.668703654709354	0.0	50.0	50	1.439709990369099	1		30796.759530791798	31231.0	22236.0	38431.0	2.100339E7	3648.7851204822064	-0.9812748369194371	-884.6098746005574	-0.009797792051785676	-0.003510280099002577	1.5609454476608964	1.3522050550328417	-1.520270062167103	1.1543703684963558	6.51178284538667	9.644958298232423	0.8796482941923914	0.9723207948899916
ID617859	617859	7	1.0	63.461849995643504	51.41430727055616	0.0	195.0	195	1.6023436214526092	1		30772.330969267146	30825.0	17635.0	42606.0	2.6033392E7	4159.4133239202665	-0.9811169058489623	-768.7867903530664	0.042627473812194984	-0.02998825958433041	1.8118956902771386	1.4719337173028717	-0.7248871850490325	1.2309628273188844	8.06605510118337	10.834527121674542	0.8634777005693628	0.967502850627138
ID626055	626055	7	1.0	63.556916236423135	49.96813816334751	0.0	279.0	279	1.465746638676279	1		30831.471086036683	31180.0	20202.0	39068.0	2.1859513E7	3226.56804971775	-0.9812603893741892	-1000.7074174952606	0.020360317789378843	-0.030833824838250822	1.6259097195189314	1.3273759634346949	2.033772379562432	1.2249051996630673	6.749439153612485	14.460896826397377	0.40558986611316467	0.8462455303933261
ID609695	609695	7	1.0	67.04873892875648	52.99180347606724	0.0	109.0	109	1.468840022290199	1		30797.915848527362	31281.0	19332.0	40546.0	2.1958914E7	3925.0349789021257	-0.9812412099693997	-820.8782509460951	0.013624816381834782	-0.003913958153855897	1.5622466367938952	1.3996683744852547	-0.18974870426865403	1.116154844441942	6.777957910599569	10.38089620900057	0.7903856267007703	0.9583333333333331
ID626590	626590	7	1.0	62.19943523750321	52.05758765700202	0.0	285.0	285	1.486756489065047	1		31058.75616438356	30878.0	23543.0	46335.0	2.2672892E7	3710.6198315681663	-0.9810324011124111	-865.8418789054092	7.069279580801323E-4	-0.00743461076538895	1.659206761922524	1.3458831254607289	-1.0803780752845764	1.232801519340349	6.944317326357638	12.036170062888742	0.6023692466543348	0.9165621079046419
ID610197	610197	7	1.0	66.46786796240374	52.78163877459651	0.0	115.0	115	1.4206681676678092	1		30709.891729323328	31214.0	18585.0	39211.0	2.0422078E7	3990.9656303905454	-0.981193406619155	-802.9246289609091	0.02118577192793632	0.00628954028026089	1.4753104835206228	1.4023028323560915	-0.4499098472000018	1.052062685377214	6.340670303464136	10.259186435724356	0.7570406351875473	0.9454287739192071
ID622484	622484	7	1.0	62.554448554994494	52.55336810341232	0.0	241.0	241	1.5573330339577678	1		31010.2608695652	30927.0	19994.0	44695.0	2.496326E7	3948.9854272330826	-0.980977673108774	-809.9260483681526	-0.003224605663540147	-0.0057445700693671085	1.6238390140864079	1.5435154821434691	2.5213687860375744	1.0520393432214843	7.619261241718886	11.895764634678606	0.6766093623626069	0.9066742081447962
ID612247	612247	7	1.0	64.37816035355657	51.34686153285846	0.0	138.0	138	1.4008277059767813	1		30662.85339506172	31184.0	19447.0	38549.0	1.9869529E7	4049.0732698705024	-0.9812195519775909	-791.3109429871431	0.017021514482260944	0.003199833848107555	1.4750734712415225	1.376243568631458	-0.4135254679111222	1.0718113456532563	6.164804635377043	10.744126343544838	0.6710995828315343	0.9270907791279466
ID618390	618390	7	1.0	63.29992196088355	51.96245747241308	0.0	200.0	200	1.4318066736266926	1		30570.004437869768	31027.0	18949.0	39900.0	2.0665323E7	3851.4072931537703	-0.9813934349866849	-837.303665934635	0.04269573945778971	-0.010039507789620743	1.582823818704589	1.335125535720287	3.0312020982357355	1.1855243393653403	6.440485952918951	11.859617625813522	0.5754228817219166	0.8844647519582246
ID615850	615850	7	1.0	63.06955552013686	51.619995294036364	0.0	176.0	176	1.434445950841006	1		30646.884164222833	31083.0	18971.0	39385.0	2.0901175E7	3847.6245782976	-0.9812491343358576	-833.6458573806021	-0.005869576834854303	-0.0057366026823201036	1.5777416934367918	1.3479017542460532	-1.1932199396137633	1.170516833639184	6.464251583741537	11.664027329121133	0.5970779835504864	0.9431345353675443
ID619951	619951	7	1.0	63.29932803776753	50.09617136489379	0.0	215.0	215	1.5665352062997324	1		30998.492004920052	31020.0	18652.0	44535.0	2.5201774E7	4246.758588484232	-0.9810287138937631	-754.9147905193446	0.013584937258378593	0.00571772377554197	1.7017251199935997	1.4529546775784334	2.3497927052125824	1.1712169321274215	7.709570638844681	11.067116654654535	0.7909901595124742	0.9490930368636636
ID621999	621999	7	1.0	62.95821101977327	50.569335961280444	0.0	236.0	236	1.3943323338612066	1		30669.42457231728	31071.0	21214.0	37515.0	1.972044E7	3236.311145961749	-0.9813166198208493	-995.4949413923785	-0.004402282766207858	0.0021267285201543905	1.6215459970291033	1.2214749960577937	1.1779430538966418	1.3275310606131967	6.107767121402847	9.879174488562064	0.7864136111068055	0.9625468164794002
ID614830	614830	7	1.0	62.98337265354219	51.53811389855715	0.0	165.0	165	1.398124968159124	1		30700.642745709825	31195.0	19246.0	38950.0	1.9679112E7	3832.3661993907194	-0.981327807244721	-842.0332589994193	-0.006368962798592514	-0.023855625005585978	1.5206209739214116	1.3233157527482928	-1.1417288669080998	1.1490991252566523	6.141039004554466	10.175113726028462	0.7453721741330994	0.943754565376187
ID624046	624046	7	1.0	62.49791292550265	52.25429340839072	0.0	257.0	257	1.371356278002249	1		30504.10047846894	31009.0	20942.0	38350.0	1.9126071E7	3258.1815982152775	-0.9813162358375158	-983.4618995634332	-0.012743257700714706	-0.0025541594400488297	1.4393651115644137	1.3093461435598248	-1.405161165154733	1.0993006842721482	5.9081358224931835	9.910024136733552	0.7559810517784247	0.9688230709275133
ID613793	613793	7	1.0	63.468666385798116	51.89779372547438	0.0	154.0	154	1.364720644174056	1		30521.06209150327	31105.0	19308.0	38156.0	1.867889E7	3807.983543018024	-0.9813470573417243	-843.35387478289	0.005115566461768163	0.013228949560775182	1.426598577424647	1.3298514169645945	1.4531669434780883	1.0727503533296068	5.851098308518991	9.996296326399857	0.735815641719069	0.9632237871674493
ID616353	616353	7	1.0	63.31169149062508	51.701906935895884	0.0	181.0	181	1.3724590978652407	1		30507.9968	31145.0	19147.0	38220.0	1.9067498E7	3875.6973743844155	-0.9813672524884061	-829.1793768948689	-0.008452187198550523	0.008041915123969118	1.4239630947273834	1.341083077557896	-1.336756919814405	1.0618008075386436	5.917642074822216	9.94576284789669	0.7517654436475233	0.9599074787972247
ID620449	620449	7	1.0	63.270730406911724	49.89992798773911	0.0	220.0	220	1.586687482969221	1		31013.602409638555	31035.0	19089.0	45134.0	2.574129E7	4219.260949639426	-0.9809629702215079	-757.5289751210057	0.02363476832343575	0.0016262135125497503	1.7175317087096102	1.4893663209130914	2.2038283826356015	1.1531962852877167	7.909201937754345	11.256291608770384	0.7844257778593048	0.9411764705882358
ID618917	618917	7	1.0	63.15468151693622	50.46475770632296	0.0	205.0	205	1.5752034660476542	1		31043.083129584345	31003.0	17970.0	49173.0	2.5393242E7	4549.681112790997	-0.9810699641442188	-707.2328563761021	0.019052580251049084	-9.250349387934435E-4	1.6674582014652886	1.5213091101673337	-0.7745770592843284	1.096067978769863	7.795126909805972	11.028790070930828	0.8053363719743708	0.9457900807381774
ID619429	619429	7	1.0	63.328108059100835	51.31161797355067	0.0	210.0	210	1.5029503662221317	1		30832.42112299467	31048.0	18794.0	41975.0	2.3062651E7	3912.263647367646	-0.9811427842028048	-820.0949804870634	-0.02594663255954148	0.010716381731343564	1.6552643715743975	1.352212913903223	-0.30646254309601156	1.2241151926262877	7.096417363622142	11.87069484940556	0.6328440944962069	0.9176398279041182
ID603576	603576	7	1.0	66.75146741226155	53.25866633659451	0.0	39.0	39	1.448092652126826	1		30765.079479768814	31153.0	21739.0	39101.0	2.1289435E7	3803.4747139434553	-0.9812269867776011	-845.5572192129285	0.018128829615120346	0.004066263942946287	1.517225758204175	1.402877275887225	1.785317756738451	1.0815099683218066	6.5878328640189405	10.63327527162071	0.7321807770598293	0.9434989788972088
ID601530	601530	7	1.0	66.7594843027385	53.187051700889484	0.0	19.0	19	1.384532141331086	1		30581.584251968496	31210.0	20272.0	37477.0	1.9419306E7	3587.1536105412474	-0.9813904644256657	-899.1792990198722	0.004106762446751538	0.008108899027379974	1.477106780968844	1.3157074916796814	-1.0681030823201771	1.122671103045187	6.022210850441561	9.605629527272809	0.8201894067013566	0.9657012195121957
ID609210	609210	7	1.0	66.90706518141099	53.00753039048271	0.0	103.0	103	1.4344459508410048	1		30806.154185022006	31392.0	19447.0	40246.0	2.0978991E7	3995.2545801257215	-0.9812934088863972	-808.9603774405504	0.03009366355602946	0.015314059510295427	1.5189171091661764	1.4135050028983958	0.04253581673108452	1.0745749792548542	6.464251583741527	10.527156374862894	0.7330033613021365	0.9451007644197353
ID606140	606140	7	1.0	66.81276990647332	53.61390612308026	0.0	67.0	67	1.3680424843277017	1		30645.484652665586	31240.0	20258.0	38358.0	1.8969555E7	3563.4464446774664	-0.9814496538199289	-910.0018202903883	-0.0021590928776926816	0.004754857240902592	1.4691711507623688	1.2942004411801649	-0.9722025744925675	1.1351959897515183	5.879617065506069	9.222000232167806	0.8687776666777273	0.9611499611499604
ID627134	627134	7	1.0	62.09756170277433	52.11993490091737	0.0	291.0	291	1.399206689766326	1		30626.844720496883	31128.0	19866.0	39107.0	1.9723688E7	3866.5830966963485	-0.9812356787735247	-828.4100834016848	0.00405428014317424	0.004887587204185847	1.4375441251288354	1.3695934980193762	-1.049527310932328	1.0496137191128063	6.150545256883498	9.760944959964155	0.8112220648145678	0.9571005917159766
ID610738	610738	7	1.0	63.97242703814024	51.28079240356761	0.0	121.0	121	1.41051468220085	1		30706.273972602725	31318.0	19554.0	39304.0	2.0174022E7	3970.170555769332	-0.9813397749021008	-813.4867346912513	0.009774655362538597	0.014316911128944173	1.4317157901250375	1.4027875983413483	0.9437269083615034	1.020621932941162	6.25036090633832	9.706484909729298	0.8336638920497724	0.9605551497443382
ID616885	616885	7	1.0	63.14185278594181	51.91155683049679	0.0	186.0	186	1.3878065616898878	1		30544.185243328116	31148.0	19487.0	38182.0	1.9456646E7	3768.6593653674545	-0.9813640554399727	-853.5921112761094	-0.0015669130521194063	0.005942775172485795	1.4586068976322581	1.3374847637669558	-1.377331544740494	1.0905596363760945	6.050729607428658	9.674745663973782	0.8123412299155899	0.9643939393939398
ID605620	605620	7	1.0	66.81359213300475	53.75302780245831	0.0	61.0	61	1.4318066736266921	1		30871.681415929204	31368.0	21324.0	39307.0	2.0931E7	3776.6297170197763	-0.9812568324028612	-855.9050297310638	-0.015367420037306902	-0.0010463158437310903	1.535187210374683	1.360063828876173	-1.4291756208174897	1.1287611491316663	6.440485952918949	9.558477790235608	0.8858313183797362	0.974820143884892
ID623543	623543	7	1.0	62.522842886322806	51.94364840855307	0.0	252.0	252	1.6318155549147861	1		30940.760499432505	30936.0	18129.0	42999.0	2.725881E7	4161.417003320965	-0.9811347148063703	-773.3658838842172	0.015255551127542488	-0.018849090172112	1.7049960888224285	1.5984287993584487	2.3833548386313472	1.0666700259071609	8.365502049547874	10.983795634554692	0.871358729449952	0.9665019220208677
ID608200	608200	7	1.0	66.75881479508196	52.64629183487525	0.0	91.0	91	1.462129419528826	1		30766.339007092207	31293.0	19869.0	40304.0	2.1690269E7	3953.305281727678	-0.9812856552252859	-816.1430526820609	-0.006255968577215281	-0.008107256972544002	1.5151818209963785	1.4434203715142666	2.9396433668179065	1.0497162509954243	6.7161672704608755	10.018126892009763	0.8409270284463902	0.9625340599455041
ID615372	615372	7	1.0	63.174431635068984	51.53306111527578	0.0	171.0	171	1.3975837933882556	1		30618.57164869028	31152.0	19718.0	38945.0	1.9871453E7	3816.1360841207293	-0.9813233804131603	-843.1501907910463	0.0028136998979841343	-0.015621855149515593	1.4840440319432604	1.3434005348655562	-1.134411310936184	1.104692155040551	6.136285878389947	9.807542943427052	0.8016688551900167	0.9570051890289105
ID625615	625615	7	1.0	63.23307063913215	51.83916201067414	0.0	274.0	274	1.5510053536420598	1		30995.872635561147	31084.0	19689.0	43686.0	2.4579727E7	3939.1023624538025	-0.9811293347865889	-818.2304693184911	-0.0015265375553536315	-0.0031101037848326185	1.6758547938408472	1.4357345986141294	-0.2950291822150004	1.1672455309348249	7.557470601580179	10.945230032704234	0.7927505346491466	0.9402720283855707
ID606670	606670	7	1.0	67.07564961618318	52.69427941423236	0.0	73.0	73	1.4407604903194295	1		30756.166666666664	31362.0	19291.0	40125.0	2.1037218E7	3955.8663147465345	-0.9813211429877805	-816.923620140627	-0.017298447328299146	0.004345452853682897	1.4653567290525864	1.4101160147155156	0.07697383601825451	1.0391745883037966	6.521289097715711	10.363133746077194	0.7630642571995536	0.9449035812672169
ID607681	607681	7	1.0	66.68985673581265	54.649548809262576	0.0	85.0	85	1.4527866438605868	1		30815.599137931047	31231.0	20688.0	39654.0	2.1447657E7	3840.9563252288863	-0.9811894846085436	-836.9768249550476	0.013396946012862863	-0.001120748306292983	1.504476072213312	1.4330056132068592	-1.3415915146671358	1.049874514340884	6.630610999499597	10.652738072725366	0.734244861976309	0.9387617765814272
ID608705	608705	7	1.0	66.63288266845676	52.862463985533246	0.0	97.0	97	1.3834389456285938	1		30756.033227848093	31391.0	18339.0	38821.0	1.9437813E7	4120.446931258272	-0.9813171412938397	-784.1191269209227	-0.0037758629039047575	-0.012695078603772397	1.4333357277232956	1.3654600311622558	1.6712374785021789	1.0497090321298275	6.012704598112534	9.946014247146383	0.76380338312383	0.9627092846270932
ID623040	623040	7	1.0	62.495515847450335	52.521781312560805	0.0	247.0	247	1.5790407517971465	1		31035.536407766976	31035.0	19440.0	42274.0	2.5573282E7	3971.510020832686	-0.9810421446362949	-808.7830631724265	0.031986161137618235	-0.02915397230262137	1.7813923528438613	1.4478535856256247	2.4348402225061876	1.2303677461102622	7.833151919122103	11.20916931716772	0.7834288397495563	0.943331425300515
ID607170	607170	7	1.0	67.3212856628973	52.40398431530815	0.0	79.0	79	1.485738511205836	1		30890.471956224337	31315.0	19107.0	42001.0	2.2580935E7	4001.8733062334672	-0.9812041308332597	-805.9129947920663	9.490258234971422E-4	0.010643577740868531	1.597280426819791	1.3826272553364727	0.2313306576976339	1.1552502098123916	6.934811074028598	10.627076853561313	0.7716437720779848	0.9455605962410882
ID611266	611266	7	1.0	63.76243578318268	51.14544116684925	0.0	127.0	127	1.4402353361229001	1		30656.374999999996	31160.0	18878.0	39271.0	2.1091586E7	3801.6363819885255	-0.9812402495833182	-843.5843582390403	-0.01617356721179143	-0.0031179328813709557	1.5270076566335058	1.378541836096873	-1.352553394202931	1.1076977257048584	6.516535971551208	10.595345661739424	0.7294514662898316	0.9409746053534668
ID603079	603079	7	1.0	66.7415018442911	53.19126994647565	0.0	34.0	34	1.4040641239355256	1		30649.400000000023	31117.0	21164.0	38244.0	1.992211E7	3607.483519092484	-0.9812377295053052	-888.6616999041993	-0.011007620462670448	0.005410863954730932	1.5251778044504891	1.312170134776843	-1.4121202913149378	1.162332356169554	6.193323392364131	9.712539801793973	0.8250266907167731	0.9694940476190478
ID602585	602585	7	1.0	66.66641142334058	53.13161666188023	0.0	29.0	29	1.4051412734026874	1		30635.20890937021	31148.0	20201.0	38078.0	1.9943521E7	3674.6768744577194	-0.9812607948001091	-873.1019661134493	-0.0027430273411589465	0.0014121280484898835	1.5001085807838215	1.340586294599311	-1.3053301874019798	1.118994418208781	6.20282964469317	9.42110482569876	0.8782052836448339	0.9688195991091315
ID604120	604120	7	1.0	66.78332477321918	53.24864491581636	0.0	45.0	45	1.4259830690120572	1		30802.20746268654	31385.0	21088.0	38528.0	2.0637479E7	3734.5306519131377	-0.9813322577790945	-867.1617012913871	6.707611824477184E-4	0.0041426701897385185	1.5315420285216725	1.3456924985778513	-1.5029372837099237	1.1381069821970695	6.388201565109272	10.000209890392465	0.8027313867891257	0.964824120603015
ID605144	605144	7	1.0	67.09754262311945	53.328504239164296	0.0	56.0	56	1.464197496120477	1		30809.060648801144	31161.0	21315.0	39586.0	2.1843624E7	3655.021620035469	-0.9813450359036282	-886.8411061631198	0.017582864389872766	-0.02174946452134809	1.51077393506964	1.4459355455748435	-0.8909433766675302	1.0448418255524796	6.735179775118925	11.53797161353703	0.635770136223286	0.9255388634879151
ID604634	604634	7	1.0	67.10886441860613	53.45286518307225	0.0	51.0	51	1.4739812351471477	1		30871.77762237763	31300.0	21933.0	39148.0	2.2073321E7	3807.8153241610726	-0.9812200635575198	-847.2041165728956	0.0045693963567265405	-0.003907449422779562	1.5578149595638784	1.424129500827459	-1.4085379815470647	1.0938717010347334	6.825489172244717	9.938877085377692	0.8682984118444942	0.9676549865229097
ID617434	617434	7	1.0	63.25275330072445	51.690340839109865	0.0	191.0	191	1.428633104877271	1		30637.056379821937	31016.0	18397.0	40239.0	2.0649376E7	4071.1030522691867	-0.9812677132274382	-788.4272882798581	0.008543348324625893	0.0045101711029939635	1.5110262763911777	1.3781670942115964	3.110615788805579	1.0964028111958264	6.411967195931865	10.905140792996036	0.6775457131553487	0.9387613082811416
ID600030	600030	7	1.0	66.7487386911381	52.97035820359901	0.0	4.0	4	1.3932468277925307	1		30616.556942277697	31258.0	19975.0	37843.0	1.9625213E7	3714.82229600463	-0.981331138211357	-866.4550567335389	-0.001933672719123041	0.0019782394014695196	1.4740471589320767	1.3301893261870972	-1.3760547762934006	1.1081483890397308	6.098260869073812	9.764122169644764	0.803802686001186	0.9574626865671638
ID601041	601041	7	1.0	66.29000160526029	53.145262467107436	0.0	14.0	14	1.4254524706424307	1		30721.906249999985	31167.0	20607.0	38994.0	2.0645121E7	3834.496909254794	-0.9811354186592587	-833.3962570790878	0.00988884850797374	-0.0035817154433190846	1.583764366639392	1.3060333691091408	-1.054839770571153	1.21265229824847	6.383448438944781	9.76950244653618	0.8404663436185223	0.9654924514737602
ID602065	602065	7	1.0	66.6991503653874	52.95524025826619	0.0	24.0	24	1.399206689766326	1		30582.39567233386	31249.0	20830.0	38271.0	1.978681E7	3609.568857711	-0.9813285414757383	-890.5993083776214	-0.005802100688488532	0.0011282142285527622	1.5228986356989012	1.3065599846485687	-1.3875967245762568	1.1655788127542588	6.150545256883498	9.960942546330731	0.7789733719412016	0.9714714714714717
ID613329	613329	7	1.0	63.33092963304227	51.5520902995087	0.0	149.0	149	1.3916169810722419	1		30574.500000000036	31059.0	18658.0	39717.0	1.956768E7	3928.042161661101	-0.9813485190838307	-819.0740556099115	0.01938768865724618	0.04027284120668502	1.4548109625178633	1.3806505520758294	1.1289113894589795	1.0537141062454454	6.084001490580275	10.366305003248325	0.7114611832514184	0.9425625920471284
ID621520	621520	7	1.0	62.91626841715638	50.21541006815598	0.0	231.0	231	1.5723193559699882	1		31081.919315403393	31195.0	19939.0	42500.0	2.542501E7	3855.14619367834	-0.9811398807004542	-838.8483719052115	-0.0011216461525231569	-5.214054392547571E-4	1.704234077281716	1.4697218629838644	-0.8961363645863698	1.159562309171709	7.76660815281888	11.376848966136649	0.7540450148753847	0.9428736295441429
ID611795	611795	7	1.0	64.63216264417298	51.59709273127697	0.0	133.0	133	1.4312782341646564	1		30615.305760709023	31108.0	18877.0	40410.0	2.0726562E7	4018.0420770200326	-0.9812056316520242	-795.5846850052238	0.016479689831535353	-2.5132487940043044E-4	1.5143165661369642	1.4227986733912228	0.3517129378308688	1.064322447340782	6.4357328267544585	9.796488152239602	0.8426884381063554	0.9548660084626243
ID614357	614357	7	1.0	63.43960380182236	51.803481686742764	0.0	160.0	160	1.373561032284317	1		30587.733974358973	31162.0	18461.0	38497.0	1.9086746E7	4004.5480431929345	-0.9813671108863488	-804.5908538526876	-5.492485052332034E-4	0.014149322952394367	1.420309187593459	1.3530686148315771	1.5226895917763197	1.0496948728429798	5.927148327151247	10.014555154357557	0.7426639346594153	0.9570222563315433
ID609768	609768	7	1.0	67.02977679459764	52.92436482825558	0.0	110.0	110	1.4688400222902	1		30814.70530726256	31280.0	19561.0	40531.0	2.2063329E7	3924.024511949102	-0.9812618489966367	-822.459426179375	0.01827801750420915	-0.018069179064428145	1.621521237693826	1.3771610815683968	2.9517870875231926	1.1774375992728001	6.777957910599579	10.385095769038218	0.7897465183407044	0.9412541254125405
ID610283	610283	7	1.0	66.44719911973823	52.193426029923906	0.0	116.0	116	1.4275736808495672	1		30763.063515509584	31274.0	19366.0	40066.0	2.0826594E7	4043.134666976718	-0.9811977520921003	-794.123669961056	0.0036075847097263164	0.011948264723556177	1.4697330165506728	1.401710326494992	0.3005106167869497	1.0485283505228737	6.40246094360283	10.208001566225157	0.772103188365181	0.9594017094017097
ID600554	600554	7	1.0	66.64388851407212	52.98584403940513	0.0	9.0	9	1.3943323338612077	1		30677.167449139284	31242.0	20336.0	37384.0	1.960271E7	3723.3181107781397	-0.9813886572934618	-868.9172873246519	-0.0015153711487150723	-0.004631673308244781	1.4829640301048377	1.3313279766346613	2.0182755423626624	1.1138983452097828	6.107767121402857	9.175930597757338	0.9115743440182819	0.9757023538344725
ID612333	612333	7	1.0	64.29884488356747	51.33845659831786	0.0	139.0	139	1.3986659335375249	1		30651.47131782946	31165.0	18623.0	38231.0	1.9770199E7	4063.262225621244	-0.9812161923883184	-788.1112847906576	0.011488036479408194	0.005976429293889114	1.4443750324670646	1.358679254577014	1.8158475750110648	1.0630728537300949	6.1457921307189824	9.820096335718802	0.8008593208643231	0.9584877687175685
ID612833	612833	7	1.0	63.47185677375813	51.83783185090193	0.0	144.0	144	1.4013676280264984	1		30445.40740740742	31009.0	19017.0	38067.0	1.9728624E7	3664.6199067522866	-0.981376599442626	-875.5875205638242	-0.00859973336399503	0.005477435485411831	1.4817491458717842	1.3449575095469095	-0.8654247232780693	1.1017070318979498	6.1695577615415536	9.63849079430286	0.834537439079875	0.9650557620817848
ID626145	626145	7	1.0	63.24794643490938	49.69721603836357	0.0	280.0	280	1.353588968507784	1		30801.8694214876	31290.0	19310.0	39530.0	1.8635131E7	3412.95943482807	-0.9813892014419835	-951.8142691451715	0.003909282337319941	0.006890074942455624	1.4486734233373901	1.2738708405106975	1.4021493869033772	1.1372215905001906	5.756035785228677	9.36434587951457	0.8248566055605342	0.9527930763178599
ID624614	624614	7	1.0	62.38449475550411	51.8567048060556	0.0	263.0	263	1.4837004601624817	1		30574.73734610122	30891.0	22038.0	39057.0	2.2350133E7	2849.203121367243	-0.9814250463956742	-1133.962567560803	-0.047548118733107374	-0.006939651046057365	1.4856379122989363	1.3309666622524363	-0.3482437456596399	1.1162097101551327	6.915798569370543	16.197958435751683	0.3312315058732179	0.8518735362997648
ID626680	626680	7	0.9950319528579712	62.27639895051396	51.15474750849398	0.0	286.0	286	1.3785088366949125	1		30511.23847376788	30992.0	22664.0	38972.0	1.9191569E7	2369.2740631577008	-0.9814441311828327	-1362.2562861883887	0.03066390874598821	-0.0015387499448143958	1.4205339696386308	1.3762121800019524	2.068896302352348	1.0322056368056671	5.969926462631902	11.082416015756754	0.6108153575941228	0.9055515501081475
ID613885	613885	7	1.0	63.48174190349748	51.83301825430656	0.0	155.0	155	1.380702169564361	1		30516.509554140117	31098.0	19148.0	37267.0	1.9164368E7	3742.924798783746	-0.981428411080476	-861.7143319692295	-0.005500611109217496	-0.0013104223910073555	1.4215705050372216	1.3668593200055181	1.405156772225646	1.0400269319826436	5.988938967289953	9.555986176293155	0.8241546733371781	0.9531013615733739
ID621040	621040	7	1.0	63.41373800533765	50.83418112837361	0.0	226.0	226	1.3834389456285932	1		30715.874999999985	31300.0	20624.0	38227.0	1.9412433E7	3484.831789460146	-0.9813157030322166	-925.8551667918697	3.5590140039637534E-4	0.007283456165750099	1.4998172162982415	1.3004836747262607	1.4317932720371773	1.1532764658610102	6.012704598112528	9.80446810419751	0.7860164870124222	0.953278070836473
ID622579	622579	7	1.0	62.80874795380771	51.6951183456356	0.0	242.0	242	1.5264236812248824	1		31106.42057291666	30915.0	17238.0	46069.0	2.3889731E7	4533.818328135316	-0.9809721334448878	-707.4284068392674	-0.018329566030326386	-0.02804615853838641	1.597590549249352	1.481441259977674	-0.5108431502960364	1.0784028988590668	7.319814293354392	11.934131541774585	0.6458449767340408	0.9199522102747909
ID617972	617972	7	1.0	62.95301674789065	51.9372904988655	0.0	196.0	196	1.3724590978652411	1		30447.85737179486	30997.0	20003.0	39119.0	1.8999463E7	3767.9963940443795	-0.9813247349978725	-849.2239353444418	0.0018256581980587417	-0.01772082840481997	1.4458557268500885	1.327837841289248	1.6201183529484808	1.0888797426094232	5.917642074822219	9.946861012780134	0.7515994582502429	0.9503816793893133
ID603144	603144	9	1.0	37.604341563053964	26.1820115193171	0.0	35.0	35	1.7198402773828962	1		31488.605936540378	31461.0	20410.0	44980.0	3.0764368E7	3802.441112660603	-0.9811089336524195	-860.1648463562319	0.018207900855351976	-0.0030653706854751814	1.8697326092746973	1.6119509978065396	2.429119823211002	1.159919012314229	9.292361651628465	11.802151518493144	0.8383272748333076	0.9559902200488998
ID604171	604171	9	1.0	35.08017205860005	27.540709398865182	0.0	46.0	46	1.6276379517035888	1		31415.145785876965	31511.0	20939.0	41356.0	2.7582498E7	3481.6559189088775	-0.9810640071609875	-934.9588315728444	-0.013382232482675678	8.91461398428795E-5	1.818841795196111	1.4609819568010611	2.3516305914822837	1.2449447351003657	8.322723914067234	12.523427105627757	0.666851247184164	0.9313829787234035
ID608267	608267	9	1.0	35.359138236507846	26.379430012483034	0.0	92.0	92	1.6932432066309389	1		31489.184989429188	31457.0	21362.0	43773.0	2.9788769E7	3603.455116604466	-0.9810421754866342	-904.4227506099548	0.009676103298965366	0.010712275335224328	1.8058371693580695	1.6068537256385043	2.512083780195343	1.1238341988101603	9.007174081757515	11.916323483190356	0.7971019143414374	0.9629065040650409
ID616973	616973	9	1.0	34.02633282955316	30.487272041327206	0.0	187.0	187	1.6262430324771637	1		30959.87170675829	30947.0	20602.0	44869.0	2.7027968E7	3914.0777294343666	-0.981026318456683	-817.9537606945738	-0.007274186164038974	-0.006438506501059241	1.7333399924074229	1.5411153042868664	-0.80237356201772	1.1247308930005768	8.308464535573686	11.470043779170258	0.7935978515126096	0.9525885558583107
ID623628	623628	9	1.0	33.38725408993866	28.375231985994677	0.0	253.0	253	1.6248469157231975	1		31237.188289322607	31190.0	20048.0	46068.0	2.7207591E7	4099.254050324775	-0.9810447396045797	-788.7804811105046	-0.0022475668939251573	-0.0032951245715604864	1.7599855341238744	1.5248307290990577	-0.9093078208037744	1.1542169898187697	8.294205157080137	12.026965223139252	0.7205639444129301	0.9386767079074768
ID615439	615439	9	1.0	33.644974411363926	29.44538983894391	0.0	172.0	172	1.615508637725686	1		31133.87412587413	31018.0	20283.0	46296.0	2.6712864E7	4124.293797814961	-0.981113161101838	-784.2840656808384	0.01644463423633164	0.005214927565310969	1.7448943656457967	1.5304671178960043	2.44007865058735	1.1401057528400704	8.199142633789815	11.849549775909704	0.7337947602820966	0.949367088607595
ID608769	608769	9	1.0	35.69642628882266	26.559114145879786	0.0	98.0	98	1.697704988296337	1		31609.74528301889	31577.0	20295.0	45526.0	3.0155697E7	3755.4839084008718	-0.9810550748081451	-871.7372023539675	0.002294408284173668	0.016315916616453	1.8179497888628255	1.6228156748843023	-0.6449682115131932	1.1202441638927572	9.054705343402674	11.821787811342304	0.8141751938995758	0.9714431412544617
ID623107	623107	9	1.0	32.72723467206944	28.2181733462288	0.0	248.0	248	1.6548324258619251	1		31215.95589856671	31243.0	19009.0	45293.0	2.8312872E7	4220.255204014963	-0.9810703034159112	-766.6981179487391	0.002723351184069326	-0.015902750644030947	1.7111299835575204	1.6068378527887353	-0.8280016615204077	1.0649051991075402	8.603158357773667	12.842987182622279	0.6554441366326801	0.9526315789473683
ID611332	611332	9	1.0	33.89016843725973	29.279583745479073	0.0	128.0	128	1.5436719539136774	1		31086.439240506326	31180.0	21446.0	40281.0	2.4558287E7	3641.9345053378606	-0.9810518555447515	-883.8816544601312	0.02290358530355934	0.006789059774176928	1.716854485426899	1.4096844673029356	-0.7609011700417331	1.2178998387572881	7.4861737091124505	12.43361244493209	0.6085203574034561	0.9275618374558303
ID599579	599579	9	1.0	37.286668652123524	26.32070956231484	0.0	0.0	0	1.638754560935992	1		31459.18693693696	31500.0	18986.0	42994.0	2.7935758E7	3578.4750124663547	-0.981089351810777	-912.1823143164198	0.012430556695429444	-0.008912675567775488	1.7839175985492395	1.5181685313476148	-0.7855350807283782	1.1750458277288427	8.436798942015614	12.237707975572556	0.7079252330218506	0.9441489361702126
ID613402	613402	9	1.0	32.798475749261854	30.592303511985712	0.0	150.0	150	1.6028156625945196	1		30848.26941176467	30916.0	19643.0	40789.0	2.6221029E7	3458.735747652653	-0.9810580322185516	-923.8745898253952	-0.009526229489866521	0.014558495146969098	1.7214441256285506	1.50956932850886	-0.5943734725379185	1.1403544660840312	8.070808227347893	10.930375550402143	0.8489003728119945	0.9587803500846982
ID621594	621594	9	1.0	34.017687041521555	30.519396308907414	0.0	232.0	232	1.6239155044023381	1		31141.86206896554	31148.0	20281.0	45536.0	2.709342E7	3904.818603492041	-0.9810619361924166	-826.2939240902854	0.0073492590617974096	-7.230483530447246E-4	1.7542611524777987	1.5150675579311759	-0.8317628105708988	1.1578765206174975	8.284698904751108	11.255040248284878	0.8218498656487098	0.9619205298013249
ID614429	614429	9	1.0	33.785702625360685	29.852653540535556	0.0	161.0	161	1.6122274620000723	1		31152.372228704768	31108.0	20308.0	45636.0	2.6697583E7	3996.1551548120187	-0.9810152859068928	-805.6575673318869	-0.001702434563167998	0.0013391793603802762	1.729598780926096	1.5393455270212109	-0.7472140167405675	1.123593599075215	8.165870750638213	10.969780785543795	0.8527396712798229	0.9528563505268994
ID625683	625683	9	1.0	33.74337302703003	29.26390073020755	0.0	275.0	275	1.603287564757725	1		31354.400943396216	31294.0	19310.0	45207.0	2.6588532E7	3870.45012249776	-0.9810482008553957	-838.7005517326709	0.009576697789202776	0.003420326117772854	1.7458073760372557	1.4909831204731774	-0.9583157923534776	1.1709102216282685	8.075561353512418	12.261604479034336	0.6749754528901986	0.9309589041095891
ID627733	627733	9	1.0	33.48741757563266	29.62395449420018	0.0	297.0	297	1.564602404568896	1		31078.454770755878	31054.0	19173.0	43649.0	2.5080313E7	3804.415471465681	-0.9810192356168792	-844.4331980633189	-0.003990129304096036	-0.003541710627604617	1.6794950617471502	1.482589245246439	-0.8148588064901048	1.1328121171336172	7.690558134186627	11.059102388137621	0.7901835160208055	0.9473067915690868
ID611860	611860	9	1.0	32.16028739033953	32.2124704953236	0.0	134.0	134	1.4657466386762794	1		30461.474576271194	30824.0	21571.0	39120.0	2.1566724E7	3679.972698099629	-0.9812745777895733	-867.5514713747975	0.037986111778933455	-0.007767360980527963	1.5713377827436465	1.4350068451069748	2.523878679724917	1.0950036845479358	6.74943915361249	10.7195616777131	0.7381140898632393	0.920285158781594
ID600620	600620	9	1.0	37.59076593631373	25.446575861034027	0.0	10.0	10	1.9335308574485446	1		31554.3338709677	31772.0	20262.0	46243.0	3.9127374E7	4262.9455321397	-0.9811116230255641	-768.9586865809342	-0.03754362872480724	0.028276829009998002	2.5337926092335015	1.503618032981441	2.617536178901041	1.6851305010018962	11.744974752518642	14.865413961940042	0.6678946063126212	0.9237383177570097
ID624684	624684	9	1.0	33.79140951545743	29.785304301278867	0.0	264.0	264	1.56024484647339	1		31190.924223602466	31233.0	19737.0	42458.0	2.5108694E7	3780.3723730707597	-0.9810590076586109	-854.7046362337677	-0.006359158871123247	0.006901834160847025	1.6851832599468028	1.4828946530969684	-0.7330347383963879	1.1364146849052037	7.647779998705983	10.961241046523869	0.7998817600962079	0.949262536873156
ID605216	605216	9	1.0	35.33313067239442	27.309002001266588	0.0	57.0	57	1.6775335198160048	1		31495.335483870946	31548.0	19198.0	44029.0	2.9290662E7	3579.095519800921	-0.9810131824478779	-909.3385681828847	-0.009352812594275494	0.007042266962605029	1.765722696362084	1.594115602704526	2.3867422394567104	1.1076503444081565	8.840814665999456	11.70017970759083	0.8115533705147033	0.9582689335394122
ID609826	609826	9	1.0	35.54638330180023	26.802633546480408	0.0	111.0	111	1.6954755651568814	1		31520.701366982135	31495.0	21544.0	44936.0	2.9976187E7	3696.4209365544557	-0.9810131360343421	-881.1828387150568	0.0011030492566038554	8.269658295475652E-4	1.865977024277005	1.5538466076763897	-0.7264161375303697	1.2008759520139332	9.030939712580098	11.92903261957978	0.7975030539392742	0.9605662285136503
ID617509	617509	9	1.0	33.90594750952602	30.25655325214016	0.0	192.0	192	1.6322790730479564	1		30946.455266138186	30963.0	20845.0	44077.0	2.732572E7	3752.774504226517	-0.9810311640306838	-852.9637198849932	-0.008160050753353167	-0.00394679542174442	1.789542661351114	1.5052962999048893	-0.7787038362569096	1.1888308377986345	8.37025517571239	12.125303637962405	0.7154236890559361	0.9483037156704364
ID602148	602148	9	1.0	37.419717109583274	25.977496765405863	0.0	25.0	25	1.716758518362256	1		31493.798974358964	31513.0	20299.0	44540.0	3.0706454E7	3692.061694091307	-0.981134729947192	-887.2616692051564	0.010924862724239238	-0.010773908066183197	1.8481790348439215	1.605698269781207	-0.6812329500328826	1.1510126588700598	9.259089768476855	12.466775844481658	0.7486345341497961	0.9451722464822896
ID626212	626212	9	1.0	33.4267606895025	30.03125068122632	0.0	281.0	281	1.5885934145667928	1		31135.665467625953	31218.0	19166.0	41257.0	2.5967145E7	3666.0272028695363	-0.9810565066754093	-879.6834432592254	0.006553330472002849	0.0045978935998579	1.687062725243681	1.4970627729564632	-0.6835511712102466	1.1269151539397362	7.9282144424124175	11.64455629880926	0.7347496072158138	0.9355019629837348
ID602663	602663	9	1.0	37.68480142061573	26.219218737772813	0.0	30.0	30	1.7338585655291192	1		31484.200000000023	31422.0	20892.0	45378.0	3.1326779E7	3753.2814786996814	-0.9811007526472001	-870.9247294467417	0.008941378506313444	-0.010162157377764533	1.8856616882747381	1.6261144160286976	2.344793213558993	1.1596119373198277	9.444461688892977	12.14383041009048	0.8047772408648334	0.9678519240136388
ID621113	621113	9	1.0	33.308356590734306	31.491309147584037	0.0	227.0	227	1.590972618258153	1		30854.771531100498	30940.0	20154.0	41571.0	2.5794589E7	3330.2893117318254	-0.9810995030933637	-961.8563149023968	0.012939246402984217	8.828180123242743E-4	1.731737211317289	1.4797484727107215	-0.878556149074578	1.170291602426833	7.951980073234995	11.475191817222688	0.7588662518620453	0.9414743950478336
ID620602	620602	9	1.0	33.56618779121163	30.935580490876895	0.0	222.0	222	1.6197175253735756	1		30898.055427251675	30969.0	20117.0	40506.0	2.6757716E7	3387.491385367882	-0.9810131875288313	-942.5528885236794	-0.0017109180559120299	0.00429945566417813	1.6960086483267853	1.5460665251718382	-1.066062436210386	1.096982969822907	8.241920769270457	11.202767229483447	0.8252540696094333	0.9665551839464882
ID612413	612413	9	1.0	33.632370061994195	30.17730876918391	0.0	140.0	140	1.6155086377256862	1		30904.67094515753	30958.0	19583.0	41207.0	2.6485303E7	3462.778206578001	-0.9810858611626774	-925.8697355464274	0.006752004393101646	-0.005091687082073426	1.7322128257720515	1.5260161473430998	-0.8761503670007067	1.1351209020874087	8.199142633789817	11.986967471547914	0.7170668606041293	0.9405670665212643
ID626749	626749	9	1.0	33.46096432960062	29.18013145747533	0.0	287.0	287	1.5995084491553024	1		31210.437203791447	31229.0	19702.0	45204.0	2.6341609E7	3941.304742337402	-0.9810143964814608	-818.3532392301541	-0.006676594043574828	-0.017938553366879783	1.7127521175193228	1.506421484688628	-1.255582852357456	1.136967399182668	8.037536344196285	12.059077764963456	0.6945517696279541	0.9270833333333334
ID612913	612913	9	1.0	33.40214826354266	30.615920928364723	0.0	145.0	145	1.5703936732437822	1		30818.928659286594	30859.0	18557.0	42947.0	2.5055789E7	3745.1971723043175	-0.9810974015867997	-854.2076648225476	0.006150273307861067	0.0027044728990413096	1.6941610668887899	1.4973221293341874	-0.9375288804331481	1.1314606481119267	7.747595648160809	11.775551434201837	0.7021247836830136	0.9250851305334846
ID600112	600112	9	1.0	37.42429908709409	25.964933808976397	0.0	5.0	5	1.6999314875983937	1		31522.072251308888	31515.0	20215.0	46348.0	3.0103579E7	3735.903982726208	-0.981065796399354	-874.3798525633487	0.007207069599144999	-0.003926286403109696	1.8563427807432114	1.5734645031389136	-0.7107150173848578	1.1797805270090187	9.078470974225253	12.57222693409703	0.7217688753639058	0.9408866995073883
ID610354	610354	9	1.0	35.54796681382043	26.65815478901868	0.0	117.0	117	1.6675831118839333	1		31498.937908496708	31471.0	21020.0	44627.0	2.8916025E7	3673.2719272521153	-0.9810436055218079	-887.5756924623357	-0.008753245201764669	0.011475847637372942	1.8027262610268082	1.5512442721362139	-0.6304018940783265	1.162116304574185	8.736245890380113	11.414025491609774	0.8426690377663023	0.9597911227154042
ID622645	622645	9	1.0	33.87946720865431	29.787109891762125	0.0	243.0	243	1.6253124212235737	1		31161.08466819224	31094.0	20643.0	45444.0	2.7234788E7	3910.554480878699	-0.9809972303734908	-822.7257669064829	0.022453708864977415	0.0063514682130592845	1.7499902953790647	1.5462665841520427	2.2923941108931944	1.1317519975630477	8.298958283244662	11.556816069103457	0.7808309922981315	0.9561883899233301
ID613962	613962	9	1.0	33.61385464992738	30.806592330874963	0.0	156.0	156	1.5995084491553013	1		30917.946808510587	31032.0	19039.0	41045.0	2.6156583E7	3585.354506929905	-0.9810976044812303	-895.1666766529198	-0.005331049272585191	0.005249453386444929	1.7286275675984317	1.512351309904493	2.295642830889127	1.1430066256943943	8.037536344196274	11.624817953422955	0.7474127338774019	0.9505340078695891
ID614986	614986	9	1.0	33.688330246223266	30.600228375393563	0.0	167.0	167	1.5919233041023337	1		31008.37470167063	31087.0	20055.0	41707.0	2.5985018E7	3590.325783074083	-0.9810504900373439	-894.2697012566637	-0.005875505515650531	0.013940841880852203	1.712482595427331	1.490588833197383	2.231340741924703	1.1488631588323224	7.961486325564026	12.338043856747653	0.657220949079128	0.9315906562847608
ID608845	608845	9	1.0	35.51573768401096	26.421019903241433	0.0	99.0	99	1.717639585147669	1		31573.76615384614	31527.0	21323.0	44493.0	3.0784422E7	3632.9894957549755	-0.9809948817538221	-897.1982277826036	-0.0064567664928865025	0.013038116055537046	1.8614305204188222	1.6008494957836346	-0.6515402130589802	1.1627767165629959	9.268596020805884	11.888613530300788	0.8240648664929784	0.9544787077826726
ID610892	610892	9	1.0	35.28926742946126	27.591406754180973	0.0	123.0	123	1.6470427796085054	1		31379.432071269504	31461.0	18938.0	41397.0	2.817873E7	3487.508689744567	-0.9810917022630956	-933.720613601827	0.005273508845313051	0.0022530851642975805	1.7300684065829641	1.5804414190118736	-0.7915054824554116	1.0946741750571436	8.522355212976898	11.113246223025481	0.8671368101555073	0.9707634001082834
ID622156	622156	9	1.0	33.71718095267757	30.477841148113615	0.0	238.0	238	1.6299601642580333	1		31051.12585034019	31105.0	19513.0	41544.0	2.7387093E7	3446.7171347305493	-0.9810809579988876	-934.3453079950476	-0.005152615770539162	-5.881643546818601E-4	1.7226864814605398	1.551037098836267	-0.683653314163953	1.1106674899994722	8.346489544889812	11.075160493335442	0.8550936097080598	0.9674931129476584
ID625230	625230	9	1.0	33.78112271824761	29.38331251184217	0.0	270.0	270	1.5823907435191882	1		31286.531476997596	31275.0	20595.0	42873.0	2.5842675E7	3604.68363100204	-0.9810604015837401	-899.1771049828551	0.004563620224438804	5.178061958978416E-4	1.6989915677454408	1.4931593959986462	-0.8531096264594986	1.1378500997940217	7.866423802273719	11.371128596784413	0.7645045284085621	0.9419464997154244
ID618050	618050	9	1.0	33.34644593146215	30.572469272705174	0.0	197.0	197	1.588593414566792	1		30853.890493381437	30960.0	21048.0	40372.0	2.5639583E7	3331.790002103123	-0.9811735098438239	-965.2476693713429	0.00627377673364954	-0.0028016642202513403	1.7450780671041346	1.461123640682327	-1.0188029364521567	1.1943397659962605	7.928214442412409	12.456892155590877	0.642045554468375	0.9190082644628101
ID609350	609350	9	1.0	35.791368797909485	27.04302080356451	0.0	105.0	105	1.6959216842450273	1		31506.82191780818	31475.0	20971.0	45708.0	2.9899974E7	3730.3556188583143	-0.9811159465515916	-877.6259819651658	0.007714674179558676	0.0036332257776119535	1.8293198969302897	1.5821553764199665	-0.687715424405286	1.1562201312171985	9.035692838744612	12.782656867042963	0.6949107993703975	0.9355314960629921
ID603736	603736	9	1.0	37.67809541158675	26.3426922817063	0.0	41.0	41	1.7438646069500094	1		31518.9371884347	31482.0	20911.0	45199.0	3.1613494E7	3728.631980786866	-0.9810267413224724	-874.1600564270519	0.013395975570865068	0.015374719177812817	1.8582251899625069	1.6328052553854457	2.341333878491699	1.1380568404183926	9.553783590676836	12.735771487599601	0.7401755709450338	0.9598853868194839
ID607320	607320	9	0.9641857147216797	39.11023799996015	29.797956075623333	0.0	81.0	81	0.9005278107677236	1		33578.48120300751	32853.0	26132.0	45163.0	8931876.0	5138.008799542255	-0.9793280628292659	-619.217502828382	-0.002973785170030367	-0.0016968530445474524	0.9541127357034269	0.875338067235469	-1.3536751246022631	1.0899934224461956	2.5476756241804877	6.873098219709028	0.6777178047466066	0.9008403361344522
ID604250	604250	9	1.0	34.53227785225082	27.98117468753603	0.0	47.0	47	1.5804773320049332	1		31343.308805790126	31491.0	21082.0	40997.0	2.5983603E7	3527.3474304159436	-0.981119916988683	-923.5167818147543	4.785695218557486E-4	-0.002066970075716755	1.7816105061185585	1.435701729747873	-0.7595016855036303	1.2409335931018426	7.847411297615653	11.527246210021302	0.7421388052451461	0.9375354911981836
ID606298	606298	9	1.0	35.395619067617524	26.999867765315358	0.0	69.0	69	1.6621305094544088	1		31476.25657894736	31450.0	19379.0	44183.0	2.8706346E7	3522.9589421351247	-0.9811058363391257	-927.883980793423	0.001014937812671743	-0.008997949142388245	1.8121586012504727	1.5459305720131375	-0.7133882446213365	1.1722121510868682	8.679208376405924	11.705121620194145	0.7960459154571419	0.9330608073582017
ID624218	624218	9	1.0	33.93871598955438	29.167932962385247	0.0	259.0	259	1.605173786074434	1		31263.751465416193	31247.0	21010.0	44944.0	2.666798E7	3858.8264038634043	-0.9810370866159243	-838.2937107971226	0.015308708939933831	0.0012413080489625985	1.740315434801435	1.5074542349939222	-0.7966601275883864	1.1544731471124572	8.09457385817048	11.25866572468784	0.802472215163693	0.9393270821842253
ID616028	616028	9	1.0	33.66338583953649	29.743258265155532	0.0	178.0	178	1.618315779091636	1		31125.0138568129	31068.0	20405.0	44934.0	2.6954262E7	3935.4055735984175	-0.9809965542165924	-816.554503691451	-0.0028530796138552415	-0.0146936829842957	1.783451918157695	1.504355419659283	-0.8222195325269447	1.1855256376592334	8.227661390776916	11.390471603195364	0.7968982308524034	0.9568822553897177
ID611422	611422	9	1.0	33.56026096044685	29.834180992388035	0.0	129.0	129	1.5938229745921815	1		30976.47976190478	31046.0	21271.0	39694.0	2.6020243E7	3541.2091414009674	-0.9809592956014765	-901.3188567487881	-0.013703785825959757	-0.008738292134585006	1.7531565164739802	1.4653551121760227	-0.633368242565359	1.1964038627268843	7.980498830222095	12.33037373733264	0.659610289150826	0.9307095343680708
ID618577	618577	9	1.0	33.91335054705215	30.566369060760785	0.0	202.0	202	1.5995084491553018	1		30983.851063829796	31021.0	20283.0	43196.0	2.6212338E7	3740.433712983525	-0.9810976102712434	-859.8821507105964	-0.017523928192188752	-0.003166110002139813	1.7701524116081329	1.4666487273986806	2.37331607803211	1.206936861253588	8.03753634419628	11.34665292255038	0.7845078118308896	0.9510686164229468
ID619605	619605	9	1.0	33.923244663693474	30.498459207864784	0.0	212.0	212	1.6461239272192183	1		31038.145879732732	31038.0	20524.0	45035.0	2.7872255E7	3900.3457180172463	-0.9810286649599232	-823.012564613198	0.002560234241642372	-8.460370935624547E-4	1.7424328459545182	1.5753165073812174	-0.795214902656936	1.106084293404068	8.512848960647863	11.60587360868415	0.7941986027815596	0.9466173361522193
ID616532	616532	9	1.0	33.84816624363094	30.155787328906346	0.0	183.0	183	1.6359824903396274	1		31006.413832199563	30978.0	21241.0	44801.0	2.7347657E7	3785.442658130267	-0.981066156477484	-848.8371402748105	-0.005758618043075937	-0.01584399288745619	1.7785893385422102	1.5328565375276433	-0.8327912538075982	1.1603103715178142	8.408280185028516	11.423643461706044	0.8096694610005858	0.9515868746637979
ID619092	619092	9	1.0	33.811664376348226	30.02847065961946	0.0	207.0	207	1.6267081384590676	1		31076.126857142837	31048.0	20974.0	44934.0	2.7191611E7	3884.284925594715	-0.9809746946955122	-825.0342378596923	0.005583409702371922	-0.01188011851531525	1.7625329386452744	1.535093966080189	-0.7572386561393328	1.1481596420744478	8.3132176617382	12.326441992340635	0.6875488232000344	0.9372990353697741
ID611947	611947	9	1.0	32.17815895226277	32.21129222006564	0.0	135.0	135	1.4744943704925986	1		30442.914565826333	30752.0	21610.0	39369.0	2.1736241E7	3669.2710175925854	-0.9812993199384487	-870.7240330128478	0.010084141274410588	0.030125939355932618	1.655216842091634	1.4183204841552437	-0.30489959034551123	1.1670259723263368	6.83024229840926	11.493883192331543	0.6496993253135409	0.9217447081462475
ID615531	615531	9	1.0	33.56256576369518	29.780462957600957	0.0	173.0	173	1.5665352062997333	1		31109.231242312428	31045.0	18900.0	45169.0	2.5291805E7	3929.4370791843744	-0.98097079991436	-816.2524228786783	-0.010339289304436413	0.011164126151074344	1.6960547931527203	1.461420472302873	-0.7538387518640642	1.1605522334582572	7.709570638844691	11.263943380532497	0.7635880769563224	0.9279176201372995
ID623724	623724	9	1.0	33.71623060082633	28.51930790537977	0.0	254.0	254	1.6037593280649052	1		31265.25352112671	31217.0	19740.0	45800.0	2.6637996E7	4159.689928339469	-0.9809552886089279	-774.2938484444386	0.007755946072208117	0.006826544938561748	1.7486898307796024	1.4940600004158238	-0.8783942012557139	1.1704281155327836	8.08031447967692	11.68881635136072	0.7431852078268943	0.9371554575523701
ID623205	623205	9	1.0	33.03621664762697	28.35124196554719	0.0	249.0	249	1.621584635532811	1		31199.55172413791	31169.0	18831.0	46071.0	2.714361E7	4211.9864485235385	-0.9811566021533896	-771.3837707891197	-0.002378625716320597	-0.015673449586560778	1.6891765552967954	1.5646571848928323	-0.7758186270071612	1.0795825255565434	8.260933273928527	11.425086756853972	0.7952798247663985	0.942516268980477
ID608356	608356	9	1.0	35.51395585502671	26.4864292252429	0.0	93.0	93	1.67798440909167	1		31499.607758620696	31503.0	21198.0	44207.0	2.9231636E7	3608.538807758984	-0.981120024179562	-907.2447569898695	0.009796407621382992	-0.003207477005245222	1.8106803794783037	1.5603685173826312	-0.7587702300518377	1.1604184263570934	8.84556779216398	12.23378338627412	0.7427009958372931	0.9394245330641091
ID620132	620132	9	1.0	32.43940501549396	29.425786386521775	0.0	217.0	217	1.5713568095951316	1		31034.875000000007	31102.0	20129.0	45584.0	2.5324458E7	4089.564514780535	-0.9810673081740572	-786.4830561285303	-0.012433575107133372	0.009934047530919215	1.7376153327309245	1.4262389701007003	2.6472561187397963	1.218319909326443	7.75710190048985	11.945483412741854	0.683127708832404	0.9466357308584684
ID601703	601703	9	1.0	37.51783268974711	26.04807205316445	0.0	21.0	21	1.7412598786747047	1		31539.82388059702	31507.0	20749.0	45305.0	3.1697523E7	3675.3987115781847	-0.9810730852364017	-889.6236830495267	0.012256376324155004	0.01804935905895808	1.9417576790705675	1.5667470598179503	-0.788703920560963	1.2393561978639946	9.525264833689747	13.035918796362388	0.7043745085583999	0.9593106749640978
ID627303	627303	9	1.0	33.66410568635297	29.962191170368396	0.0	293.0	293	1.586687482969222	1		31055.190132370633	31079.0	19465.0	42793.0	2.5806863E7	3821.207086766001	-0.9810850454499885	-843.0725855733597	0.004705930721304383	0.006156750788170289	1.7034725473974766	1.480145863817604	-0.731154877016088	1.1508815374478476	7.9092019377543545	12.83395097058278	0.6034228843790589	0.9173098125689081
ID603238	603238	9	1.0	37.73826703428511	26.138794995315347	0.0	36.0	36	1.7281773501666196	1		31491.298885511602	31445.0	20653.0	45122.0	3.1081912E7	3803.139278548355	-0.9810032415725489	-855.2031295590695	0.0012188174619386651	-0.011270888946585025	1.8994625693658316	1.5952513555108154	-0.7306969683039582	1.1906979817344236	9.382671048754268	12.726131373638175	0.7280204019205297	0.9454022988505745
ID626297	626297	9	1.0	33.60562390214763	29.516414521600964	0.0	282.0	282	1.593348269302548	1		31258.548387096773	31191.0	20035.0	45697.0	2.6163405E7	3991.952265683497	-0.981039144753403	-810.2926062869958	0.01033807020550979	-0.011456979080939863	1.7338780655457213	1.5054286338627865	2.485493330689356	1.151750422799356	7.975745704057579	11.586594182839862	0.7465683427072011	0.9317046085508052
ID613499	613499	9	1.0	32.35069561917068	30.58505236649295	0.0	151.0	151	1.5529550783007566	1		30899.3157894737	31015.0	19072.0	41730.0	2.4657654E7	3760.5423786613196	-0.9811152517865774	-853.7627441487148	-0.027941668701106898	0.012317777599604236	1.7163934944906485	1.4379931857983317	2.55346883601893	1.1936033574023908	7.576483106238246	11.263509636703255	0.7504643274229197	0.9354460093896712
ID614527	614527	9	1.0	33.67659298518509	29.751787385140922	0.0	162.0	162	1.6126966101147597	1		31191.392773892756	31148.0	20429.0	45064.0	2.6762215E7	3953.593295901756	-0.9810416765248121	-816.5077286032753	-0.009555681145500823	-0.008995588281802826	1.7568345141290298	1.5017012624777661	2.320867634836201	1.1698961424792975	8.170623876802724	11.459347943233897	0.7818893008225136	0.9513004980630873
ID617086	617086	9	1.0	33.89544695126313	30.421211624391823	0.0	188.0	188	1.6141032362959227	1		30924.30787037036	30920.0	20186.0	44602.0	2.6718602E7	3806.1500954862786	-0.9810400196336386	-840.8004083307184	0.0031820840782465294	-0.0025206687916513237	1.7378746053931031	1.5074544804317083	-0.7837601772943014	1.152853786268496	8.184883255296274	11.811523834997242	0.737242718609249	0.9348534201954399
ID625780	625780	9	1.0	33.75906041188776	29.540453980805562	0.0	276.0	276	1.5833465821708446	1		31363.633615477625	31347.0	21870.0	42369.0	2.5937725E7	3601.243477064031	-0.981034987724218	-901.0217011289334	-0.008783977224017704	0.0029266301670411127	1.7209992852463902	1.455667284566192	-0.7882064077690626	1.1822751692597602	7.875930054602742	11.192772973758531	0.7900167961720916	0.9566974595842953
ID609911	609911	9	1.0	35.43268272316777	26.781343132723194	0.0	112.0	112	1.6919023776969204	1		31456.1900212314	31415.0	20456.0	46140.0	2.9631731E7	3826.1768993650917	-0.9809847123003369	-848.2627746416166	0.02781191340455676	0.0264090884196319	1.845050199838952	1.5798035945500106	-0.7219150935259153	1.1678984692806031	8.992914703263972	12.098100247834592	0.7721043166701406	0.9483709273182959
ID604811	604811	9	1.0	35.2692222505092	27.53558573462558	0.0	53.0	53	1.6108191978250883	1		31420.23920653442	31518.0	18909.0	41637.0	2.6927145E7	3670.499640662823	-0.9810527575679725	-886.4630700853234	0.00507805351919508	-0.005754527598760698	1.6635696722075894	1.5853168095619592	-0.6464614646862713	1.049361024984812	8.15161137214466	11.05239518662723	0.8385723152577006	0.9618620302860348
ID613003	613003	9	1.0	33.16821527000316	30.674418987501646	0.0	146.0	146	1.6225173848969896	1		30802.775604142695	30893.0	20720.0	39984.0	2.6767612E7	3340.1292438298096	-0.9810911935021807	-956.9777396918731	-0.010349406371506898	-0.016171319998528808	1.712912487326397	1.562368725459864	-1.060851070443947	1.0963561030205737	8.270439526257555	11.474485155109749	0.7893544062427191	0.9586776859504134
ID599690	599690	9	1.0	36.815939582094366	26.53362006501871	0.0	1.0	1	1.6511712876914104	1		31516.64333333335	31594.0	21308.0	41014.0	2.8364979E7	3188.0815133601445	-0.9811592413867214	-1029.631092830016	-0.007831675851371813	-0.0020431197212419806	1.7448460024224262	1.5681199261827758	-0.6572949327704515	1.112699337141802	8.565133348457543	11.65718931009565	0.7920567402041115	0.9610666666666668
ID602254	602254	9	1.0	37.600062553026824	26.115210152755193	0.0	26.0	26	1.7233555396655773	1		31512.674134419573	31467.0	20984.0	45461.0	3.0945446E7	3770.7802143315234	-0.980980057281728	-862.0550661139649	0.0154007368336011	0.008294691296528562	1.9003379223519696	1.5779387830592795	-0.7811355010160657	1.204316633036694	9.330386660944596	13.6752255906942	0.6269609720822825	0.9272555503070384
ID617614	617614	9	1.0	34.021498732851036	30.104151285012616	0.0	193.0	193	1.6262430324771642	1		30998.381006864973	30930.0	21042.0	44970.0	2.7092585E7	3787.5920642336177	-0.9809817358515454	-844.298186093808	0.007858909962911973	-0.003072480471167651	1.7538290425896872	1.5549971847615967	2.360575834199119	1.1278663780079925	8.308464535573691	12.510048084323216	0.6671333882900149	0.9238900634249473
ID624769	624769	9	1.0	33.73905454945244	29.239360363498783	0.0	265.0	265	1.5947719612642925	1		31309.674612634117	31260.0	20113.0	45077.0	2.6268817E7	3919.9014271142933	-0.9809866699603547	-824.2108417672786	0.013020818940292998	-0.007485027272557221	1.7088491448174832	1.5184692840523142	2.159507005740896	1.1253761684642742	7.990005082551126	11.063257551335232	0.8203343060097888	0.9572892938496582
ID627842	627842	9	1.0	33.668058769959785	29.060104066116633	0.0	298.0	298	1.5938229745921817	1		31127.089392133465	31117.0	21905.0	42184.0	2.6115628E7	3552.3977744400704	-0.9810919260225034	-909.3044744187855	-0.0020899172618740517	-0.00310154294350437	1.730140716624064	1.4916302005973026	2.273653791450569	1.159899226987529	7.980498830222097	11.383083263672619	0.7739627821855091	0.9475169300225732
ID621700	621700	9	1.0	33.798171433509246	30.39828379897779	0.0	233.0	233	1.6173806066476992	1		31124.36574074074	31131.0	19675.0	44970.0	2.6891452E7	3833.328103676437	-0.9810466739549579	-840.5407025279374	0.0020828416934417335	-0.00422016128419215	1.7455508021114845	1.511416115984911	-0.9500655089251875	1.1549108042784102	8.21815513844788	11.717039210365309	0.7522261603305161	0.9356060606060601
ID605318	605318	9	1.0	35.65077970055395	26.946082634228535	0.0	58.0	58	1.6842841849975732	1		31575.87193169693	31567.0	22133.0	42196.0	2.9586592E7	3355.2645078058563	-0.9810496031063498	-974.3864612194567	0.0211370585253864	-0.024047890776964356	1.9135139252760527	1.5203025625838065	-0.7575422277532536	1.2586402025291399	8.912111558467199	12.942614009042826	0.6685693758565056	0.912852969814995
ID600728	600728	9	1.0	37.2222416948063	25.57040330555603	0.0	11.0	11	1.748629865038852	1		31387.091179385527	31680.0	19992.0	45968.0	3.1669575E7	4371.4512597852545	-0.9812146582146715	-750.067504039645	-0.017100838225463606	0.013923488999104443	2.11125253095104	1.4441589709007312	-0.6580517159946699	1.4619252959625617	9.6060679784865	13.229457106701501	0.689717864060666	0.9128274616079493
ID615071	615071	9	1.0	33.83901351127356	30.408511650114946	0.0	168.0	168	1.6201845046323413	1		31044.77020785218	31060.0	20250.0	44469.0	2.6884771E7	3962.4838116437963	-0.981149643011965	-815.5800898934175	0.014269706805996823	-0.015626461014598546	1.8018541660183562	1.5115815774616008	-0.9007195372895287	1.1920323672138227	8.246673895434977	11.287742866987955	0.8133443795022599	0.9569773855488142
ID610449	610449	9	1.0	35.644996954113346	27.004673793247868	0.0	118.0	118	1.675277253132763	1		31481.517241379326	31456.0	20675.0	46045.0	2.9214848E7	3907.5969006536484	-0.981084142247028	-835.7109847433795	0.0027947717093819414	-0.004615451917087094	1.8162471258963597	1.561929705672314	-0.6866255643286484	1.162822577290428	8.817049035176886	11.920280574597383	0.7797585843098159	0.9478794072560041
ID626832	626832	9	1.0	33.24515822215215	29.153652753087616	0.0	288.0	288	1.60893959485373	1		31186.89836448596	31250.0	21337.0	44036.0	2.6695985E7	3805.629210051207	-0.9811023532769643	-850.9073994020933	0.0030296649033468128	-6.950362269698161E-4	1.7330229066758993	1.5327037043548202	2.2259828044575194	1.130696625676521	8.1325988674866	11.871529725818428	0.7251466535326085	0.9390779363336986
ID622739	622739	9	1.0	33.78339239271262	29.542132353533177	0.0	244.0	244	1.6070577935140689	1		31180.662383177565	31091.0	20128.0	45699.0	2.6690647E7	4084.7143287958174	-0.9810871057090704	-791.9599441990232	-9.694247552366214E-4	0.004808649749631713	1.7377848845367234	1.5123915525397413	2.451576543473903	1.149031070438394	8.113586362828537	11.705211271704021	0.7441563869627006	0.9446596568898727
ID602770	602770	9	1.0	37.551540656476604	26.181797379702285	0.0	31.0	31	1.6860797976450332	1		31484.427659574463	31437.0	20567.0	45205.0	2.9595362E7	3688.2941305257023	-0.9811124573115665	-886.8365467829872	0.012020167800337354	-0.003231302551532261	1.838794051155039	1.5657455059910244	-0.7917903992895986	1.1743888416854762	8.931124063125262	12.317288140852225	0.73975138014628	0.9523568170299039
ID609431	609431	9	1.0	35.43066790334741	26.95429110067764	0.0	106.0	106	1.6497962662556784	1		31477.096559378435	31437.0	19813.0	44896.0	2.8360864E7	3582.7915470418893	-0.9810215326436491	-908.2816155731523	-0.0014610952525074617	-0.006552223176799906	1.7926332174887563	1.5270177119220782	-0.6602500539844871	1.17394395853624	8.550873969963993	12.383301238916605	0.7007248090801481	0.9364914107235811
ID612523	612523	9	1.0	33.637861969311565	30.387494546861504	0.0	141.0	141	1.6369070354771948	1		30872.755079006773	30883.0	18553.0	44393.0	2.7353261E7	3690.6620185850315	-0.9809826844987227	-863.0048528536126	-0.004695487675486847	-0.00704224633238806	1.7667634011407358	1.536833390440805	-0.8684066460561048	1.14961284165877	8.417786437357549	12.75467004028086	0.6502334562043084	0.9296587926509182
ID622251	622251	9	1.0	33.73864302187269	30.684531536632836	0.0	239.0	239	1.629495986500007	1		31048.81870011405	31077.0	18603.0	43644.0	2.7229814E7	3735.8398541322626	-0.9810493430069915	-860.5050166150404	-0.0035439500982134935	-0.012367002108910998	1.7689646089981446	1.521594884134335	-0.7184322058082565	1.1625726580991649	8.341736418725295	12.08462969103606	0.7177936850491561	0.9410187667560322
ID614058	614058	9	1.0	33.620380870832726	30.128414905683798	0.0	157.0	157	1.6094097013925721	1		31080.75906432748	31085.0	19423.0	45721.0	2.6574049E7	3873.7987389924183	-0.9809407657500862	-825.889404225251	0.008125559774352134	-0.017241828839284875	1.7308358838094438	1.5470561316167295	-0.9348363448734325	1.1187932024164229	8.137351993651112	11.64311961909442	0.754317611948639	0.927410617551463
ID610988	610988	9	1.0	35.23516904499075	27.465544615913814	0.0	124.0	124	1.653002870381744	1		31408.85603543743	31491.0	18895.0	43291.0	2.8362197E7	3641.1713800867074	-0.9810833776255998	-894.7533177382352	0.013859336433532718	-0.006859539958142587	1.7666747005461672	1.576878708278944	-0.7563951701294915	1.1203618206465433	8.584145853115599	11.054755403370066	0.8826909551222968	0.9678456591639869
ID621219	621219	9	1.0	33.45538662840469	31.224065571935384	0.0	228.0	228	1.584779259208496	1		30900.942028985493	31010.0	19293.0	40442.0	2.558598E7	3558.6537618028356	-0.9809812086383182	-895.7643072707999	-0.01571440697647689	-0.003811420243903617	1.709279175152394	1.5088466136060943	2.249128362815248	1.1328382618477515	7.8901894330962925	11.719616093964884	0.7218891646444746	0.9367945823927761
ID620709	620709	9	1.0	33.86631966988205	31.104160042059274	0.0	223.0	223	1.6117581773264715	1		30906.0197674419	30954.0	18580.0	41654.0	2.6579177E7	3708.8952279865707	-0.9811049710751552	-865.3592168176023	5.79540461839633E-4	0.006973639196782113	1.7192960862284474	1.5176535471663117	2.566689310918888	1.1328646708852839	8.161117624473693	11.557943593554732	0.7677120547659705	0.9382513661202179
ID608934	608934	9	1.0	35.49935935933247	26.546006716704603	0.0	100.0	100	1.6847332675772104	1		31614.291799787003	31605.0	20290.0	46409.0	2.968582E7	3621.009310467068	-0.9810275019003171	-902.9017112799196	-0.013335478679167092	0.0203103708630554	1.828267481065407	1.5645820523835647	-0.6789021988282098	1.168534100388107	8.916864684631717	13.220461759946726	0.6411044502736275	0.9365951073389917
ID625318	625318	9	1.0	33.7679866187635	29.28717401523224	0.0	271.0	271	1.596194383394482	1		31308.892307692353	31264.0	20164.0	45291.0	2.6456014E7	3947.69665838639	-0.9809634328871244	-817.3688990580372	6.072014462999957E-4	0.003036618664411445	1.7226873823959807	1.5042219680218776	-0.9781229235440307	1.1452348250580302	8.004264461044674	11.243961461265918	0.795596010208833	0.9519502543810062
ID604345	604345	9	1.0	33.99662393950603	28.125074988730063	0.0	48.0	48	1.5338395484309255	1		31339.91655969192	31459.0	21300.0	40991.0	2.4413795E7	3673.7098334421507	-0.9810805434293608	-884.7467701371853	0.008489077256346508	-0.0030573264244351302	1.7342077970775407	1.3754528428168837	-0.7715731518959926	1.2608267932515507	7.391111185822133	11.310830134332019	0.7259900007491318	0.9516523867809057
ID625851	625851	9	1.0	33.639772915621144	29.16150118564869	0.0	277.0	277	1.592398434184277	1		31373.67264038231	31365.0	21401.0	43846.0	2.6259764E7	3699.3310849989566	-0.9809488675751282	-873.3689119531888	-0.0022395212801618845	-0.010342850406679358	1.7584617016070805	1.4840786633506233	2.3101177218257947	1.184884430342108	7.966239451728548	11.537922623159174	0.7519829195854576	0.9447576099210822
ID616637	616637	9	1.0	33.652700171984435	30.001585337930372	0.0	184.0	184	1.601871441209132	1		31010.750000000033	31017.0	21109.0	44745.0	2.6173073E7	3816.193513215551	-0.9810819909833951	-842.8334282487871	0.004960580766109386	0.006818902887990463	1.753310515912678	1.4842107129853555	-0.8884804563666387	1.1813083550556327	8.061301975018864	11.151397881377164	0.8146225553011157	0.9544175576814854
ID611516	611516	9	1.0	33.24913835873359	30.35047228936132	0.0	130.0	130	1.6271731114965637	1		30895.869863013697	31008.0	21000.0	40125.0	2.7064782E7	3516.122421591211	-0.9810569444978112	-910.1450675303497	-0.0017497583024279626	-0.003178812508305341	1.8067450290819038	1.4783895789961001	-0.8641373520066132	1.2221034663331254	8.317970787902714	12.562674320306195	0.6623126539775619	0.9147935180345015
ID616126	616126	9	1.0	33.699174210115935	29.597418731070135	0.0	179.0	179	1.6075284503680645	1		31101.6142191142	31017.0	20415.0	45286.0	2.6685185E7	3926.427267763802	-0.9810461062470428	-819.9858257986629	0.004166272045978341	-0.006772782566300399	1.743313822093426	1.5073581446716335	-0.6877479299359285	1.1565359090378575	8.118339488993048	11.452817790365987	0.7777721172698415	0.9499443826473861
ID618686	618686	9	1.0	33.76508271596645	29.82785289721805	0.0	203.0	203	1.612227462000072	1		31094.809302325593	31046.0	21317.0	43351.0	2.6741536E7	3758.617602599075	-0.981026060370083	-855.4857502143092	0.01326706835538161	-0.004351368368495843	1.7484770530201612	1.5459552699479713	2.355464300573018	1.131001062585081	8.165870750638208	11.206363877601902	0.8171145150969595	0.9571030640668521
ID606385	606385	9	1.0	35.30213651629215	26.877173840398733	0.0	70.0	70	1.6616753182889634	1		31516.56877729257	31475.0	19823.0	44369.0	2.8869177E7	3549.8340835032172	-0.9809478293994679	-914.2444216259082	0.00711706891874276	8.862109704099705E-4	1.809485983771877	1.552620172718394	-0.7144576343098936	1.1654402123371561	8.674455250241408	11.861446361651765	0.7747771009750568	0.9320735444330953
ID618161	618161	9	1.0	33.339426014949346	30.910331557671345	0.0	198.0	198	1.593348269302547	1		30822.60978520286	30923.0	19664.0	41048.0	2.5829347E7	3567.1341587904626	-0.9810793164082724	-896.0809758204662	0.007753836471214899	0.01709270929994908	1.7193357354633294	1.473552013897481	-0.905212528846878	1.166796773542972	7.975745704057566	11.595437546890851	0.7454300229132823	0.9539511085844229
ID603827	603827	9	1.0	37.48602200497364	26.007052937108234	0.0	42.0	42	1.7438646069500099	1		31575.38966202784	31587.0	20657.0	44090.0	3.1764842E7	3639.896766789965	-0.9810911522914961	-900.1895000866383	-0.0015280119900375807	-0.009351298305788278	1.8795711727641808	1.623273436967138	2.1475901595340487	1.1578894411504077	9.55378359067684	12.45710937723155	0.7736610060660207	0.9557774607703282
ID624306	624306	9	1.0	33.611548851107244	29.179450761795817	0.0	260.0	260	1.5900213639917908	1		31208.875894988076	31227.0	19952.0	44383.0	2.6153038E7	3823.2461198024284	-0.9810771656005141	-846.4335018439941	-0.017897696025629697	-0.03867544742687263	1.6989321686663008	1.5287372451073424	-1.4732341713204369	1.1113303964456023	7.942473820905966	12.148563306301247	0.6762632911952094	0.9293659621802007
ID608439	608439	9	1.0	35.49289323676815	26.809545612211583	0.0	94.0	94	1.6910079010931922	1		31479.810782241042	31439.0	21057.0	44872.0	2.9779901E7	3681.229866538672	-0.9810982265212286	-887.726344736334	-3.3858072650077284E-4	0.002910881637923189	1.8529408376357346	1.5469216809887576	-0.7811268455147313	1.1978245960399083	8.983408450934938	12.144183913717278	0.7654456143000867	0.9492717227523857
ID623304	623304	9	1.0	33.29123634768008	28.335420137755712	0.0	250.0	250	1.6653133638442583	1		31233.717415114956	31168.0	19457.0	46453.0	2.8516384E7	4096.593163769646	-0.9810826681490098	-790.8180214219256	-0.010593882438760322	-0.005427680551472784	1.816135615638356	1.5564371007529074	-0.7152852795607111	1.1668544875728177	8.712480259557527	11.72004931288756	0.7970632636172122	0.9390368852459017
[truncated: 3,076 more rows]
