# Supplementary material for: Adhesion pilus retraction powers twitching motility in the thermoacidophilic crenarchaeon Sulfolobus acidocaldarius
Source: Nat Commun. 2024 Jun 14;15:5051. doi: 10.1038/s41467-024-49101-7 (PMC11178785; doi:10.1038/s41467-024-49101-7)
Supplement: Supplementary file 15 — Source Data [file 41467_2024_49101_MOESM15_ESM.zip › TWITCHING FULL TRACK DATASET/Figure 1/MSD data/upsEflaJ_100X_1sec_interval_5min_total__14_spots.csv]

LABEL	ID	TRACK_ID	QUALITY	POSITION_X	POSITION_Y	POSITION_Z	POSITION_T	FRAME	RADIUS	VISIBILITY	MANUAL_SPOT_COLOR	MEAN_INTENSITY_CH1	MEDIAN_INTENSITY_CH1	MIN_INTENSITY_CH1	MAX_INTENSITY_CH1	TOTAL_INTENSITY_CH1	STD_INTENSITY_CH1	CONTRAST_CH1	SNR_CH1	ELLIPSE_X0	ELLIPSE_Y0	ELLIPSE_MAJOR	ELLIPSE_MINOR	ELLIPSE_THETA	ELLIPSE_ASPECTRATIO	AREA	PERIMETER	CIRCULARITY	SOLIDITY
Label	Spot ID	Track ID	Quality	X	Y	Z	T	Frame	Radius	Visibility	Manual spot color	Mean intensity ch1	Median intensity ch1	Min intensity ch1	Max intensity ch1	Sum intensity ch1	Std intensity ch1	Contrast ch1	Signal/Noise ratio ch1	Ellipse center x0	Ellipse center y0	Ellipse long axis	Ellipse short axis	Ellipse angle	Ellipse aspect ratio	Area	Perimeter	Circularity	Solidity
Label	Spot ID	Track ID	Quality	X	Y	Z	T	Frame	R	Visibility	Spot color	Mean ch1	Median ch1	Min ch1	Max ch1	Sum ch1	Std ch1	Ctrst ch1	SNR ch1	El. x0	El. y0	El. long axis	El. sh. axis	El. angle	El. a.r.	Area	Perim.	Circ.	Solidity
			(quality)	(�m)	(�m)	(�m)	(sec)		(�m)			(counts)	(counts)	(counts)	(counts)	(counts)	(counts)			(�m)	(�m)	(�m)	(�m)	(radians)		(�m^2)	(�m)
ID341511	341511	0	0.9936838746070862	51.7348848353146	53.26855954454464	0.0	235.0	235	1.4333908231139443	1		25882.01617647059	25872.0	18123.0	35107.0	1.7599771E7	2800.08322378476	-0.9810163485420011	-955.3305228869965	-0.0030014892178815014	0.0022996761291664185	1.6062120744475692	1.293922433551991	-0.8603347724706389	1.2413511295559667	6.454745331412511	10.216424830094532	0.7771253719913697	0.9543218552354175
ID327686	327686	0	0.9950660467147827	51.66293383444867	53.39774276922771	0.0	137.0	137	1.40621759778372	1		25890.88379204894	25961.0	17403.0	33276.0	1.6932638E7	2799.0389362363126	-0.9808920180403079	-949.6734775886122	0.029638743068703552	-0.007347769836210102	1.5552112349908367	1.3251568222466639	2.342589607553905	1.173605424567139	6.212335897022207	9.774382228726399	0.8171205961919692	0.9674315321983709
ID322048	322048	0	1.0	51.65423827849112	53.63716286855758	0.0	97.0	97	1.40352523920106	1		25773.72043010751	25861.0	17956.0	33851.0	1.6778692E7	2801.8193350635247	-0.9810157237141772	-950.7118423493511	-0.004692561808590792	-0.005701367272891942	1.5244516909727468	1.3068456857499744	-0.9980191144866184	1.166512395147781	6.188570266199622	9.39901368908829	0.8803099814089269	0.9687500000000004
ID314369	314369	0	1.0	51.92841528453327	53.72344131563324	0.0	43.0	43	1.432334918128571	1		25818.574593796133	25905.0	18115.0	34946.0	1.7479175E7	2971.4820633955337	-0.9809435611656724	-894.5228112536516	-0.0015872197517067756	0.0036781214908571014	1.5371216514334063	1.3554472213446551	-0.5823100356039499	1.1340328322843314	6.445239079083471	10.032438636864718	0.8047034653456928	0.9542575650950038
ID324609	324609	0	1.0	51.85940006534867	53.94869298595758	0.0	115.0	115	1.421732737444523	1		25870.15844544092	25867.0	17039.0	35226.0	1.7307136E7	2983.8546065753294	-0.9810236081292834	-896.4317814034267	-0.007245448273932978	-0.0023205682485965087	1.5704940765097186	1.310109502223212	2.4902987967074086	1.1987502371707424	6.350176555793162	10.311347075532556	0.750524465279312	0.9468462083628632
ID330243	330243	0	1.0	51.61456833415825	53.60187312628825	0.0	155.0	155	1.45902180832263	1		25776.80796586063	25692.0	16899.0	34738.0	1.8121096E7	2910.1037730969106	-0.980996461086174	-914.4997938628093	-0.010859266669439871	0.010956345624167802	1.5824928917743353	1.368361346588021	2.417809473217227	1.1564875723216286	6.687648513473785	10.448794987577172	0.7697521088161728	0.9493927125506068
ID339971	339971	0	1.0	51.403000610880135	53.27200120667056	0.0	224.0	224	1.436027188819729	1		25952.355359765003	25926.0	17540.0	35230.0	1.7673554E7	2880.0638917552774	-0.9810425856427072	-932.6386510520252	-0.005126733937597619	-0.004478395755768274	1.5735195493656606	1.3301024699014143	-1.097239584731301	1.1830062607749974	6.478510962235094	10.294976299795099	0.7681293499606074	0.9335616438356157
ID347651	347651	0	0.9924730658531189	51.88268572782492	54.04427605241068	0.0	277.0	277	1.422796510685343	1		25841.84005979076	25937.0	17704.0	34653.0	1.7288191E7	2862.6315642925183	-0.981055127147148	-934.9528098859581	0.0022937573944176656	-0.006098203174592339	1.5286581912781971	1.3410319302944977	-0.6612048986915796	1.1399118520186882	6.3596828081222005	9.679626702597583	0.8529588933032567	0.9625899280575547
ID331266	331266	0	0.9949806928634644	51.992801520859395	53.49064034239067	0.0	162.0	162	1.429691743855353	1		25774.31804733727	25818.0	17064.0	33811.0	1.7423439E7	2929.4825412411624	-0.9810212700060595	-909.572960383992	-5.6261076857776256E-5	8.38285522477157E-4	1.5568075775575607	1.3446313829585832	-0.8723496226542928	1.157795063604813	6.4214734482608975	9.336898689397692	0.9256339224909208	0.9804063860667631
ID332290	332290	0	1.0	51.53058271742477	54.05064653652504	0.0	169.0	169	1.401907342133945	1		25821.749235473995	25796.0	17095.0	34174.0	1.6887424E7	2940.5144279326314	-0.9809194277458394	-902.8888308662054	-0.006241551070381751	-0.008091556657877511	1.513829610020596	1.32625578920005	-0.6859472540861085	1.141431104277165	6.17431088770608	9.674081633015186	0.8290464455729711	0.9558498896247242
ID323597	323597	0	0.9888803958892822	51.651875374972164	53.29558986204141	0.0	108.0	108	1.4370803808856274	1		25827.533136966118	25747.0	18037.0	35566.0	1.7536895E7	2824.2214310756385	-0.9809821675673502	-943.4399773884476	-0.020520661906144023	0.01897118244837599	1.6017634999351624	1.3195750560593957	-0.8807887721889287	1.2138479676316836	6.488017214564121	10.109794435614633	0.7976956198743727	0.9512195121951216
ID338442	338442	0	0.9962100386619568	51.69473330140027	53.67288733272868	0.0	213.0	213	1.4270436738957706	1		25838.408345752614	25883.0	17172.0	35204.0	1.7337572E7	2906.459767872007	-0.981014922925506	-918.7443612365603	2.0710954566249084E-5	4.0572529464391377E-4	1.541451779262513	1.3326261009282834	-0.818202406752726	1.1567023775001597	6.397707817438317	9.620889788640081	0.868567923624095	0.9600570613409418
ID336917	336917	0	1.0	51.78875634412413	53.75841623453042	0.0	202.0	202	1.4683249109216374	1		25795.500701262274	25777.0	18226.0	35022.0	1.8392192E7	2820.9705498369276	-0.9810154484912694	-945.0415650405957	-0.003666891183666084	-0.011145569836657421	1.6055279405745835	1.3613417236058154	2.403814950886111	1.1793717277113838	6.773204784435071	10.61627514880565	0.7551961003786873	0.9550938337801608
ID312853	312853	0	1.0	51.84950672303633	53.77907976773031	0.0	32.0	32	1.4270436738957708	1		25878.648809523795	25885.0	17301.0	34628.0	1.7390452E7	2873.665573582185	-0.9809617110456071	-928.0246450519437	-0.0024304868214075595	0.002775007287116007	1.5415861075176576	1.3263164584017557	-0.6653249670809065	1.1623063996169565	6.397707817438319	9.564211770568644	0.8788927837596904	0.9628040057224608
ID321047	321047	0	0.9957477450370789	51.76200064563708	53.77097575426615	0.0	90.0	90	1.387806561689888	1		25828.442700156953	25921.0	17472.0	33717.0	1.6452718E7	2808.501721569817	-0.980947669791936	-947.0027993479096	0.002723796282512307	-7.122090164587319E-4	1.4683163627378286	1.330642732254697	-0.4831431592720228	1.1034640081412774	6.05072960742866	9.34775058898435	0.8701685388605014	0.9643939393939392
ID318480	318480	0	1.0	51.56138277541321	53.84829550692176	0.0	72.0	72	1.3943323338612081	1		25876.178849144664	25960.0	17271.0	34564.0	1.6638383E7	2905.3349103818323	-0.9809353382280444	-916.5268931381217	0.007832313118567542	0.0027107818651117364	1.4634969727666045	1.3526560988456977	-1.0235555244795402	1.0819431295326978	6.107767121402861	9.699373452016545	0.815839956566504	0.9504437869822486
ID346641	346641	0	0.9904592633247375	51.94228488004201	53.9228079363445	0.0	270.0	270	1.410514682200851	1		25794.593607305946	25868.0	17212.0	34687.0	1.6947048E7	2980.107095824078	-0.9809638117735955	-892.0717985549616	0.008548153737019561	0.009468924954797097	1.5306903554398679	1.3269929269183316	-0.7724939445141121	1.1535030250647844	6.250360906338328	9.649048948597494	0.8436181988019102	0.9633699633699627
ID311321	311321	0	0.9621232151985168	51.70273617229312	53.80087352608918	0.0	21.0	21	1.3697003833214216	1		25832.511254019315	26058.0	18890.0	32030.0	1.6067822E7	2461.804239128165	-0.9811295049337444	-1091.1542534353575	0.011971440694257696	-0.00262161828518185	1.467421635601714	1.3182131988486112	-0.4585328373431158	1.113189912590337	5.893876443999638	9.421796888935509	0.8343406741588182	0.9604957397366384
ID340507	340507	0	1.0	51.697321726015424	53.67411476758489	0.0	228.0	228	1.434973223768514	1		25966.02055800292	25912.0	17352.0	34884.0	1.768286E7	2937.0554456382356	-0.981002896670208	-913.0743690560583	-0.0030717062670643958	-0.01058732236314464	1.5580339809615509	1.3336566687866016	-0.8610156996484886	1.16824218513382	6.469004709906053	10.47703276950905	0.7405778640642536	0.9517482517482512
ID334373	334373	0	0.9805198311805725	51.804334858426444	53.464423341276536	0.0	184.0	184	1.4190698155761323	1		25886.118618618595	25894.0	18083.0	34302.0	1.7240155E7	2842.4687034810718	-0.9808936007313853	-935.0703649019861	-0.0034924102219419397	-0.025430450821737494	1.5609854716676634	1.335646665558225	2.1561127348310323	1.1687113904598858	6.32641092497059	9.87463044328234	0.815315238032065	0.96101083032491
ID349733	349733	0	0.9785192012786865	51.489422078752554	53.215888138287575	0.0	291.0	291	1.404064123935527	1		25744.5153374233	25777.0	17998.0	34291.0	1.6785424E7	2602.2295807355335	-0.9810116338423974	-1022.2465806302853	-0.01230315310250214	-0.01641851431055391	1.5523809248366378	1.3011160320881834	2.1261336189430846	1.193114900248516	6.193323392364143	9.599088834786167	0.8446438031117017	0.9594992636229744
ID308773	308773	0	1.0	51.39013336811175	53.867491277932906	0.0	3.0	3	1.448614957879475	1		25858.675792507238	25795.0	16940.0	34708.0	1.7945921E7	2933.844566344794	-0.9809073296698559	-905.6501875949077	-0.003008984333210205	-0.004205632651368942	1.5608352322366212	1.3531735636787579	-0.6765988907643175	1.153462699931346	6.59258599018347	10.056048458965506	0.8192396290133912	0.9591977869986166
ID332839	332839	0	1.0	51.44252399038753	54.13642172605031	0.0	173.0	173	1.3872613616839002	1		25857.52830188683	25946.0	17885.0	33385.0	1.6445388E7	2822.0387806535728	-0.9809803857646582	-945.1759155129398	5.664501524894718E-5	0.006107787901887025	1.4954722538702088	1.3058863992340373	-0.7349066329497996	1.145177907318257	6.045976481264157	10.22898554997415	0.7261246619018462	0.9401330376940131
ID310305	310305	0	1.0	51.40677736580166	53.67162903527034	0.0	14.0	14	1.4180032466050232	1		25854.583208395798	25856.0	17707.0	34980.0	1.7245007E7	2767.970340340174	-0.9809516780203084	-962.0485635596334	-0.0051276546752206074	8.125804775067871E-4	1.499728449438445	1.3531871280274799	-0.9342522130463911	1.1082934639088506	6.316904672641547	9.327301869550167	0.912435390893683	0.9736263736263739
ID314915	314915	0	1.0	51.84610366534719	53.77936365198709	0.0	47.0	47	1.433918484027496	1		25806.243362831843	25817.0	17272.0	35386.0	1.7496633E7	2941.2947944260995	-0.980997301226668	-905.8760097431752	-0.0064232889691172145	-0.017779512999061747	1.5850922641368392	1.3395329094468484	2.402495643210946	1.183317149551326	6.459498457577021	10.313805547365044	0.7630812538621542	0.927645051194538
ID344108	344108	0	1.0	51.76096439688607	53.94353303084355	0.0	253.0	253	1.430749599526434	1		25890.875370919883	25846.0	16997.0	34972.0	1.745045E7	2926.961391260636	-0.9810123524908863	-914.035473909359	0.011301568832190885	-0.016226952432109944	1.5570465927080108	1.355271223341723	-0.6228793113532665	1.1488819107873962	6.430979700589938	10.38269259294372	0.749664613393425	0.9286204529855875
ID335407	335407	0	0.9950791001319885	51.78692466073027	53.58573676227303	0.0	191.0	191	1.4094416393051823	1		25794.766055045864	25877.0	17797.0	33726.0	1.6869777E7	2806.9140044707033	-0.9810233735432276	-950.1514331009056	-4.418176835518616E-4	5.727957466034547E-4	1.5591843973072912	1.3241414799148128	-0.8867205375483602	1.177505894164421	6.240854654009296	9.267435386601916	0.91313459907569	0.9762081784386619
ID316975	316975	0	0.9906288981437683	51.89754245167551	53.53284090427935	0.0	61.0	61	1.4110508976477822	1		25805.2617246596	25840.0	17481.0	33726.0	1.7057278E7	2886.6931929956336	-0.9810123747450503	-923.7223880687685	-0.008784168645351796	-0.013424823959886655	1.5492873571614207	1.3238862597853611	-0.9285731402364613	1.170257146873481	6.255114032502843	9.46108656247866	0.878138591404261	0.9683590875643854
ID322607	322607	0	1.0	51.293285031605144	53.068982119579516	0.0	101.0	101	1.4418102248778721	1		25779.920058139527	25741.0	18079.0	35706.0	1.7736585E7	2853.9071607870924	-0.9810143866195244	-933.5175014276009	-0.004711875604018012	0.02083867234935954	1.5926133271417258	1.3268495432033305	-1.054744299969555	1.2002968500081617	6.53079535004477	10.175615223246258	0.7926009456175659	0.966924700914849
ID326184	326184	0	0.9968345761299133	51.51564664809307	54.06248553370024	0.0	126.0	126	1.4046028019234778	1		25815.723502304114	25805.0	17709.0	34466.0	1.6806036E7	2914.3751778516034	-0.9809928168123203	-914.3593373910654	0.00180026118792232	0.0038123877635358816	1.5419799928651865	1.320198811723858	-0.8115110329216259	1.1679907444029103	6.198076518528663	10.439912204309298	0.7146166072051917	0.9334287759484613
ID348712	348712	0	0.9916179776191711	51.27455985255924	53.09214389445548	0.0	284.0	284	1.4407604903194327	1		25751.231778425677	25665.0	18216.0	35549.0	1.7665345E7	2820.9427797525946	-0.9809905308723499	-942.1684415497117	-1.302481784606729E-4	-0.004417367352662564	1.5812710087903163	1.3170911012009956	-0.9632740351255072	1.2005783102994372	6.521289097715738	10.844672847192951	0.6968036345200793	0.9295392953929541
ID350763	350763	0	1.0	50.634734132738686	54.0239849284394	0.0	298.0	298	1.4099782628309283	1		25786.96951219512	25773.0	16225.0	35092.0	1.6916252E7	3082.17377721669	-0.9810355983743376	-865.6031013544646	-0.002404257728697396	-0.010007374918520457	1.5286614552767832	1.3260050840284479	-0.8364919041526437	1.1528322731860563	6.245607780173809	10.071537127800802	0.7737364477150125	0.941260744985674
ID338986	338986	0	0.9952934980392456	51.57979895418499	53.92370428007302	0.0	217.0	217	1.3970424089815827	1		25857.611455108366	25949.0	17668.0	33406.0	1.6704017E7	2817.9598440906384	-0.9809222651691668	-943.6075022860919	-2.0836989117650504E-4	-0.011280940385508552	1.4860766002349661	1.3391746841547152	-0.7687209954185555	1.109695858067221	6.131532752225437	9.03108423346786	0.944711344281156	0.9862385321100913
ID345642	345642	0	1.0	51.38913351936907	53.95816052446658	0.0	263.0	263	1.4579844659886303	1		25819.24928774926	25745.0	17415.0	34809.0	1.8125113E7	2879.1220416855563	-0.9810182566483949	-926.9461917668516	0.0046526359664791584	-0.013377720560998398	1.567708748401174	1.407835527241831	2.3941866034948474	1.1135595870865396	6.67814226114476	9.971427918012479	0.8440162768981296	0.9564329475833904
ID320054	320054	0	1.0	51.83543773321139	53.32950524515288	0.0	83.0	83	1.4339184840274972	1		25852.635294117634	25788.0	17921.0	34993.0	1.7579792E7	2858.4441089404886	-0.9809326678409104	-930.5814179450743	4.0296029551902824E-5	0.015098149083231316	1.6375861203767905	1.2759378172533087	2.3054632484092323	1.2834372476724583	6.459498457577029	9.69034656212101	0.864430425321395	0.9679487179487181
ID313393	313393	0	1.0	51.72320263238877	53.65399175779942	0.0	36.0	36	1.4291625223884492	1		25886.149187592342	25852.0	17536.0	34529.0	1.7524923E7	2832.694523977423	-0.9809502328643429	-941.1416768550105	0.003177810234687969	0.00596116252564098	1.528604684709479	1.3627663223454187	2.4193537216002445	1.1216924425301622	6.416720322096378	10.590214971255593	0.7189743928515163	0.9336099585062246
ID343091	343091	0	1.0	51.746578561178055	53.58080656364891	0.0	246.0	246	1.42916252238845	1		25924.354074074065	25943.0	16156.0	35227.0	1.7498939E7	2991.6822164524483	-0.9809507821851449	-892.4677886878715	-0.0026279970421641896	-0.030122027293317102	1.5839861912821078	1.3625446808679527	2.156350528616737	1.162520549618303	6.416720322096385	10.157396857644954	0.781552456790529	0.9388038942976352
ID315960	315960	0	1.0	51.31360859908437	53.476859753762376	0.0	54.0	54	1.4579844659886292	1		25812.81312410841	25724.0	18127.0	35050.0	1.8094782E7	2751.8072452531105	-0.9809834743822068	-967.7826715858848	-0.00369853753846457	5.900300725544183E-4	1.5839381103572716	1.3329611227272846	-0.8913784415618284	1.1882853020622832	6.678142261144751	10.177680839948598	0.8101545488567999	0.9629883481836871
ID326725	326725	0	0.991371750831604	51.72927250142127	53.49468417984433	0.0	130.0	130	1.4349732237685147	1		25856.313782991216	25875.0	18451.0	34419.0	1.7634006E7	2741.5656263312057	-0.9809547171067476	-971.5373266416794	-0.007542788933325956	0.00539276009197966	1.5903246510268347	1.3252385252835288	-0.7279538641082502	1.2000289915255762	6.469004709906058	9.467649861239716	0.9069074196125121	0.9819624819624814
ID311873	311873	0	0.9936658143997192	51.74568900253926	53.12041015308545	0.0	25.0	25	1.4259830690120598	1		25861.744427934616	25874.0	17576.0	34335.0	1.7404954E7	2868.2997914294606	-0.9810045867663733	-931.2913347970939	-0.005264795155622414	0.007987239037679032	1.5879673072837042	1.2973544022034798	2.215646432987045	1.2240042540316167	6.388201565109295	9.546271573695636	0.8808884278161455	0.9689978370583994
ID329283	329283	0	1.0	51.829733571773716	53.53160189193512	0.0	148.0	148	1.4349732237685142	1		25832.589705882347	25810.0	17638.0	34492.0	1.7566161E7	2884.847623241044	-0.9810163900096888	-925.4916896589168	-0.014723922941453634	-0.017580585770694882	1.5688678878573987	1.3297550646645402	-0.9011703064341398	1.1798171930656869	6.469004709906056	9.919125294993956	0.8262292753634306	0.9591261451726567
ID347213	347213	0	1.0	51.71242084844811	53.94988312861604	0.0	274.0	274	1.4110508976477831	1		25810.007587253407	25857.0	17669.0	34069.0	1.7008795E7	2799.258170011111	-0.9809785364575363	-951.0224070426674	0.006428718402777263	0.007484306284302005	1.5686188925328342	1.3149601535728932	-0.6733168808282756	1.192902224657319	6.255114032502851	9.846479096863229	0.8107429276618535	0.9515545914678238
ID319053	319053	0	0.9968265891075134	51.69971935324302	53.958970400416874	0.0	76.0	76	1.4013676280264995	1		25869.024653312823	25915.0	17534.0	34561.0	1.6788997E7	2896.9752759371763	-0.9810005898845042	-922.1348016497964	0.004274823784223796	-0.016342775737978557	1.5256126930498894	1.316687424877688	-0.7134655099940177	1.1586749172390776	6.169557761541564	9.86208850262197	0.7971244079997183	0.9481373265157047
ID335951	335951	0	1.0	51.66745424592937	53.89732431075491	0.0	195.0	195	1.3741116681181356	1		25761.700320512824	25835.0	17898.0	33390.0	1.6075301E7	2669.4562052443166	-0.9809245678077166	-992.5284048378664	0.007468776323759745	0.0026696441840058913	1.443110320138951	1.3270298224388786	-0.6987989999953436	1.0874739178707635	5.931901453315771	9.283389243136606	0.864949338311022	0.9659442724458206
ID341071	341071	0	1.0	51.44900555845718	53.22049759094144	0.0	232.0	232	1.4259830690120598	1		25970.86943620177	25946.0	17292.0	34973.0	1.7504366E7	2884.4448186098703	-0.9809578798341269	-927.6610203131005	0.010286219611686603	0.0013694686397885956	1.5663250785412262	1.3105868679753307	-1.0422180932633902	1.1951325904561934	6.388201565109295	10.081631963684027	0.7898175805669726	0.935281837160752
ID321615	321615	0	0.9950622916221619	51.67017389508268	53.842416071814036	0.0	94.0	94	1.4013676280264995	1		25782.972265023105	25890.0	17695.0	34537.0	1.6733149E7	2928.0224949120643	-0.9810082955014642	-909.6981337491337	-7.812591491987825E-4	0.005684068076748618	1.4910111816519922	1.3415688607195584	2.197786761269194	1.1113937012910986	6.169557761541564	9.368141445011393	0.8833992373525895	0.9672131147540989
ID339534	339534	0	1.0	51.58090986196987	53.871034158258375	0.0	221.0	221	1.386170318367905	1		25937.684542586732	25993.0	17279.0	33972.0	1.6444492E7	2959.4926300005673	-0.9809807377822967	-904.0880952080408	-0.008444726183216213	0.0035547703152142176	1.4928551607579206	1.2921265826085042	-0.7660445488532296	1.1553474565504194	6.036470228935121	9.410329435441874	0.8566102609108744	0.9679878048780488
ID342094	342094	0	0.990505039691925	51.72411638051734	53.19929012104886	0.0	239.0	239	1.431278234164656	1		25887.93026706231	25934.0	17877.0	34601.0	1.7448465E7	2875.521112724	-0.9809725751232158	-928.2984284669944	-0.010223319178061794	0.024185539476042465	1.5819468059140467	1.3252132663617266	-0.9052251535296723	1.193729979973082	6.435732826754452	9.636421497824381	0.8709160513875874	0.9664525339043538
ID325192	325192	0	0.995893120765686	51.520287825457196	53.39432149084519	0.0	119.0	119	1.4029861474818452	1		25836.877112135175	25852.0	18373.0	33888.0	1.6819807E7	2699.438138738381	-0.9809876227504303	-987.6970133203915	0.012376471183967166	0.0268629577264326	1.5460914110338393	1.3220156545910073	-0.9880268968790868	1.1694955393793385	6.18381714003511	9.473452429037634	0.8658645224591558	0.9637037037037032
ID330825	330825	0	0.9817990660667419	51.73635939113786	53.24793209538927	0.0	159.0	159	1.4078305414580086	1		25721.909785932763	25699.0	18262.0	34474.0	1.6822129E7	2784.818278601887	-0.981034343687976	-955.5483801269305	0.013942678292441689	-0.0036657952743812607	1.5584244735922148	1.3192621479461968	-0.8498690876425681	1.1812849144639992	6.226595275515757	9.568356972233762	0.8546450133551016	0.9555069292487238
ID331851	331851	0	0.994698166847229	51.92761339761893	53.494752457798924	0.0	166.0	166	1.4254524706424296	1		25812.032786885236	25889.0	17562.0	33801.0	1.7319874E7	2917.448778478009	-0.9810118284716766	-914.1975677519989	-0.008854794646765973	0.017449864058593063	1.550109158684303	1.3358553271150686	-0.9115117648106864	1.1603870024098641	6.383448438944772	9.98303289423009	0.8048968255704505	0.9579172610556348
ID309333	309333	0	0.9861752986907959	51.733724620963386	53.34502146013851	0.0	7.0	7	1.4238594891755558	1		25877.007451564812	25894.0	17750.0	34149.0	1.7363472E7	2754.462217187694	-0.9810137908668807	-970.8319920648513	-0.028915816081748612	0.021356212381333107	1.5776665385493296	1.2929038854108448	2.0756153808738294	1.2202504427063394	6.369189060451227	10.313419329158323	0.7524690693053734	0.9544159544159546
ID345175	345175	0	0.9968274235725403	51.66146466186342	53.776422482674185	0.0	260.0	260	1.4002875757442574	1		25869.83540372671	25909.0	17845.0	33630.0	1.6660174E7	2776.7446816908237	-0.9809503344421872	-959.5052969286646	0.004914367891212612	-0.0043249642834474085	1.5132686121980505	1.3049686321691067	-0.7642993643077968	1.1596206796807902	6.160051509212534	9.766875364581706	0.8114895214641624	0.9494505494505502
ID317520	317520	0	1.0	51.817937512599606	53.644108311192035	0.0	65.0	65	1.4142639209296388	1		25887.434190620275	25939.0	17249.0	33768.0	1.7111594E7	2866.1233289847187	-0.9809574252660376	-930.5690831614464	-0.009948250787747834	0.008496030424732985	1.5001914773980878	1.3752359776000802	-0.7948076368493321	1.0908611335314737	6.283632789489933	9.282310395745412	0.9164493921080573	0.9821693907875183
ID333392	333392	0	1.0	51.684352816002345	53.75472704120159	0.0	177.0	177	1.422264723520183	1		25859.354260089684	25940.0	17584.0	35721.0	1.7299908E7	2900.0890284291117	-0.9810398564083077	-922.7442992515093	-4.8733616911884984E-4	-0.00965847754459196	1.5375433095514828	1.336509511994658	2.122541136824766	1.150417034635836	6.354929681957681	9.800546023886865	0.8314192363435566	0.9604885057471264
ID324178	324178	0	1.0	51.42446421675896	52.90145262878858	0.0	112.0	112	1.4564270671471402	1		25813.900284900268	25793.0	17738.0	35441.0	1.8121358E7	2925.7776680634115	-0.9810362567827168	-912.8581456516663	-0.008900111696970331	-0.009458522740083599	1.5748432692882823	1.3922738617391512	-0.9359316021360373	1.131130385024305	6.663882882651218	9.546215733622788	0.9189137083610058	0.9852424455375969
ID328275	328275	0	1.0	51.408218949948335	54.06474747659275	0.0	141.0	141	1.4089048113903362	1		25871.8125	25855.0	16722.0	33699.0	1.6971909E7	2898.619007833961	-0.9810145506652491	-922.4021016649748	0.005609047111255719	0.009026236605074955	1.4999505419184684	1.3318907872271972	-0.45373356824019795	1.1261813328111887	6.236101527844791	10.212078120228732	0.7514408219708915	0.9507246376811598
ID348252	348252	0	0.9945371150970459	52.02053140988476	53.81643596471133	0.0	281.0	281	1.4227965106853422	1		25864.899850523172	25922.0	17178.0	34305.0	1.7303618E7	2950.8389800297227	-0.980953067477666	-902.8559643939363	0.005571117577149257	-0.009426620289302667	1.573286491632421	1.3323162411946372	-0.7620542754829679	1.1808656556056953	6.359682808122192	9.469281193056307	0.8912741139227938	0.9695652173913047
ID313951	313951	0	1.0	51.68468437565461	53.836496447369704	0.0	40.0	40	1.4318066736266943	1		25837.53471196458	25830.0	17173.0	35458.0	1.7492011E7	2924.3264572296075	-0.9809851177157324	-911.6413025920756	0.001037051504892939	-0.005567176087966614	1.5351291374480511	1.3652430455649849	2.2548936593337	1.1244365187831897	6.4404859529189675	10.519975276040231	0.731305876187818	0.9390159390159395
ID346206	346206	0	1.0	51.31993553197517	54.485218938590414	0.0	267.0	267	1.4439074044952322	1		25779.050651230074	25756.0	17023.0	35567.0	1.7813324E7	2914.16058195679	-0.9809697140039115	-911.9976521697544	6.87188505850214E-4	0.008872409905106522	1.5876515028589748	1.328678670053953	2.5098311853181485	1.1949100551109968	6.549807854702836	9.51572401612568	0.9089808802657225	0.9821810406272274
ID337497	337497	0	0.9948229789733887	51.53427839378782	53.49291448701395	0.0	206.0	206	1.4217327374445232	1		25800.76417910447	25781.0	18426.0	34158.0	1.7286512E7	2757.2763767074607	-0.9809402945623227	-963.1826593220263	0.01825603683413654	0.0017660664240331887	1.560791462635533	1.3247990151129718	-0.9878882230814193	1.1781345282042175	6.350176555793163	10.088743697212369	0.7840097909173468	0.9375438596491229
ID315495	315495	0	0.9825066924095154	51.801780781808	53.55467949277892	0.0	51.0	51	1.418536631332033	1		25793.203007518798	25793.0	17667.0	34656.0	1.715248E7	2768.385256807915	-0.981045998716088	-964.4888455904031	-0.0023932871498619267	0.007614466168764894	1.5788636184831744	1.2936071593237626	2.3743584263778557	1.220512430766486	6.321657798806066	9.540177043870525	0.8728266107164017	0.9736456808199121
ID349293	349293	0	0.9821735620498657	51.710642732731195	53.1516326508938	0.0	288.0	288	1.411050897647783	1		25716.133942161323	25813.0	18004.0	33579.0	1.68955E7	2676.195264706412	-0.9811066761241996	-997.9889630312933	-0.009995188070785017	0.020748124920738256	1.570112201576581	1.2983862540733222	-0.7993741399824997	1.2092797475718762	6.255114032502849	9.589656975521134	0.854749686513001	0.9748148148148148
ID310893	310893	0	1.0	51.838826512738734	53.86301989216497	0.0	18.0	18	1.4312782341646553	1		25910.091851851827	25904.0	17089.0	35800.0	1.7489312E7	3031.996274235999	-0.9809943959804679	-882.1757896262573	0.007663289486709593	-0.004465616344432691	1.5569947885954687	1.3321749725824708	-0.6460895225003129	1.1687614770131707	6.435732826754448	10.190953689354881	0.7787144155754675	0.9555398729710657
ID329836	329836	0	0.9875389337539673	51.73735302706695	53.166790749201105	0.0	152.0	152	1.418003246605024	1		25738.501506024088	25690.0	18141.0	34846.0	1.7090365E7	2825.109410179525	-0.9810002395223366	-940.803598851688	0.010844866146444476	0.006036511575713886	1.5840540167875583	1.296499211246471	-0.8473835972138091	1.2217932745710107	6.316904672641555	9.934957666176365	0.8042334737960242	0.955427749820273
ID323182	323182	0	1.0	51.75172033364718	53.340697885386845	0.0	105.0	105	1.427573680849568	1		25883.16641901932	25892.0	17501.0	34459.0	1.7419371E7	2884.446681733517	-0.9809540019717067	-924.3358410172042	0.022553316856884276	0.022363552532967006	1.5471528612379346	1.359934081036058	-0.886108172319692	1.1376675405172911	6.402460943602838	10.057834666447935	0.7953308293539865	0.9655913978494621
ID312425	312425	0	1.0	51.71665466609227	53.29038968436769	0.0	29.0	29	1.4121227177017948	1		25845.251896813334	25913.0	18175.0	34132.0	1.7032021E7	2755.0544327350453	-0.9810044569802536	-968.9466121111126	-0.00850694739696403	-2.6115664474877636E-4	1.5398153462208761	1.3033135525356163	-1.1016622286741764	1.1814619308033296	6.264620284831882	9.943157420527644	0.7962619918318639	0.9536903039073806
ID327275	327275	0	1.0	51.73569707836433	54.09560662671265	0.0	134.0	134	1.4291625223884505	1		25853.797919762255	25877.0	18178.0	35029.0	1.7399606E7	2935.252347926422	-0.9810859917873122	-913.7605473661558	0.004154733701731799	0.0013921498821276386	1.508114473971104	1.3628568795246383	2.633623847824264	1.1065831611732637	6.41672032209639	10.009698489401071	0.8047870562262365	0.960170697012802
ID318068	318068	0	0.9968414902687073	51.81788597731955	53.780043625091295	0.0	69.0	69	1.4291625223884492	1		25869.60830860534	25866.0	18008.0	34882.0	1.7436116E7	2893.5522718222014	-0.9809879926534124	-922.6229103353538	-0.008432566951542398	0.0066537363824479565	1.5410196961297373	1.3395891552483268	2.616729410311681	1.1503674018950014	6.416720322096378	10.049200762740679	0.7984724376272961	0.9581263307310152
ID338037	338037	0	1.0	51.607129998120776	53.62264650825907	0.0	210.0	210	1.4142639209296393	1		25859.680786686793	25876.0	16428.0	34565.0	1.7093249E7	2920.151260519241	-0.981007388872222	-914.819492115618	-0.0028032624827416526	-0.0011638338161406561	1.4945250001486403	1.3635221698573357	-0.7586374364330123	1.0960767878860462	6.2836327894899355	9.646208527035881	0.8486084837442598	0.9635568513119536
ID336500	336500	0	0.9936789274215698	51.83518142510964	53.7561078652426	0.0	199.0	199	1.417469661168782	1		25760.112951807245	25816.0	17344.0	34618.0	1.7104715E7	2897.1044077691186	-0.9809740266676783	-916.9047799021797	-0.004315911506516711	0.004070730799344965	1.5415022969417667	1.3172395761852533	-0.6647635934083818	1.1702520367676637	6.312151546477029	9.873597175074142	0.8136478319619523	0.9574621485219903
ID333943	333943	0	0.9948447346687317	51.83984132485502	53.41589002266217	0.0	181.0	181	1.4402353361229012	1		25821.30466472302	25850.0	18444.0	34244.0	1.7713415E7	2807.58735330888	-0.9810367762987982	-951.5859475640412	0.008610543385303728	0.012928930572403187	1.594164779875163	1.3323747348741226	-0.7220131009393768	1.1964837955485348	6.516535971551218	9.939725973907096	0.8288536184222794	0.9600840336134453
ID343671	343671	0	1.0	51.83176750180766	53.39377326936174	0.0	250.0	250	1.4265134700231528	1		26332.078986587185	25876.0	17478.0	35225.0	1.7668825E7	3429.289486222908	-0.9806054023850941	-776.4696852595895	0.011982523145646167	-0.012649980947810627	1.5653343626015481	1.3249831372702519	-1.2294795774345229	1.181399459789708	6.392954691273807	10.000650053284016	0.8032579442262954	0.9451862262825014
ID350327	350327	0	1.0	51.14636058733842	54.07792391217789	0.0	295.0	295	1.424921674693793	1		25745.70746268661	25675.0	17746.0	35527.0	1.7249624E7	3001.4420033785864	-0.9810214487168358	-886.7890360003594	-0.016065750543619795	-0.01417753493412758	1.5643412932165406	1.3229239615389188	2.489470591846482	1.1824876853819988	6.378695312780259	9.801818926122257	0.834311771837055	0.9767103347889373
ID316540	316540	0	0.9827536344528198	51.783775311646124	53.33218597173627	0.0	58.0	58	1.4121227177017945	1		25776.884322678852	25820.0	18172.0	33732.0	1.6935413E7	2739.0215442991584	-0.9809604675559589	-969.7509117240833	-0.015689083841981637	-0.00999527460306221	1.5669502033628786	1.314515254878804	-0.9815654811036645	1.1920365302320883	6.264620284831881	9.493080322890204	0.8735551035540634	0.9734121122599708
ID342653	342653	0	1.0	51.90892241050215	53.644782401742596	0.0	243.0	243	1.4318066736266926	1		25962.808888888878	26032.0	17053.0	34214.0	1.7524896E7	2986.887758391084	-0.9809502185240763	-895.1993112130727	-0.010443085899271417	-0.0089411620223714	1.5497506825436107	1.3358729197478996	2.2657781377008055	1.16010337483005	6.440485952918951	9.724508833272543	0.8558411242832915	0.9692417739628042
ID319615	319615	0	1.0	51.46368159165931	53.50550368086333	0.0	80.0	80	1.4051412734026876	1		25849.577335375197	25925.0	17913.0	34974.0	1.6879774E7	2788.869977343596	-0.9809426352955393	-954.1923726135436	0.008698085787192751	-0.0013274280234000294	1.515852670492468	1.3331522340020967	-0.9586741001520216	1.137043941292367	6.202829644693173	9.568164828367316	0.8514172040625223	0.9456521739130435
ID325753	325753	0	0.9919523596763611	51.88063182565758	53.74692437933491	0.0	123.0	123	1.4180032466050232	1		25793.585843373483	25853.0	17360.0	34123.0	1.7126941E7	2937.633313712329	-0.9810409258112477	-908.6866181763891	0.004820073955259072	-0.028615047872196462	1.5604506582908617	1.3249941492736277	2.3542735447643506	1.1777038103498896	6.316904672641548	9.820229294002852	0.8231347385098957	0.9540559942569996
ID344696	344696	0	1.0	51.791071024637496	53.74551167103345	0.0	257.0	257	1.4428591957149757	1		25838.471615720522	25830.0	16712.0	36831.0	1.775103E7	3047.4143542751344	-0.9810309986244092	-877.0080305385596	-0.007729694477378894	-0.012098480747378935	1.5699162641956153	1.3563053858087495	-1.0510719336835275	1.1574946768050265	6.540301602373795	10.042307250280448	0.8149681393005186	0.9470061940812105
ID332422	332422	0	0.9916892647743225	51.77245739634366	53.04316350080028	0.0	170.0	170	1.4174696611687836	1		25805.66666666667	25817.0	17760.0	35017.0	1.7109157E7	2842.129291281195	-0.9810868472223924	-941.9867000638366	-0.0027544526302307	7.650872874448574E-4	1.5808635834379972	1.2793182626553423	-0.9321818699563569	1.2357078215680044	6.312151546477043	10.03705312164982	0.7873626979356835	0.9492494639027881
ID309888	309888	0	0.9944286346435547	51.50208902687767	54.20482200198014	0.0	11.0	11	1.431278234164656	1		25854.367407407393	25836.0	17769.0	35522.0	1.7451698E7	2856.559144619734	-0.9810984511077061	-939.5845943533258	0.009104103810874727	0.004510107458104453	1.5316370883040598	1.3544892336501089	-0.7807320416591216	1.1307857236905225	6.435732826754454	10.039371199812626	0.8024072534529536	0.9548660084626232
ID320640	320640	0	0.9936997890472412	51.82997705968033	53.3322240313096	0.0	87.0	87	1.414798715397962	1		25870.88030303029	25863.0	17829.0	34513.0	1.7074781E7	2866.2847274674937	-0.9809821702347543	-931.1551102717095	-0.004229066936622843	0.024460768614862	1.6174056945146449	1.3023500956736664	-0.8204147376478897	1.241913138324	6.288385915654459	9.635910127922662	0.8510666426809927	0.9580014482259233
ID308353	308353	0	0.991607129573822	50.99919593611728	54.18543562604234	0.0	0.0	0	1.3943323338612073	1		25803.031298904538	25856.0	17945.0	34689.0	1.6488137E7	2727.2022056481605	-0.9811152277762965	-983.0863154702653	-0.013931134781447654	0.014719194439115561	1.4797205979184527	1.329055622772738	-0.6722395551627229	1.1133624301076206	6.107767121402853	9.28522889539567	0.8902400027847626	0.9654395191585273
ID334978	334978	0	0.991887629032135	51.448179814083765	54.2876564241648	0.0	188.0	188	1.4169358747965635	1		25777.263237518895	25874.0	17681.0	34439.0	1.7038771E7	2786.2593154667525	-0.9810615039766577	-958.5086055621357	0.0028197381469016155	0.0031128351722389995	1.5687199008907993	1.3024125958228678	-0.7005771599219119	1.2044723046460386	6.307398420312531	9.901362615474794	0.8084817059199181	0.9581227436823112
ID314509	314509	0	1.0	51.89581092294097	53.58745181316623	0.0	44.0	44	1.4275736808495667	1		25832.19762258546	25847.0	16958.0	34633.0	1.7385069E7	2989.2011571009043	-0.9809881330099373	-891.8158670167958	0.018406694073273385	0.008460169258006188	1.54328262582389	1.3520921075458936	-0.7762940971653921	1.1414034718574133	6.402460943602827	9.613584513480378	0.8705347355613122	0.9676724137931033
ID322191	322191	0	0.995137095451355	51.81438505646086	53.29043494054119	0.0	98.0	98	1.4281034911037889	1		25794.763392857163	25782.0	17911.0	34901.0	1.7334081E7	2858.5770274781858	-0.9810615230792479	-934.8950043629083	-0.018265585633162145	-0.005620212446359034	1.6112506894844696	1.3114035884000685	2.2664493311946754	1.2286459361074487	6.407214069767356	9.628700160115743	0.868447906490894	0.9649248389405868
ID328846	328846	0	0.9921385049819946	51.88314332886393	53.51349793471284	0.0	145.0	145	1.4051412734026874	1		25836.312883435563	25927.0	18242.0	32818.0	1.6845276E7	2709.401235333613	-0.9810923822769669	-989.6013908987685	0.01376686008677417	0.0024129819734518836	1.5332501377866359	1.3278264873772998	-0.8830107143260566	1.1547066972696751	6.202829644693169	9.661131978801944	0.835110007207697	0.9442836468885666
ID330376	330376	0	0.9949098825454712	51.887619490891026	53.464503422101885	0.0	156.0	156	1.433918484027497	1		25752.79320531759	25752.0	18116.0	34514.0	1.7434641E7	2822.8530672745296	-0.981097644771923	-947.0270316794384	0.007137247137760549	0.007424360792777911	1.5481480535142795	1.332509560587205	-0.5808534145543488	1.1618288523438793	6.459498457577028	9.794277769157619	0.8461820914098371	0.9590684544812984
ID340106	340106	0	1.0	51.34835773944775	53.523832643624594	0.0	225.0	225	1.4449548528770868	1		25959.707670043423	25914.0	17250.0	34595.0	1.7938158E7	2937.3592574237446	-0.9809151318867957	-908.4792192654228	0.005279485564297528	0.008112731421374366	1.525748133026796	1.3970232475798694	2.174033244267001	1.0921422643967613	6.559314107031858	10.796660274660987	0.7071139745668338	0.934959349593496
ID324757	324757	0	1.0	51.83420271128126	53.37762375556401	0.0	116.0	116	1.4201355835187586	1		25858.42578710646	25938.0	17250.0	33895.0	1.724757E7	2906.8058584834343	-0.9809689144503808	-917.081082713576	-0.019693492267048494	-0.025032230479043054	1.5531172320581794	1.345006960598821	2.132530737073484	1.1547280256205543	6.335917177299615	9.683858945496121	0.8490288459590635	0.9589928057553959
ID312982	312982	0	1.0	51.43376755344931	54.11247005713446	0.0	33.0	33	1.4201355835187595	1		25829.496996996968	25825.0	17145.0	34862.0	1.7202445E7	2863.3613877457137	-0.9809843286758856	-930.7224454531752	0.012942715882262973	-0.008505563870270513	1.5720432674090914	1.3340127949862972	-0.7183865615407916	1.1784319260785194	6.335917177299623	10.249630078564484	0.7578844084305225	0.9440509915014166
ID341654	341654	0	0.9883335828781128	51.60952767710183	53.266644964045604	0.0	236.0	236	1.4333908231139447	1		25867.275000000034	25822.0	18330.0	34615.0	1.7589747E7	2748.4111451243234	-0.9810184066894885	-972.8445868226497	0.00951038757776291	0.01493087183735004	1.5974852737154155	1.3158774428416236	-0.9334988985671179	1.2140076436492921	6.454745331412515	10.236428781315515	0.7740910347551049	0.9430555555555555
ID331408	331408	0	1.0	51.83010512792513	53.75241498984504	0.0	163.0	163	1.451223666921944	1		25756.610071942465	25726.0	17087.0	35079.0	1.7900844E7	2935.0488430091623	-0.9809825565651746	-905.3416863810675	0.006370525762685263	-0.00846572145393694	1.5862697364780414	1.3425318492249705	2.3619382786226355	1.181550916198955	6.616351621006046	10.278240174475544	0.7870293309926508	0.9501706484641638
ID338589	338589	0	1.0	51.47188744665314	54.125661392299655	0.0	214.0	214	1.4147987153979626	1		25878.700906344406	25938.0	17102.0	34578.0	1.71317E7	2934.604325771071	-0.9809951640028917	-910.3861746275963	1.9576021530266343E-4	-0.00782721293121558	1.537660885215279	1.3164629170950086	-0.7302966024122188	1.1680244579986956	6.288385915654464	9.965986412009862	0.7956250878297881	0.9504310344827586
ID347803	347803	0	1.0	51.83138261196928	53.95751923605756	0.0	278.0	278	1.395416995506265	1		25870.559190031167	25935.0	16501.0	34209.0	1.6608899E7	3012.9312418470395	-0.9809508030685004	-884.3356774577417	-0.0012679780192806432	-9.176686309737923E-4	1.5122094563508235	1.3120178975943966	-0.6861451375621789	1.152582948085907	6.117273373731891	9.451497946774381	0.8605308896814434	0.9647676161919045
ID327834	327834	0	0.9873702526092529	51.412582944523464	54.08978614908959	0.0	138.0	138	1.4137289241558424	1		25846.20909090909	25919.0	18052.0	35069.0	1.7058498E7	2749.5284140124813	-0.9810682851514474	-974.2668351011828	0.005687119865410545	0.0018751952380451989	1.5156190744383597	1.3480265395589546	-0.6860739021274628	1.1243243585799416	6.27887966332543	9.718668188440732	0.8353693063181243	0.9663496708119967
ID311462	311462	0	1.0	51.65918240254087	53.09955038670658	0.0	22.0	22	1.4412854531680865	1		25918.495639534904	25893.0	17274.0	35060.0	1.7831925E7	2935.4300325443787	-0.9810172820527646	-912.612297027099	-0.00808187633610939	-0.009394043457133511	1.587260795546642	1.3218643972484132	-0.9461372577138001	1.2007742994294095	6.526042223880256	9.787780743220729	0.8560345219280756	0.9703180212014133
ID323751	323751	0	0.9945644736289978	51.90596634379724	53.455467267825696	0.0	109.0	109	1.4355003030236695	1		25859.34705882354	25838.0	17609.0	34904.0	1.7584356E7	2957.922051073519	-0.9810563097629502	-905.503591555684	0.0037191510122965834	-0.029684126977582707	1.5902695508152664	1.3547705994661656	-0.753164702361198	1.173829393287614	6.473757836070573	9.780680904599393	0.8504095590393491	0.954449894884373
ID337057	337057	0	0.9968312382698059	51.84313088952926	53.79027688451199	0.0	203.0	203	1.4318066736266932	1		25766.57731958761	25709.0	17950.0	34983.0	1.7495506E7	2843.9321737663436	-0.9810462991075053	-937.9139070140751	-0.0017597153891896829	0.013232694550244197	1.5859173614920106	1.3097927388469761	-0.49255523099179926	1.2108155087866113	6.440485952918959	9.46137136171524	0.9041080233890582	0.974820143884892
ID340648	340648	0	0.9924057722091675	51.59612259095499	53.35657971597197	0.0	229.0	229	1.4270436738957715	1		25962.302083333292	25950.0	17535.0	34518.0	1.7446667E7	2898.8092137874523	-0.981086940392692	-929.1787409498089	0.003014104573334632	0.0034428990681291466	1.5723713552088037	1.3233633851757665	-0.742066395939758	1.1881629587325815	6.397707817438324	9.938150825821165	0.8139975524294055	0.9525831564048124
ID346792	346792	0	1.0	51.6049529679488	54.16291631483605	0.0	271.0	271	1.4089048113903362	1		25790.422900763362	25818.0	16835.0	34684.0	1.6892727E7	2962.236643568889	-0.9809951390727157	-898.8161531968105	-0.0010038122489439754	-0.0015927594275040135	1.518803344259276	1.33674984360729	2.4557685306089985	1.1361911516373961	6.2361015278447915	9.736862528694358	0.8265801361799332	0.9445644348452134
ID321194	321194	0	1.0	51.65479006784204	52.95185052823921	0.0	91.0	91	1.4517448462050146	1		25785.730272596793	25759.0	17576.0	35024.0	1.7972654E7	2848.206953932588	-0.9810058275915438	-935.1668430938572	-0.008795405792907484	-0.002419777425527589	1.6056526084217813	1.3307372252684988	2.0733517943492776	1.2065887824681643	6.621104747170574	10.591993813317348	0.7416258954586797	0.943127962085309
ID332971	332971	0	0.9968417286872864	51.988429115364276	53.576535533083295	0.0	174.0	174	1.454347941080482	1		25855.397417503602	25835.0	18093.0	35235.0	1.8021212E7	2860.177531694391	-0.9811283267177706	-939.9475669641595	-0.014239051392475919	-0.005476079904253805	1.6122108983865862	1.3397132896507422	2.496499060948456	1.2033999444813173	6.644870377993136	10.003224342199495	0.8344808214411193	0.9581905414667579
ID335540	335540	0	0.9936922192573547	51.811708869187996	53.387838513302704	0.0	192.0	192	1.4281034911037884	1		25757.63649851634	25702.0	17580.0	34620.0	1.7360647E7	2898.58745840111	-0.9809904554618868	-917.1548507731494	0.019125657748998267	0.011313231916555245	1.597619183295131	1.3171115168394325	-0.7938922823661324	1.2129718424517388	6.407214069767353	9.95432340009036	0.8125603116473247	0.9546742209631727
ID348852	348852	0	0.9968427419662476	51.952552523713095	53.974489625166925	0.0	285.0	285	1.4312782341646553	1		25789.840942562598	25780.0	17578.0	35778.0	1.7511302E7	2970.33026798656	-0.9809404652916045	-893.7257573646023	0.012621628118730932	-0.00452091553971169	1.5876771678589334	1.3343705938393549	-0.5968007524724996	1.1898322513918305	6.435732826754449	10.066271884350359	0.798124344584479	0.9521800281293945
ID313526	313526	0	1.0	51.79397331864754	53.394735803527404	0.0	37.0	37	1.4035252392010604	1		25853.666666666675	25906.0	16857.0	34447.0	1.6830737E7	2935.5131981325317	-0.9809589246839681	-907.459925783937	-0.019617943144612845	0.011510380766769664	1.5601728136168316	1.2805955098442168	2.260227427397507	1.2183181977630275	6.1885702661996245	9.353826682194107	0.8888358301058688	0.9782118707738543
ID310448	310448	0	1.0	51.54237117880689	53.24796260395825	0.0	15.0	15	1.4196027995632166	1		25864.24925373135	25873.0	17154.0	34847.0	1.7329047E7	2882.3429644449925	-0.9809798619326586	-925.6155543912214	-0.013830661184200801	0.004370079230436835	1.5445577288520844	1.3447219983468977	-0.9334224529470905	1.148607467380507	6.331164051135103	9.788337264198477	0.8303775158437906	0.950749464668094
ID308913	308913	0	0.991247832775116	51.81384702077281	53.761008621254604	0.0	4.0	4	1.4296917438553525	1		25839.525925925904	25914.0	18479.0	34302.0	1.744168E7	2712.040115480725	-0.9810446855591364	-986.2254927128372	0.007072219179083379	0.0065433131565651465	1.574882906809918	1.3074128018037918	-0.671237446666863	1.2045796894730623	6.421473448260894	9.831149236054141	0.8349029157731437	0.9643112062812286
ID339120	339120	0	0.9936879277229309	51.79958149650685	53.78011799289917	0.0	218.0	218	1.4153333077901349	1		25845.1411229135	25889.0	17281.0	34457.0	1.7031948E7	2873.529590382143	-0.9810699686469078	-932.2703635780628	0.005621904768914401	0.01680809872888512	1.58409685877459	1.3205177347430714	-0.6050505991823402	1.1996028656766222	6.293139041818966	9.373301858635688	0.900102534619812	0.970674486803519
ID326322	326322	0	1.0	51.2994401077091	54.14340552962414	0.0	127.0	127	1.4344459508410068	1		25788.926362297487	25735.0	16122.0	34210.0	1.7510681E7	3050.7438906936945	-0.9810893764520987	-877.1224588169416	-0.0045072806833420485	0.002299625517096641	1.517892540367873	1.3785979072188024	-0.7179017250907143	1.1010407983500317	6.464251583741546	9.866593904121748	0.8344371044013661	0.9503843466107617
ID345779	345779	0	1.0	51.85461466767928	53.876203066644464	0.0	264.0	264	1.455907563985562	1		25830.479256080107	25801.0	16667.0	36579.0	1.8055505E7	3032.9849568526665	-0.9809220792391502	-875.7813103631529	0.028159504423555283	4.903165619510828E-4	1.605040592932026	1.3603036244207403	-0.8463854394109634	1.179913487046322	6.659129756486695	10.854174607999587	0.7102867841386756	0.9284294234592447
ID349875	349875	0	0.9817165732383728	51.64823089684227	53.633866891765585	0.0	292.0	292	1.4222647235201822	1		25747.682089552236	25770.0	17848.0	34229.0	1.7250947E7	2701.1204908807235	-0.9809759478681276	-983.0588294062084	0.005644348537764869	0.008532662367666822	1.5641825051400118	1.3087625456040324	-0.5498742638851224	1.1951614220577313	6.354929681957674	9.859660237490067	0.8214794704479	0.9550000000000005
ID315068	315068	0	0.9937159419059753	51.78698449924682	53.63079540472543	0.0	48.0	48	1.423328099162954	1		25789.856502242168	25785.0	17964.0	34458.0	1.7253414E7	2824.0311247840077	-0.9810085568061802	-943.4616880795109	-0.005496574439297583	0.0036703840919931254	1.5736658087707323	1.3075497328153414	2.4323900888788574	1.2035227183155817	6.3644359342867025	10.133694201242879	0.7788147961555976	0.9626168224299062
ID343230	343230	0	0.9968293309211731	51.77358466016663	53.52371990542258	0.0	247.0	247	1.400287575744257	1		25937.750769230774	26022.0	17401.0	33857.0	1.6859538E7	2850.633719618808	-0.9808897367674266	-934.059220134998	-0.0031621858518141076	-0.0033740347969516654	1.5349105294915262	1.286437843071621	-0.9081709729320824	1.1931478366857027	6.16005150921253	9.363039650549311	0.88299955074962	0.9693343305908745
ID344249	344249	0	0.9797834157943726	51.706513967635615	53.64118214356362	0.0	254.0	254	1.407830541458007	1		25849.53506097559	25844.0	18471.0	33542.0	1.6957295E7	2741.419580217408	-0.980982403218434	-972.7759018565075	0.001847368021054104	0.007481082178695578	1.5196122634296179	1.3238576282570556	-0.5475716110961565	1.1478668332562967	6.226595275515744	9.46102923361538	0.8741455136431011	0.960410557184751
ID317125	317125	0	1.0	51.88976856967385	53.43940051375977	0.0	62.0	62	1.4296917438553534	1		25790.764444444434	25819.0	17255.0	34047.0	1.7408766E7	2885.0306056897516	-0.981100522669128	-928.1271972035853	0.011189460871680464	7.25543304212281E-5	1.5527908379377446	1.33916860231423	-0.8189124612833584	1.1595185514761561	6.421473448260901	9.60060760173251	0.8754817880672742	0.9796954314720818
ID320199	320199	0	1.0	51.66450875608784	53.06339242259653	0.0	84.0	84	1.423328099162955	1		25843.47533632285	25831.0	17954.0	34944.0	1.7289285E7	2881.3912980779432	-0.9810073531951042	-926.542706330397	-0.011938335466698593	0.0032162749195624634	1.5772904236340617	1.3112309282447747	2.1921726377223	1.2029081908138306	6.364435934286714	10.009202760518587	0.7983086023445093	0.9605451936872316
ID326855	326855	0	1.0	51.69773654606033	53.91894115605737	0.0	131.0	131	1.4099782628309294	1		25898.810030395125	25879.0	16935.0	34640.0	1.7041417E7	3022.8910213102463	-0.9809731531848042	-883.4411314198582	0.0013224746290111788	-0.019842014165517497	1.5148959709373526	1.3391979343253078	-0.8491449116212595	1.1311964662643854	6.245607780173819	10.635190266460194	0.693895455943326	0.9392423159399581
ID334528	334528	0	0.9917147755622864	51.81403947083163	53.48087350181413	0.0	185.0	185	1.429691743855353	1		25797.61629629628	25793.0	17735.0	34508.0	1.7413391E7	2844.312216441879	-0.9810126862917972	-937.2240096859663	-0.010135488785280799	-0.002902324924510401	1.5674870613898897	1.3161671555244723	-0.8726890692327721	1.1909483189962071	6.4214734482608975	9.881515256890212	0.8264136162296138	0.9615658362989327
ID350915	350915	0	1.0	50.566852135401525	54.30838211403448	0.0	299.0	299	1.4318066736266937	1		25762.07407407409	25766.0	15406.0	35687.0	1.73894E7	3180.838677896385	-0.9810810265677999	-839.9945845716849	0.014928733879464971	-0.013961209142226233	1.5033242006149885	1.3961591991206548	2.360030013403625	1.0767570070532284	6.440485952918961	9.74310041797869	0.8525780435121739	0.9699355762347888
ID322755	322755	0	1.0	51.6237813239118	53.438981546273844	0.0	102.0	102	1.40244684853919	1		25815.927357032448	25835.0	17117.0	34204.0	1.6702905E7	2843.483951753362	-0.9810718245154999	-941.150319890934	0.004519843919760665	0.017185759005948688	1.527842704201534	1.3090093173211803	2.311850852944797	1.1671748122680936	6.179064013870595	9.78887145625767	0.810340056490947	0.9601181683899559
ID316105	316105	0	1.0	51.709724435330855	53.85959487673136	0.0	55.0	55	1.4281034911037889	1		25771.32496307235	25781.0	18321.0	34646.0	1.7447187E7	2806.348098800152	-0.9809346674519398	-944.97626721191	0.0072856216010727054	-6.853782206113345E-4	1.5274787704271247	1.3644879500877318	-0.34819122514070033	1.1194520041960891	6.407214069767356	9.398383703358355	0.9115337532036778	0.9704823614110872
ID312010	312010	0	0.9937217831611633	51.753707796139686	53.181038068075146	0.0	26.0	26	1.4233280991629556	1		25838.266467065852	25867.0	17728.0	34782.0	1.7259962E7	2855.9423156986186	-0.9809923720478533	-933.8597229871433	-0.0176646667475815	0.009443208908164455	1.5872171891784523	1.300117050247213	-0.9051029599378769	1.2208263778070199	6.364435934286716	9.64940147008491	0.858952269219768	0.9626168224299068
ID321749	321749	0	1.0	51.818087308569105	53.14667821865253	0.0	95.0	95	1.4579844659886299	1		25780.674253200585	25693.0	16907.0	37276.0	1.8123814E7	3163.155497960727	-0.9809624450621829	-839.9335652618985	-0.005855968670420909	-0.011244529530349158	1.5951146417131938	1.3706868550699682	-0.9892351080512357	1.1637338140459292	6.678142261144757	9.754538255667295	0.8819665168503608	0.9777313848295061
ID325333	325333	0	0.9916983842849731	51.876499018527284	53.7122234721468	0.0	120.0	120	1.418003246605023	1		25829.72781954888	25880.0	17583.0	34492.0	1.7176769E7	2822.347057371227	-0.9809721957282956	-943.6423669464898	0.0010701973901012817	-0.008100659389289121	1.5684174368582964	1.3001253851376235	2.3376363165106815	1.20635859801497	6.316904672641545	10.024436132548683	0.7899403183273094	0.9492857142857144
ID333527	333527	0	0.9951985478401184	51.23711671527614	54.260821699900674	0.0	178.0	178	1.4142639209296406	1		25818.574886535545	25823.0	17498.0	35140.0	1.7066078E7	2806.786204233848	-0.9810442041281956	-952.1370879074672	-0.008764262586762288	0.003271043601161127	1.5330505040539855	1.323219305396768	-0.8431136794358939	1.1585762827079518	6.283632789489948	9.500799063553236	0.8747831217710437	0.9677891654465596
ID336087	336087	0	1.0	51.74508979713898	53.795150063275265	0.0	196.0	196	1.4201355835187588	1		25791.730538922133	25797.0	16554.0	34501.0	1.7228876E7	2950.0770994669133	-0.9809820760464528	-901.9346630363353	2.2660884592354898E-4	-9.238701545434077E-4	1.5741001203331464	1.320744042438849	-0.9053931845264713	1.1918282950771122	6.335917177299618	10.053561964054804	0.7877337220901803	0.9494301994302
ID329425	329425	0	0.994842529296875	51.86812125839624	53.59233953128682	0.0	149.0	149	1.4355003030236688	1		25781.71994134899	25745.0	17599.0	35183.0	1.7583133E7	2904.973155812187	-0.9810379873350275	-918.335029442591	-2.9285348519040343E-5	-0.009434749157711336	1.5848229255570854	1.3159515487094635	-0.7546494004727284	1.2043170792354023	6.473757836070567	10.116669761120798	0.794860959553995	0.955119214586255
ID319185	319185	0	1.0	50.9610196835864	53.474469812272446	0.0	77.0	77	1.4527866438605856	1		25829.707913669103	25714.0	17272.0	34671.0	1.7951647E7	2857.5729614700335	-0.9810125511127769	-934.0284588059865	-0.00400709238074641	0.019044255166206822	1.552882739436067	1.3765733546904357	-0.9008128990435644	1.1280784522996086	6.630610999499587	9.863003651625805	0.8565348264373641	0.9721254355400686
ID328413	328413	0	1.0	51.76893988110897	53.8187256808939	0.0	142.0	142	1.3992066897663262	1		25892.464506172837	25979.0	17469.0	33420.0	1.6778317E7	2870.210710504538	-0.9809756147591513	-930.3303401860697	0.01283717740258517	-0.0032678851360823653	1.5268798235374763	1.304010870801393	2.457021545213178	1.1709103487757866	6.1505452568834995	9.483610715913283	0.8593618007247671	0.9599406528189912
ID342236	342236	0	0.9960882663726807	51.76738115465637	53.53804841192159	0.0	240.0	240	1.4227965106853426	1		25912.004491017975	25910.0	17497.0	34915.0	1.7309219E7	2957.9119324245958	-0.9809557751189641	-902.4681709484987	-0.005697147269421653	0.0043452857037302485	1.573330407274126	1.302390161675485	-0.9018747431843801	1.2080330868363478	6.359682808122195	9.531989362924906	0.8795858243372657	0.968863142650253
ID317662	317662	0	1.0	51.59166108188543	54.180875684778314	0.0	66.0	66	1.4370803808856287	1		25853.709489051125	25828.0	16474.0	36062.0	1.7709791E7	3061.755997987264	-0.9809711824170311	-870.6161707825121	0.020835395012687167	0.014595591564579251	1.5459494257951318	1.3698550841499804	2.537137001194382	1.128549613519463	6.488017214564133	10.191549127269203	0.7849490224832153	0.9565522074281714
ID330975	330975	0	0.9892737865447998	51.52142641841101	52.88197895510942	0.0	160.0	160	1.406755451158822	1		25740.13364055297	25855.0	17573.0	33273.0	1.6756827E7	2802.43431690633	-0.9810546460465395	-951.2525322759559	-0.007746536622866014	0.0016739404278530007	1.513220654340621	1.3165571212225873	2.1527207937924002	1.1493771367363135	6.217089023186726	9.636952897731668	0.8412352791586216	0.961058045554739
ID324314	324314	0	1.0	51.84656413066373	53.27221951678694	0.0	113.0	113	1.4153333077901362	1		25875.97878787878	25932.0	17188.0	34489.0	1.7078146E7	3004.734124996184	-0.9810088091077676	-889.6955960324682	-0.01888742264093958	-0.004838820366836058	1.561060139095581	1.3164712426401957	2.2118008954841804	1.1857912945860176	6.293139041818978	9.52219158058727	0.8721744526020926	0.9671292914536159
ID341211	341211	0	0.9853637218475342	51.686733755757544	53.026739471351625	0.0	233.0	233	1.429691743855354	1		25890.452522255175	25957.0	17642.0	34730.0	1.7450165E7	2781.2733977794596	-0.9811485030524904	-968.9801011241176	-0.010556471649038232	-0.00498064550070442	1.545526544566127	1.346956851084785	-0.8868461659236048	1.14742097589943	6.421473448260907	9.680346848021546	0.8611181010163564	0.9663805436337627
ID347354	347354	0	1.0	51.82245738298996	53.50686076745222	0.0	275.0	275	1.430749599526433	1		25810.486686390534	25804.0	16871.0	34658.0	1.7447889E7	2908.3260153693814	-0.9809892705460332	-915.9010929972691	0.009095499364648504	0.01567477548918577	1.5628002387331819	1.3509416109233956	2.201434678591646	1.156822934534511	6.430979700589928	9.529834556390448	0.8898489259235827	0.97548666186013
ID309477	309477	0	1.0	51.74801757715791	53.65560255659976	0.0	8.0	8	1.4328629678859126	1		25919.873343151707	25918.0	16361.0	35812.0	1.7599594E7	3012.5487898244937	-0.9810229704226289	-889.5691706002208	-0.001899479801985061	-0.02624332294712214	1.5548689295747544	1.3566772287546778	2.2947429636987757	1.1460861114341847	6.449992205247994	10.254334853529027	0.7708219328760137	0.94961511546536
ID314085	314085	0	0.9869309663772583	51.95372812637924	53.43455850356428	0.0	41.0	41	1.4174696611687827	1		25842.52870090635	25889.0	17937.0	34138.0	1.7107754E7	2842.6758257244846	-0.9810133283499278	-939.4285068567328	3.2731084181234475E-4	0.011006728896842146	1.5643130940664685	1.3266945542741824	-0.9706206257563784	1.1791056871581749	6.312151546477036	9.306727010666611	0.9157845889830081	0.9771891096394411
ID337638	337638	0	0.9803890585899353	51.69845448120953	53.39237876278944	0.0	207.0	207	1.42916252238845	1		25737.32640949553	25735.0	18972.0	33186.0	1.7346958E7	2555.720039158938	-0.9810149331576269	-1040.7433286555436	0.0085171740150201	0.0026915124878559888	1.5471587696506712	1.3327379094815015	-0.5791066935925951	1.1608874923146664	6.416720322096385	10.019103566619409	0.8032768349268158	0.954063604240283
ID329965	329965	0	0.986151397228241	51.83897031424028	53.08760973146308	0.0	153.0	153	1.4196027995632166	1		25747.562032884885	25794.0	17334.0	34193.0	1.7225119E7	2743.3163102815806	-0.9810537638847103	-971.9861714205465	-0.011701527428350879	0.007722227271379612	1.5574863708249769	1.3174410324314998	2.3066327523169807	1.1822057553122085	6.331164051135103	9.797328381772706	0.8288541217593296	0.9568965517241379
ID348399	348399	0	0.9833729267120361	51.83306346565492	53.30849061268709	0.0	282.0	282	1.4212005522349944	1		25808.3823088456	25796.0	17848.0	34276.0	1.7214191E7	2727.3996766633104	-0.9810411246484456	-979.3019884368986	-0.0043863590381279715	-0.008982121733200406	1.56423266168972	1.3065826595664605	-0.9128778677376481	1.197193801889848	6.345423429628647	9.6910206345025	0.8490464203183333	0.9590517241379313
ID339689	339689	0	1.0	51.75464597958591	53.63015484296958	0.0	222.0	222	1.4196027995632152	1		25896.87256371815	25960.0	18452.0	34132.0	1.7273214E7	2868.47695202108	-0.9809926818090668	-931.9033504005554	-1.7405921540279912E-4	-0.00809911400717463	1.5189245410661976	1.3743568165809184	-0.5503709233506908	1.1051893676672193	6.331164051135092	9.695761869413733	0.8463101507131693	0.9534717251252685
ID332010	332010	0	0.988735556602478	51.75491459685841	53.49818698166323	0.0	167.0	167	1.4067554511588214	1		25807.922137404585	25838.0	17806.0	33847.0	1.6904189E7	2835.027932440912	-0.9809654080656812	-938.287251294484	-0.012337021435559368	7.196016166383957E-4	1.5428359516977157	1.3118420961805333	-0.8921948978949114	1.1760835821549924	6.217089023186719	9.737205411009898	0.8240020395234229	0.9526584122359798
ID346346	346346	0	1.0	51.72918096917727	54.22255259814459	0.0	268.0	268	1.4344459508410075	1		25770.827433628318	25779.0	17804.0	34984.0	1.7472621E7	2953.739301189932	-0.9809574667829493	-898.9005628304387	-0.005341473439389932	-0.012467338613053611	1.5242507716654168	1.3773124352282382	2.490806965064796	1.1066848252283652	6.464251583741551	9.810522298565463	0.8440027390891387	0.9618104667609614
ID345335	345335	0	0.9948074221611023	51.85291188279157	53.84496669252002	0.0	261.0	261	1.4275736808495685	1		25856.335311572708	25878.0	17905.0	34386.0	1.742717E7	2888.162665827313	-0.9810394418150568	-926.4258545138285	0.004232664062640801	-0.025376415745543234	1.5840233590710395	1.341128820235842	-0.9269328107951192	1.1811120118889726	6.402460943602841	10.140279921361742	0.782450575381111	0.9406424581005595
ID334077	334077	0	1.0	51.77855368996249	53.14717029092697	0.0	182.0	182	1.4328629678859135	1		25784.360824742253	25757.0	17676.0	35075.0	1.7507581E7	2843.8599788057422	-0.9810366759618575	-938.0995632039854	0.004346687538923881	-0.0020324164240962538	1.5995850495830928	1.3159737396259121	-0.896494999344895	1.2155144144728922	6.449992205248002	9.732349367901284	0.8557239210270416	0.9658362989323849
ID338175	338175	0	1.0	51.58123975021868	53.67995502940247	0.0	211.0	211	1.433390823113944	1		25845.25735294119	25866.0	17128.0	35954.0	1.7574775E7	2941.817339278192	-0.9809412459696933	-904.3647869115696	0.0037438841366217615	-0.004527419440323919	1.5657582999079531	1.3205586789236643	-0.9948945080229848	1.185678701672039	6.454745331412509	9.776119378388046	0.8487034814775125	0.9617563739376764
ID343807	343807	0	0.9854608178138733	51.59132186301358	53.07845874930789	0.0	251.0	251	1.4212005522349949	1		25838.24137931035	25870.0	18534.0	34710.0	1.7234107E7	2750.709090708904	-0.9810316324951155	-971.6309488441855	-0.003352311918909665	-0.003943835458163387	1.6098287517560483	1.2744969379334419	-0.7727362259777755	1.2631091561242485	6.345423429628649	10.021410078972913	0.7939859253805136	0.9576757532281204
ID350463	350463	0	1.0	50.98531515374652	54.025793256090004	0.0	296.0	296	1.451223666921944	1		25757.41260744987	25690.0	17380.0	35447.0	1.7978674E7	2941.3159756854043	-0.9810420628694413	-906.3315505427546	-0.0034134463065320884	-0.01590451896999414	1.5842697717939125	1.35205520868399	-0.6530374673516719	1.1717493203076716	6.6163516210060465	10.203249044358914	0.798640752032866	0.9639889196675893
ID325887	325887	0	1.0	51.507542023959125	52.96744696470256	0.0	124.0	124	1.4370803808856285	1		25730.207906295796	25692.0	17762.0	35280.0	1.7573732E7	2879.6714256597825	-0.9810671139036746	-926.0026937734377	-0.010532818548597759	-0.0061316737797697555	1.5958319685467366	1.3089286267248597	2.1503932601020064	1.2191894469752358	6.488017214564129	10.197056145938845	0.7841014128213813	0.9538784067085955
ID311032	311032	0	0.9947105050086975	51.811453226546725	53.37379554274771	0.0	19.0	19	1.4270436738957712	1		25889.710059171604	25905.0	17702.0	34595.0	1.7501444E7	2850.330988751904	-0.9809329079331828	-934.5805288941968	0.005897419930175557	-0.002940932040549937	1.5587186358567742	1.3403304531258742	-0.9250772253145061	1.1629360746236739	6.397707817438322	9.7202486751749	0.8509019415538027	0.9704397981254506
ID327418	327418	0	0.9879506826400757	51.53442322802199	52.97398935071764	0.0	135.0	135	1.4249216746937938	1		25801.004470938882	25889.0	17167.0	34318.0	1.7312474E7	2750.9617051069717	-0.9810249724208199	-969.7944887854335	-0.0066970034330513465	0.001779714035615178	1.550311592237493	1.3258793760347223	-0.8057115906305047	1.169270463255847	6.378695312780266	9.587879539998069	0.8719600426611671	0.9626972740315638
ID323323	323323	0	1.0	51.39554956142129	53.759294956696856	0.0	106.0	106	1.3899852232535739	1		25869.27856025039	25916.0	17673.0	33953.0	1.6530469E7	2790.7518774346127	-0.9809796336707077	-956.1679915784161	-0.014096566226317261	0.004219049071627723	1.4848539151551334	1.3253062908405535	-0.8239982018246427	1.1203854727146805	6.069742112086728	9.798686044717549	0.7944094792352656	0.9501488095238098
ID336644	336644	0	1.0	51.89374177972417	53.402528407698966	0.0	200.0	200	1.440760490319432	1		25788.910014513807	25846.0	16826.0	34174.0	1.7768559E7	2885.4804727724827	-0.9809678020931927	-921.3203219943676	-0.010866170778223471	-0.004566009518296208	1.5662704524799722	1.3506828508659268	2.094050398279968	1.1596137845948304	6.521289097715733	9.89254602554574	0.8373888203349266	0.9668780831571531
ID340231	340231	0	0.9833315014839172	51.63966940109635	53.411691166744895	0.0	226.0	226	1.439184452848264	1		25925.79416058396	25886.0	18018.0	34835.0	1.7759169E7	2824.443192028314	-0.9809713722111272	-946.4073019806038	0.008539189329383289	-0.002965283972332084	1.5736510991796733	1.3358143756324667	-0.9407162789305534	1.1780462374756209	6.507029719222185	10.767226930695433	0.7053179256265334	0.9351092896174868
ID312576	312576	0	1.0	51.77325445543288	53.83527546274764	0.0	30.0	30	1.415867698335056	1		25834.569044006097	25827.0	18967.0	33951.0	1.7024981E7	2797.2931878400454	-0.9809549728653775	-951.3946538041672	0.008153744594144613	0.019681156454190236	1.5321041239393443	1.3352963373429898	-0.5282447645574716	1.1473888462751034	6.297892167983481	9.842716033036066	0.816911806999852	0.9622367465504722
ID318210	318210	0	0.9957684278488159	51.94698967183412	53.65871343740936	0.0	70.0	70	1.4201355835187572	1		25832.184962406012	25975.0	17085.0	33197.0	1.7178403E7	2825.328889120919	-0.9810188154071081	-945.0964924788499	0.0107294322753926	0.00984376659970986	1.5023360604664477	1.3788928032234788	2.81614465957338	1.0895234618343006	6.335917177299605	9.522258673343138	0.8780907569185037	0.9673439767779393
ID315662	315662	0	1.0	51.53898734282688	53.699785879500446	0.0	52.0	52	1.4190698155761314	1		25770.574660633487	25803.0	17366.0	34798.0	1.7085891E7	2846.01498045323	-0.9810091737993919	-935.5050287925062	-0.007644841231693963	-0.0073421713513952755	1.5547418664893882	1.3207085012108526	2.2925153539677745	1.1772028915267594	6.326410924970582	10.240114271189956	0.7581543926527085	0.9307692307692305
ID335119	335119	0	0.9854799509048462	51.78169826244895	53.691812132801815	0.0	189.0	189	1.4480926521268267	1		25767.550432276657	25771.0	17980.0	34485.0	1.788268E7	2766.63741802066	-0.9809881144877394	-961.146168987553	-0.0023529193647223224	0.006831540026949258	1.6144997181319511	1.330496814352176	-0.720114790925208	1.2134562824324064	6.587832864018948	9.557983656799879	0.906191260139689	0.9739985945186226
ID320783	320783	0	1.0	51.755738510030184	53.23729976891122	0.0	88.0	88	1.4121227177017945	1		25849.677224736046	25850.0	17174.0	34756.0	1.7138336E7	2919.4095280271126	-0.9809362138719715	-911.2167828561049	-0.012465133378649117	-0.002946458315310373	1.549213708283713	1.3162993348828778	-0.9298862576201501	1.1769463580421542	6.264620284831881	9.645698605704617	0.846130287784355	0.9557650471356048
ID310024	310024	0	1.0	51.55252968840999	53.27634253981652	0.0	12.0	12	1.4222647235201835	1		25893.136227544943	25921.0	18068.0	34336.0	1.7296615E7	2732.745428706428	-0.9809910949633099	-977.9652861994902	0.008908411761853323	0.008474328799858577	1.5454265192879815	1.330994816182463	-1.0585480758239192	1.1611063397831616	6.354929681957684	10.232317045547584	0.7627331761884677	0.952279202279202
ID349448	349448	0	0.9821789860725403	51.893601923826054	53.457640996234844	0.0	289.0	289	1.442859195714976	1		25736.156976744172	25780.0	17708.0	34280.0	1.7706476E7	2762.20666935	-0.9809665567832305	-960.404892595614	-0.0074511146046175895	0.010078108507695504	1.567566230847721	1.345398991968829	-0.6942535991704171	1.1651311173897767	6.5403016023737965	9.722967528974378	0.8693806490658547	0.9724381625441693
ID314646	314646	0	1.0	51.76698402337802	53.583717179161205	0.0	45.0	45	1.420135583518758	1		25830.928035982015	25843.0	17292.0	33916.0	1.7229229E7	2829.4013964230453	-0.980897406273836	-937.5764464220014	-0.016271352319071286	-8.878513040875087E-4	1.533475949912088	1.3014765088905182	-0.8465953755799738	1.1782586465731484	6.335917177299608	10.166091248898347	0.7703912624659968	0.9589928057553958
ID332567	332567	0	1.0	51.88732832021775	53.19622090934275	0.0	171.0	171	1.420668167667809	1		25841.400299850062	25923.0	17285.0	34066.0	1.7236214E7	2987.1044649064725	-0.9810058007057006	-893.6062819962702	-0.006052087522806331	0.0018928976059089965	1.5263681637888245	1.3525764123596402	-0.8518581291340864	1.1284894146024589	6.340670303464134	9.43726409113434	0.8946492842614032	0.9715950473415879
ID344849	344849	0	0.9809287190437317	51.61596381125227	54.0309777576373	0.0	258.0	258	1.3927037574823695	1		25801.60653188184	25946.0	18567.0	33989.0	1.6590433E7	2697.7676416564277	-0.9810317540847415	-989.3001978372623	-0.003622265390136953	0.005655832752758807	1.475864418300241	1.32290730921597	-0.9188183588520737	1.1156219396617606	6.093507742909313	9.664381827905146	0.8198399386329303	0.9690098261526834
ID342800	342800	0	0.9917003512382507	51.86096509083393	53.527373061959246	0.0	244.0	244	1.4233280991629542	1		25934.524590163917	25979.0	17343.0	34165.0	1.7402066E7	2940.4698506029376	-0.9809220400592569	-906.9724939438299	0.006104036969582466	0.0033906185068154652	1.5842577918485163	1.3125915531309758	-0.7807911112924902	1.2069693638280123	6.364435934286704	9.685724456042934	0.8525219377666304	0.9605451936872311
ID308498	308498	0	0.9936516284942627	51.41921926182061	54.08660191882199	0.0	1.0	1	1.4002875757442577	1		25832.144838212625	25928.0	18276.0	34539.0	1.6765062E7	2746.1671730923013	-0.9809981517232209	-971.2607404508179	0.010095321487554458	0.011616144213340257	1.4898129852117603	1.3423308075768348	-0.9523060826678227	1.1098702173878876	6.160051509212536	9.377530783837413	0.8802726543236459	0.9700598802395212
ID319763	319763	0	1.0	51.61220684332698	53.42734657460987	0.0	81.0	81	1.4259830690120594	1		25869.90746268654	25840.0	17608.0	34231.0	1.7332838E7	2830.9644165983186	-0.9809730151119568	-942.274737755926	-0.002945642849860245	0.005320762003326413	1.567095772174583	1.309944721783184	-0.8638145077921343	1.1963067953290027	6.388201565109291	9.786175313794441	0.8382286326496766	0.9579472558802565
ID313116	313116	0	1.0	51.9814072619103	53.77585792882474	0.0	34.0	34	1.4249216746937923	1		25861.868656716393	25918.0	17370.0	35405.0	1.7327452E7	2954.491675727972	-0.9809791761281424	-902.8957131024295	0.012932046129867883	-1.2762714098130172E-4	1.5797121301708092	1.331355509783989	-0.7243386952552229	1.1865441788926203	6.378695312780254	10.082555589351916	0.7884977741973617	0.9484098939929332
ID322332	322332	0	1.0	51.58052537856853	53.30692270330158	0.0	99.0	99	1.4296917438553536	1		25795.737777777773	25794.0	17114.0	35308.0	1.7412123E7	2894.4668580866187	-0.9810050275003225	-920.5384471407436	-0.0020370974346414312	0.0023169066888343885	1.545798428535098	1.345599742523047	-0.828765292165348	1.1487802648034633	6.421473448260902	10.033605574850263	0.8015497919257544	0.942777390090719
ID338716	338716	0	1.0	51.63637379975789	53.869997421394444	0.0	215.0	215	1.4355003030236704	1		25807.545588235305	25854.0	17016.0	36408.0	1.7549131E7	2974.233397248102	-0.9810433281991504	-898.1063154593304	-0.014837238280310043	-0.043567581171559115	1.6093924193225408	1.3382775811364853	-1.0769367998827373	1.2025849061566292	6.473757836070579	9.94932951665949	0.8218237433083729	0.9605077574047949
ID316696	316696	0	0.9889165163040161	51.840459790995595	53.397713160517554	0.0	59.0	59	1.4222647235201824	1		25787.16268656719	25827.0	17641.0	34490.0	1.7277399E7	2846.199194611443	-0.9810123738633005	-936.207417699919	0.009937273117117555	0.007022526913259134	1.5898038522615277	1.3154994928893653	-0.88687399547	1.2085172672850522	6.354929681957677	9.803469943261467	0.8309233628824121	0.9570508231925553
ID328987	328987	0	0.9916694760322571	51.9475054328189	53.29210537415172	0.0	146.0	146	1.4254524706424294	1		25804.95964125559	25853.0	17630.0	34686.0	1.7263518E7	2889.7425822177483	-0.9810607266662079	-925.1381725671374	-0.023728611905277537	0.019362385142984467	1.6071185255479439	1.302745602951094	-0.8552814973046111	1.233639570079805	6.383448438944771	9.483851884121263	0.891857961301997	0.9703757225433529
ID330528	330528	0	0.99684077501297	51.75633088143444	53.98215875348695	0.0	157.0	157	1.4067554511588218	1		25756.668702290088	25787.0	17076.0	34102.0	1.6870618E7	2895.6177289614448	-0.9809271166341553	-914.9531312917804	-0.00748640201176983	0.00281926815166515	1.5068621958071147	1.3333214054384481	-0.6902227996259649	1.1301567571485882	6.217089023186724	9.721268444487707	0.8267059782768958	0.9674556213017752
ID324909	324909	0	0.9904164671897888	51.774481740348506	53.558454462503235	0.0	117.0	117	1.4460015425129853	1		25826.99855072462	25770.0	17941.0	35220.0	1.7820629E7	2776.0251530228616	-0.9810450119638738	-963.0436152312897	-1.9931795652345346E-7	-0.020644008330254284	1.5770292097330663	1.3577713894919499	-0.7581029801676257	1.161483606104823	6.568820359360893	10.113736656496197	0.8070008028847961	0.9577269577269572
ID318766	318766	0	1.0	51.55923873934376	53.86547499792365	0.0	74.0	74	1.4222647235201833	1		25862.695976154988	25829.0	18178.0	34237.0	1.7353869E7	2796.083690262853	-0.9809537834578217	-952.7818005224161	-0.008614792896392554	-0.0039314749989254605	1.5490584899363218	1.3317078429886888	-0.820958471108816	1.1632119598093251	6.3549296819576835	10.501919329333978	0.7240745075557278	0.9395643007730152
ID331560	331560	0	0.990283727645874	51.8787340999522	53.176299169882796	0.0	164.0	164	1.4281034911037893	1		25732.4228486647	25737.0	17655.0	34580.0	1.7343653E7	2854.412263100528	-0.9810017930001648	-931.0031755477742	0.0014517457410829781	0.0094275187253889	1.6085316383551296	1.2989824345371077	2.3184447812890285	1.2383013007626464	6.4072140697673605	9.875225263815125	0.8256292606697048	0.9580668088130777
ID346920	346920	0	0.9960116147994995	51.83362650465677	53.87633993318349	0.0	272.0	272	1.3970424089815823	1		25796.656877898004	25880.0	17596.0	34233.0	1.6690437E7	2902.8761428384814	-0.9810095671979416	-918.1281365795494	0.015990918569970182	-0.002576708385674397	1.5268411961633654	1.3325036382153987	-0.7128643042465043	1.1458439229541166	6.131532752225434	9.524888672114578	0.8492960414640575	0.956263899184581
ID341813	341813	0	0.9870707988739014	51.67363996365436	53.10459171552258	0.0	237.0	237	1.419602799563217	1		25867.24849397589	25911.0	17445.0	34556.0	1.7175853E7	2845.52404311357	-0.9809931882141422	-938.3712404795502	-0.007226854984210213	-0.006153027417919736	1.5651470205985274	1.31600204695898	-0.9270827434398521	1.1893195943085895	6.331164051135107	9.38159322627852	0.9039413095769373	0.9687272727272732
ID309045	309045	0	1.0	51.79973959383065	53.55308285304331	0.0	5.0	5	1.4412854531680859	1		25872.071532846727	25850.0	17299.0	34992.0	1.7722369E7	2882.1719442497865	-0.9809729665407041	-925.6083635048683	-0.003099073817565421	-0.0041010619210571616	1.6077028118782113	1.3111342008991764	-0.8313115182359734	1.2261924147624614	6.52604222388025	9.982171044740644	0.8230187490500027	0.9581297976273555
ID347956	347956	0	1.0	51.46963242110038	54.000957135949456	0.0	279.0	279	1.42598306901206	1		25865.718518518494	25828.0	17035.0	35148.0	1.745936E7	2964.575550836073	-0.9809812799576745	-900.059985307277	0.005021235023229179	-0.007105014633678302	1.5540794818946233	1.332091068223824	-0.9913087150118081	1.1666465746721002	6.388201565109297	9.753127944510238	0.8439187420384889	0.9451476793248955
ID339255	339255	0	0.9820727705955505	51.72461612462629	53.70171198284481	0.0	219.0	219	1.4147987153979606	1		25882.27190332323	25891.0	18283.0	34122.0	1.7134064E7	2778.102301021891	-0.9809590980663055	-959.9476283703684	-0.0051974981123315	0.008638173756880205	1.5528504505058083	1.3051112641908378	2.365143644136743	1.1898222727152443	6.288385915654448	9.656956404729534	0.8473610723109779	0.9614825581395351
ID321335	321335	0	1.0	51.79496993711731	53.861693491261754	0.0	92.0	92	1.4233280991629547	1		25790.489583333332	25829.0	17403.0	34436.0	1.7331209E7	3026.389464223188	-0.9809675453009121	-878.4652777892572	-0.0033297680134601955	2.0886975254566964E-4	1.5159680577899126	1.3490430857265037	-0.8702362315525128	1.1237358345552872	6.364435934286709	9.712476346593602	0.8478320597733215	0.9612347451543433
ID311600	311600	0	0.9936823844909668	51.76439359604	53.63642813908986	0.0	23.0	23	1.4164018872611874	1		25890.638972809695	25917.0	17526.0	34802.0	1.7139603E7	2839.499965758739	-0.9808766722156042	-935.36654716885	-0.00557871228111363	-0.02065222181879859	1.5373943324945714	1.341172036737842	2.280215981372196	1.146306581394289	6.3026452941479985	9.606716610668412	0.8581886590168787	0.9742836149889788
ID327985	327985	0	1.0	51.74955187699328	53.88035864862399	0.0	139.0	139	1.4381328016644603	1		25883.893430656914	25890.0	17189.0	35427.0	1.7730467E7	2917.7605134871797	-0.9809948854633158	-915.8117430280365	-0.004270783011645676	-0.0030427993154069854	1.5773655663634347	1.3357821414468818	-0.7007940505017091	1.1808554085435492	6.497523466893157	9.77315098104865	0.8548472218702557	0.9715707178393744
ID323890	323890	0	1.0	51.08814389874762	52.86999617694964	0.0	110.0	110	1.4212005522349949	1		25785.122938530745	25799.0	17827.0	34493.0	1.7198677E7	2819.976259648926	-0.9810367519122344	-946.0765990813466	0.010902433048192595	-0.006487890411538244	1.4992046086937136	1.3648747143599091	-1.0006116207185998	1.0984192123427254	6.34542342962865	9.857886228727631	0.8205458789862977	0.9618155619596536
ID333106	333106	0	1.0	51.915789069965335	53.39527523251071	0.0	175.0	175	1.450702300400027	1		25895.491379310337	25867.0	16522.0	35307.0	1.8023262E7	3063.127452903542	-0.9809529129544268	-870.7804679712547	-0.006905693547730777	-3.0804420281995646E-4	1.5815272837310124	1.353933253336941	-0.8894319743532572	1.1680984124092801	6.611598494841534	9.596445023398537	0.9021849475727579	0.971368715083799
ID337202	337202	0	0.9853155612945557	51.403037458344556	53.29183549425457	0.0	204.0	204	1.461611943165237	1		25731.623413258123	25687.0	18550.0	34428.0	1.8243721E7	2650.8381923660336	-0.9810132149196811	-1003.0841926853086	0.010336517668287682	-0.0031552756799303923	1.6149867682113226	1.3603121221108578	-1.0140433986189972	1.1872178024152829	6.711414144296369	10.421254181124297	0.7765759298753661	0.949562878278413
ID340786	340786	0	1.0	51.41703294257854	53.353890700629854	0.0	230.0	230	1.414798715397962	1		25959.7019667171	25957.0	17697.0	34690.0	1.7159363E7	2875.984820071902	-0.9809633157768338	-930.2604754229219	-0.004994453513559216	0.008687079741572868	1.530334751425899	1.3123868190160124	2.1590396103320506	1.1660698882767637	6.28838591565446	9.668537694221481	0.8453322947010672	0.9621818181818182
ID326460	326460	0	0.9725689888000488	51.66548046695285	53.92169585007139	0.0	128.0	128	1.3574954382999151	1		25779.110197368416	25859.0	19325.0	33385.0	1.5673699E7	2617.678218330676	-0.9811636903883022	-1025.9526252847347	0.009360490165323854	6.316921824818299E-4	1.4473985519120645	1.2830120652793287	-0.4040082661251666	1.1281254409692139	5.789307668380297	9.512259932253537	0.8040241171069884	0.9485981308411218
ID315204	315204	0	0.982572615146637	51.86920836290784	53.272971555702256	0.0	49.0	49	1.4259830690120594	1		25744.183308494754	25792.0	17941.0	34097.0	1.7274347E7	2726.028104139207	-0.9810408548428159	-977.3432725234009	0.005899063171648257	-0.00100160285798202	1.5520587047168086	1.3382054862597073	-0.7644488936104555	1.1598059645195615	6.3882015651092905	9.602152530701803	0.8706653756551821	0.9655172413793105
ID344388	344388	0	0.9769279956817627	51.76242013400244	53.365274528253174	0.0	255.0	255	1.4206681676678088	1		25866.25000000002	25904.0	18241.0	33589.0	1.7278655E7	2675.404902099854	-0.9810702704789721	-1002.1429020316638	-0.003021675644999588	0.0058410067592034095	1.5603814653658468	1.2899566489793257	-0.8688147046494793	1.2096386856104768	6.340670303464131	9.974350373727761	0.8008953941591317	0.9597122302158277
ID335687	335687	0	0.9803104400634766	51.72205230859501	53.57195945010226	0.0	193.0	193	1.4110508976477818	1		25749.187786259536	25806.0	18026.0	33765.0	1.6865718E7	2737.2630468440866	-0.9810221325229612	-972.542057819551	-0.007615915305707015	0.006277601656880362	1.563834582555489	1.2793083716214986	-0.751365866661849	1.2224062761141465	6.2551140325028385	9.805796741147041	0.8174841141163236	0.9570909090909089
ID348993	348993	0	0.9960517883300781	51.819006716018	53.81270725479703	0.0	286.0	286	1.4333908231139445	1		25793.93557833087	25770.0	17646.0	33792.0	1.7617258E7	2753.287865823349	-0.9809903166731847	-966.9094927649754	-0.006683653745438763	0.008567294421121812	1.5744295261796555	1.314467377526639	-0.7104332818972153	1.1977699508542943	6.4547453314125125	10.595593044190558	0.7225009741643135	0.9590395480225986
ID343362	343362	0	1.0	51.69192594226721	53.22734187722837	0.0	248.0	248	1.4339184840274972	1		25904.52430044184	25904.0	17308.0	34863.0	1.7589172E7	2941.958541683888	-0.980983147893154	-908.4310849503831	0.011494794327174773	-0.0029134777112969417	1.5764332128202045	1.3255459562591319	-0.9637290042375624	1.1892708852351752	6.45949845757703	9.96055621999178	0.8181660996120314	0.962464589235127
ID345922	345922	0	1.0	51.92964409452476	53.37598752851659	0.0	265.0	265	1.45226583845082	1		25799.486370157767	25772.0	16704.0	34623.0	1.7982242E7	3056.6995512684734	-0.9810083832304831	-871.9650599800044	-0.020021798870525964	0.02185518191897575	1.6074864500166746	1.3487384547950692	-0.8944523977704737	1.1918444560557298	6.6258578733350815	9.92251665493273	0.8456843755124648	0.9687282835302291
ID322893	322893	0	0.988027036190033	51.75762682223874	53.12279829971331	0.0	103.0	103	1.4174696611687831	1		25822.15535444945	25827.0	17750.0	34196.0	1.7120089E7	2877.0653364407235	-0.9809833131159399	-925.9755616466539	0.012320416888598295	0.01233904876208627	1.5724742657137556	1.3237038050184644	-0.897968284127296	1.1879351405897192	6.31215154647704	9.601577285963762	0.8604033984828938	0.9707602339181285
ID310607	310607	0	0.9937162399291992	51.338933925518646	54.406209918313124	0.0	16.0	16	1.4222647235201835	1		25871.094029850785	25941.0	17767.0	35225.0	1.7333633E7	2779.3980204117292	-0.9810202771196386	-962.23724557707	-0.01327885931001557	0.013157714787732344	1.5580727909868681	1.3234647791345593	-0.7543130547445758	1.177268043359434	6.354929681957687	9.580864562742217	0.869983891925966	0.9667389732465659
ID313673	313673	0	1.0	51.953220255207114	53.37320937536073	0.0	38.0	38	1.4328629678859128	1		25856.979351032427	25860.0	17398.0	34345.0	1.7531032E7	2892.306778643761	-0.9810370309415043	-925.0016199424961	0.0017547841586837889	0.005627531510104949	1.5747436991985413	1.3328659100643223	-0.8683233438555611	1.1814719600132517	6.4499922052479945	9.77495514641031	0.8482805461076393	0.9672131147540984
ID317257	317257	0	1.0	51.82839408482927	53.28601313131206	0.0	63.0	63	1.415867698335057	1		25810.567567567552	25857.0	17815.0	33852.0	1.7189838E7	2783.5395499713713	-0.9810261507772454	-958.8602015887321	-0.003787369376755843	0.00408251794181989	1.5382439627276556	1.3178279747294164	-0.8371314066775082	1.1672570261255049	6.297892167983491	9.288046609257583	0.9173948804448443	0.9793052475979309
ID350026	350026	0	1.0	51.66594914921126	53.95466149471554	0.0	293.0	293	1.429691743855354	1		25774.177252584926	25761.0	17712.0	35240.0	1.7449118E7	2904.9153438483518	-0.9810392023214136	-918.144599492	0.012701301023814329	0.008317617736625836	1.5803405115948093	1.323825612672397	-0.6705321177532702	1.1937678924375752	6.421473448260906	9.910697188395115	0.8215540508655187	0.958836053938964
ID312148	312148	0	1.0	51.41608650078172	53.24564416709925	0.0	27.0	27	1.4470474750493927	1		25850.78210678209	25823.0	17739.0	35072.0	1.7914592E7	2769.773755941328	-0.9809596967462814	-961.6935211054935	0.004885000884408126	-0.003655516586676063	1.5546883024837777	1.3623012634196936	-1.1715123390708184	1.1412220954571735	6.5783266116899295	9.952274497307462	0.8346042739743506	0.9571230982019368
ID320350	320350	0	0.9968535304069519	51.82304691436036	53.484447117881984	0.0	85.0	85	1.4158676983350564	1		25902.228915662665	25969.0	17651.0	33632.0	1.719908E7	2842.998576112553	-0.9809898510345911	-940.3066012317016	-0.007629347162048341	0.00931929634474128	1.5615545143533884	1.30561397262684	-0.7679003035185656	1.1960307924796536	6.297892167983486	9.725794144218645	0.8366714280737608	0.9671532846715326
ID329560	329560	0	0.9949590563774109	51.82373577996982	53.351576281266254	0.0	150.0	150	1.4222647235201826	1		25783.032934131716	25756.0	17820.0	34655.0	1.7223066E7	2864.0727476028583	-0.9810043751917137	-929.8166429083237	0.001159368939169917	5.949979356705109E-4	1.5768451808461894	1.3042122325221541	-0.8569001846481044	1.2090403245158983	6.354929681957678	9.98225701514751	0.8014254289705083	0.9455445544554449
ID327002	327002	0	0.989723801612854	51.416675482834265	54.154506256285124	0.0	132.0	132	1.4153333077901362	1		25837.905120481944	25910.0	18281.0	34895.0	1.7156369E7	2715.5911641988387	-0.9809477591208439	-979.7668102634879	-0.0057599349869030024	-0.035348693922846494	1.5491586607561427	1.3389064130982151	2.0545000798206523	1.15703281842635	6.293139041818978	9.598265997286854	0.8584037940182446	0.9636098981077142
ID334683	334683	0	1.0	51.107256260638685	53.74125658330385	0.0	186.0	186	1.470898663836246	1		25761.82608695653	25628.0	17563.0	34660.0	1.8368182E7	2838.7673026092616	-0.9810734089683866	-940.8187243681582	-0.0027377420217963777	0.02167213991181401	1.5965242952344088	1.3741334983857885	-0.7727331648667886	1.1618407506329373	6.796970415257647	10.31494930885683	0.8027698396685617	0.9694915254237289
ID316251	316251	0	0.9936898946762085	51.92761129485819	53.71609273633306	0.0	56.0	56	1.4333908231139436	1		25804.545051698646	25778.0	17478.0	35289.0	1.7469677E7	3000.0230738451723	-0.9810308897813235	-889.6871737581494	0.012975957592144427	0.014608458932338999	1.6081490483741225	1.316357156394441	-0.6847227979842722	1.2216662024909046	6.454745331412504	9.789918091083312	0.8463127030944644	0.9679258731290099
ID317787	317787	0	1.0	51.8043573444966	53.981358379228375	0.0	67.0	67	1.403525239201061	1		25838.112135176652	25890.0	16702.0	34279.0	1.6820611E7	2999.2248713534	-0.9809778956415209	-888.5510963947205	0.019206423897166713	-0.012257200158237634	1.5591498469894849	1.3052616439066145	2.5762136236132953	1.1945113489453267	6.18857026619963	10.031636893003462	0.7727812610529382	0.9434782608695658
ID319329	319329	0	0.986130952835083	51.75514481584273	53.16339777645782	0.0	78.0	78	1.4265134700231528	1		25833.10863095238	25926.0	18011.0	33933.0	1.7359849E7	2717.501289681144	-0.9809765101278805	-980.404562435513	0.005385473329439511	0.006858333895926448	1.5658261269695337	1.3198014837589138	-0.602608600007752	1.186410339917121	6.3929546912738076	9.441518773393344	0.9012136654098836	0.972523499638467
ID325473	325473	0	0.9878448843955994	51.5731675946617	53.76034240653786	0.0	121.0	121	1.3507917161515857	1		25799.13643926788	25867.0	18872.0	32015.0	1.5505281E7	2536.628013331865	-0.9809151739755524	-1045.4942006611877	-0.005376296764463377	-0.006406135513184596	1.4341651956505723	1.277773541588202	-0.9234028527683542	1.1223938741664536	5.7322701544061	9.294799256233242	0.8337896211889706	0.960191082802548
ID333667	333667	0	1.0	51.15723665891998	54.07618309492234	0.0	179.0	179	1.4164018872611885	1		25852.34341906202	25823.0	16994.0	34655.0	1.7088399E7	2981.2790475159113	-0.9809679546318957	-893.9158552838442	0.0040514812077836705	-6.795548489061976E-4	1.5527411219946907	1.321156152568613	-0.5477711015227048	1.1752896271767923	6.302645294148008	9.419138620922059	0.8927099047509194	0.9700073152889539
ID336227	336227	0	1.0	51.64169564107434	54.08972274661676	0.0	197.0	197	1.4254524706424303	1		25736.673105497768	25727.0	16835.0	34292.0	1.7320781E7	2934.389781539728	-0.9810063295348511	-905.9985676100342	0.007896426986185095	0.010780973914436146	1.5555916704791097	1.346450512692332	-0.6263820866205729	1.1553277716598613	6.383448438944779	9.852406575239366	0.8263814655017866	0.9558718861209969
ID341357	341357	0	1.0	51.3518199610125	53.82873412211234	0.0	234.0	234	1.4212005522349946	1		25932.770614692643	25925.0	16582.0	35181.0	1.7297158E7	3047.617543844637	-0.9809635961113355	-876.9734179917635	0.00207181425757325	-0.027899076834616707	1.5435679943025264	1.3710835499169078	-0.7783202345316866	1.1258015562917896	6.3454234296286485	10.16890944211139	0.7711195472244602	0.9542530378842031
ID332140	332140	0	1.0	51.86050485366173	53.2771785654349	0.0	168.0	168	1.4206681676678088	1		25796.24246987951	25810.0	17640.0	34471.0	1.7128705E7	2957.8262089406394	-0.980982767484106	-899.7624301789618	0.0087133825418648	8.276801700354507E-5	1.5499733273561445	1.3276133130550996	-0.8291047279613951	1.1674885391058265	6.340670303464132	9.690806689970293	0.8484478917218568	0.9631768953068589
ID324463	324463	0	0.971799910068512	51.62198991442716	53.634304832750125	0.0	114.0	114	1.399747237087926	1		25853.63467492263	25879.0	18861.0	32418.0	1.6701448E7	2526.1632892600364	-0.9810964557925911	-1062.328060988502	-0.025141022134060928	0.015256983220046422	1.5724990851218428	1.2849955625106586	-0.7123752070109659	1.2237389225293915	6.155298383048009	9.487866947717906	0.8592544758090462	0.9722222222222222
ID342377	342377	0	1.0	51.87853822158654	53.71434459214821	0.0	241.0	241	1.4121227177017934	1		25946.317220543817	26030.0	16966.0	33309.0	1.7176462E7	2900.2696680356844	-0.9810240926900909	-925.0058118218624	-0.007815204316708095	-0.0065867304807868815	1.523499403797238	1.3260497141085084	2.358184438391924	1.148900669098574	6.26462028483187	9.570376017807632	0.8595014496979462	0.964155084125823
ID337768	337768	0	1.0	51.689625335669504	53.79267540879128	0.0	208.0	208	1.4318066736266937	1		25815.347569955815	25814.0	16062.0	35212.0	1.7528621E7	3030.088654907322	-0.9809929103163244	-879.4332503218168	0.0036386884530145813	0.010710823754776137	1.5619858182175108	1.3263644426669257	-0.5878392971639479	1.1776445205940687	6.44048595291896	9.725830750552834	0.8556084913463666	0.9769286229271805
ID309611	309611	0	1.0	51.769854472644106	53.92452763378782	0.0	9.0	9	1.4507023004000275	1		25910.322766570618	25845.0	16696.0	36832.0	1.7981764E7	3039.6628942022544	-0.9809639463550361	-878.5237822557824	-0.01794853824272536	-0.029380828903772305	1.5910305257928496	1.3497580674101763	2.254623823369026	1.1787523736350844	6.611598494841538	10.058975102394504	0.821124234023428	0.9514363885088923
ID321899	321899	0	0.9941303730010986	51.73203273468992	53.70363235509282	0.0	96.0	96	1.395959010285106	1		25794.365474339047	25914.0	17987.0	34426.0	1.6585777E7	2842.950911723534	-0.981056828193448	-939.781627381475	-6.473574370842576E-4	0.012466983074478237	1.5009461778625137	1.3411789661174258	-0.728034836798702	1.1191244537689087	6.122026499896397	9.289278592268252	0.8915405344140449	0.9706103993971368
ID347509	347509	0	0.9917951822280884	51.64308800944778	53.60553874489736	0.0	276.0	276	1.4094416393051816	1		25825.080916030533	25892.0	18060.0	34409.0	1.6915428E7	2807.68233910031	-0.9809414050579714	-946.8384868702835	0.005979567310253309	0.006286881645818173	1.5676313293285775	1.2969349985562202	-0.783602241806167	1.2087200446234414	6.240854654009292	9.970964561564342	0.7888230396618666	0.9425699928212492
ID331127	331127	0	0.9848873615264893	51.70117115114169	53.293053279586154	0.0	161.0	161	1.381797530442367	1		25752.434231378757	25862.0	18665.0	32830.0	1.6249786E7	2699.2144727446107	-0.980984085186882	-984.3637839651682	-0.008515302298056145	0.006197096534677982	1.5098122220284742	1.2955778982075532	-0.9862561912471953	1.1653581186567914	5.998445219618991	9.486541876619336	0.8375923549905195	0.9517345399698339
ID314231	314231	0	1.0	51.832625170790735	53.0620891997271	0.0	42.0	42	1.4105146822008516	1		25770.712765957465	25868.0	17488.0	34103.0	1.6957129E7	2843.792797383215	-0.981049790514533	-938.2865918697047	-0.010173300149034082	0.002776768002936626	1.5202653998897198	1.3146445377740612	-0.9122102540922561	1.156407953790926	6.250360906338333	9.601632682062998	0.85197094396774	0.9654919236417037
ID339827	339827	0	1.0	51.56656096978518	53.082491731557504	0.0	223.0	223	1.431278234164656	1		25879.08136094678	25915.0	17670.0	35232.0	1.7494259E7	2899.513770866532	-0.981081941033184	-925.7258320763588	-0.004521104174658467	-0.004818353722984277	1.5749546450302503	1.3381423906166228	-0.9015409090013319	1.1769708934372098	6.435732826754452	9.491380652249878	0.897736924191709	0.974802015838733
ID328562	328562	0	0.9946356415748596	51.849327780115566	53.240994617261556	0.0	143.0	143	1.4370803808856278	1		25828.72408759124	25804.0	17906.0	34798.0	1.7692676E7	2823.2569737526405	-0.980972302147524	-943.3069578494838	-0.010488616604545909	-0.026025279593517896	1.6088770171382296	1.3435613621024123	2.071846396348808	1.1974719298422292	6.488017214564125	9.879691550970387	0.8352857756487098	0.9538784067085956
ID311166	311166	0	1.0	51.85666029883033	53.45194344287509	0.0	20.0	20	1.4254524706424299	1		25899.81899109793	25948.0	17897.0	34940.0	1.7456478E7	2807.972901512212	-0.9810290306617913	-953.9511796360449	-0.01159116765424311	0.011000778850199367	1.589385987277774	1.3003411368197866	-0.7249532343804113	1.222283862498496	6.383448438944773	9.913753925246624	0.8161856393129729	0.9620343839541546
ID323454	323454	0	1.0	51.631436087635166	53.32892888267972	0.0	107.0	107	1.4286331048772716	1		25875.874074074043	25890.0	16692.0	35439.0	1.7466215E7	2963.4692417886076	-0.980989922648475	-901.1669643981276	-0.012343657775416583	0.023124162214345906	1.5686030000757936	1.346894599278995	-0.7699748184084382	1.1646070902025156	6.4119671959318705	9.816993610340301	0.8360728855663884	0.9698058950395403
ID327551	327551	0	1.0	51.47906622353927	53.115738099463464	0.0	136.0	136	1.419069815576132	1		25837.031578947357	25884.0	18126.0	34284.0	1.7181626E7	2794.7110823195694	-0.9810601455653674	-957.7555804005956	0.020361593734541727	0.004547755644816242	1.5518443901022216	1.323306369367847	2.2839958855552864	1.1727022751681826	6.326410924970587	9.418014366663911	0.8962900277601549	0.9772393538913364
ID330104	330104	0	1.0	51.76764422906536	53.86029769377906	0.0	154.0	154	1.4486149578794756	1		25762.715317919083	25733.0	16324.0	35296.0	1.7827799E7	2959.049488749836	-0.9809580864184961	-897.034741600862	0.007134565430996322	-0.00450376522796955	1.5663768083775123	1.3688235982288752	-0.714213729266304	1.1443233521136338	6.592585990183474	10.770373546232614	0.7141741639528904	0.9416157501697222
ID338305	338305	0	1.0	51.85957034980375	53.519138292621726	0.0	212.0	212	1.421732737444523	1		25891.60810810812	25938.0	16928.0	33726.0	1.7243811E7	3000.950033210967	-0.9809703027101563	-889.5169669912752	-0.003536777931898674	0.005815862739008899	1.517326905062988	1.3588860596043986	-0.753179756103213	1.116596122492209	6.35017655579316	9.293463424167085	0.9239329939909013	0.9787545787545787
ID346496	346496	0	0.9914258122444153	51.47129319911804	53.20930114217143	0.0	269.0	269	1.4672941456763695	1		25760.83192090395	25654.0	18102.0	34879.0	1.8238669E7	2725.4160859549784	-0.9810692668502243	-979.6914148590314	-0.0060496231764479306	0.007185248034018992	1.5920956548654261	1.367935896629114	-0.9212412403755313	1.1638671510768082	6.763698532106044	9.963471891303127	0.8561950376287435	0.9667119565217389
ID334221	334221	0	0.9926743507385254	51.850234303824216	53.271562953273275	0.0	183.0	183	1.4227965106853429	1		25817.168656716403	25835.0	17654.0	33874.0	1.7297503E7	2910.719444744141	-0.9809942171485438	-915.6277464338133	-0.02021702770182898	-0.02678420207618075	1.5958718466753674	1.3317245214237274	1.9280141488372484	1.1983498246088042	6.359682808122197	9.409178243113713	0.9026968525950662	0.9752186588921283
ID345484	345484	0	1.0	51.72729863842423	54.17611944145334	0.0	262.0	262	1.4089048113903362	1		25831.876335877863	25858.0	16706.0	34460.0	1.6919879E7	2989.39001402253	-0.9810051114349865	-892.5609643920061	-0.0033961510935687656	-5.820301524651553E-4	1.5339645135789852	1.3081901484292502	2.451479083897971	1.1725852815974982	6.2361015278447915	9.60162043945648	0.8500294516861746	0.9654157468727008
ID336776	336776	0	0.9957883358001709	51.52271894498544	53.70385088477188	0.0	201.0	201	1.4579844659886294	1		25748.620542082754	25674.0	17882.0	34527.0	1.8049783E7	2717.860548578656	-0.9809962752483661	-978.1048671622626	9.050543236398198E-4	4.4401534898644415E-4	1.6070927477153343	1.3375878134067043	-0.8328129082420278	1.2014857877795908	6.678142261144754	9.978881726213261	0.8427558579431667	0.9583901773533424
ID318346	318346	0	1.0	51.8308921472335	53.57347288778587	0.0	71.0	71	1.4376066875800295	1		25891.344525547447	25897.0	16356.0	35160.0	1.7735571E7	3041.380332759622	-0.9809839365901752	-878.32479949656	-0.0027771401948988245	-1.0389547848580475E-4	1.581541980405337	1.3279397165682507	-0.7999785905236693	1.1909742292311747	6.492770340728638	9.75518322634656	0.8573715013354433	0.9660537482319664
ID348555	348555	0	1.0	51.935490713811724	53.78547231152242	0.0	283.0	283	1.4249216746937918	1		25826.5126676602	25968.0	17365.0	33483.0	1.732959E7	2847.058769201481	-0.9810282726995355	-938.1536695031485	0.004322037711586435	-0.021364560363529465	1.5607144513376683	1.3553053454261157	2.3246732946775763	1.1515592826404524	6.378695312780249	9.738555787640358	0.8451866119264455	0.9517730496453898
ID314772	314772	0	1.0	51.9054236432837	53.60600805041828	0.0	46.0	46	1.4281034911037873	1		25804.080237741473	25819.0	17428.0	34160.0	1.7366146E7	2844.656195140693	-0.9809720093653975	-935.3028997445963	-0.007831668503350538	0.012482150219615821	1.5542079042863586	1.335509522254268	-0.8113471199805737	1.1637565126925786	6.407214069767342	9.802148838429417	0.8379855175484653	0.9649248389405869
ID326037	326037	0	1.0	51.62819373130716	54.10918881913351	0.0	125.0	125	1.4249216746937934	1		25803.066964285765	25781.0	16684.0	34983.0	1.7339661E7	2986.928326159405	-0.9809829125266697	-891.2385474033157	0.004701879925952976	-0.009126132385320743	1.5370204530234308	1.3382025829160267	2.412003289498303	1.148570831237052	6.3786953127802635	11.024779182814697	0.6594804455106105	0.9384615384615388
ID310166	310166	0	0.996844470500946	51.79073253484064	53.67349467024087	0.0	13.0	13	1.4370803808856267	1		25854.65835777125	25838.0	18408.0	34568.0	1.7632877E7	2851.6724436700842	-0.9810860827609755	-940.577944423842	-0.0039228399354597305	0.021523382011606557	1.5890538613081029	1.3115990502435584	-0.5576020692105375	1.2115393503929592	6.488017214564114	9.850114223414948	0.8403095982257985	0.9633027522935778
ID320914	320914	0	1.0	51.78861317230042	53.71126759284764	0.0	89.0	89	1.4355003030236688	1		25859.50367107196	25846.0	16486.0	35663.0	1.7610322E7	2998.263172787762	-0.9808741030726895	-884.6508270476492	-0.015248504542098576	0.008637734304565797	1.5825153530464726	1.3263177753800357	-0.6157894510856212	1.193164551076779	6.4737578360705665	10.638590058795522	0.7187836090392777	0.9497907949790795
ID312723	312723	0	1.0	51.74377992351834	53.96856793190401	0.0	31.0	31	1.4439074044952316	1		25849.042089985487	25851.0	18128.0	34631.0	1.780999E7	2838.757059369684	-0.9809803170456943	-939.2976643448728	6.671923058307485E-4	0.011534005066419026	1.544735672956204	1.3617329909634082	-0.6652822442360745	1.1343895486172542	6.5498078547028316	10.354000861888421	0.7677538980639318	0.9374149659863947
ID335250	335250	0	1.0	51.80210717034896	53.71841362698555	0.0	190.0	190	1.4206681676678075	1		25813.426646706594	25850.0	16724.0	34471.0	1.7243369E7	2979.8115899420145	-0.9809789915906003	-893.5379848062981	5.500464846774686E-4	-0.0014574875064911322	1.5337438071699656	1.334270809468332	-0.7629960408634752	1.1494996340219104	6.340670303464121	9.685359407002652	0.8494025357869509	0.9617880317231434
ID340370	340370	0	0.9958896040916443	51.69492079608178	53.65267958956204	0.0	227.0	227	1.3948747701135338	1		25975.258970358864	26088.0	18122.0	33042.0	1.6650141E7	2698.1555641687087	-0.9810260180531867	-995.5084224309962	0.00953525219114937	0.008446426845557584	1.5159779677897212	1.3170696772186818	-0.8362960863569966	1.1510233619462589	6.112520247567364	9.585091015832608	0.8360604750305071	0.9554234769687961
ID343965	343965	0	0.9883238077163696	51.904063244475076	53.68120043822218	0.0	252.0	252	1.4217327374445223	1		25854.27095808384	25941.0	18065.0	34547.0	1.7270653E7	2718.8881381147507	-0.9809821361688262	-981.0029583266693	-0.0019138511947034433	0.007182580230036235	1.546031491337511	1.321551811606132	-0.6736740229136264	1.1698606727030705	6.350176555793154	9.837041127568728	0.8246443542858368	0.9604601006470168
ID319902	319902	0	1.0	51.794636836279544	53.808596502200366	0.0	82.0	82	1.4254524706424299	1		25855.242921013407	25899.0	16680.0	34987.0	1.7348868E7	3032.5058008099636	-0.9809673731853263	-878.8865306435902	-0.005873338444314723	0.0030989023196323125	1.562187933367544	1.320040818331001	-0.6007467504066712	1.1834391116349738	6.383448438944774	9.558837027308149	0.8779203266275608	0.9668826493880488
ID322456	322456	0	0.9920120239257812	51.70530581306972	53.107666475930195	0.0	100.0	100	1.42598306901206	1		25780.59761549926	25765.0	17846.0	34728.0	1.7298781E7	2831.5490959227914	-0.9810157608112862	-940.9827619071626	0.014605239895558371	0.019041232378421948	1.6081777495687604	1.3221812921841343	-0.7770988647854519	1.216306537594541	6.388201565109297	10.003994227630265	0.8021241829792916	0.9538679914833221
ID349592	349592	0	0.9762289524078369	51.58833154412039	53.466301459800626	0.0	290.0	290	1.4217327374445234	1		25733.40629685155	25689.0	18071.0	34466.0	1.7164182E7	2723.028487269792	-0.981057960955931	-978.9105897780065	-0.003853693318913753	0.0068630758738389315	1.5786731500611615	1.3001914033922275	-0.8857699729924507	1.2141851929972534	6.350176555793164	10.15033931674216	0.7745233998376483	0.9488636363636366
ID332711	332711	0	1.0	51.758888120445896	53.92116875201749	0.0	172.0	172	1.4072930989717476	1		25839.445801526712	25869.0	17223.0	34157.0	1.6924837E7	2944.9335879870646	-0.9809431730637402	-903.2977826674397	-0.0056173122083589015	0.0023804310910978963	1.503968702765448	1.3443575046341065	-0.8093215327386974	1.1187267505712946	6.221842149351241	9.380785154510843	0.8884857640130308	0.9696296296296295
ID350625	350625	0	1.0	50.70110729055815	54.0203910180939	0.0	297.0	297	1.4254524706424287	1		25778.371641791044	25778.0	16452.0	35691.0	1.7271509E7	3140.2818141274056	-0.9808268963166951	-839.8791457508792	-0.002833841568462659	-0.012825813567141539	1.5301667020663028	1.358229927822793	-0.7866331190790877	1.1265888571010358	6.383448438944765	9.958487301398069	0.8088695208578742	0.964106245513281
ID308641	308641	0	0.9856414198875427	50.70541455115114	54.29323013285673	0.0	2.0	2	1.4029861474818446	1		25767.51309707242	25812.0	18137.0	34838.0	1.6723116E7	2787.2038169997463	-0.9811063067680658	-960.1365021393258	0.0068488142042674545	-0.0043694290850439105	1.5069110523868765	1.3474128587071077	-0.6103020480494346	1.1183736615314872	6.183817140035104	9.338519676970801	0.8910671356164752	0.9687267311988089
ID338850	338850	0	0.9868806004524231	51.708450673907656	53.5969093958102	0.0	216.0	216	1.415867698335056	1		25855.108597285074	25844.0	17771.0	33874.0	1.7141937E7	2878.197807063927	-0.9810373747352629	-929.4859177320901	-0.003926234182537306	-3.467558115593596E-4	1.5742738637737295	1.279897347231435	-0.8408821807702572	1.2300000989759567	6.297892167983484	9.824797249521817	0.8198943447840107	0.9559884559884556
ID313261	313261	0	0.9936842322349548	51.91645547481123	53.53357034842411	0.0	35.0	35	1.4323349181285714	1		25855.867647058833	25854.0	17573.0	34618.0	1.758199E7	2867.326173888187	-0.9809856083776015	-930.4482302903299	0.007969686522626952	0.004350015455511399	1.5722553660175733	1.3430616017640382	-0.7670823450946707	1.1706502247942325	6.445239079083477	9.732136971275956	0.8551306451868883	0.9706513958482462
ID329135	329135	0	1.0	51.72523141074573	53.12812406771898	0.0	147.0	147	1.42598306901206	1		25802.99105812221	25839.0	17189.0	34571.0	1.7313807E7	2926.9768061603295	-0.9810745536802115	-913.9799058207881	0.002629025509069363	-0.010195034556161008	1.5455603288950015	1.3447365449272368	-1.0681933211774908	1.1493406159930242	6.388201565109297	9.696524112526856	0.8538003162837479	0.9627507163323781
ID330671	330671	0	1.0	51.849634631464475	53.37441069288501	0.0	158.0	158	1.4407604903194318	1		25728.12227074235	25653.0	17634.0	35200.0	1.767522E7	2928.917471772914	-0.9810314741899657	-908.6158597607568	0.002278005501483131	0.00902449006311115	1.5996922231099489	1.3391559245121005	-0.8395359275463443	1.1945526236556587	6.521289097715732	9.751737052491888	0.8617461519339733	0.9581005586592183
ID342953	342953	0	1.0	51.77122878870504	53.86517467342789	0.0	245.0	245	1.4349732237685149	1		25932.92815249266	25901.0	16028.0	35868.0	1.7686257E7	3063.071771547272	-0.9809423415035486	-871.5620667044293	0.01652184871066916	-0.0028085242387718336	1.559542148298501	1.357140080584316	-0.7515405422788826	1.1491386708047417	6.469004709906062	10.529109415902585	0.7332702305482021	0.9360385144429161
ID316843	316843	0	1.0	51.705820243738465	54.04225286077861	0.0	60.0	60	1.4185366313320336	1		25822.197289156607	25825.0	16717.0	35415.0	1.7145939E7	3019.018272892533	-0.9809836402978964	-882.4535002881282	0.00906443880604136	0.006836710134642658	1.5545091340769437	1.3347347228284223	-0.6676315767521642	1.1646577462095238	6.321657798806073	10.416644289536956	0.7321249023532727	0.9379407616361071
ID311732	311732	0	0.9968473315238953	51.82051499407717	53.37977383114957	0.0	24.0	24	1.433918484027497	1		25860.081001472754	25848.0	17551.0	34822.0	1.7558995E7	2872.2294611503244	-0.9810050304654465	-929.9795037668837	-0.01165540760833595	0.004318594218643586	1.6023800203330618	1.2990873671426955	-0.7671110539357855	1.2334659399062973	6.459498457577028	9.576508383442938	0.8851039451245147	0.9748923959827833
ID325047	325047	0	1.0	50.58440312641587	53.2178774987245	0.0	118.0	118	1.438658723350229	1		25742.027859237533	25703.0	17363.0	35876.0	1.7556063E7	2945.5940951492926	-0.9810264230617763	-903.7146929181256	0.004768352869003413	0.01110497337622805	1.567977185312658	1.341558179095849	-1.0524164530872173	1.1687731547873723	6.502276593057663	10.175819757095507	0.7891080830354974	0.9506601806810289
ID315824	315824	0	1.0	51.78370342379554	54.071466477769036	0.0	53.0	53	1.439709990369103	1		25762.31386861316	25845.0	17894.0	34961.0	1.7647185E7	2962.711861676572	-0.9810214273378886	-898.9600515847346	-0.0038535138749301433	-0.009713480158975836	1.4932728205075543	1.408861052300132	-0.48282614321972517	1.059914899393102	6.511782845386706	9.76301357278476	0.8585033361208503	0.9641097818437723
ID318908	318908	0	0.9928079843521118	51.75463010794866	53.70756249274784	0.0	75.0	75	1.4126583227723342	1		25877.342900302112	25886.0	17493.0	34960.0	1.7130801E7	2918.088771854973	-0.980936607541304	-912.6240939495673	0.005612655419197098	0.0048022302174060534	1.5488108657986643	1.3085991879794985	-0.9116981896342307	1.183563982024211	6.269373410996391	10.043690791205128	0.7809933463119529	0.9434907010014308
ID331708	331708	0	1.0	51.414299776513296	53.5879263546267	0.0	165.0	165	1.4206681676678081	1		25755.738738738743	25772.0	17700.0	34915.0	1.7153322E7	2786.957593754214	-0.980987108248737	-953.6494676164798	0.018882770619873198	-2.3451455529362698E-4	1.5357607619792926	1.3464771865860263	-0.8975830191171226	1.1405768900349451	6.340670303464124	10.599917996618508	0.7091531311379794	0.9162087912087907
ID321470	321470	0	1.0	51.90343883713169	53.7442271268976	0.0	93.0	93	1.4062175977837188	1		25798.354198473262	25898.0	17955.0	33894.0	1.6897922E7	2791.107232592781	-0.9808680044128086	-947.7543159701057	-0.00845838602808567	-0.0038746081086006526	1.5155115004989197	1.3258525641528784	2.550922409751811	1.1430467772012187	6.212335897022197	9.714858121786765	0.8271644650222932	0.9582111436950149
ID328126	328126	0	0.9946678280830383	51.7429370752697	53.88579228788476	0.0	140.0	140	1.4040641239355274	1		25883.591117917298	25897.0	17708.0	34276.0	1.6901985E7	2861.9073565593208	-0.9809639491379204	-932.1271245671012	-0.014539629791477443	-0.014742183926794432	1.5281997628915895	1.3170697750724634	2.258164977158361	1.1603028114493859	6.193323392364147	9.953620973627087	0.7855456420427437	0.9630450849963048
ID345017	345017	0	1.0	51.83527182858005	53.89702154118744	0.0	259.0	259	1.449659004831496	1		25849.781159420272	25812.0	16309.0	36368.0	1.7836349E7	3038.1045433280005	-0.9810753341356553	-882.182196487836	0.0068222158475757045	-0.020535405745278228	1.6232968264409668	1.3543086687237647	2.32617727329729	1.198616581233792	6.602092242512506	9.768529317418343	0.8694269206089948	0.9552957359009631
ID347065	347065	0	1.0	51.9077930903376	53.63706616574185	0.0	273.0	273	1.4206681676678081	1		25805.98062593146	25860.0	16883.0	33795.0	1.7315813E7	2878.500445207005	-0.9810190143346297	-926.7076015629827	0.004513565740652912	-0.004495098216458975	1.5326654998900011	1.3529636138974168	-0.815833004874669	1.1328209303980656	6.340670303464125	9.37656734093416	0.9062693277179776	0.9765739385065886
ID324025	324025	0	1.0	51.654580895679715	53.28329259031328	0.0	111.0	111	1.4190698155761325	1		25869.449472096523	25868.0	17816.0	35093.0	1.7151445E7	2875.344981287617	-0.9809855347214795	-928.3371077662171	-0.0037837091475532024	0.013570707230477506	1.5654081242327404	1.3136230243052531	-0.9732069425959405	1.1916722646214664	6.326410924970591	9.797540561802256	0.8281959861560114	0.9610108303249099
ID309188	309188	0	0.985794186592102	51.682408422351095	53.36865197492367	0.0	6.0	6	1.4105146822008514	1		25871.01674277016	25905.0	18316.0	33991.0	1.6997258E7	2697.6666766290577	-0.9809844051286052	-989.4808481342616	0.0076170343681847925	0.018220418984004286	1.5828606725748566	1.2969505637216971	-0.9330012390954023	1.220447962205066	6.25036090633833	9.715260442992916	0.8321585199282063	0.9474063400576362
ID337345	337345	0	1.0	51.77822463362918	53.8859491764349	0.0	205.0	205	1.398665933537525	1		25797.426584234912	25931.0	17422.0	33607.0	1.6690935E7	2811.097045270754	-0.9810516742592993	-950.2799876769119	-5.16194633194796E-4	0.005176096063331186	1.4991616243389492	1.324080418635296	-0.630822222515487	1.1322285287506224	6.145792130718984	9.905260194384725	0.7871471994411793	0.9444850255661068
ID326594	326594	0	0.989561140537262	51.87712252595156	53.32529370707012	0.0	129.0	129	1.426513470023153	1		25848.88392857144	25920.0	17283.0	34686.0	1.737045E7	2799.063391612081	-0.98102656484711	-954.979080498645	0.010901836391787226	0.006344463208791465	1.5653682067193728	1.3240672368054396	-0.7721815626411725	1.1822422330274684	6.392954691273809	9.680224786338751	0.8573153623448769	0.9662356321839076
ID339395	339395	0	1.0	51.55904208434391	53.768648713839966	0.0	220.0	220	1.4137289241558415	1		25909.722054380705	25913.0	17532.0	34087.0	1.7152236E7	2843.009370308891	-0.9810142885920005	-941.8091741493201	-0.0030299084417331253	0.004368098480103412	1.5228114767322525	1.3218228135707109	-0.706609426466776	1.15205416421782	6.278879663325422	9.544819282472721	0.8660771959314985	0.9621267297887838
ID340931	340931	0	1.0	51.86504556540678	53.65448534084899	0.0	231.0	231	1.4062175977837188	1		25987.65443425076	26121.0	17310.0	33361.0	1.6995926E7	2882.6535275207166	-0.9809792150747083	-929.8994758838376	0.007976920925953916	0.01106980038102607	1.5151680546715802	1.3349105491786968	-0.7312656923698534	1.1350333965101906	6.212335897022197	9.589904482823055	0.84886031551957	0.9674315321983719
ID335821	335821	0	1.0	51.70678274917083	54.018011334182916	0.0	194.0	194	1.415867698335057	1		25753.51131221719	25742.0	16592.0	35228.0	1.7074578E7	3033.860798871008	-0.9809629973255883	-874.8323829295272	0.0022880900573543366	-0.018796764207613816	1.5309722413832343	1.3405858936381503	-0.6420218800009095	1.142017269201904	6.297892167983493	10.274527734690654	0.7496893594448667	0.9337561663143058
ID341961	341961	0	0.986703634262085	51.74702883163642	53.67061682538818	0.0	238.0	238	1.432334918128571	1		25870.427728613584	25886.0	17922.0	34584.0	1.754015E7	2787.7473628138305	-0.9810162896810747	-959.1252223567809	0.0030873393655133784	-0.008745388476149793	1.5868427963118261	1.3213658158060113	-0.7545629399771131	1.20091104017541	6.445239079083472	9.963490006401885	0.8158793037858044	0.9589816124469582
ID317385	317385	0	0.9910498261451721	51.84692064765726	53.59870978440717	0.0	64.0	64	1.4217327374445228	1		25870.126315789472	25908.0	17495.0	34292.0	1.7203634E7	2829.8174079494147	-0.9809678648997033	-942.4046056347195	-0.0048378843741023626	-0.012675158414593912	1.5642825448625794	1.324380521597524	-1.0023645475345322	1.181142820626564	6.350176555793158	9.495603324291807	0.8850148066220157	0.9688179840464103
ID333256	333256	0	1.0	51.88321695952442	53.64046680659871	0.0	176.0	176	1.4333908231139434	1		25890.72393538915	25905.0	17001.0	34897.0	1.7631583E7	2943.7246155018574	-0.9809612546556009	-906.3387314553819	3.7971146216992817E-4	0.010336659180618227	1.5532684144952766	1.3397452417143387	-0.6956874140135078	1.159375951585925	6.454745331412503	9.758840547193682	0.8517115410035357	0.9597173144876328
ID348106	348106	0	0.9968283772468567	51.85853064494355	53.749001419755004	0.0	280.0	280	1.4062175977837184	1		25821.707951070348	25942.0	17479.0	33482.0	1.6887397E7	2783.476345953357	-0.9810210092044523	-959.0309400466066	0.0032785575290806483	0.004260941419431756	1.4987505389744196	1.3514930464761974	-0.5261114092699208	1.1089591196064033	6.212335897022193	9.454776051412699	0.8732976686778379	0.976831091180867
ID315349	315349	0	1.0	51.75178996532619	53.23177552674123	0.0	50.0	50	1.4386587233502302	1		25748.686131386865	25727.0	16520.0	35327.0	1.763785E7	3076.6063130872676	-0.9810100535174574	-864.6948242581558	-0.016195566815667767	-0.01885281017954901	1.554339397636558	1.3690376886683275	2.251345052125914	1.1353517952807237	6.5022765930576725	9.561479544115308	0.8937686209160286	0.9736654804270459
ID327127	327127	0	1.0	51.711403278218185	54.0477103825976	0.0	133.0	133	1.3894408781286252	1		25909.373817034684	26056.0	17695.0	33479.0	1.6426543E7	2895.910071877277	-0.9810527553415483	-926.5057951506075	0.013880511229644581	0.019408914914643114	1.4946750129704864	1.3356484106789406	2.5837093797597293	1.1190632212939249	6.064988985922218	9.425505657957116	0.8578879419120667	0.9644746787603928
ID346065	346065	0	1.0	51.82665672470556	53.688442667060336	0.0	266.0	266	1.418536631332032	1		25810.328828828806	25877.0	17400.0	33845.0	1.7189679E7	2844.6195900347993	-0.9809802471494656	-935.9544855949096	-0.022796059165939048	4.1435938328443934E-4	1.53579476692845	1.3475484577677166	2.357818664796517	1.1396953913424184	6.321657798806059	9.648929013905063	0.8532624315251376	0.9672727272727275
ID343517	343517	0	0.9895383715629578	51.85471151422247	53.623304421154046	0.0	249.0	249	1.4169358747965617	1		25927.78129713425	26028.0	17462.0	33828.0	1.7190119E7	2889.9615818456705	-0.9811066921662154	-931.7759963516278	0.008453979680736495	-0.001691626853800029	1.5588509050894508	1.3242740483837254	-0.8313550787493653	1.177136187930305	6.307398420312515	9.589273664109069	0.8619631570247137	0.9757352941176473
ID323038	323038	0	1.0	51.74612987262685	53.75965284655611	0.0	104.0	104	1.4365538813695558	1		25858.402349486023	25873.0	16279.0	35388.0	1.7609572E7	3024.6040975143087	-0.9810061750541842	-883.1255673545489	-0.005970377683842321	-1.4825525690978584E-4	1.551094608121318	1.3523256321957366	-0.5713216610929633	1.1469830721191354	6.483264088399605	9.579445680914032	0.8878156947168254	0.9639575971731449
ID317919	317919	0	0.9507130980491638	51.55343176769498	53.41229902923783	0.0	68.0	68	1.3867159473275785	1		25882.92464678179	25915.0	19370.0	32588.0	1.6487423E7	2502.0524959373215	-0.9809568831898798	-1065.7585212006643	-0.027601425993166923	0.028770602460698697	1.5696873997597818	1.27048178445387	-0.9488290694180208	1.2355056317745858	6.041223355099636	9.468836656287232	0.8467232930393355	0.9746932515337423
ID313817	313817	0	1.0	51.66011468749694	53.82282393075659	0.0	39.0	39	1.3981249681591241	1		25854.705882352944	25940.0	17865.0	33843.0	1.670214E7	2737.7385354621597	-0.9809239823492442	-971.2371041157442	-0.004336310439852147	0.0080629228852463	1.4522550254054294	1.3307406557557082	-0.7997489403121364	1.0913133367678731	6.141039004554468	9.996840158572205	0.7721936456786166	0.9528023598820058
ID349147	349147	0	1.0	51.68179554670727	53.33424672952476	0.0	287.0	287	1.4164018872611885	1		25788.545864661613	25808.0	17296.0	35195.0	1.7149383E7	2942.4912670564563	-0.9808548063970113	-898.0212829910572	-0.00597408809174421	-0.020815258318974194	1.5801934827750976	1.3379331482730095	-1.0549040840899344	1.1810705824986811	6.302645294148008	9.994946672810462	0.7928148342686491	0.9410929737402411
ID350181	350181	0	0.9968332648277283	51.31757673437969	54.05013667894483	0.0	294.0	294	1.4470474750493925	1		25726.40579710143	25724.0	17496.0	35387.0	1.775122E7	3007.657802149117	-0.9810944833204844	-887.7751236531435	-0.0012207817334870003	0.002346652942049198	1.5877496990981945	1.3435250878316425	-0.6027525511648429	1.181778973447168	6.578326611689927	9.42735506382065	0.9301341025851498	0.980864635010631
ID329700	329700	0	1.0	51.83161903362368	53.96572713058321	0.0	151.0	151	1.396500814695294	1		25796.998449612423	25873.0	16948.0	33774.0	1.6639064E7	2948.4050528357966	-0.9809646946755032	-901.7902934513562	0.03190214315867573	0.012885895191726214	1.5192055977933254	1.3474908460390185	-0.5241303244378276	1.1274329634661835	6.126779626060922	9.390359895816594	0.8731274633208315	0.9691729323308271
ID310758	310758	0	0.9967970848083496	51.25156388019457	53.626458371745954	0.0	17.0	17	1.389440878128624	1		25879.150470219447	25926.0	18640.0	34294.0	1.6510898E7	2635.6922508846515	-0.9809792297586603	-1012.784448954785	-0.006165418037437109	0.005921701977871387	1.4783995788236313	1.3095979487797786	-1.1268119439041853	1.128895765453156	6.064988985922208	9.359337466177907	0.870060929780761	0.9637462235649542
ID333799	333799	0	0.9937129020690918	51.95801908940789	53.61211360341163	0.0	180.0	180	1.421732737444522	1		25863.931240657705	25930.0	17461.0	33670.0	1.730297E7	2870.064058319587	-0.9809821527885078	-929.6783018504292	-0.0015974444707377432	-3.8077480747171884E-5	1.5510495002436169	1.31307482688169	-0.8861030316857073	1.181234662709263	6.350176555793153	9.448082854910814	0.8939398094549643	0.9744711889132016
ID337895	337895	0	1.0	51.39359832363774	54.28457038975794	0.0	209.0	209	1.4349732237685153	1		25822.53608247422	25820.0	16384.0	35083.0	1.7533502E7	3008.386406072017	-0.9809897923995894	-885.8759262102219	4.8445230275894505E-4	0.013962572709874164	1.5584582094072348	1.3341968032000961	2.393658687079841	1.1680872009805776	6.469004709906066	9.669334355757934	0.869469146448965	0.9735336194563662
ID344545	344545	0	1.0	51.45937292076317	53.435189109149384	0.0	256.0	256	1.4249216746937927	1		25861.158208955254	25908.0	17517.0	34883.0	1.7326976E7	2820.4589909491815	-0.980931869778168	-943.3848830679951	-0.0013147660122630397	-0.004712106635117373	1.5595167245274462	1.3464715987046585	-0.9677414849291538	1.1582247453475756	6.378695312780257	10.096163826177497	0.7863736341163172	0.9484098939929322
ID312290	312290	0	1.0	51.8730800168497	53.445325876367335	0.0	28.0	28	1.4169358747965624	1		25853.65615615617	25903.0	17702.0	34040.0	1.7218535E7	2858.1555696884307	-0.9809666415779995	-932.4056867087107	-0.011304990756460543	-0.004751276227709423	1.5645275310364004	1.3314265653346014	-0.9064143581721921	1.175076096399818	6.30739842031252	9.634712798125138	0.853851965532724	0.9636891793754541
ID316396	316396	0	0.9845699667930603	51.34772303150043	53.136753519714894	0.0	57.0	57	1.4227965106853426	1		25773.21107784433	25724.0	18714.0	34483.0	1.7216505E7	2656.5166890869205	-0.9810122274687942	-1002.5046085759225	-0.005317906287272174	0.006830193075478532	1.5637668814905792	1.3007063896042608	-1.0355526630170004	1.202244329687928	6.359682808122195	10.013963703546118	0.7969540715463014	0.9516358463726884
ID319469	319469	0	0.9920290112495422	51.82057774996011	53.1969444360894	0.0	79.0	79	1.4243906809452667	1		25836.189552238837	25808.0	17782.0	34907.0	1.7310247E7	2838.3548601782095	-0.9810205753910811	-940.9939703674938	0.01605589163052526	0.004088258445284156	1.5836103664471555	1.3125624325315013	-0.755747269463605	1.206502888699086	6.373942186615747	9.590673737720376	0.8708026656211567	0.9612903225806455
ID320494	320494	0	1.0	51.521133762320225	53.82020267140719	0.0	86.0	86	1.4164018872611883	1		25824.796686747	25905.0	17952.0	35741.0	1.7147665E7	2865.9909921961516	-0.9810564654796781	-933.3081886076319	-0.006799499584517304	0.015210335232091712	1.5950703950143534	1.2847319680772513	2.1612153931821276	1.241558889051044	6.3026452941480064	9.595504906901704	0.8601953023989747	0.9643636363636363
ID342510	342510	0	1.0	51.417697704918716	53.94403981127051	0.0	242.0	242	1.3916169810722425	1		25959.735202492207	26007.0	17506.0	33849.0	1.666615E7	2856.9550434160674	-0.9809163811569156	-934.1101709241923	7.363742309429746E-5	-0.025673560981826278	1.5284591266560892	1.317622085881452	2.1411116911747987	1.160013286839825	6.084001490580282	10.081502853232843	0.7522264862459072	0.9530900967982125
ID336361	336361	0	1.0	51.66151419247154	53.85896142581406	0.0	198.0	198	1.4381328016644603	1		25771.045454545434	25745.0	17597.0	35057.0	1.7575853E7	2933.8456216300597	-0.9810137040271442	-907.7360897815184	0.012254767550897726	-0.006709245002031088	1.5919155975851134	1.31324029267753	-0.7510668545580907	1.21220435167992	6.497523466893157	9.91455674886332	0.8306366985720801	0.9526132404181189
ID325610	325610	0	1.0	51.69308731831906	53.88600641571371	0.0	122.0	122	1.4286331048772716	1		25805.96279761905	25799.0	17469.0	34972.0	1.7341607E7	2851.0607992775676	-0.9809655705213383	-932.948099872003	0.007981603535776562	-0.0035641495796095942	1.531093451297581	1.338048071590639	-0.8492619634097721	1.1442738746130803	6.4119671959318705	10.388157254736125	0.7466621305760939	0.9453398738612475
ID309748	309748	0	1.0	51.65781018543221	53.32805966223581	0.0	10.0	10	1.4418102248778717	1		25873.804630969607	25802.0	16941.0	36286.0	1.7878799E7	3001.701178685755	-0.9808723584938575	-884.0440529232015	-0.003510211183093767	0.01985035160524809	1.5782201479961622	1.3310000140948521	-0.9335258150148138	1.1857401437139972	6.530795350044767	9.954000163638304	0.8282866312309813	0.9608391608391609
ID334834	334834	0	0.9937465190887451	51.88620911769031	53.30274635516962	0.0	187.0	187	1.4428591957149761	1		25780.537790697672	25756.0	17684.0	35149.0	1.773701E7	2916.784490783152	-0.9810088030017823	-913.141733624594	0.001735095367048878	-0.007583721146199992	1.6050244051094265	1.3278742103642303	-0.8791374210731132	1.2087172057277737	6.540301602373798	10.06626807016462	0.811093006200579	0.9642606867554312
ID328698	328698	0	0.9886058568954468	51.9174640182112	53.25207021999236	0.0	144.0	144	1.4333908231139445	1		25827.721649484512	25846.0	17674.0	34176.0	1.7537023E7	2823.2600882050438	-0.9810352091867103	-946.4588619937537	-0.007060422392239634	0.003042633384948972	1.5705869383569135	1.3214711717790875	-0.8359650375466539	1.1885139622398597	6.454745331412514	9.71657876178381	0.8591366090618411	0.9597173144876323
ID317444	317444	2	1.0	52.39231225349047	11.21950074466592	0.0	65.0	65	1.3423649856492388	1		26573.02512562814	26691.0	18624.0	34119.0	1.5864096E7	2703.892998379019	-0.9809913325621294	-1014.3667154852856	0.00189739328863454	-1.0490749205214063E-4	1.4431165828232484	1.265700029219832	-0.8673528986123744	1.1401726708600732	5.6609732619383575	9.665501931746409	0.7614688529840925	0.9497607655502395
ID339461	339461	2	1.0	51.67517385598131	11.59377719343347	0.0	221.0	221	1.3812499585839566	1		26561.3636363636	26651.0	17812.0	34874.0	1.6653975E7	2823.077509517912	-0.9811664154463032	-980.3186143199957	-0.003834803148419889	-8.089404299927375E-4	1.5102898546327652	1.2989567228649517	-0.7645606880203921	1.1626945132565323	5.993692093454481	9.171871574824461	0.8953407735257133	0.9782777346780455
ID318981	318981	2	0.9779278635978699	51.74079027119861	12.260513562419886	0.0	76.0	76	1.3602789053158544	1		26429.856443719444	26560.0	19534.0	33025.0	1.6201502E7	2577.840803485757	-0.9810662361562589	-1062.5027916260508	0.006868348038436694	2.1272638473178247E-5	1.4684651956208823	1.2927337591642316	-0.8263746419216064	1.135937841191881	5.813073299202872	9.144338401252645	0.8735969000305582	0.9683293745051464
ID326661	326661	2	0.9865154027938843	51.58904023132945	12.179197075547881	0.0	130.0	130	1.3850784156239284	1		26481.31072555206	26642.0	18551.0	35413.0	1.6789151E7	2777.496057670382	-0.981134021668487	-991.6650924905485	-0.015650991970507233	-0.004016772531895576	1.475694514297606	1.3193701889120744	2.314596159139697	1.1184840514809822	6.026963976606091	9.468238565173706	0.8448314557134577	0.9716475095785444
ID340999	340999	2	0.992996335029602	51.994170455972906	12.01151849927474	0.0	232.0	232	1.3981249681591241	1		26573.798761609913	26732.0	18318.0	35171.0	1.7166674E7	2821.430099152123	-0.9811099585859739	-978.3609640538269	-8.851293994833155E-4	0.006000240920103943	1.513227566114734	1.307539203846737	-0.9166495856036403	1.1573095182636732	6.141039004554467	9.987840530710589	0.7735858558084291	0.945135332845647
ID342022	342022	2	0.9905697703361511	52.310607369588574	10.850482098414979	0.0	239.0	239	1.430220769495606	1		26597.844444444465	26608.0	19913.0	35148.0	1.7953545E7	2638.8032341210137	-0.9808880996487055	-1034.6298951466501	-0.004389218052263078	0.005141517690992168	1.490066327083526	1.3974022521671594	-1.1342587803144848	1.0663116685068015	6.426226574425408	10.358092822932337	0.7526729365025385	0.9521126760563384
ID321539	321539	2	0.9936733245849609	52.19001702746099	11.991508622865442	0.0	94.0	94	1.3986659335375236	1		26417.291021671856	26621.0	17660.0	35195.0	1.706557E7	2956.685149244713	-0.9810666348560408	-925.9422298914375	-0.006227878643839734	-0.008376732021346606	1.4759219101919194	1.331817781449621	-0.7466191239442374	1.1082010848251687	6.145792130718971	9.2879491984544	0.8952577070125962	0.9692653673163417
ID335874	335874	2	0.9954857230186462	52.600902908257034	10.54339775621268	0.0	195.0	195	1.3954169955062645	1		26477.430577223095	26476.0	18664.0	35172.0	1.6972033E7	2705.6036171367696	-0.9808973595066824	-1005.013338663181	-0.023512291277846313	0.015251185662170274	1.501780982763944	1.3185575228200594	-0.9147530158068768	1.138957502249895	6.117273373731886	9.701843306557798	0.8166937665999879	0.9583023082650781
ID337410	337410	2	0.9859480261802673	51.87856763917146	11.870076356808093	0.0	206.0	206	1.394332333861208	1		26408.30279503105	26559.0	18302.0	34526.0	1.7006947E7	2714.048050048194	-0.9810400360842217	-1006.9367212808853	-0.011977200868932779	-0.00346417193203749	1.4952944050851305	1.323390690524248	-0.8913020262448209	1.1298964212093592	6.10776712140286	9.514051605120581	0.8479325915404611	0.9632683658170917
ID348173	348173	2	1.0	52.515492544259146	11.486193536688384	0.0	281.0	281	1.400287575744257	1		26505.61265432104	26572.0	18434.0	34902.0	1.7175637E7	2744.499077549698	-0.9810602165675683	-1000.5191594699675	0.011553875452985437	0.0023641702473791238	1.5352058190436524	1.3069564920019976	-0.5657763289185084	1.1746418709715594	6.16005150921253	10.08249566272053	0.7614793315250334	0.9550478997789241
ID346126	346126	2	1.0	52.16891396179102	11.983895587934917	0.0	267.0	267	1.4029861474818444	1		26394.28153846154	26441.0	19283.0	35178.0	1.7156283E7	2704.5272418043296	-0.9810108212219454	-1008.361126815226	-0.021659542819822426	-0.007188342356622862	1.4944828482066699	1.3098001743940881	-0.6825440067988331	1.1410006483607438	6.183817140035102	10.7370010122242	0.6740630398643368	0.950328707085464
ID333321	333321	2	0.9936753511428833	51.99743109234755	11.906512948246688	0.0	177.0	177	1.3817975304423673	1		26507.052050473183	26630.0	17944.0	34976.0	1.6805471E7	2819.812887835814	-0.9811091495637061	-976.4206411420488	-0.002339301994868376	0.007453252561290239	1.467014364065892	1.3111905530032106	2.550030182872101	1.1188414686986383	5.9984452196189935	9.615517222869135	0.8152733776439612	0.9596958174904946
ID309257	309257	2	0.994717001914978	51.921326838044095	12.00928592689312	0.0	7.0	7	1.3899852232535739	1		26508.94843749999	26667.0	18139.0	35629.0	1.6965727E7	2848.417828215816	-0.9810330156457862	-962.729186142208	-0.010011804446589325	-0.010182472503415977	1.4967055097311743	1.3162712592649102	-0.7733477499203351	1.1370798376065965	6.069742112086728	9.405620735254153	0.8621943611329381	0.9659606656580939
ID313874	313874	2	0.9919881820678711	51.80535688544749	12.071998782363794	0.0	40.0	40	1.4013676280264995	1		26439.874999999985	26592.0	18353.0	34858.0	1.7133039E7	2808.096145285432	-0.9810622547600311	-975.5414277725606	0.004474755390345086	0.006339203401272229	1.5018873231455996	1.3161443212492092	-0.7622042780631674	1.1411266218282914	6.169557761541564	9.821519903162828	0.8037231847661008	0.9460641399416909
ID329757	329757	2	0.9854265451431274	52.062688669345285	11.808386863193864	0.0	152.0	152	1.3741116681181342	1		26398.966400000023	26572.0	18381.0	34256.0	1.6499354E7	2830.61797929402	-0.9809087528012733	-958.3628422153628	-0.010721322870939024	0.00342900615873306	1.447906161823466	1.3304694181170504	-0.7946922533327494	1.0882671500053103	5.931901453315758	9.074856951269425	0.9051576280750813	0.9788235294117645
ID315421	315421	2	1.0	51.67851219738499	11.77625712010848	0.0	51.0	51	1.4137289241558422	1		26422.5766312595	26481.0	19390.0	34854.0	1.7412478E7	2672.2488272334676	-0.9810327615792976	-1022.8399307518059	-0.01077140794413496	0.005338787016566934	1.498333585173857	1.367521343000013	-0.7382651731645946	1.0956564538048623	6.278879663325428	9.781691583960669	0.8246394228530849	0.9642335766423361
ID323102	323102	2	0.9855067729949951	51.577843240135984	11.807531350728782	0.0	105.0	105	1.377410860545637	1		26484.49041533546	26597.0	18098.0	34978.0	1.6579291E7	2734.9398315699714	-0.9811316954831547	-1007.0899674262781	0.00979118640896658	-0.0012346220440348666	1.5056812433174294	1.2808388663672736	-0.7785354298812566	1.1755430623274696	5.96042021030287	9.556909955382974	0.8200715666461372	0.9550647372429547
ID327198	327198	2	0.98415207862854	51.477173976635804	11.74744621817847	0.0	134.0	134	1.3724590978652418	1		26533.8176	26599.0	19415.0	34318.0	1.6583636E7	2569.100929989282	-0.9810745751275226	-1070.791589912814	-0.02073527339076705	0.010480109414061908	1.45851662434275	1.301280309370165	2.257487084641845	1.120832009706417	5.917642074822226	9.47121845852576	0.8289853385596536	0.9651162790697672
ID310821	310821	2	0.9958844184875488	51.87745167348329	12.029503584128298	0.0	18.0	18	1.404064123935527	1		26528.552147239287	26670.0	17873.0	35310.0	1.7296616E7	2903.437012799116	-0.9809989522234853	-943.4570376727198	0.019236451081375144	0.008517140383850165	1.508174523660839	1.3487436069092895	-0.7597486611171519	1.1182069860682367	6.193323392364143	9.392774317335006	0.8821569230617267	0.9752994011976047
ID343591	343591	2	0.9830330014228821	51.58762085344874	12.522076968393609	0.0	250.0	250	1.3839856514178182	1		26463.858044164033	26631.0	18064.0	34339.0	1.6778086E7	2741.258604172724	-0.9809686904476537	-995.2212007491297	-0.010154897808080475	0.004838612614533878	1.5012014252552732	1.2733352510899678	2.296704639637886	1.1789522232815381	6.017457724277057	9.603001557760015	0.8199906743054138	0.9627376425855516
ID350247	350247	2	0.9900628924369812	51.86307990661006	11.709179307235189	0.0	295.0	295	1.3625015847480972	1		26413.513911620346	26517.0	19161.0	34724.0	1.6138657E7	2696.700049766882	-0.981079349248887	-1015.7611511801362	-0.005404638652899601	0.001340211227643124	1.4742573506811063	1.2875561904920672	2.5087175029456095	1.145004281419118	5.832085803860938	9.387130117208525	0.8317026655203974	0.9608457321848078
ID337958	337958	2	0.987775444984436	51.71614941454356	12.271101814251846	0.0	210.0	210	1.394874770113535	1		26435.536547433905	26568.0	18020.0	34719.0	1.699805E7	2864.4238643393514	-0.9811266927929163	-959.528600302771	-0.012477179502021025	0.0028019099350179684	1.4887643094821894	1.3280429835965746	-0.8469746516366244	1.1210211776808257	6.112520247567374	9.514231525411724	0.8485603666969237	0.961136023916293
ID312353	312353	2	0.9918093681335449	51.961511467325344	11.923955542317058	0.0	29.0	29	1.3883515475980694	1		26474.9827856025	26596.0	18213.0	35574.0	1.6917514E7	2788.907288970782	-0.9810728745405782	-984.120349096198	0.02209261154606334	0.011565838949830164	1.4912348301863618	1.3317024253934362	-0.7169239551120996	1.1197958355792539	6.05548273359318	9.267804194692998	0.8859412737255675	0.9710365853658534
ID344611	344611	2	0.9949508905410767	52.418830362154075	11.700637924135536	0.0	257.0	257	1.3757622532995066	1		26463.9265175719	26622.0	18293.0	33927.0	1.6566418E7	2710.905237036457	-0.9811727975248392	-1017.4888224074142	0.0028278556216316704	0.011270280423059645	1.4471527685773469	1.3322773366862712	-0.7502464654472558	1.0862248637936014	5.946160831809311	9.630817687655107	0.8056013632231381	0.9600920951650035
ID349219	349219	2	1.0	52.457737835832994	11.570467141627056	0.0	288.0	288	1.3975837933882551	1		26395.950310558983	26482.0	17646.0	34136.0	1.6998992E7	2765.9079460099247	-0.9811225884335965	-991.9971079203702	-0.009996415826502935	5.56192545491865E-4	1.4958386692300065	1.3249851118809306	-0.5454806193821787	1.1289475299134	6.136285878389944	9.49756934579564	0.8548511534230571	0.9612807148175723
ID333869	333869	2	0.9947642087936401	52.149762829569454	12.004904852243245	0.0	181.0	181	1.3708045353615288	1		26450.336012861775	26603.0	18630.0	34812.0	1.6452109E7	2801.914307302113	-0.9809848934834782	-974.0245366902401	-0.004695684551456169	-0.010422630220718723	1.4873973845317587	1.3205927470331162	-0.935233121254667	1.1263104298228133	5.9033826963286655	9.35497622432651	0.8476672920041406	0.9627906976744187
ID325672	325672	2	0.9772074222564697	51.46618646072904	11.75975390564779	0.0	123.0	123	1.3569380597347234	1		26435.160655737724	26576.0	18767.0	33225.0	1.6125448E7	2629.7490013200368	-0.981012044922103	-1038.7087618193411	0.01286920567847445	0.0010342057187868695	1.4691032253265903	1.2978605945718542	-0.6822969352990575	1.131942237456733	5.784554542215784	9.035954636308794	0.8902904207031401	0.9767255216693417
ID308265	308265	2	0.9937171339988708	51.67716296625523	12.119492225378618	0.0	0.0	0	1.4002875757442572	1		26461.36866359446	26599.0	18242.0	35237.0	1.7226351E7	2854.4911963486434	-0.9810219174170673	-958.3849150934677	-0.006240536899165325	0.007075085940738269	1.4827616512999042	1.322577864711547	-0.6310967191378907	1.1211148249659337	6.160051509212532	9.098870821896082	0.9350163583636854	0.986301369863014
ID317993	317993	2	0.9871618747711182	51.60965306131316	12.26410864521053	0.0	69.0	69	1.395959010285107	1		26464.948678071505	26641.0	18546.0	34272.0	1.7016962E7	2792.6222782450805	-0.9810994954663852	-983.8491356243393	0.0063083387638403045	0.01432695867365066	1.4899889722016708	1.3382676679937546	-0.7289145073480364	1.1133714187651018	6.122026499896406	9.197292422131714	0.9094630928259475	0.9787234042553192
ID336424	336424	2	0.9765987396240234	51.737897951816436	12.006308828367766	0.0	199.0	199	1.3828920237073876	1		26367.456418383532	26474.0	18856.0	34618.0	1.6637865E7	2630.8926165097605	-0.9811426142724378	-1042.90743768737	-0.011241938412601675	0.0073379782418361746	1.4558615263475678	1.3045903628843627	-0.7000594218327715	1.115952997789095	6.007951471948027	9.576439114575688	0.8232432460801963	0.9510910458991726
ID334891	334891	2	0.9137980341911316	51.9913294149565	10.176002890095766	0.0	188.0	188	1.4391844528482642	1		26518.62627737228	26514.0	21631.0	34948.0	1.8165259E7	2376.675626913737	-0.9810998230518655	-1158.3996918926837	0.02263598882489003	-0.02858630831193939	1.5047315425231538	1.4021581414307307	-1.2903885017256809	1.0731539460932413	6.507029719222186	11.639726495089322	0.6035414516756338	0.9030343007915571
ID319540	319540	2	0.9950886964797974	51.85961103654976	11.539726193440423	0.0	80.0	80	1.3746620833888052	1		26491.858747993574	26576.0	18669.0	34648.0	1.6504428E7	2717.215837815656	-0.9810307649135215	-1008.4423999941488	-0.003767921675433885	-0.0010982837651250703	1.4659594491349577	1.300801375991649	-0.6773027961312758	1.1269664040887122	5.9366545794802885	9.439336621115446	0.8372761040900365	0.964478764478765
ID342581	342581	2	0.9820480942726135	51.854964817423486	12.075602745084245	0.0	243.0	243	1.3828920237073874	1		26538.37756714058	26635.0	18667.0	34521.0	1.6798793E7	2713.964278621812	-0.9810789045454847	-1014.0465642209064	-0.004253729726078827	0.00831564401787873	1.4828692014666374	1.3079865842480212	-0.7701104924702787	1.1337036780993885	6.007951471948025	9.430349302153655	0.8489472802142557	0.9532428355957766
ID309814	309814	2	1.0	52.124606778965045	11.669855760265945	0.0	11.0	11	1.3861703183679037	1		26541.664062499967	26680.0	17503.0	35596.0	1.6986665E7	2917.814161066238	-0.9810275367365506	-940.7148358588333	-0.005979518067723597	0.0013462893764758274	1.511485664857919	1.2871971564351607	-0.851612929119174	1.1742456525027727	6.036470228935109	9.215327719921214	0.8932465721710677	0.9761721752498078
ID316471	316471	2	1.0	52.447944631658295	11.500092281136144	0.0	58.0	58	1.3685953404764908	1		26472.024232633263	26639.0	17349.0	33860.0	1.6386183E7	2877.468483160174	-0.981089840014293	-954.5971798397961	5.866751777185637E-4	-0.003583585039046218	1.4555839005695121	1.2900924782351788	-0.7304585040285945	1.1282787281735975	5.884370191670607	9.57400076633841	0.8067202062394296	0.9530408006158584
ID328766	328766	2	0.9863231778144836	51.77272437688636	11.882034802037053	0.0	145.0	145	1.3845321413310876	1		26472.407232704387	26613.0	18214.0	34763.0	1.6836451E7	2834.787543186036	-0.9810946469889474	-969.2348694471805	0.0013717324726245498	-0.00518460904181253	1.4792379915623357	1.3381064404455827	-0.9237406579254668	1.1054710947133302	6.022210850441574	9.313828648221968	0.872387298037297	0.962034927866363
ID340030	340030	2	1.0	52.8080034569321	11.575948330704271	0.0	225.0	225	1.417469661168783	1		26586.13787878788	26718.0	16075.0	34940.0	1.7546851E7	3211.412288050811	-0.9810636309877572	-857.8071300931775	0.011587754489863173	0.0023079183251184772	1.5285107112876184	1.3421319955047841	-0.5761077561327511	1.1388676496850343	6.312151546477038	9.282055922635314	0.920659247847847	0.9728937728937728
ID320571	320571	2	0.995888888835907	51.66354895551311	12.039728817416723	0.0	87.0	87	1.403525239201061	1		26463.581538461553	26560.0	17268.0	34755.0	1.7201328E7	3041.070223123744	-0.9810935487268196	-903.1347804601317	0.005448175695488841	-6.152457205612919E-4	1.482521305535145	1.3480194288467764	2.099862603514227	1.099777402172485	6.188570266199631	9.57177335845038	0.8488195561363472	0.9615952732644023
ID331333	331333	2	0.9936525821685791	51.515922577687704	11.966872968739825	0.0	163.0	163	1.3757622532995075	1		26384.769968051132	26508.0	17550.0	35125.0	1.6516866E7	2856.5324710565847	-0.9809878933215878	-953.1857648345522	-0.01181189670978484	0.001828720422835084	1.4615838543193287	1.312844905850589	2.2866084262607136	1.1132951408090144	5.946160831809318	9.047001883722237	0.9129293180838196	0.9750584567420106
ID322117	322117	2	1.0	52.281038013622386	11.359921889674686	0.0	98.0	98	1.4051412734026865	1		26455.752688172062	26555.0	17743.0	35578.0	1.7222695E7	2852.8690215513543	-0.9811517930619804	-965.460355450844	-0.0046095648297514134	0.013488301312251033	1.5094359590325312	1.3339232174645779	-0.3118384984653512	1.1315763450774587	6.202829644693163	9.813385988295344	0.8093976803303632	0.9652366863905326
ID330305	330305	2	0.9963386654853821	52.14124268330815	11.875697421883205	0.0	156.0	156	1.3899852232535728	1		26383.62539184954	26496.0	17943.0	35084.0	1.6832753E7	2861.85834813978	-0.9811002606290657	-957.1365692069118	0.0016856454699693947	0.012293403056043518	1.4991229616594623	1.3103002641479458	-0.8137422198435147	1.1441064332184219	6.069742112086718	9.482203065454165	0.848323699606756	0.9501488095238095
ID314433	314433	2	0.9968438744544983	51.53354846972235	12.22580051726836	0.0	44.0	44	1.388896319660471	1		26409.66037735849	26554.0	17938.0	34942.0	1.6796544E7	2835.4043355211516	-0.9811288938629101	-968.515379204749	-0.0028917629147870373	-0.0037341469153424852	1.4718518138204024	1.3374819313511765	-0.853371567922788	1.100464820734797	6.060235859757702	9.414048943185156	0.8593033150310984	0.9688449848024318
ID332355	332355	2	0.9819923043251038	51.517905917242004	11.848093971076358	0.0	170.0	170	1.3861703183679053	1		26456.863422292005	26571.0	19022.0	35189.0	1.6853022E7	2655.9266848346124	-0.981028184123585	-1030.2078432517885	0.006767884741849054	0.004628910978524558	1.5100569635913395	1.2777503535507255	-0.7403113087178443	1.1818090751413683	6.036470228935122	10.006844239733239	0.7575279255944806	0.9599395313681031
ID327757	327757	2	0.9920613765716553	51.26001419074403	12.188581398164523	0.0	138.0	138	1.3828920237073874	1		26494.784810126555	26619.0	18851.0	34700.0	1.6744704E7	2688.5194880479457	-0.9810368623350776	-1019.6528365376838	-0.0023678176725393817	-4.5325702564953674E-4	1.4842779425533084	1.3050771341834053	-0.778349658723675	1.1373105111385085	6.007951471948023	9.702266836748079	0.8020285916819915	0.9583017437452611
ID341581	341581	2	0.9968098998069763	52.072554455811535	11.25382349397809	0.0	236.0	236	1.4302207694956066	1		26572.522189349103	26566.0	19703.0	35256.0	1.7963025E7	2668.3171755127864	-0.9810457761471169	-1030.8811279828578	-0.0025307600542343947	0.0017646115885412476	1.5413750637700832	1.3407038855468145	-0.6885888567701286	1.14967598765586	6.4262265744254154	10.446657125424311	0.7399650646688237	0.9272976680384085
ID324681	324681	2	0.9961984157562256	51.8494102824853	11.278659537403499	0.0	116.0	116	1.4349732237685147	1		26509.05139500734	26494.0	19530.0	35587.0	1.8052664E7	2691.196949205593	-0.9809977938467564	-1017.0509417984083	0.012010903395140582	0.006731795041590748	1.4991299752672884	1.3775891628420234	-0.25297027542931844	1.0882271839120172	6.469004709906059	10.323674259212499	0.7627439044109764	0.9504189944134078
ID347720	347720	2	1.0	52.36043717099745	11.423568227084397	0.0	278.0	278	1.370804535361529	1		26517.86977491962	26666.0	18212.0	35012.0	1.6494115E7	2847.719587274776	-0.9809360862714023	-958.2968359849073	-9.227859144211658E-4	6.200289504884835E-4	1.459625074112171	1.3197541868846392	-0.808330380055677	1.1059825296388759	5.903382696328667	9.011799911137253	0.9134561854327352	0.9810426540284362
ID323668	323668	2	0.9803775548934937	51.74720361176034	11.473175041827703	0.0	109.0	109	1.442334805657419	1		26574.267441860462	26434.0	20564.0	37812.0	1.8283096E7	2900.6848593498694	-0.9809593320340214	-943.972999301337	0.017679254890917758	-0.0015225202709159428	1.4990668608338662	1.3554699148565494	-0.7361952105679976	1.1059388662215448	6.535548476209286	11.98072635194649	0.5721706900699214	0.9197324414715722
ID311381	311381	2	0.9945020079612732	51.51494762513558	12.071793341079609	0.0	22.0	22	1.3905293552858682	1		26522.21406249997	26623.0	18050.0	35018.0	1.6974217E7	2845.0440806928095	-0.9810765536496129	-966.6147890446553	0.010635912346684328	0.0038540735798292917	1.4841600914982476	1.323585566214834	-0.6101284636310846	1.121317827409241	6.074495238251245	9.294517220060035	0.8836217294663982	0.9718631178707219
ID318549	318549	2	0.9855199456214905	51.695614167931026	12.141087917008624	0.0	73.0	73	1.3685953404764915	1		26475.775080906144	26710.0	18228.0	35355.0	1.6362029E7	2819.50595915409	-0.9811700648903029	-978.590798856336	0.008197069548306474	-0.0034992568231660705	1.4555834835349266	1.3181836652472918	-0.5111756173782437	1.1042341988525997	5.884370191670613	9.342868050072155	0.8471287481390675	0.9687010954616587
ID336982	336982	2	0.9713577032089233	52.14448181671638	11.738712436432257	0.0	203.0	203	1.392703757482368	1		26417.928348909638	26468.0	20008.0	34253.0	1.696031E7	2521.32200691717	-0.9810836310172872	-1086.847703583525	0.007958222083510035	0.00796141805157949	1.482650224811706	1.333632083128761	-0.6629766215427586	1.1117385698560445	6.0935077429093	9.184701801490634	0.9077099790657769	0.9734244495064542
ID346705	346705	2	0.9918705821037292	52.026318825911815	11.347212782917827	0.0	271.0	271	1.4137289241558415	1		26516.314589665668	26403.0	20513.0	35808.0	1.7447735E7	2763.779592246903	-0.9809906646039163	-990.2336810904901	0.048214016126198106	0.002052309682048299	1.4481014850436877	1.306350864009869	-0.8846233767866064	1.108508843174576	6.278879663325422	13.293596577885896	0.44648516514209613	0.913554633471646
ID338512	338512	2	0.9849478602409363	52.15794178260709	11.677726149622748	0.0	214.0	214	1.373010175621985	1		26523.8523274478	26640.0	19027.0	35449.0	1.652436E7	2762.3763042577957	-0.9810850165729855	-996.0575574539147	0.007564785764070897	-0.0032767922493479274	1.4742495548237284	1.2805770784313508	-0.8717150676780109	1.151238437462599	5.922395200986729	9.478259251375395	0.8284190583845278	0.9533282325937261
ID312914	312914	2	0.9861246347427368	51.84473138998081	12.100192589917805	0.0	33.0	33	1.3927037574823693	1		26465.458658346335	26614.0	18194.0	35200.0	1.6964359E7	2778.7027411507725	-0.9811448966425603	-991.2234386893832	-1.6143053816601572E-4	0.014886025582306913	1.533736021910245	1.2848451591246142	-0.8780842344760809	1.1937127295208119	6.093507742909312	9.18811177432244	0.9070363494729855	0.9749049429657798
ID321117	321117	2	0.9871465563774109	51.9515678656647	12.005428786958987	0.0	91.0	91	1.3763120084676228	1		26424.20414673047	26582.0	18184.0	34659.0	1.6567976E7	2757.6976337894052	-0.9810600695026421	-992.6644841895856	0.0015731736629478847	0.004014957607285272	1.489058439704533	1.2842069557740843	-0.7716324756566403	1.159515943290441	5.950913957973833	9.357311059280647	0.8540659380541774	0.9675425038639875
ID340572	340572	2	0.9886062145233154	52.14618190356903	12.249857306566497	0.0	229.0	229	1.4072930989717458	1		26516.97560975609	26710.0	18425.0	34251.0	1.7395136E7	2963.4492945791435	-0.981013764358183	-924.6826698878508	-0.01040136897632473	-0.009429733640251473	1.4894979308819682	1.3610856197950731	-1.0156141459320847	1.0943455056899574	6.221842149351225	9.405594670655548	0.8838047563889353	0.9725111441307579
ID310372	310372	2	0.9886412024497986	51.75786127860977	12.133234511012647	0.0	15.0	15	1.400287575744257	1		26499.578703703708	26610.0	17886.0	34589.0	1.7171727E7	2904.548870148699	-0.9810699261477784	-945.6663416334586	-0.007701757806551039	0.008718064319466515	1.5057361218365928	1.3329879653621208	-0.8944094331995774	1.129594685746126	6.16005150921253	9.17798207939118	0.9189667476643611	0.9818181818181817
ID332900	332900	2	0.9880037307739258	51.90339412538664	11.788379314226905	0.0	174.0	174	1.3823448853976594	1		26505.824921135652	26639.0	17911.0	34610.0	1.6804693E7	2807.809331315238	-0.9810618133423442	-978.0514169273769	0.006942908181485023	0.01614532369965069	1.4899312024555469	1.3112739919547636	-0.9285436639313863	1.1362470479830478	6.003198345783506	9.072437400338583	0.9165255919822379	0.9790697674418603
ID314982	314982	2	0.9829334616661072	51.50338797060721	12.361768755696005	0.0	48.0	48	1.3894408781286252	1		26388.483568075135	26571.0	17964.0	34793.0	1.6862241E7	2820.6098457885023	-0.9810116212746715	-966.6910082759845	7.444330268638607E-4	-0.0012215219420536817	1.485048399231877	1.31396246654776	-0.7720206616827628	1.1302061033247164	6.064988985922216	9.172633091481957	0.9058407141421263	0.9785276073619634
ID339047	339047	2	0.9950147867202759	51.765105351126515	11.403111368592617	0.0	218.0	218	1.4626467128121368	1		26537.916193181805	26536.0	19791.0	35346.0	1.8682693E7	2656.7689592936017	-0.9812115495815856	-1043.3132283630948	-6.660548500047829E-4	0.013539369137663595	1.5950295396714356	1.3740604881203509	-0.8016961603977101	1.1608146464158646	6.720920396625402	9.664940311543186	0.904149534582907	0.981263011797363
ID345702	345702	2	1.0	52.244527249227716	12.149742307012156	0.0	264.0	264	1.4062175977837186	1		26446.711450381677	26531.0	17889.0	35190.0	1.7322596E7	2862.585980030017	-0.9810043748333128	-954.2463017553018	-0.014303468711626442	0.011397356302888994	1.5522384862394274	1.3090287304229438	-0.6779292319146868	1.185794054908102	6.212335897022196	9.944609823498128	0.7893857772129999	0.9575091575091577
ID308833	308833	2	0.9936754107475281	51.33258399353706	12.448362039122346	0.0	4.0	4	1.4040641239355267	1		26434.624233128845	26534.0	17531.0	35348.0	1.7235375E7	2969.673963323938	-0.9810583561016051	-922.0862357424876	0.004535460247888565	0.006464702525577418	1.5308170607544471	1.3317152632817646	-0.7148035847814302	1.1495077836549181	6.193323392364141	9.135747376215393	0.9324927376335067	0.9848828420256992
ID334432	334432	2	0.9869286417961121	51.76650877872339	10.955647233431757	0.0	185.0	185	1.4739812351471515	1		26498.31197771588	26465.0	20546.0	36825.0	1.9025788E7	2739.656748424313	-0.9810190504080382	-999.7963717012666	0.01623775854978394	0.004023980706004889	1.4902679335034046	1.4660994839795647	-0.5373627486390783	1.0164848632633288	6.82548917224475	11.256257606654575	0.6769484509200187	0.9373368146214097
ID335469	335469	2	1.0	51.78951159159161	10.871836039446132	0.0	192.0	192	1.4206681676678092	1		26502.767616191904	26590.0	18992.0	35140.0	1.7677346E7	2738.0326706188407	-0.9810223426554846	-1000.7345547392903	0.006390124424019759	0.006006416838679412	1.5034564816259228	1.3603579371380128	-1.0203652626097626	1.1051918326649879	6.340670303464136	10.237481064528728	0.7602541732026172	0.9460992907801421
ID349807	349807	2	1.0	52.46182178343001	11.703115908371167	0.0	292.0	292	1.373561032284317	1		26416.788121990354	26553.0	17433.0	34670.0	1.6457659E7	2930.8597325282867	-0.981097095991812	-935.6177141362538	0.010938895356411717	0.014699023431652806	1.482388427602079	1.3061638425429323	-0.6909682437471456	1.1349176721322036	5.927148327151247	9.600736983738944	0.8080654072256335	0.9432677760968227
ID313455	313455	2	0.9490463137626648	52.19522091536537	10.845910982089213	0.0	37.0	37	1.3541477255877254	1		26565.89273927393	26519.0	20666.0	33261.0	1.6098931E7	2409.717836103046	-0.9810515498683479	-1141.580004962565	-0.008849519758595947	4.873831256116419E-4	1.4275813435313078	1.2953696796292504	-0.5575593075369258	1.1020648128338915	5.76078891139319	9.577108823474333	0.7892652489871047	0.9581027667984192
ID326250	326250	2	0.9918662309646606	51.593424427028886	12.271278997340096	0.0	127.0	127	1.3878065616898891	1		26421.99372056514	26588.0	18108.0	35082.0	1.683081E7	2782.8218269798053	-0.9810416302332373	-982.6449509315398	-0.004383850542555431	0.009952270237401292	1.4373348319060808	1.3321182451189906	-0.7353772456267633	1.0789844198685918	6.050729607428669	9.451586689882104	0.8511540417178328	0.9673252279635263
ID344171	344171	2	0.996863067150116	52.32989718711107	11.501615486617752	0.0	254.0	254	1.4233280991629538	1		26526.66266866568	26527.0	18782.0	35261.0	1.7693284E7	2763.5880904694272	-0.9811234445893158	-997.7924287805612	0.008311127131342643	9.133037584874219E-4	1.5321128853614345	1.3467392989261577	-0.6308748982668183	1.1376462293653176	6.364435934286701	10.368366144363574	0.7439592236830401	0.9469589816124464
ID348779	348779	2	1.0	52.67485191432777	11.281112493047278	0.0	285.0	285	1.390529355285868	1		26468.316118935832	26708.0	16926.0	33344.0	1.6913254E7	2977.3911899566224	-0.9809683627107262	-916.4299174113031	-9.231707834734406E-4	0.011027636185212769	1.4965782076561023	1.3069063387172697	-0.5515739050349815	1.1451304223721157	6.074495238251243	9.470488964317479	0.8510895444708991	0.9645283018867924
ID317045	317045	2	0.9958673119544983	51.33777343401328	12.40357209360034	0.0	62.0	62	1.3774108605456368	1		26366.401273885334	26537.0	19014.0	34726.0	1.65581E7	2784.9133427740153	-0.9810619423596384	-980.9122582103508	0.005936487113302084	0.009707683802791833	1.4850934861744527	1.3038839576036267	-0.4494700638968918	1.1389767298800624	5.9604202103028685	9.200232765279981	0.8848896438428938	0.9728471683475562
ID322677	322677	2	1.0	52.0800679855317	11.996660849559152	0.0	102.0	102	1.3796059390068043	1		26424.388535031838	26525.0	17436.0	35349.0	1.6594516E7	2905.7068517195453	-0.9810670481199674	-942.4612491486328	-0.006429847241355689	0.010676232407008872	1.519046304355135	1.2972139201111226	-0.7553259462787953	1.1710067867796312	5.979432714960923	9.393385532156568	0.8515801946432261	0.9603053435114501
ID350834	350834	2	0.9635626673698425	51.57889620650405	12.521893020742358	0.0	299.0	299	1.3757622532995077	1		26353.26677316293	26514.0	19075.0	34136.0	1.6497145E7	2519.4614410064332	-0.9810466738888322	-1082.831727949353	0.005815188739323548	-0.024704181375489152	1.4772158301746103	1.3192227917882722	-0.8195222407461173	1.1197622110304588	5.946160831809321	9.498436175706301	0.8282134863900826	0.9593558282208592
ID343166	343166	2	0.9929490089416504	51.89378531451786	12.070589316485071	0.0	247.0	247	1.3997472370879265	1		26493.24534161492	26672.0	18237.0	34939.0	1.706165E7	2897.9175580052943	-0.981115711867365	-949.9456169854072	0.010348242562713295	0.021452170805664757	1.4921346571410248	1.3465246023752684	-0.8288133235145373	1.1081376860912162	6.155298383048014	9.38093200628717	0.8789557229810951	0.9635416666666667
ID320121	320121	2	0.9836573600769043	51.85175556257357	12.072776735426483	0.0	84.0	84	1.3845321413310872	1		26644.28661417323	26857.0	18603.0	34532.0	1.6919122E7	2763.5986522617	-0.9808889814252206	-989.6807923851736	-0.003811343910736754	0.00377705569278212	1.4698349437989984	1.3227237386685593	-0.6162862822179853	1.1112183903787194	6.022210850441571	9.193606905320006	0.8953523132888446	0.9768696993060908
ID316026	316026	2	0.9895822405815125	51.7478104465314	11.910301616989743	0.0	55.0	55	1.3839856514178182	1		26435.927215189888	26631.0	17791.0	34525.0	1.6707506E7	2833.163200195357	-0.9810177446367775	-964.4550743676837	0.0434608346056905	0.007492908735551039	1.4913148533459177	1.3471658492083567	-0.41211481247800597	1.1070016763134756	6.017457724277058	9.256790603078842	0.882474230888001	0.984447900466563
ID319108	319108	2	0.9957370162010193	51.931883314780634	12.043511240955096	0.0	77.0	77	1.3916169810722423	1		26460.86976744187	26564.0	18104.0	35206.0	1.7067261E7	2787.1371398675915	-0.9811208625330277	-986.7704472813413	-0.002823778194621856	0.007069601692491318	1.5087304757209945	1.2991894065302905	-0.6664697274573004	1.1612860050562754	6.084001490580278	9.749695413395914	0.804298167564025	0.9545115585384043
ID329349	329349	2	1.0	52.07145599115601	11.520722341520933	0.0	149.0	149	1.3970424089815827	1		26442.331269349852	26500.0	18385.0	35358.0	1.7081746E7	2762.13850112423	-0.9809885353727724	-987.9447142616771	0.004904341872963851	-0.0015176150809384714	1.4953120732511702	1.3245772426118851	-0.45637573369532963	1.128897602304128	6.131532752225437	10.053006913507204	0.7624071385315349	0.9409190371991248
ID311937	311937	2	1.0	51.37947794347089	12.371509247468666	0.0	26.0	26	1.3812499585839564	1		26463.796529968487	26671.0	17924.0	34281.0	1.6778047E7	2787.6697167788307	-0.9809856649553031	-979.5403852214725	-7.444983345433208E-4	0.004516521314338131	1.4712880566256945	1.3265922282489861	-0.6661723673651925	1.1090733273537243	5.993692093454478	9.298795244871076	0.8710657204190324	0.9625954198473282
ID326785	326785	2	0.9968448877334595	51.37910513114908	12.099827063623996	0.0	131.0	131	1.4428591957149761	1		26508.131884057962	26518.0	19632.0	35893.0	1.8290611E7	2652.768581696965	-0.9810435504711963	-1034.286940586253	0.010411204296522151	0.015354135255039881	1.5031545346066206	1.395843607110255	2.611738123077861	1.076878904591988	6.5403016023738	10.446770881681351	0.7530841380579603	0.9662921348314606
ID325260	325260	2	0.9943106174468994	51.80346742136576	11.756550396838621	0.0	120.0	120	1.3730101756219861	1		26450.545016077136	26545.0	18233.0	35146.0	1.6452239E7	2767.63022224513	-0.9810677909537099	-990.499550909625	0.009712265618759892	-0.007372173406699913	1.5005145803110256	1.319073065871209	2.4102748219165298	1.1375522851116513	5.922395200986739	9.30722692752167	0.8591453474266979	0.9643962848297211
ID321678	321678	2	0.9927474856376648	51.675684460100854	12.196091138534232	0.0	95.0	95	1.3992066897663265	1		26393.239197530856	26517.0	17853.0	34456.0	1.7102819E7	2937.1805209344902	-0.9810930969061783	-932.5709261284441	0.0026580133120830047	0.005952893576966573	1.4655054127562832	1.3561862323392408	-0.8132763567198857	1.0806077939815695	6.150545256883502	9.487451271149515	0.8586661958975302	0.9649515287099181
ID324238	324238	2	0.9862555861473083	51.84363213948833	11.652686758684363	0.0	113.0	113	1.3850784156239278	1		26492.598116169516	26566.0	18382.0	35201.0	1.6875785E7	2694.0303301923777	-0.9810416570843006	-1017.7453824275294	-0.0075998224488551	-0.017012814223833182	1.5303826489885282	1.2700426211312497	-0.8977185880970717	1.2049852686245985	6.026963976606087	9.622161285428113	0.8180186311857922	0.9533834586466161
ID330895	330895	2	0.9968472123146057	51.77751574124169	12.004670643504413	0.0	160.0	160	1.4185366313320331	1		26350.721556886205	26402.0	18672.0	34569.0	1.7602282E7	2682.566503144418	-0.9809705291589323	-1012.7476839275326	-7.399721710991322E-5	-0.010195278867541546	1.5088184758506598	1.353318395947335	2.8094917480732615	1.1149028051114855	6.3216577988060685	9.546927824777317	0.8715926686416381	0.9743589743589739
ID331919	331919	2	0.9879903793334961	52.05516337198799	11.784764957147216	0.0	167.0	167	1.3796059390068045	1		26443.082539682542	26632.0	18135.0	35027.0	1.6659142E7	2828.766322783774	-0.9810134170670838	-965.9911327397672	-5.12951271315623E-4	0.017444081395822486	1.4783198579005115	1.3093730308347185	2.3804672151670014	1.1290287970557102	5.979432714960925	9.414626140137877	0.8477419802965405	0.9625095638867637
ID333448	333448	2	0.9910991191864014	51.72803868962532	12.41868485462202	0.0	178.0	178	1.3888963196604702	1		26436.968701095448	26545.0	18324.0	34751.0	1.6893223E7	2727.0149989799243	-0.9810954896539735	-1006.2362805571273	3.6106723645707513E-4	-0.0035809176008055935	1.4813182806481553	1.3286439113066604	-0.6339047126665455	1.1149099228485884	6.060235859757696	9.44967610537479	0.8528360400095866	0.9579263711495112
ID336011	336011	2	0.9936361908912659	52.23283125727873	10.89016376342351	0.0	196.0	196	1.4636807509142948	1		26457.497884344164	26393.0	19798.0	36054.0	1.8758366E7	2692.539791198041	-0.9810677258576728	-1018.386984232019	0.013214546657523316	0.012032107504089696	1.5154406936426743	1.4054446566494996	-0.7224802985347195	1.0782642251139216	6.730426648954422	11.317766994749611	0.6602842868635257	0.9358889623265042
ID342154	342154	2	0.9936472773551941	51.547204382165326	11.88814557868112	0.0	240.0	240	1.3708045353615304	1		26513.840322580636	26640.0	18989.0	34465.0	1.6438581E7	2648.1262364401505	-0.9811345804189838	-1041.420355627786	-8.018007386597757E-4	8.817097442696828E-4	1.4522805232256044	1.3033784733863822	-0.8573164129014199	1.1142431403307984	5.903382696328678	9.166381530541926	0.8829069638990917	0.9695550351288058
ID339604	339604	2	0.9898593425750732	51.98491888759166	12.02404113079863	0.0	222.0	222	1.3948747701135347	1		26508.1261682243	26572.0	18836.0	34892.0	1.7018217E7	2718.028716585155	-0.9811080430065259	-1012.9660069622634	-0.0046926027942245105	0.00248998528632798	1.4574351070238298	1.3220544691238352	-0.5407805791663765	1.1024017096585403	6.112520247567372	9.778832060437455	0.8032601080426087	0.9611360239162932
ID317586	317586	2	0.9907507300376892	51.93786945762692	11.915894316839907	0.0	66.0	66	1.380702169564362	1		26461.1608280255	26687.0	18028.0	34727.0	1.6617609E7	2876.3914695975936	-0.9811284395822022	-956.5528031764715	-0.004704174507406741	0.009661772305655502	1.5003066018445743	1.285555112765925	-0.8390187203430919	1.167049616890094	5.988938967289959	9.329371642834808	0.8646791033079914	0.9677419354838712
ID328339	328339	2	0.9834363460540771	51.701282375073966	12.106303566355598	0.0	142.0	142	1.3741116681181356	1		26460.86677367578	26586.0	19251.0	34263.0	1.648512E7	2583.7488522958065	-0.9810422506133173	-1059.9483397118852	-0.002028470238916014	0.008708134856108525	1.4683287087686105	1.29587573333084	-0.7404337789687061	1.133078327652998	5.931901453315771	9.450280664586842	0.8346691804949201	0.951945080091533
ID341138	341138	2	0.9526776075363159	52.00974599609455	12.051626576084937	0.0	233.0	233	1.376861544128757	1		26534.506389776376	26658.0	19418.0	35195.0	1.6610601E7	2608.6474130397746	-0.9810987364430511	-1055.9600884835693	0.016844100420867026	0.00877453699809255	1.4655538386119957	1.3206987584477266	-0.6805921650362824	1.1096806362826626	5.955667084138345	9.230526185771794	0.8783899532497013	0.9713178294573644
ID314013	314013	2	0.9726526737213135	51.98486883758346	11.97071560659183	0.0	41.0	41	1.3625015847480972	1		26428.52188006481	26631.0	18679.0	34735.0	1.6306398E7	2714.112237351159	-0.9809797696989442	-1004.4292393135854	-0.008387806506359815	0.005490080793331281	1.4736643772734925	1.280886717020046	-0.7452753245428083	1.1505032862718254	5.832085803860937	9.299523709967875	0.8474466296557758	0.9585937500000007
ID337567	337567	2	0.9895598888397217	52.01653243380195	12.193963848973052	0.0	207.0	207	1.3997472370879263	1		26367.129230769253	26531.0	17694.0	34516.0	1.7138634E7	2845.180389195757	-0.9810547508601278	-959.7894264699825	0.00744533683072489	-0.022670316285319507	1.5232120090054546	1.335587805068822	-1.0862700077231875	1.1404806207608076	6.155298383048011	9.516329140254582	0.8541223091726649	0.9635416666666669
ID309402	309402	2	0.9917753338813782	51.75985641697678	11.980273621899794	0.0	8.0	8	1.4072930989717471	1		26547.286370597263	26675.0	18045.0	35263.0	1.7335378E7	2870.8964540844527	-0.9810931942523704	-959.6761511506503	-8.284034964511123E-4	0.005678991351199526	1.502896260707594	1.3365609253549562	-0.7077358339937855	1.1244502455497594	6.221842149351237	9.562158161078303	0.8551001982785877	0.9717891610987378
ID346266	346266	2	0.9879775643348694	52.07383071394163	11.497067136090067	0.0	268.0	268	1.3905293552858675	1		26452.835680751177	26507.0	19434.0	35075.0	1.6903362E7	2670.143596148725	-0.9809435678688389	-1019.9292421831005	8.223986103612826E-5	0.011035913235098588	1.4978349544593104	1.3104303350126272	-0.8340136565708327	1.1430099826290097	6.074495238251239	9.635171706560117	0.8222448137844677	0.9558713537771125
ID329894	329894	2	0.9900203943252563	52.54632798230554	11.014777514477908	0.0	153.0	153	1.3602789053158542	1		26498.150326797364	26590.0	19597.0	33266.0	1.6216868E7	2549.995823034972	-0.9811497939943816	-1081.7460110286484	0.016423726239868968	0.012737715121106984	1.4543287264729765	1.2683834617600693	2.5375819734535168	1.1466001964854389	5.813073299202871	9.910588813819707	0.7437324788354992	0.9577133907595923
ID348326	348326	2	0.9812244772911072	52.34091596051305	11.856857818299046	0.0	282.0	282	1.3702525705574475	1		26458.616747181975	26588.0	18568.0	35545.0	1.6430801E7	2770.9221589472486	-0.981092126193754	-990.9229815722175	0.0012917142488847527	0.002617457649719716	1.457295328872777	1.2932179915671067	-0.7096701949477148	1.1268752355562601	5.898629570164149	9.317973499828796	0.8537250912901247	0.9680187207488302
ID345251	345251	2	0.9693198204040527	51.80075262965497	12.171305165633914	0.0	261.0	261	1.353588968507785	1		26425.737190082633	26659.0	19476.0	33855.0	1.5987571E7	2555.4007096298737	-0.9810653487863434	-1071.6148499588387	-0.004823652648987355	-0.00829628823329245	1.4394984840972822	1.2976491424728895	-0.8086551592438121	1.1093125537416646	5.756035785228686	9.17232761098363	0.8597540552469065	0.9595879556259906
ID312493	312493	2	0.9858102202415466	51.88112741009515	12.120962801215134	0.0	30.0	30	1.4019073421339447	1		26451.65177195686	26591.0	18562.0	34781.0	1.7167122E7	2810.073548447779	-0.9810674650176703	-975.562753987371	-0.00394838207849359	-0.004415670126055783	1.5011623966858498	1.3240350090778938	-0.8360464078327569	1.1337784774522797	6.174310887706077	9.407329221085687	0.8767296038888053	0.9679582712369597
ID323245	323245	2	0.99301677942276	51.560881027524715	11.933218359432903	0.0	106.0	106	1.4019073421339452	1		26472.007692307696	26554.0	17972.0	35663.0	1.7206805E7	2837.274047386248	-0.9810574661592246	-966.4334781380121	-0.0021978787381494937	0.009695072532094638	1.4936760358306675	1.3278553078206454	-0.7408415014798376	1.12487861217513	6.174310887706082	9.30064594980449	0.8969580515342764	0.9788997739261492
ID327342	327342	2	0.9819077253341675	51.29218769404953	12.317488843265073	0.0	135.0	135	1.3932468277925325	1		26423.758998435045	26615.0	18808.0	34272.0	1.6884782E7	2710.1515084733746	-0.9810783081579284	-1011.0548879428824	0.0051413162659959795	0.00366149222606042	1.4830944276840423	1.3418352443909165	-0.7628865270674854	1.1052731204397943	6.098260869073828	9.511133900252378	0.84713235804774	0.9596110695587137
ID310959	310959	2	0.9905330538749695	51.518949833978596	12.375133822431055	0.0	19.0	19	1.3839856514178182	1		26495.41102362205	26696.0	18065.0	34677.0	1.6824586E7	2820.489278348514	-0.9810470366843751	-972.4984367971311	-0.006052462623394148	0.002013079214873751	1.5012637887240536	1.3050477765502893	-0.7681292595367436	1.1503515930217005	6.017457724277057	9.471479516445783	0.8429217557581093	0.956916099773243
ID336565	336565	2	1.0	52.25414086328341	11.075340998163497	0.0	200.0	200	1.3779599579804602	1		26507.702400000006	26654.0	17848.0	34928.0	1.6567314E7	2907.0505188222337	-0.9810297145607354	-943.1001179626152	0.027489658036899983	0.009379459437938869	1.5006723892837526	1.323376991661256	-0.6377166615122454	1.1339719511066417	5.965173336467371	9.574412408363	0.8177276281056625	0.9500378501135506
ID315573	315573	2	0.986409604549408	51.45213221529472	11.57816200226642	0.0	52.0	52	1.4397099903691033	1		26448.784256559804	26428.0	20258.0	35027.0	1.8143866E7	2519.80482388361	-0.9810000339511308	-1083.889487714399	-0.003970954453883782	0.0016912125036112379	1.5325149753922842	1.3727258262394437	2.5508672583046454	1.1164028140933138	6.5117828453867075	10.092563314911024	0.8033537182288661	0.960056061667835
ID318135	318135	2	1.0	51.3404884320675	12.132612597356257	0.0	70.0	70	1.3807021695643622	1		26491.478537360894	26567.0	18359.0	34526.0	1.666314E7	2743.5707110902044	-0.981026255048781	-998.4989386190916	-0.007422768142554767	-0.01455321371017071	1.4663273111199746	1.3262643651523685	-0.6354784880001705	1.1056071094479831	5.988938967289962	9.74817974218925	0.7919772284445153	0.9603658536585369
ID309951	309951	2	0.9936829805374146	51.51076569239867	12.6234818043906	0.0	12.0	12	1.3910732744755674	1		26454.996870109528	26674.0	18400.0	34485.0	1.6904743E7	2904.583587200962	-0.9810688839133193	-944.0111288446751	0.0024395460296664302	0.0025512991917311088	1.492706961373619	1.3288225430210077	2.5390096892163467	1.1233305524603976	6.079248364415763	9.259459056236274	0.8910221889790138	0.9638281838733984
ID325816	325816	2	0.9948074221611023	51.85128894380778	11.740053201960286	0.0	124.0	124	1.4046028019234775	1		26449.352760736187	26587.0	17867.0	34450.0	1.7244978E7	2906.420076367995	-0.9809680433724014	-938.1193203595917	-0.0016966475309673705	0.004115304980535063	1.5348273135458812	1.3138258979522297	-0.9533041229171857	1.1682121017237606	6.19807651852866	9.652874126858183	0.835898433728441	0.9687964338781578
ID334008	334008	2	1.0	52.21935714313915	11.692701059221413	0.0	182.0	182	1.4238594891755545	1		26478.977611940267	26506.0	19344.0	35610.0	1.7740915E7	2717.9070985794374	-0.9810633436775199	-1009.4628758963358	0.01945623744245361	0.004623833913961071	1.4964608402723867	1.3921539418297315	-0.15014100128626767	1.0749248307306898	6.369189060451216	9.618036662750718	0.865209238504366	0.9633357296908698
ID335032	335032	2	0.9870408177375793	52.314310205971225	10.020980262380181	0.0	189.0	189	1.382892023707386	1		26521.022082018928	26753.0	18649.0	33386.0	1.6814328E7	2611.837812913545	-0.9809682793105717	-1046.769250740571	-0.0033815732927485347	4.89520315505655E-4	1.4515485568968995	1.3473093613396905	-1.0643056573796603	1.0773684192719921	6.007951471948013	9.850434332151433	0.7780822710578577	0.9356032568467803
ID338104	338104	2	1.0	52.0680042009755	11.948846475610278	0.0	211.0	211	1.382344885397659	1		26477.739336492898	26686.0	17462.0	34936.0	1.6760409E7	2957.2726770952095	-0.9809776042536374	-923.4500459340167	-0.0023558635520677875	-0.006470974457430091	1.4915869586219916	1.322488305529865	-0.779356758400349	1.1278640063470171	6.003198345783502	9.292168950329657	0.8736920050786033	0.9568181818181816
ID343736	343736	2	0.9968381524085999	52.11276567749397	11.890712423154996	0.0	251.0	251	1.426513470023152	1		26505.627976190463	26515.0	18962.0	35609.0	1.7811782E7	2655.8230842498983	-0.981071205015625	-1034.5381582118227	-0.014967329806036184	9.703953376870117E-4	1.5199950550390782	1.3266535760003804	-0.7682423544124909	1.1457362212233184	6.392954691273802	10.996115118216037	0.6644050654292292	0.9418767507002803
ID350395	350395	2	0.9744436144828796	51.49041447084059	12.370282127604364	0.0	296.0	296	1.3883515475980703	1		26349.862068965504	26470.0	19471.0	34743.0	1.6811212E7	2572.2010194687036	-0.9811481453086938	-1066.3111229833394	-0.001837202093906013	-0.0014777947287950715	1.4641052908465457	1.3307671645583385	2.48430804523477	1.1001964354391476	6.055482733593186	9.702366850061237	0.8083570890242042	0.9543071161048695
ID308411	308411	2	0.9959654211997986	51.58197146786519	12.243191467558917	0.0	1.0	1	1.3702525705574489	1		26453.279742765284	26610.0	18436.0	35187.0	1.645394E7	2802.7889352103884	-0.9810548300202615	-977.4935491825761	0.010194555499339751	0.0128984539707803	1.456306794289356	1.3067466360917281	-0.6100624066684512	1.1144523001374915	5.898629570164162	9.394682361598376	0.8398404452443758	0.9583011583011581
ID349370	349370	2	0.9968475103378296	52.08161749110878	11.765747737600293	0.0	289.0	289	1.4291625223884497	1		26416.13037037038	26431.0	19506.0	35416.0	1.7830888E7	2664.7009225647103	-0.9809979247421634	-1023.5705395697147	-2.3455100907621317E-4	0.005652674885335724	1.4989325437811547	1.3851282302518502	-0.4928090583626279	1.0821615725127574	6.416720322096381	9.764274853167224	0.8457519017899202	0.9615384615384615
ID344772	344772	2	0.986321210861206	51.92566742808732	12.31283846484432	0.0	258.0	258	1.3834389456285943	1		26411.09651898737	26509.0	18537.0	34896.0	1.6691813E7	2759.985195162394	-0.9810484619051383	-990.7308212930753	-0.03341403734265626	0.01783806987855922	1.5188866550811098	1.3086559588598905	-0.8875363555633182	1.1606462682555418	6.012704598112537	9.450444382697592	0.8460095598049439	0.9605163249810178
ID316614	316614	2	0.9926932454109192	52.216341073921015	11.544237301265802	0.0	59.0	59	1.3697003833214214	1		26453.607717041803	26585.0	17971.0	33854.0	1.6454144E7	2814.718070585537	-0.9809907832760091	-970.0200439551228	0.02051066315342097	0.014500963185462554	1.4727004686384813	1.2999266846102602	2.3562707406004555	1.1329104064665168	5.893876443999634	9.564522657467398	0.8096257096281251	0.9582689335394129
ID340167	340167	2	0.9887481331825256	52.08726457101748	12.000588443551012	0.0	226.0	226	1.392703757482368	1		26549.92511700466	26671.0	18148.0	35040.0	1.7018502E7	2869.423032272127	-0.9811451138779188	-962.9595572825294	-0.0018394550822511489	-0.009175908870567837	1.4983569135176842	1.3307795665405782	-0.9504737819550103	1.1259241960054518	6.093507742909299	9.109642659780103	0.9227298040871802	0.9801223241590215
ID320705	320705	2	1.0	51.96366686674317	11.329509144428211	0.0	88.0	88	1.3790574969501468	1		26521.990461049278	26644.0	17232.0	35448.0	1.6682332E7	3038.884245657867	-0.9809502039530181	-898.8321207281178	0.002523584498483558	-3.246636242233898E-4	1.4724978031812452	1.2990904185983847	-0.8238315214777547	1.1334836914353916	5.974679588796414	9.223871140457032	0.882466097239508	0.970656370656371
ID319682	319682	2	0.9968686699867249	52.291052731532496	11.672589289317148	0.0	81.0	81	1.3763120084676217	1		26496.785942492043	26684.0	17660.0	35128.0	1.6586988E7	2927.5046431570468	-0.9810708270831817	-938.1976130282006	-0.002757755818353545	0.013863142158030634	1.453645875116308	1.3135828290511644	-0.7731502458362359	1.1066267333642865	5.950913957973822	9.290128241540964	0.8664631892326864	0.9586523736600305
ID342723	342723	2	0.9801545739173889	51.98202604372416	11.729843257893446	0.0	244.0	244	1.400287575744257	1		26606.155864197568	26645.0	20491.0	34822.0	1.7240789E7	2555.966916208174	-0.9809961069124213	-1074.686031017929	-0.01442239612805932	0.014535801170600883	1.4564467318156697	1.3599931778586374	-0.7056858177761448	1.070922086615833	6.16005150921253	10.313888866181237	0.7276948689642546	0.943231441048035
ID330444	330444	2	0.9889224767684937	52.27640910550493	11.869309402306829	0.0	157.0	157	1.3899852232535728	1		26391.475743348954	26531.0	17905.0	34769.0	1.6864153E7	2883.7036969075093	-0.9810222650704082	-946.188193811436	-0.014189012319183517	0.003036096827529547	1.4990044399263946	1.3119197692137485	2.2488379488996357	1.1426037438438545	6.069742112086719	9.292917470545426	0.883234333752932	0.9725818735719728
ID322254	322254	2	0.9968699216842651	51.722246434985266	12.20726634687536	0.0	99.0	99	1.409441639305183	1		26378.87195121948	26480.0	17674.0	34693.0	1.730454E7	2990.908335883066	-0.9810462981231197	-913.0163824844873	0.009397709993572274	0.0031220124610702366	1.4943827053495824	1.3481687262056206	-1.0012684121648896	1.1084537686580793	6.240854654009303	9.460263347457921	0.8762892420182333	0.9697193500738552
ID314575	314575	2	0.9885374903678894	51.542801664603004	12.441011432560535	0.0	45.0	45	1.4089048113903355	1		26406.84146341462	26544.0	17768.0	34936.0	1.7322888E7	2900.15990754503	-0.9810463037264543	-942.5840753351592	-0.007019356181589325	0.0047861098572941595	1.4768521291302281	1.3468625595781722	-0.7607606028619787	1.0965128688355312	6.236101527844786	9.356077392177221	0.8952316545681652	0.9761904761904759
ID332491	332491	2	1.0	51.86748480204238	11.9398990919479	0.0	171.0	171	1.451223666921944	1		26506.52654232422	26439.0	19889.0	36335.0	1.8475049E7	2757.514335932287	-0.9810311648375606	-994.2765094135702	-0.010461411283473752	0.01146341247350377	1.550692791217585	1.3797298955469395	-0.3465567956471734	1.1239104090028245	6.6163516210060465	9.915784056345112	0.845618198768674	0.9768421052631577
ID313044	313044	2	0.9905505776405334	52.22856159280387	11.79659521895604	0.0	34.0	34	1.4072930989717458	1		26471.857142857152	26632.0	17908.0	35017.0	1.7233179E7	2967.296650984706	-0.9810323508697899	-922.8333085072851	0.0024033386568687466	0.00911876158040693	1.515379264848743	1.333632139127607	2.2410784775940056	1.1362798033946795	6.221842149351225	9.282799073746894	0.9073418700298667	0.9739583333333333
ID331475	331475	2	0.9886329770088196	51.58425207524318	11.97670285603487	0.0	164.0	164	1.4002875757442574	1		26384.040123456787	26511.0	17799.0	34953.0	1.7096858E7	2895.466031194339	-0.981095047116475	-945.7760324858016	-0.01484450049522833	0.0057871492294526115	1.5047463229426055	1.3202085441495413	2.3012949726848766	1.13977926412523	6.160051509212533	9.40711452949129	0.8747447501370086	0.9722430607651913
ID327901	327901	2	0.9821987152099609	51.505669739865446	12.395070288622637	0.0	139.0	139	1.3674894046672081	1		26408.276699029124	26663.0	19330.0	32629.0	1.6320315E7	2650.438300710723	-0.9810706356722056	-1032.8008951935587	0.002832705011373672	-7.047047554289048E-4	1.4285791423083458	1.3210416193640526	-0.865448766990675	1.0814035843897647	5.874863939341582	9.474949807452083	0.8223445923176466	0.9551777434312206
ID346845	346845	2	0.9958047270774841	52.62810992972926	10.800604805860242	0.0	272.0	272	1.3746620833888048	1		26509.336523125992	26562.0	18503.0	34438.0	1.6621354E7	2612.1747956308564	-0.9807551859534926	-1034.3642774374641	-0.0028183620300350014	0.018833218617905628	1.4745236102765034	1.277611199296809	-0.8973887864021137	1.1541254577981737	5.936654579480285	10.084278423113341	0.7336045035555446	0.9556235654169855
ID341726	341726	2	1.0	52.31166584606934	11.06850673410169	0.0	237.0	237	1.476545128605333	1		26591.96666666666	26581.0	18943.0	36372.0	1.9146216E7	2791.491201532554	-0.9810462621696336	-986.14052960634	0.0046359721478740476	0.005373977520242716	1.5550340269584213	1.4145434515563526	-0.6751814284858945	1.0993186708032856	6.849254803067316	9.958264827189446	0.8679322858039171	0.9756262694651314
ID347870	347870	2	0.9819002151489258	52.287037529660225	11.685865889349913	0.0	279.0	279	1.3724590978652405	1		26499.872168284764	26632.0	18866.0	35277.0	1.6376921E7	2755.2596535261314	-0.9810041311420366	-993.3971633250482	0.0060166294053033255	0.00997867607831957	1.4733624347263403	1.2876934222076617	-0.8504034327023394	1.1441872803857007	5.917642074822213	9.393816661299365	0.8427027243486501	0.9591679506933743
ID328920	328920	2	0.9903514981269836	51.56281488562658	12.061972782622975	0.0	146.0	146	1.3872613616839	1		26472.976452119336	26619.0	17872.0	34526.0	1.6863286E7	2861.130031582055	-0.9810459005196334	-957.8143618626973	0.006582752100259958	-0.007111256572580518	1.459397787663922	1.3312690177995197	2.285406484802615	1.096245588345614	6.045976481264154	9.775634541918517	0.7950352833622513	0.955672426746807
ID338651	338651	2	0.9809584021568298	51.82312931911295	11.777004283592213	0.0	215.0	215	1.3652748454737231	1		26498.1785714286	26658.0	18767.0	33774.0	1.6322878E7	2678.336030684657	-0.9810760655322227	-1025.8224508438311	0.014756891726155548	0.00232849631809771	1.4853559878625324	1.2825018925323224	-0.7810027291422549	1.1581706011596373	5.85585143468352	9.155491424410968	0.877882908083185	0.967032967032967
ID324827	324827	2	0.993658721446991	51.42389240831416	11.842140161630955	0.0	117.0	117	1.3746620833888052	1		26462.282296650726	26562.0	18135.0	34532.0	1.6591851E7	2740.0889385980336	-0.9809871181320166	-996.570412075106	-0.020839308487315966	0.004510326153396757	1.5216888439437222	1.2862124725166793	-0.8161074208949038	1.1830773503278942	5.9366545794802885	10.08134235961133	0.7340318718524242	0.957088122605364
ID311526	311526	2	0.9872543811798096	51.71980465991584	12.264394526550365	0.0	23.0	23	1.3932468277925318	1		26493.867807153983	26657.0	17901.0	35295.0	1.7035557E7	2840.1247657435842	-0.9809970662174665	-963.1301878786447	-0.008823904729475042	0.002119633055649326	1.4878342499258017	1.3256839941149499	-0.7183602719635276	1.1223144101691491	6.098260869073823	9.473628529294833	0.8538530996782515	0.9632132132132133
ID323814	323814	2	1.0	52.479209369879854	11.196098430345671	0.0	110.0	110	1.38889631966047	1		26551.821596244146	26627.0	18172.0	34762.0	1.6966614E7	2778.325597909076	-0.9809436066922331	-983.8853863594884	0.0033824570091849494	0.0030688438866426134	1.4990624480276344	1.3124273240435569	-0.6376104404006772	1.1422060639586955	6.060235859757694	9.358170292406589	0.8695959395169501	0.9703196347031958
ID318695	318695	2	0.9927183985710144	51.72448413547693	12.315807493242351	0.0	74.0	74	1.399747237087927	1		26442.04622496147	26569.0	18161.0	34629.0	1.7160888E7	2935.9411941302274	-0.9810218649831705	-931.1140033649107	-0.0011626306729690616	-0.0014645609189461223	1.491881957804775	1.334266502596395	-0.9384509949692312	1.1181289157013767	6.155298383048017	9.356624951091542	0.8835284351780834	0.9729526671675436
ID337126	337126	2	0.990972638130188	51.613286485040355	11.979544197579218	0.0	204.0	204	1.3986659335375247	1		26390.66306027819	26524.0	18221.0	34917.0	1.7074759E7	2900.5553659924385	-0.9810742719402008	-943.2969476065231	-8.596806484481135E-4	-0.013519088392742188	1.5105527420499945	1.3344683309422556	-0.9476085567673247	1.1319509852912037	6.145792130718982	9.10024220532612	0.9325708329765167	0.9847677075399843
ID321261	321261	2	0.9968125820159912	52.01669872592851	12.148587356896847	0.0	92.0	92	1.3746620833888046	1		26393.017656500837	26595.0	17954.0	34772.0	1.644285E7	2882.8825508401387	-0.9811134216456362	-951.169742621603	0.013757566708028843	-0.016346896853819345	1.462748430193645	1.3374684568499953	-0.839067742923031	1.0936694788591195	5.936654579480282	9.056847160828703	0.9094892430510063	0.9682170542635656
ID340713	340713	2	0.9927242398262024	51.81629958649048	12.287812039848172	0.0	230.0	230	1.3872613616838994	1		26561.73575949366	26729.0	18807.0	33493.0	1.6787017E7	2858.710390173171	-0.9810937305317238	-964.3194898968515	0.012067741344934943	5.614374130422596E-4	1.4624246942938621	1.3464308952256596	-0.9479902478259552	1.086149092002796	6.04597648126415	9.509143346501034	0.8402209943937403	0.9607250755287012
ID333035	333035	2	0.9842227101325989	51.893546076585594	12.043757316481736	0.0	175.0	175	1.3937896865030952	1		26491.91149068324	26686.0	18487.0	35089.0	1.7060791E7	2785.1455607637913	-0.9810037185336702	-982.4205787478518	0.004623846652839782	0.0045760070663088325	1.4837547119726024	1.330727286615077	-0.6984602765301691	1.1149953314226957	6.103013995238336	9.36962771445489	0.8735938324658673	0.9690566037735848
ID339188	339188	2	1.0	51.933691332975386	11.745933519801696	0.0	219.0	219	1.4470474750493922	1		26539.32178932179	26520.0	19311.0	35915.0	1.839175E7	2668.151436033635	-0.9810594921479412	-1030.4171191231374	0.0070786594871322765	0.00639832730607848	1.535417764711384	1.387189122578892	-0.33265895034951853	1.106855395360168	6.578326611689925	9.85431608300017	0.8512797829466225	0.9739619985925406
ID348916	348916	2	1.0	52.72496775911828	11.903503780160678	0.0	286.0	286	1.3981249681591241	1		26403.770542635666	26601.0	17160.0	34490.0	1.7030432E7	3049.2861368133326	-0.9810543260137065	-896.7693649993578	0.006809913203100588	0.004910217259352459	1.476322966150319	1.3673218862121295	-0.8109474251681151	1.0797186683233408	6.141039004554468	9.201103156594177	0.9115320017540727	0.9750943396226414
ID310518	310518	2	0.9899037480354309	52.00018778948061	11.912365893076599	0.0	16.0	16	1.377410860545636	1		26525.471246006404	26762.0	18197.0	34042.0	1.6604945E7	2901.0861585226794	-0.9810592994380419	-947.1782077490316	-0.007860168594837383	0.0034946243087697966	1.4592621451081678	1.3248399938527073	-0.7442995568799703	1.1014629327912675	5.960420210302862	9.159289705813757	0.8928184389287036	0.9720930232558137
ID335606	335606	2	0.9968308210372925	52.10184729156703	10.998796801898001	0.0	193.0	193	1.4708986638362462	1		26460.5125698324	26484.0	19660.0	36139.0	1.8945727E7	2750.1664353670317	-0.9810494175025499	-996.1794798145362	0.003936768539833397	0.02446117423351961	1.4960670005602095	1.428860606241365	-1.2713820083318075	1.047034955002106	6.796970415257648	11.061291584882893	0.6980934480182135	0.9526982011992003
ID308976	308976	2	0.9968366622924805	51.81034690102165	12.296710132420303	0.0	5.0	5	1.3921604753249768	1		26463.273010920457	26578.0	17803.0	35357.0	1.6962958E7	2920.0514965555108	-0.9810698000562523	-939.3506679281262	-0.011326849976853529	0.01848638566556457	1.506098607085354	1.3094412981836419	-0.7552990843841654	1.1501841351532904	6.088754616744793	9.287637954465728	0.8870084980314085	0.9667924528301891
ID326384	326384	2	0.972270667552948	51.487243476061096	12.046417038599882	0.0	128.0	128	1.35191131163277	1		26473.524834437074	26684.0	19067.0	34095.0	1.5990009E7	2662.753530817875	-0.9810314023343232	-1028.3915041481166	-0.00764765034322483	0.006527078036948074	1.4696918466689963	1.2865844301466642	-0.741123536823513	1.1423205599507051	5.741776406735137	9.23036924016093	0.8468724244284235	0.9749798224374492
ID315132	315132	2	1.0	51.964365013889775	11.91231432263044	0.0	49.0	49	1.442859195714976	1		26416.497084548104	26402.0	19039.0	35603.0	1.8121717E7	2737.518320305105	-0.9810672964815109	-1000.0791072483432	-0.0043568451448466805	0.013619129395206075	1.5263083506689934	1.4084501327972407	-0.403768591215156	1.0836793686388324	6.540301602373797	9.631721188819963	0.8859308705224258	0.9683321604503872
ID313597	313597	2	0.9905704259872437	51.86660931777823	12.209049857543073	0.0	38.0	38	1.392703757482369	1		26439.278816199363	26613.0	18473.0	34224.0	1.6974017E7	2819.924137651411	-0.9810277393316459	-969.6262850159691	0.009622167809490477	-0.014825979999822754	1.4891105862537908	1.347784684844091	-0.9255460587968422	1.1048579220397121	6.093507742909309	9.492654248042374	0.8497709996438851	0.9712121212121211
ID349948	349948	2	0.9949600100517273	51.89857188409262	12.333976337968057	0.0	293.0	293	1.4029861474818448	1		26344.196923076914	26344.0	20082.0	34821.0	1.7123728E7	2592.451904953581	-0.9810858387353282	-1054.2028138124306	0.015693762635846046	0.0054618322276203096	1.5320628865148729	1.310925155575548	-0.3198172441709367	1.1686882961996687	6.183817140035107	9.584878449883023	0.8458498627707318	0.963703703703704
ID345848	345848	2	1.0	52.28843777788273	11.518898469888596	0.0	265.0	265	1.416401887261187	1		26476.299546142218	26513.0	19036.0	35225.0	1.7500834E7	2680.8388026686202	-0.9810150348632989	-1020.6631613347764	-0.0035612893891434883	-0.0023170463182026536	1.5068017045242947	1.3529586166688943	-0.291171052545751	1.1137086426443523	6.302645294147996	9.727220538887407	0.8370573328770335	0.9629629629629626
ID344315	344315	2	0.9868479371070862	52.011293193089	12.229575141533827	0.0	255.0	255	1.3970424089815818	1		26445.54643962848	26593.0	18445.0	35339.0	1.7083823E7	2779.9040884985334	-0.981082935052435	-986.7444568139443	0.0037503690138864254	-3.03123298885917E-4	1.5161417401222888	1.332269439243912	-0.5530312889959449	1.1380143501473152	6.1315327522254295	9.650301634603355	0.8273649910428683	0.9548482605477427
ID322816	322816	2	0.9715348482131958	52.60866083837714	10.579914843639264	0.0	103.0	103	1.3636115658566275	1		26542.799019607806	26638.0	19389.0	34388.0	1.6244193E7	2629.39097523	-0.9808879636265296	-1036.177096343975	0.0013429153444808727	0.0030256052766896844	1.4574631212781537	1.2872832769306868	-0.7634646205857157	1.1322007730522472	5.841592056189965	9.318874127760365	0.8453064790381031	0.9519752130131681
ID343297	343297	2	0.9910827279090881	51.74696696892464	12.245157011842718	0.0	248.0	248	1.3861703183679048	1		26510.352848101244	26732.0	18018.0	33968.0	1.6754543E7	2829.484132089773	-0.9810738255147701	-971.353010651579	-7.603662570048669E-4	-0.014064760891149471	1.4730640355353388	1.3247770874354976	-0.9958543097405532	1.1119335090455822	6.036470228935119	9.303628940480928	0.8763713375991773	0.9702062643239119
ID317186	317186	2	0.9740665555000305	51.91873072912988	12.141135162367936	0.0	63.0	63	1.3850784156239278	1		26422.14218009478	26614.0	18907.0	33961.0	1.6725216E7	2656.120427726926	-0.9810329282536806	-1029.0430802593137	8.079722362401902E-4	0.014368366722778856	1.5020162623183106	1.3083019772237894	-0.7326984058648853	1.1480654225606095	6.026963976606086	9.45373753177563	0.8474252076403692	0.9469753547423446
ID316173	316173	2	0.9952340126037598	52.023185955846046	11.89460511562573	0.0	56.0	56	1.3867159473275779	1		26471.425196850432	26652.0	18087.0	34626.0	1.6809355E7	2821.8316855944286	-0.9809349988220395	-965.338456022683	0.002067475466453329	0.006049873473050664	1.4939478447433583	1.3139984616277507	-0.747228835094721	1.136947940481369	6.041223355099632	9.361756868332725	0.8662037124329617	0.9658054711246202
ID326926	326926	2	0.9840882420539856	51.74838288716455	12.31815553374186	0.0	132.0	132	1.398124968159124	1		26463.018547140637	26601.0	17939.0	34464.0	1.7121573E7	2880.9905927165223	-0.9810893281450872	-953.079503014304	-0.010535185364499497	0.006607549175546385	1.479881084033993	1.3588842947592155	2.3374774311089888	1.0890412743317615	6.141039004554466	9.358727736989449	0.8810855804528085	0.9743589743589743
ID312074	312074	2	0.9895026683807373	51.870950543793654	12.11621516925159	0.0	27.0	27	1.4067554511588214	1		26473.228878648228	26575.0	18301.0	34954.0	1.7234072E7	2769.4942056675754	-0.9810450978656902	-989.4728331774774	-0.0051372077742189385	0.005487574304949714	1.5168205567467927	1.3146432428665653	-0.7864542479293839	1.1537887293585307	6.217089023186721	9.769309493970635	0.8185952370623001	0.9653136531365314
ID320266	320266	2	1.0	52.03307698473843	11.646959442019607	0.0	85.0	85	1.4078305414580077	1		26541.347626339983	26600.0	18706.0	35426.0	1.73315E7	2787.9628554863853	-0.9810263456470195	-984.4545453531739	-0.006105234875696367	0.0023371337154555133	1.5463915833544113	1.3230966706335525	-0.7051828684913725	1.1687668918507188	6.2265952755157485	10.313738454609155	0.735577224604618	0.9410919540229886
ID334603	334603	2	1.0	52.12409729429311	11.152370894784974	0.0	186.0	186	1.3406732836719573	1		26507.59797297298	26649.0	18343.0	33740.0	1.5692498E7	2720.12642855794	-0.9810471881837839	-1008.8521589926778	-0.015538766607030664	0.009229377025682073	1.4486267987000918	1.257145897396749	-0.7157634450472662	1.1523139849558068	5.64671388344481	9.221174948541561	0.8345130323421981	0.9519230769230769
ID329488	329488	2	0.9748090505599976	51.95722782684019	11.727813203662615	0.0	150.0	150	1.391073274475567	1		26407.775862068986	26460.0	20316.0	35341.0	1.6848161E7	2600.0890592609217	-0.9810631187801726	-1052.3545702295482	0.014133316190865034	-0.0033961644188243724	1.475981397592471	1.343641564451217	2.6900322251729674	1.0984934052671298	6.079248364415759	9.631282664991184	0.8235528844871978	0.9602102102102098
ID336147	336147	2	0.9885103106498718	52.211704853725884	10.857718456693823	0.0	197.0	197	1.3652748454737216	1		26481.524271844686	26591.0	19156.0	33319.0	1.6365582E7	2556.9013231318213	-0.9809034017600716	-1063.9696418655988	-0.0052627690346783084	0.009928688114612675	1.422284081748882	1.3084552065656472	-0.9122790944874228	1.0869948582206386	5.855851434683507	9.234258672437468	0.8629702856734112	0.973913043478261
ID324381	324381	2	0.9878875017166138	51.689798482039066	12.162755743611205	0.0	114.0	114	1.398665933537525	1		26466.297674418594	26694.0	17725.0	34324.0	1.7070762E7	2806.963781208501	-0.981079181523487	-977.8010978078048	0.005159669598466829	-0.002554006688685859	1.4664737406871318	1.354290135837113	-1.0213603869912407	1.0828357246954883	6.145792130718986	9.617528655028268	0.8349505462024095	0.9670905011219145
ID325405	325405	2	0.9920749664306641	51.795387454321784	11.791538488683738	0.0	121.0	121	1.396500814695294	1		26432.381395348857	26597.0	17416.0	34118.0	1.7048886E7	2914.403109514278	-0.9810866895251401	-940.9282288272236	-5.124082753332405E-4	-0.012895357002880114	1.4903163069624392	1.339302972395174	-0.9206536568108198	1.1127551701742266	6.126779626060921	9.653059169229937	0.8262513594063324	0.9583643122676582
ID342302	342302	2	1.0	52.07582237928819	11.570573417395211	0.0	241.0	241	1.3752122783611596	1		26565.844051446966	26703.0	18432.0	34875.0	1.6523955E7	2785.8959951458555	-0.9811125572847905	-990.6822678762334	0.0011157342252355793	-0.008479401830996984	1.4923112254990099	1.291731241641578	2.3254811992273074	1.1552799664445117	5.941407705644794	9.96748795026883	0.7514979159408023	0.9321401938851601
ID321816	321816	2	0.9904779195785522	51.86893492537292	12.023725962702292	0.0	96.0	96	1.3883515475980694	1		26401.672413793094	26582.0	17563.0	34876.0	1.6844267E7	2885.1311489292743	-0.9810530754305922	-947.6536760400545	0.0063953035039595995	0.011445899993599986	1.4771155904773507	1.3328818873415258	-0.7667644765045735	1.1082119162287543	6.055482733593179	9.304812181347947	0.8789079880238229	0.9702970297029702
ID319257	319257	2	0.9915856122970581	51.80345509396698	12.113956883020743	0.0	78.0	78	1.3905293552858682	1		26467.323390894824	26628.0	18200.0	35024.0	1.6859685E7	2900.295261314107	-0.9810810848886946	-946.4691888408352	-0.004457429252426756	-0.005643705886340251	1.4693118525710924	1.3296200059763719	-0.7383880926903347	1.105061480698872	6.074495238251245	9.331800070200014	0.8765752589710756	0.9573033707865172
ID333595	333595	2	0.9811450839042664	51.64839550218577	12.413751520684544	0.0	179.0	179	1.3812499585839562	1		26449.009554140142	26620.0	18830.0	33988.0	1.6609978E7	2646.245768964974	-0.9810039070678885	-1032.323191464315	0.014846609302716312	-0.003693852017321514	1.492412484405702	1.314883016295393	2.308761063869457	1.135015408907241	5.993692093454477	9.43938157447642	0.8453123387639424	0.9618611746758204
ID317723	317723	2	0.9791210889816284	51.84148435058165	11.999391469925438	0.0	67.0	67	1.3752122783611607	1		26446.66239999998	26619.0	18457.0	34944.0	1.6529164E7	2688.0944374693845	-0.9809406818482155	-1012.7254668714141	0.001763881743727986	-0.019852742190131067	1.4826473302797156	1.3202683576288634	2.222238815106415	1.1229893693297905	5.941407705644803	9.352395761864505	0.8535981522608158	0.9645061728395065
ID314151	314151	2	0.9968246817588806	52.17996199583431	11.773761308110647	0.0	42.0	42	1.3845321413310863	1		26445.746056782325	26582.0	17450.0	35285.0	1.6766603E7	3021.9736078850483	-0.9810466751782122	-905.9399604009802	-0.008615019780393614	0.0077916104328287425	1.511117497213953	1.298426600099384	-0.9731530835848918	1.1638066388183121	6.022210850441562	9.099706095814378	0.9139261203680696	0.9798917246713069
ID341280	341280	2	0.9851181507110596	51.83839318808395	12.318440513824239	0.0	234.0	234	1.3730101756219864	1		26531.184294871793	26749.0	18486.0	33291.0	1.6555459E7	2788.5568063586347	-0.9811039992879272	-987.989400655118	2.2207888097745997E-4	0.008240744630821743	1.4557922590812566	1.3078255337791997	-0.9221413329368953	1.1131394987177534	5.922395200986741	9.317047223478093	0.857335199857504	0.9681429681429685
ID309538	309538	2	0.9870062470436096	51.648235493576244	12.271902544974925	0.0	9.0	9	1.374111668118136	1		26498.963141025655	26652.0	18272.0	35485.0	1.6535353E7	2833.8256697277784	-0.9811544957737721	-973.6780578018455	-0.003440243060826767	0.0013447022302523386	1.467052588670966	1.3383448877433732	-0.6448453165971084	1.0961693074082055	5.931901453315772	9.866741321784021	0.7656958737950926	0.940467219291636
ID337699	337699	2	0.9949438571929932	52.35167846477778	11.628517175705184	0.0	208.0	208	1.36859534047649	1		26456.689822294004	26575.0	17586.0	34791.0	1.6376691E7	2871.544003125591	-0.9810855151428609	-955.7897566087983	-0.0026556912180918384	0.0149079969669622	1.4763148157595378	1.3054464944186173	-0.6809083246703912	1.130888797106171	5.884370191670601	9.178444949982405	0.877751612355891	0.9778830963665087
ID328482	328482	2	0.9868889451026917	51.63012659282971	12.08187648002993	0.0	143.0	143	1.3850784156239282	1		26462.24960505531	26578.0	19084.0	34745.0	1.6750604E7	2651.631474910867	-0.9811792305246811	-1040.529896895009	-0.00531429565108111	-0.020795240456769917	1.489859176493028	1.3276194579739655	-0.8583545490886311	1.12220348048126	6.0269639766060905	9.258903840520004	0.8834649256380529	0.9694189602446489
ID331048	331048	2	0.9841285943984985	51.61279463062796	12.4148069876933	0.0	161.0	161	1.376861544128758	1		26357.21955128205	26569.0	18375.0	34236.0	1.6446905E7	2754.6845157976645	-0.9810543081583815	-990.9238976201693	-0.005527507496855846	0.013240465307119281	1.4684032345234608	1.3120978148442743	-0.9045019753736686	1.119126347068673	5.955667084138352	9.200918551606303	0.8840521906192744	0.9698142414860683
ID339752	339752	2	1.0	52.22584720047214	11.71265439660841	0.0	223.0	223	1.3932468277925307	1		26607.939062499987	26779.0	16801.0	34893.0	1.7029081E7	3079.164667993392	-0.981000000511419	-892.3263885865878	0.0025922323351055144	0.002623983620706867	1.4932890453518475	1.3447919633008245	-0.7729282581848204	1.1104238321639974	6.098260869073814	9.297850788324357	0.8864428019324144	0.9683018867924528
ID330026	330026	2	0.9879793524742126	52.19924608512942	11.825168974356371	0.0	154.0	154	1.381249958583955	1		26441.600633914408	26676.0	18378.0	34462.0	1.668465E7	2871.1027413460274	-0.9809726814185828	-949.6166630413044	-0.0026324181202071833	1.0497698961712495E-4	1.4966513222990934	1.3004193884555149	-0.9539980622016969	1.1508989604320186	5.9936920934544675	9.382388968976935	0.8556131001590022	0.9648048967100232
ID332074	332074	2	0.978798508644104	51.89909092249928	11.962856555761984	0.0	168.0	168	1.357495438299915	1		26400.24058919802	26609.0	18341.0	34082.0	1.6130547E7	2680.9855588220003	-0.9809690195209483	-1015.1670984251323	0.004846594309001759	0.01256240132515149	1.4788493986285043	1.284049146286339	-0.7506126857390709	1.15170778541114	5.789307668380294	9.19893554859931	0.8597285367368587	0.9575471698113208
ID346416	346416	2	0.9738943576812744	51.886954744486985	11.922126364528069	0.0	269.0	269	1.4040641239355267	1		26425.99235474006	26379.0	20401.0	34683.0	1.7282599E7	2547.6299110743253	-0.9810116653409443	-1071.7963058585942	-0.01884756910327055	0.005016132485371398	1.4495327109742526	1.366876108428979	-0.6359655197129928	1.0604711736751877	6.1933233923641415	10.128400949846718	0.7586681485224709	0.9587932303164092
ID334141	334141	2	0.9968122243881226	52.01836551679297	11.008225906029857	0.0	183.0	183	1.4323349181285714	1		26547.37702503682	26543.0	19622.0	35655.0	1.8025669E7	2625.1827118548945	-0.9810697682881255	-1048.1804156872213	0.003708997570926013	-0.0013060462928948383	1.5003264511253365	1.385105387735758	-0.1864245347318639	1.0831857737395212	6.445239079083477	10.506177303515651	0.7337691424688171	0.9522471910112361
ID312638	312638	2	0.9866783022880554	51.69318451352384	12.066723765449234	0.0	31.0	31	1.392160475324977	1		26450.86342229202	26564.0	18322.0	35041.0	1.68492E7	2730.2452348897064	-0.9812054483561514	-1011.5705383571695	0.0017616105334880283	-0.011633112519797274	1.5175590351175776	1.3103383748568689	-0.9288137596271105	1.158142861597367	6.088754616744796	9.496225117795417	0.8484696907815743	0.9617117117117119
ID338238	338238	2	0.9968292713165283	51.88802010447333	12.106651265988068	0.0	212.0	212	1.4460015425129853	1		26440.93362193363	26446.0	19698.0	35750.0	1.8323567E7	2674.857265098675	-0.9811136353430264	-1027.01576455666	-0.008570353445558022	0.014076814589243482	1.553357595710339	1.3923178145020776	-0.6745381059233316	1.1156630903741274	6.568820359360894	10.436110988197155	0.7579138979309744	0.9537612146307793
ID345406	345406	2	1.0	52.43599264388169	11.650355757877316	0.0	262.0	262	1.3861703183679042	1		26494.218009478704	26644.0	17634.0	34819.0	1.677084E7	2918.95584437038	-0.9810820468531353	-941.4229012739922	2.8938603808764766E-4	0.004901943542409689	1.4810007468553321	1.2980968687348193	-0.6883554621551408	1.1409015633007256	6.036470228935112	9.247000497748058	0.8871379647126496	0.9754224270353294
ID348478	348478	2	0.9800041317939758	52.388861283408	11.560295040297374	0.0	283.0	283	1.342928412740428	1		26458.563758389275	26579.0	19406.0	32282.0	1.5769304E7	2527.414052458894	-0.981061858928074	-1084.6232510091932	-0.005983624604183824	0.0022131547919626723	1.4586418312922487	1.2802621632392595	-0.7551017181146583	1.1393305786696541	5.665726388102874	9.293025459747664	0.824425103825633	0.9581993569131835
ID323384	323384	2	0.9968434572219849	51.73601170758959	11.338584324537408	0.0	107.0	107	1.379057496950147	1		26550.658187599372	26612.0	18363.0	34382.0	1.6700364E7	2742.355363897144	-0.980998643464059	-999.6900180180158	-5.806476285500291E-4	0.01122335464230295	1.4811622827871915	1.2899013156683916	-0.6750463882998342	1.1482756586070257	5.974679588796416	9.746230324714967	0.7904076644044304	0.9588100686498856
ID311098	311098	2	0.9905573725700378	51.60289694635492	12.289658517678307	0.0	20.0	20	1.408904811390336	1		26498.885321100897	26596.0	17751.0	34816.0	1.7330271E7	2899.0483400235644	-0.9809777215042079	-942.7548017192285	0.002839280239027007	-0.021681911995986434	1.5184776828348967	1.3395502511121073	-0.9819768979053114	1.133572765616103	6.236101527844789	9.2349180126488	0.9188760942053129	0.982035928143713
ID327483	327483	2	1.0	52.02314727491762	11.907918767895135	0.0	136.0	136	1.4008277059767813	1		26526.156105100465	26716.0	16901.0	35020.0	1.7162423E7	3028.885858480793	-0.9811135203998149	-909.8916005141157	-0.00739353438559543	-0.011176499571896675	1.4628780721053243	1.3752873504323915	-0.6355820110470892	1.0636890331648832	6.164804635377044	9.276343086519947	0.9002758014073066	0.9759217456734388
ID336708	336708	2	0.9968246221542358	51.804809674379435	11.33800252354969	0.0	201.0	201	1.4142639209296402	1		26463.565151515137	26451.0	18980.0	35155.0	1.7465953E7	2702.8666954909304	-0.9810155463717838	-1011.8858140412792	3.529902222978868E-4	0.00371566707236449	1.5211178950082997	1.3256389587603128	-0.5282529613143574	1.147460162479527	6.283632789489945	9.87111249146581	0.8103795237654687	0.9586656997824509
ID318278	318278	2	0.993671178817749	51.34447277660038	12.325939491437486	0.0	71.0	71	1.4013676280264997	1		26452.60522273425	26607.0	17948.0	35069.0	1.7220646E7	2844.957109191966	-0.9810982950698071	-965.2376746504134	-0.0016779918749911878	0.010492960230210192	1.4978787962148103	1.3335531488337444	-0.8368578847081981	1.123223920639966	6.169557761541565	9.300971921027283	0.8962047307608422	0.9744744744744747
ID343873	343873	2	0.9909714460372925	52.001152124500436	11.994164661097178	0.0	252.0	252	1.4126583227723346	1		26483.074242424227	26627.0	18518.0	34653.0	1.7478829E7	2812.519047950908	-0.9810811891244248	-976.5939608546648	-0.01728522508712017	-0.001689731800322079	1.4963427094003316	1.3560522260539747	2.221119303103362	1.103455073964661	6.269373410996393	9.306420803645242	0.9096380737916425	0.9770370370370373
ID325965	325965	2	0.9937032461166382	51.46456880440956	12.374909719051418	0.0	125.0	125	1.3916169810722423	1		26380.510937500007	26541.0	17514.0	34999.0	1.6883527E7	2915.570434344994	-0.9809815372445384	-933.4156628338861	-0.005445467012814175	-0.009855194525910646	1.4984024503863551	1.3363652776524988	-0.937257256565235	1.1212521572084662	6.08400149058028	9.262683419093381	0.8910981333390364	0.9689629068887207
ID335182	335182	2	0.9861913919448853	52.33857624802796	10.340313302349541	0.0	190.0	190	1.4270436738957706	1		26525.783382789297	26513.0	19637.0	35876.0	1.7878378E7	2628.4187254122767	-0.9810874193268809	-1047.0334946757264	-0.020212631577388184	0.007169965882004163	1.568930630331449	1.3343324017851914	-0.833670446548301	1.1758169315474845	6.397707817438317	10.51708693943199	0.7268475618844887	0.9452247191011235
ID320843	320843	2	0.9713213443756104	52.11494831562093	11.474924999810217	0.0	89.0	89	1.3625015847480961	1		26504.973983739837	26631.0	19155.0	34465.0	1.6300559E7	2639.4639908381364	-0.9810427442865424	-1039.3315196906187	-0.001631005785455224	-0.004325845248758785	1.4592962039381778	1.2961757589444656	-1.0017452055380665	1.125847473900105	5.832085803860929	9.293068768915864	0.8486243069063653	0.9761336515513122
ID340298	340298	2	0.9873073697090149	51.963956052350156	12.30303302630704	0.0	227.0	227	1.3899852232535739	1		26509.301412872865	26687.0	18532.0	34787.0	1.6886425E7	2847.923044407813	-0.9811618113834856	-969.6199094924316	0.01020614683112314	0.017942983725164115	1.5113344956016372	1.317455695057706	-0.8086190306747545	1.1471615336069718	6.069742112086727	9.238524157472261	0.8936653221829338	0.9711026615969586
ID350538	350538	2	0.9836375117301941	51.86636101397638	12.149045722065237	0.0	297.0	297	1.383985651417818	1		26358.456556082183	26457.0	19341.0	33769.0	1.6684903E7	2549.2022334421067	-0.9810852629360681	-1072.6353983954739	-0.007956832852496924	-0.0047492910454038	1.4606616162238442	1.3296803488364313	-0.7184111540050764	1.098505830744984	6.017457724277056	9.664080805602273	0.8096583639631063	0.966412213740458
ID315732	315732	2	0.9930523037910461	52.052532213927364	11.06310096321301	0.0	53.0	53	1.4569463850695605	1		26498.144285714265	26430.0	20854.0	35841.0	1.8548701E7	2633.515942789375	-0.9810568675036249	-1042.2019698712172	-0.004646784159724856	-0.012083225129812697	1.469932202561187	1.4667647868172957	-0.3248775053784997	1.0021594571756554	6.668636008815721	10.183932531360112	0.8080083527263263	0.9596443228454172
ID322388	322388	2	0.9891162514686584	51.7460493076413	11.85508738974827	0.0	100.0	100	1.3916169810722423	1		26414.534374999992	26599.0	17683.0	34116.0	1.6905302E7	2876.552956163789	-0.9810740386734816	-952.0163712515249	-0.008036221298301297	0.003409767240876584	1.489505054447869	1.3108286647453564	-0.7078144219954646	1.1363079664856295	6.084001490580279	9.762626546579757	0.8021689047743955	0.9609609609609612
ID349525	349525	2	0.9905082583427429	51.52742000489413	12.782196096462982	0.0	290.0	290	1.3965008146952942	1		26300.05590062112	26475.0	18242.0	34765.0	1.6937236E7	2804.0171860122246	-0.9810532811944602	-971.3250320587973	-0.0014531482421157728	-0.004056862117742525	1.500925455918864	1.3095667601637766	-0.6221227070180074	1.1461236659146388	6.126779626060924	9.562160672643166	0.8420348178519631	0.9633781763826608
ID308561	308561	2	1.0	51.99243840217077	11.787218741018638	0.0	2.0	2	1.3856244745513602	1		26487.394944707736	26582.0	18486.0	35591.0	1.6766521E7	2793.85936035038	-0.9810879478017541	-983.6350263899659	0.01435867338928763	0.0013727225598022669	1.494169925674068	1.3221515278928635	-0.2715061973034111	1.130104904129524	6.0317171027706	9.591156886357057	0.8239651403357684	0.9642857142857143
ID310098	310098	2	0.980987012386322	51.57792889512835	12.171994201865184	0.0	13.0	13	1.385624474551361	1		26487.559055118098	26655.0	18767.0	34630.0	1.68196E7	2708.1196738764993	-0.9810781062144112	-1014.2454431902597	-0.010416338572655389	9.92211915314904E-4	1.4872810703922146	1.3004511226833897	-0.9147173354978801	1.143665489959603	6.031717102770607	9.3139827273333	0.8737354805388154	0.9620924943138742
ID314706	314706	2	0.9929793477058411	51.6466389797742	11.916506561812826	0.0	46.0	46	1.3883515475980701	1		26394.15384615387	26517.0	17935.0	35096.0	1.6813076E7	2823.0656501352187	-0.9811182527052781	-971.6188598013842	0.0021017852411325494	1.764798399239999E-4	1.4779858556329049	1.3171287926230961	-0.7696111481213249	1.1221270569064532	6.055482733593185	9.138591222585745	0.9111715087285153	0.9784946236559138
ID338780	338780	2	0.9899886250495911	51.26288186655738	12.338812153132018	0.0	216.0	216	1.3905293552858682	1		26462.627145085808	26521.0	18899.0	35207.0	1.6962544E7	2700.144976977996	-0.9810507789011979	-1014.7895680715488	0.0081062221263376	0.0018194688810842768	1.527785856596852	1.2808033739741838	-0.8134848330895118	1.1928340349825206	6.074495238251246	9.823628873777203	0.7909994219651282	0.9452662721893494
ID319832	319832	2	0.9842357039451599	51.673683951309265	12.212245236219069	0.0	82.0	82	1.3905293552858686	1		26467.393416927895	26651.0	18113.0	33877.0	1.6886197E7	2769.160566336737	-0.9810103362320497	-987.5278177250201	0.00224165599247343	-0.00964846902641297	1.4621601518482923	1.3503225051333192	-0.8345441742729701	1.082822915481166	6.074495238251248	9.285795816316933	0.885282339073492	0.9689158453373771
ID342872	342872	2	1.0	52.37989556578017	11.420869279373724	0.0	245.0	245	1.4486149578794747	1		26608.949712643698	26640.0	18659.0	35840.0	1.8519829E7	2757.48638464387	-0.9810500768997882	-999.1439797407327	0.015362614829289061	-0.001520272665632154	1.52901826841706	1.4066158010986987	2.8105056208109698	1.0870191186696136	6.5925859901834665	9.674201102621954	0.8851878518682129	0.9685754189944132
ID344920	344920	2	0.9902980327606201	51.75242976847113	12.42486528497351	0.0	259.0	259	1.3790574969501466	1		26389.335443037944	26560.0	18993.0	33941.0	1.667806E7	2680.3309056320522	-0.9810596265600364	-1019.9453475587718	-0.004617097116096259	-0.004668741096316169	1.4685887195604594	1.3352079718096068	-1.0167032255980657	1.099895110399979	5.974679588796413	9.260622338866792	0.8754757823043218	0.9551671732522796
ID332635	332635	2	0.9874980449676514	51.511955679796735	12.09659624148625	0.0	172.0	172	1.3856244745513608	1		26416.618296529952	26510.0	18213.0	35029.0	1.6748136E7	2726.9356369038796	-0.980970766163856	-998.7736851664199	-0.0048548034038405005	0.01872477694626057	1.4841587559467797	1.3056593812352673	2.276005672668879	1.136712053141024	6.031717102770604	9.70220047186439	0.8052121886303101	0.965019011406844
ID330596	330596	2	0.9873771071434021	51.80171536856267	12.21099932878668	0.0	158.0	158	1.3856244745513606	1		26373.859399684025	26552.0	18018.0	34911.0	1.6694653E7	2860.1081645272097	-0.9810388748736895	-954.2086244411524	-0.001991093032467942	0.0067791662073720055	1.45936365127082	1.3315012463608105	-0.8230232758902986	1.0960287534536497	6.031717102770602	9.416414876134436	0.8548298101360019	0.9657534246575346
ID316775	316775	2	0.9888103008270264	51.93356808546458	11.895758444808065	0.0	60.0	60	1.3959590102851065	1		26430.79315707624	26620.0	17751.0	34527.0	1.6995E7	2862.322306579813	-0.9810683118287018	-957.0432453763165	0.004565382047931464	0.0037240192031740608	1.5001988131735193	1.312868161270203	-0.9301727346715929	1.142688091180514	6.122026499896402	9.280704287834057	0.8931886574370836	0.968421052631579
ID323943	323943	2	1.0	52.363584270564765	10.898894136366623	0.0	111.0	111	1.390529355285867	1		26599.164319248826	26673.0	18220.0	35046.0	1.6996866E7	2748.111503097796	-0.9810614230766906	-1002.79577301235	0.028335775465632252	-0.013702223604695484	1.5383084922767618	1.3064685179566728	-0.6729611035084491	1.177455461906337	6.074495238251236	10.234894975660845	0.7287075662493527	0.9410898379970537
ID346982	346982	2	0.9908464550971985	52.5012792972608	11.40098653381608	0.0	273.0	273	1.408904811390335	1		26460.650381679356	26504.0	19389.0	33771.0	1.7331726E7	2595.8315923548644	-0.9810731761368567	-1056.763142710804	-0.0015327770617564061	-0.009876723361969557	1.4610273626296713	1.3828835198957026	-0.7341273212288059	1.0565078993347627	6.236101527844781	9.83292589640725	0.8105083787102424	0.9661266568483061
ID329057	329057	2	0.99625164270401	51.597112158613	11.179730321065843	0.0	147.0	147	1.3801541631250085	1		26551.8494453249	26662.0	18495.0	34640.0	1.6754217E7	2731.1340550225027	-0.9809903314201097	-1003.3950094363479	-0.007013113121060886	0.004018616497842756	1.4815166874968644	1.2992917202763647	2.320107362395615	1.140249463901563	5.984185841125447	9.63010520150686	0.8108730626125955	0.9545109931766492
ID313187	313187	2	0.9895702004432678	51.794283382417305	12.041378826166074	0.0	35.0	35	1.3894408781286252	1		26459.25195618152	26657.0	17946.0	34820.0	1.6907462E7	2840.1724771114627	-0.9810810228965601	-966.2067486593178	0.008293455135889968	0.006060577392017494	1.4896437898767012	1.3098874232498403	-0.8504532427432973	1.1372303935714445	6.064988985922216	9.453792827513615	0.8527617631333522	0.957239309827457
ID318830	318830	2	0.9895268678665161	51.74091534209365	12.173069498863848	0.0	75.0	75	1.4051412734026878	1		26467.228527607327	26596.0	17841.0	35408.0	1.7256633E7	2809.821422336567	-0.9810518869789218	-975.4067452420823	0.017722583594324964	0.006391929188764304	1.504035904313729	1.3527590601806276	-0.7657464505486202	1.1118283725358322	6.202829644693175	9.374202341977519	0.8870152179048011	0.9782608695652173
ID324975	324975	2	0.9768794775009155	51.507587318703244	11.904452852881242	0.0	118.0	118	1.3580525881030985	1		26431.28431372547	26609.0	18736.0	34465.0	1.6175946E7	2577.9103339528374	-0.9811119030060234	-1065.1500569584023	0.01747122758693376	-9.908308419424037E-4	1.4734580701253888	1.2803311236639814	-0.6592682384384658	1.1508414057050549	5.794060794544816	9.083407549850389	0.8824605734649984	0.9651623119556614
ID311659	311659	2	0.9961848855018616	51.62643774369628	11.719724322428595	0.0	24.0	24	1.377410860545637	1		26518.584935897434	26589.0	17810.0	35205.0	1.6547597E7	2808.5789611289742	-0.980990952335873	-974.5370292035525	-0.0068906896399026606	-0.021057138133942388	1.5028945795425914	1.293397791867328	-0.9572257332484055	1.1619739796932889	5.960420210302869	9.164532692982062	0.8917971764647719	0.9773967264224476
ID321399	321399	2	1.0	51.66634554557407	12.248202625307822	0.0	93.0	93	1.396500814695294	1		26390.004643962828	26510.0	17698.0	34325.0	1.7047943E7	2791.2700915549904	-0.9810286808910221	-977.8039230562298	-0.015941621433700336	-0.03207241166663	1.4529173934712698	1.4033656702572985	-0.9865041127753329	1.0353092029142243	6.126779626060922	9.505574889523986	0.8520897634519018	0.9648203592814373
ID328054	328054	2	0.9968120455741882	51.7769172396034	12.177771948110562	0.0	140.0	140	1.3867159473275783	1		26495.944968553496	26629.0	17764.0	35344.0	1.6851421E7	2972.0298662867835	-0.9811034143386548	-925.7371361797476	-0.007295333804639288	-0.004653388048090902	1.5027195890920209	1.3062415894068902	2.3184636631424067	1.150414748143445	6.0412233550996355	9.300974691664244	0.8775620448118249	0.976190476190476
ID331632	331632	2	0.9833760261535645	51.50968476652885	11.993990617174045	0.0	165.0	165	1.3719077987476525	1		26365.595505618	26458.0	18031.0	34989.0	1.6425766E7	2757.164508825281	-0.9809969826367608	-987.301979032124	-0.004192702313196446	-0.011881916660999296	1.458551943306005	1.3194996053607648	-0.9038057926621967	1.1053826294303604	5.91288894865771	9.195350463595815	0.8787655318520111	0.959136468774094
ID348019	348019	2	1.0	52.66239281477984	11.010746298311458	0.0	280.0	280	1.3954169955062645	1		26575.332814930018	26724.0	17685.0	34570.0	1.7087939E7	2806.374156764077	-0.9808848070713885	-971.8572022336127	-0.009284785552709982	0.010259872806476413	1.4937986663086937	1.333470425492271	-0.7898578288855214	1.1202338182770235	6.117273373731886	9.378323358665277	0.8740119031876886	0.9676691729323301
ID337266	337266	2	0.9879608750343323	52.08797083482196	11.756308392229501	0.0	205.0	205	1.3878065616898878	1		26386.166405023538	26608.0	18590.0	33828.0	1.6807988E7	2798.8917282074513	-0.9810336862013989	-975.2617300562159	-0.0011150361561006242	-0.019204515578350678	1.511082464050403	1.3042421255645174	-1.0837410924345592	1.1585904445436914	6.050729607428657	9.472698452403087	0.8473643427281292	0.9629349470499247
ID333183	333183	2	0.9968354105949402	51.12597142844296	12.423895863728474	0.0	176.0	176	1.401907342133945	1		26423.53230769226	26510.0	17189.0	35384.0	1.7175296E7	2996.1091018369516	-0.981106759158843	-915.9527111900032	0.0050996720626780385	-0.006625198661563973	1.503075890220087	1.3368073801074176	-0.7673477905676568	1.1243773131319106	6.1743108877060795	9.268329232990395	0.9032239650448312	0.976691729323308
ID335743	335743	2	0.9826626181602478	52.78527301738887	10.737223216772453	0.0	194.0	194	1.4019073421339452	1		26416.086286594775	26646.0	18645.0	33128.0	1.714404E7	2661.3006140968982	-0.9809174436597611	-1020.4704667109669	0.0018134683944147408	0.001411445961160461	1.4710615152494495	1.3520915525189239	-0.9117632043881976	1.0879895762301648	6.174310887706081	9.431600662639163	0.8722230282614658	0.9694029850746274
ID340856	340856	2	0.9664392471313477	51.74628238058602	12.239402540993417	0.0	231.0	231	1.3741116681181356	1		26557.913183279743	26774.0	19481.0	34432.0	1.6519022E7	2596.9568339892944	-0.9811532319821521	-1064.7782356389898	-0.007896826174063959	0.011224563198834612	1.4725964684119741	1.3007061323877005	-0.7986013250335422	1.132151553486363	5.931901453315771	9.53759064741279	0.8194574997159171	0.9526717557251908
ID341880	341880	2	1.0	52.10302350102256	11.365682562053575	0.0	238.0	238	1.4564270671471389	1		26534.8340486409	26522.0	19132.0	35740.0	1.8547849E7	2736.173572812631	-0.9811101114317614	-1007.3748013836805	-0.005022741760763723	-0.00216771722475127	1.5428676880944996	1.3874333322247792	-0.7224393352402573	1.1120301439064306	6.663882882651207	9.785884471164914	0.8744541660497607	0.9682320441988955
ID309114	309114	2	0.9968531131744385	51.4153525888305	12.343524598111761	0.0	6.0	6	1.3845321413310874	1		26458.513428120048	26606.0	18589.0	35228.0	1.6748239E7	2827.0392069142176	-0.981082385305502	-970.7395105085051	0.007622381994115267	0.0011114568590309872	1.501349790201055	1.2931577186269045	-0.6375034032898133	1.160995111868653	6.022210850441572	9.492583718388754	0.8398407610908676	0.9540662650602412
ID317316	317316	2	1.0	52.523560043477204	11.200851513646974	0.0	64.0	64	1.4621294195288264	1		26542.867231638436	26568.0	18879.0	36069.0	1.879235E7	2803.7602235421405	-0.9810335346059676	-979.3420683171582	0.002565356369335667	0.011399234705307343	1.5278919162121287	1.420080872357748	-0.6606299140564258	1.0759189465564611	6.716167270460878	9.798165148232513	0.8791072416274317	0.9751552795031058
ID344455	344455	2	0.9873144626617432	51.85335262532755	11.967848903949651	0.0	256.0	256	1.395959010285107	1		26452.72670807454	26521.0	18758.0	35442.0	1.7035556E7	2728.0120231775522	-0.981134169253378	-1008.5713511020836	0.0024235998962795265	0.00857274627878962	1.5050623241982746	1.3190498784959286	-0.888181496904889	1.1410200241361987	6.122026499896405	9.543499972659344	0.8446751468586774	0.9554896142433235
ID339329	339329	2	0.9859030842781067	51.905921306928846	12.000632913376458	0.0	220.0	220	1.3812499585839562	1		26510.077531645555	26653.0	18661.0	34859.0	1.6754369E7	2713.065335333661	-0.9812063642417157	-1020.3056510537322	-0.003124927816203338	-0.0028260175589150194	1.4760986173800381	1.316964238476608	-0.8393773013573311	1.1208342445862525	5.993692093454477	9.239944678405179	0.8821969474421971	0.9685099846390172
ID349057	349057	2	1.0	52.36447794350933	11.430444067936053	0.0	287.0	287	1.3927037574823677	1		26444.155416012538	26527.0	17968.0	34520.0	1.6844927E7	2733.740002617022	-0.9810945334392362	-1003.9820425937994	-2.142906916839358E-4	-0.0023659289582824232	1.4704671544147492	1.339816194320909	-0.74459859525139	1.0975140923416447	6.093507742909298	9.626631004573955	0.8262825491670629	0.9588631264023936
ID326531	326531	2	0.9842450022697449	51.73351639927539	12.175427188084283	0.0	129.0	129	1.3981249681591243	1		26484.388198757777	26645.0	18369.0	33938.0	1.7055946E7	2839.551271405366	-0.9810938720435928	-968.006327417731	0.006015658045746333	0.01044871195305188	1.5146047757866583	1.3229347909672171	-0.9033760292732578	1.1448824130472133	6.14103900455447	9.328024279427217	0.8868953628345198	0.9736247174076867
ID315276	315276	2	0.9615709185600281	51.668830639410764	11.656012574358439	0.0	50.0	50	1.462129419528827	1		26394.04680851065	26300.0	20866.0	36258.0	1.8607803E7	2606.971832527147	-0.9810596238356273	-1048.8332377972313	-0.011116340495434154	-0.00832294757165375	1.5247588033669481	1.4064358195041595	2.390476655894485	1.0841296717716586	6.716167270460886	10.083450290275115	0.8300668017310666	0.971801925722146
ID322957	322957	2	1.0	52.37626955423143	10.979877471161158	0.0	104.0	104	1.4196027995632154	1		26569.777443609004	26601.0	18396.0	35361.0	1.7668902E7	2775.706363768318	-0.9810794763694405	-992.6940764174171	0.004084897156793513	-0.0039308240249192545	1.5021552029169516	1.348382494036028	-0.8489163182776609	1.1140423504169394	6.331164051135094	10.417250256630101	0.7331405416555687	0.9420084865629416
ID313742	313742	2	0.9875183701515198	51.75433233990633	11.765443441266966	0.0	39.0	39	1.3752122783611607	1		26488.955128205147	26696.0	18682.0	34391.0	1.6529108E7	2735.9659266437066	-0.9810972949870586	-1005.0143438983796	-0.0038868191142031935	0.007720854958908563	1.4789350729963038	1.2932701322598281	-0.7151685919088089	1.1435623819843805	5.941407705644804	9.29253055568713	0.8646318383665913	0.9667440061871619
ID345993	345993	2	0.9962237477302551	52.41822475586944	11.677220937887348	0.0	266.0	266	1.3910732744755663	1		26444.827044025147	26631.0	17734.0	33965.0	1.681891E7	2902.8242356828073	-0.9810795364870165	-944.7620328723679	0.009606886209979917	0.0019909269948673366	1.4666560346081525	1.3386785514704742	-0.9010652879154545	1.095599860770983	6.079248364415753	9.292570998309674	0.8846835964226735	0.9652830188679243
ID343434	343434	2	0.989784836769104	51.83047352095002	12.180392906239485	0.0	249.0	249	1.3954169955062643	1		26518.19656786271	26669.0	18285.0	34798.0	1.6998164E7	2817.652208408749	-0.9810890369649846	-976.5205172304255	0.003732900080363444	0.005538075028779966	1.5342624796981161	1.3167739207942384	-0.9357369851780585	1.1651677296074447	6.117273373731885	9.229421073360237	0.9024410301287414	0.9764795144157808
ID312213	312213	2	1.0	51.374247259566935	12.077912909237968	0.0	28.0	28	1.387806561689889	1		26493.832288401227	26585.0	17884.0	34745.0	1.6903065E7	2864.1938203052005	-0.981017312058285	-956.0736263115655	-0.024477185751381657	-0.0070635439304305835	1.4845727244189533	1.325847446276812	2.3138963909776704	1.1197160944781896	6.050729607428668	9.565129677304276	0.8310667083557396	0.9673252279635253
ID310678	310678	2	0.9958221912384033	51.812447005524305	12.11083035034552	0.0	17.0	17	1.40567953861048	1		26530.838957055228	26730.0	18424.0	34134.0	1.7298107E7	2940.3983669235345	-0.9810129506191646	-932.3781061776502	-0.00942110862744923	-0.004530066365418598	1.5017023337393811	1.3384533722583518	-1.0752536322593218	1.1219683590512994	6.207582770857692	9.768143423883087	0.8175387144705043	0.9652623798965263
ID325535	325535	2	0.9926248788833618	52.02967805085084	11.73193577260518	0.0	122.0	122	1.3828920237073872	1		26439.946202531642	26546.0	18495.0	35304.0	1.6710046E7	2788.5386763603733	-0.981049740230784	-981.7247722814624	-0.013897682620669712	0.00744540290463219	1.471790351633312	1.323372716993808	2.4824796270585847	1.1121510461366102	6.007951471948022	9.59879341960864	0.8194132643860116	0.9532428355957767
ID317848	317848	2	0.9804404377937317	51.66220520546009	12.258127953983276	0.0	68.0	68	1.3975837933882564	1		26444.23684210526	26603.0	18311.0	34675.0	1.7082977E7	2703.6771952984695	-0.9811311550652354	-1017.1568943292361	-0.003647645651040651	-0.010631640799629603	1.4999142534775742	1.3489246863652622	2.290586862037907	1.1119332818492338	6.1362858783899545	9.19084459069389	0.9128608949025877	0.9728711379050491
ID327065	327065	2	0.9927084445953369	51.72678428684212	12.16554885052828	0.0	133.0	133	1.3959590102851067	1		26488.601246105907	26629.0	18340.0	34536.0	1.7005682E7	2906.443297141581	-0.9811398475069991	-948.2282308792846	-3.6451881679399586E-4	-0.0025418458910575112	1.5086655608137296	1.317887656023502	2.0058845308235584	1.144760370065129	6.122026499896403	9.257989985959084	0.8975768767222704	0.9735449735449732
ID350104	350104	2	0.9950817823410034	51.99051379458036	11.689716778524959	0.0	294.0	294	1.4094416393051827	1		26430.376722817782	26504.0	18704.0	35296.0	1.7259036E7	2769.6181956881333	-0.9810817009919025	-989.7751259277123	-0.0057897794063703455	0.0010461887448389973	1.51898708630419	1.333941602223993	-0.7230246893722928	1.1387208283868522	6.240854654009301	9.900375660046441	0.8001116328359216	0.9452843772498201
ID329627	329627	2	0.9786906838417053	52.20804297104798	11.761788016381702	0.0	151.0	151	1.371907798747651	1		26404.522508038583	26518.0	18714.0	35176.0	1.6423613E7	2723.3887177904353	-0.9810915266430271	-1006.1245330804463	0.001621878618137179	-0.003931523731659323	1.4909010048934679	1.287920166156382	-0.8672207135799889	1.1576035876065625	5.912888948657697	9.562932786466263	0.8125075025314148	0.9517980107115531
ID333723	333723	2	0.990447461605072	52.008592946928324	12.290021933543324	0.0	180.0	180	1.3943323338612073	1		26418.55434782605	26624.0	18354.0	34410.0	1.7013549E7	2833.912264577851	-0.9810351158232159	-964.4661775450618	0.0016667324528690777	-0.008360028155755738	1.4684448146196551	1.3602846094265542	-1.0035993270186454	1.0795129228424465	6.107767121402853	9.43327996631631	0.8625154556989363	0.9712773998488283
ID342437	342437	2	0.9949662685394287	51.97898207515267	12.038938926950532	0.0	242.0	242	1.4062175977837197	1		26555.6217457887	26712.0	18223.0	34624.0	1.7340821E7	2930.2241307445333	-0.9810998410105151	-940.878136904521	0.020638296336502125	0.01237776199293263	1.4965816229021958	1.3687757951300554	1.99808260411973	1.0933723610739308	6.2123358970222045	9.525261950788082	0.8604208740787042	0.9610294117647061
ID316320	316320	2	0.9872621893882751	52.22691573845682	10.987982115258639	0.0	57.0	57	1.3378490267251857	1		26534.580101180432	26770.0	18876.0	32711.0	1.5735006E7	2654.4226793951166	-0.9810139071084601	-1033.0270614505682	-0.013921533564063253	-0.02571016449556296	1.4435642961803699	1.2867528309098655	2.3597205262605945	1.121866034799879	5.622948252622229	9.206697752605352	0.8336162635947003	0.9509646302250797
ID336289	336289	2	0.970027506351471	51.65287361643766	11.857805835698004	0.0	198.0	198	1.3652748454737234	1		26381.784789643985	26557.0	18867.0	34317.0	1.6303943E7	2573.0183117066354	-0.9810580421743088	-1062.089532904969	0.005979963099219521	0.0036854852968551646	1.464619438166654	1.290124993006259	-0.8570426461053208	1.1352539064868332	5.855851434683521	9.385289015690201	0.8354195071127188	0.951351351351352
ID320417	320417	2	0.9911819696426392	51.68326029945335	12.310511428672557	0.0	86.0	86	1.3807021695643624	1		26447.252782193962	26602.0	18212.0	34560.0	1.6635322E7	2761.8964766592626	-0.981025276840851	-990.165784443929	-0.007075342172066758	-0.0018234725671444289	1.4715282599498456	1.326171494729912	-0.7442384496194837	1.1096063109466374	5.988938967289965	9.225372863561756	0.8842842604406479	0.968485780169101
ID319394	319394	2	0.9958674907684326	51.77474328860828	12.096558048283999	0.0	79.0	79	1.3828920237073874	1		26454.180379746864	26580.0	18005.0	35153.0	1.6719042E7	2877.207802851087	-0.9811273051333588	-955.9705664161888	-0.00499824883083393	-0.005091627168682761	1.4840552672459446	1.3077577496855386	-0.8542549761030327	1.1348090023575073	6.007951471948025	9.300172594336408	0.8728794385281405	0.9634146341463412
ID309676	309676	2	0.9941099286079407	51.630801779319086	12.049812082162674	0.0	10.0	10	1.3954169955062647	1		26508.43720930229	26599.0	18982.0	35304.0	1.7097942E7	2711.4980740257993	-0.981095320788314	-1014.7211495048464	-0.002528708153873066	-0.00594943672421357	1.5134015616633112	1.3191540739529013	2.5444086345355386	1.147251554269426	6.117273373731889	9.995194635211508	0.7694585717823086	0.9540400296515936
ID332204	332204	2	0.9848935008049011	51.679572657278214	12.13023107779002	0.0	169.0	169	1.38835154759807	1		26398.937007873985	26509.0	19214.0	34381.0	1.6763325E7	2643.2367362715117	-0.9811172995960914	-1037.8562492177564	-0.020260034396183707	0.0045981051649693966	1.454171665193839	1.3502693749833485	-0.6574176725813726	1.0769493051797696	6.055482733593183	9.69635227036075	0.8093602365817276	0.9636913767019667
ID337834	337834	2	1.0	51.63213161097741	12.286501314402296	0.0	209.0	209	1.4083677788526663	1		26423.800608828005	26529.0	19181.0	35127.0	1.7360437E7	2714.543027077171	-0.9811216102956314	-1011.7808239269328	0.012209839529809875	0.00347855588744476	1.5055012266883847	1.3552232048953263	2.7465791013569625	1.1108880229103408	6.23134840168027	10.009602502232003	0.7815526415756143	0.9555393586005835
ID321974	321974	2	0.9790379405021667	52.04984858922171	11.994366223408326	0.0	97.0	97	1.3586095094257087	1		26415.343698854344	26551.0	19068.0	32914.0	1.6139775E7	2667.32272716628	-0.9811105046830922	-1028.7462544410025	-0.0011305455882173845	-0.0031707109186549327	1.4411243543716303	1.2912669917942154	-0.89196355187814	1.1160545135357236	5.79881392070932	9.149668439805549	0.8704389643040245	0.9636650868878355
ID323511	323511	2	1.0	51.93969768730672	11.063092607928557	0.0	108.0	108	1.4496590048314957	1		26534.9698275862	26522.0	19785.0	36529.0	1.8468339E7	2687.4271524652986	-0.9810831298935774	-1024.1614370063903	0.013813911110827064	0.015367656338999447	1.5013472823771483	1.3936586804744284	-0.6192479348662958	1.077270427409142	6.602092242512503	11.082838712986552	0.6754441207041645	0.9385135135135138
ID314290	314290	2	1.0	52.326768751091386	11.232154517300154	0.0	43.0	43	1.4222647235201817	1		26521.877428998505	26573.0	18625.0	35750.0	1.7743136E7	2794.325777503784	-0.9810228065194047	-981.305743160456	3.2145750439594204E-4	0.007341379773092091	1.526974966677396	1.333286532302452	2.4300203864569117	1.145271424920541	6.35492968195767	10.207269874922359	0.7664810437084782	0.9556826304503213
ID324530	324530	2	0.9920035004615784	51.870802538912564	11.715494407035749	0.0	115.0	115	1.3724590978652416	1		26491.676328502384	26686.0	17964.0	33672.0	1.6451331E7	2849.8766305901595	-0.9811008015242443	-965.125122183158	0.007054495786872902	0.009868292399793362	1.492577870633211	1.288716485247627	-0.7181379446046507	1.1581894759004436	5.917642074822223	9.155250683557885	0.8871929392467538	0.9726562500000002
ID341427	341427	2	1.0	52.04663219270586	11.619317872168173	0.0	235.0	235	1.4433833952584152	1		26560.753265602307	26599.0	19055.0	35517.0	1.8300359E7	2644.0080832452472	-0.9810145843800185	-1038.1568158587786	0.018660244002454845	0.0057186681751482315	1.5308775912306845	1.3895302077068756	-0.31536751379077177	1.1017231455205805	6.545054728538309	9.833785094306037	0.850514496466668	0.9649614576033638
ID330162	330162	2	0.9915723204612732	51.76762371242614	11.79213563858985	0.0	155.0	155	1.3905293552858686	1		26438.64945226912	26542.0	17836.0	34804.0	1.6894297E7	2923.9736997231867	-0.9809749196668253	-932.4535465098588	0.0019176345705521898	0.009062413077998202	1.5099791738638162	1.3004167561946323	-0.8076305177307482	1.1611501979430192	6.07449523825125	9.267068585936956	0.8888639760864255	0.9726027397260281
ID331186	331186	2	0.9825260639190674	51.48689985165226	12.289731858339058	0.0	162.0	162	1.373561032284318	1		26347.313001605122	26505.0	18977.0	34511.0	1.6414376E7	2655.2219676879035	-0.9811253902890625	-1031.601651601116	-0.0061981879194803035	0.007186081357200714	1.4627013651028602	1.3068095785067058	-0.6771405412979186	1.1192918916115477	5.927148327151254	9.454396610984386	0.833274373441228	0.962191358024691
ID347577	347577	2	0.990639865398407	52.19132202589452	11.480813856678008	0.0	277.0	277	1.3790574969501452	1		26499.757575757576	26647.0	18044.0	34044.0	1.6615348E7	2811.720534842812	-0.9810751188547366	-977.1671192184631	0.0032357438014410187	0.006829642519654927	1.4796618221746498	1.3163918233058183	-0.8219555989001047	1.1240284207013806	5.974679588796402	9.197485407147369	0.8875365949585196	0.9654377880184333
ID328632	328632	2	0.9905675053596497	51.584297556189654	11.998983428638292	0.0	144.0	144	1.3812499585839566	1		26459.37480063795	26598.0	17953.0	34992.0	1.6590028E7	2794.9329119503523	-0.9810369236350581	-979.5232423211444	-0.0010321420659679152	0.013573500350960629	1.4834097529407901	1.3103667643626467	-0.9015541664294088	1.1320569120679052	5.993692093454481	9.247180480305248	0.8808168716674722	0.9655436447166921
ID338363	338363	2	1.0	52.32067851983617	11.211836441648167	0.0	213.0	213	1.4517448462050127	1		26551.54297994269	26569.0	19588.0	35632.0	1.8532977E7	2686.808486112884	-0.9810419897695034	-1022.7697892881442	-0.010441675784832504	-0.009844494160009628	1.50375174009199	1.4339476898033179	-0.491258482811095	1.0486796350976	6.621104747170555	10.02899803766367	0.8272280074649379	0.9600275671950375
ID339899	339899	2	1.0	52.779782155707835	11.300206522312257	0.0	224.0	224	1.404602801923477	1		26622.525267993842	26746.0	15619.0	34671.0	1.7384509E7	3200.3047378942147	-0.9809216971967726	-855.4261307219082	-0.003264162917843547	0.004190881650336111	1.5291806339857283	1.3121989964883274	-0.5719383442111223	1.165357265230412	6.198076518528658	9.486212126333253	0.8655280234480793	0.966641957005189
ID311237	311237	2	0.9834651947021484	51.5953397868826	12.230981929605166	0.0	21.0	21	1.376312008467623	1		26482.89348171703	26650.0	18124.0	35425.0	1.665774E7	2795.0705521510595	-0.9810384019584774	-980.4235321010309	-0.005194233212794517	-0.0016927604964231562	1.471921069496414	1.3196902067444727	-0.7526451477390663	1.1153534836993886	5.950913957973834	9.109700877832053	0.9011255450696167	0.9712955779674167
ID327617	327617	2	0.9936705231666565	51.64896531753477	11.992603992753343	0.0	137.0	137	1.385078415623928	1		26498.515772870644	26604.0	18347.0	34735.0	1.6800059E7	2839.62425154389	-0.9810948856916774	-968.5507289184796	0.005678141646659206	-1.4057823294005796E-4	1.4704479499491503	1.3201385735796958	-0.8871773521228165	1.1138587867801444	6.026963976606089	9.496969532869711	0.8397274887767566	0.9606060606060611
ID346563	346563	2	1.0	51.77175790332003	12.345650419445823	0.0	270.0	270	1.392160475324977	1		26360.553124999977	26448.0	18883.0	34775.0	1.6870754E7	2715.0038703384303	-0.9811775665358827	-1012.2456074931522	-7.745322968497917E-4	0.004567161504622847	1.4937586742263602	1.3258294201897336	-0.4088271119116438	1.126659773481716	6.088754616744795	9.792066075951888	0.7979756976648082	0.9566840926064228
ID336841	336841	2	1.0	51.9250090528457	11.763963214237084	0.0	202.0	202	1.4517448462050138	1		26459.704871060152	26415.0	19467.0	35670.0	1.8468874E7	2657.706343616655	-0.9809795290636218	-1026.943800558072	0.006839608608688424	0.006698599621223701	1.5138941834135196	1.4044897519010413	-0.5072280344629678	1.077896212033156	6.621104747170566	9.93719568735843	0.8425828945157192	0.9714086471408645
ID318409	318409	2	1.0	51.62407953267231	12.57638783344239	0.0	72.0	72	1.3937896865030959	1		26430.236760124593	26610.0	17399.0	34594.0	1.6968212E7	3001.529745188592	-0.9810887627840307	-913.6434745172231	0.005767900501491903	0.002569121773381765	1.4778851531697628	1.3348841269529022	-0.7897295166270994	1.1071261717249457	6.103013995238342	9.145335261569652	0.9169696632100764	0.9734647460197123
ID334283	334283	2	0.9958425164222717	51.929805842646644	11.627985263215201	0.0	184.0	184	1.3768615441287577	1		26471.788216560522	26680.0	18220.0	34262.0	1.6624283E7	2793.0866180970247	-0.9810240197551046	-979.9508470111873	-0.001931255311095588	0.006459195782164887	1.493499711458996	1.2997252564256356	-0.8958332866213338	1.1490887817062647	5.9556670841383506	9.512016586841183	0.8271705797006351	0.9616270145817349
ID312779	312779	2	0.9852275252342224	51.90863843428016	12.185712970737287	0.0	32.0	32	1.3872613616838994	1		26441.868131868123	26613.0	18109.0	34322.0	1.684347E7	2792.6724298050995	-0.9810043799364022	-977.9566518005502	-0.0019772252276861364	0.014290770858435003	1.4792712786231659	1.3278736761051393	2.368596221478059	1.1140150642658264	6.045976481264149	9.44537122266773	0.8516051025625605	0.9769585253456221
ID314838	314838	2	0.986481785774231	51.53960627522869	12.256080741584778	0.0	47.0	47	1.404064123935527	1		26397.33333333332	26561.0	17997.0	34846.0	1.7184664E7	2878.496941291698	-0.9810827130641014	-951.198270669457	0.008723409139766292	0.00227176644601143	1.4717933482157168	1.3577332321505147	-0.5932097235022944	1.0840077515702715	6.193323392364142	9.416525614037894	0.8777124076215506	0.9666172106824927
ID335313	335313	2	0.9773263931274414	52.39609848003518	10.327774540297911	0.0	191.0	191	1.3491105808192343	1		26487.23244147157	26537.0	19630.0	33783.0	1.5839365E7	2502.141788307576	-0.9811292468193549	-1100.7574916404242	0.028163059132911752	-0.023537093863114894	1.448479650411621	1.3229285413214718	2.110555831139877	1.0949039235065081	5.718010775912548	9.229178429197855	0.8435848056700764	0.9494869771112868
ID345555	345555	2	1.0	51.92311583538608	12.22241189469031	0.0	263.0	263	1.4600584136458126	1		26429.786628734004	26305.0	19785.0	35327.0	1.858014E7	2764.485132095295	-0.9811029839926103	-992.7291164134618	-0.003041405229934539	-0.0058804505821962415	1.4920644878162304	1.4307244461774316	-0.8289671658818037	1.0428734140963938	6.697154765802819	10.584039915943276	0.7512721007311155	0.9494609164420481
ID320979	320979	2	0.9900562763214111	52.00851583476534	11.898794832996623	0.0	90.0	90	1.3850784156239273	1		26458.347484276725	26588.0	17655.0	35249.0	1.6827509E7	2916.4446590229113	-0.981053184355325	-939.49677579924	-0.0013102656264918004	-4.2619670639594624E-4	1.4844214470775052	1.3191155622539448	-0.8460643721927041	1.125315696026742	6.0269639766060825	9.302434685801048	0.8752159039513808	0.9635258358662611
ID340434	340434	2	0.9926706552505493	51.95213057299683	12.433874149731867	0.0	228.0	228	1.382892023707387	1		26509.725118483428	26651.0	18155.0	34626.0	1.6780656E7	2870.1216835036907	-0.9810675005195402	-957.2510383029986	-0.0014929329615448784	-0.01732233077770029	1.4824253950012458	1.3267959149473387	-0.8826169237057007	1.1172972258209615	6.0079514719480205	9.0495731754361	0.9218920882957996	0.983657587548638
ID326109	326109	2	0.9724370837211609	51.65268408842175	11.809645924745128	0.0	126.0	126	1.4142639209296402	1		26457.160363086234	26491.0	19819.0	34993.0	1.7488183E7	2562.0706478447764	-0.9810253669017489	-1067.79768432992	-8.616748455563276E-4	0.0016345893384115413	1.5203489649023576	1.332483870262244	-0.8043780594567421	1.1409886444652724	6.283632789489945	10.076824759795393	0.7776304340238307	0.962154294032023
ID338911	338911	2	0.996045708656311	52.00593427334873	11.365105324809694	0.0	217.0	217	1.4212005522349946	1		26499.565671641798	26479.0	19001.0	35617.0	1.7754709E7	2720.2029508086544	-0.9810125621002341	-1006.6433905174459	0.0046555181285051015	0.008746264741233968	1.5348420167593935	1.337486836223004	-0.5836073578755329	1.147556727431958	6.345423429628648	10.082706143213846	0.7843614700767166	0.9590517241379315
ID349663	349663	2	0.9643046259880066	51.46715599246993	12.560668010188312	0.0	291.0	291	1.392160475324977	1		26336.48125000002	26430.0	19692.0	34732.0	1.6855348E7	2545.8518937798785	-0.9810642956729582	-1071.94034594251	-0.004352860951066813	-0.017416361839717325	1.4897802507836309	1.3251935633700043	-0.8730901535881129	1.1241982242919126	6.088754616744796	9.366333348255832	0.872165925588289	0.9631578947368421
ID308703	308703	2	1.0	51.94198569838739	11.652726305903027	0.0	3.0	3	1.3663825737253044	1		26498.12459546926	26646.0	18236.0	35410.0	1.6375841E7	2926.0395361216074	-0.9810169020624364	-935.9967594767584	0.028402474661303943	0.008302782429994287	1.4926099189570095	1.331168512298244	2.6400123788854515	1.1212779638094348	5.86535768701255	9.313991365799232	0.8496356052045623	0.9739542225730077
ID310232	310232	2	0.9968457818031311	52.25978836709634	11.94795825131232	0.0	14.0	14	1.384532141331086	1		26479.00158478609	26663.0	17307.0	34815.0	1.670825E7	2901.2062513195942	-0.9810824006788061	-946.6565823909875	-0.012367144571558533	0.007494512688815466	1.4699613038508632	1.330802267210712	-0.826432573917438	1.1045677784512802	6.022210850441561	9.204691776858612	0.8931971320964672	0.9701378254211334
ID348634	348634	2	0.9887203574180603	52.03296221179385	11.822079727204036	0.0	284.0	284	1.4126583227723342	1		26421.165653495413	26584.0	18128.0	34309.0	1.7385127E7	2887.0851539862815	-0.9810836029034565	-949.2704704589484	2.6901898532535318E-5	0.0016541149395734689	1.5266530363538722	1.327461277070909	-0.8515512452195457	1.1500546665455182	6.269373410996391	9.33587896830895	0.9039066387194773	0.9748706577974867
ID350693	350693	2	0.9762407541275024	51.84323380981244	12.188114197961937	0.0	298.0	298	1.3586095094257093	1		26376.90625000001	26562.0	18998.0	34196.0	1.6037159E7	2646.7572181985424	-0.9810789058015832	-1033.4689557838005	0.011336412670155031	0.001532826615364724	1.4522139676821813	1.2956086949729955	-0.9764441457787664	1.120873897587149	5.798813920709326	9.392388157253972	0.8260321908231775	0.9561128526645764
ID319973	319973	2	0.9839792847633362	51.66703240035176	12.383591856521212	0.0	83.0	83	1.368042484327705	1		26441.899676375375	26681.0	18629.0	34176.0	1.6341094E7	2747.658236699919	-0.9809991654312662	-993.701389839332	0.00279875383870304	0.005053562617477187	1.448007561770772	1.3142721234020132	-0.6081787107633929	1.10175627709624	5.879617065506096	9.402434466504246	0.8357536375601539	0.9574303405572755
ID322528	322528	2	0.9685923457145691	51.58193575427106	12.004269615684322	0.0	101.0	101	1.3697003833214225	1		26406.852750809074	26530.0	19124.0	34752.0	1.6319435E7	2645.833874369717	-0.9811271124979337	-1037.6980319070963	-0.003873860154663479	-0.00652179658596967	1.4808106473292046	1.2845186734075995	2.3857827399919316	1.1528136398366848	5.893876443999645	9.310397484907112	0.854425982069803	0.9487375669472075
ID332771	332771	2	0.9925510287284851	51.69795298058707	11.924777625952846	0.0	173.0	173	1.3602789053158548	1		26464.743044189887	26642.0	18843.0	33817.0	1.6169958E7	2577.669410774491	-0.9811264449485767	-1067.4357133248884	-0.009617583475783611	0.006589665286784384	1.4765246578342692	1.2579586046609845	2.4696942247739555	1.1737466180234026	5.813073299202876	9.310398588590889	0.8427118776814702	0.9622344610542878
ID344035	344035	2	0.993689239025116	52.198750516604264	11.786243606824328	0.0	253.0	253	1.3894408781286236	1		26500.846153846145	26734.0	17947.0	35248.0	1.6881039E7	2904.8214060114697	-0.981112792563566	-947.81044099417	-0.0016001704190288077	0.009543157567107864	1.4821689619007596	1.3128559820266308	2.293190861370751	1.128965387058498	6.064988985922203	9.535385497380013	0.8382303274111855	0.9529499626587004
ID343023	343023	2	0.9892057180404663	52.19598164732053	11.758731954864038	0.0	246.0	246	1.393246827792531	1		26529.558320373253	26685.0	17809.0	35226.0	1.7058506E7	2882.71446599654	-0.9810172474688609	-951.2087675023189	-0.0032733996954724554	0.022592860965588792	1.4804723990317887	1.3285363694658099	-0.8223129612630948	1.114363470250401	6.0982608690738145	9.312181515688119	0.8837165674095019	0.9632132132132132
ID316904	316904	2	0.9882179498672485	51.58401417560953	12.210822406381837	0.0	61.0	61	1.3702525705574493	1		26384.837620578768	26504.0	18221.0	34086.0	1.6411369E7	2721.1397609070323	-0.9811084445751589	-1007.1238255597583	-0.007445681797300202	0.005053954645964541	1.4563243354811086	1.3003806750951317	-0.7457167028267967	1.1199215455693916	5.8986295701641644	9.425988100839543	0.8342711266137603	0.9597834493426145
ID313322	313322	2	1.0	52.39970908886697	11.660086379816848	0.0	36.0	36	1.367489404667207	1		26523.579032258072	26639.0	16809.0	35069.0	1.6444619E7	2964.7528757215537	-0.9810510388795397	-926.3600561728242	-0.008522607640450798	0.015257312212227628	1.5067581938058379	1.275603546950015	-0.7032737661053675	1.1812119818955635	5.874863939341572	9.175579371733312	0.8768810488238432	0.9678935003915425
ID311798	311798	2	0.9919177889823914	51.490134642222195	11.87052792948329	0.0	25.0	25	1.3680424843277055	1		26497.748792270533	26652.0	18634.0	35065.0	1.6455102E7	2676.3233081405006	-0.9810185514820929	-1023.4067252574054	0.0011757468038261722	0.0022861068377344855	1.4556560230789823	1.3082056440678533	-0.7768529196353878	1.1127119269663395	5.879617065506101	9.332603125095087	0.8483075077551255	0.9618973561430796
ID324087	324087	2	0.9968100190162659	51.846419158711676	11.131063230414867	0.0	112.0	112	1.4460015425129853	1		26563.831168831155	26563.0	19800.0	35358.0	1.8408735E7	2608.477489082515	-0.9809842873445587	-1050.7104676120616	0.005665901088077667	0.010960111407186808	1.5267975257068818	1.3629677535742182	2.346160707405173	1.1202007690226272	6.568820359360892	10.922578186088574	0.6919057262594709	0.9504814305364513
ID347122	347122	2	0.9802186489105225	52.19929884724446	11.108303247559661	0.0	274.0	274	1.44390740449523	1		26503.304347826073	26368.0	21474.0	37623.0	1.828728E7	2880.156118290904	-0.9810515067608105	-952.8644365144507	0.02973065820422598	-0.028791749174469188	1.4649589180911429	1.4311828614887805	0.0426148017589143	1.0236000985696734	6.549807854702817	12.577823332102344	0.520268393379718	0.900653594771242
ID331773	331773	2	0.9936174154281616	51.74198974310441	11.902575512312431	0.0	166.0	166	1.455907563985562	1		26434.223175965657	26467.0	19848.0	35359.0	1.8477522E7	2685.9052080811334	-0.9810122951565217	-1016.9693051482794	-0.0015676510381251085	0.009913178433656687	1.514522927885733	1.4258515251279462	-0.5450764294074815	1.0621883844110838	6.659129756486696	9.708680606134797	0.8877831817097595	0.9783519553072628
ID328188	328188	2	0.9905440211296082	51.38452118993415	12.500700001545145	0.0	141.0	141	1.3708045353615301	1		26472.79647435898	26751.0	18214.0	33541.0	1.6519025E7	2877.93592856271	-0.9809595239794507	-947.8115172747151	-0.005268360805916739	-0.0018223272749396202	1.467191131894335	1.3081910980081919	-0.9580495502513104	1.1215419017360928	5.903382696328677	9.05879694495119	0.9040027509904074	0.971830985915493
ID315896	315896	2	0.9854105710983276	51.80990395104047	11.763142862932398	0.0	54.0	54	1.3992066897663262	1		26456.300925925938	26574.0	19449.0	35552.0	1.7143683E7	2648.417801361977	-0.9810702952281051	-1035.4494571372227	0.012877001032986482	0.0011474278363173634	1.5139783918666747	1.3165352286754275	-0.5932065047926666	1.1499718039371387	6.1505452568835	9.47393706205142	0.861117652121217	0.9714714714714711
ID329208	329208	2	0.9968360066413879	52.09401119692561	10.926313537510302	0.0	148.0	148	1.3730101756219857	1		26541.048154093103	26692.0	18384.0	34131.0	1.6535073E7	2713.3468899026407	-0.9809914494435249	-1009.6223717710894	-0.016367635062266007	0.008621629769181457	1.5034078660835055	1.274963422992996	-0.7247163254491209	1.1791772524377466	5.922395200986735	9.440717059410083	0.8350207825899847	0.956254796623177
ID325115	325115	2	1.0	51.679854182810814	11.645072031135529	0.0	119.0	119	1.3790574969501468	1		26483.768253968297	26586.0	17566.0	33803.0	1.6684774E7	2865.793663161622	-0.9810825060986745	-958.5323743431011	0.00441485097490002	0.0022395909229769874	1.47272123280531	1.315772502465664	2.2876858339144897	1.1192825735798062	5.974679588796414	9.514087053131597	0.8294500585124666	0.9529946929492037
ID330746	330746	2	0.9917558431625366	52.045959036036486	12.445085640328875	0.0	159.0	159	1.3905293552858677	1		26318.635792778667	26474.0	18001.0	34189.0	1.6764971E7	2858.9129821440156	-0.9811183527889388	-956.6959905457967	0.0010866082364611	-0.003025763357101394	1.497828516988848	1.3196356012704216	-0.8550638948548044	1.1350319099809667	6.074495238251241	9.186630033879863	0.9044979909320214	0.9763177998472112
ID345082	345082	2	0.9782148003578186	51.700460333306374	12.343033512021625	0.0	260.0	260	1.3752122783611604	1		26422.669871794886	26574.0	18848.0	34514.0	1.6487746E7	2631.8243237833663	-0.9810830336199372	-1041.3676235519313	-0.020127683116084417	-0.01276506556345853	1.4693051840052533	1.3262417808130829	-0.9369087268971443	1.107871283548662	5.941407705644802	9.166307371200743	0.8886083435443476	0.9659969088098923
ID315398	315398	4	1.0	54.12994747061324	5.532567471632682	0.0	51.0	51	1.7242332354391385	1		26725.201834862404	26710.0	19028.0	35770.0	2.6217423E7	2883.4154666122377	-0.9810454882583657	-959.4454969836881	0.013184790092019056	0.011023814018876582	1.81947553536007	1.6609766599429285	1.6229973300524643	1.0954251069503815	9.339892913273621	11.57422767738223	0.8761283197297061	0.9751861042183622
ID313857	313857	4	0.9783786535263062	54.01331042950232	6.311724001958496	0.0	40.0	40	1.6725657154723061	1		26736.86177105829	26648.0	21301.0	36725.0	2.4758334E7	2829.2322702900315	-0.9810416797405408	-978.0463278468884	-0.016455159504991067	0.0033718993342781852	1.7355770361915575	1.5997113680960795	1.9523257961509373	1.084931363747937	8.78853027818978	15.50979079025843	0.4591073418814205	0.9094933595671416
ID349199	349199	4	0.9957786202430725	54.294511901481734	7.538609566452227	0.0	288.0	288	1.6761801242590078	1		26681.82258064518	26727.0	18949.0	35261.0	2.4814095E7	2912.24199728104	-0.9809775328902234	-944.9530829118941	0.005146124717383597	0.008556786253621749	1.8156432196794878	1.5505949625786168	2.01014181430033	1.1709332633585365	8.826555287505911	12.372977436184899	0.724523819657128	0.9359879032258063
ID323087	323087	4	1.0	54.064610564182544	7.593087612275892	0.0	105.0	105	1.7136712173081097	1		26762.96300102774	26621.0	18105.0	38059.0	2.6040363E7	3194.050141311816	-0.9810324298908266	-866.7505498414291	0.011896536675844163	0.0057677527582370176	1.7426915926815358	1.7171243784143375	-0.16387073731654514	1.0148895528993702	9.225817885325243	11.82200222637061	0.8295310906742266	0.957100591715977
ID327183	327183	4	1.0	53.92728935168494	7.99060488313121	0.0	134.0	134	1.732985744650488	1		26735.841253791703	26683.0	17717.0	36648.0	2.6441747E7	3008.1515949659856	-0.98101319026873	-918.4319415948682	-0.006130504384406368	0.015223144738083543	1.8417303847285824	1.6306299792670462	-1.0809981458958255	1.1294594163885199	9.434955436563945	12.452090966317177	0.7646543225333485	0.960793804453049
ID317972	317972	4	0.9955376982688904	54.234067654790266	5.486780052755213	0.0	69.0	69	1.6905604853157898	1		26836.441393875404	26917.0	19744.0	35508.0	2.541411E7	2892.4362511037493	-0.981023147267345	-959.2817747176064	-0.032887428071714436	-0.013991962334692236	1.8209704107863405	1.5584502912982732	2.278066306538688	1.1684494660842688	8.97865532477042	11.96345884078614	0.7883292567028178	0.9603457041179462
ID344597	344597	4	1.0	53.81529706234797	7.700914128740602	0.0	257.0	257	1.7021550745366025	1		26724.068893528132	26681.0	17736.0	37217.0	2.5601658E7	2974.0596317598192	-0.9810901308904503	-932.402201920059	-0.004673373153584359	0.011643632386218933	1.8236911580958852	1.6032596417579543	-1.2739008691875007	1.1374895934486509	9.102236605047827	11.965449883329843	0.7989137950183123	0.9632796780684101
ID310805	310805	4	1.0	54.24660357317524	6.353509782542288	0.0	18.0	18	1.6901129510960842	1		26848.06900212312	26873.0	19305.0	35307.0	2.5290881E7	2936.8056128680873	-0.9810889799389388	-948.5523223594906	-0.007727969220531852	-0.001107932225312555	1.7945039112280825	1.5972930854992247	2.049353635722166	1.1234656479259852	8.973902198605906	12.230731225752145	0.7538524508189519	0.9397710303633648
ID337940	337940	4	1.0	54.58837357745591	7.18659064545799	0.0	210.0	210	1.6447446861498876	1		26801.36241610736	26818.0	17856.0	36151.0	2.3960418E7	3310.4262116491886	-0.9809773102131774	-835.0067605872191	0.0032820573417962164	0.0014907474014170744	1.7066394767033575	1.612921850923003	-0.9931529688343599	1.058104257020713	8.498589582154324	11.393638573655524	0.8226817119147272	0.9551282051282052
ID308246	308246	4	0.9919579029083252	53.668775596164274	4.882118804581291	0.0	0.0	0	1.6684901465508841	1		26734.77065217391	26765.0	18836.0	35111.0	2.4595989E7	2614.4461183122107	-0.9811722342725565	-1065.7938913114685	0.0011059747429978943	-0.004525379972046425	1.8356900668052742	1.5319783457272438	-1.0781533240948715	1.1982480509108344	8.745752142709142	12.441735485365273	0.7099783431303521	0.9392547217968353
ID350230	350230	4	1.0	54.20764129624252	7.749013692291426	0.0	295.0	295	1.6968135705460918	1		26692.69716088332	26702.0	17243.0	36393.0	2.5384755E7	3085.4575924014457	-0.980966473522223	-891.7390339869968	0.010007221520150765	0.018134596880045834	1.825794670553442	1.6064203681165554	-0.9244822433732792	1.136560956765066	9.04519909107364	12.440997998490028	0.7343744420911725	0.9444168734491312
ID329745	329745	4	1.0	54.140664252273346	7.521291370209959	0.0	152.0	152	1.702599443444979	1		26624.62866108784	26651.0	18890.0	34800.0	2.5453145E7	2854.1280157038955	-0.9810545214785127	-966.1124327662974	-0.0015744462702944964	0.004092136071439497	1.717684549484503	1.689178528006128	0.11409780761989063	1.0168756712246532	9.106989731212346	12.00527079950436	0.7940370905339975	0.9608826479438312
ID336401	336401	4	0.9958434700965881	54.2939205854312	6.70630876386309	0.0	199.0	199	1.6359824903396274	1		26650.167042889392	26670.0	17330.0	34520.0	2.3612048E7	2622.906196702031	-0.9810158530765327	-1050.1035127754913	0.016435373536953988	0.025240623134994304	1.9155773821405766	1.412391825011731	-0.8982759961348707	1.3562648467783833	8.408280185028515	12.9941506512505	0.6257793731959758	0.949034334763948
ID312338	312338	4	0.9916145205497742	54.05973382101454	7.278589382398113	0.0	29.0	29	1.6693966883980211	1		26819.01954397395	26714.0	20689.0	37064.0	2.4700317E7	3187.428330592093	-0.980996721004671	-868.7033079705891	-0.028921777720044152	-0.02717850174671203	1.6913624546267811	1.6368426980165816	1.391799370374428	1.0333078778286167	8.755258395038176	14.097112480490644	0.5536285805358384	0.9127849355797819
ID325660	325660	4	1.0	53.633767140960934	7.3586742629597826	0.0	123.0	123	1.6919023776969202	1		26688.530095036986	26652.0	19111.0	35585.0	2.5274038E7	2840.517858774562	-0.981072189533868	-973.9972106291432	-0.020443424507851724	-0.009547660083485137	1.7807263809306977	1.605002756999933	1.8954419004458603	1.1094849358758903	8.992914703263969	13.289328764284795	0.6398884144937198	0.9412935323383089
ID343577	343577	4	1.0	54.011144122982344	8.099167879390027	0.0	250.0	250	1.6905604853157892	1		26772.83068783067	26786.0	17198.0	36797.0	2.5300325E7	3117.923118519436	-0.9810468402057382	-888.9288556905757	0.021751964507490413	0.02089215932228328	1.864194801840739	1.577864180430095	-0.9111218221317264	1.1814672168631117	8.978655324770415	11.847884300369877	0.8037843668413801	0.954522486104093
ID342565	342565	4	1.0	53.95220301885976	8.032099716772787	0.0	243.0	243	1.692796381657693	1		26796.958773784336	26796.0	17828.0	37275.0	2.5349923E7	3004.3513894540483	-0.9810826859415515	-925.1473619936008	-0.0018131702513965657	-0.0026910122979066893	1.8194919210374354	1.566377561595553	-1.0405937539456662	1.1615921765273842	9.002420955592992	12.28608765165614	0.7494487889116938	0.9465267366316839
ID316455	316455	4	1.0	53.870560264065084	6.572504731833381	0.0	58.0	58	1.6999314875983937	1		26750.765199161408	26705.0	19376.0	35938.0	2.552023E7	3038.892923556916	-0.9810516858831757	-911.5324208938941	0.009056567441057654	0.017974601006969893	1.753909701010593	1.6372104228369608	-1.0194380262431109	1.0712793398733778	9.078470974225253	12.786831930307304	0.6977448821352645	0.9573934837092728
ID309793	309793	4	0.9935852885246277	54.189123696363154	6.398709406372602	0.0	11.0	11	1.683385660428427	1		26827.106951871636	26831.0	20486.0	34981.0	2.5083345E7	2779.6030606625386	-0.9810654308868411	-1000.1464590014125	-0.0024040109403827463	0.0030134384017796176	1.8058103871955153	1.5764382875899645	-0.8547117478068691	1.1455002085468322	8.902605306138168	12.387951396188688	0.7290007884736568	0.9502790461694574
ID334882	334882	4	1.0	54.41151358766809	6.9097985035323015	0.0	188.0	188	1.6856310738053784	1		26660.569755058546	26758.0	19226.0	34058.0	2.5034275E7	2804.4350000851528	-0.9811056878770054	-987.2763906154904	0.018659507613654022	0.02203643128085691	1.7445707242697772	1.6801125449623167	0.8090374053470414	1.0383653937355168	8.92637093696075	11.944193038002151	0.7862690244380331	0.9465725806451617
ID328749	328749	4	0.9779319763183594	54.02391693391468	7.512212816156809	0.0	145.0	145	1.2759124359163503	1		27222.28888888885	26175.0	21965.0	39259.0	1.4700036E7	4064.241274021145	-0.9804864277367423	-673.1005687674262	0.0027011414309293102	-0.02123835522536214	1.3990151556436645	1.1879496794552773	-0.9715607098253756	1.177672067966018	5.114363753019038	9.370993006159441	0.7318637725219767	0.9590017825311945
ID340014	340014	4	0.9836929440498352	53.877666475890884	7.274467296950592	0.0	225.0	225	1.674373895152204	1		26839.893088552893	26828.0	19841.0	35455.0	2.4853741E7	2789.340051060371	-0.981111044048143	-999.5845275110904	0.019119921381559185	6.417626385990051E-5	1.8304518214838619	1.5286726924825995	-1.2042052831390864	1.197412520342184	8.807542782847843	14.96172022242067	0.494426303000088	0.9056695992179856
ID320552	320552	4	0.9947899580001831	53.83326946222237	6.74108801065723	0.0	87.0	87	1.6972593379439163	1		26834.563350785316	26694.0	20937.0	38574.0	2.5627008E7	3368.385314627157	-0.9809009366150773	-818.3062014987776	0.02295904498665041	-0.033931613313219915	1.7659070612405567	1.6655154482734231	1.0728460339772827	1.0602766027005068	9.049952217238154	13.976247811817139	0.5822037055078252	0.9158249158249153
ID331319	331319	4	1.0	54.12411615768243	7.611369062849811	0.0	163.0	163	1.7163178153596506	1		26600.33504624873	26595.0	18560.0	35387.0	2.5882126E7	2856.941427063156	-0.9810809504900614	-965.6534476119406	0.0016595646087199658	0.014253840974322004	1.8083038590819829	1.6459492799318998	-0.19723365526126735	1.0986388712760338	9.254336642312337	12.512200726048171	0.7428271213221267	0.9676938369781308
ID322103	322103	4	1.0	54.13073320130417	7.4365874015104065	0.0	98.0	98	1.7421285541483824	1		26654.50348953141	26594.0	17913.0	36559.0	2.6734467E7	2967.779242375491	-0.9811139553068934	-933.141361273639	0.004655743858822343	0.02282777073231571	1.788256683215182	1.720664814838659	-1.4044191153546324	1.0392824144444779	9.534771086018772	12.41608362201456	0.7772323652839893	0.9561487130600571
ID314416	314416	4	0.9906452298164368	54.301577842154515	6.070216260842898	0.0	44.0	44	1.6493376710372967	1		26769.387527839655	26650.0	21036.0	36128.0	2.403891E7	2929.5593660667055	-0.9809929176109372	-943.2276906793314	-7.015065865291682E-4	0.018031042334623354	1.7279395349193678	1.5460344610642995	-1.0156684894410075	1.1176591327271215	8.54612084379948	12.36382086751474	0.7025439289725531	0.9438320209973753
ID332336	332336	4	1.0	54.46136415559365	6.9686977751092565	0.0	170.0	170	1.6883216279100788	1		26686.765143464414	26829.0	18866.0	33884.0	2.5112246E7	2779.3134769749113	-0.9810821677400987	-995.9153074101504	0.005527537417806682	-0.005538716388713025	1.7229349633092568	1.6731972643330097	1.5985659866930069	1.029726141702768	8.954889693947845	11.848866115351619	0.8015239799981323	0.9457831325301206
ID330290	330290	4	1.0	54.060445955738025	7.7171562786849695	0.0	156.0	156	1.6842841849975732	1		26644.264110756147	26488.0	18839.0	37679.0	2.5018964E7	3118.3743021613213	-0.9809840856244987	-881.5566613972443	4.369719800101072E-4	0.0015054660859519277	1.7100044337953753	1.6188903981947838	-1.4506187747018964	1.0562817814610503	8.912111558467199	15.238163044112108	0.4823088667347657	0.9195684158901419
ID327743	327743	4	1.0	53.78260472886507	8.282615942306409	0.0	138.0	138	1.7114625925763143	1		26723.179381443253	26647.0	19697.0	36279.0	2.5921484E7	2885.7642508428057	-0.9809441641165945	-953.3965093650841	0.0010849658994207998	0.002013969367160529	1.7710659348850246	1.658893530512146	1.2644675354242234	1.0676188087479297	9.202052254502668	13.24526698167894	0.6591331066576566	0.9402622632345798
ID338495	338495	4	0.9939740300178528	54.3954907354701	7.226893544574256	0.0	214.0	214	1.6525451650232874	1		26818.27524972252	26889.0	19380.0	34979.0	2.4163266E7	2947.538518782913	-0.9809968501133852	-939.3844553993315	0.005069482991960805	-0.008198117844848573	1.7914879093195217	1.5366444364613467	-0.8693028191095936	1.1658441385731626	8.579392726951093	12.259631879324811	0.7173177091127412	0.9435441714584426
ID312895	312895	4	0.9947342872619629	53.79396107155246	6.756987522408801	0.0	33.0	33	1.6433642875129526	1		26840.075112107585	26704.0	19837.0	38765.0	2.3941347E7	3332.915069712453	-0.9810255908203033	-832.7248982946561	-0.00959461177832048	-0.005774479180334072	1.7363793852846956	1.5586905642652142	1.3851211879756136	1.1139987789066048	8.484330203660761	12.354174490515291	0.6985539690187685	0.945945945945946
ID341566	341566	4	1.0	53.978457091594166	7.761582420442407	0.0	236.0	236	1.6856310738053777	1		26712.90976645438	26797.0	18706.0	37117.0	2.5163561E7	2931.2358122766905	-0.9811829841171913	-950.3852584700145	2.0939425816629763E-5	-0.0076548681653201825	1.824818886110715	1.5728213856828983	-1.1090530182821305	1.1602200368851183	8.926370936960742	11.450748904169345	0.8554940852583576	0.9566989302088641
ID324664	324664	4	0.9837580919265747	53.96625661086665	6.692712719360373	0.0	116.0	116	1.6552894987682685	1		26859.729580573956	26675.0	21008.0	38349.0	2.4334915E7	3230.2893000707595	-0.980965102297965	-857.0244721350725	-0.014160674498293599	-0.02939668396131074	1.7050202233134841	1.583548277977261	1.2809486118905828	1.0767087098167825	8.607911483938176	14.933507118683139	0.4850472312052724	0.8996522603079974
ID347706	347706	4	1.0	53.94992793753736	8.07736987059667	0.0	278.0	278	1.6770825093172461	1		26782.515086206888	26785.0	17549.0	36554.0	2.4854174E7	3085.86306331164	-0.9811420173186289	-903.1114447271336	-9.258883308500277E-4	0.008372991939384294	1.8481894557795189	1.5434849264224866	-0.8493296238258081	1.197413349583712	8.836061539834942	11.796488844811872	0.797926839018315	0.9475025484199792
ID336961	336961	4	0.9937101602554321	54.35972994150947	6.707883864245694	0.0	203.0	203	1.665767560869981	1		26673.907508161075	26687.0	17916.0	34577.0	2.4513321E7	2611.9467262151943	-0.981037925129974	-1056.701348310522	0.015087532709689372	0.04051762604112802	1.929393517602731	1.4303681839010134	-0.9754246132664359	1.348878938526678	8.717233385722048	13.71176528796842	0.5826420115490953	0.9300202839756594
ID311362	311362	4	1.0	54.0978544119683	6.42264867980526	0.0	22.0	22	1.6734700495289054	1		26864.573434125214	26965.0	18922.0	35754.0	2.4876595E7	3067.71600407023	-0.9809453951708614	-901.6535129799627	-0.006770639000357669	-0.010898885802252217	1.8061241750063566	1.5718168496908682	-0.9302662052143436	1.149067828965932	8.798036530518818	12.17788314408399	0.7455075056107692	0.9516709511568126
ID318530	318530	4	0.9856706857681274	54.1097910185623	6.240777900443683	0.0	73.0	73	1.6779844090916696	1		26797.698924731198	26782.0	20211.0	35616.0	2.492186E7	2840.0935830521507	-0.9810319608121738	-976.0129200383755	-0.003548402703333139	-0.013813448434815669	1.7907599738166775	1.5887072094303447	-0.9021047849921211	1.1271806177922374	8.845567792163974	11.964159195841182	0.7765531987908227	0.9408493427704752
ID323650	323650	4	1.0	54.145322005631144	7.863324507690324	0.0	109.0	109	1.7211593420871323	1		26750.98469387753	26687.0	18419.0	37078.0	2.6215965E7	3067.5416972091607	-0.9810166414306559	-901.3274904993513	-0.013933493259892304	-0.0047466434951097345	1.7705206501038258	1.671316886506392	2.286828312810314	1.0593566452887355	9.306621030122011	12.483406804658493	0.750473993216006	0.9678695007414734
ID346691	346691	4	1.0	54.0166606044493	7.852979713301696	0.0	271.0	271	1.698150521695503	1		26671.638743455493	26622.0	18250.0	35992.0	2.5471415E7	2902.6876489533383	-0.9810204615734264	-949.886707324026	0.016362276478897937	-0.010934007209230974	1.8659430390431766	1.5859446786365672	-1.138965410292829	1.1765498911647556	9.059458469567184	11.7861541959773	0.8195356784049337	0.9482587064676615
ID310348	310348	4	0.9968206286430359	54.002618001459545	5.66195476399655	0.0	15.0	15	1.6584854820201527	1		26852.590559824395	26708.0	21315.0	36736.0	2.446271E7	2987.9683373358866	-0.9810315571348126	-929.5901032567945	0.012380026452760788	-0.008097345001201661	1.6993214081249222	1.5651495926165282	-1.4504669437938733	1.0857245953622192	8.641183367089797	16.90924650081546	0.37978217250266144	0.9108216432865732
ID321101	321101	4	1.0	54.18235620560639	7.1975757602783546	0.0	91.0	91	1.6743738951522047	1		26768.611231101513	26638.0	19292.0	37804.0	2.4787734E7	3133.981712643172	-0.9810174563412112	-882.8393981062505	0.029342153036858925	0.023449297312859253	1.730260012040159	1.648388714332176	0.5296065143476072	1.0496674704189248	8.807542782847849	12.063612569306146	0.7605186406518776	0.9492827868852461
ID314958	314958	4	0.9681306481361389	54.035750241828445	5.537868025327597	0.0	48.0	48	1.7220381572284333	1		26697.269582909474	26658.0	20237.0	34420.0	2.6243416E7	2571.9474591736953	-0.9810033572442687	-1072.0829475699163	-0.0032423689493344004	-0.002900480800417408	1.8542185607452344	1.5904978369597529	-1.2170247255016275	1.1658101744354368	9.316127282451042	12.604597632517905	0.7368639407880946	0.9565641776476328
ID340555	340555	4	0.9968162178993225	54.14184399796729	7.699722717409602	0.0	229.0	229	1.677533519816005	1		26841.295503211993	26801.0	19836.0	35291.0	2.506977E7	2791.43541358407	-0.9810127208647795	-993.6141988915709	0.04049867076698628	0.0308490666315575	1.8059621058926052	1.5547799609918853	2.2614323550646764	1.1615547866596352	8.840814665999458	12.621079037488872	0.6974437350659942	0.9475292919001528
ID332887	332887	4	1.0	53.93877139244573	7.790670309195865	0.0	174.0	174	1.677533519816005	1		26801.303418803436	26648.0	19425.0	37837.0	2.508602E7	3127.594492402764	-0.9809978214941235	-884.7898274432979	-0.02700877929544775	-0.06507492274089571	1.6997063719764196	1.583054915357402	-1.5024714153876664	1.0736875616173311	8.840814665999458	15.036216383584579	0.49138853173771735	0.9384460141271442
ID334422	334422	4	0.9717258214950562	54.355395382170066	6.128236959470489	0.0	185.0	185	1.672565715472307	1		26680.532467532445	26717.0	20613.0	34847.0	2.4652812E7	2610.568193430793	-0.9810495315583986	-1058.1821486312042	-0.013739622580910651	-1.7729409956041627E-4	1.8156783404758639	1.5721731801527852	2.511732272153062	1.1548844385574715	8.788530278189791	12.80702011042725	0.6733330536796294	0.9366767983789259
ID308817	308817	4	0.9917968511581421	53.91306835625501	6.298918073032062	0.0	4.0	4	1.6675831118839328	1		26805.904243743207	26762.0	19937.0	36795.0	2.4634626E7	3035.935677063201	-0.9810328716004659	-913.3765704462463	-0.0013531342712532358	-0.00565292508047064	1.7327981006751836	1.621041773070131	-1.2602869525766631	1.068941053501289	8.736245890380108	11.564940055472567	0.8208200213091822	0.9503619441571868
ID326226	326226	4	0.9556053280830383	53.99570873688339	5.2459594284148645	0.0	127.0	127	1.237996615534149	1		27374.984095427426	27005.0	21815.0	35473.0	1.3769617E7	3543.842704085542	-0.9805019210162244	-776.9016746155282	0.013314587489280159	-0.02105199302042351	1.3557536137566624	1.112285256540195	2.1838302903697384	1.218890213445591	4.81491680465454	9.763235165263536	0.6347623380073298	0.9336405529953914
ID348765	348765	4	1.0	54.17083485269178	7.941270994161801	0.0	285.0	285	1.683385660428427	1		26694.541666666664	26647.0	17626.0	36120.0	2.4986091E7	3049.4419158695296	-0.9811442707007666	-911.0068368471223	-5.984731548721533E-4	0.016094785279738635	1.8307685351802265	1.5739563153462286	-1.026766130380519	1.1631634990946405	8.902605306138168	12.182772839943674	0.7537627835255807	0.945005045408678
ID335455	335455	4	1.0	54.412830739645955	7.013105356459913	0.0	192.0	192	1.6910079010931922	1		26698.710805084742	26544.0	17730.0	38454.0	2.5203583E7	3301.610975085602	-0.981000757799594	-835.078785743804	-2.144943700323721E-4	0.0029229905665347617	1.7169871800882686	1.6826688216701304	1.20109970512486	1.0203951948096808	8.983408450934936	11.811992429778664	0.8091046375290344	0.9531013615733734
ID350815	350815	4	1.0	54.1927972290233	8.027680872689752	0.0	299.0	299	1.6941365030299982	1		26660.418335089573	26717.0	17751.0	37482.0	2.5300737E7	3031.444081684629	-0.9810548567745634	-910.8414647675577	-0.006714541742584697	-0.005185439079869361	1.8617532358013618	1.5945727259698121	-1.022157208618224	1.167556176949566	9.016680334086542	11.943587569796382	0.7943043496778621	0.9551863041289014
ID349790	349790	4	1.0	54.08451569685803	8.184035154091827	0.0	292.0	292	1.6838349826466052	1		26688.386581469662	26686.0	17583.0	36695.0	2.5060395E7	3087.6338531227793	-0.9810496978856856	-894.9553978267943	0.01682064851142164	0.01582091425706585	1.8489234914036343	1.5661864461609287	-0.8696545233813363	1.1805257898481736	8.907358432302676	11.711631694471116	0.8160635497179064	0.9469429004547749
ID339033	339033	4	0.9937632083892822	53.81110877695055	7.4391339447128875	0.0	218.0	218	1.715436069698908	1		26740.597535934263	26688.0	19432.0	36752.0	2.6045342E7	2859.225351331349	-0.9810934099723243	-970.6214149303077	-0.005735857563442992	0.0010485290353075853	1.8475971001719138	1.600605561274367	-1.1610064302012721	1.1543113087154948	9.24483038998331	12.277296547729874	0.7707318740455115	0.9405222437137327
ID344155	344155	4	1.0	54.12577560774024	7.698483415388975	0.0	254.0	254	1.6941365030299986	1		26749.296842105236	26755.0	17391.0	37396.0	2.5411832E7	3054.0616574098226	-0.9810311696629372	-905.9554028054268	0.007730396085101306	0.004998274807568121	1.8299876984450372	1.588812326379753	-0.977836566947575	1.1517960101775038	9.016680334086546	12.201732740268492	0.7610505788198684	0.9433117851815019
ID345690	345690	4	1.0	54.311617894696674	7.816929100505514	0.0	264.0	264	1.7030436964058198	1		26753.250260688244	26718.0	16541.0	36712.0	2.5656367E7	3265.156544623096	-0.98100320096022	-846.2380244924849	-0.0035136829730613474	-0.008757303549520926	1.8494358803382305	1.5942946985655746	-1.0315342730288535	1.1600338895953255	9.111742857376866	12.447186091618466	0.7390417171931782	0.9443349753694582
ID313444	313444	4	0.996863067150116	54.104447116779546	7.076627008746071	0.0	37.0	37	1.6779844090916698	1		26806.680301399374	26643.0	19778.0	37622.0	2.4903406E7	3228.6112413028545	-0.9809865086899524	-856.7585362188216	0.010701362972878131	0.00821483200266024	1.7223392629901515	1.6433576592533152	0.42827484184508613	1.048061116393082	8.845567792163978	11.318829611604109	0.86762595348555	0.9692708333333333
ID316006	316006	4	0.9937052130699158	54.140636301384696	6.551005338250567	0.0	55.0	55	1.6838349826466061	1		26739.192719486095	26612.0	20038.0	35965.0	2.4974406E7	3032.9122067262338	-0.9810725193175103	-913.9590705092273	0.007108877945168988	0.004917971091510889	1.737549490219694	1.6538288565974304	-1.2542504735014683	1.0506223079179484	8.907358432302688	11.863082931090265	0.7953598426043226	0.9615187275525916
ID320103	320103	4	1.0	53.99660744749694	7.5169588965972505	0.0	84.0	84	1.7312387827703106	1		26742.501010101023	26623.0	18196.0	39226.0	2.6475076E7	3157.0093253237283	-0.9810780237064581	-878.4017762920322	-0.0029239360324406806	0.007587900193422597	1.781182268413745	1.7077935736177947	-1.4941144958938144	1.0429728135353522	9.415942931905875	12.054971706268093	0.8142191094258359	0.9546987951807222
ID317024	317024	4	1.0	54.09113313693649	6.93366151674086	0.0	62.0	62	1.6968135705460923	1		26718.527865404874	26625.0	18735.0	37234.0	2.540932E7	3123.795314915152	-0.9810122675189666	-883.8148332725689	0.0066377252119284216	-0.004877176250065887	1.7290519562102147	1.684028469791145	-1.2706584937278804	1.026735585072771	9.045199091073643	12.326254147007365	0.7481105143574012	0.9548419468138487
ID322656	322656	4	1.0	53.83147242169361	7.499254515780943	0.0	102.0	102	1.6534604490397495	1		26762.807308970117	26595.0	20276.0	39528.0	2.4166815E7	3397.6974726750395	-0.9808760370601319	-808.0033978655935	-0.004024073489577686	-0.022150601688497886	1.6294697315320041	1.587652329870009	0.5640280767683112	1.0263391429441098	8.588898979280119	15.397877604777221	0.4552245050380915	0.9191251271617492
ID343147	343147	4	1.0	53.87480916102975	7.624268543364489	0.0	247.0	247	1.6838349826466055	1		26803.853944562918	26718.0	18060.0	36673.0	2.5142015E7	2959.807517572442	-0.9810343923594698	-936.8741166211224	0.010898699884875473	-0.0019039492543807162	1.847320874130195	1.5520689609990757	-1.139543717263182	1.1902311820868217	8.90735843230268	11.748107663238706	0.8110039266700332	0.9580777096114514
ID319092	319092	4	1.0	53.79967680322638	6.5173226068826615	0.0	77.0	77	1.686528402095607	1		26836.014893617004	26830.0	18114.0	37282.0	2.5225854E7	3105.3421097394876	-0.9810267815488366	-893.672561250631	0.010240405370550721	0.0028793432417302664	1.7548443719154616	1.646574728875977	-1.334004628184269	1.0657544666153076	8.93587718928978	11.936069141630282	0.7881781728489728	0.9650924024640659
ID329329	329329	4	0.9375144243240356	54.32266343901876	5.237725841165318	0.0	149.0	149	1.6290316764787562	1		26802.609783845273	26750.0	22032.0	34544.0	2.3559494E7	2460.490258747099	-0.9809073464269127	-1119.301598147318	0.06838832885907378	-0.11300513843375012	1.5707798886622422	1.533560906764859	-0.3612873284475213	1.0242696470242574	8.336983292560783	16.862954373054794	0.3684270132215339	0.9008731381612739
ID311921	311921	4	0.9952967166900635	53.869156331592144	6.126633103453731	0.0	26.0	26	1.6820369736098897	1		26828.70651013875	26722.0	20180.0	36917.0	2.5138498E7	3089.4657170742	-0.9809857581919439	-896.0454516561621	0.004486050664088792	-4.3090600032362117E-4	1.709872668678177	1.663693511957558	1.2372784718572962	1.0277570095625865	8.888345927644615	11.939585594805802	0.7835240039624062	0.9497206703910608
ID342141	342141	4	0.97334885597229	53.86246088386547	7.973829548222651	0.0	240.0	240	1.6271731114965635	1		26796.562285714295	26869.0	19927.0	34585.0	2.3446992E7	2696.453331518376	-0.9810861223077321	-1030.962161247443	0.02928809241302719	0.0034554175751065424	1.792564143368897	1.5159712140332595	-0.7509903155417864	1.1824526262604675	8.317970787902713	12.677766555744132	0.6503419273380894	0.9090909090909082
ID347261	347261	4	1.0	53.31015883120764	9.114134298594218	0.0	275.0	275	2.1607906681349087	1		26631.339390006484	26662.0	18714.0	35896.0	4.1038894E7	2862.0081097812986	-0.9809979706791825	-960.7718499504151	0.041828822659896805	-0.043064967443670936	3.1415259199928256	1.4700387368470909	2.123350221407542	2.137036148265526	14.668147343695876	19.296759796386276	0.49501270560115035	0.8827231121281469
ID321661	321661	4	1.0	53.761832466583435	7.380187218436099	0.0	95.0	95	1.670755578886275	1		26710.213665943622	26585.0	19062.0	38613.0	2.4626817E7	3211.211297414508	-0.9810107902949694	-859.4198264180303	0.005027358940591162	0.0027887577667123904	1.687730045574612	1.634051512148244	1.3585472136796242	1.0328499640478275	8.769517773531721	13.363543699792414	0.6170811785692166	0.933704453441295
ID333436	333436	4	0.9900370240211487	54.22319680191615	7.343445048508225	0.0	178.0	178	1.6865284020956066	1		26783.33297872336	26781.0	20734.0	34749.0	2.5176333E7	2664.197688519358	-0.9810001516079457	-1038.1189243718904	0.004936290808938763	0.01619235220029286	1.8108577988548096	1.5729004945009764	-0.9896964473858066	1.1512856694913358	8.935877189289776	12.57342425239589	0.710296894509826	0.9538305428716387
ID331903	331903	4	1.0	53.969401772541964	8.096507962844596	0.0	167.0	167	1.6634953356124877	1		26622.916030534365	26738.0	18498.0	34692.0	2.4413214E7	2983.107012160006	-0.9811010822456406	-926.6027927818857	0.017890006203167916	0.0036863126044481805	1.709687030979498	1.659031136791167	1.5286426281011702	1.0305334198165248	8.693467754899466	11.512835818676479	0.8242107771232032	0.9501298701298703
ID317567	317567	4	0.9952561259269714	53.744030041393586	6.699372904654484	0.0	66.0	66	1.7083657209300729	1		26849.131334022764	26708.0	20879.0	38662.0	2.596311E7	3458.318584665685	-0.9808865416624698	-796.846625767643	0.011075762508813083	-0.0059129977376459015	1.849528092710004	1.5879498306685988	0.9702862410085525	1.1647270316665286	9.168780371351053	14.054439923213378	0.5833031838483157	0.9129200189304302
ID335998	335998	4	1.0	54.37693051562153	7.588383005048616	0.0	196.0	196	1.6752772531327629	1		26664.25538793106	26679.0	17036.0	37827.0	2.4744429E7	3272.498984826169	-0.9810367201167702	-843.0469156239402	0.009679791517835155	0.019546472557894868	1.7948954399859713	1.5925820284932721	-1.0861310793611008	1.1270348452218226	8.817049035176884	12.391517047397379	0.7215794605879945	0.94546381243629
ID330875	330875	4	0.9864631295204163	54.01671852952771	7.034916447946914	0.0	160.0	160	1.6734700495289054	1		26743.65587918011	26623.0	20374.0	38277.0	2.4791369E7	3319.7229631520936	-0.9809181734683268	-828.2506126695666	0.01369271097288046	0.008083486436952472	1.723408383776507	1.6111692859360756	0.8836833534949488	1.069663131503417	8.798036530518816	14.873633006926053	0.4997600103918114	0.9236526946107788
ID309382	309382	4	1.0	54.13807751936044	6.398403110644218	0.0	8.0	8	1.6721133650338855	1		26875.21536796537	26868.0	18379.0	36035.0	2.4832699E7	3166.3826731918716	-0.9809953450282307	-876.2449048868604	0.00755610717874777	-0.017609635970220368	1.7758881022333095	1.5917041943234262	-1.0542108337197045	1.1157149101992365	8.783777152025268	11.863007437845424	0.7843349500520842	0.9409368635437878
ID328327	328327	4	1.0	53.6363660319546	8.034215251931684	0.0	142.0	142	1.733858565529118	1		26748.417925478352	26685.0	18061.0	36959.0	2.6561179E7	2991.250076763024	-0.9810599750525588	-926.3825892761583	0.007888666438330185	0.010528142999351252	1.8035125354855115	1.672282822159629	-1.0027917888716174	1.0784733967167162	9.444461688892964	12.547417013348719	0.7538386654309699	0.9502630320420848
ID324225	324225	4	0.9852281212806702	53.69915439831023	7.755873565898377	0.0	113.0	113	1.6662216340856844	1		26796.59651035991	26721.0	21520.0	35757.0	2.4572479E7	2851.668188082602	-0.9810004515039689	-970.3682282682436	0.0038622633624791993	-0.015626311152337844	1.7203486870902034	1.5173912138249435	-0.8157190205435465	1.1337542167215122	8.721986511886561	17.714077976572884	0.34929162332990016	0.9021632251720741
ID339584	339584	4	1.0	54.00753719895299	7.9312106280022325	0.0	222.0	222	1.704819550586329	1		26818.830561330527	26793.0	17532.0	37403.0	2.5799715E7	3125.320238722702	-0.9809933694326649	-885.8011634557696	0.0022081209587557055	0.04128355938451458	1.8445459593866675	1.5981455403119216	2.1165509175056396	1.1541789610892723	9.130755362034924	12.299343996227526	0.7584949163852195	0.962907268170426
ID341123	341123	4	1.0	54.10478343678965	7.575859204981867	0.0	233.0	233	1.7048195505863295	1		26827.35557872788	26814.0	16810.0	38000.0	2.5727434E7	3166.5649693908626	-0.9809975920255739	-874.7395473351515	-0.0013679480217833823	-1.3134095676280036E-4	1.8326041443697896	1.6006866703447353	-0.9963451532804412	1.1448862405876765	9.130755362034929	11.755246731142893	0.8303344809701194	0.9600199900049973
ID346253	346253	4	1.0	54.14696754591007	7.896835962115814	0.0	268.0	268	1.6981505216955033	1		26722.13102725366	26691.0	17505.0	36530.0	2.5492913E7	3069.9893042223193	-0.9810880677334629	-903.100977546234	-0.017431147161795685	0.00784680299379547	1.8367356879332624	1.5789792360692363	-1.0003806442109784	1.1632424581501741	9.059458469567188	12.593042760667474	0.7178781688854284	0.9459057071960296
ID313997	313997	4	0.9800508618354797	54.095404633240854	6.62415223144772	0.0	41.0	41	1.6644045979572972	1		26760.452562704446	26646.0	20635.0	36087.0	2.4539335E7	3013.4539398476777	-0.9810110503212314	-917.5544535555833	0.010981273887299208	0.009315271990334145	1.6886743958084367	1.6228122303040755	-1.0052670428183157	1.0405852040516235	8.702974007228498	12.741879535843847	0.6736131562667932	0.9472322814278323
ID337550	337550	4	0.9816817045211792	54.59433249340559	6.664655465126067	0.0	207.0	207	1.6923494387108518	1		26673.798097251576	26657.0	19880.0	34566.0	2.5233413E7	2552.3642913178082	-0.9810375372083856	-1081.3420173553686	0.01907865226526857	0.023553206504957815	1.931201734885432	1.5383673208336046	-0.8864938679288759	1.2553580076304272	8.997667829428483	13.517174156100792	0.6188252151615278	0.9083493282149715
ID348309	348309	4	0.9840417504310608	54.15351771228992	7.928309166626315	0.0	282.0	282	1.683385660428427	1		26743.139807897533	26798.0	18839.0	34914.0	2.5058322E7	2793.5004384195036	-0.9810395451714549	-990.6754694241802	-0.004049181526656159	0.00439126168127142	1.8209258498922667	1.5646357381831077	-0.9011063513885899	1.163801775361957	8.902605306138167	12.336102057588356	0.735141730329557	0.9517276422764228
ID345232	345232	4	1.0	53.937464090332774	7.94859791247876	0.0	261.0	261	1.7003764376093111	1		26709.147335423193	26676.0	17092.0	36590.0	2.5560654E7	2979.2896552044895	-0.9810061207902165	-926.0519191128795	-0.006528790000913429	0.008851939836474634	1.8678351463292617	1.577653540011381	-1.067717321726525	1.1839324027478095	9.083224100389767	12.203616233529447	0.7664305533092634	0.9441699604743079
ID312477	312477	4	1.0	53.91055265301314	6.842010437478472	0.0	30.0	30	1.6488789482719133	1		26801.1576026637	26541.0	19143.0	39317.0	2.4147843E7	3356.255086587567	-0.9809968009840755	-824.4597561274135	0.018668366920138575	0.0030001564239233057	1.6770265921106393	1.6120173603662418	1.0936095025048738	1.04032787322441	8.541367717634968	13.69969931809499	0.5718935686084804	0.9243827160493828
ID310942	310942	4	0.988335132598877	54.036496818256154	6.392101141950145	0.0	19.0	19	1.6552894987682691	1		26900.89096916299	26789.0	19803.0	37584.0	2.4426009E7	3176.3697938813334	-0.9809327745033554	-871.3995775126157	0.018671311876213886	2.27329836651696E-4	1.6686355969501503	1.6497913683318461	-1.3847869563953425	1.0114221888779538	8.607911483938183	12.54672507584872	0.6871426300340256	0.9407792207792208
ID315550	315550	4	0.9914669990539551	54.046732811201096	5.553580045392923	0.0	52.0	52	1.6910079010931915	1		26690.016877637096	26682.0	18551.0	34746.0	2.5302136E7	2766.598764949409	-0.9810966439431354	-1001.3952818163099	-0.011280844429397528	0.006820591471232609	1.8911257349841648	1.5233038086511146	-1.1047127372489367	1.2414632749187153	8.983408450934931	11.937154607651669	0.7922265132427057	0.9445277361319336
ID329882	329882	4	1.0	54.28618753164386	7.27834791820169	0.0	153.0	153	1.70304369640582	1		26663.31595411888	26633.0	18727.0	35109.0	2.557012E7	2856.120846797155	-0.9811383298794255	-971.2201249943047	0.0016457190584076246	0.0021140761797149806	1.7575024439326954	1.6805911168130259	1.392372729457235	1.045764449395353	9.111742857376868	11.929368948290072	0.8045932373256773	0.947602570439941
ID318116	318116	4	0.9968361258506775	54.11162801043289	6.122292530428655	0.0	70.0	70	1.6644045979572972	1		26810.54039301308	26653.0	21509.0	36979.0	2.4558455E7	3031.994497216892	-0.9810960010515929	-917.8357628516504	1.6196780955778762E-4	-0.009696380473173463	1.76008972099884	1.5609349415796632	1.5497682519225187	1.1275868545921797	8.702974007228498	12.97035886819451	0.6500901197335719	0.9289700659563667
ID336548	336548	4	1.0	54.13628439478328	7.4913884110848175	0.0	200.0	200	1.6914551985222805	1		26696.227272727272	26671.0	17887.0	36648.0	2.5254631E7	3079.986085678797	-0.9811364968265072	-901.6504707160138	0.01825168705868611	-0.00612306292983019	1.84506638639092	1.583955431091557	-1.1475962191184976	1.1648474131115059	8.988161577099453	12.457065135324253	0.7278623653128097	0.9352126607319488
ID338084	338084	4	1.0	54.46941656410238	7.290244117987159	0.0	211.0	211	1.6707555788862753	1		26820.89729729731	26864.0	17945.0	36557.0	2.480933E7	3186.990483722354	-0.9810055628946729	-869.2957859913037	0.010162399751005344	-0.007290901620145963	1.784500556631273	1.593791455439217	-1.0535720857794812	1.1196575000707985	8.769517773531724	12.570535608903626	0.6973936865275063	0.9304084720121031
ID327329	327329	4	1.0	53.53992115491361	7.746406228437909	0.0	135.0	135	1.7096936385195627	1		26771.117890382615	26701.0	19291.0	37514.0	2.5887671E7	3066.2102104080286	-0.9809603059638404	-899.6758147750303	-0.01448593984767268	0.002633130327856561	1.7541185606214313	1.675044443269649	1.3796939743498424	1.047207175707787	9.183039749844603	12.101414133119519	0.7879961236721964	0.9559623948540332
ID309933	309933	4	0.9930312633514404	54.22104589827651	6.183049655495223	0.0	12.0	12	1.657116529676258	1		26840.634657836657	26693.0	20887.0	36008.0	2.4317615E7	3050.7476236264943	-0.9810183091179364	-909.4078756362359	0.027502646636202676	0.004512333421571428	1.6747257431414482	1.6352876714210116	1.7394177544782619	1.0241169015150504	8.626923988596246	13.415301137255	0.6023722877038307	0.9399274987053337
ID335020	335020	4	1.0	54.48110678100178	6.69574894656756	0.0	189.0	189	1.6811372479645528	1		26650.385438972153	26725.0	18223.0	35595.0	2.489146E7	2982.49063847977	-0.9811209556816405	-928.7459798933245	0.017575658637655256	0.005918588100798853	1.7344397242920155	1.6638727539954212	0.6011915500781073	1.0424112782225343	8.878839675315588	12.21188969754972	0.7481700727828469	0.9623905203503346
ID343721	343721	4	0.994697630405426	54.02895333558679	7.584381465824619	0.0	251.0	251	1.70393185484763	1		26774.282881002135	26752.0	19606.0	35706.0	2.5649763E7	2757.2055531306464	-0.9810475760645936	-1005.3192660485875	-0.02268735539779814	-0.006507354341008413	1.8656846371563722	1.5479897312511375	-1.0313674731382378	1.2052306287900652	9.121249109705893	13.127387042696455	0.6651316298685556	0.9439252336448599
ID349353	349353	4	1.0	54.059373454473935	7.6371526605903854	0.0	289.0	289	1.7012659885137946	1		26659.10948905106	26599.0	18265.0	36234.0	2.5566086E7	2939.0817888391707	-0.9809787611942137	-935.5882714988708	0.006809811621640587	0.024766196921007632	1.8505627078203268	1.577759062074049	-1.1118113917153327	1.172905770154578	9.092730352718796	12.707939005243599	0.7075447826246137	0.9331707317073166
ID308393	308393	4	1.0	53.523993274206084	4.792673522399716	0.0	1.0	1	1.6959216842450273	1		26744.763962065303	26708.0	18597.0	34937.0	2.5380781E7	2731.4657278257037	-0.9810927328984586	-1016.1417807690149	-0.0018007817965855824	0.01129811816544115	1.860407432415289	1.5493711295649308	1.9455198927501114	1.2007500313612391	9.035692838744612	11.876341645669815	0.8050186802827833	0.964485032978184
ID350376	350376	4	1.0	54.20052534704741	7.960859818742772	0.0	296.0	296	1.7003764376093111	1		26676.898535564847	26642.0	16924.0	36947.0	2.5503115E7	3194.073380063998	-0.9810398579983214	-864.3019842550601	0.003264714134450689	-0.014201196210588182	1.8484407564004564	1.6007188953985323	-0.9886031591955096	1.1547566294831852	9.083224100389767	12.188271290778676	0.7683616288625973	0.9612676056338034
ID325802	325802	4	1.0	53.473465463431076	8.211441629291603	0.0	124.0	124	1.7136712173081097	1		26656.55268595038	26656.0	17913.0	36833.0	2.5803543E7	3032.3587767774593	-0.9811491346779194	-915.0759269461757	-0.01652299394431895	0.003330332426840048	1.8179827846667325	1.6066834186892178	-0.9984272840995928	1.1315127569747991	9.225817885325243	12.844524415608905	0.7027141267891557	0.9505386875612146
ID316597	316597	4	0.9871016144752502	53.89744123424011	6.82970067655294	0.0	59.0	59	1.6838349826466052	1		26731.562899786757	26659.0	19948.0	36740.0	2.5074206E7	3029.881854121511	-0.9809339272221191	-907.8355008813611	0.003055848201809849	0.02188612722022828	1.697830251309083	1.6719330031436523	0.9422349711387971	1.0154894054467118	8.907358432302678	13.025866683703693	0.6596985579776	0.9512690355329955
ID330422	330422	4	0.9725627303123474	54.00249689524357	7.0472189814802695	0.0	157.0	157	1.7083657209300729	1		26599.845275181724	26582.0	20329.0	33926.0	2.5615651E7	2608.4079742300723	-0.981079290002393	-1057.548432272272	6.046285574685738E-4	-0.006650487575299965	1.7551815569961708	1.676164617607946	-1.5198099050063827	1.04714151495513	9.168780371351053	12.556014780428603	0.7308324077211379	0.9405168210628955
ID342710	342710	4	1.0	54.04523781580221	7.889941074709443	0.0	244.0	244	1.7136712173081095	1		26819.852577319558	26802.0	17404.0	36380.0	2.6015257E7	3074.545474712798	-0.9810509889302527	-903.2552435795164	0.0010951341406349477	0.007295782274312147	1.8430891715217474	1.5963581150779946	-0.9649201624563901	1.154558713432354	9.225817885325242	12.300503177462062	0.7662473516887557	0.9385880077369441
ID319664	319664	4	0.995797336101532	53.890366815222784	7.627974488361204	0.0	81.0	81	1.7039318548476303	1		26720.32882414153	26599.0	19303.0	36444.0	2.5678236E7	2899.690209403766	-0.9810003708649968	-951.5776642321689	0.0072715050399464205	0.002202395051617299	1.7468543028036614	1.6522346448767722	1.5113063818580978	1.057267687867631	9.121249109705897	13.898890895819711	0.5933403579986929	0.9270531400966183
ID344755	344755	4	1.0	54.082971445923725	7.683607816576373	0.0	258.0	258	1.6815871709614916	1		26665.05769230767	26704.0	18476.0	36795.0	2.4958494E7	2954.5065577650344	-0.9810622276278286	-935.0939087125447	-1.582204721332552E-4	0.009794186806470593	1.8207026722883477	1.550730635687884	-1.0600086237593063	1.1740934436886956	8.883592801480098	12.220376429012859	0.7475312277720898	0.9396681749622926
ID320691	320691	4	1.0	54.32770730449491	7.268376864402128	0.0	88.0	88	1.7065935568421529	1		26785.25051975053	26735.0	17952.0	37875.0	2.5767411E7	3215.846294011311	-0.9809989446558368	-860.045133375128	-0.011075027966212138	-0.0019811619250932767	1.7775633510211382	1.6508425290228137	1.6545107936308225	1.0767613020445594	9.149767866692988	12.278678581229158	0.7626349039780715	0.9543877045116502
ID332477	332477	4	1.0	54.23274705177536	7.583571391358406	0.0	171.0	171	1.7538135617810484	1		26728.337917485263	26613.0	17442.0	37967.0	2.7209448E7	3162.139043921658	-0.9810709069645983	-876.1764536825015	0.0015710705331147478	0.00783033358528959	1.809798868500703	1.721818878457328	-1.373333015600083	1.0510971224349688	9.663105492460698	12.087617209978514	0.8310845104803045	0.9676344597810567
ID322238	322238	4	1.0	54.12140880378574	6.947070144494354	0.0	99.0	99	1.6684901465508835	1		26769.217391304363	26598.0	19155.0	39320.0	2.462768E7	3328.1082073692214	-0.9810129512343614	-831.1616704264487	-0.006606242738385995	-0.03266417878945716	1.7280740867620383	1.5906782693750137	1.1072186789759324	1.086375617264834	8.745752142709135	14.53663465833751	0.5200909272968518	0.919999999999999
ID340152	340152	4	0.992697536945343	54.2026117122834	7.174823342683966	0.0	226.0	226	1.6155086377256869	1		26792.076923076937	26976.0	18629.0	33431.0	2.2987602E7	2543.082567718678	-0.9810680302271712	-1091.8908774112942	0.015601710199351674	-0.005335850370785618	1.778147992372623	1.500168575256114	-0.506309960013899	1.185298786884035	8.199142633789824	11.66203214548431	0.7575823311379905	0.9498898678414097
ID314554	314554	4	1.0	54.08630836849237	6.314913627607456	0.0	45.0	45	1.666675583592564	1		26767.316648531	26665.0	20358.0	36563.0	2.4599164E7	3127.316030449846	-0.9809806825339314	-882.9347073265312	0.007382767773067823	0.014628986567986375	1.6788846234890369	1.6304771667195896	-1.2942945463989808	1.0296891350320716	8.726739638051079	12.564136658004903	0.6946988501203966	0.9517884914463451
ID331461	331461	4	1.0	54.17578444345908	7.2796598634267395	0.0	164.0	164	1.6981505216955033	1		26637.373291272343	26641.0	18612.0	35733.0	2.5332142E7	2853.39101541004	-0.9811249500181867	-970.5017274439086	0.011012815800701913	0.016259675491255253	1.7445718891337518	1.6405473716648944	-1.1666284988516797	1.0634084204245131	9.059458469567188	12.905234107324821	0.6835658029100958	0.9356897398134512
ID324805	324805	4	0.994701623916626	54.181409639532106	6.453802753639303	0.0	117.0	117	1.6187831627198912	1		26845.180667433826	26723.0	20624.0	35051.0	2.3328462E7	2923.390629889438	-0.9809619926709742	-946.3246819306423	0.04068371712519279	-0.013206531230957297	1.6411437980465715	1.4806200889935845	-1.2751964329235357	1.1084165413168878	8.232414516941434	16.776870235242146	0.3675489640927191	0.9139841688654358
ID328899	328899	4	0.9827011823654175	53.999272215122446	6.8060697126436	0.0	146.0	146	1.6914551985222803	1		26802.753439153457	26729.0	20680.0	35956.0	2.5328602E7	2736.917455924028	-0.9810132733190042	-1011.9813113492822	0.01291337531160844	6.755652327228624E-4	1.7342023225094474	1.6244718948573111	-0.6449303031342981	1.0675483694113246	8.98816157709945	16.198621998913943	0.4304518639986452	0.9052178075634271
ID327885	327885	4	1.0	53.45084438904737	8.283072240848448	0.0	139.0	139	1.7136712173081101	1		26717.73559670784	26705.0	18449.0	35919.0	2.5969639E7	3017.716385337777	-0.9811289336177826	-920.6209705621977	-0.011847340078687927	0.010310372081464807	1.7972354477680041	1.6221151701676686	-1.0677911137307903	1.1079579803092738	9.225817885325247	12.747827451521527	0.7134152501056246	0.956157635467981
ID347852	347852	4	1.0	54.10754395138016	7.475639339024074	0.0	279.0	279	1.699486421093162	1		26755.335423197543	26793.0	17709.0	37095.0	2.5604856E7	3059.5707925205334	-0.981001199301152	-903.0737956857309	-0.0051743497608156405	-0.011378644888938068	1.8085054181638383	1.612375298949235	1.7707605571139402	1.1216404886271942	9.07371784806074	11.763122809240476	0.8240429956329577	0.9521197007481295
ID313032	313032	4	1.0	53.79194167238563	7.4647481520006815	0.0	34.0	34	1.6548324258619247	1		26770.960220994497	26653.0	20204.0	35722.0	2.4227719E7	2994.3213350048864	-0.9809998403164499	-923.2242968112142	0.014111708103457684	0.021075373296413295	1.6800578226762812	1.5946323533426676	-1.1479671484641327	1.0535706359867494	8.603158357773664	12.734097463390837	0.6667015149808297	0.9407484407484397
ID311509	311509	4	0.994106650352478	54.15777766108914	6.080225348869104	0.0	23.0	23	1.6644045979572974	1		26865.849344978134	26911.0	19592.0	35382.0	2.4609118E7	2962.770624970041	-0.9810198485801507	-937.3691627796067	0.011455848004141369	0.005475675883159209	1.7941068200792363	1.5536388688443186	-0.8725762327348429	1.1547772497567539	8.702974007228502	11.586447687685114	0.8146610266089694	0.9536458333333335
ID346836	346836	4	0.9927408695220947	54.12937846540138	8.02802222710184	0.0	272.0	272	1.6396775430203963	1		26705.177927927904	26808.0	19231.0	35495.0	2.3714198E7	2908.2733584929247	-0.9811245850629406	-954.5922355104954	-0.0066539663538694805	0.006404708588079918	1.739512952602571	1.5350531752515204	2.394114935717808	1.1331939379347882	8.446305194344644	12.297658012312302	0.7018298102538374	0.9382259767687438
ID323799	323799	4	0.9847705364227295	53.68373791025483	7.268539342362197	0.0	110.0	110	1.7434307558158042	1		26900.551448551476	26616.0	21386.0	40857.0	2.6927452E7	3674.7840248918574	-0.9808746418457722	-750.8674689769407	0.008934972338272743	-0.005143007492692077	1.8454396529040253	1.6563560849441616	1.0287417412282482	1.1141563518126225	9.549030464512319	14.659873285426885	0.5583528150031112	0.8936832740213518
ID340694	340694	4	0.9654572606086731	53.94084321089219	7.122237419559255	0.0	230.0	230	1.6429038968924845	1		26856.716367713037	26858.0	20277.0	34576.0	2.3956191E7	2653.9256329334935	-0.9809872331180738	-1044.2685322577518	0.018126217293709473	0.004973783539914489	1.8213320176250951	1.4405804251245677	-1.1649058825137157	1.2643042941997518	8.47957707749625	14.02578943724324	0.54166331923593	0.9277171086843469
ID337104	337104	4	0.9924817085266113	54.46327794834715	6.477385545252781	0.0	204.0	204	1.6653133638442594	1		26677.045801526714	26660.0	18727.0	34542.0	2.4462851E7	2685.27289646092	-0.9810761598220538	-1030.0842637651929	0.021047829644184796	0.056122551803319334	1.9207651567617519	1.4344921336135943	-1.011994898266978	1.3389861901321125	8.712480259557536	13.230116462863068	0.6254957117845682	0.9429012345679008
ID341712	341712	4	1.0	54.31362129878941	7.321642071779313	0.0	237.0	237	1.6716608921897111	1		26822.125813448998	26843.0	17455.0	37176.0	2.473E7	3201.2625463677664	-0.981115013846422	-870.5729089402407	-0.0023948859839459597	-0.01426973629463335	1.8006926365417952	1.5858625018937988	-1.2737334566060738	1.1354658013487622	8.779024025860755	11.404891841877403	0.8481521348810748	0.9569948186528494
ID318675	318675	4	1.0	53.9953665133149	6.580610838056746	0.0	74.0	74	1.6860797976450324	1		26845.75159235666	26701.0	20042.0	39063.0	2.5288698E7	3427.7314830583864	-0.9809918085565866	-808.3945056468535	-0.02769246405568752	0.0011640251219123961	1.7530634715787616	1.5747706196000415	1.1525271336101188	1.113218299706406	8.931124063125251	14.252010190045915	0.5525400184653944	0.9343610144206856
ID310495	310495	4	0.9936164021492004	54.26394711008774	5.628314741387325	0.0	16.0	16	1.6373691122783476	1		26813.037288135536	26920.0	19591.0	34582.0	2.3729538E7	2769.7416066508	-0.981087688534681	-1004.3844194761964	0.009764728986952126	-0.02903566927917247	1.8163881993028872	1.4938921017765918	-1.0276471792731032	1.215876432536708	8.422539563522069	12.122464627735758	0.7202297767101096	0.9380624669137111
ID333019	333019	4	1.0	54.316700732743655	7.825922011307035	0.0	175.0	175	1.7290525983109384	1		26723.70803662257	26697.0	17122.0	36485.0	2.6269405E7	3175.614265387421	-0.9811205184243788	-874.643883826802	0.0069447456952009936	-0.02503119130565267	1.7495399122440674	1.7455355390245777	0.8436029224288837	1.0022940657064636	9.392177301083297	12.402205035522377	0.7673232058542759	0.9541284403669723
ID308955	308955	4	1.0	54.23460335320915	6.316573138681223	0.0	5.0	5	1.6815871709614916	1		26819.221864951745	26782.0	19044.0	35800.0	2.5022334E7	3073.04146761272	-0.9810957033627912	-905.8548176099938	-0.0031735284283489896	0.010970901579594157	1.7980341975031868	1.5794515063287689	-0.906150412780192	1.1383915177506685	8.8835928014801	12.803233911131134	0.6810188728801718	0.9387242591662479
ID321243	321243	4	1.0	53.8495937819888	7.281912165788723	0.0	92.0	92	1.7163178153596508	1		26657.44912641313	26617.0	19585.0	36954.0	2.5937698E7	2847.385379377934	-0.9810483984988297	-969.2746428944671	-0.014807698476696019	-0.004926838841833237	1.7826395812306064	1.643034609597555	1.4855910097898994	1.0849677607626576	9.254336642312339	12.957196994980729	0.6926806159050899	0.9446870451237257
ID326363	326363	4	0.934017539024353	54.05375950176984	5.58638749308825	0.0	128.0	128	1.6206513493343315	1		26764.394009216587	26838.0	21119.0	34029.0	2.3231494E7	2405.9090676998153	-0.9810651293861353	-1152.7727428847281	0.018912695411105088	-0.004127483747163436	1.7706282511805136	1.4498918071923679	-0.9383270794197058	1.2212140536259968	8.251427021599493	13.88002108198051	0.5382185668521231	0.9219330855018586
ID348901	348901	4	1.0	54.14178464961012	8.03723697594082	0.0	286.0	286	1.67572874950348	1		26698.016163793105	26691.0	17383.0	36720.0	2.4775759E7	3145.150045343016	-0.9810724858333585	-879.9847265680964	-0.023278968428785962	-0.002886366491463334	1.8511012345920976	1.5557581453668967	-1.0594493074752591	1.1898386906118688	8.821802161341392	11.381151855903214	0.8558442592811586	0.9581827568404753
ID339172	339172	4	1.0	53.94513336124543	8.018876386843106	0.0	219.0	219	1.6748256350485	1		26789.921336206884	26785.0	16911.0	37141.0	2.4861047E7	3182.6678843696513	-0.9810631099223484	-872.1644882969923	-0.0069312388068296996	0.01830994171417113	1.8704395658232966	1.54489995795116	2.341126486986374	1.2107188923118788	8.81229590901237	11.089432277019771	0.9004929351622747	0.9825119236883948
ID344300	344300	4	1.0	54.135403169429004	7.972278888574079	0.0	255.0	255	1.6788858243643627	1		26763.04064171124	26786.0	18166.0	36187.0	2.5023443E7	3045.437368415542	-0.981027013763445	-908.7847937838751	-0.01576385950603906	-0.002800553097686935	1.8436962209046526	1.526039176250264	2.2703013496146562	1.208157857018406	8.855074044493001	12.206826081721532	0.746786652592903	0.9385390428211589
ID315112	315112	4	0.9693958759307861	54.06477171028235	5.145228925684941	0.0	49.0	49	1.6905604853157898	1		26721.925105485203	26686.0	20283.0	34803.0	2.5332385E7	2655.7581305188123	-0.9810253251371434	-1040.4353378148062	0.0027926845447344348	-0.004007213795679702	1.8477538662975674	1.5576870289863083	2.0356878836756658	1.186216378459558	8.97865532477042	11.70842548648622	0.8230461188261359	0.9697125256673511
ID345833	345833	4	1.0	54.12309533975616	8.127185135365101	0.0	265.0	265	1.6775335198160046	1		26698.95488721807	26791.0	17712.0	35025.0	2.4856727E7	2997.1945908077055	-0.9811123737252457	-925.4451616861181	0.006719842398518743	0.015464000435747428	1.868327344347069	1.5379330958639965	2.3197072582010074	1.2148300529922986	8.840814665999455	12.154847879719002	0.7519744669410422	0.9408194233687401
ID335595	335595	4	0.9890425801277161	54.176656401484784	6.978664141188571	0.0	193.0	193	1.6042309526385665	1		26656.693757361638	26670.0	18160.0	33965.0	2.2631533E7	2513.8967689758283	-0.9810946715624107	-1100.5645731915683	0.01575977539272981	0.020402499108402094	1.8221639114152328	1.4019339091738607	-0.9138623533689948	1.2997502232391307	8.085067605841443	13.580155119432169	0.5509143163935765	0.9429046563192905
ID349930	349930	4	1.0	54.12189914711905	8.13069837834791	0.0	293.0	293	1.69145519852228	1		26714.65889830512	26745.0	17374.0	36073.0	2.5218638E7	3078.8389935859764	-0.9809263473055271	-892.473192517413	0.01611180423054661	9.197818398420494E-4	1.8909874287756845	1.5429783783932527	-0.8727374334753315	1.225543698638748	8.988161577099449	11.704767256369042	0.8244326261335394	0.950729009552539
ID322804	322804	4	1.0	54.12305487568815	7.465542710194635	0.0	103.0	103	1.7123463843174156	1		26733.614432989656	26628.0	18248.0	38011.0	2.5931606E7	3105.707642815043	-0.9811340225752014	-895.3155561957966	0.004700608781276222	0.007194498912160757	1.7386650543917035	1.6966305810602231	1.2868343158505717	1.024775265635736	9.211558506831699	12.236926143399668	0.7730334757665822	0.9603567888999008
ID343281	343281	4	1.0	54.03589456865681	7.73343778666953	0.0	248.0	248	1.6919023776969198	1		26819.564941921875	26792.0	16863.0	37255.0	2.5398128E7	3190.658861614778	-0.9809600289859718	-866.1365787320464	0.007006717761380598	0.00946138387457481	1.8142696626329402	1.5882489484390627	-0.9575073468217142	1.142308115120121	8.992914703263965	13.073565154410348	0.6611838956719553	0.9361702127659568
ID317171	317171	4	1.0	53.94745940214898	6.545119141145955	0.0	63.0	63	1.7101360485770438	1		26713.158221303	26719.0	18014.0	36217.0	2.5831624E7	3007.7658648429447	-0.9810648680338623	-920.323673595405	-0.004244860962158457	0.007358319496359421	1.756710475530426	1.6946024137699724	-1.0244816545074797	1.036650521240721	9.187792876009118	12.307635513748256	0.76220502496947	0.9456947162426614
ID326908	326908	4	1.0	53.94414200887221	7.838597820871436	0.0	132.0	132	1.7215988057332803	1		26732.61451942741	26577.0	18750.0	37250.0	2.6144497E7	3015.8595695707327	-0.9810957105893404	-920.0498015621267	0.03500654555563892	0.018907428016019506	1.7629940456139643	1.643156983642417	1.5344671745172156	1.0729309878268005	9.311374156286535	13.873016839367216	0.6079695317988452	0.9454633204633205
ID320253	320253	4	1.0	53.88934475494869	7.171908553753478	0.0	85.0	85	1.6493376710372956	1		26854.95773081202	26718.0	19335.0	39129.0	2.4142607E7	3338.65074910389	-0.9809631133430731	-828.9727051854328	0.028435434445350124	0.004434817291721651	1.6883080481966466	1.616294509552113	1.201706434498999	1.0445547134008943	8.54612084379947	13.942141460659064	0.552484277904427	0.920163766632548
ID316158	316158	4	1.0	54.03667045761214	7.087096821171968	0.0	56.0	56	1.702155074536603	1		26726.686784599322	26695.0	19357.0	35895.0	2.5684346E7	2913.0340227019187	-0.9809666205399926	-945.7315697607523	0.004763620519770068	0.0010666498861137163	1.787646663473984	1.634684968976989	-1.168695451244969	1.0935725827299438	9.10223660504783	12.21833735626116	0.7661852027226087	0.9494298463063959
ID312056	312056	4	0.9968789219856262	54.0605676143763	5.899953135612884	0.0	27.0	27	1.6797867559153146	1		26813.679956896543	26777.0	19892.0	35065.0	2.4883095E7	2890.7485277422916	-0.9811188147398139	-963.9809568252604	-9.804415618819954E-4	0.00531650574223539	1.7928109214313326	1.582798298416729	-1.0377640246501778	1.1326843876599304	8.864580296822037	12.19372360607786	0.749195825663406	0.9390735146022157
ID334585	334585	4	0.9779321551322937	53.928670300163084	6.311452154050489	0.0	186.0	186	1.62158463553281	1		26846.04597701149	26624.0	21640.0	36316.0	2.335606E7	3007.8356424843073	-0.9808243077773335	-913.0538538093764	0.03301749283159128	-0.014504846344560153	1.7043313779035356	1.5686704844863135	-1.5621821320758995	1.0864814470335664	8.26093327392852	15.83258166461759	0.4141288674387595	0.8764498234997472
ID329467	329467	4	1.0	54.3705122274515	5.5763762657057985	0.0	150.0	150	1.7092511139519015	1		26708.87383660813	26659.0	17540.0	37253.0	2.5827481E7	3120.1507695375917	-0.9810307071013765	-885.4039418402476	-0.018347672032937048	-0.020624009375381204	1.7613984231244675	1.6878233574968589	-0.8465026290209198	1.043591685883957	9.178286623680085	12.229151579648498	0.7712209592727965	0.958788480635551
ID319233	319233	4	0.9681323766708374	53.63473174755958	5.76153439373122	0.0	78.0	78	1.665313363844259	1		26787.072905331865	26714.0	21333.0	34837.0	2.461732E7	2712.304846772389	-0.9810185354744556	-1020.8554478769807	0.008100234260767333	-0.010999982447421272	1.7933577238294938	1.5197431809234714	-1.1358363779656504	1.1800399872429501	8.712480259557534	15.116610631468326	0.47911836440386324	0.9002946954813364
ID325388	325388	4	0.9817095398902893	53.96152624379516	6.174371175208679	0.0	121.0	121	1.6999314875983944	1		26734.702928870312	26733.0	20603.0	34672.0	2.5558376E7	2534.4020775547683	-0.9810263050108847	-1090.8337846788504	0.004267411368805009	-0.029818907336050672	1.7553032036099825	1.6012625372488993	-0.9741969832501506	1.096199506812754	9.078470974225262	17.86756189672237	0.35734851599396106	0.885078776645042
ID337677	337677	4	0.9916766285896301	54.69752438270971	6.171870995444813	0.0	208.0	208	1.6675831118839335	1		26737.264929424542	26748.0	17363.0	35159.0	2.4625021E7	2655.2436925247807	-0.9809993557694079	-1039.7836522219218	-0.008193478285718791	0.01590107548266166	1.9308542621252978	1.4717029739165857	2.2377702872816005	1.3119863833574996	8.736245890380115	12.20279999821984	0.7372516048039943	0.9415983606557382
ID317709	317709	4	0.9936147332191467	54.07501135136361	6.784503127157835	0.0	67.0	67	1.6734700495289052	1		26772.679653679654	26655.0	20465.0	35452.0	2.4737956E7	2972.8231543828083	-0.9810177780385803	-930.8561934383956	0.005019297200690902	2.76129374056029E-4	1.690992945708433	1.649130049857001	0.3502433129988396	1.0253848359958404	8.798036530518814	12.582436443942566	0.6983387386658492	0.954123711340206
ID342284	342284	4	1.0	54.00152999280638	7.463517138092843	0.0	241.0	241	1.720719766204063	1		26802.745398772997	26782.0	17453.0	37504.0	2.6213085E7	3060.499417638849	-0.9810176855053048	-905.2002137348521	0.012689421276939913	2.110652233837866E-5	1.8387102395901145	1.6297756691091108	2.0634358981720884	1.1281983615543938	9.301867903957493	11.705917406440069	0.8530394589624356	0.966897233201581
ID324367	324367	4	0.9947977066040039	53.71224070673397	7.95619012807252	0.0	114.0	114	1.6910079010931924	1		26836.900634249483	26725.0	20620.0	38813.0	2.5387708E7	3434.6834954512938	-0.9809102334256697	-802.9791674326221	-0.017720780338435594	-0.04208019414748626	1.707342178865213	1.6126443019756609	1.2390462482102507	1.0587221104948792	8.98340845093494	14.983449516703878	0.5028371919760031	0.9152542372881355
ID347406	347406	4	0.9917436838150024	53.39531428922755	8.762778087351695	0.0	276.0	276	2.16254043817477	1		26625.3941935484	26696.0	18767.0	34552.0	4.1269361E7	2655.382014651835	-0.9810630427062331	-1038.9287120329968	0.044723953438935676	-0.10669632095909676	3.185050973921357	1.422069145084506	2.0760374895512927	2.239730033473222	14.691912974518452	19.625515366756417	0.47934264823845085	0.8646153846153845
ID321800	321800	4	1.0	53.735311961484356	7.783992077015496	0.0	96.0	96	1.6896652983399614	1		26684.821541710644	26673.0	18821.0	36483.0	2.5270526E7	2946.3306776016307	-0.9809136028150242	-930.9355402769405	-0.014454572837659666	0.01510461899046953	1.8470429805164577	1.5691963923570083	2.363944453030925	1.1770629791865062	8.96914907244139	11.678687336474779	0.8263671471051951	0.9568965517241376
ID336136	336136	4	1.0	54.31325638368649	7.847629062736908	0.0	197.0	197	1.6748256350484996	1		26652.54279523292	26618.0	17388.0	37184.0	2.4600297E7	3173.13484304855	-0.9811629027343953	-874.998394625044	-0.006802413613720462	-0.020556599709230024	1.8107823665164626	1.6028471491937584	-0.9685161554297775	1.1297286627906453	8.812295909012365	11.537790838276841	0.8318664568701425	0.9497950819672132
ID333579	333579	4	1.0	54.096582484350975	7.836008215847681	0.0	179.0	179	1.6932432066309389	1		26750.05795574292	26629.0	19376.0	37638.0	2.5385805E7	3092.570648342898	-0.9810350389251007	-894.8858821837923	1.979577499007776E-4	0.00602611370870566	1.7249790326501226	1.6744744804830551	1.487508901678244	1.0301614343817875	9.007174081757517	11.970377191170337	0.7899193447948454	0.9561049445005044
ID314132	314132	4	0.9859656691551208	54.26535465504478	5.8275727386487794	0.0	42.0	42	1.6761801242590082	1		26753.05387931033	26736.0	19889.0	35120.0	2.4826834E7	2839.3116315021166	-0.9810879212193464	-977.5949711689419	0.02228761900624476	0.009222517146319184	1.7771589121274955	1.592893478723885	2.037002452151629	1.1156796960153488	8.826555287505915	12.795925768324212	0.6774194874444404	0.9407294832826748
ID328468	328468	4	1.0	53.83965471868206	8.19476708964988	0.0	143.0	143	1.6797867559153148	1		26704.469453376176	26865.0	18892.0	35477.0	2.491527E7	2947.906094071334	-0.9809857588532205	-934.7253263800975	0.017590295050885926	-0.007795991883894073	1.722951088199913	1.680532634666035	1.8675700581718835	1.0252410769412448	8.864580296822043	12.172114613759899	0.7518582615241949	0.9457403651115617
ID309520	309520	4	0.9935913681983948	54.12363136643182	6.100830124988829	0.0	9.0	9	1.6936899137239576	1		26827.224210526307	26743.0	20348.0	35411.0	2.5485863E7	2778.881638813051	-0.9810188048324643	-997.905607370054	0.004089524823189639	0.004113868464636557	1.7940437526808617	1.5940196970495681	2.2952830229245333	1.1254840551854697	9.011927207922028	12.465380522992401	0.7288135832481931	0.9503759398496239
ID341264	341264	4	1.0	54.068318026877975	7.890961227142501	0.0	234.0	234	1.686976887252343	1		26797.89266737514	26833.0	18611.0	36732.0	2.5216817E7	2991.0215696241326	-0.9810833883039267	-929.3379394863172	-0.026069574498046866	0.01491140365749774	1.8310382046835245	1.5663049597320131	-1.0055409793845222	1.169017689247952	8.940630315454293	12.03700193792371	0.7754277533881283	0.9400299850074965
ID330013	330013	4	1.0	53.94787614588986	8.128301124251616	0.0	154.0	154	1.7154360696989077	1		26640.517985611532	26623.0	18053.0	36297.0	2.5921224E7	3096.0896336315445	-0.9811896303608559	-897.665956384028	-0.02558242814758436	0.02576571456232235	1.8474997279173595	1.6166069800747673	-1.1093817025274555	1.1428255294505245	9.244830389983306	12.375528181663613	0.7585449560478746	0.9595461272816969
ID339737	339737	4	1.0	53.868264423193494	7.644153510866124	0.0	223.0	223	1.7312387827703106	1		26797.70736629672	26758.0	17654.0	37255.0	2.6556528E7	2922.720046780872	-0.9811183072857251	-952.8419551562309	-0.008086178759913026	0.004370514442117347	1.8736845125862809	1.6078843212435048	-1.1815126990887679	1.165310518817182	9.415942931905873	11.664204731293573	0.8696878725494218	0.9653996101364518
ID332059	332059	4	1.0	53.82197998149849	8.030660029233102	0.0	168.0	168	1.7399560523004352	1		26641.641716566923	26568.0	18092.0	36661.0	2.6694925E7	2982.5907608536454	-0.9811169801179914	-928.210875601009	0.0163955305334815	0.01586926959242526	1.8208342302724227	1.67320628129615	2.0799867552958746	1.0882305730181174	9.5110054551962	12.372915161053333	0.7807144626302698	0.9676015473887811
ID346400	346400	4	1.0	54.213150420762894	7.972857460596986	0.0	269.0	269	1.6941365030299986	1		26679.844374342814	26666.0	17701.0	35467.0	2.5372532E7	3020.455652096466	-0.9809924671366327	-911.7604435736255	-0.018048242011415635	-0.0013024407450331627	1.8462122295366974	1.5628905015357328	-0.9091879008979094	1.1812806000948666	9.016680334086548	12.290363422239043	0.7501136819364369	0.9518314099347724
ID323368	323368	4	0.9921362400054932	53.97119179665612	6.927229684564461	0.0	107.0	107	1.6910079010931918	1		26792.774841437615	26744.0	19415.0	36706.0	2.5345965E7	2900.7612197510975	-0.9810153650384592	-954.5732676355133	-0.013156766271686134	0.008821140880054108	1.7583155417740588	1.64626457369879	-1.1201612100108844	1.0680637668242567	8.983408450934933	12.369527404545757	0.7378104398795372	0.9502262443438916
ID311082	311082	4	1.0	54.18193224191343	6.377245786470206	0.0	20.0	20	1.696367686010593	1		26861.654411764695	26800.0	19299.0	35896.0	2.5572295E7	2992.5365562136326	-0.9810090131314471	-927.3608397962583	0.005259529688074064	0.002722000764763548	1.747087720665386	1.6627740015857388	-1.0116261903051547	1.0507066618790284	9.040445964909127	11.482146186689086	0.8616950041687231	0.9601211509338716
ID312619	312619	4	0.9968311786651611	53.80496235594812	7.158422680559759	0.0	31.0	31	1.6281026591939154	1		26849.732650739505	26689.0	19611.0	39133.0	2.3600915E7	3341.155170732455	-0.9809735544782993	-828.6534700343362	0.017085535749797195	-0.011803199055829751	1.657771721785737	1.595822299634375	0.6171204430011719	1.0388197496460323	8.32747704023175	14.716871979413815	0.48316145892938367	0.8961636828644493
ID327467	327467	4	0.9968360066413879	53.593147893676694	8.143328540637286	0.0	136.0	136	1.6497962662556784	1		26931.080267558547	26736.0	20320.0	39823.0	2.4157179E7	3371.6283400150705	-0.9808828564016784	-819.6684447346942	0.05077624828636408	-0.0097462235794113	1.777969525925491	1.498157184592691	0.7366871247364833	1.1867710172273236	8.550873969963995	17.142162078241213	0.3656698683997329	0.8707647628267179
ID338218	338218	4	1.0	54.468786809412975	7.234189242352594	0.0	212.0	212	1.6616753182889639	1		26791.012061403508	26847.0	18221.0	35789.0	2.4433403E7	3207.7399734868295	-0.9810143701372471	-863.1182880786563	0.006707176256586566	0.0011212584757119707	1.7564830739428698	1.589374231664519	-1.0443256492312125	1.1051412807311851	8.674455250241412	12.374578688075136	0.7118544949607003	0.939752832131823
ID348458	348458	4	1.0	54.167035173073714	7.9282486040352795	0.0	283.0	283	1.695921684245027	1		26652.103049421672	26677.0	17992.0	35943.0	2.534615E7	2919.5669801316267	-0.9811722664582785	-951.4593908914907	-0.0014827288946634772	-0.014085027488671884	1.82623309105704	1.607183158715769	-0.9141829240454266	1.1362943178898814	9.035692838744609	12.020950017958924	0.7857669176987804	0.9615579160343953
ID318257	318257	4	0.9881622791290283	53.99866853895604	6.083005487715588	0.0	71.0	71	1.6707555788862751	1		26798.24082073434	26754.0	20594.0	36030.0	2.4815171E7	2839.650968140555	-0.9810689945685735	-978.1313735916991	0.0015149309877124251	0.013781428984479814	1.7487645973965855	1.6079934972137535	-1.1043002498539987	1.08754457056372	8.769517773531723	12.21236279482838	0.7389008764335996	0.9510309278350515
ID345392	345392	4	1.0	54.1446043183972	7.860295634576167	0.0	262.0	262	1.6766313774975663	1		26737.675296655867	26720.0	18203.0	36057.0	2.4785825E7	2929.700228892187	-0.9811144557772381	-948.2451407916058	0.024432207936559945	0.007815038387643075	1.769203355627881	1.6206814280927988	-0.8928941264023825	1.0916416545291454	8.831308413670426	11.732605693346402	0.8062058874121858	0.9533093894304773
ID336690	336690	4	0.9859976768493652	54.19610199984726	7.032600563067101	0.0	201.0	201	1.6698497747650005	1		26670.211956521704	26704.0	19777.0	34550.0	2.4536595E7	2825.972099383596	-0.9810985196349492	-979.7277155736921	0.0025433284599655787	0.01507065574244647	1.8551857358970234	1.5145669910213455	-1.209699348320876	1.224895132995063	8.76001152120269	11.858036326976476	0.7828688056820217	0.9664394336654427
ID343858	343858	4	1.0	54.06728092879751	7.883750965759499	0.0	252.0	252	1.6829362182470273	1		26786.90802139035	26749.0	17812.0	35912.0	2.5045759E7	3007.449698955082	-0.9810305353674197	-921.258824813314	-0.004009666032174419	0.024484393243124583	1.8749770224329554	1.5338178524539823	2.131826065629412	1.2224248266723108	8.897852179973649	12.006466618400987	0.7756478894166692	0.9468892261001519
ID308540	308540	4	0.9903618693351746	53.417093369157	5.005979528895141	0.0	2.0	2	1.699486421093162	1		26768.19853709512	26681.0	20147.0	34825.0	2.5617166E7	2672.354776707614	-0.9810563641833122	-1037.4941345105553	0.012317087942637035	-0.0038140368842453135	1.8228311432727644	1.5615845986324903	-1.2012722531507263	1.1672957999643776	9.07371784806074	15.111279226003093	0.4993357648804776	0.9169068203650339
ID320828	320828	4	0.9957636594772339	53.98381323815867	7.6989491311167555	0.0	89.0	89	1.63459469213396	1		26799.1923076923	26655.0	19876.0	38109.0	2.3690486E7	3297.484289264705	-0.980994155590274	-838.9734475698526	-0.008506588843075653	0.005769918989935674	1.6646784158927894	1.59038487204297	1.5813722754900261	1.0467141917379934	8.394020806534964	14.255805737182015	0.5190346696538468	0.9226750261233014
ID325949	325949	4	0.9935981631278992	53.42069229822488	8.306710514778757	0.0	125.0	125	1.6456643086350207	1		26720.251121076257	26635.0	20195.0	35726.0	2.3834464E7	2933.6172516692886	-0.9810073277968565	-940.9212108950148	-3.0961155880230765E-4	0.0010184547289859372	1.7023476391280603	1.5503421812039813	-1.036793600851275	1.098046392446107	8.508095834483354	14.51442296067031	0.5075077609328401	0.9207818930041153
ID315710	315710	4	0.9906173348426819	54.028853196901	4.945309656573051	0.0	53.0	53	1.6557464454985105	1		26733.611725663686	26673.0	19392.0	34431.0	2.4167185E7	2550.9132685297513	-0.981045250266771	-1084.8330902988448	0.050447029147438094	0.02582097453062954	1.8457220582947107	1.408181707823369	-1.2214170407595466	1.3107129911150808	8.612664610102698	15.17258279504173	0.470141260490544	0.9156139464375948
ID340281	340281	4	1.0	54.04361847656616	7.800837865473794	0.0	227.0	227	1.679336350556389	1		26768.657357679873	26759.0	18526.0	37553.0	2.492162E7	3005.02912581328	-0.9811369425103351	-926.6707154841189	0.016986050957288758	0.022756339412204004	1.822664629821963	1.5782706244988467	-1.0727443430159063	1.1548492391162128	8.85982717065752	11.61978155194557	0.8245921329790628	0.9598352214212157
ID310073	310073	4	0.9890996217727661	54.122267181925785	5.9148952050941475	0.0	13.0	13	1.6721133650338857	1		26840.604978354986	26838.0	19954.0	35212.0	2.4800719E7	2808.1131820771525	-0.9810519158596852	-989.7701991525643	5.858168464919391E-4	-0.0015407337118747233	1.7803938328023257	1.586341617110268	-0.8420497143209897	1.1223268768839019	8.78377715202527	12.219880683154663	0.739191973102331	0.949640287769784
ID350523	350523	4	1.0	54.06980551945037	7.950454443962237	0.0	297.0	297	1.6963676860105925	1		26662.232948583387	26632.0	17331.0	36889.0	2.5409108E7	3108.8106040974167	-0.9810271608133971	-886.9128667155146	0.00919871003837505	0.00767136986445025	1.8493651386410686	1.5519881153829467	2.0830078424507352	1.1916103740167787	9.040445964909122	11.907225853680103	0.8012693603895521	0.9557788944723615
ID319813	319813	4	0.995792806148529	53.98850299040323	7.152555224014091	0.0	82.0	82	1.6475020136281946	1		26807.91768631812	26678.0	19524.0	38543.0	2.4100318E7	3233.0697397352837	-0.9809043410863137	-851.8635034171332	0.027243248455266975	0.031133104299016934	1.682730122708066	1.596604056013541	1.4392476494261672	1.0539432844167813	8.527108339141414	13.89475673923974	0.555021426392799	0.9300155520995333
ID335172	335172	4	1.0	54.30539920332254	6.748279229665309	0.0	190.0	190	1.6802370405383111	1		26732.713519313307	26628.0	18811.0	36468.0	2.4914889E7	3087.5684871333006	-0.9810892541433928	-898.3721932794791	-0.01426696994395326	0.008836069323329082	1.7752920620795731	1.6180119939609332	-1.3070461983411117	1.0972057492192098	8.869333422986559	11.486119528367379	0.8448005400255889	0.9638429752066118
ID314688	314688	4	0.9715736508369446	54.28324815261881	5.621318399710848	0.0	46.0	46	1.6878735000646505	1		26742.51855779426	26786.0	20060.0	34909.0	2.5218195E7	2630.6861918811546	-0.9810160164429272	-1050.6353403173662	-3.743365334198643E-4	0.0016915392357252199	1.8274984405499495	1.5646821878358887	-0.978090043060691	1.1679678178464865	8.950136567783327	13.459154843274245	0.6208746769391086	0.9266732283464568
ID349506	349506	4	1.0	54.08387896570055	8.272305534634047	0.0	290.0	290	1.6865284020956064	1		26641.121664887974	26657.0	17389.0	36673.0	2.4962731E7	3115.2014617958525	-0.981014184688465	-883.7763970081426	-0.008309276307186362	0.01055049938380978	1.813289979622895	1.5693441720423094	-0.9662320024488578	1.1554444282691156	8.935877189289775	12.405767373120746	0.7296251388496481	0.9499747347145021
ID329038	329038	4	0.9784746766090393	54.072053037328295	6.540488670408146	0.0	147.0	147	1.1976196232214689	1		27650.5498938429	26913.0	22043.0	36554.0	1.3023409E7	3705.594233960408	-0.980380180468161	-745.7193648040926	0.009805347373249626	-0.004331089707263377	1.2048485600322412	1.1379141564490651	2.160285270275479	1.0588220150033543	4.505963603961012	10.242994186557619	0.5396891549789693	0.9054441260744988
ID322377	322377	4	1.0	54.075916603455696	7.23775427380575	0.0	100.0	100	1.70393185484763	1		26731.466457023045	26673.0	18268.0	37976.0	2.5501819E7	3149.5886494062443	-0.9810502613099968	-878.793782294669	-0.012577331873960469	8.376528757581299E-4	1.7387871108144937	1.6781750101500816	-1.3211141155895123	1.0361178663118047	9.121249109705895	11.878126643344165	0.8123969385936988	0.9677256681795255
ID344904	344904	4	1.0	53.863326006997816	7.759655834876606	0.0	259.0	259	1.715436069698907	1		26718.262833675595	26676.0	17471.0	36380.0	2.6023588E7	2932.4957234849503	-0.9810045924585264	-941.0728643994826	3.9990282915925427E-4	0.01433179686419629	1.8695182470307183	1.5891372519782399	-1.1334705633785076	1.1764359841816343	9.244830389983301	12.12850835934573	0.7897579894800519	0.9501709819247672
ID342859	342859	4	1.0	54.14472305261208	7.74447939925399	0.0	245.0	245	1.69145519852228	1		26816.92169312171	26861.0	17388.0	37190.0	2.5341991E7	3085.6508183323485	-0.9810965669400193	-902.1177195319119	-0.008814130817965232	0.007115190941681614	1.810116325453848	1.5972617909579772	-0.923820129103732	1.133262146318675	8.988161577099449	12.145291886465342	0.7657108865764922	0.9450274862568716
ID332618	332618	4	1.0	54.31657560057752	6.995140650607219	0.0	172.0	172	1.6693966883980214	1		26677.69706840392	26751.0	19351.0	33880.0	2.4570159E7	2628.343830595295	-0.9810654571672864	-1051.8148931498692	0.0036872783229744154	1.5231177287676237E-4	1.7262172174212944	1.6548897087440109	1.5199384182916655	1.0431010648627563	8.755258395038178	11.414277618731644	0.8444656127141573	0.947530864197531
ID313174	313174	4	1.0	53.358210125155296	8.001762313189413	0.0	35.0	35	1.6743738951522051	1		26806.73039742213	26652.0	19746.0	39409.0	2.4957066E7	3256.563624457462	-0.9810246930284132	-851.148627708963	-0.022924116911049217	-0.03854761574407519	1.6645410776990328	1.6268655996431034	-1.4231488800197343	1.0231583223987246	8.807542782847854	15.007148781857266	0.4914374503212184	0.9311557788944725
ID316752	316752	4	1.0	54.16810334895466	6.436086456524037	0.0	60.0	60	1.6757287495034803	1		26765.269396551736	26744.0	18451.0	36375.0	2.483817E7	3119.612914514988	-0.981012106691499	-886.5403142488077	-0.010271966992142164	0.011361670531780494	1.77261428821539	1.6060321682743672	-1.0610303618643036	1.103722779176964	8.821802161341395	11.826446628783904	0.7926083178172745	0.9527720739219714
ID337247	337247	4	0.9849500060081482	54.517694107955634	6.725448963664576	0.0	205.0	205	1.6382928748975478	1		26655.029312288607	26694.0	18894.0	34427.0	2.3643011E7	2659.890195979956	-0.981112427773299	-1041.0895572399152	0.010269564690170416	0.029795260108525148	1.9116595016002975	1.4278562973522997	2.172918538606607	1.3388318594421043	8.432045815851101	13.840344536447367	0.5531577721219445	0.922037422037422
ID323935	323935	4	0.9962069988250732	53.67474732093747	7.41894415868452	0.0	111.0	111	1.667129409491674	1		26818.758695652203	26761.0	19755.0	38143.0	2.4673258E7	3223.0535904023495	-0.9810605552926135	-862.0445585151342	0.02481882451635002	0.012159425864884358	1.7070061696504613	1.6343050631306488	0.9203979080047283	1.0444844161349824	8.731492764215595	13.272885141740383	0.6228273711232639	0.9254408060453404
ID311640	311640	4	0.9968261122703552	53.869856223117566	6.164702688581018	0.0	24.0	24	1.6784351772419341	1		26825.841594827587	26773.0	19899.0	35861.0	2.4894381E7	2903.307875691307	-0.9810518209735297	-956.7858152249905	-0.004519066130669218	-0.010952932852065198	1.7959403768880722	1.5640769659349856	-1.133402922918669	1.148242967579592	8.850320918328487	13.502278220780582	0.6100350348321277	0.9300699300699291
ID346968	346968	4	1.0	54.256727564271806	8.003117309090499	0.0	273.0	273	1.6838349826466055	1		26687.31691648826	26745.0	17495.0	37241.0	2.4925954E7	3148.3427345959485	-0.9811344427048152	-881.6816196854961	0.005943003793214768	0.0014646781191456509	1.8391000992660924	1.5631329548480868	-0.9685473907452429	1.1765474546244377	8.90735843230268	11.988987218967528	0.7787423587930947	0.9479008598887202
ID324954	324954	4	0.9567095041275024	54.13135268771381	5.51009799551279	0.0	118.0	118	1.2232433980657107	1		27770.65725806455	27250.0	21954.0	36406.0	1.3774246E7	3700.2689718598604	-0.980067548066977	-738.0370151665212	-0.005547301745390878	0.002116235558787554	1.4010998866811966	1.0910632219298582	-1.034812885267032	1.2841601279556922	4.700841776706162	9.21651477659554	0.6954278040564776	0.9157407407407411
ID321380	321380	4	0.9885613322257996	53.18122860401474	8.772107002281174	0.0	93.0	93	1.6869768872523434	1		26659.867021276597	26651.0	20125.0	38069.0	2.5060275E7	3018.0157062851895	-0.9811110694064945	-917.6504539251861	-0.004593359655998327	0.004321208699010043	1.7409699103418472	1.6403269281224995	0.8143432765218986	1.0613554410976735	8.940630315454298	11.555607120243845	0.8413805456529946	0.9592044875063743
ID328037	328037	4	1.0	53.9555570929069	7.706672533755913	0.0	140.0	140	1.6784351772419346	1		26765.418006430853	26733.0	18559.0	35062.0	2.4972135E7	2932.5348314264756	-0.9810371080809754	-944.3689775298175	2.3274051830390733E-5	-1.0197921118683208E-4	1.7756102392707356	1.6144729195061853	-0.7932281892627601	1.0998080040969884	8.850320918328492	11.655453667496179	0.8186730955112661	0.96028880866426
ID340837	340837	4	1.0	54.14835705938598	7.76295579912407	0.0	231.0	231	1.6851822304812698	1		26869.680511182094	26828.0	16771.0	37732.0	2.523063E7	3241.3334755195797	-0.981035616883336	-857.6593732297109	0.0195171197442591	0.012636808688703408	1.799340529396311	1.600303938090099	2.223341086965574	1.124374243272659	8.921617810796228	11.704282657401187	0.8183967121174975	0.9508611955420471
ID348006	348006	4	1.0	54.27010082152908	8.038607353293107	0.0	280.0	280	1.6707555788862751	1		26738.030401737262	26756.0	17329.0	37025.0	2.4625726E7	3155.7304761663595	-0.9811500404098563	-882.0323359327983	-0.024634086810284686	0.03127159116813237	1.7683559217478964	1.5738739604888248	2.23331899563098	1.1235689554191925	8.769517773531723	12.124885170281306	0.7496012603877686	0.9451844262295084
ID318816	318816	4	0.9810628890991211	54.03969794355604	6.762151829475955	0.0	75.0	75	1.649337671037296	1		26799.732519422858	26686.0	20349.0	35635.0	2.4146559E7	2910.206380336698	-0.9810300994530734	-952.475788607047	-9.522620951419574E-4	-0.007481574219695071	1.7427278661838455	1.5602685546618136	-1.107671807726684	1.1169409656926526	8.546120843799473	12.95767594268659	0.6396238726454904	0.9268041237113397
ID333165	333165	4	1.0	54.0605679431743	8.238628367722582	0.0	176.0	176	1.6752772531327627	1		26698.69945945947	26845.0	18543.0	35323.0	2.4696297E7	2969.6134983345983	-0.9811134221585949	-934.0843974433262	0.02307220934485247	0.004994592925260442	1.7128275645029625	1.674804354390925	1.2222428346754244	1.0227030757427575	8.81704903517688	11.347062208103843	0.8605304618593	0.9651404786680547
ID339311	339311	4	1.0	54.08168587778861	7.950883989351592	0.0	220.0	220	1.689665298339961	1		26822.100956429334	26801.0	17421.0	36739.0	2.5239597E7	3206.0357521481696	-0.9810439608775219	-865.9549513065442	-0.010243909239447367	-0.040121584366396644	1.8391782478055712	1.5991388159287714	2.0566523582784875	1.1501054376804594	8.969149072441386	11.794321053248177	0.8102428648712275	0.9564115560060822
ID341864	341864	4	1.0	54.14729315291485	7.439865304509181	0.0	238.0	238	1.6784351772419346	1		26818.57911733047	26858.0	17958.0	36359.0	2.491446E7	3110.234374559697	-0.9810096085304717	-890.8651850995578	-0.002504756176743102	0.008384482531691597	1.7794386635895523	1.5891731017211996	-1.0823327741900526	1.1197261403822403	8.850320918328492	12.496978907260072	0.7121292251323231	0.9305347326336838
ID309099	309099	4	0.9487655758857727	53.99714261916467	5.902015395683122	0.0	6.0	6	1.6373691122783467	1		26799.61824324327	26745.0	20501.0	35281.0	2.3798061E7	2678.0300462290547	-0.9810404659288089	-1035.6247456997244	0.010909167499642238	-0.027222642541636262	1.8316084715869878	1.503715544162375	2.1996420853706544	1.218055155908667	8.422539563522061	13.596083766912717	0.5725656112597198	0.9082521783700664
ID345975	345975	4	0.9772630333900452	53.99150038127163	7.613418522671467	0.0	266.0	266	1.6525451650232865	1		26666.256666666628	26724.0	19219.0	34866.0	2.3999631E7	2619.8404199781485	-0.9811050355888247	-1057.028358126891	-0.008438823509723616	0.002323812143882126	1.9164193495117794	1.4552567954840765	2.361408996556819	1.3168942797304044	8.579392726951085	11.640920705734622	0.795594460264458	0.9440376569037654
ID315255	315255	4	0.9895851612091064	53.92295288768311	5.845354051211708	0.0	50.0	50	1.663495335612487	1		26703.53829321659	26715.0	19722.0	35070.0	2.4407034E7	2871.4334626653795	-0.9810396171286466	-962.3642728814445	-0.0015860879146168704	-0.0273472178182817	1.8410300867102964	1.5286782628730256	-1.1909707764492863	1.204328033846855	8.69346775489946	12.65378653682363	0.6822788424029217	0.9214105793450875
ID335734	335734	4	1.0	54.25667262211952	7.637006878043012	0.0	194.0	194	1.654375226674898	1		26703.95805739511	26732.0	18176.0	35944.0	2.4193786E7	3069.839250098168	-0.9810530954163643	-900.8329076718875	-0.0048053245134614	0.028801616560249783	1.7619694856427892	1.5515070258814636	2.212389621465025	1.135650342699386	8.598405231609153	12.958020248667205	0.6435028349224787	0.9329551315110882
ID317296	317296	4	0.9931038618087769	53.65755882385455	5.7725127650106005	0.0	64.0	64	1.6802370405383105	1		26803.797210300436	26701.0	20425.0	36279.0	2.4981139E7	2987.29881015839	-0.9810287684479729	-927.969861825656	0.018994392812525695	-0.0036155291916077853	1.7769701860406177	1.5923470092976755	1.493892072586895	1.1159440597212367	8.869333422986553	15.190629705634894	0.48300240251639964	0.8962536023054755
ID349041	349041	4	1.0	54.25599656143387	7.919805906481974	0.0	287.0	287	1.6883216279100786	1		26717.341825902346	26769.0	17941.0	35098.0	2.5167736E7	3064.836254808846	-0.9810860345550706	-904.3581747411499	-8.207275212175902E-4	0.004657968066217974	1.8557814165562434	1.557292906567887	-0.9685371971303453	1.1916713989574346	8.954889693947841	12.123397872931989	0.7656343116141228	0.9578037620742244
ID313725	313725	4	0.9798592329025269	53.97352846442336	7.019509518493552	0.0	39.0	39	1.658941548433838	1		26778.429198682752	26683.0	19848.0	35459.0	2.4395149E7	2928.155159595028	-0.9809941913344886	-944.0632477904021	0.018355780945972674	0.006295124644069882	1.7108505161605243	1.5689174781824327	-0.7935285570147275	1.090465585317157	8.645936493254304	14.393171501231562	0.524455814570648	0.9182231196365465
ID322943	322943	4	1.0	54.16965980389798	7.604129061296331	0.0	104.0	104	1.7207197662040636	1		26733.917177914107	26588.0	18154.0	38797.0	2.6145771E7	3181.529973238595	-0.9811277593851216	-873.69263220662	-0.008645003862769635	0.002746436121696799	1.76457346774108	1.680931260502901	1.2259290407208474	1.0497594453762227	9.3018679039575	12.033341259348223	0.8072490922545905	0.9645145391818633
ID344441	344441	4	1.0	54.03814648523639	7.800857987662978	0.0	256.0	256	1.7105783442131925	1		26693.73271413824	26665.0	18471.0	37461.0	2.5866227E7	2951.229787748835	-0.9809782057034923	-932.9194668776778	-0.0013061618844629516	-0.015055822580543048	1.801090795271245	1.649703666908586	-1.1654955107946707	1.0917662556005263	9.192546002173627	12.122214449962293	0.7861071574409976	0.944797264289204
ID343418	343418	4	1.0	54.13665116500442	7.995780376079285	0.0	249.0	249	1.712788109175612	1		26794.086330935235	26775.0	17104.0	37401.0	2.6070646E7	3111.621226160204	-0.981077304935994	-892.8992561046636	0.005170927414599437	-0.008476275586076672	1.8865709517267373	1.5959637036248342	2.223343120979449	1.1820888830001968	9.216311632996208	11.803770705941469	0.8312381864865839	0.9680479281078384
ID312196	312196	4	0.9920745491981506	54.068058352132276	6.38802414828119	0.0	28.0	28	1.6734700495289054	1		26792.25135427948	26806.0	19353.0	35563.0	2.4729248E7	2913.7190656591233	-0.9810232631898996	-950.712711084349	-0.01586663737686562	-0.00658464591404273	1.7819640492633682	1.5876258674977994	-0.7456004923543031	1.122408046973849	8.798036530518818	12.280501923043916	0.7331002878057867	0.946319018404908
ID317828	317828	4	0.992925763130188	53.904557798311075	6.156349885059988	0.0	68.0	68	1.6689434790267264	1		26804.621739130467	26732.0	21175.0	36520.0	2.4660252E7	2933.766723253439	-0.9810894319969228	-948.0213639569338	-0.003009496668362722	0.011618076775133029	1.7064086580422047	1.6035862795407347	-1.3958015720164694	1.0641202658150195	8.750505268873653	13.314898903545659	0.6202506785351741	0.936895674300254
ID350086	350086	4	0.9800885915756226	53.968605586342946	7.765940811090422	0.0	294.0	294	1.6748256350484991	1		26656.248917748915	26599.0	19646.0	35225.0	2.4630374E7	2767.1464415104087	-0.9810259297839157	-996.1319518171643	-0.012568558033114652	-0.002570928821325619	1.8327168060228307	1.5248423467196037	-1.0518330665381728	1.2019057642028095	8.81229590901236	12.895692217013185	0.6659009239892403	0.9483375959079285
ID310657	310657	4	0.9952399730682373	54.14981127960279	6.120794044411806	0.0	17.0	17	1.692796381657693	1		26846.428421052628	26763.0	19924.0	35683.0	2.5504107E7	2914.9500612301	-0.9810612268557164	-954.1785807848	0.010392190309870224	0.024695438456408505	1.7772958947064583	1.6195833428052375	-0.9393645953505797	1.097378472433565	9.002420955592994	12.224522325669474	0.7570165683965974	0.9648497198166068
ID316301	316301	4	1.0	54.23471625304531	6.565275355460624	0.0	57.0	57	1.692796381657693	1		26766.60168598522	26754.0	18077.0	36324.0	2.5401505E7	3162.0722464566657	-0.9810373195032129	-875.8651460350525	-0.0010312972854639732	0.0057422761459709724	1.7794306503831097	1.6152975228733777	-1.2122905690299741	1.101611700126775	9.002420955592994	11.797750889695816	0.8127757495664035	0.9619095987811066
ID319373	319373	4	0.9904893636703491	53.91025660400642	5.103602477043172	0.0	79.0	79	1.629495986500007	1		26783.010238907842	26868.0	17841.0	34752.0	2.3542266E7	2646.6104016923364	-0.981083833373368	-1049.717304027363	-0.0038540969824798843	0.001852004089456942	1.8536708534470945	1.4658845273724903	-0.9757562039874629	1.2645408412691876	8.341736418725297	11.959365626828879	0.7329089748856625	0.946091644204851
ID325517	325517	4	0.9818581342697144	53.89043614973541	6.264269495078104	0.0	122.0	122	1.5952462428989453	1		26693.59096313911	26791.0	18974.0	34089.0	2.244931E7	2465.9942584056575	-0.9810209525889232	-1119.0482394210508	0.00236975632247232	0.0072708062999990025	1.799930216891318	1.4089609300775368	-0.8735933767458749	1.2774876708556182	7.994758208715638	12.863735509874047	0.6071290221124004	0.9216438356164381
ID336271	336271	4	0.9926947951316833	54.278067467294946	7.474492266531411	0.0	198.0	198	1.6598533053306102	1		26658.19890109894	26782.0	19450.0	35078.0	2.4258961E7	2837.8358197247353	-0.9810600049946736	-973.1711922177079	-0.005985288279505396	0.010007423149741226	1.7765237275054029	1.537206916436699	-1.098028175544805	1.155682887261169	8.655442745583347	12.470879216650157	0.6993667904961791	0.9430346970481618
ID329608	329608	4	0.9873327016830444	53.89499154189532	5.739025716126503	0.0	151.0	151	1.6994864210931604	1		26798.330543933087	26593.0	21383.0	39626.0	2.5619204E7	3368.003259743376	-0.980913169960195	-817.8280299283948	0.017040063560268586	-0.037112043603894355	1.7729755164594776	1.6295919544630435	1.2641430796965891	1.0879874017564597	9.073717848060722	16.599250751015813	0.41382637195156724	0.8809413936317476
ID327050	327050	4	1.0	53.77143898496075	7.67824201201324	0.0	133.0	133	1.7220381572284333	1		26768.44285714285	26665.0	19070.0	38027.0	2.6233074E7	2921.5141487153583	-0.9810562624299914	-949.0156099816163	0.005535228176243836	-0.004870055472689061	1.7734190168801183	1.7022998366952986	1.5382576928226501	1.0417782923147572	9.316127282451044	12.220721364560244	0.783883626477709	0.9441233140655098
ID333707	333707	4	0.9761261940002441	54.15977454988205	7.689091604237292	0.0	180.0	180	1.6693966883980214	1		26772.20151679305	26707.0	20745.0	35577.0	2.4710742E7	2819.47802866787	-0.9809764867424192	-979.2943272139213	0.0036378436361864082	0.006761155714912346	1.7758286650599246	1.5798636366641363	-1.1113590031329221	1.124039204300927	8.755258395038178	12.74483757978177	0.6773454559491239	0.9374045801526719
ID334741	334741	4	1.0	54.51451609009643	7.299569615187503	0.0	187.0	187	1.7127881091756132	1		26704.34055727554	26703.0	17298.0	37007.0	2.5876506E7	3185.62285216172	-0.9810582333783459	-868.3439861444984	0.0022375560148690556	-0.00538033403494485	1.7735413705573835	1.6500030795541727	-1.1190393295142014	1.0748715517770977	9.216311632996216	12.789927110486742	0.707996117852498	0.9362626750362146
ID309655	309655	4	0.9963390231132507	53.82564823368464	6.462551377392051	0.0	10.0	10	1.6856310738053784	1		26850.231914893604	26822.0	20293.0	36376.0	2.5239218E7	2981.195650639783	-0.9809698538127022	-928.5410209528303	0.010028315351083027	0.004660867517033193	1.7101119359691095	1.6599134294154172	-1.3894162795256904	1.0302416413194337	8.92637093696075	12.758763077437886	0.6890768317544339	0.9432446007031641
ID320402	320402	4	0.9968291521072388	53.8504965637006	7.771136878297419	0.0	86.0	86	1.6589415484338383	1		26801.46652030735	26628.0	19493.0	39001.0	2.4416136E7	3332.605737377429	-0.9809744293880532	-829.3247231593248	-0.001542210187023559	-0.0186062281849168	1.6530639567042362	1.56885101623164	0.9111694483534108	1.053678099195725	8.64593649325431	15.846480034262715	0.4326695078905615	0.9099549774887439
ID342418	342418	4	0.9904912710189819	54.11204378563893	7.346961671623735	0.0	242.0	242	1.7092511139519018	1		26836.078674948247	26866.0	19613.0	35928.0	2.5923652E7	2866.358618629464	-0.9809683884384683	-965.157020789594	0.00598485705423138	0.003193801509251612	1.815764333716262	1.635865809822954	-1.2916462977424044	1.1099714431422574	9.178286623680087	11.566178445949719	0.86216760976364	0.9621325361235676
ID341407	341407	4	1.0	54.13103402831235	7.625446139596653	0.0	235.0	235	1.6945829746421852	1		26806.781645569634	26801.0	17189.0	37125.0	2.5412829E7	3156.3420294989046	-0.9810343719399132	-878.6331982988227	-0.025717148345003715	1.7978444384508883E-4	1.8205630130726531	1.6094530531250288	-0.9943349154673443	1.1311687591866804	9.021433460251064	12.380849363737925	0.7395789385768845	0.9419354838709683
ID332186	332186	4	0.9874188303947449	54.132070001652224	6.665261958555887	0.0	169.0	169	1.6479611196740658	1		26689.503893214667	26700.0	19132.0	34946.0	2.3993864E7	2535.2123799615765	-0.9810845059719254	-1092.0559223355112	-0.0011405948960745433	-0.0173334959467717	1.859735170697647	1.4877832327160183	-0.9703879994931627	1.250004120091213	8.531861465305932	11.948365685487904	0.750994311185382	0.9334373374934997
ID337818	337818	4	1.0	54.63693851120686	7.113247037856879	0.0	209.0	209	1.662130509454409	1		26771.440306681292	26805.0	18015.0	36456.0	2.4442325E7	3277.0235835102517	-0.9809740735647653	-842.430112017576	0.01208710146033653	-0.00914787641393775	1.7664686210732015	1.607863522486228	-0.9997026004062987	1.098643383825092	8.679208376405926	12.677398075688414	0.6786247961511175	0.9456240290005179
ID314276	314276	4	0.9935839772224426	54.336035595071145	6.281818829544249	0.0	43.0	43	1.6802370405383105	1		26761.03437164341	26674.0	19815.0	35808.0	2.4914523E7	3037.165007484494	-0.9811014213422234	-914.848681038114	0.0022903513437880093	0.012112407939406157	1.7276733072844075	1.6420056011359692	-1.0178371545793108	1.052172602876124	8.869333422986552	11.96082578413575	0.779073650687406	0.9688473520249217
ID331169	331169	4	0.9839258790016174	54.04073728297386	7.572716397270975	0.0	162.0	162	1.6548324258619254	1		26718.45172031077	26579.0	19973.0	35726.0	2.4073325E7	2858.3269016739755	-0.9811260787902013	-971.833954971249	0.0317844305838544	-0.06762496723059713	1.6537662799249153	1.5652056938772976	-1.251754339628496	1.0565807972677617	8.60315835777367	17.322325971308445	0.3602926206971977	0.8855185909980435
ID324514	324514	4	1.0	54.12757173479416	7.607049108946868	0.0	115.0	115	1.704375760509674	1		26764.361746361734	26679.0	18902.0	36773.0	2.5747316E7	2931.844581392478	-0.9809638299692394	-940.847773646542	0.0037105613758180813	0.0018429323930161448	1.7314097349711997	1.6999606147946467	-0.5302251879856151	1.0184999110584405	9.126002235870411	11.826924349803335	0.8198734013611478	0.9638554216867466
ID330147	330147	4	1.0	54.088479547753614	8.018684231659192	0.0	155.0	155	1.7329857446504873	1		26652.0962888666	26601.0	17969.0	36964.0	2.657214E7	3013.8128712392963	-0.9810682816691789	-916.5460427546979	-0.01620724997602536	-0.0024798009940990087	1.8172896318431702	1.6746992944942967	-0.9072023723852055	1.0851438451175386	9.434955436563937	11.325841069741983	0.9242911422672826	0.9846230158730159
ID321955	321955	4	1.0	53.84815675962015	8.03662503236468	0.0	97.0	97	1.6675831118839328	1		26698.859934853455	26552.0	18776.0	38466.0	2.458965E7	3240.447647372262	-0.9809927827933193	-850.4817090414543	-0.003464026650058229	-0.014913029523850862	1.6569878599228967	1.6133341578714446	1.36089541773087	1.0270580659551936	8.736245890380108	16.886144319493845	0.38501151600380834	0.9117063492063487
ID338349	338349	4	1.0	54.37238844573212	7.395715091761331	0.0	213.0	213	1.6442846820334511	1		26780.130726256986	26914.0	17785.0	35681.0	2.3968217E7	3148.4312232372627	-0.9810137665997465	-878.9916796301926	0.013794079607453862	-0.0016441935106127849	1.7914391098585483	1.5457332145159774	-0.9781466064342659	1.1589575051083507	8.493836455989808	12.420612097539898	0.6918751958822235	0.9420137058513443
ID323501	323501	4	1.0	53.96589796657665	7.322431926950591	0.0	108.0	108	1.6968135705460923	1		26750.30631578947	26658.0	18849.0	37887.0	2.5412791E7	3087.608010143365	-0.9810670248497452	-897.8760968201979	0.004741389418212504	-0.0030836352464665407	1.7557258918968135	1.6401041894328239	-1.542240479658144	1.0704965594313698	9.045199091073643	12.474714955863368	0.7304100373396559	0.9510244877561218
ID328619	328619	4	1.0	53.97646364336668	8.230879914532787	0.0	144.0	144	1.7043757605096739	1		26708.56680584552	26562.0	17603.0	38392.0	2.5586807E7	3219.315001619032	-0.9810487090338348	-858.9519650775629	7.414331583684454E-4	0.02251661484849979	1.7533070620115223	1.6861502804081	-1.0474887989267008	1.0398284674763203	9.12600223587041	12.33048991415047	0.7542750985601537	0.9519087754090225
ID339882	339882	4	0.986626148223877	53.88888174199567	7.445681452028519	0.0	224.0	224	1.6401388392858232	1		26865.959459459442	26841.0	19868.0	35690.0	2.3856972E7	2814.110111743189	-0.9810806201577915	-990.1228070059494	0.017918664452448677	0.001319987735836935	1.784412330863077	1.4872894062300457	-1.1925989385390656	1.1997747871990652	8.451058320509157	13.566127815000533	0.5770442977649518	0.9164948453608244
ID347562	347562	4	1.0	53.87497133322656	7.890437225721714	0.0	277.0	277	1.7017105895898588	1		26722.035343035364	26673.0	17664.0	36628.0	2.5706598E7	2941.229615517113	-0.981097825061845	-943.1290763189583	-0.005466729024574138	-8.052167635108164E-4	1.8526053620845482	1.583346262961642	2.0502041633302324	1.1700569896942556	9.097483478883317	12.242629857742442	0.7627490950147451	0.9522388059701485
ID327604	327604	4	1.0	53.51360349419201	8.424278242858477	0.0	137.0	137	1.7003764376093116	1		26764.096436058724	26743.0	18514.0	38210.0	2.5532948E7	3040.31371523034	-0.9811057195326442	-914.2177157754493	-0.004420654820584072	0.012784404816007662	1.7750137930740018	1.6235684276607025	-0.8385645058257276	1.0932793240082326	9.083224100389772	12.123901199396123	0.7765422971944467	0.9666160849772385
ID336821	336821	4	0.9957992434501648	54.26031249795206	6.610792771997061	0.0	202.0	202	1.5999813267559224	1		26716.2432113341	26727.0	17944.0	34432.0	2.2628658E7	2586.345256750154	-0.9810795985326952	-1071.2548029891932	0.037665249241797254	0.0032275710445617174	1.8460039807796578	1.3616085725981264	2.132740270370939	1.3557523196679364	8.042289470360792	14.625178602440526	0.47248411071356367	0.914594594594594
ID346548	346548	4	1.0	53.906080415561185	8.120342025174374	0.0	270.0	270	1.6833856604284274	1		26664.818763326235	26755.0	17095.0	36831.0	2.50116E7	3044.8770113219025	-0.9810418420542006	-906.3381691840152	-0.009349751716253631	0.002035574788110655	1.8515939164136068	1.5523409733637186	-0.893308844408373	1.1927752653474362	8.902605306138172	11.906501333333503	0.7891483515486157	0.94931576279777
ID311216	311216	4	0.9958080053329468	54.15798447913563	6.468395522320778	0.0	21.0	21	1.6985959382334441	1		26857.300420168078	26697.0	19706.0	36738.0	2.556815E7	3131.168231219382	-0.9810375527710247	-887.5180564759057	-0.0058698004140626744	-0.00341133097895356	1.735196981540981	1.673145507382456	1.2526667071388762	1.0370867171353202	9.064211595731702	11.516655161169464	0.8587903840709002	0.96900406504065
ID312764	312764	4	0.9952772855758667	53.97679433286362	6.922213929833169	0.0	32.0	32	1.6815871709614916	1		26796.7094017094	26730.0	19475.0	36451.0	2.508172E7	2976.0112789730174	-0.9810407517254552	-931.8431641462245	-0.02207353909418284	0.008849522924764026	1.73145975850476	1.626719567209409	-1.1985375065615742	1.0643873679315419	8.8835928014801	12.040024291845803	0.7700940736393739	0.9530851606323296
ID334269	334269	4	1.0	54.454426773760396	7.113262469312826	0.0	184.0	184	1.7132297201431614	1		26727.50668036999	26673.0	17172.0	37402.0	2.6005864E7	3160.5806716980483	-0.9810603999323453	-876.0855241420003	-0.018686870499624725	-0.0028851541398678842	1.8163424153529495	1.6182955795352019	-1.0654738596649913	1.1223798904985143	9.22106475916073	13.161429042425812	0.6689364217031823	0.9449585971748662
ID318395	318395	4	1.0	54.2530471865389	6.309164286386146	0.0	72.0	72	1.673017943604262	1		26827.21969696972	26942.0	18573.0	34782.0	2.4788351E7	3034.909848070799	-0.9810854729752215	-917.0039912119219	0.0028386181199086735	-0.009972701044467878	1.8245933685766311	1.5621317210803352	2.1857711404158082	1.1680150552955826	8.793283404354304	12.275483112668173	0.7333034836967498	0.9334006054490414
ID322500	322500	4	1.0	53.999718840590795	7.144302176861518	0.0	101.0	101	1.7215988057332798	1		26709.869520897	26632.0	17914.0	37369.0	2.6202382E7	3010.421433189516	-0.9810248374605436	-917.4216041298341	0.002127116797711212	0.0023630571233296967	1.7715050905947314	1.6840422494053426	-1.0949764138095368	1.0519362511363792	9.31137415628653	11.843989702997073	0.8341182047856947	0.9683638161146811
ID345541	345541	4	1.0	54.23108609862267	8.028403283849595	0.0	263.0	263	1.6914551985222805	1		26757.53431890183	26750.0	17559.0	36219.0	2.5339385E7	3173.854809307628	-0.9809150064299937	-866.6193697877706	-0.009241694573696585	0.014289541347016495	1.8717942500793165	1.5484067563071258	-0.9570587609774197	1.2088517713158615	8.988161577099453	11.63726829074721	0.8340241788975622	0.9483450351053156
ID310213	310213	4	0.9772891998291016	54.278318916257234	5.95539655178193	0.0	14.0	14	1.6860797976450335	1		26823.668437832097	26738.0	21107.0	36758.0	2.5241072E7	2802.7529514694743	-0.9809151163136407	-983.7964681206304	0.01207424258796656	0.01229951337214334	1.7276843421570867	1.6424864698231312	-0.8325117978209168	1.0518712780283237	8.931124063125266	12.366299784255887	0.7338992524274364	0.9504299443601417
ID335300	335300	4	1.0	54.30090730688295	6.967968921261812	0.0	191.0	191	1.664859042907188	1		26725.231693989102	26691.0	18402.0	36585.0	2.4453587E7	3101.8923720232187	-0.9811183647906803	-895.3782736399685	0.008423761797545714	0.028228803965259997	1.7668637704894494	1.5811183479174402	-1.1491084973557963	1.1174772418628007	8.707727133393018	12.866461858700369	0.6609923019730016	0.9304215337734891
ID340420	340420	4	1.0	54.08720089812783	7.566245766906355	0.0	228.0	228	1.7123463843174156	1		26855.753099173562	26802.0	17199.0	37160.0	2.5996369E7	3137.606218077965	-0.9810139630053264	-884.5242831835056	-2.304129846983267E-4	-0.002159345977541527	1.8258975177588885	1.6156222243409775	-1.1270151833109925	1.130151275619945	9.211558506831697	11.773738493670798	0.8350533217123142	0.950465914664051
ID320960	320960	4	0.9957765936851501	53.889904681471485	7.074768751982744	0.0	90.0	90	1.6959216842450264	1		26783.341361256542	26665.0	19894.0	39177.0	2.5578091E7	3372.575084244082	-0.9809992432626491	-820.0321877162313	0.002248816372718424	-0.011179422143638176	1.7862926061818438	1.6089779559757087	1.0660655915007475	1.1102032812491882	9.035692838744602	13.922336308159093	0.5857969177768612	0.9277696437286476
ID314817	314817	4	0.9957405924797058	53.86311329279177	5.249821511303959	0.0	47.0	47	1.7008212712173412	1		26714.879832810864	26679.0	19106.0	34634.0	2.556614E7	2711.5756503389803	-0.9810404171528053	-1019.5760319668984	0.0025398672545085344	-0.011710093577415703	1.8424909721662062	1.5807584098037197	-1.1944414226214106	1.1655740439141395	9.087977226554273	12.515228933367265	0.7291208163680535	0.9574361542313459
ID349647	349647	4	1.0	53.99041483154188	8.115601314331945	0.0	291.0	291	1.6838349826466052	1		26680.690501600813	26698.0	17208.0	37052.0	2.4999807E7	3048.153144119543	-0.9810457103338547	-906.0913982807781	0.01774712602226735	0.007104444756791331	1.8250895703271313	1.573790758653809	-0.8397503565244417	1.159677396942068	8.907358432302678	11.626027963440329	0.8281253254576735	0.952235772357723
ID319951	319951	4	0.994708240032196	53.78685310363471	7.098114140296458	0.0	83.0	83	1.6797867559153141	1		26914.504833512357	26698.0	20274.0	40495.0	2.5057404E7	3622.986070556955	-0.9808893230120336	-762.594486064948	0.003655883600572419	-0.060831466804766025	1.733297993129307	1.5671492564841556	0.978233082057198	1.1060197271942689	8.864580296822034	16.50949801146662	0.4086959233372241	0.8919177427068383
ID348616	348616	4	1.0	54.37088518537961	7.225610971905273	0.0	284.0	284	1.6703027382277649	1		26701.755965292803	26732.0	17074.0	36530.0	2.4619019E7	3192.2223430728745	-0.9810160384311303	-864.501889295314	-5.210269181825815E-5	0.009519629135167048	1.7858926423642285	1.554128209405379	-1.1803608163555013	1.1491282582455178	8.764764647367212	12.076370722695561	0.7552265508163968	0.954945624029001
ID332759	332759	4	1.0	54.20170108415328	8.038744671614957	0.0	173.0	173	1.730801766788902	1		26702.8986828774	26674.0	17210.0	37521.0	2.6355761E7	3124.9728173857593	-0.9810420257360843	-884.3778205144955	-0.0029169879335579625	0.011552046673421646	1.8417693410212999	1.6490590050904976	-0.8924203652523234	1.1168607886897453	9.411189805741364	11.628013228567418	0.8746682498499097	0.9663250366032214
ID344022	344022	4	1.0	54.10261568797322	7.526334814593453	0.0	253.0	253	1.7119045454804078	1		26788.67114788009	26740.0	18115.0	36578.0	2.5904645E7	3012.4520743806006	-0.9810494066784541	-920.7232031109758	-0.0014673489701806613	-0.00770569173449043	1.8722603428797786	1.5945106572974106	-1.2076267511341507	1.1741911753999408	9.20680538066718	12.092128429301054	0.7912492741343723	0.951375245579568
ID308690	308690	4	0.9867051243782043	53.93167914184203	6.310599364597725	0.0	3.0	3	1.6712082968403588	1		26787.642470205865	26728.0	20493.0	36548.0	2.4724994E7	2891.537417665643	-0.9810058416663853	-956.9455175402522	-0.010265731456789762	0.006261116250106461	1.7550964847505834	1.5813777963770994	1.3668504572486284	1.1098527428243077	8.774270899696228	13.073643102132896	0.6451009075964591	0.9342105263157892
ID350675	350675	4	1.0	53.97375527345539	7.877423341858016	0.0	298.0	298	1.6811372479645523	1		26685.501072961353	26671.0	17377.0	36901.0	2.4870887E7	3016.7898362693354	-0.9810857795799725	-917.653734523277	0.0038360522784586593	0.0010020801573222427	1.8497321611536388	1.5508337168243918	-0.7862217022048531	1.1927340378833746	8.878839675315586	11.632740793495692	0.8245214834938581	0.9559877175025586
ID343005	343005	4	1.0	54.1422809379851	7.953994029919802	0.0	246.0	246	1.6829362182470273	1		26739.07905982906	26797.0	18517.0	36471.0	2.5027778E7	2928.445624849483	-0.9811179155416598	-948.8783698181775	-3.533600897496504E-4	-0.004076404647558677	1.8219067660257167	1.5579808635815162	2.1252496925087074	1.1694025315801906	8.897852179973649	12.598798647938498	0.7044282757682845	0.9327354260089691
ID313311	313311	4	0.995783269405365	54.01226554976584	7.887467466477523	0.0	36.0	36	1.6968135705460918	1		26676.412381951748	26621.0	18892.0	35836.0	2.5422621E7	2910.230899350703	-0.9810883669555944	-951.0625140669313	0.011036135600379905	0.030322849476816568	1.7375622807760236	1.6459665929344498	-0.5697009378602479	1.055648570411308	9.04519909107364	13.362606222512513	0.6365692463709708	0.9615967660434562
ID316888	316888	4	0.9960765242576599	53.909372724116814	6.576153811043338	0.0	61.0	61	1.66395002889298	1		26728.214442013108	26690.0	19680.0	35825.0	2.4429588E7	2916.1892213973047	-0.9810124287832658	-947.0858239596092	-0.0013194237994454698	0.0016900311281103973	1.7359840512975064	1.5790608659460854	-1.2198962121924062	1.0993775406227937	8.698220881063985	12.233211676170415	0.7303975617521354	0.9384615384615381
ID311780	311780	4	1.0	53.97960998416976	6.952783784282661	0.0	25.0	25	1.7012659885137946	1		26814.570833333335	26662.0	18776.0	37625.0	2.5741988E7	3137.232779240343	-0.9810034740694407	-882.7758885180637	0.008251709401058462	-0.006324986007497435	1.7483233412437913	1.6832141680947557	0.9495391894432926	1.0386814550300116	9.092730352718796	11.528994560518662	0.8596492876298403	0.9642137096774187
ID329188	329188	4	0.9569420218467712	54.1341421515577	5.982064899033968	0.0	148.0	148	1.701265988513795	1		26742.51716961498	26653.0	20404.0	35015.0	2.5699559E7	2484.9381938085794	-0.98101040220761	-1111.9225396719214	0.058607488286218264	-0.009234494737977841	1.782567869576633	1.5541930748758497	-1.0303731913965684	1.1469410708312582	9.0927303527188	15.220549753006704	0.4932232017362282	0.932715748415407
ID347110	347110	4	1.0	53.80122822760344	7.929447891940818	0.0	274.0	274	1.6734700495289059	1		26704.036796536766	26708.0	18541.0	35735.0	2.467453E7	2900.1234719388594	-0.9810936278231607	-955.6363862253959	-0.02669160860968607	0.05485476734097183	1.9519553027052534	1.4729165366794315	2.178756557564003	1.3252314398654084	8.798036530518822	13.513750590974858	0.6054019649549763	0.923192019950124
ID315875	315875	4	0.9893922209739685	53.97826975611505	6.403442308026839	0.0	54.0	54	1.679336350556389	1		26784.14516129031	26722.0	20444.0	35746.0	2.4909255E7	2876.190587643882	-0.9810541650507127	-964.4270022886222	0.006515628979043156	0.00903642802843166	1.7408087194208686	1.6269102363960588	-1.1283766084034972	1.0700090763932486	8.859827170657518	12.296652408755623	0.7363110537234419	0.9385699899295061
ID331757	331757	4	1.0	54.18676360382293	7.834496573760911	0.0	166.0	166	1.7123463843174154	1		26638.574819401456	26559.0	17482.0	35764.0	2.5812779E7	3100.1146104556074	-0.981089654030829	-891.6049139471742	-0.02189372077483507	0.008123810904059378	1.80296075669659	1.6554035523417803	2.330838613946498	1.0891366966961447	9.211558506831693	12.097971844335984	0.7908931971774535	0.967548676984523
ID345068	345068	4	1.0	54.01845197245175	7.925490041910822	0.0	260.0	260	1.6639500288929794	1		26731.785087719312	26720.0	18049.0	36511.0	2.4379388E7	3021.512021783064	-0.9810226298975436	-914.6956806759242	0.005929038959795599	0.04076938512081806	1.892726971286253	1.4594240007498378	2.2013910665529526	1.2968999895258597	8.69822088106398	12.980023094603046	0.6487679179121569	0.9228441754916789
ID324078	324078	4	0.9947295188903809	53.89163960277502	7.906947453385949	0.0	112.0	112	1.698150521695504	1		26730.50261780104	26693.0	19026.0	36181.0	2.552763E7	2931.3011579786075	-0.9812056348033596	-952.1580711919872	-0.008709028676457614	0.02793710446755849	1.7799477495751936	1.6529355850077905	-0.6687730158732715	1.0768403594909626	9.059458469567195	12.68146370620469	0.7079023209871577	0.9393790044356826
ID325097	325097	4	0.9770402908325195	54.05261461776851	5.803759902137028	0.0	119.0	119	1.2830074624519239	1		27183.64705882353	26702.0	21593.0	35827.0	1.4787904E7	3397.064668414625	-0.9806565475109311	-811.3660756971426	5.46104534857108E-4	-0.0012563714807626	1.4356332662061937	1.1598490154233074	-1.0557642923678607	1.2377759924917762	5.171401266993227	8.547406813563043	0.8895069631876181	0.9722966934763179
ID328171	328171	4	1.0	53.806890339399786	7.6003929735572004	0.0	141.0	141	1.7083657209300727	1		26725.193381592533	26751.0	18566.0	35223.0	2.5843262E7	2854.058472931602	-0.9810108132768625	-967.5098941949349	-0.011830019011595637	0.0030580061763880654	1.8182357642992133	1.620751780713847	2.0099190907414126	1.121847148918995	9.168780371351051	13.103574159056121	0.6710299307853005	0.9479115479115475
ID330730	330730	4	1.0	54.10603221853996	7.669872986803526	0.0	159.0	159	1.697704988296337	1		26593.43991640545	26659.0	18556.0	34742.0	2.5449922E7	2933.8438945679627	-0.9810844856702914	-940.2768960096181	-0.005264332607088687	6.461883285414146E-4	1.7404815756881113	1.678170320826242	0.3458862736197302	1.0371304712570477	9.054705343402674	11.792800458625292	0.8181826880676434	0.9650455927051679
ID309237	309237	4	0.9885741472244263	54.18997107734818	6.033931898576959	0.0	7.0	7	1.6788858243643638	1		26829.045940170938	26707.0	20293.0	36463.0	2.5111987E7	2941.028464847344	-0.9809473023677097	-939.3451533022941	0.00686074192659261	-0.001833036787220105	1.7400516546655846	1.6355999359405018	-1.0233594601481348	1.0638614103790736	8.85507404449301	12.920852513693848	0.666530032499031	0.9352409638554222
ID340980	340980	4	0.9968479871749878	54.03004420219904	7.144535953156625	0.0	232.0	232	1.6484200978530457	1		26873.10190369538	26948.0	18911.0	35213.0	2.399768E7	2870.84883224995	-0.9811303696323469	-973.42118959423	0.01845833716596189	0.012447823440274133	1.7498068280940087	1.5667129904155277	-1.0766122248855214	1.1168649515249889	8.536614591470446	12.43026477452669	0.6942801991573896	0.9543039319872474
ID321522	321522	4	0.9803571701049805	53.63027595540886	8.174896520055352	0.0	94.0	94	1.7334222100256622	1		26661.764112903227	26644.0	20812.0	37558.0	2.644847E7	2951.2830039026335	-0.9810160757889895	-933.6802092564981	0.023015953375919412	0.01902822466047611	1.7795210939997461	1.6849758722902117	0.9200921631929111	1.056110727319216	9.439708562728462	13.83465172134022	0.6197720534250305	0.9461648404001909
ID337395	337395	4	0.995846152305603	54.58478926606599	6.409510074341122	0.0	206.0	206	1.6761801242590084	1		26707.414424111932	26729.0	17355.0	34868.0	2.4811188E7	2685.639944415804	-0.9809731373821179	-1025.4251998936486	0.030973085533370175	-3.4978688167275866E-4	1.9269318256485533	1.4795423548428384	2.3221613676758253	1.3023836859697322	8.826555287505919	13.132083263550019	0.6431819595661461	0.9238805970149256
ID339443	339443	4	1.0	54.03041757763039	7.398048851466492	0.0	221.0	221	1.6945829746421852	1		26836.913593256024	26855.0	17694.0	36371.0	2.5468231E7	3053.608567180071	-0.9809550087488441	-905.3520925010172	4.5937902867330195E-4	-0.001504493627903026	1.8175738352706767	1.5823002529099617	-1.2414317068796916	1.1486908580896895	9.021433460251062	12.127902671302412	0.7707508426997997	0.9547283702213278
ID318963	318963	4	0.9785270094871521	53.845410762729585	5.911786835304995	0.0	76.0	76	1.6502547340333915	1		26818.7048997773	26798.0	20833.0	35369.0	2.4083197E7	2903.4089748708448	-0.9810795530332729	-957.927001449997	0.00374825496349638	0.02746630105116242	1.7314738185508862	1.5628413188298682	1.947762760691012	1.1079012294397723	8.555627096128504	12.946801019869223	0.6414115329798434	0.9292720702116665
ID342013	342013	4	1.0	53.98272137059251	8.042551921335953	0.0	239.0	239	1.65757297274501	1		26789.930540242556	26848.0	17653.0	36672.0	2.4298467E7	3056.4522770133485	-0.9811174515209455	-910.8447437176023	-0.004288410862210925	-0.010611733177646746	1.8233585330143753	1.541373908753627	-0.8815730523796141	1.1829436859280722	8.631677114760764	11.259018295085479	0.8556654583754302	0.963395225464191
ID346111	346111	4	1.0	54.14973390606952	7.7835597770154745	0.0	267.0	267	1.68203697360989	1		26706.392933618827	26675.0	18649.0	35985.0	2.4943771E7	2966.472963700474	-0.9810208438503792	-930.6924089669462	-0.02107968463106507	0.02337187981795189	1.8295102099907015	1.547909032052323	-1.1310307685753755	1.1819235963530832	8.888345927644618	12.330835909766806	0.7345912917802276	0.9463562753036439
ID348153	348153	4	1.0	54.20219577247514	8.214978801528183	0.0	281.0	281	1.7017105895898588	1		26713.6666666667	26753.0	17106.0	37339.0	2.5484838E7	3071.3658804282036	-0.9811385831551702	-904.8737384550351	-0.007494289995299209	-0.004797472494301434	1.8242745463219219	1.616662832613855	2.2287631550829876	1.1284199212846353	9.097483478883316	11.715829324526364	0.8328850506110953	0.9579579579579581
ID335864	335864	4	1.0	54.32212463502169	7.651329231024354	0.0	195.0	195	1.6739220333452576	1		26674.78856526428	26689.0	17377.0	36903.0	2.4727529E7	3170.9554498551843	-0.9811756958078495	-876.9375983344589	-0.006696628573809833	-0.008382021198857304	1.7461257826332133	1.6166137660484372	2.2418472608402813	1.0801131471874994	8.802789656683334	11.73616898230319	0.8031145247695779	0.9429735234215888
ID333306	333306	4	1.0	54.32537805175443	7.5706453287344235	0.0	177.0	177	1.6520873328590715	1		26710.325942350326	26908.0	18656.0	34597.0	2.4092714E7	2944.270970437634	-0.9811087267631726	-942.2959304567223	0.016503394354354956	-0.0012845886033978223	1.726237180177117	1.613171324575083	-1.5323598517812256	1.0700891801630656	8.574639600786579	11.342089876544222	0.8376055968057483	0.9544973544973543
ID334853	334853	5	0.9914970993995667	36.85681587616166	61.30429073592997	0.0	187.0	187	1.6802370405383102	1		24774.166309012882	24727.0	17621.0	34122.0	2.3089523E7	2723.975778944672	-0.9810526597047886	-941.8242471992645	-0.0028927483147388683	6.717977152500736E-4	1.836536119209539	1.552082792552396	-0.7064326609721551	1.1832720058633988	8.86933342298655	11.988504217030698	0.7754804342217769	0.957414058491533
ID320517	320517	5	0.9968100190162659	35.62162493585475	64.35345270618389	0.0	86.0	86	1.6662216340856844	1		24617.61371055497	24616.0	17374.0	33947.0	2.2623587E7	2740.401551660525	-0.9810638034685918	-930.8211524656201	-0.008024560407929728	-0.0032913128980957716	1.8760731666868022	1.5237811038415991	2.3055376546485498	1.2311959781867887	8.72198651188656	12.736046115365374	0.675703282855823	0.9216474133601206
ID316416	316416	5	0.975811243057251	36.41016679790781	62.13801085865977	0.0	57.0	57	1.7403907696219714	1		24700.629258517045	24674.0	18247.0	33119.0	2.4651228E7	2532.6930815956243	-0.9810769390661035	-1011.2700108273864	7.88248726405094E-4	0.004629310384941121	1.8406734364949469	1.6568944945029487	-0.7210668104269947	1.110917709366359	9.515758581360712	12.316513459847911	0.7882749174139709	0.9560649474689588
ID319489	319489	5	0.9820311069488525	36.05873669636634	63.26097421620835	0.0	79.0	79	1.6657675608699813	1		24672.820846905546	24606.0	17321.0	33250.0	2.2723668E7	2649.270701417849	-0.9810437536466547	-963.9588550503106	0.040345519247485376	0.0026416081927087436	1.8049478707773046	1.540980574629323	-0.5913384030413193	1.1712982632577817	8.717233385722052	14.435640903074574	0.5256738789739821	0.9395491803278686
ID309763	309763	5	0.9804206490516663	36.76326952722164	60.54415804923634	0.0	10.0	10	1.694136503029999	1		24920.401052631587	24883.0	18295.0	33387.0	2.3674381E7	2578.886414783941	-0.9810263968800782	-999.271934194438	-2.9259725156275687E-5	-0.0011989969330278112	1.8483430529088354	1.559181784551482	-0.7233786064283133	1.1854570590949627	9.016680334086551	12.493382351464927	0.7259328909867124	0.9523092369477908
ID342530	342530	5	0.9831210970878601	38.05912541942237	63.544101126187556	0.0	242.0	242	1.7021550745366032	1		24806.539184952966	24839.0	17910.0	33567.0	2.3739858E7	2699.031994416411	-0.9810634453974091	-952.3229964945896	0.0054573115063608025	0.018744281699462108	1.8510095002727494	1.5966539515958431	-0.5746489387021354	1.1593053700976845	9.102236605047834	11.842051249396688	0.815650509729388	0.9594188376753506
ID328719	328719	5	0.9697500467300415	36.05157209587651	61.611919275236446	0.0	144.0	144	1.7356028904828633	1		24733.092276830495	24732.0	18522.0	33231.0	2.4658893E7	2648.8442291898896	-0.9811353612349706	-971.2531248351337	0.01006339181769972	0.02269035363127384	1.8203221488293182	1.6354164650452092	-0.45909564773869627	1.1130633619852894	9.463474193551034	13.944783053719712	0.6115570005815337	0.948095238095238
ID330261	330261	5	0.9829205274581909	36.96488288390201	61.05767386658842	0.0	155.0	155	1.6447446861498873	1		24765.165919282488	24796.0	17521.0	32890.0	2.2090528E7	2655.5074902551664	-0.9810319598713483	-964.6825064459507	0.04352060631435032	0.014263235993301999	1.7686357028590627	1.5151762739257726	2.338926409274479	1.167280489600451	8.49858958215432	13.175856412639641	0.6151754759304833	0.9571734475374734
ID314389	314389	5	0.9489240646362305	36.3795854490079	62.1431724065449	0.0	43.0	43	1.271160417783076	1		25079.58161350845	24725.0	19715.0	34142.0	1.3367417E7	3518.396415667455	-0.980748814413055	-726.2829088222613	0.012816642335779496	-0.004097158997880108	1.323329996334329	1.2482295639960006	-0.17965995523346368	1.0601655612913916	5.076338743702922	8.804569293966711	0.8228946281166338	0.9561324977618623
ID331284	331284	5	0.986096203327179	36.89292683429599	61.22189097205071	0.0	162.0	162	1.7034878335098387	1		24736.99792315683	24706.0	17124.0	33590.0	2.3821729E7	2701.7329539126627	-0.9809994862619142	-945.4487773414669	-0.003176605176215671	0.027140317455212008	1.8357916398284062	1.5808049553574797	-0.7532610099042777	1.161301799824675	9.116495983541387	12.136052575378184	0.7778268141184908	0.9657603222557906
ID339988	339988	5	0.9852643013000488	37.93107045007981	61.76856536163052	0.0	224.0	224	1.683385660428427	1		24925.686900958477	24872.0	17994.0	34433.0	2.340522E7	2727.8123888047985	-0.9810093799197132	-944.0535897967379	-0.005103177231685626	0.006275256520643778	1.8287972461734305	1.5651967010723484	-0.7925894734824735	1.168413685590114	8.902605306138167	11.61674058756552	0.8290073880893679	0.961498973305955
ID332304	332304	5	1.0	36.884874060462536	61.28368961587729	0.0	169.0	169	1.6856310738053772	1		24766.572949946793	24775.0	17713.0	33780.0	2.3255812E7	2686.945164178389	-0.9810355930556096	-953.6359317949704	0.008792845820244049	-0.0271748146467249	1.8358615726571845	1.5668672330153488	-0.8883306892717645	1.1716765364504886	8.926370936960737	12.197004055210192	0.7540123472438672	0.9404106159238853
ID347667	347667	5	0.9651263356208801	38.296269072884954	62.128743229179946	0.0	277.0	277	1.256194503859707	1		25322.58812260535	24771.0	19941.0	34302.0	1.3218391E7	3546.375724613421	-0.9805100506228746	-718.446907851886	0.001927924468242182	0.006212452957527824	1.3072550992965346	1.2233438156235583	2.5201731806694827	1.068591742240676	4.957510589590019	8.937031482140101	0.779986235942927	0.9507748404740202
ID338461	338461	5	1.0	38.880253440078974	60.389461101411285	0.0	213.0	213	1.6910079010931924	1		24958.446088794954	25015.0	16242.0	35001.0	2.361069E7	2962.9069173354424	-0.9810054252254043	-870.1043984011362	0.005732583052208519	0.015843986230515743	1.8279022810706458	1.5893617479862627	-0.9051671126517412	1.1500857393772161	8.98340845093494	11.934965630477604	0.7925171424474254	0.9598781107160995
ID327710	327710	5	0.9485108256340027	36.49424148353055	61.11593281137562	0.0	137.0	137	1.230642115114169	1		25527.610778443126	25061.0	19731.0	34068.0	1.2789333E7	3683.409973679769	-0.9803756239732107	-692.4473427391323	-0.0012120015049365376	-0.0026483885645616715	1.3193500168889027	1.1666407852504428	-0.4526593603510669	1.1308965309366223	4.757879290680346	8.851028885046635	0.7631954411883795	0.9277108433734946
ID322072	322072	5	0.9844884276390076	35.8144638829806	64.56483221176816	0.0	97.0	97	1.6793363505563883	1		24580.157725321867	24620.0	17161.0	33927.0	2.2908707E7	2794.682137765091	-0.9810374447115987	-910.0619690931926	-0.004856903097546909	0.01647520299914984	1.8498728952207668	1.5372645167598464	2.5011587429363438	1.2033536681896604	8.85982717065751	11.689059090149023	0.8148468781909468	0.9633074935400515
ID341529	341529	5	0.9853571057319641	37.610441449383586	61.73456150985094	0.0	235.0	235	1.6954755651568814	1		24910.490010515252	24913.0	17660.0	34102.0	2.3689876E7	2715.898271805269	-0.9810601136506231	-950.2043583139323	0.0034983845398056644	0.016136164632363694	1.873951062487079	1.5384954628121184	2.38706499322186	1.2180413317968468	9.030939712580098	11.599030986711448	0.8435277799607985	0.9748589020010267
ID318502	318502	5	1.0	35.90405796967551	61.922025442590645	0.0	72.0	72	1.6593974895028945	1		24765.091008771917	24882.0	15844.0	33499.0	2.2585763E7	2877.015689028057	-0.9810855092865963	-892.9762387320452	0.026982151993188017	-0.008173989359176051	1.7920599731549394	1.5664178948799485	-0.4786198220616511	1.144049732202711	8.650689619418834	12.245468103356158	0.724952933121145	0.9405684754521967
ID336934	336934	5	1.0	38.19041774528064	61.63690684857717	0.0	202.0	202	1.6739220333452576	1		24813.79004329003	24888.0	15591.0	34038.0	2.2927942E7	2815.9921177105607	-0.9810745979101376	-913.5841994666999	0.01671089194158941	-0.0013436783728158312	1.8447514830965324	1.5453655791909344	-0.7565519705006567	1.1937314431853332	8.802789656683334	12.558929385622488	0.7013340933224217	0.9531652084405559
ID346662	346662	5	0.9890192151069641	38.08107666280655	64.12349218031376	0.0	270.0	270	1.6874252532103602	1		24645.813361611894	24663.0	16714.0	34088.0	2.3241002E7	2848.0314449854573	-0.9810624453555331	-896.6049318059376	0.0029435042097914386	0.009776350192926246	1.8248440595929587	1.5669437688812986	-0.681824730904438	1.1645880955229075	8.945383441618805	12.562102619385414	0.7123347835504532	0.951466127401415
ID323617	323617	5	0.9712530970573425	36.37300974924471	62.401884448849884	0.0	108.0	108	1.7731174599183	1		24734.335260115626	24713.0	18611.0	33237.0	2.567424E7	2485.610239287023	-0.9810066305822367	-1027.9385111621818	-0.006893339596579133	0.015385804507796997	1.8325858311170322	1.7473954666052647	-0.5908138211589341	1.048752767269833	9.87699616986393	12.176838884628964	0.8370774252217188	0.9728464419475651
ID340527	340527	5	0.9781838655471802	37.686942536113776	61.335284359210384	0.0	228.0	228	1.711904545480408	1		24939.120992761145	24953.0	18303.0	33194.0	2.411613E7	2543.6662803522577	-0.9810482168660206	-1015.0589846600873	-9.423395238975327E-4	-0.0077852774051819585	1.8203955840855797	1.6305198174733357	-0.9412042522883316	1.116451063383257	9.206805380667182	11.901221045088198	0.8168377187528257	0.9532480314960629
ID311338	311338	5	0.9467487931251526	36.22066022677197	61.4514581372504	0.0	21.0	21	1.725987288014224	1		24841.223577235756	24833.0	18653.0	33875.0	2.4443764E7	2494.5015711188375	-0.9810924860791138	-1033.462489737239	0.004846328367834178	-0.0013866332002659128	1.7801852716900124	1.6948661455146365	-0.41466372149571745	1.0503397429945531	9.358905417931682	12.307978505070535	0.7763569837413649	0.9525882922109334
ID326198	326198	5	0.9531266689300537	35.541451378880396	61.82357359635302	0.0	126.0	126	1.7025994434449796	1		24674.87787056367	24691.0	18214.0	32258.0	2.3638533E7	2448.066454027387	-0.9810777396271609	-1045.182699331389	-0.01009470759700726	-0.05262519852217591	1.7439945692694823	1.5661690120592309	-0.5102733992292517	1.1135417415623892	9.106989731212352	17.42065220515407	0.37709944235008985	0.9202689721421711
ID308791	308791	5	0.9683868288993835	36.392055178932985	61.04513234929547	0.0	3.0	3	1.7141126007583936	1		24829.995880535553	24761.0	19409.0	33097.0	2.4109926E7	2589.4228067559698	-0.9810505545429271	-992.8841019034268	0.0014541578253524665	-0.002398131080875307	1.8064517889431961	1.6274762115067871	-0.4295626316250452	1.1099712402374875	9.230571011489761	12.498812154677626	0.7425076791789962	0.9524276606179503
ID332854	332854	5	0.9915450811386108	36.93509320032321	61.31752524655052	0.0	173.0	173	1.6968135705460916	1		24814.468553459134	24796.0	17788.0	34268.0	2.3673003E7	2691.698412473251	-0.9810310468799464	-953.559866828369	0.010483742993052814	0.008864182230764243	1.850785108897289	1.578109933648668	-0.683131905861641	1.1727859190507615	9.045199091073638	12.56700639485833	0.7197212445830471	0.9477091633466127
ID310322	310322	5	0.9496890902519226	35.82069054060385	62.24563711652011	0.0	14.0	14	1.6543752266748983	1		24803.327071823187	24694.0	20067.0	34311.0	2.2447011E7	2786.9998017793378	-0.9809953469973758	-918.7767592808724	-0.017190292380903215	-0.03653859847544244	1.6811457665775398	1.5630214382657355	0.15662630954339102	1.0755743494106327	8.598405231609156	14.612198804474009	0.5060537277753728	0.9085886489201409
ID321074	321074	5	0.9848228693008423	35.90337721446867	64.53286986927877	0.0	90.0	90	1.6905604853157887	1		24605.05807814154	24633.0	17218.0	33900.0	2.330099E7	2752.9190154275975	-0.9811082338236223	-928.3362586976417	0.005154712039595512	-0.0038184997387490922	1.8423545096566094	1.5780962095597233	-0.6594043382631944	1.167453858957441	8.97865532477041	11.579638602527476	0.8414554997242681	0.9521169354838708
ID314931	314931	5	0.9408542513847351	36.29729027196313	61.09779694450091	0.0	47.0	47	1.7070367703431568	1		24751.711318795446	24671.0	19143.0	32450.0	2.3835898E7	2506.745455638127	-0.9810474122539564	-1022.2249365464305	-0.005831617116137021	-0.004365219788560281	1.7558750029608108	1.6731815962952301	2.7797157240961674	1.0494228521570408	9.154520992857506	11.778481417438645	0.8292144980821947	0.9683257918552033
ID345661	345661	5	0.9908255338668823	38.080380201328516	64.13150463722728	0.0	263.0	263	1.679336350556389	1		24605.364124597196	24704.0	16791.0	33498.0	2.2907594E7	2780.684403562718	-0.9812755787462347	-927.4503692967745	0.02526683947589768	6.519539935868468E-4	1.8640164112177269	1.5252098643815413	-0.5894976425310428	1.2221376577403456	8.859827170657518	11.779550852297701	0.8023754854626498	0.9490835030549892
ID350780	350780	5	0.9389000535011292	39.45821361986205	61.68232866115625	0.0	298.0	298	1.292406910180549	1		25075.90925589838	24806.0	19306.0	33498.0	1.3816826E7	3170.82686820239	-0.9807827978354409	-807.2291507096066	0.06115056979084087	-0.023817159846716396	1.3556721293791032	1.2038282422517317	2.781938558241282	1.1261341791112587	5.247451285625483	11.302830282076972	0.5161594305421581	0.9123966942148751
ID348729	348729	5	0.9853907823562622	39.00988879932985	60.38144149098255	0.0	284.0	284	1.7555380593085712	1		24881.312745098054	24842.0	17884.0	34125.0	2.5378939E7	2565.917509314512	-0.981084918051113	-1005.9096344275466	0.005645628123885961	4.834912976948438E-5	1.8141963950314846	1.7257905673672063	2.614363825539664	1.0512262781683566	9.682117997118763	12.662644998261747	0.7588070762879261	0.9456824512534824
ID334392	334392	5	0.9850122928619385	36.96139178789847	61.32840836560849	0.0	184.0	184	1.68473326757721	1		24809.885805763046	24808.0	17706.0	34032.0	2.3246863E7	2691.853085308692	-0.9811048109899311	-957.1226026185522	0.0023681770583417077	0.004629174203847375	1.8306766411038815	1.5460842101584003	-0.78479338727793	1.1840730466526943	8.916864684631712	13.585026278742381	0.6071570951722555	0.9389389389389384
ID339000	339000	5	0.9804697632789612	37.531597921872454	61.15947275089238	0.0	217.0	217	1.6662216340856848	1		24827.622826086976	24876.0	17525.0	32450.0	2.2841413E7	2542.9396773272456	-0.9810935171055347	-1013.2782870393321	0.018247879317071645	0.0050338514038825374	1.77236435847334	1.5762953001930302	-0.5095669187650632	1.1243859943351346	8.721986511886564	12.093183070183724	0.7494523400261068	0.9512700881285637
ID349754	349754	5	0.9967929720878601	40.1964527173894	60.220443329638194	0.0	291.0	291	1.6766313774975665	1		24900.32292787941	24991.0	17148.0	33493.0	2.31324E7	2794.1727098864485	-0.9811084578921856	-925.6170322598394	-0.006315283203731517	-0.029308875342870896	1.7951571329591056	1.592173314487344	-0.7161774158623319	1.1274885193871744	8.83130841367043	12.259397053946204	0.738408510774237	0.9479591836734697
ID315974	315974	5	0.9917043447494507	36.14861124523389	61.53671496348689	0.0	54.0	54	1.7277395598238967	1		24720.257375381487	24744.0	18288.0	34636.0	2.4300013E7	2785.1007312815364	-0.9811689174222954	-924.9336297681758	-0.008891802964140822	0.006286867564486993	1.824412386510423	1.6469438693588196	-0.4095555515402073	1.1077562632542508	9.377917922589745	12.360587015968504	0.7713262271998785	0.9652641878669268
ID335425	335425	5	0.9898076057434082	36.81704061363061	61.457038182439646	0.0	191.0	191	1.666221634085685	1		24748.351086956493	24733.0	17624.0	34177.0	2.2768483E7	2746.6858038180217	-0.9810506037666796	-932.9606219172409	-7.64620120837044E-4	-0.010905448592884134	1.841875892796519	1.54360892604165	-0.7243503023656789	1.193227029024592	8.721986511886566	12.301978117828996	0.7242281049519728	0.9386189258312021
ID316993	316993	5	0.9913509488105774	36.446827871937025	61.04403725628545	0.0	61.0	61	1.6525451650232872	1		24838.57190265488	24672.0	19060.0	33748.0	2.2454069E7	2760.2515973657282	-0.980930308516705	-925.7685750894865	0.09645336384766325	0.00959089776695429	1.603562768657908	1.581489656356796	1.036411755040926	1.0139571651400874	8.579392726951092	16.267309304354097	0.40741307602141136	0.9125379170879675
ID344130	344130	5	0.9948309659957886	38.066940703540084	64.04510471389081	0.0	253.0	253	1.6883216279100783	1		24725.3934252386	24729.0	17144.0	33900.0	2.3316046E7	2853.4380653932676	-0.9810673873294952	-898.0345487403198	0.004378569169636843	-0.002774179541740063	1.8258610775320743	1.562674267581233	-0.6877316827320199	1.168420774188732	8.95488969394784	11.720075452416799	0.8192364922328779	0.9534412955465587
ID343116	343116	5	0.9876878261566162	38.01368100911441	64.0971362664705	0.0	246.0	246	1.6806872045224193	1		24771.849946409468	24775.0	16928.0	33973.0	2.3112136E7	2848.584191850512	-0.9810025985120373	-898.1219964228434	-0.0036212567570837006	-0.008976295190225574	1.8100016812208624	1.5983219598367266	-0.7164470033521052	1.1324387243016791	8.87408654915107	11.909403469695386	0.7862370527322904	0.9501272264631048
ID320075	320075	5	0.9714594483375549	35.90949913866973	63.263741138512174	0.0	83.0	83	1.6530028703817454	1		24701.81858407081	24681.0	17661.0	33486.0	2.2330444E7	2637.000184621975	-0.9810425081997848	-969.5176328156991	0.03003396898893168	-0.0049068751194302485	1.7975092517689546	1.4637107226513038	2.348757973847734	1.2280495209552214	8.584145853115613	13.847199461062711	0.562578403290014	0.9445606694560672
ID311894	311894	5	0.972348153591156	36.21994368203053	62.03718055715481	0.0	25.0	25	1.2095615469440062	1		25435.91528925619	24987.0	20393.0	33257.0	1.2310983E7	3304.924591882033	-0.9805177663402835	-774.6981705893123	0.024340266867995043	0.01726322945377764	1.2823705523436166	1.0706387244330422	0.056069333754352746	1.197762161108732	4.596273001086825	11.770958207487487	0.4168617474618768	0.8321858864027541
ID329303	329303	5	0.9701014161109924	36.19327858140366	61.188182211461005	0.0	148.0	148	1.6318155549147868	1		24864.19726339798	24744.0	19569.0	34500.0	2.1805901E7	2986.0199635063154	-0.9810388656571786	-861.6554299863599	0.05956028875239009	-0.020539560865670922	1.6453879055069713	1.4863295174059574	0.8800820843196446	1.107014216052584	8.36550204954788	16.849588119326487	0.3702740663781407	0.904884318766066
ID326743	326743	5	0.9585172533988953	36.457478955838646	60.97527107491545	0.0	130.0	130	1.7003764376093113	1		24841.465481171534	24766.0	19182.0	33252.0	2.3748441E7	2648.4954934664165	-0.9810545745083556	-971.3970356185836	0.01611817062410849	-0.007664500596082015	1.7815560348625816	1.63306821370538	-0.15354002247291182	1.0909256697981327	9.08322410038977	12.654489230305549	0.7127884472801816	0.9303797468354426
ID333405	333405	5	0.990654468536377	36.94543817192963	61.453403640643884	0.0	177.0	177	1.6797867559153141	1		24862.109442060133	24872.0	17330.0	34113.0	2.3171486E7	2798.4635083101625	-0.9810196248101858	-918.3774760068186	-0.018701899112825656	0.011027040619164947	1.8419366461712212	1.546176162223701	-0.6940711546870143	1.191285114318513	8.864580296822036	11.798478397709886	0.8002322298795201	0.9633264462809908
ID330844	330844	5	0.9968119859695435	36.89323408345382	61.130125335851666	0.0	159.0	159	1.666221634085685	1		24751.112322791694	24690.0	17220.0	33936.0	2.269677E7	2774.4020500256274	-0.9810886497329157	-925.6376964272702	-0.011690223920196518	0.03690564536726544	1.8852270108911426	1.4920853815977073	-0.745793410217541	1.263484673291594	8.721986511886568	13.196926086380465	0.629331842083965	0.9488107549120992
ID331868	331868	5	0.98942631483078	36.912753999345824	61.22146648604469	0.0	166.0	166	1.7017105895898592	1		24766.389352818394	24732.0	17619.0	34149.0	2.3726201E7	2674.2756453956486	-0.9810998819379982	-961.4688735506072	-0.0277448308788681	-0.008181873605097041	1.8617391983698006	1.5794984817589166	2.3834240002470644	1.1786900841440398	9.097483478883321	12.888037905007145	0.6882679239614344	0.9414658140678799
ID339551	339551	5	0.9728652238845825	37.868123797722774	61.28403917915225	0.0	221.0	221	1.7070367703431573	1		24890.667359667335	24933.0	18154.0	32904.0	2.3944822E7	2509.56073025744	-0.9810615960365652	-1027.59439362708	-0.004887300084250556	0.006607813202202378	1.8210458187469936	1.6122243602664479	-1.0768547927789396	1.1295238203980706	9.154520992857512	12.137262226969062	0.7809154566435315	0.9520514087988138
ID319066	319066	5	0.996849000453949	36.637002852264146	62.233573599621614	0.0	76.0	76	1.665767560869981	1		24747.622270742388	24781.0	16683.0	33211.0	2.2668822E7	2790.7694603212835	-0.9810779335758638	-919.5481129146963	-0.0104178576149223	-0.024815518845683258	1.7358842000401906	1.620281712307774	-0.972913398733802	1.0713471533093857	8.717233385722048	12.84459184650499	0.6639691793123501	0.9502590673575131
ID341093	341093	5	0.9809809923171997	37.75909630519812	61.330601540126	0.0	232.0	232	1.7030436964058195	1		24947.938349007305	24954.0	18642.0	33605.0	2.3875177E7	2583.7589361082105	-0.9810474418141597	-999.6197708070023	0.0018173511301008574	0.003292720651747465	1.8192892079014635	1.6019562050408205	-0.8945145877895504	1.1356672561813916	9.111742857376864	12.38417223383329	0.7465817204373635	0.9466666666666661
ID309349	309349	5	0.9801753163337708	36.354184364799615	61.45980234383341	0.0	7.0	7	1.7039318548476303	1		24829.958333333376	24822.0	18305.0	33413.0	2.383676E7	2647.902057061151	-0.9810364957953308	-970.2209343882948	-0.006097389198646329	0.00347143018673562	1.8163219458410094	1.6303572656493044	-0.7010495208192116	1.1140637602014445	9.121249109705897	12.408939507264972	0.7443802572325285	0.9500000000000002
ID335974	335974	5	0.9723562002182007	36.82067694820461	60.83843196794085	0.0	195.0	195	1.6525451650232867	1		24753.46947835736	24806.0	17821.0	31865.0	2.2302876E7	2592.3695793639904	-0.9810356347639946	-987.9060155749116	-2.10914122031002E-5	0.004303596518207964	1.7178233313739755	1.6003288196881196	2.3288342427321154	1.073418981299577	8.579392726951086	11.440646350015566	0.8236928390212634	0.9683476394849783
ID324192	324192	5	0.988556981086731	36.26758701968429	61.39951395109467	0.0	112.0	112	1.732112483952736	1		24793.143145161233	24708.0	19189.0	34272.0	2.4594798E7	2737.538442504709	-0.9810058981042288	-935.522445895948	-0.011547355452572986	-0.006992660994587228	1.8262506980760267	1.6342094093496842	0.5469128845639377	1.1175132682675981	9.42544918423491	12.504253549194631	0.7575239668082729	0.9607558139534886
ID317538	317538	5	0.9577633738517761	36.33231584508754	61.71716937096384	0.0	65.0	65	1.705263225167839	1		24767.459375000017	24737.0	19094.0	33305.0	2.3776761E7	2431.5001116441645	-0.9810427510133408	-1054.2649786125628	0.012144444256949636	-0.007558907482165083	1.8177720089664362	1.6013706568985353	-0.592616083234712	1.135135080148788	9.135508488199449	14.439168569212995	0.5506279041577248	0.9312015503875978
ID321634	321634	5	0.9847466945648193	35.85345632545225	64.56720984288624	0.0	94.0	94	1.6784351772419335	1		24609.773847802793	24682.0	17446.0	33907.0	2.2960919E7	2762.851573045527	-0.9810326093910139	-921.4163614675373	-0.0028843768973250295	-0.014139597400494872	1.8612415302226744	1.560970579709168	-0.7112486840473031	1.192361697534012	8.85032091832848	11.964326239644173	0.7769487804711501	0.9456576942610457
ID342114	342114	5	0.9558189511299133	37.60223142746505	63.27182066470462	0.0	239.0	239	1.723355539665577	1		24758.637755102045	24789.0	18401.0	33097.0	2.4263465E7	2581.0983845424216	-0.981027667055321	-992.0023488419127	-0.005996639190518424	-0.006761296457098197	1.8456902485103948	1.6262341620446108	-0.7023324129530637	1.134947408920416	9.330386660944594	13.35627869425595	0.657262055509631	0.9442039442039437
ID347234	347234	5	0.9820155501365662	37.803335167822546	63.909294741642164	0.0	274.0	274	1.7119045454804076	1		24673.693181818217	24664.0	17294.0	33442.0	2.3884135E7	2661.033388517236	-0.9810645836729963	-960.807914010253	-0.0013980427047515552	0.004213303387615511	1.8478099009345976	1.6004748522256966	-0.6036786378480353	1.1545385410866937	9.206805380667177	12.342655622972805	0.7594542265028488	0.9439571150097467
ID337517	337517	5	0.994706392288208	37.843177508129465	60.65973615422159	0.0	206.0	206	1.6865284020956066	1		24840.735387885226	24926.0	17155.0	33383.0	2.3375132E7	2725.107489410666	-0.9810454407735117	-943.5963256224827	-0.009211553151185246	0.007304432133218843	1.7963817966481908	1.6028146023992331	-1.2059333667774572	1.1207670518843598	8.935877189289776	11.87232024142066	0.7966652062605327	0.9645972293483841
ID348269	348269	5	0.9669777154922485	38.944556052758635	60.56068049560515	0.0	281.0	281	1.2386075194033244	1		25583.051383399215	25118.0	19797.0	35160.0	1.2945024E7	3527.868086110661	-0.9803799582160972	-724.7104065108416	-0.0035626902612677985	-0.009764136267708548	1.3127959073780697	1.193668072332141	-0.9785027221348896	1.0997998001347071	4.81966993081907	9.501246101595832	0.6709127209412777	0.9110512129380056
ID345198	345198	5	0.9906490445137024	38.10639001420633	64.10285727998097	0.0	260.0	260	1.7048195505863293	1		24687.36278586278	24706.0	16731.0	33869.0	2.3749243E7	2831.8581146054507	-0.9810284258866392	-901.5948650660912	0.01467033607096492	0.0032507367681733645	1.854438155281559	1.5870218470247754	-0.6581215537474695	1.168501970378111	9.130755362034925	11.466749381225698	0.8726416346462568	0.9697122665320552
ID313969	313969	5	0.94758141040802	35.84646538863465	62.499062003961214	0.0	40.0	40	1.7198402773828974	1		24682.41290983608	24652.0	19206.0	33055.0	2.4090035E7	2477.885385192608	-0.9810442529400981	-1031.060353964326	0.04613881667698926	-0.005632202034129142	1.7477880646070143	1.6299230542514827	-0.6982965276326389	1.0723132359212253	9.292361651628475	15.766900226561779	0.46972462576394014	0.9349593495934957
ID346224	346224	5	0.9956286549568176	38.06406168039131	64.11197688614631	0.0	267.0	267	1.6869768872523423	1		24649.632870864465	24667.0	16684.0	34129.0	2.3096706E7	2868.4571342246286	-0.9811313961079486	-893.6747605418605	-0.004574918412653667	-0.022441389985780984	1.7947972161768606	1.6227048299088411	2.3023621693415612	1.1060527972161684	8.940630315454284	12.184399607197772	0.7567801527902653	0.9567650050864701
ID315517	315517	5	0.9574214816093445	36.325499732893725	61.27222246541793	0.0	51.0	51	1.6752772531327622	1		24790.48759439051	24680.0	19034.0	34121.0	2.2980782E7	2764.3082843909847	-0.9809849573493059	-925.3235879941849	0.06301055261313757	-0.018177886226806623	1.7438653102809705	1.5052384658178777	0.6640793163101887	1.1585309237586046	8.817049035176876	17.129959543834936	0.37758996653365656	0.9151455352738028
ID327295	327295	5	1.0	36.08383594201011	61.98586221283528	0.0	134.0	134	1.6684901465508846	1		24774.10326086955	24947.0	16645.0	33005.0	2.2792175E7	2804.21678846785	-0.9811192205989202	-918.1596854191574	-0.014694316009812632	-0.01760857185584872	1.788376267187756	1.5993005721473252	-0.6206553687503243	1.1182239901199844	8.745752142709147	11.87144446079104	0.7798299292755191	0.9618400418191323
ID312442	312442	5	0.9956185817718506	36.39236512042328	61.64140294687152	0.0	29.0	29	1.6761801242590075	1		24783.924487594384	24867.0	16913.0	34053.0	2.2974698E7	2740.3457339525503	-0.981028300652299	-935.3410965365241	0.003895814037962328	-0.0055071493929025085	1.803784596529004	1.5829657425571688	-0.49299944082845215	1.1394969253188751	8.82655528750591	11.413271519135945	0.851492469733758	0.9631742738589211
ID338053	338053	5	1.0	38.90883748691964	60.373690431489365	0.0	210.0	210	1.697259337943917	1		24943.230849947504	24983.0	15978.0	35606.0	2.3770899E7	2967.7242436163297	-0.9810294134537858	-869.2814799282578	0.009254552442469666	0.01380260762099182	1.834710099544745	1.5876513461233877	-0.9172619188860962	1.1556127256935897	9.049952217238163	11.72255295013707	0.8275833488881253	0.9486796213253621
ID318085	318085	5	1.0	36.30938014935752	62.92119317361417	0.0	69.0	69	1.6419827283889517	1		24722.649831649836	24871.0	17262.0	33372.0	2.2027881E7	2818.3725993390262	-0.981035001016943	-907.524344462236	-0.0038741586267010187	0.008737239149113315	1.7138176892405552	1.590795314973347	-0.36479752986074626	1.0773338801725534	8.470070825167225	11.172820382668194	0.8526509335393693	0.9596122778675288
ID350342	350342	5	0.9484285712242126	39.805905978009164	60.51417189357635	0.0	295.0	295	1.6981505216955044	1		24880.440713536183	24874.0	18436.0	32439.0	2.371106E7	2537.2061693728574	-0.9810719630750432	-1016.5473111607146	0.04775636169818602	-0.004416272280131116	1.7373393570935418	1.6410914624757311	0.2683528486028728	1.0586487083861933	9.059458469567199	15.625124340440774	0.46629970253644903	0.9163461538461543
ID349313	349313	5	0.9853377342224121	39.726184936387845	60.20903709588709	0.0	288.0	288	1.6770825093172463	1		24885.43931256712	24856.0	17220.0	33704.0	2.3168344E7	2786.1866395968377	-0.981056994555111	-925.146385950802	-0.010822176780387908	-0.0017166053470606686	1.8493741609691132	1.5276683474034374	2.3539320626780738	1.2105861616577158	8.836061539834944	12.891599538367528	0.66812078617417	0.9417426545086119
ID310913	310913	5	0.950578510761261	35.89211594302124	61.14323955169693	0.0	18.0	18	1.7303646404359803	1		24818.18869828457	24782.0	19425.0	33273.0	2.4594825E7	2643.219046731362	-0.9810318839966534	-971.2384075291009	2.0562754020256752E-4	0.003363048434177599	1.8196676545413473	1.6475686040641793	-0.0032912967673648257	1.1044563789651238	9.406436679576844	12.528510539978774	0.7530713317350722	0.9551158301158295
ID329856	329856	5	0.98638916015625	36.842099312277384	61.416878051912434	0.0	152.0	152	1.6580292901584013	1		24743.401540154024	24850.0	17323.0	32221.0	2.2491752E7	2766.253005802643	-0.9809922798405227	-923.2792175453917	-0.00844417504083643	0.0032828740997638563	1.7216497808717346	1.618961382623303	-1.0408609477740638	1.0634285655918732	8.636430240925273	11.799738885860458	0.7794698826610421	0.9578281497100681
ID323203	323203	5	0.9670897126197815	35.11874529998969	62.88536778576391	0.0	105.0	105	1.7149950268661407	1		24611.525720164616	24550.0	18624.0	33121.0	2.3922403E7	2460.3329458187454	-0.9810738971913284	-1037.0869675960726	-0.002324254654173837	0.010556267419994585	1.7520841209738436	1.6922910820483452	-0.7493841961902259	1.035332597069013	9.240077263818801	11.651962559470565	0.8552386234280377	0.9700598802395207
ID343692	343692	5	1.0	38.06502560537282	63.94043976987472	0.0	250.0	250	1.6999314875983935	1		24758.76963350788	24802.0	17107.0	33884.0	2.3644625E7	2828.1041892699454	-0.9810816823248419	-908.0009497967983	0.01655043646250164	0.0072973525555387496	1.847960454075077	1.6046141822338715	-0.609773817979034	1.1516540702029878	9.078470974225251	12.949847112447584	0.6802887533393387	0.928988326848249
ID309903	309903	5	0.9781222939491272	36.27846584206555	61.757503303237385	0.0	11.0	11	1.7624191755811136	1		24788.74052478134	24740.0	19369.0	33705.0	2.5507614E7	2502.2992974556055	-0.9809965012417241	-1022.7726236910645	0.0013467440946092544	0.003891035438221788	1.8824552447620075	1.6838490116487042	-0.4664581489166977	1.1179477683208914	9.758168015751014	11.562739093835116	0.9171844925253505	0.9846522781774582
ID333961	333961	5	0.9916666150093079	36.927724566063496	61.52218012395262	0.0	181.0	181	1.6892175269531826	1		24817.369588173213	24854.0	17292.0	34307.0	2.3502049E7	2757.218026548506	-0.9810251650014777	-930.7151315585442	2.0961446218658805E-4	-0.010302600869290737	1.8302017957914196	1.565108364563258	-0.7944066305374489	1.1693770458521162	8.964395946276873	12.196017459900382	0.7573468435139451	0.9472626820693121
ID336521	336521	5	1.0	37.63138767436239	61.62355459189851	0.0	199.0	199	1.6775335198160053	1		24743.563440860213	24748.0	16556.0	34500.0	2.3011514E7	2832.314009572995	-0.9810506268800561	-904.5808971818916	-0.02438677593127729	0.02194822235071229	1.867246916846618	1.5453707290334828	-0.6496125653414573	1.2082841235218977	8.840814665999462	11.794206025128398	0.7986651431678162	0.9612403100775199
ID325769	325769	5	0.9538522958755493	36.21255459443383	60.659644442423975	0.0	123.0	123	1.6927963816576943	1		24764.99259259259	24726.0	18816.0	32775.0	2.3402918E7	2586.491256932996	-0.9811334917786747	-995.8496043328756	0.015205250656788485	0.009448710535069066	1.7859550189764664	1.6282246558095292	0.470136984211388	1.0968726045292048	9.002420955593006	11.53336947385041	0.8504656374510379	0.9623983739837403
ID319636	319636	5	0.9877399206161499	36.16522113214237	63.709867741033925	0.0	80.0	80	1.6919023776969204	1		24686.590717299605	24636.0	16744.0	33282.0	2.3402888E7	2824.0440752515474	-0.9810924795073804	-907.1832207302208	-0.00546039423238385	-0.0076992036484836565	1.7689784151753858	1.6348411627685724	-0.7941410210382209	1.0820491038894902	8.992914703263972	12.266397129208599	0.7510628764094059	0.9536290322580646
ID342677	342677	5	0.9854217767715454	37.99046912751724	64.06871179578656	0.0	243.0	243	1.6954755651568814	1		24812.802728226616	24855.0	17013.0	33953.0	2.3646601E7	2813.3722279456274	-0.9809909204797104	-910.2957659771624	9.098513749980153E-4	0.016914303085995095	1.8283384551048967	1.5979407152280773	-0.7898243610200537	1.1441841600762606	9.030939712580098	12.048499296354757	0.7817662076691021	0.9481037924151697
ID308368	308368	5	0.977737307548523	36.083755679704716	61.14102953007629	0.0	0.0	0	1.732985744650488	1		24781.545913218957	24786.0	18184.0	33028.0	2.4558512E7	2584.2822420796524	-0.9810173024770151	-991.1449826656676	0.0051926414405348755	-1.7419237316290112E-4	1.8505928705318024	1.6359804287795912	-0.550744369872467	1.1311827684346492	9.434955436563945	11.64790395391031	0.8738847396651416	0.9706601466992668
ID334992	334992	5	0.9834637641906738	36.83437520186614	61.36856786247726	0.0	188.0	188	1.6887696368413847	1		24780.40827147403	24744.0	17698.0	33917.0	2.3367925E7	2671.477587168298	-0.981028006027625	-959.3019907177213	-0.01834566144486722	0.0035633344889426646	1.8702925114953115	1.5442136877026347	-0.7722787113380467	1.2111617235292043	8.959642820112359	11.934426621061737	0.7904919353626467	0.9578252032520324
ID344723	344723	5	0.9854586720466614	38.10973181897937	64.29687212367803	0.0	257.0	257	1.6775335198160044	1		24687.100000000002	24730.0	16806.0	33324.0	2.2959003E7	2792.7508158015867	-0.9811065158081559	-918.0619542025452	0.007997582446673314	-0.0024979719816326166	1.7894701212239996	1.5839762222439684	-0.7320179026559556	1.1297329442792485	8.840814665999451	11.879878308182104	0.7871874588057733	0.9470468431771887
ID340124	340124	5	0.981958270072937	37.63640474100688	61.54271184707451	0.0	225.0	225	1.7021550745366032	1		24940.879328436542	24890.0	18253.0	34079.0	2.3768658E7	2626.7002922962347	-0.9810816758409864	-984.8129162908267	0.011820818983881423	0.010361609939478903	1.8399331368609693	1.5289163420909369	-0.8107474241553455	1.203423029898868	9.102236605047834	13.937665389352524	0.5888137140970418	0.9346022449975594
ID331423	331423	5	0.9818851351737976	36.89693073840656	61.29442435377345	0.0	163.0	163	1.6806872045224197	1		24742.379421221875	24763.0	17658.0	33895.0	2.308464E7	2705.4253574010804	-0.9810179821282874	-945.3018155757969	-0.015001354598825858	-0.003690467767789833	1.8807843355967462	1.5475879380772546	-0.8370745994268513	1.215300461654838	8.874086549151073	12.547782101390093	0.7082712076763203	0.9453164556962017
ID330393	330393	5	0.9957401752471924	36.92151455456591	61.25701647969947	0.0	156.0	156	1.6927963816576934	1		24765.149947201684	24762.0	16969.0	34293.0	2.3452597E7	2786.801714831547	-0.9810518765251212	-920.2178539239383	-0.009773779123140003	-0.0010994224351188193	1.8313716201745123	1.5827156035465302	2.447522078625741	1.1571071998473994	9.002420955592997	11.713896388344143	0.8244539901854859	0.9633774160732447
ID320666	320666	5	1.0	35.819803519304756	64.59578695750047	0.0	87.0	87	1.6693966883980196	1		24644.184782608718	24684.0	16966.0	34227.0	2.267265E7	2838.6262069440722	-0.9810370719222452	-898.289380122701	3.5450714897028364E-4	-0.001501519864035567	1.8361994136014392	1.5411201696985752	-0.6969967922583117	1.1914706261748413	8.75525839503816	12.033132302860622	0.7598387687971747	0.9509550851832723
ID314523	314523	5	0.9728559851646423	36.02951419295229	61.52317579135134	0.0	44.0	44	1.7369099845984541	1		24699.841999999982	24707.0	18804.0	33212.0	2.4699842E7	2539.0284737723246	-0.9810110060646169	-1005.1445531752836	-0.008055848435343531	0.006638976106969228	1.8433042385375398	1.6377342439744191	-0.4652021872091712	1.1255209722331065	9.47773357204458	12.38442611888501	0.776537774699052	0.9577329490874151
ID332442	332442	5	0.986713707447052	36.95134058983777	61.096822448270395	0.0	170.0	170	1.6507130744766227	1		24808.391786903445	24808.0	17346.0	33377.0	2.2352361E7	2701.549212067283	-0.9810171359113696	-949.1406624217877	0.029880683851501284	-0.0020496974982597517	1.7828246310221565	1.5479351993274812	2.4606791872118534	1.1517437111041378	8.56038022229302	13.373943597033687	0.6014284171398703	0.945903361344538
ID322214	322214	5	0.9854001402854919	35.84447828761032	64.57549633891351	0.0	98.0	98	1.6766313774975652	1		24605.036677454147	24636.0	17222.0	34037.0	2.2808869E7	2795.2855185835265	-0.9810601312803305	-911.8984981872285	-0.008922766395407164	0.006183785710695397	1.8754292671563337	1.5534792446733574	-0.6813442313112958	1.207244495597153	8.831308413670415	11.917793549688618	0.7813456523671761	0.951356886840757
ID324774	324774	5	0.9823932647705078	36.41228260452222	61.703828552636324	0.0	116.0	116	1.727301658521762	1		24775.21356275302	24756.0	18587.0	33363.0	2.4477911E7	2636.254856732108	-0.9810212462695105	-971.5624745467271	-0.0013974387328919559	0.007417522472342595	1.833174083877124	1.630073705530718	-0.6774464851074998	1.124595825119626	9.373164796425234	12.255599517419931	0.7842002836545436	0.9647749510763214
ID338606	338606	5	0.9808396100997925	37.64221248080626	61.11072886921331	0.0	214.0	214	1.689665298339961	1		24876.950369588165	24906.0	17658.0	32267.0	2.3558472E7	2481.5203075224395	-0.9810152455624096	-1036.0484716179737	0.04694509060048732	-0.003124423011030876	1.72753709027139	1.61573087782492	-0.5627851889798446	1.069198536699987	8.969149072441384	15.890766897314638	0.44634573810581124	0.9155749636098978
[truncated: 2,432 more rows]
