# Supplementary material for: Adhesion pilus retraction powers twitching motility in the thermoacidophilic crenarchaeon Sulfolobus acidocaldarius
Source: Nat Commun. 2024 Jun 14;15:5051. doi: 10.1038/s41467-024-49101-7 (PMC11178785; doi:10.1038/s41467-024-49101-7)
Supplement: Supplementary file 15 — Source Data [file 41467_2024_49101_MOESM15_ESM.zip › TWITCHING FULL TRACK DATASET/Figure 1/MSD data/upsEflaJ_100X_1sec_interval_5min_total__15_spots.csv]

LABEL	TRACK_INDEX	TRACK_ID	NUMBER_SPOTS	NUMBER_GAPS	NUMBER_SPLITS	NUMBER_MERGES	NUMBER_COMPLEX	LONGEST_GAP	TRACK_DURATION	TRACK_START	TRACK_STOP	TRACK_DISPLACEMENT	TRACK_X_LOCATION	TRACK_Y_LOCATION	TRACK_Z_LOCATION	TRACK_MEAN_SPEED	TRACK_MAX_SPEED	TRACK_MIN_SPEED	TRACK_MEDIAN_SPEED	TRACK_STD_SPEED	TRACK_MEAN_QUALITY	TOTAL_DISTANCE_TRAVELED	MAX_DISTANCE_TRAVELED	CONFINMENT_RATIO	MEAN_STRAIGHT_LINE_SPEED	LINEARITY_OF_FORWARD_PROGRESSION	MEAN_DIRECTIONAL_CHANGE_RATE
Label	Track index	Track ID	Number of spots in track	Number of gaps	Number of split events	Number of merge events	Number of complex points	Longest gap	Track duration	Track start	Track stop	Track displacement	Track mean X	Track mean Y	Track mean Z	Track mean speed	Track max speed	Track min speed	Track median speed	Track std speed	Track mean quality	Total distance traveled	Max distance traveled	Confinment ratio	Mean straight line speed	Linearity of forward progression	Mean directional change rate
Label	Index	ID	N spots	N gaps	N splits	N merges	N complex	Lgst gap	Duration	Track start	Track stop	Track disp.	Track X	Track Y	Track Z	Mean sp.	Max speed	Min speed	Med. speed	Std speed	Mean Q	Total dist.	Max dist.	Cfn. ratio	Mn. v. line	Fwd. progr.	Mn. ? rate
									(sec)	(sec)	(sec)	(µm)	(µm)	(µm)	(µm)	(µm/sec)	(µm/sec)	(µm/sec)	(µm/sec)	(µm/sec)	(quality)	(µm)	(µm)		(µm/sec)		(rad/sec)
Track_4	0	4	273	10	0	0	0	5	288.0	0.0	288.0	0.2258548408287599	21.88597895872101	29.917664008970583	0.0	0.07517601785609437	1.0751361904137038	0.0034650038853341184	0.03602592473738582	0.12290285640578488	1.0	21.6494183926459	1.098242438937317	0.010432374520762212	7.84218197322083E-4	0.010431760283223195	1.681667672958999
Track_5	1	5	289	6	0	0	0	6	299.0	0.0	299.0	1.584213688448179	38.67254635418974	30.16680084639207	0.0	0.07721232626971271	1.2692008431361077	0.0023152526861262308	0.03354586259052958	0.14373583162812464	0.9997310504368845	24.508120507508043	4.002963366704152	0.06464035820139111	0.005298373539960465	0.06862082514458322	1.509056323974537
Track_6	2	6	300	0	0	0	0	0	299.0	0.0	299.0	1.8571256604468052	8.461365262433114	34.456286274776936	0.0	0.2523561899893098	0.8907180917648042	0.011399727535584513	0.20011659733540646	0.19591923848721696	0.9938124785820643	75.45450080680364	2.3912257487324706	0.024612523316559408	0.006211122610189984	0.02461252331655941	2.063981922027235
Track_9	4	9	300	0	0	0	0	0	299.0	0.0	299.0	0.11993527893716975	87.10565819976055	29.275074205184367	0.0	0.03267817875848088	0.3969410635171596	6.808946194894689E-4	0.026881759190396617	0.0353487265103806	1.0	9.770775448785782	0.420948844141418	0.012274898708482156	4.011213342380259E-4	0.012274898708482156	1.7697912157051017
Track_13	5	13	300	0	0	0	0	0	299.0	0.0	299.0	0.1461388489261523	37.77006512930175	35.33350662436218	0.0	0.03309151158050009	0.16700476179153242	0.0015498011001098097	0.029587715602678286	0.02061476829086694	1.0	9.894361962569524	0.3146880292889923	0.014769911337284518	4.887586920607101E-4	0.014769911337284516	1.7421852715743464
Track_14	6	14	296	4	0	0	0	1	299.0	0.0	299.0	0.06612847981142152	29.39387214043335	35.38654039802058	0.0	0.06777032969223559	0.1868137724049405	0.0026545671997502147	0.06071840320944258	0.03918605222973995	1.0	20.30416501178253	0.5450514154557684	0.0032568923554870187	2.211654843191355E-4	0.003263455930102614	1.922109730611381
Track_15	7	15	253	0	0	0	0	0	252.0	0.0	252.0	10.83006170021588	71.09235217991552	35.71349512973938	0.0	0.30637970634024225	2.351266842714393	0.00488066546653052	0.2507255077923697	0.26523002076436986	0.9990164877868923	77.20768599774098	10.97894661219208	0.14027180791991042	0.042976435318316984	0.14027180791991029	1.9241380691912324
Track_16	8	16	300	0	0	0	0	0	299.0	0.0	299.0	0.13252855352092127	46.28825920264526	44.15080549891027	0.0	0.03544122126584499	0.15688054799029647	0.002919188387130838	0.030152039792253737	0.024376318237909957	1.0	10.596925158487647	0.41561846203228897	0.01250632155449093	4.432393094345193E-4	0.012506321554490924	1.8016830251632485
Track_17	9	17	300	0	0	0	0	0	299.0	0.0	299.0	3.4338786116385798	6.435818702993304	40.763530511772984	0.0	0.11996028613281552	1.2056783484288929	0.004043624908537541	0.0657138604394764	0.15928609291370016	0.9984026821454366	35.86812555371182	3.93369893605114	0.09573621589163932	0.011484543851634046	0.09573621589163926	1.5007265646717118
Track_20	11	20	188	1	0	0	0	1	188.0	0.0	188.0	5.631888392983212	56.61840615671574	38.689900887860034	0.0	0.22628315844482702	1.6011631053265376	0.0018811464642949714	0.10102256703337975	0.2678141161197452	0.9995089147953277	42.65728905431808	6.717939186720741	0.13202640200158505	0.029956853154166022	0.1323865786568035	1.4103728344601854
Track_23	13	23	300	0	0	0	0	0	299.0	0.0	299.0	3.045688284295244	16.54175376102338	5.736100525449058	0.0	0.09226732884390264	1.6368325051560348	0.0022768342150096075	0.04128453071313621	0.1582239465691231	0.9980258180697759	27.587931324326902	3.911282718469198	0.11039929918955435	0.01018624844245901	0.1103992991895544	1.5233971599459688
Track_24	14	24	287	2	0	0	0	8	299.0	0.0	299.0	3.8708677921660035	61.61287573804544	58.24780621593417	0.0	0.10637505541601294	1.206867029841909	0.001039312056019774	0.03864759243911621	0.17737364957056523	0.9991202962938501	39.21937313290368	7.3003671540930695	0.098697849632851	0.012946046127645496	0.12170189784640705	1.5596310977240324
Track_25	15	25	296	2	0	0	0	3	299.0	0.0	299.0	0.6783539650947441	53.61692250703545	52.13071818984882	0.0	0.07183893707040324	1.1252913827012883	0.0015056393354697791	0.03224835435217481	0.12969870402407574	0.9997479998179384	22.92184990127368	2.5999948977064724	0.029594206751046324	0.0022687423581764015	0.03158095666077297	1.5920282623358466
Track_26	16	26	228	5	0	0	0	9	249.0	0.0	249.0	5.850561335512628	54.20948101072035	1.4186706848511776	0.0	0.17850989540942366	0.8574630048516625	0.0035521843330782316	0.11271510818713242	0.1836996860139509	0.9965125055689561	47.051086072207525	8.420704895088104	0.12434487328377485	0.023496230263102925	0.1316242453070338	1.4763643722300495
Track_29	18	29	300	0	0	0	0	0	299.0	0.0	299.0	5.826521022483472	73.85517827383421	9.75419094332319	0.0	0.0546532519232119	0.30419301996187137	0.002182005535025746	0.03988643146267056	0.048542857385985676	0.999168533484141	16.341322325040366	5.977296543565746	0.3565513797837091	0.019486692382887864	0.3565513797837092	1.310762526137519
Track_30	19	30	281	14	0	0	0	6	299.0	0.0	299.0	2.3609607194782667	8.117550581947398	58.11490426451626	0.0	0.08780361587386748	0.5355094173036761	0.0031488654300671657	0.061852153932992794	0.08287823975141698	1.0	25.771404970065984	3.8324647466099724	0.09161164174869671	0.007896189697251728	0.08993011983236364	1.5316822807812114
Track_32	20	32	300	0	0	0	0	0	299.0	0.0	299.0	0.21711396763351123	46.442823114336925	16.532829948996685	0.0	0.028518675172922364	0.17762445498742038	0.0015361513182913938	0.022793035256064617	0.023039071861160325	1.0	8.527083876703783	0.4793848336764515	0.02546169015959516	7.261336710150877E-4	0.025461690159595145	1.5575477804532998
Track_35	21	35	300	0	0	0	0	0	299.0	0.0	299.0	0.44955105764135356	70.50494270697678	74.7936048244101	0.0	0.057642618994153634	0.20179867645168745	0.003178580085937919	0.046943368732941686	0.03845445361136225	0.9999894142150879	17.235143079251948	1.1252852995591585	0.026083395744044224	0.0015035152429476709	0.026083395744044245	1.868786727117149
Track_37	23	37	299	1	0	0	0	1	299.0	0.0	299.0	2.4126629056999844	35.66690010698927	16.081351414191683	0.0	0.2551103571501975	2.109163053567167	0.0015739963725606883	0.1293083188650658	0.3130718790934616	0.9954095857597912	76.20662345596	6.075969157659109	0.03165949095086556	0.008069106708026704	0.03162986716088512	1.5430184408960022
Track_39	24	39	298	1	0	0	0	2	299.0	0.0	299.0	5.070561279258414	21.450312856054687	76.60488821192332	0.0	0.0730688285352789	0.5825593858941588	0.005743604234259239	0.053973394895405105	0.0755857996839268	0.9998166349110187	21.84307740320297	5.128824078053266	0.23213584723711553	0.016958398927285668	0.23208800889832054	1.6784288903664226
Track_41	26	41	208	32	0	0	0	8	298.0	1.0	299.0	0.43037691450278537	39.26836540407819	2.7085109661043516	0.0	0.6176369851526828	2.376992249639897	0.011141867446559595	0.5356957068668385	0.3824425362508513	0.9775428098554795	154.9514292922558	3.9512035717365137	0.0027774956092276254	0.0014442178339019642	0.0023382955823880052	1.5302172778386147
Track_45	29	45	254	6	0	0	0	9	268.0	2.0	270.0	1.2082101204183757	88.52016796631533	70.38062246022625	0.0	0.14910646980989395	1.3816078055138337	0.0019236556028882168	0.03837145967646958	0.2244040406126404	0.997201197729336	39.31935963533355	2.653194116424509	0.030728123032111695	0.0045082467179790135	0.03023508452535216	1.6232158755828276
Track_60	42	60	153	2	0	0	0	2	155.0	93.0	248.0	4.306312964342604	53.454648787226205	31.669079627462697	0.0	0.16748448463464777	1.6608613115867281	0.0025322157441290388	0.0619970385886044	0.27852455824850464	0.9977231945087707	28.63204711005227	4.306312964342604	0.15040185383149654	0.027782664286081317	0.16588201794743365	1.77982167229487
Track_70	51	70	160	1	0	0	0	2	161.0	138.0	299.0	3.6997766866619375	19.420966093345214	34.78460165712023	0.0	0.20165572015741876	1.2639044946897247	0.00709243661716281	0.11557086739783559	0.221132188694663	0.9972494732588529	32.371201648611574	5.5055758046339305	0.11429222575123725	0.02297997942026048	0.11395649675755089	1.4094079488184448
Track_77	56	77	114	4	0	0	0	8	125.0	174.0	299.0	2.5685158565845865	44.79866237536665	36.87950602736716	0.0	0.1935650854279201	1.6350770751391692	0.0023073227531836393	0.08506901228768757	0.29483069436526754	0.999281844026164	24.120716595753656	5.399687290853338	0.10648588512651246	0.020548126852676693	0.10615616347984626	1.2973446110910465
