# Supplementary material for: Adhesion pilus retraction powers twitching motility in the thermoacidophilic crenarchaeon Sulfolobus acidocaldarius
Source: Nat Commun. 2024 Jun 14;15:5051. doi: 10.1038/s41467-024-49101-7 (PMC11178785; doi:10.1038/s41467-024-49101-7)
Supplement: Supplementary file 15 — Source Data [file 41467_2024_49101_MOESM15_ESM.zip › TWITCHING FULL TRACK DATASET/Figure 1/MSD data/upsE_100X_1sec_interval_5min_total__4_spots.csv]

LABEL	TRACK_INDEX	TRACK_ID	NUMBER_SPOTS	NUMBER_GAPS	NUMBER_SPLITS	NUMBER_MERGES	NUMBER_COMPLEX	LONGEST_GAP	TRACK_DURATION	TRACK_START	TRACK_STOP	TRACK_DISPLACEMENT	TRACK_X_LOCATION	TRACK_Y_LOCATION	TRACK_Z_LOCATION	TRACK_MEAN_SPEED	TRACK_MAX_SPEED	TRACK_MIN_SPEED	TRACK_MEDIAN_SPEED	TRACK_STD_SPEED	TRACK_MEAN_QUALITY	TOTAL_DISTANCE_TRAVELED	MAX_DISTANCE_TRAVELED	CONFINMENT_RATIO	MEAN_STRAIGHT_LINE_SPEED	LINEARITY_OF_FORWARD_PROGRESSION	MEAN_DIRECTIONAL_CHANGE_RATE
Label	Track index	Track ID	Number of spots in track	Number of gaps	Number of split events	Number of merge events	Number of complex points	Longest gap	Track duration	Track start	Track stop	Track displacement	Track mean X	Track mean Y	Track mean Z	Track mean speed	Track max speed	Track min speed	Track median speed	Track std speed	Track mean quality	Total distance traveled	Max distance traveled	Confinment ratio	Mean straight line speed	Linearity of forward progression	Mean directional change rate
Label	Index	ID	N spots	N gaps	N splits	N merges	N complex	Lgst gap	Duration	Track start	Track stop	Track disp.	Track X	Track Y	Track Z	Mean sp.	Max speed	Min speed	Med. speed	Std speed	Mean Q	Total dist.	Max dist.	Cfn. ratio	Mn. v. line	Fwd. progr.	Mn. ? rate
									(sec)	(sec)	(sec)	(µm)	(µm)	(µm)	(µm)	(µm/sec)	(µm/sec)	(µm/sec)	(µm/sec)	(µm/sec)	(quality)	(µm)	(µm)		(µm/sec)		(rad/sec)
Track_2	1	2	300	0	0	0	0	0	299.0	0.0	299.0	0.13326334283328406	51.47773195943966	14.468431603964412	0.0	0.02995025930048966	0.30593337944352383	0.0015673896693090379	0.02581534619508885	0.027831977456497105	1.0	8.955127530846404	0.2918672729753423	0.014881233391065792	4.456967987735253E-4	0.014881233391065783	2.3921915072713933
Track_3	2	3	300	0	0	0	0	0	299.0	0.0	299.0	0.07118859823577971	5.200021474734446	55.929207369379085	0.0	0.03771002716035115	0.2933008061769823	0.0013865514048595697	0.030956246198301514	0.029583696985320106	0.9998635888099671	11.275298120944992	0.27367161959644465	0.006313677693677986	2.3808895731030003E-4	0.006313677693677985	2.4190078381930387
Track_7	4	7	300	0	0	0	0	0	299.0	0.0	299.0	0.15478118522805334	42.47914934489203	21.279963386078894	0.0	0.041487123344523355	0.8675159903117988	0.0018082839597114346	0.023972108735228814	0.0867070131411207	1.0	12.40464988001249	1.258618990617208	0.012477674640172713	5.176628268496767E-4	0.01247767464017272	2.4208107772844847
Track_8	5	8	298	1	0	0	0	2	299.0	0.0	299.0	2.078889181114731	25.773651880922863	22.298650702965134	0.0	0.1085310926207493	1.474210366951501	0.00363450071252519	0.05602589049331455	0.1512812400105106	0.999976182744007	33.44556330536354	3.9976541160606156	0.062157397743136444	0.006952806625801776	0.06406280871139519	2.222860951656628
Track_9	6	9	293	4	0	0	0	4	299.0	0.0	299.0	2.6467000312270534	31.553255708649743	28.9864616328455	0.0	0.12172147356200091	1.754130867308982	0.0014139291481232291	0.042809620695577214	0.26060635195447673	0.9999677756540605	36.943920686449474	3.6154803177601775	0.07164101649335304	0.008851839569321248	0.0727220868289309	2.3056347825474983
Track_11	7	11	298	1	0	0	0	1	298.0	1.0	299.0	0.13743875076821685	88.43873125443928	62.18281790664509	0.0	0.06495002401260333	0.7417280147581224	0.003965172521699841	0.050499377177897264	0.07153890592292284	0.9999894277761446	19.323141133634522	0.8371276339965957	0.00711265056844129	4.6120386163831157E-4	0.007100903635521621	2.4844763881969034
Track_14	9	14	299	1	0	0	0	1	299.0	0.0	299.0	0.03884003922810193	8.575206293581237	34.84763641674925	0.0	0.08714961634737454	0.2597115138720709	0.0036981046308567273	0.07236751208123299	0.05687108574041335	0.9999626691524799	26.172382659685532	0.35750623365342776	0.0014840085342298218	1.298997967495048E-4	0.0014905377922919353	2.5138385899461055
Track_15	10	15	295	3	0	0	0	3	299.0	0.0	299.0	0.6335142826284429	44.391833938409015	63.58072124245876	0.0	0.20933538881247907	1.9765122590655433	0.008434754901955686	0.14133337229296786	0.23370946578626778	1.0	63.322595038319925	2.515756090198055	0.010004553386434481	0.00211877686497807	0.010121446149155663	2.3466992695363293
Track_16	11	16	88	2	0	0	0	2	90.0	1.0	91.0	2.92534844887436	17.12735947058551	39.332773384146066	0.0	0.3595156496768887	1.7689936809724345	0.010950768165225291	0.27800826637684384	0.3531049947678826	0.9988937892697074	32.39185550604997	4.412720325611982	0.09031123420293041	0.03250387165415956	0.09041017180579511	2.2351558071220636
Track_17	12	17	300	0	0	0	0	0	299.0	0.0	299.0	0.2323042461431007	66.63316972263272	39.652756791324826	0.0	0.03911856449161839	0.3249670907045684	0.0019050822900599697	0.03218617527480074	0.03219639544700971	1.0	11.696450782993903	0.6582924973785081	0.019861088671519082	7.769372780705709E-4	0.01986108867151909	2.4427628467624944
Track_20	14	20	300	0	0	0	0	0	299.0	0.0	299.0	4.67044952800642	63.74839595100156	50.803938968788586	0.0	0.06943267557372926	1.8658320341193981	0.0026402046593962713	0.04058399202780413	0.12721109895867752	1.0	20.760369996545062	4.711443381449572	0.22496947447389792	0.01562023253513853	0.22496947447389806	2.266550375565967
Track_21	15	21	178	8	0	0	0	5	192.0	0.0	192.0	1.756943504104339	35.239567093728574	48.91679009705818	0.0	0.10756602484284934	1.7899003360882304	0.0013696479678666697	0.032147692293213195	0.21737421467558896	0.9999599902147658	20.076486520022705	3.505175539721428	0.08751249888032461	0.009150747417210099	0.08507098250194761	2.3017916329853954
Track_22	16	22	274	9	0	0	0	5	299.0	0.0	299.0	9.523886226670564	52.29149449632358	47.982939323053074	0.0	0.3383299472304978	1.7793652169716705	0.008012296498134041	0.22976503535462303	0.36448973465830314	0.9997908995099312	99.31466828531633	9.648347520884093	0.09589606843683805	0.03185246229655707	0.09414615099046077	2.283876098448585
Track_24	18	24	166	0	0	0	0	0	165.0	0.0	165.0	2.3481022563453995	92.42582176322117	50.888327985974236	0.0	0.26084403156443214	1.7946827929678424	0.0050187846586051965	0.09346333166612511	0.3219245263630946	0.999980926872736	43.03926520813128	2.9874506203494207	0.054557210607345114	0.014230922765729693	0.054557210607345086	2.4689477111808626
Track_29	22	29	284	7	0	0	0	6	299.0	0.0	299.0	7.096698440539887	9.382293110741216	76.38595211670254	0.0	0.1338727954107749	0.9412749799468771	2.114411337781294E-4	0.047928616337550585	0.1802116055677179	0.9992068571523881	41.80513659151019	7.212237513740915	0.1697566141185887	0.02373477739310999	0.17729350702121568	2.2914123062117264
Track_38	31	38	78	1	0	0	0	2	79.0	46.0	125.0	11.485414865799331	19.957051595079573	30.30137738301264	0.0	0.22606087970729458	2.103887227429252	0.001643878087030113	0.1256966023879964	0.341912159339223	0.9998310804367065	21.614462192320186	11.485414865799331	0.531376388808795	0.14538499830125737	0.6431232086219563	2.1758471490621116
Track_39	32	39	228	10	0	0	0	4	245.0	54.0	299.0	5.925267353973062	40.85581587322512	51.84011288222949	0.0	0.24139728358455853	1.5421665748704174	0.003454061886718307	0.10178800944474091	0.2840198948091936	0.999548953353313	60.380448964477445	6.929014409236897	0.09813221755702693	0.02418476471009413	0.10018656527931682	2.165512405811005
Track_51	43	51	176	10	0	0	0	9	209.0	90.0	299.0	4.678686131608104	43.52383663237199	70.84828509488828	0.0	0.5042236818305879	2.517463627998844	0.013888949549393311	0.45038312583598256	0.3781068917516066	0.9987645982341333	100.3463842007686	10.37533771812662	0.046625358440890066	0.02238605804597179	0.04439707783001988	2.0654399031811366
Track_56	48	56	171	3	0	0	0	7	184.0	115.0	299.0	3.4982522660484965	3.5082516512494766	72.84650486133519	0.0	0.08089919097694853	0.8369040969428517	9.820616744139706E-4	0.028857988844854226	0.16203674833937962	0.9997807542483012	18.449069113348017	3.5490233828763667	0.1896167359207023	0.019012240576350526	0.23501150440142085	2.2157782213040615
Track_57	49	57	174	8	0	0	0	5	185.0	114.0	299.0	0.34135549661513476	11.763671839696022	49.80322965860144	0.0	0.23479791692463617	1.0061807566875742	0.010395123158991906	0.20281353813636602	0.15151603162876684	0.9991579353809357	41.9883894687483	1.8045243953570815	0.00812975922473053	0.001845164846568296	0.007858523068416081	2.2312209386038457
Track_64	55	64	51	11	0	0	0	8	91.0	135.0	226.0	2.6714908383941856	88.30699410807586	19.06723802846649	0.0	0.6797910882648722	1.8982412488836442	0.04292761604719131	0.6836599848317264	0.3840006682599278	0.9992409757539338	49.99684235006492	6.354007538773326	0.053433191234140344	0.029357042180155887	0.043185388403793365	1.7290702000472746
