# Supplementary material for: Adhesion pilus retraction powers twitching motility in the thermoacidophilic crenarchaeon Sulfolobus acidocaldarius
Source: Nat Commun. 2024 Jun 14;15:5051. doi: 10.1038/s41467-024-49101-7 (PMC11178785; doi:10.1038/s41467-024-49101-7)
Supplement: Supplementary file 15 — Source Data [file 41467_2024_49101_MOESM15_ESM.zip › TWITCHING FULL TRACK DATASET/Figure 1/MSD data/aapF_100X_1sec_interval_5min_total__3_spots.csv]

LABEL	ID	TRACK_ID	QUALITY	POSITION_X	POSITION_Y	POSITION_Z	POSITION_T	FRAME	RADIUS	VISIBILITY	MANUAL_SPOT_COLOR	MEAN_INTENSITY_CH1	MEDIAN_INTENSITY_CH1	MIN_INTENSITY_CH1	MAX_INTENSITY_CH1	TOTAL_INTENSITY_CH1	STD_INTENSITY_CH1	CONTRAST_CH1	SNR_CH1	ELLIPSE_X0	ELLIPSE_Y0	ELLIPSE_MAJOR	ELLIPSE_MINOR	ELLIPSE_THETA	ELLIPSE_ASPECTRATIO	AREA	PERIMETER	CIRCULARITY	SOLIDITY
Label	Spot ID	Track ID	Quality	X	Y	Z	T	Frame	Radius	Visibility	Manual spot color	Mean intensity ch1	Median intensity ch1	Min intensity ch1	Max intensity ch1	Sum intensity ch1	Std intensity ch1	Contrast ch1	Signal/Noise ratio ch1	Ellipse center x0	Ellipse center y0	Ellipse long axis	Ellipse short axis	Ellipse angle	Ellipse aspect ratio	Area	Perimeter	Circularity	Solidity
Label	Spot ID	Track ID	Quality	X	Y	Z	T	Frame	R	Visibility	Spot color	Mean ch1	Median ch1	Min ch1	Max ch1	Sum ch1	Std ch1	Ctrst ch1	SNR ch1	El. x0	El. y0	El. long axis	El. sh. axis	El. angle	El. a.r.	Area	Perim.	Circ.	Solidity
			(quality)	(�m)	(�m)	(�m)	(sec)		(�m)			(counts)	(counts)	(counts)	(counts)	(counts)	(counts)			(�m)	(�m)	(�m)	(�m)	(radians)		(�m^2)	(�m)
ID231424	231424	1	1.0	72.62978709263817	23.650814927300125	0.0	68.0	68	1.4185366313320336	1		24214.311746987965	24521.0	15317.0	30816.0	1.6078303E7	3045.009482054939	-0.9810202132032189	-822.0535363066024	-0.00378590175027399	0.004222922419186921	1.457927991215021	1.4030301781276304	-1.5133224959431848	1.0391280344095326	6.321657798806072	9.470758814980334	0.8856686930632607	0.9757887013939841
ID240134	240134	1	1.0	72.81404301062922	23.731133588882003	0.0	176.0	176	1.4131937248468054	1		24191.615853658514	24473.0	15357.0	30536.0	1.58697E7	3021.356232852075	-0.981072762779744	-830.055120241419	0.012664197909825882	0.010902959265283	1.4587792321581927	1.4022327572043756	1.5106928447919896	1.0403260262344416	6.274126537160904	9.50393427586939	0.8728835092563032	0.9691629955947142
ID240646	240646	1	1.0	72.82162700734618	23.742637437621145	0.0	182.0	182	1.422796510685342	1		24158.570359281464	24465.0	15357.0	30540.0	1.6137925E7	3022.270360420116	-0.98107167447201	-828.621990249576	-0.0010787726735876964	-6.465335448856316E-4	1.444924924342461	1.4136639295862603	1.1685709700122149	1.0221134557527756	6.359682808122191	9.325558752520738	0.9189578552726401	0.9838235294117641
ID235524	235524	1	0.9952614307403564	72.71543059438864	23.643777369254735	0.0	118.0	118	1.4174696611687827	1		24029.609022556364	24361.0	15359.0	30612.0	1.597969E7	2969.11511308298	-0.9810806622293331	-839.3603488627832	-0.00163512621309973	0.005115174888399603	1.4445013425487156	1.4082642412017066	0.8306373778989347	1.0257317485503197	6.312151546477037	9.291905087416657	0.9187085350963855	0.9779086892488956
ID244234	244234	1	1.0	72.8401208906109	23.73297280449971	0.0	226.0	226	1.4355003030236693	1		24058.29203539822	24295.0	15381.0	31037.0	1.6311522E7	3024.4110551791396	-0.9811428784283158	-827.77217928927	-7.990236025330232E-4	0.004757274936222503	1.4573678750781682	1.434234550189476	0.4732810400529153	1.0161293875437851	6.47375783607057	9.490949434717495	0.9031231910355725	0.9707769066286532
ID247818	247818	1	0.9957552552223206	72.93156617625218	23.693489552049915	0.0	269.0	269	1.43813280166446	1		24264.76470588235	24502.0	15607.0	30928.0	1.650004E7	3011.3579668720063	-0.9809870442748002	-831.4905748670641	-0.004665894097824763	0.0046177794369443685	1.4590693715561551	1.4546117294867629	-0.3695750719859552	1.0030644892922491	6.497523466893153	9.532502462068521	0.8985533517043394	0.9743406985032078
ID249353	249353	1	0.9957732558250427	72.98468116284644	23.778904764767898	0.0	288.0	288	1.4291625223884488	1		24183.530370370376	24456.0	15696.0	30703.0	1.6323883E7	3020.621205325884	-0.981054130503944	-829.1476199505332	2.9495608347877676E-5	0.0010335523080118164	1.4507502421664793	1.4231977109520042	-0.9229337531131616	1.0193595949476653	6.416720322096374	9.54171054532789	0.8856670732853495	0.969131371141421
ID249870	249870	1	0.9968198537826538	72.97182720473033	23.722376522226867	0.0	294.0	294	1.4318066736266932	1		24185.37666174298	24409.0	15458.0	30896.0	1.63735E7	3034.651603311028	-0.9810729991947079	-826.2158749497775	-0.007834859772770703	0.0014088508402689795	1.4526019539328217	1.4407029605617123	0.6303070173640515	1.0082591579922	6.440485952918956	9.508853673411675	0.895101268746818	0.9706303724928365
ID232460	232460	1	1.0	72.61100224085544	23.594570380829236	0.0	81.0	81	1.4105146822008519	1		24157.347031963465	24441.0	15325.0	30883.0	1.5871377E7	3048.924414724362	-0.9810244622687222	-819.2535291064513	0.004961051134853568	0.003024136722079251	1.4452999238913526	1.4040228124118093	-1.5278629137131718	1.0293991743685689	6.250360906338335	9.259496722989747	0.9160943282607212	0.9776951672862453
ID242188	242188	1	1.0	72.7684110236807	23.718615969927693	0.0	201.0	201	1.4296917438553531	1		24131.346153846178	24368.0	15620.0	30934.0	1.631279E7	2991.061806511256	-0.9810702947669688	-836.2621346735646	0.009135059277663534	0.008813677804581588	1.4543076330413878	1.428535343499598	0.9891160284236614	1.0180410583882744	6.421473448260899	9.45355121652477	0.9029310594240278	0.975451263537906
ID227859	227859	1	0.9968160390853882	72.52627362286212	23.644543242808993	0.0	25.0	25	1.432862967885913	1		24062.946980854194	24329.0	15571.0	31021.0	1.6338741E7	2991.5758251361126	-0.9810890251119156	-834.5902261155467	-0.002396076460777409	-5.389604999349156E-4	1.4697401207163416	1.4128628650157091	-1.3945605790684903	1.0402567419025484	6.449992205247998	9.396347361631253	0.918017430442102	0.9847605224963716
ID236563	236563	1	1.0	72.73427082357463	23.690627436725954	0.0	131.0	131	1.4254524706424299	1		24122.876488095248	24394.0	15356.0	30892.0	1.6210573E7	2993.1348012614403	-0.9810169431628999	-832.9964919523262	0.003945224900026213	3.709883859431585E-4	1.4564436769740616	1.4062433598538835	1.0668999996338633	1.0356981718480038	6.3834484389447725	9.230949754336578	0.9413962083241457	0.9867744305657599
ID228369	228369	1	0.9968280792236328	72.4989465232727	23.583188067105283	0.0	31.0	31	1.412658322772335	1		23996.69696969697	24276.0	15580.0	30918.0	1.583782E7	3021.116584876223	-0.9810995702882065	-824.6228887850156	-6.792947135017816E-5	0.012625031421158062	1.4363301370169022	1.4199103131034767	-1.2477464911890643	1.011563986655986	6.269373410996398	9.219654139328592	0.9268399448943475	0.9806691449814128
ID235028	235028	1	0.9968221187591553	72.59242394111811	23.66018493720863	0.0	112.0	112	1.4233280991629553	1		24102.234328358194	24355.0	15632.0	31129.0	1.6148497E7	3011.68300861997	-0.9810138197528618	-827.0191524311474	5.48805574174564E-4	0.007960381747299364	1.4442563980583958	1.420695238795462	-0.9415620413991496	1.0165842459519399	6.364435934286715	9.541103474550992	0.8785623164752256	0.9660894660894659
ID238107	238107	1	1.0	72.75028366809909	23.72208936507088	0.0	150.0	150	1.4201355835187586	1		24155.84684684685	24473.0	15285.0	30900.0	1.6087794E7	3024.890360127877	-0.9810454975871793	-826.6456528246173	0.0029069266363591557	0.010361782062204637	1.4539454533434697	1.4111296429471	1.1473539525754073	1.030341514410363	6.335917177299615	9.376951142006062	0.9055158348504269	0.9787077826725407
ID230938	230938	1	1.0	72.5667435637554	23.55686208111783	0.0	62.0	62	1.405141273402688	1		24172.52607361966	24469.0	15558.0	31021.0	1.5760487E7	3043.9464663408476	-0.981110230227986	-824.9092284478687	0.0015983319812521164	0.009472082790037284	1.4499861407129306	1.3900864889528866	1.1224254589914469	1.0430905934530483	6.202829644693176	9.386848056762117	0.884626900590362	0.9652366863905323
ID239646	239646	1	1.0	72.7448514899543	23.69057823942687	0.0	170.0	170	1.420668167667809	1		24223.10194902547	24470.0	15528.0	30861.0	1.6156809E7	3024.0774959154905	-0.9810466019372647	-829.2192783409598	-0.0021485711524354854	4.634712169542106E-4	1.4569443522696848	1.4123337496319668	1.3585700347917717	1.0315864452360095	6.340670303464134	9.251578456327941	0.9309221491677848	0.9816041206769686
ID229923	229923	1	0.9920707941055298	72.5213269110731	23.62702386936699	0.0	50.0	50	1.4147987153979622	1		24068.16616314199	24296.0	15571.0	31267.0	1.5933126E7	3024.7782288824765	-0.9810291096799716	-822.9503596127673	0.00113929395777613	0.004614721474949256	1.4675453771620934	1.3911719800414903	1.144552879549003	1.0548986021974978	6.288385915654462	9.051024100419628	0.9646141042535799	0.9924981245311327
ID247331	247331	1	0.9949984550476074	72.98835789159945	23.73438259261964	0.0	263.0	263	1.4206681676678077	1		24326.60210210212	24634.0	15425.0	30534.0	1.6201517E7	3046.1465151589678	-0.9810700466798953	-827.772762867369	-4.968044596422629E-4	0.015150448935976854	1.449334377074956	1.420837280201312	0.9697267092132634	1.0200565520561273	6.3406703034641225	9.30318645499425	0.920622501063259	0.9830508474576263
ID227360	227360	1	0.994823157787323	72.560722090508	23.610636427962582	0.0	19.0	19	1.4121227177017943	1		24095.053110773886	24420.0	15664.0	31224.0	1.587864E7	3057.5532252339417	-0.9810202450268743	-814.6503082100729	-5.452645709039473E-4	0.005355122700649977	1.4359992340392036	1.4122854365875352	1.3747299660042058	1.016791079789768	6.264620284831879	9.209833202149559	0.9281134934851225	0.9777448071216617
ID226343	226343	1	1.0	72.42577125025063	23.686492961610153	0.0	7.0	7	1.4201355835187595	1		24258.745127436305	24536.0	15650.0	31047.0	1.6180583E7	3020.4895717848044	-0.9811012006747751	-833.8742831155106	-0.0028790650298866644	0.001290541635787984	1.460364476404858	1.4021283620432607	-1.0752146093373909	1.04153408199855	6.335917177299623	9.290104085573924	0.9225251099465185	0.9772727272727275
ID230439	230439	1	0.9968435168266296	72.54962820973995	23.585673961470896	0.0	56.0	56	1.4254524706424303	1		24090.881305637988	24313.0	15312.0	30978.0	1.6237254E7	2995.9544491982515	-0.9810863567015857	-834.2179293441826	0.008665639151657412	-0.007622778895618351	1.4625399394712306	1.4136714827345198	0.8573390091801701	1.0345684675213103	6.383448438944779	9.401318060659205	0.9075858730635641	0.9767272727272732
ID226853	226853	1	1.0	72.49888294126355	23.599254770607924	0.0	13.0	13	1.4185366313320336	1		24207.65506807867	24510.0	15764.0	31540.0	1.600126E7	3064.343639582178	-0.9811975739812101	-824.4946260468893	8.980600432321546E-4	0.00476197753416036	1.4393535033002567	1.4286270700239134	2.1725099712197933	1.00750821085601	6.321657798806073	9.328888857493766	0.9128113029082334	0.9729334308705194
ID243755	243755	1	1.0	72.82669492426383	23.734928057229087	0.0	220.0	220	1.421732737444523	1		24055.33233532932	24331.0	15513.0	30709.0	1.6068962E7	3016.33894332547	-0.981005118191787	-823.7508833762859	-0.0050568934225557645	-0.0016063230582351001	1.4641197547020246	1.409003915906106	1.3294019377536068	1.039116881205028	6.350176555793161	9.232615245267285	0.9361516120731782	0.9867060561299851
ID248875	248875	1	0.9962942004203796	72.98262972688917	23.771805346503104	0.0	282.0	282	1.4212005522349933	1		24176.278443113755	24455.0	15751.0	30845.0	1.6149754E7	3080.521183003764	-0.9810313515382526	-811.7863484886466	-0.001950484855143934	0.0024835304822695197	1.4389447543355915	1.4177031439862322	0.18204419956709797	1.0149831157809477	6.345423429628635	9.718386262456102	0.8442715585260668	0.9666908037653871
ID241705	241705	1	0.9949614405632019	72.71847214330604	23.729925701033196	0.0	195.0	195	1.4344459508410068	1		24161.851251840926	24353.0	15302.0	31201.0	1.6405897E7	3031.5130873518106	-0.9810742621103364	-826.3229519195235	-0.011145721714223818	-0.009027451901697044	1.4725548750868296	1.4259869644611731	1.3354693686456296	1.032656617336788	6.464251583741546	9.37206277834953	0.924821114348883	0.9833694866232825
ID238636	238636	1	1.0	72.76893307149861	23.710651780959722	0.0	157.0	157	1.4212005522349944	1		24150.345864661642	24447.0	15349.0	30520.0	1.605998E7	3008.416975165268	-0.9810531113714286	-831.3232696956894	0.009440888846871283	0.002046694228568829	1.456819123084542	1.4119067671767047	0.969876125862758	1.0318097178595196	6.345423429628645	9.649438244793492	0.8563797902178173	0.9618155619596543
ID231989	231989	1	1.0	72.62614129427605	23.614162604419896	0.0	75.0	75	1.4121227177017943	1		24123.987860394544	24404.0	15722.0	30851.0	1.5897708E7	3029.115045239982	-0.9809774677342751	-821.3987384955084	0.013997798064551491	0.008802159838339301	1.4329112572285334	1.4256187224494759	0.47212652493025703	1.005115347227292	6.264620284831878	9.270411578218626	0.9160234350140055	0.9821162444113263
ID229435	229435	1	1.0	72.55431132235925	23.596938283883194	0.0	44.0	44	1.4212005522349946	1		24102.95952023988	24405.0	15363.0	31119.0	1.6076674E7	3036.6913893998226	-0.9810623972040712	-822.3777201228726	0.004640190439206185	0.0017793712150510894	1.4464089890597385	1.4156225710720876	1.4159198856281259	1.021747617349966	6.345423429628648	9.22736332842127	0.9365160596397063	0.9845132743362827
ID239163	239163	1	1.0	72.71466577029177	23.722846043303434	0.0	164.0	164	1.416401887261188	1		24213.71903323263	24473.0	15280.0	30595.0	1.6029482E7	3044.433770003835	-0.981092882980167	-825.4100964100988	0.0022292973642570784	0.007832787871043776	1.4619866275284552	1.4029476117347683	1.4191021415550855	1.0420821243073248	6.302645294148005	9.380702161622333	0.9000404656222674	0.9750000000000002
ID233529	233529	1	1.0	72.64374773814484	23.600443739268584	0.0	94.0	94	1.4259830690120598	1		24104.669642857127	24377.0	15726.0	30854.0	1.6198338E7	2941.262259992755	-0.980990833031111	-845.8615673166654	0.0041798123208076216	-0.007955056638171823	1.4618528687590644	1.4195535897557228	1.3380983935930801	1.0297975922209606	6.388201565109293	9.20775579730587	0.9468493590702886	0.9926144756277695
ID237625	237625	1	1.0	72.68767927461222	23.662193639359725	0.0	144.0	144	1.4291625223884499	1		24185.620384047274	24444.0	15489.0	30599.0	1.6373665E7	2973.0880971624792	-0.9810281637994788	-841.3012970865284	3.880756987514484E-4	-0.0037319570358883398	1.440628142322634	1.427370897027189	0.3660749063440847	1.0092878769793163	6.416720322096384	9.309654049971838	0.9303704094795308	0.9811046511627898
ID236095	236095	1	1.0	72.76192946179671	23.662066196875237	0.0	125.0	125	1.4190698155761317	1		24099.72713643181	24370.0	15424.0	30736.0	1.6074518E7	3002.5219240519555	-0.9810129186403205	-829.4160764304744	-0.0019956981673962177	6.077799221946601E-4	1.4463519493062904	1.4104064103349978	1.487500842732113	1.0254859441278028	6.326410924970583	9.349465264284209	0.9094811803776008	0.9743777452415807
ID245311	245311	1	1.0	72.91222839458808	23.778583670786688	0.0	239.0	239	1.4339184840274966	1		24185.176211453727	24422.0	15770.0	30673.0	1.6470105E7	3010.6263562818867	-0.9810508851897942	-831.8116510700235	0.004521130802068957	-0.004434262682154476	1.466326082376503	1.4277389376466931	-1.2633341363680533	1.027026750978307	6.459498457577023	9.563684318786404	0.8874792306197015	0.9707142857142852
ID225853	225853	1	1.0	72.4248029115219	23.723583961568057	0.0	1.0	1	1.4115869094041136	1		24324.140458015252	24639.0	15655.0	31410.0	1.5932312E7	3087.0144749612996	-0.9810466313863812	-815.7030274255607	-0.005631108933439983	0.015554953434535036	1.4520719748532818	1.4094743391017301	-1.2721299915230904	1.0302223563564126	6.259867158667363	9.248092670834422	0.9197517761890436	0.9784546805349185
ID241213	241213	1	0.9968485236167908	72.81336841141847	23.711254773089813	0.0	189.0	189	1.422796510685342	1		24117.65321375187	24416.0	15233.0	30693.0	1.613471E7	3016.437304882999	-0.9810417141054458	-827.4831223854064	-0.002143074921204412	0.009097561448530073	1.46299118628863	1.412971035163378	0.973923037246874	1.0354006910831461	6.359682808122189	9.525918795791764	0.8807072460677793	0.9766423357664233
ID234556	234556	1	1.0	72.66570313807422	23.593202740466356	0.0	106.0	106	1.4217327374445237	1		24065.26876876878	24331.0	15255.0	30916.0	1.6027469E7	3018.459353296703	-0.9810590067578795	-825.9005591780169	-0.0029023704735871843	-0.00416990774170215	1.4616568768657938	1.4053026504429311	0.8926449291870061	1.040101131528572	6.350176555793167	9.29309996466748	0.92400526670762	0.981631153563556
ID246339	246339	1	0.9968525767326355	72.86596623406085	23.708825611266537	0.0	251.0	251	1.4243906809452656	1		24259.229166666682	24511.0	15537.0	30792.0	1.6302202E7	3045.4059796334864	-0.9811046150459126	-827.2206572969023	4.0749539187237007E-4	2.9122156955345516E-4	1.4530495082062553	1.4206363691321922	1.3636665338908616	1.0228159293809034	6.373942186615738	9.503071613931716	0.8869312966588757	0.9710354815351195
ID246851	246851	1	1.0	72.94268006643044	23.702634972025184	0.0	257.0	257	1.425983069012059	1		24241.955357142848	24518.0	15477.0	30592.0	1.6290594E7	3015.381836428772	-0.9811094770130301	-835.0814132275204	-0.003989994988525709	-4.5818546972105085E-4	1.4605518488055	1.422880047218475	1.1973348638902748	1.0264757395823125	6.388201565109286	9.35583009059506	0.9171150550437936	0.9788783685360526
ID233025	233025	1	1.0	72.58658571379385	23.589179260823585	0.0	88.0	88	1.4190698155761323	1		24063.94144144145	24328.0	15608.0	31005.0	1.6026585E7	2993.6953724505624	-0.981048237370672	-832.2042039167075	0.003424609522805178	0.007303472264609556	1.4590621638390453	1.4166915188842053	1.2464677847060601	1.0299081658851261	6.326410924970589	9.300458280823548	0.9190911064268699	0.9715328467153286
ID234049	234049	1	1.0	72.68786084601011	23.606277163613512	0.0	100.0	100	1.423328099162955	1		24104.01046337819	24383.0	15693.0	31063.0	1.6125583E7	2989.8990492557855	-0.9810247432781344	-833.5949571717572	0.003047715105312137	0.006887814076582091	1.4441520192365613	1.41966872787128	1.4406468338032152	1.0172457777540769	6.364435934286712	9.579680420893911	0.8715007009385386	0.9695872556118753
ID243270	243270	1	0.9957741498947144	72.88861972644689	23.710586990325357	0.0	214.0	214	1.4180032466050239	1		24043.6003016591	24333.0	15471.0	30444.0	1.5940907E7	3006.2626970116926	-0.9810444140813436	-827.85451869203	0.004720021169458358	-0.0031562249361407127	1.4352525354849925	1.4192423647680605	1.0273855245298569	1.0112807869285585	6.316904672641552	9.343489375424323	0.9092765584341996	0.9772058823529404
ID248388	248388	1	0.9968196749687195	72.92336448866801	23.604656595274086	0.0	276.0	276	1.4291625223884494	1		24166.50591715976	24456.0	15603.0	30493.0	1.6336558E7	2997.9897118832037	-0.9811044175039074	-837.0832797034889	-0.0055493788745986155	0.006908599232785175	1.460671667323644	1.4112484526580173	1.0036628440147282	1.0350209168148532	6.4167203220963795	9.519739944253146	0.8897598515239664	0.9761388286334052
ID242762	242762	1	1.0	72.87584226062351	23.68626406228157	0.0	208.0	208	1.4259830690120587	1		24102.674626865686	24381.0	15281.0	30427.0	1.6148792E7	3008.2984024410775	-0.9810953957425945	-831.6066773425765	0.007349586028981086	0.0021082786118529215	1.4663495056661626	1.4089775046724473	1.2960347276103312	1.0407188906873661	6.388201565109285	9.613378746655695	0.8686330890400907	0.9703971119133575
ID228936	228936	1	1.0	72.52656481543484	23.54137300393823	0.0	38.0	38	1.4196027995632168	1		24059.854135338344	24316.0	15539.0	30714.0	1.5999803E7	2985.8205393912226	-0.981112118271991	-837.1334001594001	0.0014522942814346994	-0.0020055045806863687	1.4326638856713017	1.4241215110677565	1.8899475434615156	1.0059983467261444	6.331164051135105	9.812067639880496	0.8263658553530044	0.9582733812949639
ID237138	237138	1	1.0	72.71795069393228	23.676326374351422	0.0	138.0	138	1.4169358747965624	1		24153.993966817477	24438.0	15409.0	30707.0	1.6014098E7	3017.47778170868	-0.9810494874914861	-828.7906131488571	-7.598362444481519E-4	4.4523202549455785E-4	1.438718178046357	1.4140869804345926	1.4763372633103424	1.0174184459319429	6.30739842031252	9.34272816767889	0.908056147830585	0.9750183688464364
ID240722	240722	1	1.0	72.79113205124246	23.753428282929598	0.0	183.0	183	1.4238594891755554	1		24180.247761194034	24444.0	15417.0	31030.0	1.6200766E7	3031.953124174629	-0.9810637427877134	-826.3639090708124	0.006745832950138682	-1.762916803712978E-4	1.441548902126513	1.4273480115961843	0.7535385705605349	1.0099491437371662	6.369189060451223	9.915814460761041	0.8140240211490349	0.9550962223806124
ID245841	245841	1	1.0	72.90332623835151	23.734498099784222	0.0	245.0	245	1.430220769495606	1		24215.369276218622	24503.0	15438.0	30570.0	1.6393805E7	3009.2955425231853	-0.9811023871106309	-835.5330514812352	-0.0025231138066501044	0.00501103250443005	1.4385005117622793	1.4297193854031862	0.4629023328498205	1.0061418530438522	6.426226574425411	9.525381416218972	0.8900228327929105	0.9740634005763693
ID244816	244816	1	1.0	72.91184145597244	23.746180093373145	0.0	233.0	233	1.4233280991629536	1		24117.145209580845	24359.0	15646.0	30738.0	1.6110253E7	3078.7489220314087	-0.9810362517332822	-810.4803603354508	-7.251065787527327E-4	-0.0055954272252939355	1.4424303786677424	1.420843123851047	1.5360723110495593	1.015193271131992	6.3644359342867	9.562552835229884	0.8746254043213537	0.9731104651162787
ID231511	231511	1	1.0	72.6583700539126	23.58033103730061	0.0	69.0	69	1.4121227177017945	1		24194.792998477886	24513.0	15428.0	30793.0	1.5895979E7	3014.2388180446164	-0.9810988998054229	-833.297257260143	-0.008113560982864103	-4.1811809923588767E-4	1.4427588012666874	1.4082639092505966	1.0122479478581008	1.024494621916745	6.264620284831881	9.09376905751316	0.9519557793168012	0.9887471867966995
ID244309	244309	1	0.9968871474266052	72.87726897210966	23.7242049151441	0.0	227.0	227	1.4259830690120587	1		24085.01190476188	24378.0	15427.0	30821.0	1.6185128E7	3024.7919241919562	-0.9810400854968913	-824.0085815134213	0.0017450801498725655	9.194107786980935E-4	1.447507247484232	1.4187754188952024	-1.105679068216241	1.0202511463099657	6.388201565109285	9.406130625583307	0.9073324923928351	0.974619289340101
ID232539	232539	1	1.0	72.61472437330028	23.575670566319854	0.0	82.0	82	1.4121227177017945	1		24155.834597875553	24443.0	15638.0	31101.0	1.5918695E7	3018.992942604235	-0.981109363540971	-831.1143393450077	-0.004301025502718748	-0.009048033071876387	1.4355860609999873	1.410619484152503	0.7472148502119242	1.0176990160195356	6.26462028483188	9.234197044005816	0.9232224175055467	0.9784706755753523
ID242267	242267	1	0.9968493580818176	72.79354094905322	23.723906431577127	0.0	202.0	202	1.412658322772334	1		24121.81818181819	24421.0	15402.0	30547.0	1.59204E7	3016.388016306804	-0.9810210405794788	-826.7205886418244	0.0058574944920144765	0.007220685985452949	1.4487415582008083	1.4052467851772588	1.1446149364734155	1.0309516972266641	6.269373410996388	9.220761299628432	0.9266173821902256	0.9813988095238092
ID235608	235608	1	1.0	72.69217688823913	23.681779612831733	0.0	119.0	119	1.4180032466050239	1		24070.83308270676	24331.0	15371.0	30995.0	1.6007104E7	3015.4800873720956	-0.9810314612589099	-825.6837003169746	0.005974080091392535	-8.297064602971783E-4	1.447274986332601	1.4140517405537065	-1.518026498168312	1.0234950708139472	6.316904672641552	9.295843879959959	0.9186213705297792	0.982261640798226
ID240220	240220	1	1.0	72.81860831787012	23.76704733917432	0.0	177.0	177	1.4174696611687823	1		24207.439577039262	24478.0	15357.0	31117.0	1.6025325E7	3059.987764870055	-0.9809800656240405	-816.0379012676739	0.001097908223837483	-0.00484880717014663	1.4531532182469278	1.4084634907594076	0.9541823631871892	1.0317294184625436	6.312151546477031	9.369903684181152	0.9034768475517416	0.9728937728937721
ID247900	247900	1	0.9968528747558594	72.96635953450392	23.682283079917074	0.0	270.0	270	1.424921674693792	1		24228.30194319878	24527.0	15689.0	30358.0	1.6208734E7	3006.5789929800862	-0.9810774473391182	-835.6105686400933	0.006953109609356313	-0.001793522473067304	1.4648842210923296	1.4119711125594259	1.2423361161349877	1.0374746395745946	6.378695312780251	9.32071890991336	0.9226625644426749	0.9774217042971594
ID228451	228451	1	1.0	72.46640307189031	23.607528172820945	0.0	32.0	32	1.421200552234995	1		23994.197604790388	24263.0	15467.0	30903.0	1.6028124E7	2989.8337304950983	-0.9810872589171982	-832.6113911898713	-9.875748794404306E-4	0.005661646307429096	1.4593449542043062	1.4072012196611758	1.492808005070268	1.03705492421026	6.345423429628653	9.28484186919067	0.9249567979599533	0.9801762114537447
ID227937	227937	1	1.0	72.50732352093013	23.622745289223435	0.0	26.0	26	1.4105146822008519	1		24028.368902439033	24328.0	15631.0	30993.0	1.576261E7	3041.1597653962617	-0.9811073290478595	-820.6126544327335	-0.0013710021667636696	0.0012327827162122106	1.4360005146615216	1.4006136227853452	1.3232674080994276	1.0252652775187234	6.250360906338334	9.392098389299553	0.8904093094467551	0.9662013225569431
ID235110	235110	1	0.996802806854248	72.61421309371521	23.633432284408826	0.0	113.0	113	1.4078305414580081	1		24079.15160796326	24397.0	15547.0	30910.0	1.5723686E7	3025.5828972421286	-0.9810325630860975	-823.2597730569172	-0.0019803002567876497	0.01343707916519234	1.457624076534152	1.3929523177837855	1.2886587033899322	1.0464278338351598	6.226595275515754	9.124963680821457	0.9397194432403182	0.9820089955022488
ID231013	231013	1	1.0	72.54698711523233	23.5985408037336	0.0	63.0	63	1.4196027995632168	1		24184.92653673163	24411.0	15339.0	31421.0	1.6131346E7	3022.2205142804155	-0.9809845191453481	-825.664212073663	-0.0041913077697733675	-0.0019074761964212835	1.4723992489508568	1.4033563949317474	1.450938190122448	1.0491983748878468	6.331164051135105	9.253119342496529	0.9292169086710609	0.9815770081061165
ID249448	249448	1	1.0	73.00486589896602	23.787365479396847	0.0	289.0	289	1.4222647235201817	1		24176.72263868066	24476.0	15636.0	30728.0	1.6125874E7	3083.1302912665187	-0.9811302118660999	-815.4459325426127	-0.004131726601192282	-0.008049673264776108	1.4466687338042803	1.4231616244629999	0.847028100427192	1.0165175261454582	6.35492968195767	9.564213178449734	0.8730158290759116	0.9730713245997087
ID239726	239726	1	1.0	72.74917527139068	23.729948559092556	0.0	171.0	171	1.4328629678859124	1		24250.85819793203	24476.0	15422.0	31259.0	1.6417831E7	3015.859658025194	-0.9811227081127257	-835.8524435327379	0.0038869295580451417	-0.006394201562191614	1.4556225997413759	1.4329050776584007	1.2267862465497867	1.0158541709686026	6.449992205247993	9.380653326377466	0.9210917258795132	0.9783705839942317
ID236653	236653	1	1.0	72.73725405594634	23.705087855330188	0.0	132.0	132	1.4233280991629549	1		24135.698507462726	24396.0	15251.0	30899.0	1.6170918E7	3039.8364205209173	-0.9811709355892508	-827.4763454819483	3.823177575103634E-4	0.003803287418631124	1.4411968983041556	1.4218297475036603	1.4624365074368024	1.0136212868203796	6.3644359342867105	9.257675635024576	0.9331809464460198	0.9831130690161523
ID238188	238188	1	1.0	72.7296577009251	23.703745350839046	0.0	151.0	151	1.4153333077901356	1		24156.321212121205	24471.0	15103.0	30610.0	1.5943172E7	3032.12006838603	-0.9810162047612002	-823.3936948848776	0.0032619708088861823	0.008716739508573433	1.4376632703861163	1.40723988304439	1.4311839688283587	1.0216191906641454	6.2931390418189705	9.339805473319792	0.9065703881286513	0.9756816507000728
ID230003	230003	1	1.0	72.53767325895318	23.597562141465716	0.0	51.0	51	1.4067554511588218	1		24069.877300613498	24315.0	15278.0	31084.0	1.569356E7	3042.565223129237	-0.9810416162235628	-818.7477045280067	0.01571955388994983	-0.006720712909796414	1.4340820772858736	1.4246340959141757	1.4935545282441713	1.0066318652619606	6.217089023186724	9.1944298242728	0.9241603789120058	0.9819819819819818
ID230515	230515	1	1.0	72.54610416991495	23.565384962230883	0.0	57.0	57	1.415867698335057	1		24131.595166163148	24403.0	15577.0	31146.0	1.5975116E7	3044.558249931047	-0.9809970587750185	-818.3491189504696	0.002100976631287376	0.002672021495375438	1.4471472846603792	1.394789074155063	-1.4069222787961402	1.0375384432495887	6.297892167983493	9.383718868986861	0.8987835357839915	0.9793052475979305
ID249971	249971	1	0.991722822189331	72.99960477891052	23.72040706929077	0.0	295.0	295	1.4201355835187572	1		24197.55255255255	24490.0	15459.0	30778.0	1.611557E7	3066.5161812250844	-0.9810340662963111	-816.3305263128335	0.0015543852041295912	5.310554007843593E-4	1.4713283956502141	1.4047826048745724	0.8553783462123178	1.047370881832341	6.335917177299604	9.209710910857924	0.9387011705136071	0.986676535899334
ID247413	247413	1	1.0	72.9797708006598	23.71477588504535	0.0	264.0	264	1.4286331048772702	1		24313.238450074525	24557.0	15572.0	30847.0	1.6314183E7	3032.372716588518	-0.9811368486279569	-834.0758785445804	-0.004238939045920245	-0.0037742707626102303	1.4702718081994954	1.4077917459322433	1.3405110812553096	1.0443816086063764	6.411967195931858	9.483919656886036	0.8958296312339191	0.9656406585540438
ID227444	227444	1	0.9952564835548401	72.54015354492118	23.625863428292433	0.0	20.0	20	1.428103491103789	1		24084.824665676075	24309.0	15742.0	31240.0	1.6209087E7	2993.826503473873	-0.9810961884520829	-835.0434336183208	-0.007689779954518202	0.008185182739927917	1.4645737724911714	1.4232724365539673	-1.4978719968816496	1.0290185735889068	6.407214069767358	9.274754054904317	0.9359966501823169	0.9796511627906977
ID226939	226939	1	0.995791494846344	72.51019259462005	23.610982059012024	0.0	14.0	14	1.4131937248468067	1		24135.892424242425	24395.0	15715.0	31294.0	1.5929689E7	3040.1182997912315	-0.9811124943891545	-824.7970019205916	-0.0038243597006821775	0.0020072716099775656	1.4396796530045883	1.4132987493993863	1.5014095151092621	1.0186661904402117	6.2741265371609165	9.221944068531856	0.9270820439882936	0.9799554565701559
ID226424	226424	1	1.0	72.4380858684432	23.64120815331784	0.0	8.0	8	1.4243906809452667	1		24260.859701492533	24498.0	15521.0	31355.0	1.6254776E7	3017.000696554011	-0.981112900221903	-835.4384957382687	-4.695067495130809E-4	-0.0038334878993312007	1.4503025956071813	1.412915014643701	-1.5083364083824522	1.0264613091204982	6.373942186615747	9.344333633812122	0.9173209485800815	0.9816983894582724
ID241790	241790	1	1.0	72.79561702557278	23.694576851535157	0.0	196.0	196	1.419602799563216	1		24159.048120300762	24474.0	15397.0	30581.0	1.6065767E7	3016.3558312462083	-0.9810816187567344	-830.7080281714782	-0.0015295099828726124	-0.0020999509656908486	1.447811380205255	1.4085282274663928	0.8175895212231237	1.027889503364461	6.331164051135098	9.565602662586999	0.86949833907744	0.9645184648805217
ID238717	238717	1	1.0	72.73874947653579	23.74468687098866	0.0	158.0	158	1.4158676983350555	1		24139.4357034796	24466.0	15405.0	30646.0	1.5956167E7	3012.9716908518817	-0.9809955337966676	-827.1293136058996	-0.0028406425324769865	-0.015874053873948774	1.4480590620660072	1.4099407206541998	1.3523250393297488	1.02703542131482	6.29789216798348	9.482547295592335	0.8801466685362562	0.9685672514619881
ID243836	243836	1	0.9948826432228088	72.83659288474615	23.723543472171652	0.0	221.0	221	1.415867698335056	1		24063.11363636361	24402.0	15366.0	30845.0	1.5881655E7	3037.2462321109792	-0.9811027005734545	-822.6527282572696	0.008669160517984893	0.01297871926096744	1.4461681692410213	1.4182259922432185	1.5474733329946824	1.0197022034221828	6.297892167983484	9.281955648319576	0.9185992925317977	0.9822090437360999
ID239238	239238	1	1.0	72.73871205891932	23.73728176838717	0.0	165.0	165	1.4206681676678081	1		24221.30676691729	24513.0	15301.0	30992.0	1.6107169E7	3065.145083787716	-0.9811432822033235	-822.3238054124215	0.02024558195976663	-0.010407036065886586	1.4621003942638684	1.4293929549295323	2.6532434555620266	1.0228820487896895	6.340670303464126	9.29200280248362	0.9228399171227137	0.9794419970631424
ID232069	232069	1	1.0	72.62561005595036	23.621826940046756	0.0	76.0	76	1.4222647235201835	1		24124.35276532138	24408.0	15559.0	30596.0	1.6139192E7	2995.4105390623877	-0.9810213343843457	-832.6108973609834	0.00810463680827418	0.006181539956344388	1.4490241028138673	1.4326819388625638	1.130652070075077	1.0114066936338137	6.354929681957684	9.339927791129364	0.9154477807151165	0.9823659074210139
ID248964	248964	1	1.0	72.96323330649555	23.738765909484776	0.0	283.0	283	1.4270436738957701	1		24187.700296735915	24408.0	15337.0	30685.0	1.630251E7	3066.1100080825713	-0.9809790388738426	-813.6996165915708	-6.31614211680672E-4	5.030355795423675E-4	1.4517824095656007	1.4237494291647503	0.5415325279823602	1.0196895463672255	6.397707817438313	9.67256431477837	0.8593122714918842	0.9634931997136722
ID241290	241290	1	1.0	72.77206579288483	23.71614708512221	0.0	190.0	190	1.414798715397962	1		24105.879154078568	24362.0	15348.0	30471.0	1.5958092E7	3019.0241378348637	-0.9810724251112859	-827.7372148908022	5.232786356214803E-4	0.0034728978065538844	1.4571163245168073	1.404780654942266	1.5187416675006653	1.0372554031053995	6.28838591565446	9.186240174867994	0.9364259894942605	0.9858420268256336
ID237704	237704	1	1.0	72.73011789351838	23.701755177915274	0.0	145.0	145	1.4126583227723346	1		24210.959028831563	24494.0	15424.0	31011.0	1.5955022E7	3017.989143612546	-0.9810100919627002	-828.8480666798238	0.005080645767929317	0.005231855071733886	1.4220098217961883	1.4165122024089742	1.121873196217451	1.0038810956784308	6.269373410996392	9.25231119785932	0.9203087228488884	0.9799405646359577
ID233615	233615	1	1.0	72.67376270192865	23.591594835259365	0.0	95.0	95	1.411050897647783	1		24076.65809379728	24414.0	15692.0	30650.0	1.5914671E7	2973.6289223390863	-0.9810301512272205	-837.4481269846176	-0.0033980036228476477	0.0017460535031374508	1.4405559303485411	1.40287610163953	1.2365589714916623	1.0268589853836523	6.255114032502849	9.398705882416603	0.8898339612160293	0.9784386617100376
ID225934	225934	1	1.0	72.42571555907912	23.698997963917215	0.0	2.0	2	1.4110508976477831	1		24327.401826484038	24655.0	15658.0	31193.0	1.5983103E7	3081.6216381324975	-0.9810525334274681	-817.4995521904967	-0.00282869227306195	-8.605176102318863E-4	1.432645466926672	1.407961990778217	-0.9950915351202912	1.0175313512084312	6.255114032502851	9.14037563798742	0.9408426732440046	0.9842931937172771
ID229516	229516	1	1.0	72.56991580470675	23.585544302602532	0.0	45.0	45	1.4110508976477831	1		24104.550989345567	24404.0	15453.0	30546.0	1.583669E7	3036.6689007893383	-0.9810216269787779	-820.637206021192	0.007728554515378372	-0.0038513434412040127	1.4308794811028525	1.4236133278438488	-1.3806512440890746	1.0051040216587526	6.255114032502851	9.229620360524647	0.9227359052371361	0.9806259314456041
ID234636	234636	1	1.0	72.65060591462455	23.620784609963966	0.0	107.0	107	1.423859489175556	1		24027.81222056631	24308.0	15517.0	30886.0	1.6122662E7	3004.834530507635	-0.9810629123097114	-828.5282699613921	-0.004982084828582188	-0.010356641363846137	1.466811158995187	1.4065970200706606	1.0655211767617085	1.0428083794187917	6.369189060451229	9.158410775592573	0.9542315399407734	0.9882005899705012
ID236172	236172	1	1.0	72.76055508434067	23.69189291727243	0.0	126.0	126	1.4196027995632157	1		24099.81137724553	24373.0	15279.0	30451.0	1.6098674E7	3007.0557407930087	-0.9810496986828132	-829.8069148305849	0.003955088383215646	6.207701789720839E-4	1.4402309093517267	1.4168583097624463	1.0820179321615786	1.0164960740451168	6.331164051135096	9.324261401575436	0.9150915613150208	0.9751098096632497
ID243346	243346	1	0.9968427419662476	72.86436475984198	23.7238239607684	0.0	215.0	215	1.4222647235201824	1		24059.61019490253	24348.0	15067.0	30578.0	1.604776E7	3017.7820775602177	-0.9810898160037157	-827.2632285223362	-4.949776208629245E-5	0.003805378615142317	1.4537930903465812	1.407557763155294	0.6219006618523053	1.032847907490235	6.354929681957676	9.486353786274973	0.8874052195487385	0.9744897959183675
ID248466	248466	1	1.0	72.92469736611058	23.704726784425855	0.0	277.0	277	1.4238594891755554	1		24208.371257485014	24487.0	15458.0	30923.0	1.6171192E7	3046.2744414950153	-0.9809956467316585	-820.4280973006797	-0.0025696973671855356	0.0037498705420716556	1.4418230479243277	1.4247083516350996	0.6068696753763754	1.012012771785598	6.369189060451223	9.640119958177522	0.8612497884539062	0.9710144927536233
ID234128	234128	1	1.0	72.6640143483745	23.603121786949856	0.0	101.0	101	1.419069815576132	1		24114.8253012048	24363.0	15587.0	30930.0	1.6012244E7	3007.8111647204196	-0.9810488665333057	-830.0781817541406	0.001439604382625872	0.009711154287856195	1.4452255564425625	1.4114009250833945	1.3655141773937218	1.0239652892087834	6.326410924970587	9.282055599366704	0.922739114638532	0.9793966151582042
ID233111	233111	1	1.0	72.58732148565004	23.581042993625367	0.0	89.0	89	1.4206681676678095	1		24087.638680659682	24364.0	15380.0	30721.0	1.6066455E7	3003.1100420743596	-0.9810665910243382	-831.2327543040457	0.002361046116989672	-0.01060632740803139	1.4589507245903872	1.415180499264459	1.0554087933989293	1.0309290760780536	6.340670303464137	9.290961581252086	0.9230467707080369	0.9845018450184501
ID245396	245396	1	0.9968298673629761	72.91166293464333	23.749540529778223	0.0	240.0	240	1.4286331048772705	1		24241.065185185184	24493.0	15500.0	30886.0	1.6362719E7	3031.9539216949993	-0.9809712337487188	-824.3368971000166	0.008692743715501093	1.0169452935182938E-4	1.4545117840543276	1.4278011261974894	0.7291678205649839	1.0187075478277383	6.411967195931861	9.350211637767728	0.9216335454693496	0.9803779069767443
ID246420	246420	1	1.0	72.89216464569743	23.723663819289268	0.0	252.0	252	1.4275736808495676	1		24246.874260355038	24534.0	15699.0	31033.0	1.6390887E7	3038.7486031350145	-0.9810544161768787	-826.3729406254403	-0.0045404693809950394	0.01660308893136299	1.4569238333779901	1.4225689979394953	1.480663248501895	1.0241498552887458	6.402460943602835	9.770923711734227	0.8427243775110208	0.9648997134670478
ID246940	246940	1	0.9952656626701355	72.93481527254205	23.70990931662075	0.0	258.0	258	1.4286331048772705	1		24260.118694362005	24530.0	15507.0	30574.0	1.635132E7	2983.4972832872727	-0.9810166886272711	-840.4302861855873	0.009965026879797521	3.323995353260257E-4	1.4658160268383622	1.4246554109588823	1.7967787643559219	1.0288916292058135	6.41196719593186	9.490106368905291	0.8946620081945837	0.9726027397260268
ID231587	231587	1	1.0	72.62468124500778	23.58530213162367	0.0	70.0	70	1.4131937248468063	1		24180.362670713206	24471.0	15551.0	31488.0	1.5934859E7	3031.2807931119664	-0.9810153090638244	-824.4017246740884	0.00450608893662658	1.0330832685062432E-4	1.4464052105046385	1.3961019512784587	1.5703678214453605	1.036031221917651	6.274126537160913	9.560514638006074	0.8625824063464667	0.964912280701754
ID237219	237219	1	1.0	72.71182126374053	23.678142724597176	0.0	139.0	139	1.4062175977837195	1		24154.85298621746	24462.0	15222.0	30955.0	1.5773119E7	3036.828423041354	-0.981092439640831	-825.445819299802	0.0024140543956036485	-0.005245091039655823	1.4245090109928145	1.4030492007088695	-1.396505506610908	1.0152951231311793	6.212335897022203	9.157291748968152	0.9309592938722863	0.9827067669172932
ID240803	240803	1	1.0	72.81417775815893	23.755651644244722	0.0	184.0	184	1.4254524706424294	1		24162.020833333314	24435.0	15379.0	31079.0	1.6236878E7	3054.339631371733	-0.9810042469661098	-817.0719390749161	0.00308697086414093	0.001543532559560042	1.4444646601706672	1.4302877348860998	1.081940038758992	1.0099119393523264	6.383448438944771	9.52060547484561	0.8849853496459401	0.9738941261783902
ID244899	244899	1	0.9968334436416626	72.92636586563412	23.73828093153858	0.0	234.0	234	1.4323349181285712	1		24109.249999999975	24336.0	15269.0	30831.0	1.639429E7	3028.379007020417	-0.9809682463899619	-820.6908891500808	0.007186922101831283	-0.0018252466100968992	1.4720260913633003	1.410004280326298	1.2945308479619706	1.0439869664953425	6.445239079083474	9.547304740284593	0.8885611596195684	0.9762419006479479
ID229026	229026	1	1.0	72.54101227482705	23.52809399664902	0.0	39.0	39	1.4174696611687834	1		24061.80930930928	24346.0	15293.0	31083.0	1.6025165E7	3001.769243905594	-0.9810441260087637	-829.7088099997521	-0.0011828859952725556	1.419238405074768E-4	1.441108742652592	1.4039347097522825	1.370419008019054	1.0264784627391033	6.3121515464770415	9.79161819257414	0.8273291759094613	0.9609261939218523
ID242850	242850	1	0.9968386888504028	72.87098301319794	23.711927774211475	0.0	209.0	209	1.4243906809452658	1		24092.965620328836	24399.0	15371.0	30656.0	1.6118194E7	3026.937565801346	-0.9811030842628654	-826.495527623476	0.0024196046424351052	0.0011669684385306836	1.4587308503445449	1.406565388976305	1.022382515381822	1.0370871214214974	6.373942186615739	9.735149164073352	0.8451479910826324	0.9738562091503267
ID235680	235680	1	1.0	72.72626643342144	23.65336350701766	0.0	120.0	120	1.4180032466050236	1		24076.00903614458	24301.0	15573.0	30937.0	1.598647E7	2992.1632342556177	-0.9809817883749139	-830.0810132931941	-0.007655857815032857	7.300290955960051E-4	1.4510512208353148	1.411803293482607	1.0631452503449799	1.02779985535796	6.3169046726415505	9.36071938876413	0.9059322794704935	0.9729136163982425
ID242342	242342	1	0.9950927495956421	72.79049821060093	23.71966763142964	0.0	203.0	203	1.4190698155761319	1		24147.97747747748	24481.0	15432.0	30373.0	1.6082553E7	2970.2268748723177	-0.9810654240777362	-842.4876084217816	0.004797580956687649	7.120765123937143E-4	1.45114522940893	1.4092131480260743	1.1712115396860467	1.0297556699932804	6.3264109249705855	9.365442469553878	0.906380724029581	0.9772393538913362
ID232612	232612	1	1.0	72.6003521771242	23.58966706883835	0.0	83.0	83	1.4238594891755567	1		24118.51190476189	24384.0	15635.0	30761.0	1.620764E7	3006.521348640029	-0.981017113794434	-829.1451250149458	4.0460261103674356E-4	-2.587524309001818E-4	1.4462584823782034	1.4150611165367992	0.8333639450418908	1.022046656131543	6.369189060451234	9.318115097504494	0.9218024613199786	0.977388767323122
ID245928	245928	1	1.0	72.91283729003231	23.71729021880112	0.0	246.0	246	1.423859489175555	1		24214.149476831088	24514.0	15292.0	30853.0	1.6199266E7	3051.8462192395436	-0.9810411802345744	-821.1311139275664	0.006399351388062721	0.01006923608951026	1.4704636977889582	1.412957182008742	1.3195031778290114	1.0406994044210607	6.369189060451219	9.45419237832352	0.8954578209629362	0.973837209302325
ID247983	247983	1	0.995781421661377	72.95006416465901	23.692933682943803	0.0	271.0	271	1.4333908231139436	1		24204.972017673066	24435.0	15668.0	30498.0	1.6435176E7	3008.8589764101275	-0.9810389619780111	-832.4475781257936	0.001288070474941691	6.31701689371182E-4	1.4614040706389642	1.4321111735914802	1.2988389115631922	1.0204543457153696	6.454745331412505	9.259738833880078	0.9460007930796115	0.9854862119013061
ID244396	244396	1	0.9957645535469055	72.92303763397693	23.700971558957733	0.0	228.0	228	1.4153333077901349	1		24074.28441754919	24363.0	15455.0	30716.0	1.5913102E7	3023.5620510516806	-0.981060674067731	-824.8896342160909	0.0015249070702772483	0.007263249985956936	1.4578338571581941	1.3997057221321985	1.348011162473068	1.0415288257430626	6.293139041818966	9.529744025414182	0.8707925814302273	0.9671292914536153
ID228017	228017	1	1.0	72.51636920487005	23.611520282089376	0.0	27.0	27	1.4222647235201835	1		24026.93293591655	24287.0	15523.0	30762.0	1.6122072E7	2993.9791278303455	-0.9809872792777189	-828.1302909866112	-4.042524188114798E-4	-0.0015773253367838353	1.4678165802501288	1.4128159481711717	1.4356514291254783	1.0389297927661088	6.354929681957686	9.491593776169546	0.8864256768207956	0.9802052785923756
ID240304	240304	1	1.0	72.85223935276088	23.70344825079246	0.0	178.0	178	1.4312782341646548	1		24205.140117994102	24475.0	15240.0	30685.0	1.6411085E7	3007.1842593042693	-0.9810805507527669	-834.7832641185099	0.00314500979089324	0.0016970978301715162	1.4685857058774623	1.4196927546394034	1.1951307825301027	1.0344391073901602	6.435732826754443	9.343266859150583	0.9264252089319681	0.9847272727272729
ID228534	228534	1	1.0	72.46709221055173	23.520689155794095	0.0	33.0	33	1.4164018872611885	1		24008.122356495467	24297.0	15222.0	30778.0	1.5893377E7	2997.5599176737146	-0.981022364396867	-828.0510712543562	-8.305444896551048E-4	0.0049794528281397205	1.4487763601045487	1.4078607851662484	1.6106827672085866	1.029062230704486	6.302645294148009	9.09527113723946	0.9574176506058606	0.988814317673378
ID235192	235192	1	1.0	72.61876453913963	23.682757792033332	0.0	114.0	114	1.418003246605024	1		24105.908132530112	24381.0	15517.0	31148.0	1.6006323E7	3001.998210693616	-0.9810762382387801	-832.603723996763	0.005097331651002041	-0.0079206155502617	1.452368355158209	1.4100573023263012	-1.4285365226188076	1.030006619420433	6.316904672641554	9.434610552420642	0.8917974608915263	0.9693654266958426
ID249528	249528	1	1.0	73.02354726655349	23.783336855065034	0.0	290.0	290	1.4397099903691015	1		24180.626822157425	24449.0	15413.0	30748.0	1.658791E7	3028.0797877006103	-0.9810859408195742	-828.4237566978255	0.0012060187252521473	-0.004414105753518961	1.457487808702447	1.4484808425571178	-0.04716845609563677	1.0062182155819392	6.511782845386691	9.53961346228069	0.8991832696406035	0.9737029140014213
ID227519	227519	1	1.0	72.54014258100649	23.632692685580754	0.0	21.0	21	1.4222647235201835	1		24077.705089820352	24366.0	15383.0	30999.0	1.6083907E7	3012.69464049306	-0.9811052633862837	-829.9744721729924	0.007136052779785922	0.002200617194222149	1.438553047737855	1.4277613320768143	1.3769803747840528	1.0075584871354817	6.354929681957686	9.475005208097075	0.8895322513282455	0.9752005835156821
ID231103	231103	1	1.0	72.59964069807904	23.58277600596678	0.0	64.0	64	1.4243906809452664	1		24148.426448737	24390.0	15460.0	30794.0	1.6251891E7	2987.667954685424	-0.9810731942095093	-837.9354944340976	-0.002906415786168923	-8.619987581336611E-4	1.4466938778526393	1.417137930494318	1.1742313902229176	1.0208560837462108	6.373942186615745	9.407116144451459	0.9051175209680569	0.9738562091503272
ID236734	236734	1	1.0	72.74732470102197	23.683021698163014	0.0	133.0	133	1.4185366313320333	1		24128.434586466166	24356.0	15189.0	30901.0	1.6045409E7	2996.7362651856906	-0.9810635245703355	-834.2737887621663	-0.0011002654371846529	0.00439232440468826	1.4532436446961121	1.413151498290904	1.4981262577113217	1.0283707348105964	6.321657798806071	9.353038423028691	0.9081036268437115	0.9779411764705884
ID239806	239806	1	1.0	72.75154930670625	23.71221344086011	0.0	172.0	172	1.4254524706424294	1		24250.68005952379	24528.0	15442.0	30792.0	1.6296457E7	2995.471311142206	-0.9810227217381433	-837.0162581375174	0.0013454461648721864	0.006909321033470123	1.4387836336945834	1.4244627410265653	1.227443092928053	1.0100535396648547	6.383448438944771	9.521314875743295	0.8848534800414379	0.9682768565248736
ID238268	238268	1	1.0	72.75910880012407	23.702345830550193	0.0	152.0	152	1.4180032466050236	1		24149.40573152337	24408.0	15488.0	30646.0	1.6011056E7	3005.8092294177472	-0.9810209597624707	-830.575411204323	0.004864834187946355	0.004088643987056884	1.438271826897565	1.4150062217792394	1.4672550810246305	1.016442051462552	6.3169046726415505	9.27250958529157	0.9232506141338696	0.9815361890694242
ID230083	230083	1	0.996838390827179	72.55232022594639	23.548282624440684	0.0	52.0	52	1.4265134700231528	1		24084.16369047616	24324.0	15360.0	30987.0	1.6184558E7	2986.2039997059783	-0.9810788517471623	-836.3701388203567	-0.0016105099890168083	0.004307270238632319	1.449288477128848	1.4173067078202866	-1.0939930908855517	1.0225651717670532	6.392954691273807	9.412193114432727	0.9068382539264435	0.9697188175919242
ID247491	247491	1	0.9951412081718445	72.94613936268692	23.722695142969354	0.0	265.0	265	1.4339184840274963	1		24366.184638109306	24624.0	15570.0	31344.0	1.6495907E7	3088.4003715372774	-0.9811038524443676	-819.2673358347134	0.0053012963577701525	7.434830143753479E-4	1.4563945770329176	1.4325087546407245	-1.0803474767860166	1.016674119662315	6.459498457577022	9.483775345353664	0.9024977907179711	0.9734957020057305
ID226503	226503	1	1.0	72.48003690571072	23.608702443635668	0.0	9.0	9	1.422796510685343	1		24271.08545727137	24557.0	15939.0	31168.0	1.6188814E7	3015.362863967585	-0.9810641624806159	-834.0508057369154	0.0017678379859036738	0.005129956645503324	1.461191648510023	1.412637766586376	-1.0131634205759517	1.034371077336391	6.359682808122199	9.201833327242815	0.943836121828649	0.986725663716814
ID250055	250055	1	0.9968401789665222	72.98092243687061	23.78530741260268	0.0	296.0	296	1.4381328016644588	1		24194.768667642722	24476.0	15485.0	31326.0	1.6525027E7	3065.455563453746	-0.9810505367837516	-817.2424409456754	0.006555194734545844	-0.007138944808858631	1.4629209672242398	1.438434423397183	-0.49613166573261913	1.0170230518880563	6.497523466893145	9.43611663439949	0.9170037677877142	0.9771265189421019
ID238790	238790	1	1.0	72.74112241116109	23.784861739374676	0.0	159.0	159	1.4222647235201824	1		24152.74776119402	24446.0	15453.0	30826.0	1.6182341E7	3014.1747842241953	-0.981076002997072	-830.8409461565439	0.006615820901491847	-0.0047858233286803276	1.444818920205808	1.4289849167578847	1.0038952000057673	1.0110805952268886	6.354929681957676	9.218136888145075	0.9397975474152139	0.9859882005899704
ID230597	230597	1	1.0	72.55601173981991	23.552703455547533	0.0	58.0	58	1.4105146822008519	1		24134.132018209417	24430.0	15557.0	30935.0	1.5904393E7	3024.6384268609354	-0.981078004420326	-827.4177183786395	0.007771308025469561	-0.002686098045051738	1.4384260813708047	1.407305005589645	1.1996832838289109	1.0221139523113687	6.250360906338334	9.289119813954606	0.9102607777809645	0.9747961452928099
ID243915	243915	1	1.0	72.83218271376464	23.736106067524446	0.0	222.0	222	1.426513470023152	1		24063.73134328357	24328.0	15233.0	30759.0	1.61227E7	3023.8418572967566	-0.9810625441024244	-824.5347282490198	-0.008393614686492343	-0.010144397566591521	1.4668832474661089	1.411063346217969	1.1904369871633222	1.0395587493628493	6.392954691273801	9.647185965683423	0.8631975316186689	0.9781818181818176
ID227022	227022	1	1.0	72.52584221774778	23.62426759985486	0.0	15.0	15	1.416401887261188	1		24194.705882352922	24464.0	15674.0	31806.0	1.604109E7	3040.682459284095	-0.9810360750577343	-823.258121776072	-6.76827089141732E-5	0.007118546435760007	1.4554728835349708	1.4120895535820466	0.887034919551499	1.0307227893888697	6.302645294148006	9.263411053574252	0.9229769570266724	0.9793205317577544
ID241875	241875	1	1.0	72.752408506864	23.70789070819601	0.0	197.0	197	1.4328629678859128	1		24293.66222222223	24535.0	15616.0	31106.0	1.6398222E7	3073.8632269446234	-0.9809879126267184	-815.5907652164531	0.004558120929279403	0.0010398566231958832	1.4496667753248802	1.437909536095416	2.3472763152147635	1.0081766195538215	6.449992205247995	9.406963761297625	0.9159465092279216	0.9783705839942317
ID249040	249040	1	0.9957699179649353	72.94463877202813	23.77895194565978	0.0	284.0	284	1.4259830690120583	1		24168.453731343277	24415.0	15562.0	31044.0	1.6192864E7	3075.6953758363666	-0.9810625044101483	-814.1598368444061	4.1148708533619307E-4	-0.00165022815865705	1.456379747027309	1.4145736562412452	1.3129089538777836	1.0295538451473425	6.388201565109281	9.333768515173725	0.9214556200771995	0.9739130434782611
ID232148	232148	1	1.0	72.60590824979768	23.63483325917976	0.0	77.0	77	1.412658322772335	1		24103.92121212123	24421.0	15421.0	31228.0	1.5908588E7	3041.695498927996	-0.981074062999449	-821.5733888563694	0.0017800121895548413	0.0029067904683858854	1.4372518852634848	1.403720223087909	-1.504728292040927	1.0238877104027275	6.269373410996397	9.306939274852608	0.9095367283331811	0.9705665930831496
ID236250	236250	1	1.0	72.78334256328422	23.692245743294773	0.0	127.0	127	1.4169358747965615	1		24078.435435435436	24328.0	15338.0	30624.0	1.6036238E7	2994.8817300568226	-0.9810484700619422	-832.3860095446364	-0.012282925254859904	-0.014827404345369416	1.464691651370696	1.4089287194890343	1.0716434517424749	1.0395782491408685	6.307398420312512	9.296858275082014	0.9170387936870815	0.9764532744665191
ID239322	239322	1	1.0	72.72731409179727	23.74694828558635	0.0	166.0	166	1.424390680945266	1		24210.426865671663	24487.0	15410.0	31047.0	1.6220986E7	3051.3331453645997	-0.981112321081243	-824.2955479444372	3.160120980783845E-4	0.005425065196236607	1.4591015457096452	1.4199218092022499	1.2207570648363744	1.0275928831105197	6.373942186615742	9.295727899244095	0.9269390501399424	0.9845814977973566
ID234718	234718	1	1.0	72.65954321452024	23.624292109662207	0.0	108.0	108	1.4164018872611885	1		24061.333333333343	24333.0	15339.0	30648.0	1.5952664E7	3013.1831071243287	-0.9810324657205022	-826.0316037200666	0.006447974036145108	0.011504640736685074	1.4552439919718125	1.4165880522491872	1.3450952229161517	1.0272880599700451	6.302645294148009	9.365078113449583	0.9030461011728723	0.9735682819383263
ID247014	247014	1	1.0	72.96155730695207	23.70911428316524	0.0	259.0	259	1.4286331048772707	1		24302.948071216644	24595.0	15567.0	30551.0	1.6380187E7	3041.0363441323043	-0.981090016014751	-829.2491579366977	-0.004709965217891327	0.0028179285616472746	1.4463371732454664	1.4252210958875224	0.6186854970670437	1.014816001123527	6.4119671959318625	9.415149005010589	0.908964162302677	0.9761215629522432
ID226021	226021	1	1.0	72.42171770851905	23.712901318727912	0.0	3.0	3	1.415333307790136	1		24350.34947049921	24682.0	15863.0	31516.0	1.6095581E7	3050.8015211784464	-0.9810664560564196	-827.1566293439694	-0.0015877025519225232	0.0023607245293920586	1.435926014379508	1.4154454001744186	1.1227147611837567	1.0144693777679914	6.293139041818975	9.322164943483227	0.9100046790769598	0.9800148038490007
ID229605	229605	1	0.9952727556228638	72.5661799419882	23.61904800611511	0.0	46.0	46	1.4185366313320338	1		24108.141566265043	24393.0	15320.0	30974.0	1.6007806E7	3005.676519087646	-0.9810154634365952	-828.948105448254	-0.0013103205102109128	0.0033903734777867953	1.4486996875416998	1.4043895281979015	1.2384888879177238	1.031551188935919	6.321657798806075	9.22733301037397	0.9330146399961257	0.9866468842729968
ID237797	237797	1	1.0	72.71556627527022	23.683261726986238	0.0	146.0	146	1.4040641239355267	1		24168.614439324127	24526.0	15429.0	30675.0	1.5733768E7	3003.6848898092003	-0.9810715343080091	-834.0894767548356	0.005228191176181616	-0.00640706159186442	1.4440103867499214	1.3974775300356341	0.9098670288330074	1.0332977494908993	6.193323392364141	9.127587616825531	0.9341607177724833	0.985627836611195
ID234212	234212	1	1.0	72.65928193701677	23.621906216946616	0.0	102.0	102	1.415333307790136	1		24042.864048338393	24311.0	15297.0	30787.0	1.5916376E7	2993.6209531504196	-0.981052302910895	-831.6778111790196	0.0071558907589426325	0.013760902378459148	1.449945421034534	1.4202467960509204	1.2506942729590982	1.0209108903228596	6.293139041818976	9.199336122180412	0.9344675326686129	0.9865871833084943
ID243428	243428	1	1.0	72.85659200876485	23.718532097136922	0.0	216.0	216	1.4217327374445226	1		24039.881736526935	24334.0	15496.0	30659.0	1.6058641E7	2965.627911763421	-0.981125891904037	-842.7600900414266	0.004116714575524341	0.0012433804588805144	1.4610434971972446	1.4079963634375527	1.1690537679949518	1.0376756184441982	6.350176555793157	9.308428298201921	0.9209646246428758	0.9837997054491898
ID241387	241387	1	0.9945194125175476	72.77464924946764	23.708221305744395	0.0	191.0	191	1.4265134700231528	1		24113.182361733918	24366.0	15325.0	30807.0	1.6131719E7	3021.9145921127147	-0.9810560118400927	-826.4655023808191	0.012389199489346326	0.01266443287175904	1.4768608731694133	1.4111019858803362	0.9253887250113583	1.0466010876230554	6.3929546912738076	9.402651876683898	0.9086795960153176	0.9803206997084544
ID245483	245483	1	0.9968286156654358	72.91694852340274	23.768702725792046	0.0	241.0	241	1.4265134700231519	1		24196.96290801187	24463.0	15576.0	30815.0	1.6308753E7	3022.4314292529393	-0.9810511252202797	-828.977249892774	5.6168361963184254E-5	0.004888206450067072	1.4487625161483855	1.4298954199804426	0.9873818766764125	1.013194738513255	6.3929546912738004	9.380508022508018	0.912974761749861	0.9739319333816077
ID248553	248553	1	1.0	72.94074143710266	23.66441931735768	0.0	278.0	278	1.4254524706424294	1		24203.43154761905	24485.0	15545.0	30437.0	1.6264706E7	2986.0790835759663	-0.9810509988036191	-839.2877718686392	-0.004637286555487317	-3.524762997971486E-4	1.4656881774257455	1.4156856684969619	1.19184076589559	1.0353203469113814	6.38344843894477	9.450451984457363	0.8981731311930033	0.972483707458364
ID233197	233197	1	1.0	72.5911150209612	23.57880146837316	0.0	90.0	90	1.422796510685343	1		24103.817638266064	24373.0	15489.0	31150.0	1.6125454E7	2982.6623364707234	-0.9810716038811382	-837.7195063476482	-0.010725463525847502	-0.003019347419838529	1.4399019050829254	1.4334716776897671	1.1028412376505847	1.0044857721943425	6.3596828081222005	9.32606183764593	0.9188587134127267	0.9780701754385961
ID244979	244979	1	0.9957531094551086	72.96464228400602	23.738717274084657	0.0	235.0	235	1.4201355835187572	1		24110.36936936938	24389.0	15302.0	30412.0	1.6057506E7	3027.6825647655287	-0.9809968057644924	-822.1754513900374	-0.0028117592839166116	0.011143836680113327	1.4610568615885022	1.4098181151662132	1.507339705403365	1.0363442247415355	6.335917177299605	9.46916785948543	0.8879647483430261	0.9708667152221411
ID237298	237298	1	1.0	72.71393506937703	23.672476662997102	0.0	140.0	140	1.4206681676678083	1		24172.669656203296	24417.0	15421.0	30575.0	1.6171516E7	2956.8864577361	-0.9809366562782755	-841.3212332425084	0.0013015388876351987	7.006432362029875E-4	1.4489023363898652	1.4075994820743665	1.1314283879631197	1.0293427603814056	6.340670303464128	9.278801558352423	0.9254676921156729	0.9845018450184495
ID229105	229105	1	1.0	72.53251358801721	23.57251699598561	0.0	40.0	40	1.418003246605024	1		24076.50150602409	24333.0	15438.0	30953.0	1.5986797E7	2997.908397562994	-0.9809425073089955	-826.7663845886183	0.0033427853925667964	-0.002127464714116115	1.4336664540507063	1.4251260057731228	-0.13991294659429593	1.0059927671258446	6.316904672641555	9.798073726212213	0.8268615192903209	0.9540559942569993
ID233713	233713	1	1.0	72.65554273488983	23.56797657128754	0.0	96.0	96	1.4185366313320336	1		24042.745864661665	24287.0	15479.0	31011.0	1.5988426E7	3005.0906612957815	-0.9810696670879185	-829.2740575154318	-0.005134304957941629	7.041210428407327E-4	1.4457650315295327	1.4236272470277922	1.4678238837613236	1.015550267493095	6.321657798806073	9.28098957929927	0.9222576727343985	0.9793814432989686
ID246518	246518	1	0.995796263217926	72.91353966654233	23.693940308804834	0.0	253.0	253	1.4206681676678081	1		24237.061746987925	24547.0	15591.0	30347.0	1.6093409E7	2991.5664103331296	-0.9811330805634286	-842.6325678055468	-0.0023920418029391667	0.011734309245192752	1.4528344113053584	1.4112625692759815	1.125050034132515	1.0294571987767693	6.340670303464125	9.451787550847074	0.8919019901556697	0.9751461988304096
ID240885	240885	1	1.0	72.82849193120097	23.744578151429778	0.0	185.0	185	1.4233280991629547	1		24133.125560538116	24425.0	15242.0	30780.0	1.6145061E7	3045.1451430588304	-0.9810590747206539	-820.974256511714	0.004430907847617042	-0.0010237571893220692	1.4358837819189834	1.4228449835571562	0.5452930983967222	1.0091638924215272	6.36443593428671	9.65196005187277	0.8584969402848839	0.9633093525179857
ID242421	242421	1	0.9968608617782593	72.83721414644035	23.737663355625365	0.0	204.0	204	1.4238594891755554	1		24158.59309309312	24454.0	15469.0	30840.0	1.6089623E7	3027.4471050750676	-0.9810441371046332	-825.9810021447885	0.0037911154216031307	0.0058344664637126386	1.4469154407586495	1.4181327431426212	-1.1065456768889437	1.020296194242187	6.369189060451223	9.39572454571141	0.9066370284619387	0.9816849816849815
ID242933	242933	1	1.0	72.86220057997834	23.704528383864197	0.0	210.0	210	1.4312782341646548	1		24079.966126656847	24297.0	15481.0	30837.0	1.6350297E7	2990.62339478099	-0.9810500570154682	-833.6953912898125	0.0020020839609428574	-0.0030274101034198845	1.4809871847670624	1.4108780555885043	1.5053772228396465	1.0496918418291752	6.435732826754444	9.174518753907211	0.9608183416469783	0.9919413919413917
ID231675	231675	1	1.0	72.65427791155457	23.572203457936755	0.0	71.0	71	1.4105146822008519	1		24190.1229135053	24436.0	15406.0	31125.0	1.5941291E7	3017.2625511377846	-0.9810140297521511	-828.5093055271803	0.0027671819236930744	-0.0038035158752641822	1.4306830748756019	1.4047172247541286	0.8723854990624266	1.0184847524212697	6.250360906338335	9.326314851855791	0.9030146853284239	0.9747961452928094
ID246010	246010	1	0.9950977563858032	72.92591634083276	23.716215868199615	0.0	247.0	247	1.4291625223884492	1		24226.06537890043	24521.0	15475.0	30665.0	1.6304142E7	3035.4871091419327	-0.9811108897263382	-829.0697736017449	5.92191938547329E-4	0.006539302703093328	1.4591553770816756	1.4181089768352888	1.3248534633363582	1.0289444611922476	6.416720322096378	9.479563523133754	0.8973178195467332	0.9726224783861666
ID235773	235773	1	1.0	72.7417216648106	23.645831527163324	0.0	121.0	121	1.4180032466050239	1		24078.752639517323	24341.0	15323.0	30894.0	1.5964213E7	3012.0306289474115	-0.9810952733566229	-829.746403228015	-0.008388690816220906	-0.006237343784083954	1.4423560410545075	1.4134100704077468	1.1127641762002773	1.020479527670558	6.316904672641552	9.422238162213423	0.8941410463887833	0.9722019019751273
ID232700	232700	1	1.0	72.61474420050644	23.597684691771637	0.0	84.0	84	1.4169358747965626	1		24109.50678733031	24376.0	15635.0	31192.0	1.5984603E7	3014.5502211490857	-0.981054214049955	-828.2781017900846	-0.006560029557281759	0.00910638170715573	1.4702068401920971	1.3965143288279294	1.3738376526468945	1.052768890259806	6.3073984203125235	9.268947652980815	0.922569876643703	0.9778924097273398
ID244483	244483	1	0.9968434572219849	72.93280727263716	23.69530124104292	0.0	229.0	229	1.4153333077901344	1		24075.891074130126	24384.0	15416.0	30632.0	1.5914164E7	3011.1979600789878	-0.9810731849035339	-828.890045670323	0.003749542960510937	7.28416250354497E-4	1.4585759583998905	1.3929070529224998	1.1747606253710805	1.0471452171482718	6.293139041818963	9.264194072484182	0.9214290549669091	0.9756816507000736
ID248064	248064	1	0.9968376159667969	72.93379417177741	23.721121229279206	0.0	272.0	272	1.428103491103788	1		24191.47251114413	24471.0	15233.0	30666.0	1.6280861E7	3032.818374265417	-0.9811071663372188	-828.4479818743613	8.968316327870557E-4	-0.0017229117179373913	1.4506117845277104	1.4320522743100357	0.7309094058366334	1.0129600787280038	6.407214069767347	9.293488813985054	0.9322266996292541	0.9875457875457874
ID240389	240389	1	1.0	72.8296002677802	23.764209641885	0.0	179.0	179	1.4302207694956064	1		24239.11721068249	24509.0	15502.0	30920.0	1.6337165E7	2991.616958992558	-0.9810273059344826	-837.9013687428721	0.004846273055139111	-0.007437912106628905	1.4655330336420445	1.4120060390063884	1.4907588002573589	1.0379084742961315	6.426226574425413	9.781304245156562	0.8440581395331519	0.9733621310295174
ID239882	239882	1	1.0	72.7637827230872	23.73820528888249	0.0	173.0	173	1.4370803808856274	1		24225.397944199696	24431.0	15392.0	31165.0	1.6497496E7	3011.1432051135757	-0.9810834026769739	-834.5116706600631	-0.0024341197590976573	-0.00980286015588483	1.4675549230407867	1.4355164153735838	1.4600454365427318	1.0223184544071307	6.4880172145641195	9.59163959705835	0.8862089948145149	0.9701492537313436
ID228105	228105	1	1.0	72.5136760515992	23.603788659536157	0.0	28.0	28	1.4174696611687834	1		24005.278614457824	24268.0	15226.0	31012.0	1.5939505E7	3021.842586499367	-0.9810208752967663	-821.2341085596272	-0.0032017095780559716	2.375556772370109E-4	1.4378241342365496	1.423566141124585	1.563937347902201	1.0100156871536023	6.312151546477042	9.158494035299785	0.945668988512126	0.9851632047477743
ID238345	238345	1	1.0	72.77802935791897	23.732865810501746	0.0	153.0	153	1.4201355835187586	1		24148.899700598842	24454.0	15350.0	30835.0	1.6131465E7	3001.851916227122	-0.9810409216951785	-832.5455082103482	0.009590792439463751	0.0020947989986023394	1.4497140254064074	1.422392235602436	0.6461381156580212	1.0192083372786407	6.335917177299615	9.652346947277296	0.8545815407525196	0.9589928057553955
ID235272	235272	1	1.0	72.61504885816899	23.67857260322747	0.0	115.0	115	1.4265134700231528	1		24117.643283582114	24360.0	15582.0	31244.0	1.6158821E7	2999.5154735142937	-0.98107562747513	-833.6711156202653	-2.3214749353453904E-4	-0.002270631423087298	1.4513231157470505	1.4197710152873118	-1.455102976408571	1.0222233727270125	6.3929546912738076	9.340815818668908	0.9207503082560848	0.9767610748002902
ID228620	228620	1	1.0	72.4621722299533	23.56563585753274	0.0	34.0	34	1.420135583518759	1		24017.879699248097	24256.0	15585.0	30958.0	1.597189E7	3005.170689671413	-0.9810621467060179	-828.0590115123479	-0.0014075909951969728	-0.007377893988791448	1.4466220266560976	1.4190928259265683	1.2353096262873777	1.0193991543235057	6.33591717729962	9.297568011359255	0.9210445302715429	0.9779897285399849
ID227603	227603	1	1.0	72.51539545198423	23.624800674323897	0.0	22.0	22	1.4180032466050243	1		24098.350903614475	24385.0	15338.0	31139.0	1.6001305E7	3051.544722006614	-0.9810160318878699	-816.1813927162899	-0.00709951699537907	0.008928951378462937	1.4630695505762612	1.4040285127242613	1.3039009348641557	1.0420511672782495	6.316904672641558	9.30830026181054	0.9161644144954217	0.9764878765613519
ID247571	247571	1	0.9968379735946655	73.00367318605163	23.70405118860815	0.0	266.0	266	1.424390680945265	1		24322.998509687048	24612.0	15695.0	30633.0	1.6320732E7	3009.852318239172	-0.9809453379901532	-832.0424415041049	-0.0025338754223958653	0.0010973593028331657	1.452433303707908	1.4222596913033485	0.46548897453723725	1.0212152622963733	6.373942186615733	9.38798536698227	0.9088101651322235	0.9774052478134105
ID249618	249618	1	0.9968586564064026	73.01494879395477	23.715985987914877	0.0	291.0	291	1.4185366313320316	1		24169.759759759807	24523.0	15654.0	30424.0	1.609706E7	3029.202532730867	-0.9810672847348786	-826.9131689592698	0.013395678501934627	0.007503202775410289	1.4442029871106283	1.4147150828389428	0.9472033523541266	1.0208437053010784	6.321657798806054	9.721021579398208	0.840653514011875	0.9686817188638012
ID236817	236817	1	1.0	72.75734035217084	23.675144945660758	0.0	134.0	134	1.4131937248468056	1		24170.77777777775	24483.0	15234.0	30773.0	1.5880201E7	3031.7220021141416	-0.981067125515842	-826.2536921020617	7.315257183528445E-4	0.0012010977227474352	1.4512365460642878	1.4014729022924768	1.109801658734297	1.035508102718511	6.274126537160908	9.34144072512983	0.9035150947571932	0.9727339719970525
ID230167	230167	1	1.0	72.53803592785032	23.539987247150524	0.0	53.0	53	1.4339184840274974	1		24091.317180616752	24372.0	15522.0	30936.0	1.6406187E7	2968.235042393976	-0.9810259935667287	-839.2932385709349	0.002831420381072814	-0.0034107776490272393	1.4524243679772597	1.429624855887855	1.5141759600069649	1.0159478984962425	6.459498457577031	9.438531873055888	0.9111707492836909	0.9798125450612835
ID230679	230679	1	1.0	72.5348546463058	23.580106030122106	0.0	59.0	59	1.4137289241558422	1		24154.869696969687	24460.0	15732.0	30851.0	1.5942214E7	3006.749825659443	-0.9810642628630412	-832.4394240795775	0.003457056627576386	-0.00646078732217079	1.4727381550674388	1.404810151034727	1.8108560852215656	1.0483538675903492	6.278879663325428	9.23542746476237	0.9250772919275808	0.9858208955223879
ID231190	231190	1	1.0	72.57010735195277	23.621395429254544	0.0	65.0	65	1.4201355835187588	1		24182.990990990987	24435.0	15606.0	31252.0	1.6105872E7	3018.9512773405772	-0.9810717148527895	-830.3733275020774	4.357334192101766E-4	-0.00709843337683516	1.4510637195746197	1.4200161852933935	0.5340404936271084	1.0218642115510896	6.335917177299619	9.192532902267942	0.9422127343629694	0.9844903988183159
ID238870	238870	1	1.0	72.7141265545404	23.768017617464867	0.0	160.0	160	1.416401887261188	1		24185.08885542168	24432.0	15405.0	30760.0	1.6058899E7	3041.4635443053826	-0.9810216031638247	-822.0800620806709	-0.0022597389779063213	0.0010686390820532554	1.4501013581698077	1.4076338654950602	1.1188530201442992	1.0301694167181832	6.302645294148006	9.403423791888422	0.8956961587288628	0.9735682819383258
ID227099	227099	1	1.0	72.53363849409763	23.603427458763175	0.0	16.0	16	1.4180032466050245	1		24125.732732732737	24374.0	15638.0	30937.0	1.6067738E7	3027.0600120299428	-0.9810836935596766	-826.7214264699414	6.837079642420192E-4	0.0026673503776963705	1.449945322030747	1.408056593451557	-1.4308280288616742	1.0297493217062452	6.3169046726415585	9.355651976303463	0.9069139268852386	0.9722019019751279
ID226585	226585	1	1.0	72.46960036848965	23.623880905973504	0.0	10.0	10	1.4174696611687831	1		24254.57078313252	24524.0	15814.0	31494.0	1.6105035E7	3014.88319504229	-0.9810795478816113	-834.3068523097364	-0.0024801700895690647	-0.00376272972774114	1.4442599157339986	1.4233031698879892	1.0765677961017481	1.014724021058464	6.312151546477041	9.129426544919184	0.951700470212625	0.9903057419835939
ID241951	241951	1	0.9968100786209106	72.7902243685874	23.691873631184063	0.0	198.0	198	1.4115869094041136	1		24114.954545454544	24394.0	15454.0	30548.0	1.591587E7	3010.9074763285553	-0.980995664701503	-826.8627684382554	-0.0037049833659453272	-0.00507482593286129	1.4395841637579183	1.4035808761855415	0.6559083598562911	1.0256510245923425	6.259867158667361	9.317586113568375	0.9060833514971135	0.9770029673590501
ID249116	249116	1	0.9968120455741882	72.96724647625216	23.743830325537658	0.0	285.0	285	1.4153333077901344	1		24147.446293494704	24433.0	15572.0	30459.0	1.5961462E7	3049.4767413402064	-0.9810698553534896	-820.7707639933278	-0.0013701677869544522	-0.006402291721770847	1.4337051543854413	1.4165633794645394	1.2854346953679836	1.0121009586788707	6.293139041818963	9.731032322540973	0.8351401458030843	0.949784791965567
ID250146	250146	1	0.9951346516609192	72.97080505366623	23.760488567885822	0.0	297.0	297	1.4433833952584139	1		24196.644832605543	24463.0	15387.0	31117.0	1.6623095E7	3035.2504325905384	-0.9810543221258085	-825.6072961983905	-0.0023024286899318382	-0.0017425517362030505	1.4795075029937665	1.4289175120962907	1.12250848281815	1.0354044166085261	6.545054728538298	9.318407128877483	0.9471958443484925	0.9856836077308518
ID244000	244000	1	0.994992196559906	72.80473685425807	23.766654930862053	0.0	223.0	223	1.4222647235201813	1		24092.239520958046	24375.0	15665.0	30583.0	1.6093616E7	2952.965415669797	-0.9810420221947779	-844.3925777377917	-0.007030275573755491	0.006577623472437476	1.4517302318790046	1.4251333070482493	1.1947006193728262	1.0186627627739915	6.354929681957666	9.247587893137396	0.9338210897209527	0.980205278592375
ID232230	232230	1	1.0	72.61966528521147	23.61588885134189	0.0	78.0	78	1.4270436738957715	1		24120.659732540895	24358.0	15471.0	31234.0	1.6233204E7	3022.8889493032275	-0.9810005125523865	-823.9945402383358	0.008172232948671981	0.00752836724638209	1.455978924899285	1.4355098028838469	-1.2411689039546303	1.0142591307801012	6.3977078174383255	9.310559526778878	0.9274333393520261	0.9810495626822155
ID236330	236330	1	1.0	72.74728079581445	23.761939112617885	0.0	128.0	128	1.428103491103788	1		24083.9288888889	24302.0	15342.0	31164.0	1.6256652E7	3002.820099478464	-0.9811017287280911	-832.7602367196725	0.01919708179723338	0.0011549471204860213	1.4693050071946896	1.42086653883305	1.3876409024108634	1.034090793918915	6.407214069767349	9.419153424362703	0.9075182270655493	0.9817916970138384
ID239400	239400	1	1.0	72.73293496083674	23.73959374894142	0.0	167.0	167	1.419602799563216	1		24264.932330827065	24528.0	15349.0	30738.0	1.613618E7	3044.235883005428	-0.9810298190469895	-824.406702721987	0.004881638771475002	0.004397109255699484	1.4518935047014754	1.4047895915357416	0.7338178272592969	1.0335309383337892	6.331164051135097	9.471124058172622	0.886932114658475	0.9729729729729721
ID234797	234797	1	1.0	72.62506260027537	23.628032524064018	0.0	109.0	109	1.4291625223884505	1		24063.21629629629	24301.0	15330.0	30900.0	1.6242671E7	3008.005771059146	-0.9810379019409149	-827.7599382365611	-0.0021831301473685975	-0.008296367083116542	1.4599165468383788	1.4154118687840693	1.3557714868258968	1.0314429171012547	6.41672032209639	9.282226386070421	0.9358767582157851	0.9854014598540147
ID243500	243500	1	1.0	72.85262971096556	23.70271545039967	0.0	217.0	217	1.421200552234994	1		24049.112612612622	24351.0	15263.0	30738.0	1.6016709E7	3004.797965898998	-0.9810795183557419	-830.0147239300067	0.004730375903914641	-0.002218556110670136	1.450057717851756	1.407131755005843	0.6800409749037155	1.030506001085687	6.345423429628642	9.31258585452107	0.9194537589041775	0.9773060029282578
ID234295	234295	1	1.0	72.67703560196604	23.60564609557517	0.0	103.0	103	1.4233280991629549	1		24078.704035874453	24349.0	15425.0	30559.0	1.6108653E7	2996.22602373853	-0.9810389612368536	-831.5965172815581	0.005422559785108809	0.003009034047594367	1.4523474792991227	1.4156803409620304	0.9655845122069506	1.0259007187400617	6.3644359342867105	9.393581850359988	0.9063737836808462	0.9766593727206413
ID237877	237877	1	1.0	72.72095518774076	23.716205448895245	0.0	147.0	147	1.4115869094041136	1		24169.99544764793	24452.0	15343.0	30943.0	1.5928027E7	3019.964436219056	-0.9809831202151035	-825.7089824123453	-0.002928063835438246	0.0022334430880427965	1.462091867154275	1.3947593797108526	1.4517936717190156	1.0482753429895422	6.259867158667362	9.381265644882813	0.893824209375321	0.9791821561338284
ID226106	226106	1	1.0	72.41512302179467	23.701320827939735	0.0	4.0	4	1.4158676983350575	1		24345.809667673722	24628.0	15987.0	31410.0	1.6116926E7	3045.6935232962805	-0.9809865028194947	-824.8387316246036	0.0060106020175596155	-0.0041280898059342635	1.4405810237272705	1.4236752574358007	-1.3445256059720914	1.0118747349180732	6.2978921679834965	9.165631786398778	0.9420637049745365	0.9836674090571645
ID237370	237370	1	1.0	72.67443401608281	23.665903050359177	0.0	141.0	141	1.4142639209296402	1		24165.603030303017	24461.0	15367.0	30624.0	1.5949298E7	3016.9564299377175	-0.980998340917378	-827.056816457248	-0.0033096659069987216	7.812399588664426E-4	1.444802784042708	1.408650143376128	0.6927076439921843	1.0256647406998678	6.283632789489945	9.293592294897122	0.9142257064474362	0.9821693907875183
ID229689	229689	1	0.9957826733589172	72.55633095023528	23.62040477820038	0.0	47.0	47	1.4307495995264339	1		24106.58579881654	24375.0	15632.0	30982.0	1.6296052E7	2987.802885070408	-0.981131662644368	-839.0878217878014	5.761610263312353E-4	0.0015882611037645491	1.4548899927848058	1.4260172093713277	0.9401414117050915	1.0202471493497662	6.430979700589937	9.26392743472399	0.9416656178124072	0.9818577648766327
ID247096	247096	1	1.0	72.95565327669013	23.717632150692953	0.0	260.0	260	1.415867698335056	1		24305.178787878798	24611.0	15501.0	30707.0	1.6041418E7	3036.1566844613676	-0.9810376039856821	-828.3179599033533	-0.006116370325949834	-9.953136064406536E-5	1.4397227331221005	1.4187113874303952	0.09369946543220942	1.014810162149866	6.297892167983482	9.33468439589985	0.908250835849253	0.9793052475979309
ID241471	241471	1	1.0	72.77824552247914	23.699322099595932	0.0	192.0	192	1.4259830690120592	1		24112.089686098658	24401.0	15540.0	30629.0	1.6130988E7	2996.5879939886345	-0.9811072646474057	-835.7174323469742	0.0024103450585883485	1.345288757463936E-4	1.4443254120877977	1.4223150237021331	1.4359493034294206	1.0154750445709093	6.388201565109288	9.465693662552535	0.8959496089069338	0.9753265602322205
ID229182	229182	1	1.0	72.55744554998645	23.550733138318158	0.0	41.0	41	1.4249216746937934	1		23939.152238805942	24243.0	15408.0	30487.0	1.6039232E7	2960.1290705486776	-0.9810720839169653	-838.3516638128025	-0.005713065291446079	-0.005246245791902865	1.4664879823820551	1.414839121599796	1.419415398232472	1.0365051121316595	6.3786953127802635	9.22727517439204	0.9414446189197613	0.9860396767083022
ID248637	248637	1	1.0	72.92197454632455	23.667384869514837	0.0	279.0	279	1.4265134700231519	1		24183.552238805925	24490.0	15451.0	30639.0	1.620298E7	3026.947017646776	-0.98112050703434	-830.3807950325247	-0.00982242202491954	0.005470430725126258	1.4644107650940839	1.4215797715422762	1.0475603696191074	1.030129152376261	6.3929546912738004	9.384702180019127	0.9121589011657188	0.9760522496371552
ID233283	233283	1	1.0	72.60691490938456	23.601380710717944	0.0	91.0	91	1.4185366313320333	1		24126.455639097763	24433.0	15483.0	30932.0	1.6044093E7	3007.40756273666	-0.9809914866600786	-828.0342866214195	-0.0013783461669110379	-0.003092120406117679	1.4407717065897911	1.4240790211331356	1.4414717415507436	1.011721741005196	6.32165779880607	9.192303859741047	0.9401390742918339	0.983727810650888
ID233795	233795	1	1.0	72.66889789517691	23.53948917209194	0.0	97.0	97	1.4190698155761314	1		24050.97447447448	24325.0	15282.0	30969.0	1.6017949E7	3014.2105704905966	-0.9810294074057072	-825.2588933378555	-0.001153336737646162	0.0021854870804432964	1.4557930693549312	1.4037305003937852	1.3039401547515788	1.0370887210518978	6.326410924970581	9.262575535102885	0.9266244095560158	0.9786764705882351
ID245067	245067	1	1.0	72.89839353109733	23.757611970710123	0.0	236.0	236	1.4243906809452653	1		24137.849478390457	24354.0	15511.0	30891.0	1.6196497E7	3074.0512483219	-0.9810536164969718	-813.1747525236719	-0.003526703074723155	4.132028010774753E-4	1.4384705095378452	1.424564304614729	1.2260801762511069	1.009761724955531	6.373942186615735	9.527624008200359	0.8823659971770718	0.9654427645788339
ID246603	246603	1	0.9949828386306763	72.91463076512679	23.627648199901007	0.0	254.0	254	1.424921674693792	1		24244.895522388033	24529.0	15681.0	30736.0	1.624408E7	3038.383831243016	-0.9811008737847473	-828.4753924188	-0.0011720124553832344	0.004784596377056856	1.4626008224286402	1.4072470225372065	1.255317776750195	1.039334814005599	6.378695312780251	9.304150353437972	0.9259515908902508	0.9824304538799409
ID240968	240968	1	1.0	72.82475296421852	23.75693422072318	0.0	186.0	186	1.4254524706424292	1		24161.691964285706	24430.0	15344.0	30742.0	1.6236657E7	3008.3402351706104	-0.9809664804118806	-827.8763020337847	0.003445091121658469	-0.012840449165356514	1.4722753304288176	1.4122467924504603	1.3948416115595685	1.0425056996406405	6.383448438944768	9.524196577515694	0.8843181072010253	0.9717800289435593
ID238414	238414	1	1.0	72.7699643053617	23.720696717478948	0.0	154.0	154	1.4115869094041138	1		24161.106544901064	24474.0	15098.0	30607.0	1.5873847E7	3038.6172276734364	-0.9810356746998473	-822.6559148095405	-0.0029740097993159165	0.003611811790770905	1.4522090008762512	1.4072227538283872	1.5344777819200603	1.031968106630935	6.259867158667364	9.054621167022844	0.9594766533235256	0.9924642049736244
ID245582	245582	1	1.0	72.89622156057975	23.773364272476424	0.0	242.0	242	1.422796510685342	1		24259.736214605044	24520.0	15630.0	31027.0	1.6278283E7	3065.104510479887	-0.9809999187817714	-817.3052653583674	9.140859204824983E-4	-0.0065684969081508705	1.4571696989212268	1.4201260245071796	-1.5328342113971667	1.0260847796426393	6.359682808122189	9.416873989213459	0.9012220346937877	0.9674620390455524
ID232781	232781	1	1.0	72.59121953710364	23.603310612545492	0.0	85.0	85	1.420668167667809	1		24112.144992526144	24357.0	15528.0	30875.0	1.6131025E7	3002.3934611260993	-0.9809585131820195	-827.4619278960492	0.006468651155672108	-0.0010097287255160063	1.4459917568041696	1.4244587637575576	1.162894898960715	1.0151166138286871	6.340670303464135	9.513506074212032	0.8803671645932634	0.9680696661828738
ID243020	243020	1	1.0	72.86719359390433	23.689483642142797	0.0	211.0	211	1.4153333077901356	1		24080.08157099699	24418.0	15224.0	30765.0	1.5941014E7	3029.238973544827	-0.9810158339789666	-821.5592836879927	-0.006094653054821359	0.005214906814685698	1.460351735608587	1.4013811729627492	1.1249152834035059	1.0420803160364744	6.2931390418189705	9.222776950635899	0.9297234395383054	0.9836552748885588
ID235859	235859	1	1.0	72.7393046054299	23.64073363617149	0.0	122.0	122	1.4153333077901358	1		24093.86039453715	24390.0	15377.0	30920.0	1.5877854E7	3010.1046516550446	-0.9810674179727981	-829.5523461928453	-0.004388113118974828	-0.004980280730039112	1.4475554359850937	1.4090054626557693	-1.5208570890097772	1.0273597046647807	6.293139041818974	9.218419333314241	0.9306026220482073	0.9792899408284026
ID246099	246099	1	0.99686199426651	72.91500893208975	23.725223494575527	0.0	248.0	248	1.4164018872611874	1		24229.137254901947	24520.0	15470.0	30889.0	1.6063918E7	3043.5474498223193	-0.9810379281214181	-823.7356812546905	3.7125590800545356E-4	0.0013268189903655311	1.4495366449281912	1.3953835584128291	1.4605341087827677	1.0388087463041045	6.302645294147999	9.41528796804785	0.8934402528630002	0.9742836149889788
ID231762	231762	1	0.9968236088752747	72.63052030337302	23.618034867779524	0.0	72.0	72	1.422264723520183	1		24163.322869955176	24408.0	15619.0	31202.0	1.6165263E7	2999.351343112586	-0.9810274604515091	-833.1342873843989	-0.0023941573595251944	0.009606154185990761	1.4515209729940526	1.4047455074268271	1.2796074778880087	1.0332981777268022	6.354929681957682	9.379067835206781	0.9078231629706516	0.9773391812865497
ID242513	242513	1	1.0	72.81699035294136	23.72513700235386	0.0	205.0	205	1.4201355835187581	1		24127.412030075167	24439.0	15399.0	30971.0	1.6044729E7	3040.0566222888892	-0.9810309327670227	-820.9104598091025	0.007442490985838766	0.011567319119589843	1.4520446503684707	1.4163854098404296	1.2708935369690892	1.0251762269508682	6.335917177299611	9.350115873818904	0.9107210390054113	0.983763837638376
ID248144	248144	1	1.0	72.9405774537381	23.70786216347193	0.0	273.0	273	1.4291625223884492	1		24173.85608308604	24427.0	15421.0	30792.0	1.6293179E7	3034.309212944907	-0.9810710337492019	-825.8280853342296	-0.004835324451400212	4.1594687129483987E-4	1.4688720203939747	1.4167398550685906	1.2469008604355878	1.036797274488237	6.416720322096378	9.271364514891674	0.9380708963912521	0.9846827133479213
ID244565	244565	1	0.9958025217056274	72.91943007357108	23.699785714558978	0.0	230.0	230	1.4243906809452653	1		24092.419402985077	24342.0	15600.0	30765.0	1.6141921E7	3023.7090012576673	-0.9810199213482779	-823.6642880541543	0.0032201954321499798	-0.0018468051081346171	1.437416575089499	1.4313470904478514	0.5056119437834378	1.0042404003069225	6.373942186615736	9.250316160772853	0.9360624653632681	0.9838591342626557
ID239963	239963	1	1.0	72.80806115779548	23.73031447412831	0.0	174.0	174	1.4238594891755554	1		24210.330357142848	24484.0	15198.0	30750.0	1.6269342E7	2987.1215514988307	-0.9810836230553978	-840.7093600476985	8.59183408580852E-4	9.774276457927466E-4	1.4483879506257336	1.425695329844926	1.5298998588578852	1.0159168795083842	6.369189060451222	9.645212676880448	0.860340540496245	0.9557774607703278
ID228185	228185	1	1.0	72.4883473178	23.61045656762518	0.0	29.0	29	1.40567953861048	1		24001.021505376328	24334.0	15383.0	30656.0	1.5624665E7	3024.5669100522396	-0.9810753332975302	-822.7552122985971	-9.505193890412268E-4	-0.0041507132296323395	1.4289654181008993	1.406908684656873	1.800074849827693	1.0156774449433479	6.207582770857691	9.62176869673281	0.8426021408399812	0.9602941176470583
ID235357	235357	1	1.0	72.65509885527436	23.67184322963661	0.0	116.0	116	1.420668167667809	1		24090.511976047917	24308.0	15483.0	31185.0	1.6092462E7	2983.2233743897796	-0.9810285038690705	-835.1611751718126	-0.005282459746344615	-0.011394957004245712	1.4673121652787602	1.4044050998491888	1.1889925019580385	1.0447926780074543	6.340670303464134	9.275960278692947	0.9260347310350859	0.9794419970631423
ID228700	228700	1	1.0	72.47186607420406	23.562990142837748	0.0	35.0	35	1.4206681676678097	1		24008.576576576575	24297.0	15485.0	30915.0	1.5989712E7	2973.5334335758484	-0.9810705044039203	-836.9215665504802	0.0037936171169149	-7.499798233713338E-5	1.4465563757776128	1.4074107678830632	-1.567711717337207	1.0278139181451837	6.340670303464139	9.500600034144227	0.8827606494723014	0.9737226277372265
ID240476	240476	1	1.0	72.85286158607231	23.770836562117495	0.0	180.0	180	1.4105146822008503	1		24227.96352583587	24532.0	15225.0	30399.0	1.5942E7	3032.791916939404	-0.9810229541575503	-825.9520879961351	-0.0014235048769759549	-0.0011013665044193133	1.4274780868279071	1.4199349479372778	-1.3489474579030183	1.0053123130053156	6.250360906338321	9.316388206535379	0.9049400413438533	0.9740740740740738
ID238947	238947	1	1.0	72.70763145570568	23.746007810847047	0.0	161.0	161	1.4164018872611879	1		24190.66114457835	24441.0	15518.0	30926.0	1.6062599E7	3024.530087220668	-0.9810103236769598	-826.3724689671737	-5.93203294414476E-4	0.00645122785835384	1.4391540845184503	1.4094837412992893	-1.5209187632347378	1.0210505040603095	6.302645294148003	9.40474202853402	0.8954450818262354	0.972140762463343
ID249697	249697	1	0.9957764744758606	73.00204145561028	23.797584656571328	0.0	292.0	292	1.4349732237685136	1		24166.50294117646	24390.0	15517.0	31227.0	1.6433222E7	3037.119684729724	-0.9810266335187137	-822.8455052814377	-0.009608585103583403	-0.0073804872333018655	1.4553111869065354	1.4402045860016854	0.7451256796936967	1.0104892048335918	6.4690047099060495	9.737427927283624	0.8573513162457082	0.970756062767475
ID236896	236896	1	1.0	72.75584224592531	23.671914664515818	0.0	135.0	135	1.4164018872611879	1		24140.810240963834	24412.0	15320.0	30906.0	1.6029498E7	3022.445327180032	-0.9810633566945792	-827.5942037802282	-3.4003269344275595E-4	0.0018085570459723153	1.4388311638509568	1.4131777230063503	0.9996296004238233	1.018153018142709	6.302645294148004	9.382934922598581	0.899612169754026	0.9692982456140352
ID226663	226663	1	1.0	72.48510891682164	23.614850499400564	0.0	11.0	11	1.4222647235201835	1		24236.853293413147	24526.0	15527.0	31094.0	1.6190218E7	3023.637478374984	-0.9810775443722355	-831.193904599784	0.0075881659687262425	0.0026212771198640557	1.4348501357381558	1.4343319776917962	1.3954994506706162	1.0003612539177948	6.354929681957686	9.51047577991435	0.8829093695170616	0.9716569767441865
ID247655	247655	1	1.0	73.00160402896672	23.68529828779522	0.0	267.0	267	1.4201355835187575	1		24319.876876876886	24655.0	15475.0	30428.0	1.6197038E7	3041.885425391443	-0.9810532443288887	-827.9540582183241	-0.006916623636311709	1.1275228487788785E-4	1.4438254038850604	1.422482086788238	1.3321465294048367	1.0150042782928905	6.335917177299606	9.328215824582012	0.9150022967349932	0.9737034331628925
ID227684	227684	1	0.9968112111091614	72.5214130192106	23.637717181334406	0.0	23.0	23	1.4185366313320336	1		24063.778614457842	24337.0	15567.0	31039.0	1.5978349E7	3042.3494762321266	-0.9810230912816625	-817.7837569426414	-0.001740140660081137	-7.908683964689666E-4	1.4417786204455985	1.4043546345074973	1.154083281073874	1.0266485295227623	6.321657798806072	9.3331625480806	0.9119755347761319	0.9715120525931334
ID230763	230763	1	1.0	72.54443166956564	23.57994554909321	0.0	60.0	60	1.4067554511588218	1		24158.774539877304	24427.0	15602.0	30803.0	1.5751521E7	3014.8777187088467	-0.9810679323320359	-830.4934787704192	0.0018027294160645635	-0.005204632060458926	1.4288998815092242	1.4171737213132913	-1.1341053066281437	1.0082743279949238	6.217089023186723	9.369813283561296	0.8898874396674936	0.9746646795827125
ID249195	249195	1	1.0	72.97236470834544	23.78291156725292	0.0	286.0	286	1.4302207694956055	1		24165.67899408285	24471.0	15479.0	30705.0	1.6335999E7	3042.7348481360978	-0.981015906942313	-820.8259628323707	0.00498397817689935	5.454806344704358E-4	1.448121332039722	1.4285468756752437	0.20412043062679727	1.0137023549578839	6.426226574425407	9.559053483405208	0.8837636094372888	0.9657142857142857
ID231278	231278	1	1.0	72.5953702938276	23.610356841598207	0.0	66.0	66	1.424921674693793	1		24235.705089820385	24533.0	15709.0	31311.0	1.6189451E7	2999.2301348268047	-0.9811256990184267	-840.0973969290719	0.008267368937875878	0.008087051941506973	1.4431705721697796	1.433407080386132	0.4365552350587785	1.0068113879980398	6.37869531278026	9.535975618400048	0.881477960201262	0.9738751814223509
ID230258	230258	1	1.0	72.53438107436615	23.551101085909018	0.0	54.0	54	1.4206681676678092	1		24076.739130434795	24331.0	15345.0	30934.0	1.6059185E7	3005.6883190351296	-0.9810472691025156	-829.2812694041903	0.003228882809114991	-0.002199588645847049	1.4442949692995954	1.4119605122766103	1.576863452146647	1.0229003975265922	6.340670303464136	9.347290008482958	0.9119554039141101	0.9808823529411765
ID244081	244081	1	0.9968451261520386	72.84143910325767	23.737105009897743	0.0	224.0	224	1.4196027995632157	1		24110.34736842106	24339.0	15315.0	30853.0	1.6033381E7	3027.7017902461075	-0.9810863933288152	-826.1392668046992	3.658355364784826E-4	0.0037473535058901368	1.4629809746452285	1.4085112644856588	1.582108902119262	1.038671831410209	6.331164051135095	9.297660038731099	0.9203353550773039	0.9815770081061161
ID242039	242039	1	1.0	72.7468843867786	23.73737267969123	0.0	199.0	199	1.4105146822008512	1		24134.150455927054	24388.0	15648.0	30973.0	1.5880271E7	3064.3865143686166	-0.9810490733888105	-815.4151031592643	-0.00445180171880771	0.009320788472934763	1.4511331705670607	1.4219094642949646	-1.411436355876428	1.0205524381164355	6.250360906338329	9.52553122421774	0.8656384706260468	0.9842814371257481
ID236406	236406	1	1.0	72.74429290969795	23.714613954559876	0.0	129.0	129	1.4307495995264332	1		24080.75147928993	24317.0	15373.0	31017.0	1.6278588E7	2991.450275367753	-0.9811204975404335	-836.662005355239	9.587868225538849E-4	0.009686904080628325	1.4773848739727518	1.4119680869011761	-1.472558965602053	1.0463302164393424	6.430979700589931	9.418765345789677	0.9109594559372644	0.9768953068592053
ID232309	232309	1	1.0	72.62842366970924	23.604728270367136	0.0	79.0	79	1.4131937248468063	1		24145.2212121212	24451.0	15444.0	30697.0	1.5935846E7	3030.574617535046	-0.9809751428818038	-821.6234043842742	-0.001663387672672916	-0.0040677285921427225	1.436436947863473	1.4097274639424766	0.9579040190111613	1.0189465585399748	6.274126537160913	9.14536453597008	0.9426730579795559	0.9843400447427295
ID227188	227188	1	0.9919662475585938	72.52116579873449	23.619353197321598	0.0	17.0	17	1.4110508976477834	1		24147.75872534141	24443.0	15786.0	31316.0	1.5913373E7	3020.5601210268246	-0.9810456036107117	-827.5582574374425	-0.0011326545253447073	-0.002183912656163501	1.43557093131991	1.4090918214146437	-1.0028779051353822	1.0187916142176476	6.255114032502853	9.160006389822748	0.9368143664132901	0.9791666666666667
ID234868	234868	1	0.9968111515045166	72.63984754823286	23.61349510333559	0.0	110.0	110	1.4281034911037886	1		24062.142644873704	24333.0	15532.0	30922.0	1.6193822E7	3001.3226360942413	-0.9810707259434086	-831.0324207586361	0.0013448738061500013	1.3462701955372183E-4	1.441622055208017	1.4273909379513094	1.2916476482690706	1.0099700207408722	6.407214069767355	9.299030121867983	0.9311159997066814	0.9817916970138383
ID250233	250233	1	0.9958018064498901	72.9388791273185	23.759017333556013	0.0	298.0	298	1.4302207694956055	1		24195.8558692422	24481.0	15292.0	30888.0	1.6283811E7	3049.4387922936617	-0.9811285857825464	-825.0353287763398	3.9881391044901436E-5	0.003427482444243191	1.4572550095965968	1.430968435486722	0.9146253215565933	1.0183697791355781	6.426226574425407	9.45278078304788	0.9037467009699137	0.9726618705035968
ID239485	239485	1	1.0	72.7322029787651	23.748645927227486	0.0	168.0	168	1.4196027995632161	1		24252.01804511277	24503.0	15446.0	30908.0	1.6127592E7	3035.9038038614453	-0.9810162624934501	-825.6278968175468	-0.0018658776525234176	0.0013613125535698821	1.4406331016685074	1.413114934498812	1.4700798437624416	1.0194734104763072	6.331164051135099	9.476301581191844	0.8859632014352172	0.9765395894428153
ID237952	237952	1	1.0	72.70227588716159	23.726609510283453	0.0	148.0	148	1.4158676983350567	1		24143.446969696997	24430.0	15387.0	30598.0	1.5934675E7	2985.6492239601835	-0.9810672273099864	-838.0598513367398	0.006069731308002341	0.0016955408103330432	1.4492179051399081	1.4126434049715701	1.2732005493067278	1.0258908228641566	6.297892167983489	9.238961048077208	0.9271688072310138	0.9778597785977861
ID243584	243584	1	1.0	72.86701434879798	23.723070407946157	0.0	218.0	218	1.4222647235201822	1		24031.475975975958	24323.0	15056.0	30679.0	1.6004963E7	3021.6720372875902	-0.9810270975856906	-822.4515925461872	0.0017954777689565857	-0.007024514801361916	1.4479509069437189	1.4271699883148425	-1.4091472107594951	1.014560927429124	6.354929681957674	9.280290830005233	0.927251277447754	0.9809244314013205
ID234379	234379	1	1.0	72.67158227594427	23.60264850403211	0.0	104.0	104	1.4142639209296397	1		24074.27727272728	24368.0	15305.0	30781.0	1.5889023E7	3013.7614412345865	-0.9810493727658997	-827.0688365599065	-0.0010025824569985865	0.005055214804451425	1.458133710096674	1.4042657028617862	1.2854878667312453	1.0383602669531193	6.283632789489942	9.094678736477475	0.954653867465615	0.9910044977511246
ID247179	247179	1	0.9968276023864746	72.95067548003335	23.804476697437305	0.0	261.0	261	1.4312782341646544	1		24283.020679468245	24562.0	15734.0	30648.0	1.6439605E7	2982.1998124648208	-0.9810802049869718	-844.4696645246803	2.208488276561539E-4	0.005530884300324011	1.4555848552920312	1.4214958496960914	1.5566089711441646	1.023981079932965	6.43573282675444	9.57599493101946	0.8819420616239018	0.9734004313443567
ID226185	226185	1	1.0	72.40786309844952	23.71039237039843	0.0	5.0	5	1.428103491103789	1		24329.721068249262	24610.0	15929.0	30992.0	1.6398232E7	3010.9945490953273	-0.981020542138144	-835.3172592011748	-0.003167542805852539	0.006860007565118437	1.4659932533313667	1.4184859301544916	1.332376364565728	1.0334915716588748	6.407214069767357	9.548504772347165	0.88309689824428	0.9704823614110869
ID237448	237448	1	1.0	72.67069003988289	23.66357887184187	0.0	142.0	142	1.421732737444523	1		24174.452914798225	24451.0	15339.0	30915.0	1.6172709E7	2980.182631085046	-0.9810070124531741	-837.9586708339646	0.009735661106830005	1.0879556830956509E-5	1.4483146700841976	1.4221089221310876	-1.0465734251788783	1.0184273845310243	6.350176555793161	9.372308790263347	0.9084530482495105	0.9730517115804809
ID241548	241548	1	0.995775043964386	72.75137901551894	23.702483502224208	0.0	193.0	193	1.4307495995264334	1		24130.299259259264	24399.0	15545.0	30790.0	1.6287952E7	2990.767911857401	-0.9810896275168254	-837.1795131506282	0.004320523130756211	-0.005439551264262044	1.4542880618937248	1.4285244788804683	0.8600201058958611	1.0180351008289668	6.4309797005899325	9.31167376110246	0.9320334497643233	0.9825708061002173
ID248716	248716	1	1.0	72.93612109479672	23.695914911813432	0.0	280.0	280	1.4153333077901344	1		24202.534638554207	24483.0	15483.0	30728.0	1.6070483E7	3047.745102029229	-0.9810409075916438	-821.8295969998741	0.0015459806552970802	8.849382599605768E-5	1.4422819043985704	1.4035487309896577	1.1808428921083727	1.0275966003557293	6.293139041818963	9.481316873521186	0.8797106884337572	0.9735294117647058
ID229776	229776	1	1.0	72.57045316698827	23.621604926778897	0.0	48.0	48	1.4174696611687831	1		24098.57530120481	24396.0	15650.0	30747.0	1.6001454E7	3003.7925148802947	-0.9810500936606491	-830.6834323213574	0.0023942247949648044	0.0069579845383831275	1.4421982943973983	1.4232057358057126	1.5332944211003305	1.0133449143113056	6.31215154647704	9.077912120740235	0.9625323456101844	0.9917849141150109
ID238487	238487	1	1.0	72.76750891402224	23.718609462907438	0.0	155.0	155	1.4249216746937923	1		24147.57824143072	24448.0	15381.0	30482.0	1.6203025E7	2982.4760037423584	-0.9810985355416986	-840.5117574334084	0.00821154901351842	0.0026849571997387463	1.4450680079292917	1.4375621818350186	1.2815420595242621	1.0052212183856228	6.378695312780253	9.394911448601826	0.9081473916870523	0.9731689630166783
ID229270	229270	1	0.9968168139457703	72.5666254804922	23.587375338432913	0.0	42.0	42	1.414798715397962	1		24093.022658610258	24416.0	15565.0	30722.0	1.5949581E7	2987.992379153967	-0.9810485513597604	-834.8143143990128	-0.0030282774381589785	-0.010619030389451398	1.4487454162043367	1.403384970053895	1.4773398062169936	1.0323221689831121	6.288385915654461	9.680763409215468	0.8431985237505617	0.9671052631578945
ID233365	233365	1	1.0	72.61342845707924	23.601115051257647	0.0	92.0	92	1.4153333077901362	1		24118.06646525679	24391.0	15332.0	31059.0	1.596616E7	3012.4764600245435	-0.9809561614831628	-824.7910327004643	0.005186371535892599	-0.003047627290866512	1.4611348185147557	1.4025058595520912	-1.4580335133590334	1.0418030046458333	6.293139041818978	9.242689072153231	0.9257218282457721	0.9771217712177118
ID235928	235928	1	1.0	72.73589932110787	23.67251812058402	0.0	123.0	123	1.409978262830929	1		24074.39361702126	24340.0	15370.0	30786.0	1.5840951E7	3000.666758744932	-0.9810827246550877	-832.1749312834163	0.012944848885415207	7.565873920537946E-4	1.4344056421475448	1.4161324223062555	0.7421793570470673	1.0129036095448831	6.245607780173813	9.334062215119864	0.9008307216087914	0.9805970149253728
ID231839	231839	1	1.0	72.66461674455294	23.58527249703904	0.0	73.0	73	1.4164018872611885	1		24190.72289156626	24472.0	15473.0	30892.0	1.606264E7	3019.7520407560196	-0.9810248781345977	-828.3292662312499	-0.0015990885029676081	-0.007820444486227988	1.4344351127624577	1.4204323381958373	0.45130013105782424	1.0098581074156663	6.302645294148009	9.12649312299329	0.9508781510754079	0.9880774962742178
ID245151	245151	1	0.9949815273284912	72.90966904379442	23.746000099896353	0.0	237.0	237	1.4212005522349933	1		24134.81531531532	24383.0	15422.0	30905.0	1.6073787E7	3060.6812029335306	-0.9810551797846476	-816.6929866064056	-0.00246013945841935	0.010534595196163479	1.4516336423484872	1.4209001343269063	1.3068302851889138	1.0216296045577753	6.345423429628636	9.191412771959738	0.9438564148193944	0.99109131403118
ID248223	248223	1	0.9957810640335083	72.94070724901982	23.69693472105634	0.0	274.0	274	1.4365538813695555	1		24172.375366568915	24413.0	15671.0	30782.0	1.648556E7	3017.1096782243235	-0.9811628426111609	-834.6107105817175	0.0017757428976072523	0.0068560989441656265	1.453563142746085	1.437658238118931	1.9465151830457352	1.0110630636721871	6.483264088399603	9.655793610788665	0.8738313626202477	0.9763779527559056
ID243101	243101	1	1.0	72.8940885175415	23.69994016916052	0.0	212.0	212	1.4212005522349938	1		24080.722222222194	24412.0	15504.0	30205.0	1.6037761E7	2992.3209654576603	-0.9810501667250991	-833.2535082817366	-0.0060955512210669254	-0.003523537579489279	1.4443703199816458	1.4206879671157506	0.6127608342151432	1.0166696371153017	6.3454234296286405	9.677839360252348	0.8513608078079917	0.9673913043478265
ID241052	241052	1	1.0	72.78429289665884	23.732612130546098	0.0	187.0	187	1.4233280991629542	1		24142.916292974616	24424.0	15427.0	30752.0	1.6151611E7	3019.5588391026595	-0.9811062838535236	-830.3762105138483	0.0043610512295203475	0.0034573615345816922	1.4675462369473977	1.4197161724875744	-1.1653502539135834	1.0336898778690513	6.364435934286704	9.314935278650303	0.9217435340474419	0.973818181818181
ID233890	233890	1	1.0	72.69719949946563	23.566772688909744	0.0	98.0	98	1.4094416393051825	1		24066.62804878051	24388.0	15555.0	30573.0	1.5787708E7	2967.9656340585407	-0.9810361655959108	-838.9676926938193	0.003196524343493684	-0.00616568447248122	1.442451380725349	1.4060635453448573	1.4946511161130382	1.0258792253742466	6.240854654009299	9.279190237713388	0.9108225519609422	0.9783904619970188
ID232864	232864	1	0.9957771301269531	72.60258186576579	23.610538335809082	0.0	86.0	86	1.4126583227723348	1		24094.276595744635	24408.0	15472.0	31282.0	1.5854034E7	3022.812733935698	-0.9810870243455135	-826.9520203279372	-0.001684761844474769	0.002751827071185355	1.4487377276353472	1.3995245056999426	-1.4952861653831773	1.035164244523744	6.269373410996396	9.207783510990273	0.9292312401446384	0.9770370370370367
ID239014	239014	1	1.0	72.7618626226395	23.709244955858733	0.0	162.0	162	1.4137289241558417	1		24150.96676737161	24442.0	15538.0	30621.0	1.598794E7	3012.5717390642994	-0.9809881911322527	-827.3084464109179	-0.007670716512554826	-4.987983923713078E-4	1.435991652292221	1.4168382583111152	1.0447508885473666	1.0135184054134285	6.278879663325425	9.38825714047289	0.895204117983554	0.9734708916728075
ID244645	244645	1	1.0	72.94486470497476	23.69072405595928	0.0	231.0	231	1.430220769495606	1		24116.02522255191	24417.0	15370.0	30392.0	1.6254201E7	3014.0788678058784	-0.9809619554614413	-824.53850026727	-0.005154412720918515	0.0014610253160590094	1.4512154871141416	1.4275717573188227	5.617838266898055E-4	1.016562200585787	6.426226574425408	9.555858595964688	0.8843546598874039	0.9719626168224296
ID246693	246693	1	1.0	72.91485116507953	23.713583002001517	0.0	255.0	255	1.423328099162954	1		24244.812874251504	24558.0	15350.0	30837.0	1.6195535E7	3052.941062786425	-0.9810220651262832	-821.0322861008459	-7.705687145486441E-4	0.00893433165670755	1.4572931534682707	1.4111549534179437	1.4179168654867274	1.0326953464171855	6.364435934286702	9.234884971114727	0.9377926025039324	0.9860088365243004
ID242596	242596	1	1.0	72.84013893777656	23.717662637954838	0.0	206.0	206	1.4270436738957706	1		24136.041481481465	24403.0	15422.0	30968.0	1.6291828E7	3027.9567967958005	-0.9810684009926112	-826.1489509372544	0.0013941815485366946	0.005035958880923452	1.4502356829670875	1.4211254674622944	0.9422418858232581	1.0204839165656325	6.397707817438317	9.529875699361073	0.8852374814704197	0.9760696156635241
ID245668	245668	1	1.0	72.86771725962811	23.77306972901769	0.0	243.0	243	1.4196027995632148	1		24239.447289156633	24485.0	15778.0	30845.0	1.6094993E7	3054.2654154455213	-0.98102432658776	-820.5943331977014	0.004481735652805343	-6.723896274826552E-4	1.434290412283624	1.4162650437719766	0.7483944481161842	1.0127273977359774	6.331164051135088	9.584631363240826	0.8660492759083778	0.9631236442516267
ID246180	246180	1	1.0	72.87156212617124	23.72176257853495	0.0	249.0	249	1.425983069012059	1		24246.79731743668	24567.0	15751.0	30825.0	1.6269601E7	3001.930616705721	-0.9810556115588156	-836.5593620077665	0.0024537277298400744	0.002894323301952807	1.4420092706095853	1.425966690523421	-1.305267405947064	1.0112503189539972	6.388201565109286	9.621415873765674	0.8671824920044681	0.9682997118155616
ID228271	228271	1	1.0	72.46218381975545	23.61554023179645	0.0	30.0	30	1.4126583227723353	1		23998.286798179044	24259.0	15430.0	31202.0	1.5814871E7	3014.5325875785725	-0.9810228014436578	-823.0709085773245	-0.00239994503546281	-0.00661574285835514	1.4422756341674885	1.4005563415121498	0.9769603627666809	1.0297876575320741	6.2693734109963986	9.395342815101268	0.8925010575216203	0.9719970523212967
ID240047	240047	1	1.0	72.808158100548	23.720166596196922	0.0	175.0	175	1.4259830690120592	1		24187.065476190444	24443.0	15487.0	30802.0	1.6253708E7	3010.8325378485074	-0.9810280900712592	-830.8009106186776	0.0014763920494181091	-0.0012354118153454546	1.4430929481078023	1.433958147798608	-1.5130253902223798	1.0063703395550405	6.388201565109289	9.422123416954987	0.9042549559262131	0.9788783685360531
ID228781	228781	1	1.0	72.48257906120915	23.533455083151402	0.0	36.0	36	1.4121227177017948	1		24009.96206373293	24275.0	15392.0	30858.0	1.5822565E7	2981.119840703772	-0.9810854389879085	-835.511820335815	-0.00653163034540831	0.005191561672222241	1.4424499684002745	1.4195550600176652	1.2481672456271355	1.0161282285044473	6.264620284831882	9.213230042951919	0.9274292442933273	0.9784706755753523
ID240556	240556	1	1.0	72.87208274722646	23.741846515682276	0.0	181.0	181	1.4099782628309285	1		24204.202743902457	24553.0	15099.0	30398.0	1.5877957E7	3039.1207733261763	-0.9810598105369456	-825.0570595869713	0.0018520268713738406	0.0027725013459770076	1.4551423530553598	1.3997045268482664	1.3105162554179959	1.0396068063964352	6.24560778017381	9.233844903570773	0.920490731889073	0.9813293502613895
ID236979	236979	1	1.0	72.72788476991477	23.676451829209714	0.0	136.0	136	1.4062175977837195	1		24147.96183206107	24413.0	15619.0	30591.0	1.5816915E7	3018.0705737006247	-0.9811029572609493	-830.8102097460081	0.003877164634007956	0.005523945257869705	1.4463973623624051	1.3830296752008777	0.9262233934281793	1.0458180242244792	6.212335897022204	9.469448896773512	0.8705934280470145	0.9667159763313611
ID227761	227761	1	0.9952524304389954	72.51283451307248	23.62081171707829	0.0	24.0	24	1.4072930989717474	1		24077.333333333354	24346.0	15689.0	31283.0	1.5746576E7	3048.8515145768797	-0.9810243438237453	-816.5543351252994	-0.0031573244797884216	-0.0011857437136212538	1.4433450923301199	1.4113581550838954	1.531158228353127	1.0226639404966085	6.2218421493512395	9.197468959583079	0.924255813824996	0.9834710743801656
ID235441	235441	1	1.0	72.67962773733683	23.658156859260792	0.0	117.0	117	1.4227965106853426	1		24068.511244377823	24353.0	15507.0	30632.0	1.6053697E7	2970.246795305658	-0.9810807901928007	-840.4046879892913	0.011363181937698294	0.004634084709660298	1.4597771160295123	1.423115587506462	-0.326702105629995	1.0257614552499474	6.359682808122194	9.54070769016177	0.8779790225063133	0.9730909090909091
ID231351	231351	1	1.0	72.6311576219981	23.607278773361944	0.0	67.0	67	1.4201355835187586	1		24231.94135338347	24513.0	15490.0	30830.0	1.6114241E7	3010.0568648094877	-0.9809996727485287	-831.287568983663	0.003923787846229918	0.00978078282410521	1.455651919094334	1.4055761816608805	-1.5318458214793185	1.0356264840617049	6.335917177299615	9.287175830936695	0.9231069476020993	0.9815905743740787
ID247735	247735	1	0.9962934255599976	72.95936337516547	23.705147318570663	0.0	268.0	268	1.4062175977837188	1		24254.421133231255	24611.0	15944.0	30372.0	1.5838137E7	2985.7890781166307	-0.9811341766380276	-844.9177324574825	-0.010104354376557224	-0.009245490611371783	1.4480450338299593	1.3834951851763286	0.9227103363976019	1.0466570822546113	6.212335897022197	9.546911493204101	0.8565229439108157	0.9710252600297177
ID249269	249269	1	0.9958215355873108	72.9670513082359	23.77041468737098	0.0	287.0	287	1.4360271888197276	1		24184.567448680373	24440.0	15290.0	30826.0	1.6493875E7	3061.1107404570007	-0.9810647064523196	-818.6813346191482	0.010935371626563096	-0.006257994565224165	1.4606200438819297	1.437362320407036	1.4137181172084738	1.0161808356492241	6.478510962235083	9.559208253851438	0.8909251436972193	0.9632508833922262
ID249784	249784	1	0.996814489364624	72.9796757922736	23.768710224213184	0.0	293.0	293	1.4275736808495667	1		24166.89910979232	24459.0	15523.0	30965.0	1.628849E7	3035.5166711502834	-0.981069925342025	-825.2127665874242	0.0038792426090985374	0.0012262766851670111	1.4498457314213036	1.4288208438804169	-0.4701551383751018	1.0147148522020346	6.402460943602826	9.748170340181582	0.8466630036012839	0.9662840746054517
ID234941	234941	1	1.0	72.59195042175	23.66112358814307	0.0	111.0	111	1.4206681676678095	1		24077.835082458747	24343.0	15377.0	31341.0	1.6059916E7	2994.513620876387	-0.9810827178688244	-834.0037874268271	0.0018216427998359523	-7.122071874247541E-4	1.451977399126181	1.4200482613906085	-1.4239863490418947	1.0224845440846535	6.340670303464138	9.332088529890747	0.9149288779889714	0.9801616458486409
ID232380	232380	1	1.0	72.60981084753978	23.606965861639807	0.0	80.0	80	1.4328629678859133	1		24150.0796460177	24395.0	15469.0	31149.0	1.6373754E7	3010.318865933058	-0.9810412791372732	-830.2603761129178	0.0012200140739045335	0.007607646212062876	1.4604187009054828	1.4315661500849637	1.5227748923357751	1.0201545355195822	6.449992205247999	9.413374466429893	0.9146993765280181	0.9804913294797687
ID244156	244156	1	1.0	72.87797708881722	23.699323739640114	0.0	225.0	225	1.4169358747965621	1		24091.17469879517	24417.0	15232.0	30315.0	1.599654E7	2986.768563529638	-0.9810002706615387	-832.9292509096367	0.0025646641921192033	0.006050966461330461	1.4512424332237686	1.418134295689664	1.2614593403896721	1.0233462639150148	6.307398420312517	9.38072601381224	0.9007146486942323	0.9764532744665193
ID226754	226754	1	1.0	72.47465640993228	23.60566201659992	0.0	12.0	12	1.4222647235201835	1		24217.466266866562	24474.0	15573.0	31456.0	1.615305E7	3018.975681941585	-0.981148549788255	-835.0050176727495	0.003455163477475059	0.0029750512907068248	1.457563420793499	1.406742670659931	-1.2393416806467337	1.0361265433924223	6.354929681957684	9.280365777318442	0.9272363007296036	0.9759124087591242
ID230853	230853	1	1.0	72.53810218644455	23.585223366100433	0.0	61.0	61	1.4137289241558424	1		24177.39939485628	24456.0	15473.0	31301.0	1.5981261E7	3040.5785296202293	-0.9809436627160895	-818.6306311983409	0.01456386014160687	0.006890497852682827	1.4552940379583288	1.420808069348675	1.9948207097120516	1.0242720810457269	6.278879663325431	9.33849779780674	0.9047695632658909	0.9734708916728074
ID236484	236484	1	1.0	72.75798387603471	23.69860562767435	0.0	130.0	130	1.4333908231139445	1		24091.173529411764	24347.0	15339.0	30843.0	1.6381998E7	2995.3564576818944	-0.9810775330391432	-833.9980091703939	-0.0011708201471519188	-0.002263292044217259	1.4747174194337367	1.424902990799306	1.3223188835775388	1.0349598737290087	6.4547453314125125	9.223251586703666	0.9535003693661169	0.9876363636363645
ID250314	250314	1	0.996280312538147	72.94231440825489	23.75920897900627	0.0	299.0	299	1.425452470642429	1		24216.983630952385	24482.0	15407.0	30895.0	1.6273813E7	3023.3810282130307	-0.9810547443671526	-829.5640687498177	6.249973547421601E-4	-0.003556184093716925	1.457500314198086	1.4245861511474245	0.6694112481633652	1.0231043682575118	6.383448438944766	9.39323752080264	0.9091480476068772	0.9696750902527077
ID242121	242121	1	0.995799720287323	72.79117502430212	23.70077937612718	0.0	200.0	200	1.4243906809452656	1		24120.907324364725	24417.0	15476.0	30468.0	1.6136887E7	3011.74526169437	-0.9810651201471501	-829.9285058755743	0.0011119709848170032	-0.004054806256519421	1.4526456911852363	1.4277489139682067	1.3230920875559966	1.017437784034332	6.373942186615738	9.322281056786885	0.9216660692063132	0.9788321167883205
ID227272	227272	1	0.9951438903808594	72.53465782569194	23.620109820034042	0.0	18.0	18	1.4137289241558424	1		24112.35454545456	24405.0	15605.0	31079.0	1.5914154E7	3034.4056626292736	-0.9810275376712261	-821.7760415323233	-0.006833668072585437	-0.010772871224589397	1.450113788647477	1.4128217884241117	1.2960208912789453	1.026395402823566	6.278879663325431	9.277337373994188	0.9167381891828774	0.9792438843587845
ID230344	230344	1	1.0	72.52424541116439	23.57658784322126	0.0	55.0	55	1.4217327374445239	1		24047.333832335327	24319.0	15416.0	31162.0	1.6063619E7	2980.6561523067276	-0.9810072800704487	-833.4318927177586	0.007861917094553599	-0.006417207179588147	1.4513902086941628	1.421085025421552	1.0204505597339226	1.0213253835840126	6.350176555793168	9.280735081549247	0.9264690431282896	0.9830757910228112
ID239567	239567	1	1.0	72.72761594561848	23.73914754691387	0.0	169.0	169	1.4254524706424294	1		24224.643283582067	24451.0	15351.0	31088.0	1.6230511E7	3029.8833815917733	-0.9809680870588506	-824.2024665759326	0.010481677945796675	-0.0076661253835356175	1.449759849234323	1.4363540913830664	1.527320051722204	1.0093331845759206	6.383448438944771	9.367829560859555	0.9140864216552205	0.9767272727272729
ID238033	238033	1	1.0	72.73330790760293	23.733314896937614	0.0	149.0	149	1.4275736808495676	1		24160.00888888889	24432.0	15136.0	30871.0	1.6308006E7	3003.382349948177	-0.9810634028692243	-833.5115009280634	-0.0013299561194696683	0.0011801362326412427	1.4482464163896511	1.420821970392231	1.35994284772482	1.0193018172360113	6.402460943602834	9.473017636274223	0.8965615509028576	0.9760869565217387
ID241623	241623	1	0.9951369166374207	72.7707832589909	23.70483342818689	0.0	194.0	194	1.4212005522349944	1		24138.5605381166	24406.0	15574.0	30869.0	1.6148697E7	2991.7935928791144	-0.9810456005157385	-835.1969523940078	0.0011558847670228433	-0.008049451051402166	1.450453664649583	1.4147860360842814	0.6320184115928605	1.02521061676861	6.345423429628646	9.535039549141393	0.8770522648261817	0.9780219780219769
ID243669	243669	1	1.0	72.86913903237084	23.71054753389194	0.0	219.0	219	1.4142639209296395	1		24067.76399394857	24314.0	15251.0	30448.0	1.5908792E7	3026.9044146001443	-0.9810394724948591	-822.8167027314953	0.0049611112404863164	0.005240550138151879	1.4422100809598484	1.3997939142772275	1.3290000644761435	1.030301722453567	6.283632789489938	9.708986558847537	0.8376698062468197	0.9656683710737767
ID247253	247253	1	1.0	72.95706830302308	23.745926581442564	0.0	262.0	262	1.4323349181285707	1		24319.240356083097	24559.0	15774.0	30708.0	1.6391168E7	3017.4611724567844	-0.98113796999344	-838.4553921477451	0.0017727234689225652	0.002017040878122412	1.4481639009764409	1.4266207296484414	1.194967968372759	1.0151008399641777	6.4452390790834695	9.618541093290876	0.8754482646119405	0.9734386216798269
ID226266	226266	1	1.0	72.41465698400232	23.7163566788384	0.0	6.0	6	1.415867698335057	1		24304.493957703937	24590.0	15588.0	31184.0	1.6089575E7	3048.051489263919	-0.9810734130274145	-826.6534478168171	-0.005117587194281526	-0.0080427062898062	1.4561867150665522	1.4030559006980883	1.6624456797569975	1.0378679241091027	6.297892167983494	9.39827595995331	0.8960014210591978	0.9735488611315211
ID229849	229849	1	0.9954771399497986	72.54783026229656	23.624928155638322	0.0	49.0	49	1.422796510685343	1		24114.43113772454	24417.0	15560.0	30922.0	1.610844E7	3014.303020334768	-0.9811317683024035	-831.9864354582134	-0.0055389788373866825	0.010831792974723732	1.4676595717374727	1.4161601873344054	1.5574538707602559	1.0363655078455518	6.359682808122198	9.263308991982237	0.9313502122525854	0.9859985261606486
ID234462	234462	1	1.0	72.66535048750674	23.609437925663183	0.0	105.0	105	1.4254524706424299	1		24062.813988095248	24358.0	15337.0	30938.0	1.6170211E7	2994.0403939159155	-0.9810726216866403	-833.1619883078262	0.0017802968815668987	0.00918102449185011	1.4639543427089363	1.4181529421673251	1.3959307475051899	1.0322965169550853	6.3834484389447725	9.596644119672328	0.8710166145890177	0.9661870503597125
ID248797	248797	1	0.9968361258506775	72.94120122867007	23.707905919855037	0.0	281.0	281	1.4254524706424287	1		24180.2142857143	24449.0	15672.0	30335.0	1.6249104E7	3002.5984298707663	-0.981030073280844	-832.9320153596674	0.0024845442851876218	-0.00424003117806845	1.4660223119450437	1.4222872387550929	1.417994208818227	1.0307498176164693	6.383448438944765	9.421543382995894	0.9036934080294369	0.975308641975308
ID237539	237539	1	1.0	72.68319517820117	23.696203883177045	0.0	143.0	143	1.416401887261188	1		24180.095022624457	24471.0	15336.0	30814.0	1.6031403E7	3002.492830113763	-0.9809792666725755	-830.6892526237564	-0.008007285706972875	-0.01711258639757919	1.4526912324830925	1.4180374921233654	1.4964845437430236	1.0244378167377202	6.302645294148006	9.313631666839905	0.9130501099172208	0.974283614988978
ID225761	225761	1	1.0	72.41753995630242	23.70818960357488	0.0	0.0	0	1.4169358747965632	1		24251.634586466174	24489.0	15820.0	31106.0	1.6127337E7	3057.623644714573	-0.981009392649772	-819.4478017121443	0.0014846804943738066	0.0033475973705701704	1.4604479797684229	1.405294631279671	1.0619575987892376	1.0392468221689062	6.307398420312527	9.345283013215711	0.9075597206862883	0.9721611721611726
ID238561	238561	1	1.0	72.78678386053583	23.72107047842976	0.0	156.0	156	1.4254524706424299	1		24139.02831594636	24448.0	15167.0	30521.0	1.6197288E7	2997.190125011371	-0.9809985946599461	-831.6070253425648	-7.801098439620549E-4	-0.0018547993435240203	1.4484099326965583	1.4211681841420223	-1.2871725450335458	1.0191685606661551	6.383448438944773	9.57139099631421	0.8756188520197039	0.9710773680404915
ID233446	233446	1	1.0	72.65297517730671	23.593668112530292	0.0	93.0	93	1.4169358747965621	1		24090.263951734516	24366.0	15418.0	30640.0	1.5971845E7	2994.61881651173	-0.9810282502585358	-831.9632285727625	-0.004718066100065279	0.00203895911387089	1.4556245798743783	1.4112469626894777	1.4600408038024937	1.0314456777290972	6.307398420312518	9.261177256210312	0.9241186519623623	0.9807834441980773
ID231915	231915	1	1.0	72.63832200499188	23.608582989139226	0.0	74.0	74	1.423328099162955	1		24160.45833333334	24356.0	15129.0	30796.0	1.6235828E7	3017.672245403009	-0.9810252770186243	-827.8808735087539	-8.882626408644573E-4	0.007363140238588935	1.4550692615310534	1.4115784486082208	1.5219050146647173	1.030810057326756	6.364435934286714	9.209200989526659	0.9430308062544319	0.983835415135929
ID236011	236011	1	1.0	72.73524858558474	23.699333655380936	0.0	124.0	124	1.4323349181285716	1		24075.49337260678	24311.0	15567.0	30747.0	1.634726E7	2960.898766753417	-0.9810772589712989	-843.1421396813175	0.007672324102797792	0.002922218005863468	1.4945561930440707	1.4187497378109921	1.5113848266075394	1.0534318725937115	6.445239079083478	9.167687297683232	0.9636721603949249	0.9934065934065933
ID245227	245227	1	0.9962755441665649	72.91976672777125	23.770736950519545	0.0	238.0	238	1.4275736808495665	1		24199.854383358084	24466.0	15448.0	30893.0	1.6286502E7	3078.0514427347334	-0.9810413847243225	-813.6686611362845	4.1494742746993026E-4	-0.00895737917918392	1.454123611684411	1.420377463229242	1.4159866896672975	1.0237585777927274	6.402460943602825	9.434710503467771	0.9038568306365479	0.9760869565217387
ID229353	229353	1	1.0	72.54337970440672	23.616254751726917	0.0	43.0	43	1.4265134700231534	1		24081.688427299712	24341.0	15514.0	31024.0	1.6231058E7	3017.220952668365	-0.9810387710751864	-825.9038743874695	-0.0044668892647302776	0.0061996397859024385	1.458122880314109	1.4133789794667795	1.566853288461167	1.0316573979784318	6.392954691273813	9.229883428217065	0.9430159936908692	0.9839063643013901
ID233966	233966	1	0.9968528747558594	72.70083880082687	23.571072842445385	0.0	99.0	99	1.4201355835187588	1		24086.56971514243	24389.0	15593.0	30504.0	1.6065742E7	2980.7848170218103	-0.9810575620403343	-837.0144215182529	-0.001134769324363978	-0.002456169284948885	1.441123255865257	1.4186860912254813	0.8891382613280677	1.0158154540166064	6.335917177299618	9.338486340069506	0.9129907549961558	0.9751280175566934
ID232947	232947	1	1.0	72.59886890853564	23.59788794385201	0.0	87.0	87	1.412122717701795	1		24050.942336874028	24377.0	15381.0	30627.0	1.5849571E7	2977.2575408847356	-0.9809782230502875	-833.2090347522172	0.0050004214437771	-0.007800160627816043	1.4377108677163453	1.4153265887898838	1.5072201003673922	1.015815628070409	6.264620284831883	9.198809309182648	0.9303393368873641	0.978470675575353
ID248307	248307	1	0.9968293905258179	72.92797616214024	23.72287275623885	0.0	275.0	275	1.4212005522349938	1		24182.376876876868	24502.0	15713.0	30648.0	1.6105463E7	3045.3505961118753	-0.9810692085975046	-823.0430618616259	0.0022083982347318454	9.909461516879306E-4	1.449056137682251	1.4053803940124845	1.4776164845611368	1.0310775245306136	6.345423429628641	9.567761002838838	0.8710635384790876	0.9694989106753814
ID241138	241138	1	1.0	72.83471333292913	23.704705461277104	0.0	188.0	188	1.4286331048772707	1		24157.58989598812	24449.0	15191.0	30701.0	1.6258058E7	3023.666126322346	-0.9810987831744601	-829.4166289922862	0.003340027927438767	0.0019131558537368505	1.4544641739032529	1.4241488117862682	1.51724481031293	1.0212866533792637	6.4119671959318625	9.371981105412372	0.9173569321341718	0.981804949053857
ID239088	239088	1	1.0	72.71958600395817	23.74801563368292	0.0	163.0	163	1.421732737444523	1		24172.399700598813	24485.0	15515.0	30981.0	1.6147163E7	3019.7577492222645	-0.9810352811346956	-828.1630987429265	0.001558683007803374	0.003156460629349846	1.4413594959868907	1.414811598294563	1.0885809723758177	1.0187642635417529	6.350176555793161	9.437243542486094	0.8959944893991063	0.9723435225618627
ID228855	228855	1	1.0	72.49751266882342	23.535788867982486	0.0	37.0	37	1.4131937248468065	1		24022.851515151495	24287.0	15268.0	30945.0	1.5855082E7	2986.190630504425	-0.9810535779337445	-833.1103738690633	-5.845949761901827E-4	0.014494286611104648	1.4845914366730462	1.3911389851564333	1.5085815668397582	1.0671769338029904	6.274126537160914	9.208925809818428	0.9297050479852962	0.9792284866468843
ID244727	244727	1	1.0	72.93837719842408	23.685277976296646	0.0	232.0	232	1.4217327374445226	1		24165.8858858859	24457.0	15491.0	30743.0	1.609448E7	3040.4602449701765	-0.9811157360800824	-825.8735681050529	0.003674215510015116	-0.009178904483136604	1.4540866272893707	1.4106559360654223	1.4218841141915268	1.0307875861955995	6.3501765557931575	9.31394084668838	0.9198747831170312	0.9787545787545788
ID243189	243189	1	1.0	72.8337645485418	23.747396945064867	0.0	213.0	213	1.4201355835187583	1		24067.01049475264	24301.0	15352.0	31028.0	1.6052696E7	3045.1760771309328	-0.9811308962822546	-821.8932507119542	0.004002518306845522	0.002531005630767571	1.4643759426871192	1.415234495455136	1.0093487579365388	1.0347231836065298	6.335917177299614	9.28410993158702	0.9237167250203075	0.9801470588235289
ID242681	242681	1	1.0	72.87539188603856	23.6955338015798	0.0	207.0	207	1.421200552234994	1		24122.96240601504	24359.0	15310.0	30498.0	1.604177E7	3027.9363663466934	-0.9811465096805383	-829.1936977956076	0.006203958136955175	0.001021607317855581	1.4465114377117771	1.4095578472549388	0.8491943319083541	1.026216441225739	6.345423429628643	9.579738762019424	0.8688866802149412	0.9694989106753817
ID246777	246777	1	0.9968194365501404	72.91104656200551	23.718851638793353	0.0	256.0	256	1.424921674693792	1		24243.921013412782	24496.0	15535.0	30720.0	1.6267671E7	3041.9323529658686	-0.9810329193779664	-824.4539340601143	0.007548076633388828	0.005901362806308777	1.4609315377412782	1.4116159733701914	1.2543257356826985	1.0349355386319037	6.378695312780252	9.321563195238433	0.9224954347094009	0.9853157121879584
ID246264	246264	1	0.9967663288116455	72.85028919322039	23.69483474118272	0.0	250.0	250	1.422796510685342	1		24239.254110612874	24536.0	15654.0	30714.0	1.6216061E7	3030.4000414762136	-0.9811460403550851	-832.4925703859119	0.00909238287192695	0.007145181017972515	1.4620332974994985	1.4258901388561278	1.4096581929301957	1.025347786381611	6.35968280812219	9.315542781823721	0.9209350246815521	0.9845474613686535
ID245758	245758	1	1.0	72.92288346135668	23.73455668106852	0.0	244.0	244	1.415867698335056	1		24240.268476621433	24543.0	15660.0	30654.0	1.6071298E7	3035.630927867935	-0.9811010693699633	-829.0771972102702	0.003937710558491798	0.006826847868834014	1.4540154249195614	1.4085254946339423	1.2066796990725956	1.0322961355395568	6.297892167983483	9.255415609888978	0.9238750394177646	0.9807549962990382
ID237053	237053	1	1.0	72.72233464322687	23.674636472110045	0.0	137.0	137	1.4169358747965621	1		24121.248868778264	24411.0	15385.0	30716.0	1.5992388E7	3000.988900944169	-0.9810211430549824	-830.9477402506701	0.012664864382046335	-0.003999642312238272	1.4513586196738717	1.4089579549356395	0.7489741142429933	1.0300936338019888	6.307398420312519	9.314656103473602	0.9135377076419704	0.9778924097273392
ID229379	229379	2	0.9733685851097107	40.67022173861344	60.50547349457613	0.0	43.0	43	1.2976641803326607	1		22686.263440860264	22916.0	15407.0	29178.0	1.2658935E7	2381.5367216749287	-0.981035075401449	-985.5282982324568	-0.003235300935488412	-0.001781398051973608	1.373276283785881	1.253693978588895	-0.4509467935212313	1.09538396709186	5.290229421106139	9.309187266191769	0.7671156394239453	0.9440203562340962
ID225793	225793	2	0.9805536270141602	39.82266295002393	61.473407754705875	0.0	0.0	0	1.2988295727366685	1		22714.666068222654	22910.0	14805.0	29627.0	1.2652069E7	2514.6318529587807	-0.981153194297747	-940.5047830669208	-6.48306603409521E-4	0.00825320638294049	1.3581361512434715	1.262763962438484	-0.8407739254216686	1.0755265367415279	5.299735673435148	8.719584382226275	0.8759362584272831	0.9653679653679655
ID234496	234496	2	0.9439276456832886	40.24906490355884	62.70084438346343	0.0	105.0	105	1.2976641803326598	1		22514.663669064736	22702.0	16342.0	29202.0	1.2518153E7	2374.1344156586038	-0.9810360880309548	-981.1766595804742	0.006855142913690717	0.007690874217575367	1.3873688510010322	1.2125596895868325	-0.7715000215940944	1.1441654072087488	5.290229421106133	9.405310713957958	0.7515157304843872	0.9416243654822328
ID233479	233479	2	0.9294535517692566	42.28705518016461	63.571278242027475	0.0	93.0	93	1.2900634687055759	1		22622.426229508223	22867.0	16871.0	29466.0	1.2419712E7	2356.635640966643	-0.9812020865624267	-1002.1334359582871	0.0016643763958691575	0.0067565238784463655	1.3520190328827475	1.2614818838469117	-1.0701245471586387	1.0717704710588003	5.228438780967438	8.665510294043262	0.8749708937685596	0.9691629955947132
ID231940	231940	2	0.9727599024772644	41.010534499774444	61.623257548851264	0.0	74.0	74	1.3161866396786777	1		22686.054006968625	22914.0	16224.0	28905.0	1.3021795E7	2413.447398302497	-0.981040132347352	-972.7530293997158	0.008312985771420428	-0.002136839425534352	1.3457312666961074	1.30443317308537	-1.089991005153147	1.0316598001820632	5.442329458370639	9.243878595579956	0.8003615686793232	0.9646166807076664
ID236041	236041	2	0.9279121160507202	41.02490803339781	63.72243478943335	0.0	124.0	124	1.3173356461303014	1		22568.18706293706	22673.0	15987.0	29185.0	1.2909003E7	2338.1463211028154	-0.9810769735688856	-1000.846487888317	-0.005602382821394956	0.004411683488972174	1.394671983216509	1.2487304782463804	-0.942643309804872	1.1168719011127826	5.451835710699673	8.834552015307116	0.8777757122246332	0.9761702127659577
ID239112	239112	2	0.9807339906692505	40.57925540236625	64.05264266094582	0.0	163.0	163	1.324208748327418	1		22630.45407279029	22810.0	15333.0	29545.0	1.3057772E7	2585.6735935436323	-0.9811148233772015	-909.3861801639873	0.0028970181404930047	0.006389518353789521	1.3848428201060294	1.2862028667825944	-0.3863523240360991	1.0766908206091785	5.508873224673858	8.930971876348226	0.86791101173835	0.9674457429048411
ID232975	232975	2	0.9534633159637451	41.39181012868779	61.40704087061605	0.0	87.0	87	1.2999939204135558	1		22657.348294434476	22817.0	16541.0	29414.0	1.2620143E7	2404.0641257917496	-0.9810946256817504	-978.1796977057434	0.012991670490646008	0.002072438590362202	1.340311411463372	1.2839398540881106	-1.1678976185975027	1.043905138699272	5.309241925764182	8.513010867467525	0.9206106690538451	0.9815465729349739
ID233997	233997	2	0.8882112503051758	40.681370297118285	62.9291820630644	0.0	99.0	99	1.2806468211468582	1		22588.6291512915	22752.0	17279.0	28952.0	1.2243037E7	2251.9811604174374	-0.9810447269936705	-1038.278550548185	0.0013878257848578962	0.011009603312562274	1.3578336657540062	1.2063287365408542	-0.7273585890296509	1.125591743464217	5.152388762335179	9.034971290865299	0.7931675435577444	0.9575971731448764
ID245261	245261	2	0.9811580181121826	40.48636017843494	63.51816645100981	0.0	238.0	238	1.3406732836719593	1		22659.486577181196	22863.0	15658.0	29631.0	1.3505054E7	2493.186255718147	-0.9810303028854904	-940.0422270179826	-0.024117224087225043	0.020225223899687016	1.409937930407997	1.3008606357232095	2.776160124484713	1.0838501002254914	5.646713883444828	8.758689957826242	0.9249693457322875	0.9818181818181814
ID241164	241164	2	0.972423791885376	40.84192595087582	64.26521712846561	0.0	188.0	188	1.3069582233925996	1		22652.30071174378	22795.0	15198.0	29255.0	1.2730593E7	2550.480426652489	-0.9810868587005925	-921.4337393360674	0.0010100016607653029	0.0015007451676811547	1.3642794844999717	1.263998802135703	-0.6447541994179129	1.0793360580681173	5.366279439738381	8.898944771371479	0.851542101834684	0.971600688468159
ID246291	246291	2	0.9737573862075806	40.68185186934056	64.01075394858462	0.0	250.0	250	1.3224938215362432	1		22715.25649913344	23027.0	16451.0	29965.0	1.3106703E7	2607.3813212172977	-0.9810399201527105	-901.549566329579	-9.400642459429788E-4	-8.736969649847779E-4	1.360390019420393	1.3083388014351023	0.4122267796909672	1.0397842041588894	5.494613846180315	9.005005207542842	0.8514891210668291	0.9601328903654488
ID228882	228882	2	0.9282886981964111	39.99621301240957	60.92022571669413	0.0	37.0	37	1.3098490878478177	1		22526.363796133577	22727.0	16742.0	29044.0	1.2817501E7	2246.6548692610313	-0.9809830388168131	-1034.4395255981178	-0.007186452352079294	0.008251307318101772	1.3943886107061338	1.2617537080368804	-0.7733478381231396	1.1051194871268621	5.390045070560957	8.607722322292458	0.9141674708036615	0.9826689774696706
ID246802	246802	2	0.9692851901054382	40.86825069601628	64.12976432141397	0.0	256.0	256	1.3247798972641875	1		22699.024221453277	22976.0	16605.0	29285.0	1.3120036E7	2599.859632146445	-0.9810077764488105	-901.953025314287	0.006425623388010762	0.003486648789690044	1.4040779539859964	1.269260926547198	0.14934844444762752	1.1062169524161944	5.513626350838372	8.730250826465227	0.909062519872519	0.9764309764309766
ID248340	248340	2	0.9434345960617065	41.04995048721266	64.31946135197589	0.0	275.0	275	1.3034807230653136	1		22624.859712230205	22836.0	16404.0	29142.0	1.2579422E7	2383.539994715845	-0.9811230063790898	-986.6976131401906	0.003751358700120349	0.003763131171088108	1.3864613085543707	1.2400530713170814	-0.0135595146617192	1.1180661058980215	5.337760682751281	8.790623884658666	0.8680196663926927	0.971453287197232
ID242714	242714	2	0.9850464463233948	41.71749356547328	64.65815758477311	0.0	207.0	207	1.3423649856492383	1		22578.308848080153	22813.0	15943.0	29750.0	1.3524407E7	2631.1793151360553	-0.9812048773791321	-895.9535481699364	-0.010856104355715906	-0.01588689800481242	1.3904213717700722	1.3268472355222858	0.6228562772067874	1.0479136818058499	5.660973261938354	9.207580582957545	0.8390926382317868	0.9604838709677417
ID243224	243224	2	0.968909740447998	41.567630198961396	64.69829171510096	0.0	213.0	213	1.3299091997694072	1		22535.277397260284	22780.0	16170.0	29529.0	1.3160602E7	2534.5783593720253	-0.9810514764604892	-920.6691727554074	0.0037976204064036232	0.0034005804469046798	1.3965789451539135	1.2995415105946808	0.18087609775935326	1.0746705155380742	5.556404486319002	8.958053361510148	0.8701145421806944	0.9613486842105258
ID231455	231455	2	0.9743318557739258	41.22973819671073	60.60350461494106	0.0	68.0	68	1.323065710783096	1		22875.019031141866	23137.0	15418.0	29750.0	1.3221761E7	2590.3638940549126	-0.9811078991366704	-917.206657705841	-0.004014314488789901	-0.004930980732589654	1.3571247345674273	1.3137218407040812	-0.11814967828166247	1.0330381154659685	5.499366972344826	9.003783802460877	0.8524569357822576	0.9506984387838952
ID244767	244767	2	0.9701827168464661	40.70416167494619	63.47949889927644	0.0	232.0	232	1.3535889685077858	1		22620.275577557753	22747.0	16688.0	29928.0	1.3707887E7	2495.2995278821413	-0.981028302885271	-937.520034744312	0.0015469518960304386	0.003987499655971022	1.41217660844135	1.3321451605946766	1.4823899910971159	1.0600771223842806	5.756035785228692	9.120083352956833	0.8696324444549081	0.9649402390438245
ID237085	237085	2	0.9566434025764465	40.09963609595179	62.4681370693095	0.0	137.0	137	1.3086935083658324	1		22550.79573712256	22722.0	16384.0	29000.0	1.2696098E7	2355.6154183413946	-0.9811863257158864	-998.5397193862885	-0.008176158649090853	-0.0032224344656718398	1.3386580329455808	1.2892564534516138	-1.4983107131100313	1.0383178842050458	5.380538818231924	8.937300722410308	0.8464920629723163	0.9666951323654985
ID232483	232483	2	0.9744517207145691	40.50708829544944	61.38468013866753	0.0	81.0	81	1.2853637683166208	1		22665.879341864726	22879.0	15301.0	28733.0	1.2398236E7	2463.7141754936806	-0.9811134373565117	-955.8253538817886	0.009054215669553653	0.010403415368725254	1.3288809680799158	1.2689786421766298	-1.214636659677375	1.047205149016959	5.190413771651295	9.04680601074681	0.796932041983126	0.9629629629629627
ID235554	235554	2	0.9774307012557983	40.92376147310885	64.22200937451693	0.0	118.0	118	1.3253508000690817	1		22590.47676419965	22782.0	15543.0	30188.0	1.3125067E7	2622.199193141301	-0.9809501873254584	-887.2498976762467	-0.011461529877222877	-0.01416597226047226	1.3747339588740275	1.3212044803189629	2.4734164003019163	1.0405156653284597	5.518379477002886	8.906610671938155	0.874171188074497	0.9618889809444904
ID245793	245793	2	0.9691036343574524	40.34620993791084	63.533017458763275	0.0	244.0	244	1.2964977403842812	1		22715.234767025093	22858.0	15086.0	29530.0	1.2675101E7	2450.001308850096	-0.981036364971646	-959.2778723258363	-0.006777214385413273	0.01782268986149092	1.410956814452625	1.1888581325742116	-0.7037536010037194	1.1868168083247304	5.280723168777106	9.733088472275305	0.7004899728584252	0.9383445945945942
ID242214	242214	2	0.9852946996688843	41.179246605639534	63.90739074004858	0.0	201.0	201	1.3389794443554452	1		22653.342327150072	22717.0	15545.0	30221.0	1.3433432E7	2655.260838559904	-0.9810052213861111	-881.2358894522542	-0.005859372916075422	0.003949676396552881	1.3814369243681097	1.3162933693579468	2.3420759881653814	1.0494901490250141	5.6324545049512675	9.01907404057913	0.8701290177378171	0.9737058340180772
ID240165	240165	2	0.9848425388336182	40.54829945869117	63.59424507842932	0.0	176.0	176	1.3361516071031008	1		22694.75593220338	22854.0	15269.0	31316.0	1.3389906E7	2681.541761518513	-0.981148364918939	-880.9608472105442	-0.0022974700503557498	0.002501398907295835	1.3871761748853983	1.309186117782542	-0.9313767496654888	1.059571405504172	5.608688874128698	9.272916475112421	0.8196690137309358	0.9656301145662847
ID240677	240677	2	0.95955890417099	41.22468065556143	64.30657145887258	0.0	182.0	182	1.3224938215362407	1		22653.65679442509	22894.0	16385.0	29374.0	1.3003199E7	2523.211280930966	-0.9810733642884515	-930.7708133044941	-0.0017925535000691886	0.011828086144823094	1.3954340386863815	1.2806207289116072	-0.05656873195401837	1.0896544208466417	5.494613846180296	8.77342765833188	0.8970330438341777	0.9689857502095555
ID244261	244261	2	0.9233385920524597	41.485323074552454	64.63744200689491	0.0	226.0	226	1.278873480594626	1		22481.311111111107	22655.0	16690.0	28814.0	1.2139908E7	2314.865730480843	-0.9810502583811759	-1005.5734298709774	0.003147314065618509	-0.010384597847394305	1.3308568630416646	1.2563915821577052	0.009801120216877192	1.0592691657135063	5.138129383841609	8.869494129106606	0.8207619203621979	0.9457567804024499
ID247850	247850	2	0.9511347413063049	41.26739283303206	64.29412232047208	0.0	269.0	269	1.304640919755225	1		22706.96064400716	23017.0	16604.0	29031.0	1.2693191E7	2433.2684256824687	-0.9811442944669838	-971.1561787965816	-0.011428157721238874	-0.006134574467273537	1.3775384676506872	1.2690638156066412	-0.08092201150343788	1.0854761208302144	5.347266935080305	8.792077817711546	0.8692779869320761	0.9550084889643462
ID227880	227880	2	0.8993116617202759	40.33852238332839	62.222885529278194	0.0	25.0	25	1.3005757033562704	1		22505.926785714277	22634.0	17938.0	28759.0	1.2603319E7	2153.0396917217263	-0.9811761426563966	-1089.7157252617483	0.004723877707274962	0.006289294052127321	1.3991858076450339	1.2282333922752837	-0.4455274762938743	1.1391856111753023	5.3139950519287185	8.907035909411922	0.8417141018422569	0.9621342512908784
ID228392	228392	2	0.8920342922210693	40.431499028686765	61.270470775772836	0.0	31.0	31	1.263400267575034	1		22493.301707779865	22583.0	16418.0	28968.0	1.185397E7	2283.6980070724294	-0.9811952395253147	-1027.855721836566	0.009010849392200112	0.006742670958208466	1.343875237914029	1.1818484916893817	-0.5882114191704497	1.1370960384211684	5.014548103564212	9.44049282292708	0.7070535920809495	0.9402852049910879
ID235055	235055	2	0.9729780554771423	40.446921770090825	63.60194244779393	0.0	112.0	112	1.3023194927919917	1		22608.079928952055	22677.0	16018.0	30800.0	1.2728349E7	2528.370907081856	-0.980984983083736	-922.6108003706554	0.004124629966477196	-0.002491234354504591	1.397098970125391	1.2021252270180287	2.4769081764704803	1.1621908755637804	5.328254430422267	10.754428111729174	0.5789221642844639	0.9173486088379702
ID236594	236594	2	0.9660014510154724	40.21506818987011	62.938242875727184	0.0	131.0	131	1.3167612682324363	1		22582.38045375217	22800.0	15972.0	29442.0	1.2939704E7	2436.7267907797927	-0.981066283874938	-960.4071100331192	0.0017352814245892069	-8.581125634544936E-4	1.3929166384257157	1.2688077086877656	2.2869745297479622	1.0978153969968443	5.447082584535157	8.995597888255709	0.8458897376891046	0.9662731871838115
ID230961	230961	2	0.9792864322662354	41.8907848779006	59.64451627407896	0.0	62.0	62	1.315036629288994	1		22945.285714285706	23125.0	15248.0	30157.0	1.3170594E7	2558.2470871795367	-0.9809596648164179	-924.1820693833172	0.0014399729001237048	-0.006894436281431282	1.3728957763539755	1.2919624526066185	-0.6247282590337705	1.062643711962425	5.4328232060416015	8.714049636254513	0.8990738739542348	0.9769230769230769
ID249397	249397	2	0.9126899838447571	41.558791322836136	64.5972316450451	0.0	288.0	288	1.2924069101805478	1		22624.581981981974	22799.0	17055.0	29375.0	1.2556643E7	2359.8276160118353	-0.9808831338117454	-983.854433475568	0.016673049117057893	0.007980030388903523	1.3546751143726907	1.2626143707412305	0.1792954114214885	1.0729127956760187	5.247451285625473	9.513023686192568	0.7286536141838319	0.9223057644110274
ID238139	238139	2	0.9743966460227966	39.99128340770426	62.018132597221324	0.0	150.0	150	1.3133097255508415	1		22610.55536028119	22831.0	15620.0	29006.0	1.2865406E7	2515.7776464513045	-0.9810811244481275	-932.1344758768166	1.0165769477343302E-4	0.0015334807602945923	1.3674216887410555	1.2912637618537388	-1.0545700098608615	1.0589793728726533	5.418563827548056	8.680414917378561	0.9036767072277633	0.9735269000853971
ID249915	249915	2	0.9806745648384094	41.17618595945553	64.39990857983705	0.0	294.0	294	1.3236373529401546	1		22631.272884283244	22903.0	15953.0	29494.0	1.3103507E7	2501.5879423605743	-0.9809565135026808	-932.0227105928441	-0.009280019211697146	0.003628294601487516	1.366898562028691	1.3066644200383086	0.26361127279027585	1.0460976369040618	5.50412009850933	8.702939422687498	0.9131998770508098	0.9706621961441741
ID227386	227386	2	0.9261512756347656	39.985264934689354	62.76981380243796	0.0	19.0	19	1.2877157625403517	1		22501.762340036574	22643.0	16383.0	29116.0	1.2308464E7	2349.2641834173432	-0.9812403231841061	-1001.9930429262338	-0.006140973354757018	0.008733481330457702	1.3719357607281688	1.2201927830209336	2.454745708390596	1.1243598387228224	5.2094262763093555	9.202553411991879	0.7730063592643142	0.9555361813426329
ID229946	229946	2	0.9163795113563538	42.31352791067994	60.1585300966927	0.0	50.0	50	1.3156117601405846	1		22850.828970331593	22978.0	16908.0	29920.0	1.3093525E7	2242.5229014894603	-0.9810484580016648	-1054.9721034897075	-0.0013846919418734587	0.007155894337728893	1.4125634122832273	1.2352493812666294	-0.5636350949971245	1.1435451283811042	5.437576332206128	9.235068240978073	0.8011890641460774	0.9557226399331662
ID239679	239679	2	0.9485893845558167	40.58331633509122	63.350839578657606	0.0	170.0	170	1.2900634687055754	1		22711.663636363617	22889.0	16893.0	29815.0	1.2491415E7	2464.9051333724615	-0.9810155228352802	-952.2609433276376	0.016497152825098272	-0.029986547783113923	1.3982870494072408	1.2298613381594588	-1.3298702016480906	1.1369469110231878	5.2284387809674335	9.62442399904449	0.7093039797212941	0.9166666666666664
ID247359	247359	2	0.9886095523834229	40.38660820823035	63.54661104533164	0.0	263.0	263	1.3451797611989664	1		22777.991596638647	22973.0	15659.0	30194.0	1.3552905E7	2601.1459307635773	-0.9811782373747086	-912.9948361759493	-4.786305185963569E-5	0.008555490916518964	1.4006720828860884	1.3076509698602583	1.162644354785038	1.0711360410154176	5.684738892760956	9.109294641082856	0.8608963898250137	0.9652945924132368
ID230462	230462	2	0.9078385829925537	41.97338582355889	60.06834779398002	0.0	56.0	56	1.2639988936534376	1		22749.95471698113	22852.0	17175.0	28467.0	1.2057476E7	2130.6843034504545	-0.9811050418443312	-1108.8198672190554	0.01039221691062357	0.012207201498555344	1.3247912663612613	1.2230585241549208	2.8360029676024414	1.0831789650267418	5.019301229728735	8.47533323837733	0.8780910653982023	0.9670329670329668
ID226877	226877	2	0.9393185973167419	39.85921624638999	61.79985075229951	0.0	13.0	13	1.290063468705574	1		22601.09107468123	22811.0	16147.0	28989.0	1.2407999E7	2331.435753033393	-0.9811584625405199	-1009.6219054477441	0.0034984638868564635	0.004546951768225112	1.3682442432558783	1.2622103696650153	-0.6526819664275654	1.0840064985514293	5.228438780967422	8.717109803379788	0.8646430565601901	0.960698689956332
ID238663	238663	2	0.9534667730331421	40.215955192884756	62.75190821996887	0.0	157.0	157	1.3052206313678192	1		22598.34929078014	22832.0	16065.0	29155.0	1.2745469E7	2331.418844785697	-0.98107684962436	-1005.069276417486	0.0012997042873734987	0.013371485995478941	1.3924806879066922	1.22406993856584	-0.6657644909475535	1.1375826201059784	5.352020061244838	9.124074164875372	0.8078858156415046	0.9494097807757164
ID226378	226378	2	0.9469096660614014	39.60075485109371	62.16072820292615	0.0	7.0	7	1.2929921069097363	1		22649.193078324235	22843.0	16502.0	29014.0	1.2434407E7	2329.974453798467	-0.9812229542130255	-1015.9492272939382	-0.014062925031806912	0.021204532917228073	1.3754555329552578	1.2369120487592287	-1.0156518388597722	1.1120075468057773	5.252204411790002	9.036146147523846	0.8083231022399107	0.9550561797752811
ID243785	243785	2	0.970582902431488	41.59713580193817	64.33104254894408	0.0	220.0	220	1.3253508000690808	1		22538.766323024054	22677.0	16211.0	29978.0	1.3117562E7	2495.225662213727	-0.9810540087635816	-935.4614453231412	-0.016848066872537263	0.008296550271456518	1.3685971783830768	1.302476973230405	0.3969758411327268	1.0507649705228035	5.5183794770028785	9.181669864234692	0.8225798739485902	0.9683069224353625
ID232012	232012	2	0.8706993460655212	41.09760920112388	61.97536611911426	0.0	75.0	75	1.2495527175731524	1		22691.35408560311	22758.0	17172.0	29121.0	1.1663356E7	2304.6126894248696	-0.981019219597672	-1017.7846833797754	0.027280795833852893	0.004512302078854207	1.2876805795407251	1.132128313926146	-0.5103443140116964	1.1373980879209127	4.905226201780348	12.056289608853707	0.42407391525399146	0.907651715039577
ID241740	241740	2	0.9068120121955872	41.26336414567274	64.233214686753	0.0	195.0	195	1.2900634687055728	1		22631.504553734045	22837.0	17251.0	28462.0	1.2424696E7	2214.496287833781	-0.9810843020988679	-1060.1136427093656	0.0029793492281731428	0.004930632888376406	1.3493596838142219	1.2357728183730423	-0.19856568730779062	1.0919156529035188	5.228438780967412	9.046562762718759	0.8028135430394452	0.9548611111111117
ID248915	248915	2	0.9875441789627075	40.55964321432977	63.790634483992434	0.0	282.0	282	1.303480723065316	1		22695.193262411358	22827.0	14929.0	30289.0	1.2800089E7	2657.020890121242	-0.9810811361552426	-885.8879323720306	-0.0015483656516710462	0.021846416604141314	1.3494785071256994	1.2797129641512253	-0.8020579702829984	1.0545165556095983	5.337760682751299	9.057705295374014	0.8175843881486327	0.9606501283147991
ID237654	237654	2	0.9555624723434448	39.89323764554286	62.44841282234519	0.0	144.0	144	1.3081153358134852	1		22610.20774647888	22856.0	16183.0	28816.0	1.2842598E7	2432.0231318974957	-0.9810539628930118	-962.8117016597977	-0.003773258986782657	0.00850712627977114	1.3448445379756309	1.2961172553953555	-0.9667644249471312	1.0375948104829544	5.375785692067407	8.763932182541497	0.8795363534220265	0.9650170648464155
ID239189	239189	2	0.9590535163879395	40.867372653310746	64.26055198956298	0.0	164.0	164	1.2929921069097357	1		22679.287003610098	22907.0	15605.0	29135.0	1.2564325E7	2510.3036362263842	-0.9809576542202647	-930.8140943182976	-0.003427680168389466	-7.265516959697417E-5	1.341834910875413	1.2614572953974952	-0.9537829702383511	1.0637180630459553	5.2522044117899975	9.401273115758736	0.7467550102515123	0.9372349448685326
ID229466	229466	2	0.9639691114425659	40.429799627740245	60.41299025257606	0.0	44.0	44	1.2947461101220639	1		22695.749097472926	22946.0	15768.0	28704.0	1.2573445E7	2345.7677930912228	-0.9810507872715488	-1001.8202765423396	0.0048861643106668864	-0.002536585539060529	1.3893968535389163	1.2273216433979528	2.7238417467890614	1.132056018903279	5.266463790283561	8.52607843349693	0.9103959551986407	0.9744942832014066
ID236122	236122	2	0.9649515151977539	41.23687328256298	64.08246949269993	0.0	125.0	125	1.2947461101220608	1		22591.169675090252	22655.0	15438.0	29133.0	1.2515508E7	2463.473500783123	-0.981125042790901	-953.3649986224665	0.007121348190040382	0.007434118016401028	1.3501434022604275	1.2694955207923515	-0.9957255059538185	1.0635275037581384	5.266463790283537	8.693681348403361	0.875631811212084	0.9727831431079894
ID225881	225881	2	0.9509325623512268	40.05798267978652	61.75088634541534	0.0	1.0	1	1.284775096992723	1		22765.08455882354	22940.0	15642.0	28996.0	1.2384206E7	2386.104901418093	-0.9811080089226879	-990.9433322200026	4.603603421541541E-4	0.012036524651657325	1.3294200481496297	1.2447380822495047	-0.6258557792970744	1.0680319555637654	5.1856606454867835	8.88822820406221	0.8248663054506982	0.9511769834350473
ID233561	233561	2	0.9472389817237854	41.600431978714596	64.1058594291493	0.0	94.0	94	1.3144612467940284	1		22586.108771929812	22814.0	16157.0	28381.0	1.2874082E7	2378.606414102464	-0.9810677753141208	-984.1157586122515	-0.0024728440533023366	0.007422017183415519	1.366366102257332	1.2860285102083362	-0.7655421163396426	1.0624695264617277	5.4280700798770765	8.823326683250587	0.8761744639746564	0.9694397283531403
ID241241	241241	2	0.9289835691452026	41.55439560459821	64.64034701418798	0.0	189.0	189	1.3063792828444167	1		22580.487632508815	22796.0	16617.0	29211.0	1.2780556E7	2283.7605625210413	-0.9810941735274962	-1026.189985820782	-0.010103461418573689	0.008135499113736898	1.3800489084980252	1.2458671069781693	-0.39716672939094205	1.1077015363583294	5.3615263135738545	8.603998133355434	0.9101179728324187	0.9757785467128026
ID233055	233055	2	0.9738019108772278	41.056238022586996	61.55666570395776	0.0	88.0	88	1.2477351853855516	1		22674.66796116505	22783.0	15188.0	29102.0	1.1677454E7	2512.926696919002	-0.9809633029913509	-929.9343178745509	-0.015455141252221527	0.001428587954394179	1.3212099553343852	1.1939344267253102	-0.510466468636417	1.1066017745699508	4.8909668232867975	9.587306233482872	0.6686692959308751	0.9058098591549286
ID234588	234588	2	0.9259808659553528	40.51899441876114	62.37461880082045	0.0	106.0	106	1.3121571937574938	1		22525.464912280713	22668.0	16198.0	28932.0	1.2839515E7	2240.5561855787187	-0.9810893452208291	-1043.1575668773694	0.0013972719437343863	-0.003002504672411406	1.3601977203248548	1.2813233502784	-0.740425243845012	1.061556959864438	5.409057575219033	8.764359931580117	0.884893609641971	0.967687074829932
ID246883	246883	2	0.9551256895065308	40.64537790119261	63.86343192650599	0.0	257.0	257	1.3150366292889955	1		22694.732049036764	22821.0	16821.0	29607.0	1.2958692E7	2474.101919642373	-0.9811457390001865	-954.6880276456878	-0.006427461149865787	0.011549097265582628	1.347505642441112	1.2932399610730632	0.5292886358883858	1.0419610304363176	5.432823206041614	9.051577757440747	0.8332721433553246	0.9678238780694327
ID243298	243298	2	0.9656578302383423	41.04127891982527	64.41115363320021	0.0	214.0	214	1.31963065770666	1		22580.07329842934	22704.0	15856.0	29132.0	1.2938382E7	2458.903565183006	-0.9810872159808774	-952.7215747150389	0.019828676380652173	0.015675316370182914	1.404577094143681	1.246970704373831	3.0096766129590415	1.126391413380471	5.4708482153577265	9.536044514322722	0.7560107838842043	0.9729501267962809
ID234081	234081	2	0.9279634356498718	40.59158461848928	62.98368470665557	0.0	100.0	100	1.3075369076022247	1		22571.136524822694	22784.0	16352.0	28690.0	1.2730121E7	2300.4114430380428	-0.9811353381767064	-1020.6052501575522	-0.0014334338915307262	3.9236329449157713E-4	1.364996965139936	1.2668841957273007	-0.7812875908077007	1.077444149783801	5.37103256590291	8.724887465008255	0.8866413500432834	0.9633418584825237
ID248416	248416	2	0.9762983918190002	40.87412946595557	64.11624703172969	0.0	276.0	276	1.3219216848789077	1		22655.123050259983	22881.0	16060.0	29035.0	1.3072006E7	2489.3468207960386	-0.9810805667690669	-943.8599634459968	-0.013052289472917847	0.008311538352898197	1.3751536013700825	1.2812114838657866	0.23298262525245722	1.07332288126301	5.489860720015793	9.219161809098958	0.8116864860411107	0.9624999999999997
ID245349	245349	2	0.9655206203460693	41.20369720683616	64.55151069247907	0.0	239.0	239	1.3287710658854732	1		22666.70376712329	22897.0	16617.0	29303.0	1.3237355E7	2502.6979218598954	-0.9810674790060501	-938.6428236691065	-0.0046615235794457985	8.21660636747306E-4	1.3882167026067935	1.2857788559567869	0.1304239664399042	1.0796698796028805	5.546898233989968	8.728025747566418	0.9150146020531679	0.9782062028499579
ID246373	246373	2	0.9598222374916077	41.055128486042804	64.423691754335	0.0	251.0	251	1.3098490878478177	1		22727.496466431097	22909.0	16746.0	29668.0	1.2863763E7	2474.3395090775603	-0.9810252344390045	-949.7866582122284	-0.004758676505141869	0.0029883627828198576	1.357218043459909	1.2680280078316228	0.5487502546420235	1.0703375911868103	5.390045070560957	8.749910915979642	0.8846979029623218	0.958579881656805
ID237163	237163	2	0.9338425397872925	40.265689204849124	62.63969898791957	0.0	138.0	138	1.2693738246053081	1		22601.72710280374	22706.0	16184.0	28902.0	1.2091924E7	2315.4409349280463	-0.9811316906880878	-1015.1547058503552	0.013340916763678578	0.004622799181270357	1.2835938837654233	1.2307370420627515	2.2744230995063184	1.042947307098259	5.062079365209363	10.258028693592301	0.6045204470830464	0.934210526315789
ID228969	228969	2	0.9089055061340332	39.97067059667476	60.74197108941962	0.0	38.0	38	1.3023194927919903	1		22585.51428571429	22770.0	16765.0	29305.0	1.2647888E7	2284.3204404312323	-0.9811549019650766	-1029.5374070690314	0.0011923256947209732	0.010503535306066333	1.3486858085190088	1.270480409417503	-0.631208212036167	1.0615557693938482	5.328254430422257	8.776688267354155	0.8692275290011203	0.9688850475367333
ID242792	242792	2	0.9397242069244385	41.39088179849268	64.54388463473471	0.0	208.0	208	1.281237389230423	1		22603.012844036704	22793.0	16530.0	28766.0	1.2318642E7	2281.989147341576	-0.9810054948621092	-1023.1191401852326	-5.33327930982201E-6	-0.0052374058741782754	1.3673162262610832	1.2036375031362994	2.8693895496210104	1.1359867258192675	5.157141888499672	9.41389390620286	0.731274358058843	0.9418402777777776
ID232563	232563	2	0.9771461486816406	40.45054414916719	61.65862469224049	0.0	82.0	82	1.3069582233926007	1		22655.474336283172	22850.0	14649.0	29564.0	1.2800343E7	2554.1096458681645	-0.9811353847754302	-922.6661869197271	-0.006375050257499157	0.004954029250469691	1.3723239387541057	1.2464223022895888	-0.4776903232018689	1.1010104169616064	5.36627943973839	8.815972679744238	0.8676462154201453	0.9649572649572652
ID242291	242291	2	0.9579592943191528	41.54327163957431	64.67591384614593	0.0	202.0	202	1.3179097736999965	1		22615.395833333343	22871.0	16156.0	29121.0	1.3026468E7	2407.9881813049537	-0.9809738065452986	-968.4681466340706	0.0025553963882189367	0.0054785769035259144	1.3827297156633107	1.2733609580908172	0.05047319515050037	1.0858898310628848	5.456588836864168	8.897821176554041	0.8660914427057358	0.9655172413793103
ID244339	244339	2	0.881497859954834	40.95750501729202	64.05875784719396	0.0	227.0	227	1.3005757033562682	1		22538.635547576327	22654.0	17165.0	29106.0	1.255402E7	2378.4627618992254	-0.9810701036061081	-982.2297067711598	0.0068675019621319226	0.002836515941514581	1.3691911679536097	1.2521385005675987	0.5412491603332894	1.0934822045108834	5.313995051928702	9.031883189973378	0.8186049856006213	0.9588336192109772
ID235633	235633	2	0.9920856356620789	41.05970315535859	64.31375351923654	0.0	119.0	119	1.3173356461302999	1		22573.7317073171	22744.0	15302.0	29537.0	1.2957322E7	2590.0771874874654	-0.9810350226179702	-901.6808178351863	0.0028643458703407824	0.00566921522166541	1.338522340113314	1.296143852792434	2.872634879927325	1.0326958209380688	5.451835710699661	9.508876072789077	0.7576946998523737	0.9590301003344485
ID231536	231536	2	0.9105058312416077	41.19473248996301	61.324544636315736	0.0	69.0	69	1.2687777344927926	1		22791.097560975617	22924.0	17419.0	30081.0	1.2147655E7	2330.6334745557065	-0.9810820064545673	-1014.2651270815987	0.05388624640265361	0.024782917680138832	1.3088169013273758	1.1769193942763867	-0.5623117684244333	1.1120701279054752	5.057326239044848	10.775093059865348	0.5473798103619141	0.9325153374233134
ID245872	245872	2	0.9634868502616882	41.06573846560072	64.43559311567918	0.0	245.0	245	1.3173356461303	1		22699.421602787446	23006.0	16157.0	29600.0	1.3029468E7	2507.7425425344636	-0.9810285869134402	-936.1465077651626	8.936651578744378E-4	0.0019525291238133363	1.4148494421343771	1.2335009792652611	-0.004805108434363655	1.1470193100107118	5.4518357106996636	9.016805421349975	0.8426500061103018	0.9542429284525793
ID247927	247927	2	0.957732081413269	41.37116024038137	64.1644776877355	0.0	270.0	270	1.3247798972641864	1		22686.018965517225	22885.0	16396.0	28829.0	1.3157891E7	2427.1284456879625	-0.9810743361090087	-969.0502958434206	0.004931652708335026	0.011899189294864013	1.4056278310605654	1.2821038277874253	0.08579545438318044	1.0963447737975405	5.513626350838362	8.637018564055179	0.9287941883607916	0.9838846480067857
ID240758	240758	2	0.9854521751403809	41.27585889282502	64.59199602761848	0.0	183.0	183	1.346865802923451	1		22646.095000000016	22903.0	15942.0	29616.0	1.3587657E7	2599.149360522692	-0.9810528705004693	-902.279464002465	0.012554110172355434	0.005740635112563273	1.403043319426411	1.3164788084971084	0.6339835754036183	1.0657545798463133	5.698998271254476	8.921708046084722	0.8997303586782103	0.9700647249190941
ID244853	244853	2	0.9521785974502563	40.69756743067518	63.39282437385938	0.0	233.0	233	1.3138856123250897	1		22611.641476274177	22766.0	16070.0	29786.0	1.2866024E7	2471.8957751788635	-0.9811427641433695	-951.888551406013	-0.001867483672759397	2.104105509697997E-5	1.3196845474696253	1.3079039761081737	-0.35049170604290547	1.0090072142731044	5.423316953712588	9.07138827428026	0.8281849583095228	0.9612468407750637
ID240250	240250	2	0.9809530973434448	40.721352306704034	64.13223536484826	0.0	177.0	177	1.3224938215362423	1		22698.367875647662	22753.0	15047.0	29808.0	1.3142355E7	2594.1552026901636	-0.9809412308103387	-900.6930449744762	0.00101196810851619	0.013389793790619558	1.365712068753139	1.2907244713129462	-0.27354007838838734	1.058097292727327	5.494613846180307	9.057364219502473	0.84167296165766	0.970612930310663
ID227961	227961	2	0.9399681687355042	40.53755469460256	62.0181179046335	0.0	26.0	26	1.2935770389038788	1		22480.157323688996	22594.0	15837.0	28914.0	1.2431527E7	2367.107252562071	-0.9811779440338685	-990.1297790953497	-0.017369048176660573	0.015904392989430954	1.3885780749494712	1.2301730016554606	-0.9847377622355035	1.1287665012001098	5.256957537954531	8.89061467257818	0.8357584134549336	0.9787610619469025
ID235133	235133	2	0.9622832536697388	40.58900007019231	63.71075423950556	0.0	113.0	113	1.3029002372992473	1		22569.596460176985	22723.0	15567.0	29831.0	1.2751822E7	2479.4668030943712	-0.9808883657722196	-934.3664805087099	-0.002868110384765798	0.016436238080919343	1.3642542115424765	1.2621499611180664	-0.935186002843478	1.080897083207103	5.333007556586785	8.955460521060967	0.8356149775784897	0.961439588688946
ID228476	228476	2	0.8941366076469421	40.28122751670428	61.158251509832944	0.0	32.0	32	1.231870914337036	1		22552.996039603964	22686.0	16829.0	29158.0	1.1389263E7	2312.592029053424	-0.9809647602719445	-1005.1485963595775	0.0198600439375331	-0.001270928257141505	1.2736027505938263	1.0906742805186567	-1.0019007131882123	1.1677205315487775	4.767385543009382	11.738978454724347	0.4347399269984734	0.8987455197132618
ID231047	231047	2	0.9616832137107849	40.91706263484592	60.03019111050593	0.0	63.0	63	1.2912357210771188	1		22813.086799276658	23013.0	16118.0	29614.0	1.2615637E7	2396.7166829632306	-0.9811422798382167	-990.4673269599072	0.0063238963669217515	0.01685028257513909	1.326873836195869	1.2883467904057642	-0.41669178415029756	1.0299042509959377	5.237945033296458	8.473555272497535	0.9167258277938494	0.9795555555555556
ID236683	236683	2	0.965975284576416	40.56787606331714	63.277310268835556	0.0	132.0	132	1.3202037872267154	1		22628.022452504312	22681.0	16042.0	28898.0	1.3101625E7	2464.7376358715887	-0.9810839031214096	-952.3147710368603	0.004328730606921854	0.007567439060582768	1.37719488283123	1.3040987315461214	-1.3432622714535951	1.0560510868670554	5.47560134152226	8.817686910820985	0.8849777190363588	0.965632858340319
ID238219	238219	2	0.9625006914138794	39.89996178429747	62.00321161838279	0.0	151.0	151	1.308115335813486	1		22597.61387900353	22848.0	15262.0	29177.0	1.2699859E7	2488.3528642868428	-0.9811144966636429	-943.5648235558971	-0.006937292483111637	-0.007918700316593969	1.3510033262856882	1.2909311601618545	-1.0181215362701108	1.0465339810345131	5.3757856920674145	8.552199463737328	0.9236260393263367	0.9809193408499566
ID249480	249480	2	0.974273145198822	41.00734959432918	64.29482617734323	0.0	289.0	289	1.314461246794029	1		22673.841739130417	22814.0	15647.0	29439.0	1.3037459E7	2427.2313820950276	-0.9810841072516026	-968.9989930013393	4.8562146590681805E-4	0.0038813923701296574	1.3791210575678265	1.2564680550099596	-0.3158018797262881	1.0976172868612204	5.428070079877083	8.992403474916287	0.8435362303794697	0.9702633814783347
ID226446	226446	2	0.9606893062591553	40.22007130859829	61.475483453340864	0.0	8.0	8	1.29649774038428	1		22748.690777576845	22863.0	15484.0	29025.0	1.2580026E7	2399.6536193743445	-0.9811102280009035	-984.756673839575	0.009076822593190821	0.0016450576901311732	1.371860772813535	1.2404760420975711	2.724636771275198	1.105914766796947	5.280723168777095	8.69908151357767	0.876912911060755	0.9669277632724107
ID227470	227470	2	0.9424711465835571	39.846700025105605	62.18966364341357	0.0	20.0	20	1.297081091478088	1		22438.926391382432	22668.0	16438.0	28310.0	1.2498482E7	2230.7768382619506	-0.9812072286256424	-1050.378567581896	-0.0015240999152607146	0.0018707775353558993	1.3421451558395439	1.2614280332430952	-1.387672135484737	1.0639886862106016	5.285476294941612	8.521141976648657	0.9147415166400448	0.9745836985100791
ID239758	239758	2	0.9218807220458984	41.733028744134984	63.966750373237744	0.0	171.0	171	1.2330984890455654	1		22747.801192842937	22863.0	16756.0	28231.0	1.1442144E7	2320.8974806689475	-0.9809987872841476	-1012.0468401547189	0.011135014545130486	-0.028818757592204158	1.3179918126138837	1.1219425220237138	-0.788293904867023	1.1747409397021018	4.776891795338421	10.406389489135126	0.5543130647820357	0.9095022624434386
ID230029	230029	2	0.922531008720398	42.44024596410217	59.86590772935294	0.0	51.0	51	1.3115805480720937	1		22847.138840070296	22991.0	16486.0	29443.0	1.3000022E7	2313.639289219276	-0.9811244325197809	-1026.5739498970975	0.0010192078367559352	0.006664279105820229	1.3601712379333204	1.271389585767066	2.669002952810628	1.0698304069501166	5.404304449054507	9.223945892488628	0.7982081860372674	0.9562657695542471
ID247442	247442	2	0.9758946895599365	40.44504427570926	63.332983751667	0.0	264.0	264	1.3519113116327712	1		22794.820895522404	22925.0	16722.0	29947.0	1.3745277E7	2449.4578587424894	-0.9810013072384562	-961.0413502819484	-0.006012449730596022	-0.003287515442521755	1.401958909283684	1.3156346876435958	0.8267466104187227	1.0656141271211856	5.741776406735149	9.242069000365623	0.8447296287468863	0.9679487179487184
ID230544	230544	2	0.9170575737953186	41.544684576403625	59.89138554182366	0.0	57.0	57	1.238607519403322	1		22864.084313725507	22950.0	16837.0	29138.0	1.1660683E7	2323.220281880832	-0.9810080341914527	-1016.7075826704107	0.0175391724682865	0.0024276890221524056	1.2535350758058446	1.2048854910392166	-0.4903966813769548	1.0403769363382969	4.8196699308190505	10.403591003641884	0.559577985250551	0.9209809264305179
ID238742	238742	2	0.8890835642814636	40.22902112148906	62.931932065861176	0.0	158.0	158	1.305800085616728	1		22567.208480565376	22634.0	16545.0	29235.0	1.277304E7	2273.401335179341	-0.9811428218539668	-1032.9689158350027	-0.014276443685893581	0.023171504980225056	1.398470302028637	1.254432548023077	-0.9009082233060671	1.1148230363063814	5.356773187409357	9.173389090542926	0.7999327785693057	0.9648972602739722
ID226965	226965	2	0.9781413078308105	39.83002772513207	61.964453848261805	0.0	14.0	14	1.3184836512685416	1		22575.552083333354	22770.0	15239.0	29256.0	1.3003518E7	2474.8508559147035	-0.9811217067515138	-948.1553501486019	0.0023830158720796976	1.5128852680018729E-4	1.3716742047526822	1.2767832636690208	-1.3395207817648085	1.074320320279715	5.461341963028699	8.840706991888942	0.8780823364044396	0.9639261744966449
ID243864	243864	2	0.9823447465896606	40.981281592394986	64.32523706496153	0.0	221.0	221	1.306958223392599	1		22558.64778761061	22741.0	16240.0	29772.0	1.2745636E7	2541.0652576147995	-0.9810630022846857	-919.8415265087544	0.00329171506565148	0.009703911886118173	1.3502332771902257	1.2901047333116393	-0.2570481451128888	1.046607490326959	5.366279439738376	8.793613984323349	0.8720639895141745	0.9682675814751288
ID250008	250008	2	0.9745457172393799	41.770406749178186	64.88567160829001	0.0	295.0	295	1.3270620348684101	1		22627.6449399657	22864.0	15768.0	29405.0	1.3191917E7	2499.880421711538	-0.9810531007571206	-937.3558301438727	2.644040856532572E-4	0.0032868432466952977	1.3628289960867719	1.31022517427432	0.1514226980191946	1.0401486880616433	5.532638855496426	8.959046199914063	0.8662009070067226	0.9683860232945088
ID248991	248991	2	0.9602786898612976	41.44271628362794	64.56893463383047	0.0	283.0	283	1.3247798972641858	1		22639.89862542954	22916.0	16639.0	29273.0	1.3176421E7	2472.162067047146	-0.9810411766427816	-947.7709459015908	0.0034750418231148513	0.030215165096563582	1.3760766316669462	1.3060768489148407	0.2133546994024571	1.0535954548235542	5.513626350838357	9.049404197421614	0.8460718038434566	0.9690893901420219
ID239267	239267	2	0.9324851632118225	41.8063246903928	64.40745178577991	0.0	165.0	165	1.298247007301336	1		22657.123434704805	22861.0	16871.0	28652.0	1.2665332E7	2347.8420727798257	-0.9809901434424023	-995.9824583154805	2.4528203168882386E-6	-0.0011818583787248566	1.3514714376281898	1.2475345512558846	-1.0538686529757704	1.0833138338875445	5.294982547270638	9.819957187341926	0.6900097194769743	0.9456706281833611
ID232098	232098	2	0.9174991846084595	41.12635003797779	61.39033002031539	0.0	76.0	76	1.2300272551631657	1		22708.30260521041	22900.0	17204.0	28917.0	1.1331443E7	2302.4728697373903	-0.9809698763561134	-1016.796887711561	0.023472679367634298	0.004207140082963608	1.2599738981656639	1.1410968389852199	-0.5792477763887208	1.1041778884307152	4.753126164515829	11.890833989156993	0.4224395530258883	0.8896797153024913
ID241825	241825	2	0.9844676852226257	40.950857289207164	64.44685448564857	0.0	196.0	196	1.315611760140583	1		22642.33099824868	22875.0	15756.0	29235.0	1.2928771E7	2530.920471360807	-0.9810304775986752	-925.3344581182034	0.003773139284742135	0.002636888604008025	1.3775928880986283	1.3014431447279282	-0.04862795132930077	1.0585117710897924	5.437576332206117	8.943520616344374	0.8542760004593211	0.950955943474647
ID225961	225961	2	0.9713084697723389	39.9261704753721	61.21398260693908	0.0	2.0	2	1.3219216848789064	1		22836.849480968867	23056.0	15977.0	31225.0	1.3199699E7	2631.872560531457	-0.9811666811255337	-904.1016483282626	-2.594738983520077E-4	0.010003214046872889	1.3998046284748937	1.2680675573522	-0.9251832977220231	1.103888054196236	5.4898607200157805	9.082695477848839	0.836260691726747	0.9673366834170857
ID236201	236201	2	0.9654542803764343	41.03328804134741	63.758188740004506	0.0	126.0	126	1.3196306577066614	1		22578.710801393736	22777.0	16048.0	29457.0	1.296018E7	2453.6048580180463	-0.9810461881013098	-952.6149702525543	-0.006313553235155502	0.008874947613339866	1.378861956319156	1.2945111743540036	-0.8996736581958387	1.0651603351413677	5.470848215357737	8.644638702228761	0.9199640065891225	0.9795744680851067
ID237737	237737	2	0.9738649725914001	39.830635530248536	62.240357986109046	0.0	145.0	145	1.2935770389038768	1		22622.092057761743	22907.0	14886.0	28664.0	1.2532639E7	2510.7846479680543	-0.9811310606810024	-936.9854209404617	0.004938361285005216	0.008960595853148111	1.3348272831764958	1.2790252840023628	2.0226344003715955	1.0436285348476582	5.256957537954515	8.512907670891027	0.9115667734971689	0.9778956675508397
ID234664	234664	2	0.9335966110229492	40.4806903521421	63.08809480694168	0.0	107.0	107	1.1604053917124704	1		22621.683856502215	22823.0	15905.0	28632.0	1.0089271E7	2459.6380634555726	-0.9806664824571047	-933.026920212193	-0.027617209358571707	-0.007650475560032434	1.1762282066586214	1.0564511135470802	-0.6703132027208821	1.1133768440163638	4.230282286419108	13.019546595221646	0.31360825963282246	0.8113035551504105
ID229550	229550	2	0.9602811932563782	40.5316495753303	60.265157767469084	0.0	45.0	45	1.2537833797484967	1		22677.349420849427	22906.0	15740.0	28968.0	1.1746867E7	2438.7860813902953	-0.9811594898390593	-968.4908681469608	0.0020558343058306432	0.0038759210128932763	1.3222173488583857	1.2072827075146058	-0.4459558050545052	1.095201099649967	4.938498084931968	8.84353579542947	0.7935108650654015	0.9377256317689535
ID234162	234162	2	0.9487810134887695	40.589559940021715	62.70304700954914	0.0	101.0	101	1.2824177095076645	1		22582.000000000004	22773.0	15769.0	29116.0	1.2284608E7	2350.5513079269413	-0.9810785853450208	-996.2603730289062	0.026399608432255604	-0.00196054797236801	1.3548462152231289	1.2189108949134528	-0.6879057485886374	1.111521950354975	5.166648140828723	9.614166416064846	0.7024177534296753	0.9394987035436474
ID241330	241330	2	0.9119930863380432	41.469219763993806	64.62520076045234	0.0	190.0	190	1.2759124359163494	1		22551.456721915285	22734.0	16841.0	28190.0	1.2245441E7	2210.6980341965086	-0.9810446310854766	-1055.92165210274	0.011312861513153942	0.025480253678912018	1.3472739261543558	1.2024557473501607	-0.35849461803811133	1.1204353500104511	5.114363753019031	9.926032346428464	0.6523040954910084	0.9598572702943804
ID243377	243377	2	0.9663016200065613	41.4973526444027	64.64757542804101	0.0	215.0	215	1.3179097736999965	1		22533.39547038327	22741.0	16108.0	28857.0	1.2934169E7	2416.1051096593155	-0.9810570142551668	-966.0211288466991	-0.0017068569004556069	0.0017561258820419448	1.3547586327664316	1.2913417197753596	0.2088625063997444	1.0491093194155485	5.456588836864167	8.866192624076893	0.8722817162554128	0.9679595278246206
ID233143	233143	2	0.8854480981826782	41.02518988474029	62.10802257302101	0.0	89.0	89	1.3110036487487942	1		22633.194003527333	22800.0	17571.0	29062.0	1.2833021E7	2202.2060593112446	-0.9811827837099807	-1071.796737904508	0.01662841315510345	3.171309837803295E-5	1.3694758573484929	1.2889591262146154	-0.12882410357235666	1.0624664735260745	5.399551322889998	8.731649720824262	0.8899690980253456	0.9659863945578229
ID246967	246967	2	0.9920588731765747	40.50895433510639	63.54994282070997	0.0	258.0	258	1.299411876990421	1		22745.883512544817	22871.0	16266.0	30455.0	1.2692203E7	2608.8217022285216	-0.9809720621766266	-898.986816807272	0.0017234413811620963	-0.008583685605417177	1.3319027332339193	1.2578501835439602	-0.7645028259226209	1.0588723129819149	5.304488799599687	10.72054239116224	0.5799891696040447	0.9292256452955865
ID248500	248500	2	0.9674757122993469	41.20180914844155	64.29360080790062	0.0	277.0	277	1.3167612682324343	1		22657.28048780488	22901.0	16191.0	29504.0	1.3005279E7	2469.792568125157	-0.9810784617126521	-951.3155547852324	-0.002983857708573832	6.817339007576638E-4	1.3611685648638556	1.288230824851492	0.9887153219314421	1.056618533422201	5.44708258453514	8.98131221663668	0.8485828215529153	0.9518272425249175
ID229051	229051	2	0.9731574058532715	39.8714235959062	61.03596168374213	0.0	39.0	39	1.3138856123250866	1		22532.214035087734	22782.0	15540.0	29315.0	1.2843362E7	2451.3960721985263	-0.9811909133148278	-958.9725752341433	0.0010414184242999859	0.0012522495237573352	1.35578628936749	1.2893789876679294	2.0253389498934595	1.051503322401484	5.423316953712561	8.882488894894571	0.8637846939379502	0.9685908319185054
ID233657	233657	2	0.9968113303184509	41.61800574981268	64.26525656927905	0.0	95.0	95	1.3196306577066599	1		22532.90972222223	22774.0	15280.0	29313.0	1.2978956E7	2560.8614737013645	-0.9810537021949052	-911.2333529748488	-0.003388498565238646	0.00994605233552032	1.3265972012226699	1.3133726971400432	-0.632330147548519	1.0100691175562153	5.470848215357724	9.150822389487892	0.8210021181351072	0.9754237288135594
ID245433	245433	2	0.9417698979377747	40.5994076282958	64.00444368125436	0.0	240.0	240	1.3075369076022232	1		22661.315044247804	22921.0	16376.0	29031.0	1.2803643E7	2389.3055171894302	-0.9810989003755531	-984.6210948313131	0.016573116684887663	-0.0020575603652872557	1.4055419601961865	1.236306312989606	0.13915723195666216	1.1368881202242986	5.371032565902899	9.038085350542241	0.826256279560584	0.9641638225255968
ID242879	242879	2	0.9399814009666443	41.47224939853273	64.55114427115231	0.0	209.0	209	1.3156117601405821	1		22589.10489510487	22772.0	16477.0	29200.0	1.2920968E7	2427.4346976581187	-0.980992354749431	-960.5473256906173	-0.01303384184829082	0.005075017544314227	1.3344966867647399	1.298386272413741	-0.046007879279395314	1.027811765356906	5.437576332206109	9.738359255443134	0.7205160288099066	0.948590381426203
ID246462	246462	2	0.9622490406036377	40.40537056656802	63.593913096551184	0.0	252.0	252	1.3242087483274194	1		22703.633851468072	22921.0	15397.0	29676.0	1.3145404E7	2508.023252258518	-0.9810054410943618	-935.0525408160681	-0.005476072913794796	0.005531706955431131	1.370958256065791	1.2921962256444985	-0.3535812021372935	1.0609520666120262	5.508873224673868	8.960611331706144	0.8621788437448922	0.9747687132043735
ID231612	231612	2	0.9446151852607727	41.06354745729483	61.150240155142356	0.0	70.0	70	1.2877157625403517	1		22725.260473588347	22970.0	16934.0	28638.0	1.2476168E7	2270.80803962656	-0.981126345561187	-1040.4647726701153	0.004393326557105531	0.004808355811034063	1.3243008858119603	1.2648078017853366	-0.38941217962086533	1.0470372525712177	5.209426276309355	8.707741776966174	0.8633535451820908	0.9639401934916451
ID244930	244930	2	0.9113019108772278	40.819752717315254	64.2389291021467	0.0	234.0	234	1.2871281669074126	1		22530.557586837276	22702.0	16285.0	28526.0	1.2324215E7	2267.779179794125	-0.9810843906707554	-1030.5930322357428	0.005850240914244568	-0.002624097873522077	1.3597828164629806	1.2405482505877925	0.3050593071489608	1.096114412171145	5.204673150144842	9.644667451130967	0.7031189612656206	0.9343003412969287
ID237249	237249	2	0.977721095085144	40.984474717568936	63.55750568141918	0.0	139.0	139	1.3406732836719588	1		22622.26138279932	22774.0	16241.0	29482.0	1.3415001E7	2553.6881279581567	-0.9810039447867732	-914.9671138833023	-0.0011743075390251384	-0.005580915828973044	1.4162445546765638	1.319904447957212	-1.5544290705127009	1.0729902129418956	5.646713883444825	8.855093649316295	0.9049390508116065	0.9793899422918384
ID235712	235712	2	0.9790730476379395	40.75426246164187	63.791767480573164	0.0	120.0	120	1.3121571937574943	1		22583.649122807015	22840.0	15483.0	30017.0	1.287268E7	2604.6908785164205	-0.9810028672444895	-895.4681494475465	0.004304589216405142	0.011826732252395587	1.3383777311856273	1.3115390132406735	-0.6436303850249687	1.0204635300010163	5.409057575219037	9.20850116029403	0.8015923685465893	0.9507101086048456
ID240838	240838	2	0.9714534878730774	41.086470702104535	64.57252991717377	0.0	184.0	184	1.3110036487487926	1		22617.13297872341	22974.0	16273.0	29144.0	1.2756063E7	2445.4366618637987	-0.9811023751408522	-960.3249933999315	0.007425309162087168	-0.004028830268864712	1.4089127558077794	1.2384375860925345	-0.105846604216776	1.1376534204304318	5.399551322889986	8.80962439303344	0.874284447892745	0.9618966977138019
ID245958	245958	2	0.9594707489013672	40.60264139795848	63.73353154293899	0.0	246.0	246	1.3058000856167284	1		22681.73758865251	22946.0	16422.0	29732.0	1.27925E7	2552.668161153088	-0.9810482064476939	-919.9240798647562	0.004265986873299652	0.01438847698658237	1.3908774217855675	1.246762709631511	-0.0823016467975624	1.115591131368254	5.356773187409361	8.844884923339734	0.8604561607884295	0.9599659284497449
ID232644	232644	2	1.0	40.25299092048321	61.58272645806919	0.0	83.0	83	1.3144612467940302	1		22590.432055749126	22854.0	14920.0	29829.0	1.2966908E7	2649.861103031264	-0.9810856785958537	-884.3976789583388	-0.0010311168024113048	0.004372592774483992	1.3759819126521762	1.2834869600061627	-0.4741485896692452	1.0720653621954752	5.42807007987709	8.647484592012527	0.9121698561999185	0.976903336184773
ID242376	242376	2	0.9508724808692932	41.48650106128086	64.64089368009611	0.0	203.0	203	1.2645972363584979	1		22629.835538752377	22839.0	16991.0	28917.0	1.1971183E7	2345.6337898978104	-0.980894299349892	-990.627604830415	0.008214698272198492	0.0022728728626495447	1.325054590918525	1.241290393129198	-0.27316905977464395	1.0674815484378024	5.0240543558932265	9.677993580751645	0.6740522054893037	0.911993097497843
ID244428	244428	2	0.9830952882766724	41.153594921760174	64.1382305298634	0.0	228.0	228	1.3310463604729152	1		22564.892857142877	22791.0	15697.0	29908.0	1.3268157E7	2574.363237538646	-0.9810047145178772	-905.3546071173315	0.014860611002476624	0.010628390611850336	1.387690984882272	1.3165398380125442	0.34125398181166644	1.054044051547379	5.565910738648034	8.669429357224812	0.9306043473399573	0.9782790309106091
ID248012	248012	2	0.9917437434196472	40.95407098613246	64.30986163543318	0.0	271.0	271	1.3310463604729164	1		22670.11794871793	22906.0	15872.0	29819.0	1.3262019E7	2596.854117248359	-0.9811111051686195	-906.8759092642066	0.013235834490397294	0.002013407497948612	1.4014173943252264	1.2906056603172955	0.7378287662280274	1.085860257253705	5.565910738648042	8.897064657863037	0.8835936939971971	0.9709784411276949
ID235218	235218	2	0.9738016724586487	40.48376597247698	63.57875558575394	0.0	114.0	114	1.3104264954526106	1		22563.749116607753	22771.0	15915.0	28635.0	1.2771082E7	2445.851598756722	-0.981087602258295	-957.1331318595185	-0.0047431078152824074	0.028599629671929905	1.3523048326863991	1.2903984804826678	-0.7919880523057916	1.0479746009779674	5.3947981967254925	9.186692266350159	0.8032795859948132	0.9626802374893985
ID228049	228049	2	0.9290489554405212	39.92017405461636	62.244105036345594	0.0	27.0	27	1.2906497279808726	1		22445.27636363636	22593.0	16102.0	28750.0	1.2344902E7	2317.131927959961	-0.981113425661681	-1006.3990488877429	-0.013849841324460882	-0.0068690102414409055	1.380472575372852	1.2054125443676929	-1.056257267407216	1.145228313595316	5.233191907131935	9.369733114073211	0.7490694475012967	0.9507772020725387
ID238295	238295	2	0.9609317779541016	39.94962956167639	61.82247767954103	0.0	152.0	152	1.3069582233925994	1		22617.948490230934	22860.0	15655.0	29573.0	1.2733905E7	2530.2098830931336	-0.9811358734839856	-929.8633130429007	0.0010993052427683155	0.011234451529215483	1.3534668380008625	1.2788356089465878	-0.9185304297250678	1.0583587355029553	5.3662794397383795	8.728027454849906	0.8852194357918404	0.9741156169111302
ID227542	227542	2	0.9793684482574463	39.8125195563467	61.49471959272314	0.0	21.0	21	1.2941617065219342	1		22561.514388489224	22836.0	14892.0	30103.0	1.2544202E7	2639.8381007158	-0.9811024230775973	-887.4199273139947	-0.013907334367209749	0.008680819509805237	1.3539707916593902	1.2645184996722763	-1.0167993565445075	1.0707402003294513	5.261710664119026	8.601043106430826	0.8937881214275263	0.9668122270742362
ID240342	240342	2	0.9057891964912415	42.24060226185355	64.86735746081561	0.0	178.0	178	1.2483413234758987	1		22774.431906614787	22905.0	17318.0	29022.0	1.1706058E7	2394.053288134242	-0.9809517474461046	-979.797303470692	-0.0196984320153138	0.0016182476053964536	1.311735321476721	1.1954943727927276	-0.5697835773173587	1.0972325352000187	4.895719949451305	10.999799972843325	0.5084600728650529	0.9003496503496495
ID228565	228565	2	0.956002414226532	40.04449522948262	60.917776364317035	0.0	33.0	33	1.29649774038428	1		22520.956834532364	22695.0	15490.0	28838.0	1.2521652E7	2404.385540790832	-0.9810054266352488	-967.5080622264683	0.007546907026259209	-0.02239005122344638	1.3591105554228058	1.2876127292285624	-1.0106095440221976	1.0555274303921174	5.280723168777095	8.67601754997778	0.8815814055881736	0.9644097222222215
ID239835	239835	2	0.9773204922676086	40.61788606023158	63.73901613424245	0.0	172.0	172	1.3310463604729181	1		22681.204778157007	22884.0	15883.0	29880.0	1.3291186E7	2542.9911392025333	-0.9811095900211275	-926.46156224647	-0.0030949038909243334	9.077257318030518E-4	1.3884878096242987	1.2881126162969687	-1.101795178334596	1.0779242374132518	5.565910738648058	8.798731704328494	0.903453804161767	0.9693708609271522
ID236761	236761	2	0.9381983876228333	40.79119685738778	63.750792693194846	0.0	133.0	133	1.3005757033562706	1		22627.872987477647	22774.0	16116.0	29595.0	1.2648981E7	2432.3474597274317	-0.9809392807541184	-957.5268381898013	-0.003674290677321671	0.0028543278253629826	1.39759222573184	1.2259311735703067	-1.0532458889458527	1.1400250322875802	5.313995051928721	9.187237676945365	0.791154141729064	0.9580119965724083
ID226527	226527	2	0.9692562222480774	40.3272899578247	61.706731849856574	0.0	9.0	9	1.3063792828444192	1		22729.668439716297	22895.0	15435.0	29727.0	1.2819533E7	2417.8918275788337	-0.9810768223642097	-974.7543422930972	0.005563839797298038	-0.0011325806616999552	1.3659423205707246	1.2677768829743883	-0.3361240446391113	1.0774311623083284	5.361526313573875	8.785520982832793	0.8728975311186947	0.963279248505551
ID231135	231135	2	0.9439984560012817	40.5886608860905	60.269044121310415	0.0	64.0	64	1.2994118769904213	1		22795.14973262033	22967.0	16152.0	29346.0	1.2788079E7	2398.00631828611	-0.9810828434773845	-985.9887182597579	-0.004883113157336206	-0.002929364742469019	1.3522432316658617	1.2672439794046049	-0.36303151258900973	1.067074102258661	5.30448879959969	9.07879234362066	0.8087182342448727	0.9587628865979385
ID230622	230622	2	0.9503875970840454	41.16084140583924	60.20040737454959	0.0	58.0	58	1.2900634687055736	1		22842.44606946981	22988.0	16215.0	30028.0	1.2494818E7	2469.7854302995374	-0.9810615301555692	-958.2189141800959	0.039805485831834	-0.00736054378360633	1.3316343437743632	1.208907695019225	-0.7987697606597279	1.1015186264929735	5.22843878096742	11.677810475670293	0.48179140280634863	0.9267059814658802
ID249564	249564	2	0.9044700860977173	41.493868215207335	64.28949212568298	0.0	290.0	290	1.305800085616726	1		22653.777975133205	22740.0	16905.0	29258.0	1.2754077E7	2200.477688048541	-0.9810561090788865	-1066.2973458306442	-0.0045235230524736155	-0.009357447329389963	1.4038788073983484	1.2384600775450403	2.778171284747628	1.1335680760749367	5.35677318740934	8.917497396368491	0.8465003456575252	0.9591489361702125
ID247521	247521	2	0.9679887890815735	40.876114557886126	63.985808400059774	0.0	265.0	265	1.3230657107830968	1		22837.326989619385	23051.0	15697.0	29953.0	1.3199975E7	2591.136476769612	-0.9809929367135224	-909.7788521663679	-4.706141336689128E-4	-0.007664705936173435	1.3743004491153454	1.3052628703396074	1.5380942316057324	1.052891705069168	5.499366972344832	8.652834760369434	0.9230085938069801	0.982173174872666
ID230112	230112	2	0.9516423940658569	42.246855721187934	60.45507906179452	0.0	52.0	52	1.2894769428881685	1		22815.558181818207	22984.0	16913.0	29613.0	1.2548557E7	2366.0337072608845	-0.9810806023833949	-1000.0864679953161	0.0010729902523886688	0.009487557568791223	1.3696922745196427	1.2369574190702328	2.644302636813925	1.1073075381601907	5.223685654802918	8.83949292513882	0.840102338235331	0.9623467600700529
ID227046	227046	2	0.9769691228866577	40.548605279983704	62.859553053289574	0.0	15.0	15	1.3011572261679603	1		22586.05724508049	22813.0	15429.0	29568.0	1.2625606E7	2502.6634443555417	-0.9811355008467175	-938.7537418593923	-0.010460786706884368	-0.0018407591766991097	1.3898328017391655	1.2377277974773888	-0.5899076082916316	1.1228905132225209	5.318748178093231	8.738204939364682	0.875336101518023	0.9629948364888125
ID238820	238820	2	0.9692979454994202	40.48141238378388	62.50346395366497	0.0	159.0	159	1.2687777344927935	1		22629.766917293226	22835.0	15367.0	29040.0	1.2039036E7	2469.2758940349377	-0.9809712080587628	-944.8992472510648	0.026310941574052914	0.00978811933569907	1.3397764440091033	1.1939992888741546	-0.8441951415993201	1.1220914924266034	5.057326239044855	9.997756800991839	0.6358075749664507	0.9341527655838442
ID250091	250091	2	0.9823418259620667	41.826980930256646	64.79212381139872	0.0	296.0	296	1.3350187950239898	1		22708.841216216217	22908.0	16043.0	29840.0	1.3443634E7	2509.793422537883	-0.98107576942189	-938.1479009680239	-0.0067184106171335875	5.31643626241726E-4	1.3751124464597462	1.307264214606483	-0.2501090613123831	1.0519009325698456	5.599182621799651	9.417060269526802	0.7934211931053291	0.9624183006535943
ID249071	249071	2	0.9554351568222046	41.49209840469874	64.74977462705135	0.0	284.0	284	1.3293402546311686	1		22621.962393162405	22930.0	16491.0	28796.0	1.3233848E7	2501.635377838225	-0.9810925731120884	-938.455794278947	0.009632616406806427	0.007688474419424916	1.376951507157928	1.320341149610444	0.20074127474998169	1.0428755534614569	5.551651360154484	8.966652926394747	0.8677034603000926	0.9757727652464493
ID241900	241900	2	0.9802452921867371	40.66078507353739	63.99316987619843	0.0	197.0	197	1.2782818203822557	1		22649.57777777777	22739.0	15648.0	29230.0	1.2230772E7	2522.061293532817	-0.9809911758554425	-926.924405549188	-0.005248486776617241	-0.002708332513654288	1.3299342025111256	1.220008260150391	-0.3218518992513471	1.0901026213930585	5.133376257677107	9.559877094852123	0.7058433767832978	0.9366869037294017
ID232178	232178	2	0.9776872396469116	40.74844042214888	61.77016248643082	0.0	77.0	77	1.2645972363585012	1		22926.583333333336	23038.0	15759.0	29601.0	1.2105236E7	2462.010446558395	-0.9807665356161278	-949.7024621675234	0.027624381095210114	-0.003855200619297274	1.3179138634899121	1.2094267261835128	2.4546998606096846	1.0897012898406364	5.024054355893253	10.953239103849066	0.5262341849135092	0.908856405846948
ID239350	239350	2	0.9903103113174438	42.21511043451087	63.54215471374127	0.0	166.0	166	1.3133097255508435	1		22751.06690140841	22994.0	15520.0	29636.0	1.2922606E7	2486.379955476288	-0.9810960647180619	-949.7812223701018	-0.005661474678552514	-0.014551889217288779	1.4059430388295315	1.2870855351577988	2.1639787812346465	1.092346235292871	5.418563827548072	8.605567004994302	0.919464733976742	0.9870129870129869
ID243956	243956	2	0.9606655240058899	41.66685169509531	64.80009316527938	0.0	222.0	222	1.315611760140582	1		22502.08581436075	22719.0	16048.0	29541.0	1.2848691E7	2460.635480177262	-0.9810757304139475	-948.1758651682222	-0.0032888745255842005	0.007773271155733846	1.381833600198708	1.2742884816911286	2.875985575948406	1.0843962101618108	5.437576332206108	8.648269071515715	0.9136015844688017	0.9719626168224295
ID236281	236281	2	0.9716242551803589	40.765852771594076	63.92772449781198	0.0	127.0	127	1.3046409197552273	1		22561.41740674955	22790.0	15873.0	29635.0	1.2702078E7	2537.555581464238	-0.9809801660920241	-917.1372208329018	-0.0031034060267360716	0.0064097737487683985	1.3561053686251503	1.2757361971752261	-0.9622651152340225	1.0629982684726513	5.347266935080325	8.824731857081051	0.8628567333605878	0.9648370497427099
ID234744	234744	2	0.9715413451194763	40.69978977608881	64.0573483911805	0.0	108.0	108	1.3023194927919906	1		22545.40957446808	22722.0	15475.0	29185.0	1.2715611E7	2514.551985558994	-0.9811664369574741	-934.1953474812158	-0.005909134392894158	-0.005705538693776193	1.3487402945181786	1.2751643478209813	-0.8900146607155237	1.0576991874207626	5.328254430422259	9.252140174282523	0.7821866708587917	0.9443976411120475
ID234243	234243	2	0.9595986008644104	40.92238001299072	63.445347057767876	0.0	102.0	102	1.3017384891972528	1		22533.68928571428	22777.0	15819.0	29127.0	1.2618866E7	2462.360491743286	-0.9811000621115015	-950.0874670156942	0.015134197416001315	-0.0013123925250013385	1.365278300850249	1.2786582031513556	-0.818166820778187	1.067742964840339	5.323501304257752	8.763522752476694	0.8710634514046526	0.9621993127147772
ID229634	229634	2	0.9116056561470032	40.41636847986123	60.69867701931659	0.0	46.0	46	1.2645972363585014	1		22675.14933837428	22808.0	18095.0	28686.0	1.1995154E7	2180.0971053236744	-0.9811463474920528	-1082.536644791275	0.002211541819769285	0.001967178036524973	1.328220453339937	1.214636713430387	-0.5633722353488478	1.093512519960611	5.024054355893254	8.439513635757457	0.8863991992331488	0.9724011039558418
ID243458	243458	2	0.8957435488700867	41.321698876828805	64.66446613669586	0.0	216.0	216	1.2657930732558305	1		22437.8754716981	22713.0	17479.0	27600.0	1.1892074E7	2100.62732811152	-0.9811428419744783	-1111.5236742854001	0.02179223383767306	-0.010141779909685483	1.3399497139271523	1.2342121806816262	-0.0035448866341601945	1.085672086939808	5.0335606082222615	8.87208357157395	0.8035888796102665	0.9430097951914518
ID226048	226048	2	0.9851749539375305	39.82363723133676	61.55805165850818	0.0	3.0	3	1.2929921069097354	1		22825.92072072073	23049.0	15279.0	30180.0	1.2668386E7	2621.0640605654658	-0.9811190991551513	-905.0648181652338	0.012261643845684948	0.008393338818193513	1.374583398595106	1.2482453285172026	-0.49972812027445485	1.1012125318570036	5.252204411789995	8.873974972474347	0.8381371387248596	0.9558823529411765
ID237824	237824	2	0.971340000629425	40.0818007615499	62.229375527029816	0.0	146.0	146	1.3161866396786777	1		22627.054290717995	22805.0	15314.0	29143.0	1.2920048E7	2481.1477032046128	-0.9810744951337144	-945.4964610798884	-6.664273933141701E-4	0.00912535692725891	1.349385960843441	1.2982908044991635	0.7483281527418499	1.0393557099589783	5.442329458370639	8.774648749850787	0.8882499906152493	0.9711620016963525
ID241415	241415	2	0.8705819249153137	41.15609118859238	64.0501332185343	0.0	191.0	191	1.2343248428932072	1		22662.50395256916	22767.0	17255.0	27730.0	1.1467227E7	2176.652931712555	-0.9810693509981715	-1079.1527147683253	0.02716320542316725	-0.05800580192326359	1.2967673751515463	1.0834472984930474	2.801377788141706	1.196890127424936	4.78639804766744	12.702772216866888	0.37275343626219487	0.897504456327986
ID247044	247044	2	0.9301103353500366	40.67120864692354	63.66713816990621	0.0	259.0	259	1.3401089084486042	1		22766.944444444445	22886.0	17127.0	30272.0	1.3523565E7	2481.6995893707754	-0.981054411144274	-950.1026319170618	-0.0065566035146951245	0.001178359169585952	1.384871186594804	1.2943702161920096	1.2149622992452316	1.0699189221682224	5.641960757280311	9.468360055447523	0.790843220418144	0.968189233278956
ID233226	233226	2	0.9208449721336365	41.46551589153109	63.33362977955537	0.0	90.0	90	1.3092714255979616	1		22653.562831858424	22847.0	16607.0	29618.0	1.2799263E7	2376.510984459019	-0.9810307628078242	-985.960335582718	-0.002965598964928014	0.007989172319001132	1.3951116918400859	1.2653155292014862	-0.8220282195621059	1.1025800755962518	5.3852919443964495	8.970601833776552	0.8409611918713266	0.9634353741496603
ID237322	237322	2	0.9756346344947815	40.34230208608488	62.7558134446141	0.0	140.0	140	1.2918214483565418	1		22672.278985507255	22826.0	15731.0	29018.0	1.2515098E7	2519.7966043850583	-0.981019700615547	-930.1100921564564	0.004564827775963261	0.0028142629871429686	1.377789654629001	1.2304569505052971	-0.9758544103809942	1.1197382030010887	5.242698159460979	9.584427544729266	0.7171869217489721	0.94515852613539
ID248584	248584	2	0.9746628403663635	40.49380125678504	63.51928026788154	0.0	278.0	278	1.3098490878478197	1		22677.309859154935	22811.0	15259.0	28994.0	1.2880712E7	2455.6066235675094	-0.9810376230991154	-955.554852592374	0.0015765911137125676	0.016099851783538503	1.3904610335493446	1.2499700157019336	-0.5796518928234267	1.1123955103583159	5.390045070560974	10.193307782446505	0.6518864969356314	0.9242053789731053
ID229135	229135	2	0.9629330039024353	40.09649025817891	61.09030943738208	0.0	40.0	40	1.3052206313678174	1		22566.65357142856	22788.0	15714.0	28888.0	1.2637326E7	2353.761675799628	-0.9812310133561498	-1002.4555193078291	0.003897600003966422	0.01251418783455967	1.3567538565892312	1.242828962171504	-0.5693014013459002	1.0916657865927701	5.352020061244823	9.925523881083638	0.6826855640332243	0.9502109704641346
ID240915	240915	2	0.9664382934570312	41.10397975433841	64.32367360998649	0.0	185.0	185	1.3230657107830952	1		22678.308620689626	22867.0	15951.0	30206.0	1.3153419E7	2572.70232977812	-0.9809363560499486	-907.1644647528278	0.006478773137207635	0.0038100978223061946	1.38778812352927	1.284431760403976	-0.05082195036843419	1.080468551394888	5.49936697234482	9.008819828126668	0.8515041372637758	0.9554087530966144
ID233745	233745	2	0.9733795523643494	41.41496475075191	64.35563233866422	0.0	96.0	96	1.3173356461302992	1		22500.243006993	22758.0	15923.0	29148.0	1.2870139E7	2530.742818630349	-0.9810453482589933	-920.3276384291294	-0.00737821998071166	0.003995191679750464	1.3381139610755548	1.3033553837545375	0.03253334629904354	1.0266685339656858	5.451835710699655	8.924080489822805	0.8602519517986034	0.9654882154882161
ID231703	231703	2	0.927837610244751	41.13853485598468	61.27741576336496	0.0	71.0	71	1.2841861558217373	1		22744.82752293578	22902.0	16313.0	28727.0	1.2395931E7	2326.7103535811416	-0.9811577240739127	-1018.0656606918371	0.014726509235551933	-0.014208759632898431	1.3442735008077689	1.3054769742038523	2.5427817659981606	1.0297182772048328	5.180907519322252	8.56258933159667	0.8879846801995034	0.9714795008912659
ID245014	245014	2	0.9349722266197205	40.68754858887732	63.703166026231884	0.0	235.0	235	1.3496711919304127	1		22610.11735537191	22685.0	16905.0	30115.0	1.3679121E7	2484.5781494200933	-0.9809728254191017	-938.3456057197925	0.01935279738525608	0.014946576989454233	1.3819444967383672	1.3306649300666828	0.1197084414697685	1.0385367987936036	5.72276390207708	9.523485390213285	0.7929099236730666	0.9532858273950913
ID245524	245524	2	0.9656234383583069	41.03934454696998	64.48544348898604	0.0	241.0	241	1.316186639678676	1		22682.133913043497	22889.0	16417.0	29625.0	1.3042227E7	2582.496555879626	-0.9811188640634877	-912.7832496898789	-0.0011554300590357154	-0.0010956159059964004	1.360375467541752	1.275289727678357	0.23959651066532575	1.0667187526228195	5.442329458370626	8.819666352586832	0.879205468409929	0.9662447257383967
ID242971	242971	2	0.9713116884231567	41.587912397888104	64.77434782249509	0.0	210.0	210	1.3230657107830948	1		22573.551724137924	22846.0	16067.0	29294.0	1.309266E7	2501.793869514645	-0.9809450890233473	-929.0009139164517	-0.0029406865442042564	0.006981596348413691	1.3916251950909497	1.264979251921963	2.9362006210012597	1.1001170121775243	5.499366972344815	9.016805421349966	0.8499965623972273	0.9673913043478259
ID232728	232728	2	0.9811789989471436	40.439138574485675	62.10333303869536	0.0	84.0	84	1.324779897264189	1		22619.051635111908	22819.0	15523.0	29421.0	1.3141669E7	2552.992966497243	-0.9811307310172444	-921.3541001142149	-0.004992228061756091	0.007179405387631968	1.3597530131214504	1.3109298786269126	2.126351784819376	1.0372431319863393	5.5136263508383845	9.172553891138662	0.8235057792349829	0.962655601659751
ID246040	246040	2	0.9523162245750427	40.8618425837709	64.05293344970204	0.0	247.0	247	1.3011572261679596	1		22690.00180505416	22809.0	16761.0	29744.0	1.2570261E7	2474.6908510589774	-0.9811263067847574	-953.2605104714951	-2.3452400577527463E-4	3.2633400183198726E-4	1.3277862730911227	1.285713822796264	0.3918392892862806	1.032723028677841	5.318748178093225	9.7348986820606	0.7052716405862636	0.9286307053941907
ID246552	246552	2	0.9663596153259277	41.01743634331642	64.43614800331713	0.0	253.0	253	1.3378490267251857	1		22707.199661590545	22967.0	16469.0	29868.0	1.3419955E7	2581.6269592405993	-0.9810651439145983	-911.4564531426792	-0.0016039439980076759	0.007426459646550686	1.387085865533124	1.2996916672030496	0.48576531930987127	1.0672422548635305	5.622948252622229	8.903166793052554	0.8914252502554652	0.9704675963904839
ID248088	248088	2	0.9949333667755127	40.92891166070283	64.31383408505208	0.0	272.0	272	1.3367176531387017	1		22660.3089983022	22888.0	15414.0	30015.0	1.3346922E7	2662.979149106382	-0.9810932194274051	-883.1220889923992	0.003092082931195888	-9.039958097950485E-4	1.3651717044634044	1.3213733592599621	0.36884655018950097	1.0331460785829463	5.6134420002932	9.152764188647183	0.8420435567925576	0.9609438567941415
ID242463	242463	2	0.953005850315094	41.20629738288766	64.49750344461684	0.0	204.0	204	1.3029002372992442	1		22646.767857142844	22883.0	16139.0	29534.0	1.268219E7	2367.6343581861156	-0.9811066219871611	-993.4092131713568	-0.002596139712618043	-0.001496352958099176	1.3794655089323902	1.256667046598146	-0.4434752186456249	1.0977175797413206	5.333007556586759	8.608762585300989	0.9042751602874873	0.9680759275237276
ID235805	235805	2	0.9691765308380127	41.031168513452826	64.16814339742201	0.0	121.0	121	1.3058000856167264	1		22581.38790035586	22697.0	15530.0	28948.0	1.269074E7	2537.6715728154095	-0.9810440064699385	-921.0583606654458	-0.004168284443493492	-0.002685830206842442	1.3256077913140492	1.298076623992005	-0.5087206806307801	1.0212092004533422	5.3567731874093445	8.5525170591382	0.9202911040728322	0.9757575757575758
ID235298	235298	2	0.984159529209137	41.097265247558035	63.9920748905374	0.0	115.0	115	1.3052206313678187	1		22590.0408525755	22681.0	15318.0	29425.0	1.2718193E7	2619.5800062911094	-0.981025912911753	-891.7331964057067	-0.008984917492737362	0.005666354889668902	1.3687531889925801	1.2401551689402404	-0.7481843726074567	1.103695104671645	5.352020061244834	9.12175600279106	0.8082964927610177	0.9665236051502151
ID238370	238370	2	0.981347382068634	40.06654657481867	62.052514180380335	0.0	153.0	153	1.3133097255508421	1		22604.07394366196	22789.0	15210.0	29329.0	1.2839114E7	2532.0671873858864	-0.9811010331892811	-926.8664461434875	0.00659050155547845	0.005393967024605739	1.3445528735273165	1.2961210388433761	1.9698931523474648	1.0373667529748298	5.41856382754806	8.855278806732366	0.8683395430084543	0.9555741827326073
ID228129	228129	2	0.9648228287696838	39.90941182320881	62.24385342779071	0.0	28.0	28	1.287715762540352	1		22407.932358318103	22658.0	15155.0	28977.0	1.2257139E7	2516.405674249333	-0.9811840534494815	-928.7001918349621	0.001354487905331711	0.007676442781652518	1.3282184357897968	1.2638249884287136	-0.8311613737375356	1.0509512376718728	5.209426276309357	8.712650715594618	0.8623809466553544	0.9639401934916444
ID239909	239909	2	0.9510659575462341	40.99929171965972	63.916893150918234	0.0	173.0	173	1.2841861558217396	1		22709.344322344306	22809.0	16277.0	29162.0	1.2399302E7	2417.4104680696737	-0.9810412572410122	-972.214133653379	0.01704950618236688	-0.004060781415689805	1.3158692343461997	1.2707214149149322	-0.9300838111201777	1.0355292819506705	5.18090751932227	9.031701603782022	0.7981353434510746	0.9611992945326273
ID244517	244517	2	0.9860519766807556	40.41208603156191	63.6422397781569	0.0	229.0	229	1.2959141266970982	1		22614.637342908438	22785.0	14437.0	29895.0	1.2596353E7	2676.289359383578	-0.9810840341250624	-876.524868398025	-0.009844734961556625	0.0116330520703934	1.394732257238327	1.2166868273330842	-0.6381060288473911	1.1463362846588134	5.27597004261259	9.512588773293535	0.7326806794913164	0.9495295124037634
ID228650	228650	2	0.913747251033783	39.87031793917649	61.12869754155186	0.0	34.0	34	1.3052206313678174	1		22441.037234042542	22599.0	16758.0	28470.0	1.2656745E7	2197.842242425477	-0.9811322184058925	-1061.898733073236	0.00661311653819879	0.005605410584745613	1.354674783059384	1.2809708662631745	-0.7316079122273008	1.0575375433878658	5.352020061244822	8.704145938601618	0.8877184958022101	0.9681857265692166
ID240426	240426	2	0.9606177806854248	41.933345968026956	64.49831874080559	0.0	179.0	179	1.3287710658854746	1		22735.97941680965	22856.0	16238.0	29294.0	1.3255076E7	2396.946125405813	-0.9810356406180769	-981.3682402450465	0.00423994635271313	0.01207066664946055	1.3844079737220143	1.3037067017549697	-0.35212021675019894	1.0619014014873203	5.54689823398998	9.08761745234203	0.8440340910001185	0.9733110925771478
ID226607	226607	2	0.9282159805297852	40.17019497932775	61.41186181145107	0.0	10.0	10	1.2459150017973868	1		22696.357976653704	22916.0	16061.0	28667.0	1.1665928E7	2283.5559758838253	-0.9810908628926035	-1031.3641392408044	0.010549742538353996	0.015262651795253816	1.3108816683269526	1.1745605423568375	-0.3465731038861201	1.1160613872628289	4.876707444793245	9.174272247073185	0.7281038366716357	0.9473684210526311
ID236846	236846	2	0.9256535172462463	40.40912473233437	63.021489117595316	0.0	134.0	134	1.2912357210771201	1		22591.963833634698	22830.0	17189.0	28568.0	1.2493356E7	2268.236272645489	-0.9811338706055913	-1035.955614534603	-2.2583747069572212E-4	0.0021489453561789142	1.3321072406419983	1.2653619043195141	-0.7328499761498763	1.0527480210164684	5.2379450332964685	9.146924058765023	0.7867208385068539	0.9565972222222231
ID227628	227628	2	0.9280412197113037	40.15462679683371	62.39446069605175	0.0	22.0	22	1.2788734805946278	1		22519.43438077633	22642.0	16457.0	29106.0	1.2183014E7	2345.9280367386623	-0.9810737538564271	-995.1990703053575	0.006207013030545604	-0.006665506186713131	1.3313637124327407	1.2247441491240791	-0.8980868778998367	1.087054560240124	5.138129383841624	10.721588462989041	0.5616899244109617	0.9359307359307356
ID238899	238899	2	0.9488971829414368	40.46215360526567	62.85749643878725	0.0	160.0	160	1.2959141266970984	1		22658.221223021574	22787.0	16084.0	28986.0	1.2597971E7	2315.077686626593	-0.9810422260177682	-1012.9560407350581	0.008267418732490227	0.008604927526672492	1.373217818630016	1.2294209301153745	-0.5804165586635487	1.116963104330058	5.275970042612591	9.114832635696631	0.7980218592738129	0.9503424657534247
ID249651	249651	2	0.9511892199516296	41.00694946779739	63.917403663217534	0.0	291.0	291	1.1900156122269172	1		22732.368869936043	22858.0	15968.0	28525.0	1.0661481E7	2397.7591903716598	-0.9808420228479771	-970.7749010401288	-0.0034224513471109454	-0.007946210408550656	1.2598965357148242	1.0328728440257366	-0.619642228087987	1.219798296568857	4.448926089986829	13.27549305952677	0.3172223184550377	0.8432432432432426
ID227122	227122	2	0.9653573632240295	40.01686271040567	62.77456514329967	0.0	16.0	16	1.3058000856167264	1		22557.309058614566	22749.0	15605.0	29113.0	1.2699765E7	2431.246033296418	-0.9811271116734186	-964.6622465788042	-0.002374980417606933	0.022455259659635327	1.337271571121339	1.2893055152811128	2.157662628168313	1.0372030176492093	5.356773187409345	9.128581904299757	0.8078049110661353	0.9657240788346187
ID230706	230706	2	0.971531093120575	41.517930501520254	59.548523261449155	0.0	59.0	59	1.3150366292889928	1		22932.180385288986	23115.0	15194.0	29748.0	1.3094275E7	2532.9905958436034	-0.981085586000387	-939.1950004139211	-0.010146420617423154	0.003084010416224003	1.3981726275623256	1.259060152705912	-0.41810772471605423	1.1104891410926157	5.432823206041591	8.847387518429414	0.8721784196441873	0.9686440677966103
ID231223	231223	2	0.9551167488098145	40.74238578113375	60.14544901177882	0.0	65.0	65	1.2906497279808746	1		22833.210909090893	23075.0	15667.0	28658.0	1.2558266E7	2380.7474494569374	-0.980993562287178	-990.0316686030719	-0.0028299065872099834	0.013697540356202293	1.3362591274993043	1.2619678509507266	2.4229687941046913	1.0588693891786618	5.23319190713195	9.144183656381518	0.7864781200830258	0.9615720524017471
ID247604	247604	2	0.9798985123634338	40.35685143494313	63.427036278584985	0.0	266.0	266	1.313309725550843	1		22779.263157894737	22935.0	15975.0	29443.0	1.298418E7	2541.3911570687565	-0.98104991110044	-928.064165800212	0.0027652879444079754	0.010080958264125693	1.338187760445744	1.3084227117009013	-1.4043438344226433	1.0227488016515314	5.418563827548068	9.78725809494379	0.7108401918644344	0.9328968903436988
ID241977	241977	2	0.9861262440681458	40.76801063644144	64.14296141653911	0.0	198.0	198	1.3202037872267136	1		22608.323478260885	22772.0	15986.0	29929.0	1.2999786E7	2578.803022253484	-0.9810915152508253	-909.7728574847189	-0.010064203605915756	0.008617192219638279	1.3608699150654537	1.2961094795454753	-0.07486987901984705	1.0499652510393558	5.475601341522246	8.939223996221278	0.8610771120833413	0.9713322091062396
ID230200	230200	2	0.9357708692550659	42.11556810242019	60.20582519436336	0.0	53.0	53	1.3063792828444194	1		22844.148936170208	22981.0	16964.0	29588.0	1.28841E7	2335.3289883858583	-0.9809991122392542	-1010.0703670481328	4.41992904269879E-4	0.002485249511109528	1.3954554988476033	1.2450415329537226	-0.42771580868693015	1.1208104002257984	5.361526313573876	8.719109140005308	0.8862455713573628	0.9690721649484537
ID232254	232254	2	0.9522719383239746	40.70745445942342	62.242619663386726	0.0	78.0	78	1.3121571937574938	1		22611.98248686517	22881.0	16124.0	29179.0	1.2911442E7	2403.802816819402	-0.9810475783028969	-973.8569217782142	-0.002503002311325715	-0.005254826885273328	1.3755883678302447	1.2721697234151121	-0.809079918736696	1.0812931187652441	5.409057575219032	8.784645818309244	0.8808114587028719	0.9652247667514839
ID244029	244029	2	0.9704462289810181	41.48317153844866	64.02144675950565	0.0	223.0	223	1.3423649856492388	1		22587.697478991584	22758.0	16232.0	30230.0	1.343968E7	2615.119422740701	-0.9810507626675479	-894.3554883511116	0.008927275242271894	0.0019715617683627243	1.376699490220372	1.3277715418878913	0.7079554725395512	1.0368496739001594	5.6609732619383575	9.040069320774341	0.8704772918917499	0.9714518760195754
ID249148	249148	2	0.9449540376663208	41.21914206002059	64.31166713084718	0.0	285.0	285	1.3040609504357208	1		22654.758436944932	22750.0	15895.0	29091.0	1.2754629E7	2368.408744429342	-0.9810292866993323	-989.3070122918798	-0.004533713498802873	0.0033390540720974115	1.3647128657669256	1.2661549862408272	-0.09999368596713991	1.0778402964859093	5.3425138089157915	8.725846556266617	0.8817396571300277	0.9689655172413796
ID236358	236358	2	0.9905381202697754	40.600269333845844	63.54199103019454	0.0	128.0	128	1.3184836512685432	1		22554.33854166665	22703.0	15426.0	29237.0	1.2991299E7	2482.5047081646762	-0.9810147228495695	-938.9200074912741	-0.018354568166959226	-0.020784908927563364	1.3655526910037787	1.25345133060443	-1.2338808351774089	1.0894341548509046	5.461341963028713	10.738235284701066	0.5951732501868784	0.9394930498773514
ID250182	250182	2	0.9434779286384583	41.799759109832735	64.60678096397676	0.0	297.0	297	1.3063792828444176	1		22643.996441281146	22907.0	16860.0	28818.0	1.2725926E7	2283.4293556163943	-0.981006978896409	-1024.4093643112258	6.450868686039613E-5	-0.011500917242593292	1.3844296864145815	1.2513992365553674	-0.41284486082696736	1.1063053628076336	5.3615263135738624	8.707644120888123	0.8885808784641832	0.9774696707105719
ID239434	239434	2	0.9394846558570862	41.75609483016737	63.721438126441065	0.0	167.0	167	1.3034807230653156	1		22727.838078291796	22950.0	16603.0	29457.0	1.2773045E7	2325.9393066515313	-0.9810347037123633	-1010.9146330810846	-0.005650974075705078	0.002870053146895673	1.3778457495072307	1.2497326741406147	-0.7018621165708108	1.1025123836621409	5.337760682751297	9.220527847865725	0.7889643773328682	0.9516949152542371
ID234828	234828	2	0.9751989841461182	40.69884732794961	63.92340873151608	0.0	109.0	109	1.2959141266970984	1		22567.613309352506	22867.0	14984.0	30109.0	1.2547593E7	2662.7111672336587	-0.9809972745798666	-875.0713705984716	-0.003572665813701529	0.019894155344571424	1.3796935588756367	1.2484480202849273	-1.0375325610009576	1.1051269547936453	5.275970042612591	8.697664362983774	0.8764091354960483	0.9660574412532636
ID226130	226130	2	0.9619798064231873	39.72890270439165	61.707510868970004	0.0	4.0	4	1.3092714255979607	1		22790.403880070557	23012.0	15715.0	29183.0	1.2922159E7	2544.2521406038454	-0.98109305484655	-929.6312314882014	-0.0034041162079031274	-0.003872702206025495	1.3767811795374163	1.2548023094573242	-0.8625582080163198	1.0972096314780018	5.385291944396443	9.031757337440618	0.8296111777189084	0.9650766609880758
ID237905	237905	2	0.9871237874031067	40.003492554749315	61.99206667692158	0.0	147.0	147	1.3098490878478184	1		22607.706927175834	22838.0	15274.0	29442.0	1.2728139E7	2478.0967766808585	-0.9810888847822735	-946.5846602080451	-0.005315837408616147	0.006713682150472531	1.372715945160174	1.2726891380169891	-0.9406904017890956	1.0785948462631176	5.390045070560962	8.763186838101985	0.8820193605760479	0.9659284497444633
ID243537	243537	2	0.9438349008560181	41.32287350689867	64.61785375655583	0.0	217.0	217	1.2935770389038757	1		22485.85533453886	22689.0	16528.0	28672.0	1.2434678E7	2381.40321806388	-0.9810577141447868	-978.0670822486107	0.0059731768321454395	-0.002028017664203947	1.3367863532687811	1.2694757873405829	0.09001827974738107	1.0530223314217018	5.256957537954504	8.920043904750667	0.830252800426465	0.9684763572679511
ID248662	248662	2	0.9890956282615662	40.745094429093044	63.39283570429316	0.0	279.0	279	1.332750282263536	1		22733.55042735042	22824.0	15107.0	29859.0	1.3299127E7	2690.0867763548376	-0.9810196848370402	-873.5852159682705	0.002939692142112564	0.009968050311851905	1.3758673888911832	1.3139824374656857	-0.7324488286117127	1.047097243966865	5.5801701171416065	9.340537432971473	0.8037362801798609	0.9615069615069618
ID229717	229717	2	0.9034655094146729	40.48861635098495	60.52362384559618	0.0	47.0	47	1.2250972663656887	1		22620.46774193551	22727.0	18729.0	27893.0	1.1219752E7	2071.2209825494897	-0.9811606956122316	-1137.5759945537889	0.002121225890090588	0.007710271602491206	1.3064306357903028	1.170294505601886	-0.29515198793375097	1.116326385825764	4.715101155199721	9.050659621241786	0.7233365558568237	0.9687499999999997
ID237397	237397	2	0.9829657673835754	40.241865394743186	62.17614133750481	0.0	141.0	141	1.30057570335627	1		22622.94107142857	22756.0	15527.0	29522.0	1.2668847E7	2536.404558460212	-0.9810410158258582	-923.0657475471952	-0.005340191923677352	-0.015136415255959509	1.3571087917805467	1.252525761729746	-0.8002879615343643	1.083497707788757	5.313995051928715	9.411488701284107	0.7539010693431655	0.9654576856649394
ID247125	247125	2	0.9451959133148193	40.62474240920736	63.908515458956686	0.0	260.0	260	1.2982470073013375	1		22716.47942754918	22909.0	16798.0	29579.0	1.2698512E7	2443.1806123380106	-0.9811063139114369	-965.6390569758844	-0.006228334672775705	-0.009532071189081151	1.3436716226750995	1.2703669701087437	0.30746020701895094	1.0577035252735523	5.294982547270651	9.146744737026722	0.7953188550958833	0.9661751951431047
ID241497	241497	2	0.9867448210716248	40.75095308060853	64.06901414732158	0.0	192.0	192	1.3196306577066605	1		22650.069565217404	22698.0	15737.0	29780.0	1.302379E7	2592.6190352713215	-0.9810313990673203	-903.6670319793801	-0.005038683039887187	0.001003020069475949	1.3244651334538016	1.3168308138801863	0.9618081353279428	1.0057974946311592	5.47084821535773	9.200099677079782	0.8122308194987091	0.970489038785834
ID229213	229213	2	0.9221194982528687	40.14509412283425	61.014353680222285	0.0	41.0	41	1.2941617065219349	1		22568.06871609399	22776.0	17544.0	28578.0	1.2480142E7	2183.063481797862	-0.981095957873749	-1073.0373433111229	0.007618640017757179	-0.0043591817013456735	1.3494711132735981	1.2635846159624344	-0.6690010522553053	1.06797051517262	5.261710664119031	8.773482632060743	0.8589992519886894	0.9634464751958217
ID234332	234332	2	0.9316698312759399	40.504702542472245	62.698109999068436	0.0	103.0	103	1.2250972663656887	1		22533.578629032254	22653.0	16418.0	28327.0	1.1176655E7	2450.5783069001145	-0.9810758734799362	-953.4069920805931	-0.005557546418523126	0.011174757871834572	1.3193827039626271	1.1433810264588509	-0.7767700928095405	1.1539309061729566	4.71510115519972	8.921944562139824	0.7443579610520712	0.9483747609942637
ID238438	238438	2	0.9606702327728271	40.025565247961104	62.25812544271491	0.0	154.0	154	1.308115335813486	1		22628.484098939975	22852.0	15733.0	29806.0	1.2807722E7	2483.403352508636	-0.9811389427076577	-947.9876362677716	-0.01536676953294531	0.0038127135049309977	1.3523144770015483	1.2715494831038456	2.230396243286708	1.0635169885017417	5.3757856920674145	9.405893375706373	0.7635750133786628	0.9536256323777399
ID233316	233316	2	0.9044278860092163	42.02852910870982	63.29719581900296	0.0	91.0	91	1.293577038903879	1		22653.012658227854	22816.0	16573.0	28846.0	1.2527116E7	2267.4194515004006	-0.9810076038066022	-1032.0879501243217	-0.0027585259463376826	0.0015513954922177066	1.3490191766596429	1.2514399330543038	-0.5596188918326213	1.0779735735035914	5.256957537954532	8.51330592491061	0.9114814889688254	0.9718804920913886
ID243051	243051	2	0.961191713809967	41.64376619275451	64.84158846660827	0.0	211.0	211	1.305800085616726	1		22525.39539007092	22814.0	16492.0	29361.0	1.2704323E7	2451.660773545147	-0.9810816348118555	-952.935665756899	4.446529785437074E-4	0.017460881538942964	1.398493369677896	1.2496369112618986	-0.18707524851506013	1.1191197675696698	5.35677318740934	9.065341277691207	0.8191148612888889	0.9749134948096883
ID245099	245099	2	0.9657005667686462	41.15716099516209	64.29721991264991	0.0	236.0	236	1.3242087483274168	1		22632.987951807212	22881.0	16384.0	29740.0	1.3149766E7	2568.718716200364	-0.9810748066116016	-913.5180548292078	0.018398016590275592	0.002885862367747371	1.407300323614938	1.2890737623701025	0.312510677258349	1.0917143492452	5.508873224673845	8.636566775522216	0.9280905950252992	0.9805414551607439
ID248171	248171	2	0.974490761756897	40.96980615516468	64.25313287100869	0.0	273.0	273	1.3156117601405828	1		22642.1853146853	22875.0	16165.0	29345.0	1.295133E7	2569.7218458225784	-0.9811666117164862	-918.0715313920906	-0.001863575953989152	0.004159864093045405	1.3629590750165186	1.2993172311051515	0.17495716270602554	1.0489809896981321	5.437576332206114	8.822999998224617	0.8777739183537794	0.9761092150170646
ID232810	232810	2	0.9519301652908325	40.95304478947639	61.85054734942086	0.0	85.0	85	1.3156117601405841	1		22649.87783595112	22847.0	16327.0	29540.0	1.297838E7	2470.763766519365	-0.9810914478189687	-951.2963915155639	-0.005411557606660281	0.004079823811584743	1.363477462703003	1.2869000860124549	-0.9044120411730754	1.0595053007788882	5.437576332206126	8.704142020270567	0.9019101896405477	0.9719626168224299
ID233834	233834	2	0.9735459089279175	41.02976013687845	63.53617899272237	0.0	97.0	97	1.3327502822635355	1		22556.20613287905	22813.0	15609.0	29002.0	1.3240493E7	2506.618645551919	-0.9810445772916702	-931.4575182722672	0.004070299689403715	0.011091703066616537	1.3709565370025498	1.3231856368792225	-0.5829549582900939	1.0361029463983575	5.580170117141602	8.86612751288783	0.892050327467166	0.9694467382328653
ID241007	241007	2	0.9315789341926575	41.383390991795515	64.64458757474334	0.0	186.0	186	1.3092714255979596	1		22586.970123022886	22904.0	16593.0	28836.0	1.2851986E7	2374.902921104181	-0.9811063913277536	-987.7414984129482	0.00216803208308416	0.007480225185224887	1.3571417858124974	1.272398153882182	-0.15016558023652773	1.0666015049391233	5.385291944396433	8.702513589780883	0.8935722962498712	0.9683760683760688
ID242543	242543	2	0.9642452001571655	41.350795522816796	64.40476052810645	0.0	205.0	205	1.3115805480720921	1		22633.68253968252	22823.0	16444.0	29291.0	1.2833298E7	2460.6305968951497	-0.9810772060953252	-953.7986912139288	0.004912953096714964	-0.01960156466302169	1.3355814991363413	1.33029488636183	-0.2148121220499114	1.0039740157078776	5.404304449054495	8.69331502071731	0.8986257019434317	0.9869791666666667
ID245614	245614	2	0.984963595867157	40.70997159798864	63.4863704648915	0.0	242.0	242	1.3463040236277228	1		22748.934782608703	22947.0	15707.0	31089.0	1.3603863E7	2763.628262500947	-0.9810142483750978	-850.6657670704138	0.008509775842006713	0.0013201351291327835	1.3974142696661955	1.3445862874015815	-1.4977295328114564	1.0392893953772981	5.694245145089985	9.211417843220165	0.84332127805185	0.9599358974358975
ID235885	235885	2	0.9436052441596985	41.025512873161176	63.68681833975554	0.0	122.0	122	1.2988295727366708	1		22595.763864042943	22723.0	16239.0	29421.0	1.2631032E7	2426.6480010913842	-0.9809387457852502	-958.3864273098046	0.015070916408294227	-0.021874013571357705	1.4012313447175808	1.2459011717620194	2.0772900684419686	1.1246729487667833	5.299735673435165	8.970828647054317	0.8275589712527225	0.9780701754385961
ID246131	246131	2	0.9265730381011963	41.049801540229694	64.36306021005795	0.0	248.0	248	1.3005757033562682	1		22653.946332737032	22894.0	16673.0	29039.0	1.2663556E7	2345.1005023858334	-0.9810948466963655	-1002.6357698758741	-0.0036035511168660238	-0.013782923014635011	1.3788833967041128	1.263818313438036	0.020539041115716916	1.0910455894194622	5.313995051928702	8.99766043224198	0.8248439847113094	0.957191780821918
ID246642	246642	2	0.9718565940856934	40.668946308477466	64.0812472207026	0.0	254.0	254	1.3338850208958866	1		22726.369047619042	22923.0	15979.0	29824.0	1.3363105E7	2514.492512298772	-0.9809929814159871	-932.9569506666186	0.003344575535049555	0.004283131438242846	1.3919412800136604	1.2904894843202974	-0.07499689102402608	1.07861497278825	5.589676369470626	8.954571005114873	0.8760057540070612	0.9615699100572369
ID231793	231793	2	0.8746955990791321	40.88075057875985	61.67304397227401	0.0	72.0	72	1.2398284241052648	1		22729.872298624752	22784.0	17681.0	29242.0	1.1569505E7	2182.1396594862535	-0.9810624762380844	-1079.2397266156856	0.06131038522745869	-0.046932186488429416	1.2597144523929038	1.1614286077320297	-0.6600727125758545	1.0846249558574255	4.829176183148101	11.582599594568295	0.45234607639483093	0.9071428571428577
ID238967	238967	2	0.9234052896499634	40.46857732582398	63.79690913091453	0.0	161.0	161	1.3133097255508428	1		22614.20665499128	22727.0	16664.0	29223.0	1.2912712E7	2332.681752236852	-0.9811054901897152	-1006.7831465664738	-0.010116664606624439	0.002196938216134385	1.4144784030010837	1.2336622781284738	-0.9893422838652627	1.1465685772178402	5.418563827548066	9.303544386344843	0.7866783343917947	0.9579831932773109
ID228726	228726	2	0.9175688028335571	39.904406870670016	60.88895789942802	0.0	35.0	35	1.3104264954526084	1		22488.038869257925	22674.0	16745.0	29365.0	1.272823E7	2275.81383095735	-0.9811894706576768	-1030.852927050168	0.005609202332558818	0.007974779530965861	1.3854773014265582	1.2713622202021704	-0.5057800931183927	1.089758118820175	5.394798196725474	8.791414618627451	0.8771372248272873	0.9759243336199481
ID244597	244597	2	0.8732778429985046	40.737304373034846	63.89980721044082	0.0	230.0	230	1.262202163685272	1		22505.306083650194	22683.0	17651.0	28735.0	1.1837791E7	2241.9549461173524	-0.9811627247766682	-1045.7093622091968	-0.008778135516869371	-1.953196057336019E-4	1.3005427059480041	1.2625729178584515	0.8316986668912681	1.0300733427372704	5.00504185123519	8.719673146648189	0.827212646944872	0.9564032697547687
ID228212	228212	2	0.918621301651001	40.04722549401997	61.65205167002262	0.0	29.0	29	1.2929921069097359	1		22452.174774774816	22605.0	15926.0	28943.0	1.2460957E7	2258.476443279828	-0.9810980811358893	-1031.9992377228753	0.005324927379182395	-6.576192818124222E-5	1.3465330732129122	1.2485900734427708	-0.7121661962527204	1.0784428787745208	5.252204411789999	8.871450954347493	0.8386141236687372	0.9617058311575278
ID227707	227707	2	0.9653927683830261	40.34826426770588	61.965644802157804	0.0	23.0	23	1.3052206313678199	1		22556.275310834822	22699.0	15885.0	29643.0	1.2699183E7	2529.3881429716803	-0.9811011472159149	-925.8918163601887	0.003252786207653801	-0.006529790344130912	1.3419504213308713	1.248602118194505	-1.0339407081124818	1.0747622495397886	5.3520200612448425	10.90467141163283	0.5655909210347672	0.9383333333333332
ID239993	239993	2	0.9631791114807129	40.77263797336685	63.90304639194576	0.0	174.0	174	1.3063792828444194	1		22710.598579040834	22910.0	16129.0	30070.0	1.2786067E7	2501.1592974972723	-0.9809718928946651	-936.2206171057923	1.6010235635295335E-4	-0.02176492153612801	1.3583955353736876	1.291270912447859	-1.3469485380425814	1.0519833772129046	5.361526313573877	8.952354214666293	0.8406665958414928	0.9649272882805815
ID240504	240504	2	0.9714418649673462	40.9262460928593	64.29453173870368	0.0	180.0	180	1.3023194927919899	1		22710.67259786477	22869.0	15694.0	29096.0	1.2763398E7	2480.176773269018	-0.9810079827079031	-945.9731295446563	-0.018157259613941608	0.00529051435434536	1.3726606554740661	1.240230541805452	-0.42006497693600053	1.1067786263962105	5.328254430422254	9.628881864099558	0.7221760838908251	0.9508057675996608
ID236926	236926	2	0.9388198852539062	40.54369288446068	62.447329760587216	0.0	135.0	135	1.2586010089464865	1		22597.618320610698	22775.0	16594.0	28283.0	1.1841152E7	2239.426538886049	-0.9811284794924918	-1049.239986074887	0.04492403177632592	2.1959046672149235E-4	1.2852591374303968	1.1733890573124275	-0.7713021296536198	1.0953392904261443	4.976523094248085	11.006240034918516	0.5162474597001994	0.9323241317898479
ID235388	235388	2	0.9784219861030579	40.96810720025138	64.1059395092586	0.0	116.0	116	1.3034807230653143	1		22577.43392857142	22816.0	15408.0	29963.0	1.2643363E7	2663.644490276815	-0.9811171128722433	-880.8070237998818	0.020186852138719496	0.017795451292594282	1.3657771977777067	1.286524260051582	2.5934449038597265	1.06160236552628	5.337760682751286	8.582922612348248	0.9105390352366382	0.9773716275021764
ID249735	249735	2	0.972453773021698	41.195318620309465	64.2998059866913	0.0	292.0	292	1.32706203486841	1		22675.253012048186	22884.0	16269.0	29674.0	1.3174322E7	2508.405225542657	-0.9810353790671004	-935.2440280219358	0.0024048698444676954	-0.0025581657892979927	1.3694220680814597	1.2982450791378173	0.3490295234529629	1.0548255410996143	5.532638855496424	9.045539389671756	0.8497149281254541	0.955665024630542
ID249221	249221	2	0.9526239633560181	41.39348185788201	64.36193167233797	0.0	286.0	286	1.356938059734721	1		22673.750410509037	22764.0	16614.0	29893.0	1.3808314E7	2463.0985213264453	-0.9809655642764606	-948.8232746036208	-0.005711305426101472	0.0027948465164754272	1.404718259410686	1.3271449244307791	0.6262144930276567	1.0584512916049305	5.784554542215763	9.382127671288144	0.8258042381180334	0.9628164556962028
ID226696	226696	2	0.9196192026138306	39.7967017128586	61.57253847755662	0.0	11.0	11	1.2847750969927214	1		22632.236263736246	22822.0	16799.0	29430.0	1.2357201E7	2322.438571499567	-0.9811920928531747	-1016.7795333588971	-7.761269826863874E-4	0.013202637318085667	1.3520199036399787	1.2344697032060703	-0.3970042225760398	1.0952232364460757	5.185660645486771	8.871461688990033	0.8279871445812493	0.9478714161598606
ID247688	247688	2	0.9594461917877197	40.69951296441318	63.536989166258785	0.0	267.0	267	1.3063792828444198	1		22815.653641207828	22909.0	15969.0	29346.0	1.2845213E7	2441.131952394959	-0.9810269086132435	-966.5280823400273	-0.010746259353921143	0.01758395614185673	1.3975064247559181	1.2521656029153556	2.4177334706062408	1.1160715655358786	5.361526313573881	8.970751308157583	0.8372220764516642	0.9567430025445292
ID230287	230287	2	0.9038071036338806	42.47474970361595	60.07587009990026	0.0	54.0	54	1.2847750969927232	1		22828.137362637368	23005.0	17879.0	30138.0	1.2464163E7	2255.559922225136	-0.9811012996551078	-1050.819239273751	0.004621409214588784	0.019210843028545303	1.377059022190493	1.2241595373299872	2.5330158613888036	1.124901599994062	5.185660645486786	8.855186338244224	0.8310335322126864	0.9536713286713289
ID232334	232334	2	0.9435679316520691	40.101113656781116	61.75214994131992	0.0	79.0	79	1.29882957273667	1		22604.272890484724	22787.0	15877.0	29840.0	1.259058E7	2375.9047646268777	-0.9811545036156688	-990.652476199953	0.005633804831983957	0.010483498597971212	1.4048378149723413	1.2161758371921305	-0.7140644341038903	1.1551272209253785	5.29973567343516	9.10513101821482	0.8033257249681791	0.9505541346973567
ID234894	234894	2	0.9870287179946899	40.5750649094168	63.90780098476489	0.0	110.0	110	1.3173356461303019	1		22563.858638743426	22732.0	15275.0	30134.0	1.2929091E7	2647.6621187411793	-0.9810496292701052	-882.3767809739097	-0.007479580946291487	0.006464212873064661	1.3557577777479064	1.2903158185454233	2.185579252500087	1.0507177841749287	5.451835710699678	8.811678571186002	0.8823387049756354	0.9622483221476508
ID230797	230797	2	0.9871290326118469	41.68721920243181	59.433517918907796	0.0	60.0	60	1.3063792828444178	1		22935.316163410273	23135.0	15174.0	30039.0	1.2912583E7	2580.704751369639	-0.9810537398836708	-920.3768950637212	0.0032641550045671083	-0.004699510658554767	1.369627019145174	1.2630193989223968	-0.29240381127233017	1.0844069539341474	5.361526313573863	8.740248062515983	0.8819638573321374	0.9665809768637524
ID231308	231308	2	0.8745511770248413	40.60822651922276	60.299324234001766	0.0	66.0	66	1.2941617065219366	1		22822.3176895307	22950.0	18050.0	29455.0	1.2643564E7	2222.782650785737	-0.9810997294391015	-1065.9525638794053	0.01132681071840883	0.007268308992475985	1.3645100526846488	1.2566435118522745	-0.2940190790289442	1.0858370252303142	5.261710664119046	8.819086527332049	0.8501383734188446	0.9676573426573427
ID236435	236435	2	0.980281412601471	40.63584286687342	63.271398625431544	0.0	129.0	129	1.3412374214135983	1		22567.218487394945	22647.0	15242.0	29482.0	1.3427495E7	2575.2247470147995	-0.9810492451175108	-907.3131092427667	0.003336250349157154	0.006295989592982138	1.370454277140803	1.3296741883227157	0.37467366115346484	1.0306692339944783	5.651467009609344	8.999982045889377	0.8767742260236858	0.9714052287581697
ID242067	242067	2	0.9692303538322449	40.974044747153364	64.1612995630097	0.0	199.0	199	1.312733586139237	1		22606.36906854132	22765.0	16156.0	29386.0	1.2863024E7	2509.1005502560233	-0.9810045885423487	-930.6043474964509	0.0036868406209425316	0.001203711698197312	1.3684219523833838	1.2773201496325164	0.0849959551438356	1.071322606769397	5.413810701383538	9.209514017208	0.8021202929709016	0.9644369178662157
ID250259	250259	2	0.9844034910202026	41.68555285929128	64.33061181308747	0.0	298.0	298	1.3230657107830952	1		22705.6453287197	22829.0	15620.0	30598.0	1.3123863E7	2703.8739703704964	-0.9809675274209482	-865.6390086958928	0.003947008848293607	-0.019762239226005576	1.371793914535717	1.3081863131228877	-0.7353894568787975	1.048622738806207	5.499366972344818	8.785562629461353	0.8953305572417939	0.9730866274179982
ID244113	244113	2	0.9618534445762634	41.202425491935045	64.05596360099675	0.0	224.0	224	1.3173356461302994	1		22578.627177700342	22691.0	16467.0	29571.0	1.2960132E7	2462.135123955295	-0.980973486383081	-945.6135738785109	-0.00461065828068851	-0.0016546476667679234	1.337951443043645	1.3155373071419336	0.27088799908338046	1.0170380085612374	5.4518357106996564	8.982348065332308	0.8491274177730392	0.9598326359832632
ID227216	227216	2	0.9320235252380371	40.17053577388465	62.772401065298624	0.0	17.0	17	1.2912357210771188	1		22581.014492753617	22781.0	15786.0	29055.0	1.246472E7	2304.550631909524	-0.9810657573136976	-1015.40049131411	0.01469812291836947	0.00852002114796929	1.3609772621306833	1.2337365035847705	-0.6284600208064246	1.1031344684835047	5.237945033296456	9.064046464133133	0.8011734602684071	0.9565972222222221
ID237981	237981	2	0.9580873250961304	39.88972316300415	62.45438975293237	0.0	148.0	148	1.2639988936534354	1		22591.083491461082	22804.0	15812.0	28919.0	1.1905501E7	2463.0381199015505	-0.9810585243264002	-950.1168670620091	0.0019728195037167534	-4.3186773449617943E-4	1.3064359337448483	1.1912953152577772	-1.0438644883972619	1.096651616952054	5.019301229728718	10.404858798645016	0.5826137668414894	0.9336870026525192
ID239517	239517	2	0.9491986632347107	41.190102390920465	62.96197010222176	0.0	168.0	168	1.3075369076022227	1		22737.180530973455	22971.0	16794.0	29407.0	1.2846507E7	2321.7247515501726	-0.9811036921205767	-1016.9364830092527	0.0017372809670317495	-5.282823702574902E-4	1.367505920253441	1.263115598057875	-0.5394958505174132	1.082645105765516	5.371032565902894	9.097210424833888	0.815551083270312	0.9471919530595139
ID243616	243616	2	0.9453172087669373	41.4075502531478	64.5727252079216	0.0	218.0	218	1.325921457060031	1		22510.64665523157	22686.0	16637.0	29069.0	1.3123707E7	2362.093889243106	-0.980916376281474	-979.6973896436249	-0.0010948135306470283	0.017808172841440234	1.3750023260695683	1.3102296345722568	0.1635235652623308	1.0494361368329586	5.523132603167392	8.843885632756892	0.8873789017103911	0.9683333333333334
ID226213	226213	2	0.9679938554763794	40.13693273367588	60.73947487016353	0.0	5.0	5	1.3110036487487944	1		22881.684303350987	23085.0	15566.0	29510.0	1.2973915E7	2533.067000382755	-0.9809874131450603	-932.1665871713145	0.0035684010183773076	0.001215094693783604	1.337273692629977	1.3072116437797752	-0.9900793555777982	1.0229970785474938	5.399551322889999	8.732010593702793	0.8898955390047147	0.9701110162254485
ID247204	247204	2	0.97926265001297	40.60660103135773	63.78387526319238	0.0	261.0	261	1.34292841274043	1		22768.2768456376	22947.0	16312.0	29853.0	1.3569893E7	2478.560186991352	-0.9810066332487456	-948.9223581135618	0.005799418878279869	0.0070432313045648105	1.3874679161721215	1.3153852013326999	0.7611121251384256	1.0547997003207805	5.665726388102891	9.246277138516996	0.8327826119511545	0.9597423510466987
ID237483	237483	2	0.9801427125930786	39.91873494323627	62.60088532818285	0.0	142.0	142	1.3063792828444165	1		22623.592920353978	22812.0	15344.0	28893.0	1.278233E7	2539.294380534407	-0.9811218448856865	-926.0659518763651	-0.005202634111808656	-0.003199117688290396	1.34535095731524	1.2837834639906838	2.7035608054811027	1.0479578488518395	5.361526313573853	9.297149826399215	0.7794686383675209	0.974093264248705
ID248747	248747	2	0.9236810803413391	40.874127873206895	63.92308397612821	0.0	280.0	280	1.2976641803326598	1		22656.248201438844	22880.0	16759.0	29538.0	1.2596874E7	2471.1759617195507	-0.9809675821084118	-945.0940073393136	-0.0036769423569500866	-0.010155481251912487	1.3274718917708732	1.2846364871227027	-1.276796724261248	1.0333443780225424	5.290229421106133	9.01315300636257	0.8183345419453847	0.9611398963730567
ID229802	229802	2	0.8941091895103455	41.97472793102267	60.24835261852257	0.0	48.0	48	1.0545287007030744	1		22992.081521739143	23021.0	17883.0	27666.0	8461086.0	2322.6355751891992	-0.980973711628215	-1020.776132512373	-0.03778822501180732	-0.04926752027029721	1.1266445428521796	0.967472591307552	-0.7526060676464851	1.1645234738169736	3.4935477309191483	11.494474042894462	0.33227551322962506	0.8006535947712423
ID241577	241577	2	0.9205553531646729	41.18101936999903	64.41287526580933	0.0	193.0	193	1.2794648672068565	1		22620.872928176792	22784.0	16602.0	29064.0	1.2283134E7	2325.0120168844087	-0.9810018104556926	-1004.7817688730955	0.01560665076770433	-9.638238761699234E-4	1.3668501898711574	1.1808126004750241	-0.23017004685941356	1.1575504777991807	5.142882510006129	10.71538643455993	0.5628605247446894	0.9319552110249786
ID233391	233391	2	0.956021249294281	41.356001599905625	63.93888564880437	0.0	92.0	92	1.3213493004897094	1		22595.264705882346	22761.0	16258.0	29549.0	1.3060063E7	2419.712291683331	-0.980941536699951	-961.2557328621946	0.008442057666766612	0.015656675778903516	1.3891068771879531	1.251600053579286	-0.7524566318345884	1.109864827198936	5.4851075938512714	9.213337843011075	0.8120093347510475	0.9648829431438127
ID238509	238509	2	0.961427628993988	40.43105608917014	62.73029177537311	0.0	155.0	155	1.3156117601405837	1		22592.13636363637	22744.0	15644.0	29206.0	1.2922702E7	2396.9558091983677	-0.9811034713958077	-978.7235809990057	-8.783450280813122E-4	0.01264818032837916	1.3835225086741396	1.2562154677011397	-0.8822341961035599	1.1013417238095073	5.437576332206122	9.565255786237655	0.7468305147557913	0.9525395503746875
ID234412	234412	2	0.9666831493377686	40.50452788756915	62.332978159807695	0.0	104.0	104	1.3161866396786785	1		22563.623036649195	22755.0	16005.0	28929.0	1.2928956E7	2425.2925418584578	-0.9810644825899707	-964.0400498974167	-0.004802044700918144	-0.005301091660617438	1.3636817208649024	1.2872470905431201	-1.3282715500243953	1.0593783671241646	5.442329458370645	8.819598156147197	0.879219065155136	0.9654300168634062
ID229297	229297	2	0.9625943899154663	40.37989131017137	60.72597334801987	0.0	42.0	42	1.3156117601405848	1		22649.69930069933	22805.0	15711.0	29379.0	1.2955628E7	2362.638942172039	-0.9810210358702953	-991.0621573505981	-0.006178756703045053	0.005994002458228686	1.425649303841335	1.2488448006508859	-0.6945883132521683	1.1415744399130303	5.437576332206131	8.92713990151673	0.8574139573900871	0.9597315436241612
ID231867	231867	2	0.9390698671340942	40.900317800988134	61.77623431177712	0.0	73.0	73	1.2753194019842848	1		22709.576492537315	22854.0	15979.0	29135.0	1.2172333E7	2418.240265755865	-0.9811712230048926	-978.7285859527634	-0.0015484971114889015	-0.011786371210562039	1.3560779529848586	1.2095788842090447	2.713243695647972	1.121115762426368	5.109610626854534	9.736008207453889	0.6773853623854603	0.9307359307359306
ID245179	245179	2	0.8943072557449341	41.089594963113164	64.22533878228919	0.0	237.0	237	1.311580548072093	1		22633.233628318587	22783.0	17298.0	29342.0	1.2787777E7	2366.991850534839	-0.9810728119882943	-991.2768951474682	-0.013991359107070039	-0.00980550364657606	1.343036214456729	1.2538587656815097	0.1745758177925727	1.0711224032690385	5.404304449054502	10.58536908765843	0.6060907554719346	0.9443521594684384
ID235962	235962	2	0.9334386587142944	40.8290955812733	63.66793171236321	0.0	123.0	123	1.2513676099131648	1		22592.578034682087	22668.0	16291.0	29176.0	1.1725548E7	2432.293326758316	-0.9811493446134191	-966.915456013154	0.026563677408301616	-0.0064942897442699715	1.3024930909989758	1.1511524715466532	-1.0923680555647093	1.13146878731797	4.919485580273907	12.029527795348448	0.4272011331793608	0.9000000000000005
ID248250	248250	2	0.9634392857551575	41.0513244130035	64.33843697946538	0.0	274.0	274	1.3207766680465702	1		22638.875647668377	22897.0	16388.0	29275.0	1.3107909E7	2429.927209614583	-0.980935692749988	-958.7626210629999	0.002675305101427937	0.007123800877381182	1.3891714190249218	1.268170333286568	0.1293952351476301	1.0954139066041464	5.480354467686755	8.862101056829859	0.8768899996410815	0.9672818791946308
ID239039	239039	2	0.9753627777099609	41.01805823041143	64.12802099014414	0.0	162.0	162	1.303480723065314	1		22660.387211367666	22864.0	14836.0	29182.0	1.2757798E7	2582.3794544864227	-0.9809829163234565	-905.304733949061	-0.003743695144019178	0.0018151616915905485	1.3572930402064123	1.2718689939532937	-0.904582281612721	1.0671641864525676	5.337760682751284	8.775772136210936	0.8709601525726696	0.9656061908856408
ID241087	241087	2	0.9745822548866272	40.98123376169864	64.32734631547557	0.0	187.0	187	1.333885020895886	1		22622.017006802722	22804.0	16468.0	29569.0	1.3301746E7	2488.3434189736477	-0.9810995989701663	-943.8284878400957	0.0025192209913442155	0.0051551338794692805	1.4039663204091668	1.2807969999988384	0.600044941837609	1.0961661531143811	5.589676369470622	8.815603956578354	0.9038417236468941	0.9719008264462814
ID232894	232894	2	0.9225438237190247	41.46697840701087	61.97927070276869	0.0	86.0	86	1.2935770389038772	1		22623.840290381122	22738.0	16860.0	29703.0	1.2465736E7	2292.103077939779	-0.9811136224030823	-1025.493271149544	0.009802624945442845	0.020791515809371938	1.3678035514551596	1.2529962359263795	-0.5827759552146325	1.0916262253923688	5.256957537954517	8.385271580261646	0.9395287345967407	0.9848619768477292
ID243134	243134	2	0.8709653615951538	41.87270159865464	63.99224872743344	0.0	212.0	212	0.8149800821290167	1		23317.163636363628	23615.0	18012.0	28899.0	5129776.0	2769.5248394110085	-0.9806865501592097	-855.009252884546	-0.01730294291485963	0.02348735382495694	0.8757422466180521	0.7313731305372663	-0.26114595638686505	1.19739461302705	2.0866223862224533	8.392097136383816	0.37231687630198484	0.7701754385964916
ID246723	246723	2	0.9687370657920837	40.38459971555098	63.52744560372157	0.0	255.0	255	1.328201633219136	1		22710.584905660387	22846.0	15731.0	29239.0	1.3240271E7	2488.047496793616	-0.9810479450863208	-945.0038432479834	0.015746851381980884	0.011546413023516233	1.3827611090082201	1.3084607383058682	-0.08175239732689363	1.056784562598762	5.542145107825478	9.14368864535543	0.8329998014701371	0.9628406275805113
ID233921	233921	2	0.9118021726608276	41.09479133925924	63.81575919610765	0.0	98.0	98	1.2830074624519248	1		22564.775322283607	22669.0	16720.0	28978.0	1.2252673E7	2333.8190715331543	-0.9810740673806622	-1002.3937067808054	-0.005351532490162507	-0.021013617021059285	1.3425343617499523	1.1971396511035675	2.360336333980913	1.1214517541978954	5.171401266993234	10.5201505344439	0.5871839728416263	0.9307100085543202
ID228807	228807	2	0.9775044322013855	40.28976068262155	60.288268879564725	0.0	36.0	36	1.3081153358134872	1		22629.25132743362	22848.0	15076.0	29641.0	1.2785527E7	2486.7684990622265	-0.9810265301103088	-941.0199137922955	0.005139868902165765	0.008247046992888578	1.3591941818748654	1.2633834050802146	-0.35058819862279295	1.0758366592511697	5.375785692067425	9.048715011115215	0.8250456719434678	0.9584745762711867
ID242630	242630	2	0.9769020080566406	40.97771063334675	64.07655811047516	0.0	206.0	206	1.3184836512685414	1		22616.43031358887	22775.0	16259.0	29768.0	1.2981831E7	2555.8022516590736	-0.9810248486821711	-915.0009942519578	-7.027122169834981E-4	0.012065653054654584	1.3399849905921963	1.3114540976087634	0.5908245767393482	1.0217551594336811	5.461341963028697	8.655497461251855	0.9160626328727215	0.9737288135593217
ID244678	244678	2	0.9781959652900696	40.9161034323756	63.96268610186655	0.0	231.0	231	1.331046360472917	1		22604.933447098985	22814.0	16236.0	29698.0	1.3246491E7	2473.6874652843717	-0.9810753204878657	-947.462909174941	-0.013773717305021303	0.02323875365046655	1.359899490231029	1.3196451070771722	0.2850544463129608	1.0305039460518401	5.565910738648049	9.503692664880576	0.7743928498229504	0.9574816026165165
ID246212	246212	2	0.9611546993255615	40.883667100872245	64.12574113155927	0.0	249.0	249	1.3282016332191346	1		22717.549828178697	22968.0	16551.0	30312.0	1.3221614E7	2594.3288939016943	-0.9809931114582243	-903.902072564834	0.0037299727758095206	0.002937611731471946	1.4132372541167102	1.2862587626184694	0.06868438815281021	1.0987192431169506	5.542145107825466	8.941076341200302	0.8711805094135457	0.9692435577722365
ID235467	235467	2	0.9820412993431091	40.83513431264874	64.02530956723827	0.0	117.0	117	1.3081153358134865	1		22578.697508896814	22791.0	15475.0	29898.0	1.2689228E7	2623.3887456554294	-0.9810654792604023	-891.8871511412708	0.007170546284866388	0.007004496566930459	1.349343691668135	1.2897010724171334	-1.355116357815264	1.0462453048435638	5.375785692067418	8.848626177388798	0.8627800906737555	0.9650170648464161
ID237003	237003	2	0.9920017123222351	40.238063255271264	62.64950789139474	0.0	136.0	136	1.3207766680465707	1		22618.69723183394	22756.0	15530.0	29180.0	1.3073607E7	2485.479731848026	-0.9810701661550955	-943.2799953001801	-0.01716160349667817	0.009113940251926975	1.359677245670974	1.303686116569392	-0.32119568547870153	1.042948320450724	5.480354467686759	8.966792617304199	0.8565333203641207	0.9697224558452474
ID245705	245705	2	0.8780103921890259	41.11134781447396	63.6466615078476	0.0	243.0	243	1.2281808284201898	1		22760.59758551308	22884.0	17475.0	28989.0	1.1312017E7	2221.341470023411	-0.9810968368459747	-1063.5936218854501	0.0022083906622105414	0.017740427435172974	1.3520677005779944	1.1031726497951981	2.6920683911079246	1.2256174958915118	4.738866786022298	9.633734539071321	0.6416452955877932	0.915518824609734
ID228307	228307	2	0.9183516502380371	40.359289013992786	61.426264430791875	0.0	30.0	30	1.281827685225451	1		22479.13419117645	22622.0	16181.0	28917.0	1.2228649E7	2357.3704508126675	-0.9812411498032934	-997.5881405736236	-0.010031726277781755	-3.34560885175381E-4	1.3664746570664992	1.2193069430156582	-0.9842885371899606	1.1206978397800782	5.1618950146642	8.483123591342919	0.9013790144264364	0.9722470904207698
ID240083	240083	2	0.9757542014122009	40.78842427421186	63.88947801792778	0.0	175.0	175	1.3184836512685425	1		22718.095486111117	22841.0	15549.0	30087.0	1.3085623E7	2590.736107497758	-0.9810023875576624	-905.6278696498171	-6.449626221901967E-4	0.017369713602670485	1.3689022394049808	1.281723913091405	-0.571309470962075	1.0680164623778527	5.461341963028706	9.064397031360835	0.8352786773812726	0.9639261744966446
ID227794	227794	2	0.9551507830619812	41.028148623782855	61.58892887016037	0.0	24.0	24	1.295330250061604	1		22595.078039927394	22765.0	16015.0	28895.0	1.2449888E7	2369.965303023455	-0.9810853344934701	-989.0311538170536	0.021721034731076973	0.01202521825762394	1.3711459539418085	1.2301545665324383	2.6877529238179934	1.1146127415571825	5.27121691644807	9.497225832718177	0.7343907905157978	0.9626736111111109
ID231378	231378	2	0.9345033764839172	40.840087136125995	60.55603464583951	0.0	67.0	67	1.2964977403842817	1		22832.05045045044	22962.0	15941.0	29140.0	1.2671788E7	2368.6906780194154	-0.9810199772697925	-996.432039125345	-0.00275344826441287	-0.007514014734539426	1.3275332589552962	1.2850791858498345	-0.4251296403583633	1.0330361533926693	5.280723168777109	8.657496677741728	0.8853573519063187	0.9686137750653883
ID232407	232407	2	0.9633899927139282	40.186908903650966	62.15918631091691	0.0	80.0	80	1.3150366292889948	1		22592.522727272724	22779.0	16049.0	29075.0	1.2922923E7	2485.1097628944226	-0.9811004384800552	-943.867189226869	-0.002720851772887056	0.005419442464229915	1.3864786755317287	1.2632991295424516	-1.1517267075824458	1.0975062383157748	5.432823206041609	9.740613691740204	0.7195530145921827	0.9564853556485357
ID240597	240597	2	0.9674410820007324	40.97733322948939	64.16388218195806	0.0	181.0	181	1.2935770389038768	1		22731.061261261286	22829.0	15484.0	29214.0	1.2615739E7	2464.7459143354035	-0.9809400279284145	-949.2874718450644	-0.010704774591122125	-0.012984787654312708	1.3573609097491193	1.203548325816098	-0.4756945064718395	1.127799258769875	5.256957537954514	9.827187342049061	0.6840468737134008	0.9518072289156629
ID244186	244186	2	0.9718834161758423	40.94657105369215	63.90951018740781	0.0	225.0	225	1.2663905682493413	1		22620.826741996218	22673.0	15901.0	29266.0	1.2011659E7	2582.6072346401397	-0.9808980845918772	-899.553659755483	-0.011104190246050133	0.009563518682152765	1.3266261955993819	1.2183056701791968	-0.7128842253921817	1.0889107947796488	5.038313734386793	9.077379075713873	0.7683765940104675	0.940550133096717
ID247768	247768	2	0.9711963534355164	41.21571599969147	64.3707273251459	0.0	268.0	268	1.335018795023989	1		22749.896081771727	23009.0	16281.0	29188.0	1.3354189E7	2518.802586290708	-0.9811201813236906	-938.7277847453743	0.009953406909260117	-0.010270445640256837	1.404947068698171	1.2839259209061502	0.20849445089828167	1.0942586685270816	5.5991826217996445	9.057844155351024	0.8576000709631242	0.9703459637561781
ID234975	234975	2	0.9846946597099304	40.81016794567326	64.04015516634598	0.0	111.0	111	1.3017384891972519	1		22588.557347670252	22813.0	15060.0	29902.0	1.2604415E7	2706.724220636389	-0.98106822825754	-864.9329323670773	2.3839010803356988E-4	0.0026051619082430684	1.3288636612100568	1.2948549453937361	-0.6503094345454047	1.0262644985349918	5.323501304257745	8.788588183555055	0.8661019159918364	0.9556313993174066
ID249308	249308	2	0.9670883417129517	41.301209247878745	64.57623173257635	0.0	287.0	287	1.3167612682324341	1		22652.634146341432	22924.0	16240.0	29803.0	1.3002612E7	2509.1054854512786	-0.981071833957547	-935.8840745743978	0.020644938028527744	-0.013925131154566816	1.37234860532454	1.3334386948769759	3.0608331840468956	1.0291801269882557	5.4470825845351385	8.984923854662956	0.8479007550005087	0.9630252100840339
ID236515	236515	2	0.9770740270614624	40.59203744854886	63.29868800692266	0.0	130.0	130	1.317335646130302	1		22589.0556521739	22803.0	15804.0	29321.0	1.2988707E7	2545.8971578523856	-0.981083804116611	-920.3637788230304	-0.009459120619904076	0.010220084676205847	1.359579533010642	1.2984854012857336	-1.0440892791048337	1.0470503031180898	5.451835710699679	8.9239944223054	0.8602685452887794	0.9598326359832636
ID242145	242145	2	0.9004010558128357	41.06656293506649	64.11551796444671	0.0	200.0	200	1.2830074624519243	1		22592.285714285717	22692.0	16505.0	27924.0	1.2335388E7	2194.386287918079	-0.9810167220212155	-1064.0996234586594	4.6914286604462905E-4	0.011426476063057663	1.3732681661111459	1.2178379265563526	-0.09108038683955491	1.1276280169679878	5.17140126699323	9.275938196752612	0.7552703030928495	0.9577464788732397
ID249825	249825	2	0.9852113723754883	41.202847309253904	64.58087950979775	0.0	293.0	293	1.3338850208958848	1		22639.1518771331	22938.0	15560.0	29560.0	1.3266543E7	2592.542517180698	-0.9811358239486021	-908.3548798007856	0.004033155860997749	0.009239928652662283	1.3849201137715328	1.3063596441175225	0.4016238906800915	1.0601369385588146	5.589676369470613	8.982367664905809	0.8705924023706095	0.9663105998356619
ID230880	230880	2	0.9300451278686523	41.51222606739079	60.02048503108122	0.0	61.0	61	1.3017384891972505	1		22855.43291592127	23057.0	17610.0	29614.0	1.2776187E7	2288.1115921488768	-0.9809886546662727	-1030.8450271046256	-0.008425153833171183	0.003956053524396467	1.3661420173933476	1.2575079537769849	-0.6463062570867004	1.0863883709761637	5.323501304257733	8.753425471613568	0.873074194554458	0.9730668983492616
ID227302	227302	2	0.9672065377235413	39.842662538384594	62.603762173466684	0.0	18.0	18	1.2959141266970957	1		22515.192100538614	22771.0	15208.0	28855.0	1.2540962E7	2446.4692009425557	-0.9810653705883896	-953.689577682148	-0.002174484756379464	7.156826993841459E-4	1.3697843413678221	1.2485054731906324	-0.9371681396807079	1.0971392362960606	5.275970042612569	8.724551550633524	0.8710156509392573	0.966057441253264
ID226789	226789	2	0.9383864998817444	39.88935817712367	61.632157915571426	0.0	12.0	12	1.286540302904651	1		22641.842490842504	22838.0	16363.0	29386.0	1.2362446E7	2314.2547148568333	-0.9811771359520056	-1019.9815529094516	0.004489888020606048	-0.002000497123355092	1.3647155973013991	1.250039017824076	-0.4900069112032723	1.0917384000356558	5.199920023980324	8.882113609670366	0.8282737169955896	0.9521322889469104
ID250347	250347	2	0.9676947593688965	41.41492641686579	64.26922768590526	0.0	299.0	299	1.3338850208958848	1		22745.336162988093	22918.0	16356.0	30404.0	1.3397003E7	2601.777392685234	-0.9809601605457402	-900.8247453711024	-5.461114287950373E-4	0.002178538436473559	1.3954925036733676	1.3030517559065573	2.572916745465539	1.070941731475967	5.589676369470613	8.812968832148309	0.9043823113938836	0.9694971145919213
ID230377	230377	2	0.9557784795761108	42.02299933386314	59.783670114196276	0.0	55.0	55	1.300575703356269	1		22830.25714285712	23023.0	15847.0	29420.0	1.2784944E7	2463.9328565516325	-0.9810768476444913	-960.774506394679	-0.012728093654926791	-7.815788436941705E-4	1.3832112519031876	1.2511361639378284	-0.5009724642876967	1.1055641198554007	5.313995051928708	8.625563134549578	0.897544713029724	0.9713292788879234
ID239593	239593	2	0.9609870314598083	40.62578275443491	63.18222996204354	0.0	169.0	169	1.330477901612709	1		22718.164102564086	22886.0	16267.0	29336.0	1.3290126E7	2347.249366697665	-0.9811165993050561	-1005.7369642297924	-0.005978670459760646	0.010939207955954044	1.3774832129407084	1.3110524211923569	-0.91306659974951	1.0506698211868104	5.561157612483543	9.311117934816918	0.8060675034763686	0.9598031173092699
ID238056	238056	2	0.9788419008255005	39.920618886755385	61.77289489112431	0.0	149.0	149	1.311003648748793	1		22628.41197183098	22865.0	15683.0	30009.0	1.2852938E7	2520.730273934619	-0.9811326739073695	-933.6306025291263	-7.132123323495097E-4	0.0024977620021639957	1.3732160013031776	1.268219399130524	-1.0656319656203315	1.082790566241644	5.399551322889988	8.666578384665428	0.9033835931961939	0.9742710120068607
ID226291	226291	2	0.9633578658103943	40.06722662356296	61.201777570209465	0.0	6.0	6	1.2877157625403508	1		22753.816363636368	22943.0	15595.0	28916.0	1.2514599E7	2370.148859947615	-0.9810911658078258	-996.2153580717036	0.0021371861364719138	0.010529044226361325	1.356739160701332	1.2309064406545012	-0.8601156184409736	1.1022276883854167	5.209426276309348	9.102643843295214	0.7900683406167247	0.9656387665198236
ID229873	229873	2	0.8677279949188232	42.327497959686546	60.23049148228335	0.0	49.0	49	1.2531798738749036	1		22878.445945945954	23008.0	17129.0	29356.0	1.1851035E7	2268.701981491824	-0.9811846898677373	-1051.764354757222	0.037549071292014534	0.01058143214695242	1.3346888405799067	1.1608621132100054	2.5846105014194114	1.1497393406088834	4.933744958767453	10.831665781394825	0.5284404545928512	0.9359783588818761
ID247281	247281	2	0.9788256287574768	40.66057488016373	63.320063382230906	0.0	262.0	262	1.3423649856492412	1		22811.10570469803	22936.0	15744.0	29584.0	1.3595419E7	2479.967081761946	-0.9810648818909944	-953.1475329072244	-0.0013073883716374247	-0.0026979364731869134	1.3787492092574964	1.3238439037569423	0.2653684299236392	1.04147415367079	5.660973261938379	9.017224794566694	0.8748934689798956	0.9612590799031482
ID238586	238586	2	0.9514288306236267	40.281011244258195	63.47387962063245	0.0	156.0	156	1.3184836512685427	1		22581.839721254353	22792.0	15957.0	29402.0	1.2961976E7	2429.9462936395726	-0.9810963520058855	-964.6253714270426	0.007161619677576614	0.004404820823858017	1.4074107474773285	1.2624342117731588	-1.0779482360597175	1.1148388837629346	5.461341963028708	8.908570818750382	0.8647551583393897	0.960702341137124
ID243705	243705	2	0.978867769241333	41.17682796082713	64.43986249457595	0.0	219.0	219	1.320203787226712	1		22554.53228621291	22801.0	15934.0	29978.0	1.2923747E7	2540.732233207855	-0.981017657328288	-917.5546471275477	0.0020971669869933704	-0.024262930004849605	1.3647781497864717	1.321780726210926	0.7550902567219072	1.0325299217358117	5.475601341522234	8.880863088570349	0.8724314955027827	0.9795918367346939
ID248825	248825	2	0.9466025233268738	40.84251047127239	64.17569355705797	0.0	281.0	281	1.3150366292889937	1		22649.028021015754	22801.0	16727.0	29014.0	1.2932595E7	2374.161638754352	-0.9811153338075912	-991.2427685831642	0.0011020302010936423	-0.011710225968494366	1.3564448001536993	1.3076172579932077	0.09892915723593165	1.0373408517377836	5.4328232060416	8.981127708201235	0.8463961762363831	0.9661876584953507
ID241656	241656	2	0.9872928261756897	40.94425719907736	64.13191724480556	0.0	194.0	194	1.3161866396786768	1		22668.897212543565	22782.0	14947.0	29178.0	1.3011947E7	2614.508012653541	-0.9810674215033326	-898.5856935771275	-0.0014729630669434053	0.0015806078428515556	1.3842627907651808	1.2819932564383043	-0.2073515305124584	1.0797738473375489	5.442329458370632	8.826979706156616	0.877749188461651	0.9613769941225866
ID237565	237565	2	0.9718228578567505	39.890848609760326	62.657897830367084	0.0	143.0	143	1.3264918685542866	1		22588.94991364422	22806.0	15220.0	29228.0	1.3079002E7	2574.1924643483417	-0.9811713719720121	-914.5579217590038	0.003858379837171195	0.009448477791140122	1.3556887767572945	1.3249944178460824	-0.857963521087092	1.0231656514909013	5.527885729331915	8.703243849896355	0.9170787220915286	0.9806070826306916
ID247297	247297	3	0.9922352433204651	94.11494731675175	8.425820809560243	0.0	263.0	263	1.3293402546311721	1		24805.347529812625	25211.0	16105.0	31196.0	1.4560739E7	2978.378827272294	-0.9811417052864361	-866.611990878115	-2.4720402803485632E-5	-1.8922313597769113E-4	1.3786326527358996	1.3016808860336688	-1.2850595407030312	1.059117228752363	5.551651360154512	8.760358034561476	0.9090511839302099	0.9749582637729552
ID248839	248839	3	1.0	94.18200334420344	8.57969879237709	0.0	282.0	282	1.306958223392601	1		24629.28849557523	24993.0	15835.0	31553.0	1.3915548E7	3079.8081471676655	-0.9812225727142659	-835.7755068700197	4.1537371270302547E-4	0.0042582497160447265	1.3599122707126037	1.2765815792105986	-1.4613024939895856	1.06527643266914	5.366279439738392	8.694721415947338	0.8920142761787214	0.9690987124463527
ID230405	230405	3	0.9834758639335632	94.18302142170138	8.955224096050586	0.0	56.0	56	1.2525760772251218	1		24602.346899224824	24853.0	17587.0	30142.0	1.2694811E7	2902.1069289397424	-0.9812560161264443	-887.5923570746198	0.009809405722097464	-0.00229763485400848	1.3511151979211031	1.1916593761621883	-1.4035303131841004	1.133809899832662	4.928991832602936	8.167381925352455	0.9285434551736694	0.9838709677419358
ID226313	226313	3	0.9814097285270691	93.92613109256341	8.741221543240407	0.0	7.0	7	1.2398284241052657	1		24807.26232741615	25017.0	17869.0	30304.0	1.2577282E7	2722.35236213417	-0.9812775321434197	-955.1976817988508	2.2118797316956355E-5	-0.0016054958185948783	1.3065134961617062	1.1990259893119712	-0.9374848283362179	1.0896456855880279	4.829176183148106	8.139286764687238	0.9160310910696143	0.9769230769230771
ID229896	229896	3	0.9859476089477539	93.99140437108926	8.619279627290284	0.0	50.0	50	1.2604028724445409	1		24550.878787878766	24839.0	16996.0	30640.0	1.2962864E7	2887.318500910004	-0.9812363610590018	-889.3217417154344	0.010525135177572444	-0.002190236252777574	1.335645268997479	1.2139864225052883	-0.4785826048046834	1.1002143386753245	4.9907824727416426	8.327951855075359	0.9042782676078749	0.9794776119402988
ID238606	238606	3	0.9840279817581177	94.01864819628342	8.544629862628142	0.0	157.0	157	1.278873480594629	1		24629.34944237919	24898.0	16634.0	30962.0	1.325059E7	2966.7743671905782	-0.9812415528961163	-868.5152856095692	0.007102497964793064	0.0024259871328202523	1.3317765545885443	1.2469008815000069	-0.4276008792785524	1.0680693023381562	5.138129383841632	8.581053149611527	0.8768669800174996	0.9643175735950048
ID243726	243726	3	1.0	94.06558245728988	8.410106999096273	0.0	220.0	220	1.322493821536244	1		24577.178509532056	24933.0	15674.0	31722.0	1.4181032E7	3115.0483941012717	-0.9811881337457184	-823.0337154317223	-0.007244847945983957	0.005183430668903266	1.3725320288745935	1.3028967234508555	-1.0828787878592199	1.0534465273957414	5.494613846180323	8.590471534947843	0.9356491642916126	0.9838297872340424
ID241677	241677	3	0.9720737934112549	94.0864180676419	8.677561810664875	0.0	195.0	195	1.2723500861929997	1		24603.146067415728	24876.0	16579.0	31082.0	1.313808E7	2905.518518664367	-0.9813153716074203	-889.449161062233	4.85093677525988E-4	-0.00641130415833203	1.3217855994164567	1.2545980132585601	-1.1013120506794338	1.0535530787135479	5.085844996031957	8.54787482053601	0.8746950661484884	0.9674502712477404
ID225815	225815	3	0.9860811233520508	93.95980770572945	9.024874293953035	0.0	1.0	1	1.2924069101805509	1		24858.634719710644	25188.0	17399.0	31047.0	1.3746825E7	2974.7035938730196	-0.9812184819036656	-873.1695798955687	-0.0029842700641576347	0.002234044219797986	1.3501235259901572	1.2411260838156772	-1.1429713838995084	1.0878214096019816	5.247451285625498	8.989000694675907	0.8160851055379271	0.9608355091383811
ID231959	231959	3	0.9738974571228027	94.18673286926555	8.779691308748397	0.0	75.0	75	1.247735185385553	1		24629.369140625	24826.0	17260.0	30406.0	1.2610237E7	2852.0795081839465	-0.9811468975997132	-898.8202821324052	0.015115087012028999	0.0013927796067554298	1.3547805421624075	1.187288229562435	-1.0756719309129792	1.1410713156498657	4.890966823286807	8.214154233993755	0.9109171413601211	0.9790675547098
ID237591	237591	3	0.9830461740493774	94.02899939168601	8.742592022459947	0.0	144.0	144	1.2735386432818685	1		24687.85233644858	24939.0	16963.0	31197.0	1.3208001E7	2950.6351805655927	-0.981212698047458	-873.9700194906807	0.006678068755729012	-0.004275929465658697	1.3347272649052242	1.2278668232576917	-1.1810074444751009	1.0870293419639907	5.0953512483609895	9.004256897949613	0.7897474586174626	0.9554367201426027
ID239126	239126	3	0.9832316040992737	94.23952373946317	9.161434049104892	0.0	164.0	164	1.2699696349289447	1		24715.01500938086	25071.0	16906.0	31177.0	1.3173103E7	2964.797532006078	-0.9812634880047045	-873.1577794101121	-0.001905757340667679	0.0028483839468709396	1.3734647154161534	1.1926844331955242	-1.2770952493815053	1.1515742783162433	5.066832491373894	8.581480898650149	0.8646133373306095	0.9647058823529411
ID233492	233492	3	0.9905697703361511	94.27681846745695	8.865564138043299	0.0	94.0	94	1.2416575302250927	1		24574.32809430256	24803.0	17323.0	30440.0	1.2508333E7	2927.8865776244784	-0.981160574259324	-874.2382970661591	-9.77341006784405E-4	-0.0016229717174467673	1.345816871358009	1.1653465460590835	1.801792205379809	1.1548640839149795	4.843435561641648	8.412668958787922	0.8599947319686646	0.9613207547169814
ID234516	234516	3	0.9887304902076721	93.95904508529995	8.167734666609133	0.0	106.0	106	1.2912357210771201	1		24521.854545454506	24903.0	16732.0	30449.0	1.348702E7	2910.93255181999	-0.9812760577306102	-882.9682231390316	-0.010257380187295774	0.020002402595908603	1.3414658374464021	1.2727563789390666	-0.609749002132527	1.0539847685262516	5.237945033296468	8.72016564206687	0.8656081395129224	0.9683655536028123
ID229400	229400	3	0.9760706424713135	93.89582813784216	8.123713716497074	0.0	44.0	44	1.2741325060529092	1		24557.107806691438	24854.0	17733.0	29508.0	1.3211724E7	2769.8409650368553	-0.981293174058624	-930.145846173765	0.014379339454284596	0.007155363789448535	1.339930725958728	1.239282014592577	-0.2706554298018641	1.081215340964373	5.100104374525506	8.989576217840415	0.7930681162749572	0.9529307282415628
ID232991	232991	3	0.9635975360870361	94.18343587635499	8.967629648975363	0.0	88.0	88	1.2428754388359142	1		24534.69471624265	24800.0	17575.0	30494.0	1.2537229E7	2739.4516047658867	-0.9813414041210536	-942.0808713936706	0.009274493890497169	0.005762465054722836	1.3264613369779674	1.1837684171466485	-1.3474445776638395	1.1205412458758324	4.8529418139706815	8.334029182992433	0.8780210227484592	0.9733079122974261
ID245279	245279	3	0.9968454837799072	94.08221818006302	8.430905148372581	0.0	239.0	239	1.3144612467940315	1		24645.984265734274	25041.0	15675.0	31534.0	1.4097503E7	3051.670157071837	-0.9811642474877215	-841.3899320773018	-0.006073313103275131	0.013039061477126117	1.3504337212433346	1.31069094357577	-1.3162549192267154	1.030322005246439	5.428070079877101	8.866179148763397	0.8677253902104697	0.962089300758214
ID236062	236062	3	0.9825530648231506	94.01215420844116	8.424851864606886	0.0	125.0	125	1.2788734805946291	1		24539.081180811798	24886.0	16613.0	30238.0	1.3300182E7	2861.0185073025345	-0.9813170144078862	-901.0122089662156	0.0020668388607375816	-6.53762972306433E-4	1.3059544593156982	1.2668786039767646	-0.5149876383466507	1.0308441986598191	5.138129383841635	8.712152901850766	0.8506754948368827	0.9677708146821847
ID241186	241186	3	0.9810441136360168	94.22263918716726	9.051520198047669	0.0	189.0	189	1.2824177095076645	1		24612.47601476017	24987.0	16766.0	30831.0	1.3339962E7	2897.6079793851145	-0.9812150535013351	-887.3601321375869	0.0014255498740097024	-0.001002492796536963	1.3497979305518435	1.2443356747595047	-1.4542618684932833	1.0847538633919835	5.166648140828722	8.649515819664774	0.8678309919892826	0.9688057040998219
ID246818	246818	3	1.0	94.15502030592023	8.368465937417767	0.0	257.0	257	1.3133097255508432	1		24739.128295254817	25165.0	15795.0	31515.0	1.4076564E7	3133.1129082488046	-0.9812246150840566	-825.3115590692022	0.02747911613731536	0.009209466704368726	1.364763355021635	1.3135986843828462	1.4392804717145846	1.038950001432764	5.418563827548069	8.761473717510171	0.887032908959089	0.9726962457337884
ID248354	248354	3	1.0	94.27208288046198	7.9600583558451	0.0	276.0	276	1.2964977403842812	1		24649.341726618703	25063.0	16031.0	31243.0	1.3705034E7	3081.3167523085895	-0.9812250874509385	-836.1605947921195	0.01592808169435606	0.012008741477094301	1.3991956546644186	1.2364276028625747	-1.5544025560733792	1.1316438191973421	5.280723168777106	8.512613778953337	0.9157510086410852	0.9858030168589175
ID234017	234017	3	0.9913380742073059	94.31121164818093	9.092493984552995	0.0	100.0	100	1.2616026850650472	1		24590.04182509505	24909.0	16992.0	30603.0	1.2934362E7	3013.1282839252285	-0.9811074582740164	-847.6134276337605	0.010661206127254295	0.0020608664170156006	1.3713054709998571	1.185193675298819	-1.3504641099028194	1.1570307027280704	5.0002887250706705	8.431477768291753	0.8838886303831143	0.9713758079409055
ID228903	228903	3	0.9759019613265991	93.97740637204448	8.720115554195413	0.0	38.0	38	1.2723500861929997	1		24563.076779026214	24833.0	17140.0	30332.0	1.3116683E7	2810.919110785158	-0.9811866090787535	-911.4837825618262	0.016883135505267693	-0.016131277258446156	1.383195702656686	1.2117982998803773	-0.7098434661999116	1.1414405374171823	5.085844996031958	8.630110978406723	0.8581045855603188	0.9562109025915998
ID243238	243238	3	0.9968316555023193	94.14089182982539	8.407522445611418	0.0	214.0	214	1.2953302500616048	1		24512.061261261282	24899.0	16688.0	30770.0	1.3604194E7	2966.805775388011	-0.9812748843192972	-865.9381772278274	0.013696225856975707	0.01821411574264621	1.3599002592628795	1.2841104276326787	1.1850120628155176	1.0590212726252237	5.271216916448077	8.648768489206354	0.8855482073355656	0.9745166959578208
ID242731	242731	3	0.9817905426025391	94.12587833559122	8.72805162320296	0.0	208.0	208	1.2800559805981566	1		24529.049907578563	24808.0	16490.0	31166.0	1.3270216E7	2937.299857847686	-0.98126531784335	-874.7874785549604	0.010970058527833188	0.011407248190791214	1.3124540917631926	1.2733601353304718	-1.4544691965979495	1.0307014138011905	5.147635636170661	8.526959313641738	0.8896706863233933	0.978319783197832
ID246312	246312	3	1.0	94.17555646533272	8.664691897723847	0.0	251.0	251	1.3040609504357232	1		24768.160427807503	25065.0	15681.0	32330.0	1.3894938E7	3190.730947817414	-0.9811976459076611	-810.1731262030315	0.006033144083100271	9.996754543352448E-5	1.321901524293722	1.2971372800781487	-1.558938073110506	1.019091459782947	5.342513808915811	9.078926200721584	0.8144914797810382	0.9672977624784855
ID240691	240691	3	0.995693564414978	94.38382566458287	9.13352675988265	0.0	183.0	183	1.2386075194033237	1		24556.43960396042	24950.0	16443.0	31034.0	1.2401002E7	2974.576792763548	-0.9811077898932486	-857.4408434044329	0.04428434362536729	0.0038641797149961935	1.3478769702697213	1.1978155019689778	-1.4657717172598697	1.1252792838747465	4.819669930819066	8.680065414389723	0.8038613811892164	0.9557021677662576
ID237106	237106	3	0.9903651475906372	94.22419364122875	8.9324856621307	0.0	138.0	138	1.2622021636852716	1		24628.310476190465	24902.0	16484.0	31344.0	1.2929863E7	3055.3095382947076	-0.9811843904988835	-840.7013387289676	-0.003092459394261574	-0.006339758564158879	1.3277385990880004	1.2329740435096788	1.434994779930057	1.0768585162657383	5.005041851235187	8.292214301741994	0.914695500265927	0.9759036144578317
ID231473	231473	3	1.0	94.02678008712132	8.348379645864961	0.0	69.0	69	1.292406910180551	1		24663.474637681153	25001.0	15819.0	32029.0	1.3614238E7	3070.861378724389	-0.9812984921728641	-842.8466251137215	0.001935434142469473	0.0011290021433883498	1.3329376864179734	1.2927910202845423	-1.2648589391688818	1.0310542581929405	5.2474512856255	8.732976752179399	0.8646367119667294	0.9608355091383814
ID244784	244784	3	0.9958153367042542	94.01534906043483	8.391540662110117	0.0	233.0	233	1.3179097736999998	1		24598.017482517484	24987.0	15297.0	31133.0	1.4070066E7	3081.930096633351	-0.9812117905158847	-833.6517801592399	0.0033609994384984814	-0.0035811883600171445	1.3590390257167064	1.296610294054638	-0.9489570031210922	1.0481476446302513	5.456588836864196	8.902925182063722	0.8650986749875157	0.9630872483221475
ID232503	232503	3	0.9842209815979004	94.08352685090202	8.997520259284334	0.0	82.0	82	1.2567965621276118	1		24577.97504798464	24923.0	17232.0	30258.0	1.2805125E7	2998.722402532973	-0.9812149086840809	-856.2304297504288	7.493854169798149E-4	-0.0017194837884471615	1.3356009823974782	1.2029165919564142	-1.4467842097227477	1.1103022365210435	4.962263715754547	8.418746253847557	0.8798220969511077	0.9657724329324698
ID240183	240183	3	0.9864450693130493	94.1000296104349	8.76759601073925	0.0	177.0	177	1.2935770389038785	1		24653.392086330896	24929.0	17060.0	31026.0	1.3707286E7	2843.316200699894	-0.9812220980544948	-906.1535000931392	0.00606816924473202	0.003685296797253085	1.3490034878708261	1.2590197540628327	-1.1611380618404983	1.071471264463975	5.25695753795453	8.609436176922108	0.8912404953630293	0.9735915492957748
ID235574	235574	3	0.9728618860244751	94.18079034574107	8.808516704043337	0.0	119.0	119	1.2447000673282294	1		24566.765166340487	24786.0	17454.0	30294.0	1.2553617E7	2875.7039192203933	-0.9813645453570314	-899.7547996090908	0.034369647896577545	9.004621351080995E-4	1.3124741379905638	1.2303353082182706	-0.9686857034070607	1.0667613367052302	4.867201192464228	8.786458385472937	0.7922485442884714	0.954333643988816
ID244278	244278	3	1.0	94.04776998787558	8.640743037100712	0.0	227.0	227	1.3029002372992475	1		24535.204626334522	24893.0	15420.0	31738.0	1.3788785E7	3057.0495555014136	-0.9811935621514866	-837.4624594568252	-0.006967825113532237	0.0042581690376607174	1.329967623438377	1.2910193268613865	-0.8221193859519014	1.0301686394360015	5.333007556586786	8.963674458344357	0.8340842338524315	0.9731136166522125
ID245812	245812	3	0.9968598484992981	94.05734514724423	8.595881088021676	0.0	245.0	245	1.3144612467940309	1		24701.76707530649	25074.0	15470.0	31743.0	1.4104709E7	3131.034179807782	-0.9811772290370248	-822.4966015720336	3.0971907823597756E-4	0.006751264004832493	1.349795080328841	1.3139918703169429	0.015059411328133786	1.0272476647844573	5.428070079877097	8.767666270466052	0.8873343394268427	0.9653423499577344
ID227899	227899	3	0.9722251296043396	93.71018071385764	8.311640840771691	0.0	26.0	26	1.2729445034579392	1		24462.67481203009	24902.0	17063.0	29304.0	1.3014143E7	2732.5057127707573	-0.9812320852750238	-936.1136511371296	-3.2633442484531866E-4	0.010201870201637857	1.3077898176564202	1.271334295035298	-1.1814030574068013	1.0286750092115702	5.090598122196478	8.89088750992239	0.80926069205643	0.9419525065963064
ID247865	247865	3	0.985012412071228	94.23066352167324	7.895250517527888	0.0	270.0	270	1.297081091478089	1		24663.030575539527	25081.0	16598.0	30544.0	1.3712645E7	2888.875627308042	-0.9811603605002581	-889.231826236473	0.017500013814205753	-9.574564444756173E-4	1.346882667249624	1.2801183413765813	1.529794064430519	1.0521548076572727	5.2854762949416205	8.615665534424028	0.8947801300028022	0.9720279720279715
ID228412	228412	3	0.9900404214859009	93.90930266947876	7.998954495135677	0.0	32.0	32	1.278873480594629	1		24476.26951672863	24788.0	15312.0	30814.0	1.3168233E7	2994.2328607561867	-0.9811814213002193	-852.4170869813154	0.005473765386265338	-0.004352354760401676	1.293431283901239	1.2816382904907309	0.8856731322625622	1.0092014989705034	5.138129383841633	8.835094430089326	0.8271656839281203	0.9465849387040279
ID235078	235078	3	0.9774137139320374	94.22513322399557	8.954038707489309	0.0	113.0	113	1.2404384258268482	1		24623.379921259857	24894.0	17407.0	30823.0	1.2508677E7	2847.2090371334725	-0.9812342464960176	-904.4092554097708	-0.0010898294452708949	0.004096076329128044	1.3314021948589783	1.1718368790671148	-1.3751948960335796	1.1361668322974197	4.833929309312617	8.312001193266195	0.8792228477870083	0.9704198473282447
ID242244	242244	3	0.9936401844024658	94.41324948832948	9.324722156771287	0.0	202.0	202	1.251367609913163	1		24452.516504854375	24895.0	16973.0	30635.0	1.2593046E7	2837.822003056318	-0.9812240532937717	-900.6058145862395	0.0245369167236959	-0.013313929857466584	1.4482994175349464	1.147268368721769	1.6571995387083749	1.2623893912010942	4.919485580273891	8.527717030410997	0.8500882119481987	0.9829059829059824
ID230985	230985	3	0.9805371761322021	94.04022577066408	8.932264806249638	0.0	63.0	63	1.2428754388359147	1		24602.821917808218	24926.0	17338.0	30618.0	1.2572042E7	2816.250094312424	-0.9813301644694136	-918.371411584982	-5.934731165507462E-4	0.013817975861774572	1.307848938713177	1.2082036977164365	2.126550826095733	1.0824738752124952	4.852941813970684	8.279617620924267	0.8895992087342296	0.9751671442215859
ID249417	249417	3	0.992578387260437	94.12297501320876	8.35782405754113	0.0	289.0	289	1.3230657107830972	1		24661.3079584775	25070.0	15936.0	31156.0	1.4254236E7	3044.2724934181965	-0.9812617563220283	-848.4349868228259	0.0029277421379773575	0.002606923276231897	1.3409698069181217	1.3201724027050512	-1.0503289203331294	1.0157535517107132	5.499366972344837	9.132136571149598	0.8286626597886834	0.9633638634471273
ID236616	236616	3	0.9905596375465393	94.32739405510448	8.600963553617856	0.0	132.0	132	1.2300272551631677	1		24572.31600000001	24783.0	16516.0	31662.0	1.2286158E7	2836.7469027257707	-0.98129385437726	-908.8040757854671	0.006320050606168168	0.03248046931167349	1.3805903640582395	1.1742868735806677	-1.4071082365281793	1.1756840641916617	4.753126164515846	7.974183761409136	0.9393268295000845	0.9950248756218906
ID238158	238158	3	0.9827297329902649	94.04399381109685	8.245567937404914	0.0	151.0	151	1.282417709507665	1		24597.360294117636	24982.0	16593.0	30646.0	1.3380964E7	2910.969960862359	-0.981245916850348	-884.2250204987855	0.011841757631321295	0.008916386101838838	1.3231927233212593	1.2717129742153606	0.05419198973237416	1.0404806352924578	5.166648140828728	8.772475396092505	0.843673547692981	0.962798937112489
ID239694	239694	3	0.9743355512619019	94.10760495296903	9.001686296651757	0.0	171.0	171	1.2645972363585012	1		24679.62500000003	25046.0	17196.0	30972.0	1.3030842E7	2807.909037133495	-0.9812209381077732	-918.4984571808335	-0.004972679496820066	-0.0038709737441672515	1.3430663840347483	1.217751122942767	1.554520673968101	1.1029071201257852	5.024054355893252	8.329667861724761	0.9099317608493539	0.9741935483870973
ID249934	249934	3	0.9936569333076477	94.14583226240161	8.30973633822731	0.0	295.0	295	1.3040609504357235	1		24686.74021352317	25124.0	15999.0	31078.0	1.3873948E7	3089.945651954767	-0.981208807475869	-834.3533181091728	0.0012480555932481339	5.983134263897868E-4	1.3159608034070465	1.299995263175498	1.3658021622172547	1.012281229542752	5.342513808915813	8.866192624076914	0.8540458615601777	0.9623287671232884
ID247378	247378	3	1.0	94.2613217879764	8.20152208902384	0.0	264.0	264	1.277689886189654	1		24827.525925925955	25261.0	15708.0	31801.0	1.3406864E7	3223.2004303438694	-0.9812202034937775	-804.9181626126568	0.015860492783115847	0.005341856916620627	1.3342753144122894	1.2744381356046428	1.3187813211709951	1.0469518112617193	5.128623131512597	8.350021650664457	0.9243478762046109	0.9853881278538811
ID229969	229969	3	0.990119218826294	93.84736276787426	8.144970343807968	0.0	51.0	51	1.290649727980875	1		24521.576853526236	24934.0	16381.0	31067.0	1.3560432E7	2946.163600672414	-0.9812079474006378	-869.1772846591575	1.5724173705427254E-4	-0.002061057680633269	1.3381934225371344	1.267514045803242	0.8925858048891763	1.0557622039518322	5.233191907131954	9.000390321834228	0.8118089540213043	0.9666374012291489
ID226390	226390	3	0.9697304964065552	94.11314396933598	8.652964849670646	0.0	8.0	8	1.2349375631309432	1		24749.449304174945	24922.0	17851.0	31163.0	1.2448973E7	2589.989650818921	-0.9813279157938422	-1004.4281206928048	-0.0030970684601575316	0.007961186093931583	1.3173524078716643	1.18584574559951	1.976978346215351	1.110896938122142	4.791151173831978	8.558714132960745	0.8219259579813862	0.9636711281070753
ID227413	227413	3	0.9751927852630615	94.23724264217279	9.227792534545065	0.0	20.0	20	1.296497740384281	1		24582.98558558559	24950.0	17212.0	30587.0	1.3643557E7	2748.6943811991723	-0.9811442953490389	-930.7397960738857	0.004973000687077066	0.003698382856207506	1.404849279539894	1.22803117715821	-1.307693735251733	1.1439850271479746	5.280723168777104	8.434556458112603	0.9327790124813189	0.9840566873339234
ID230484	230484	3	0.9822067022323608	94.15620328170655	8.796457388245532	0.0	57.0	57	1.248341323475901	1		24596.536964980558	24844.0	17263.0	31215.0	1.264262E7	2885.7351615502653	-0.9812320126659102	-891.2540100962286	0.009621458509449815	0.003501517079369698	1.3181668434424467	1.2069434510735064	-1.1390623026122588	1.092152944091965	4.895719949451324	8.719810402401956	0.8091189017380266	0.9590316573556799
ID238683	238683	3	0.9844580292701721	94.01987237509813	8.368424839000571	0.0	158.0	158	1.2877157625403537	1		24620.70018281537	24991.0	16350.0	30122.0	1.3467523E7	2950.9144484559706	-0.9812413764295325	-872.8681782984755	-0.003443148927150772	0.007699672546381112	1.3564899987887387	1.2514718177243636	-0.7336616000205883	1.0839157379151667	5.2094262763093715	8.562917113205451	0.8928043136718508	0.9673433362753748
ID243801	243801	3	0.9968382120132446	94.01818476093959	8.399728912748213	0.0	221.0	221	1.3207766680465725	1		24544.06412478336	24940.0	15590.0	31623.0	1.4161925E7	3105.4099911114436	-0.9811249948389172	-821.6649989322347	0.006116721402768725	-0.003275380038812355	1.360687920418117	1.3003137397608295	-0.661256054135352	1.046430471978549	5.480354467686775	8.793455445038944	0.8906342220212333	0.9648535564853558
ID226904	226904	3	0.9844968914985657	93.87734072198374	8.740065112403526	0.0	14.0	14	1.2628013577202977	1		24518.263257575763	24870.0	17305.0	29847.0	1.2945643E7	2879.882800037031	-0.9812035049106663	-888.8471838104974	0.001657812102070264	0.008421603209261665	1.3267349477052377	1.2265670155730135	-0.8006812164469399	1.0816652745919708	5.009794977399708	8.377964713267158	0.8969180485408981	0.972324723247233
ID232032	232032	3	0.9758678674697876	93.89728726577668	8.378829747780717	0.0	76.0	76	1.259201916600178	1		24565.775862068946	24853.0	16954.0	29989.0	1.2823335E7	2897.3964336313534	-0.9812704193676894	-888.4095395561919	-0.005845454784817777	0.0045786661700533155	1.3429405156403293	1.217658571221301	-0.6914246394414207	1.1028875806239935	4.981276220412612	8.304525645411713	0.9076550485506605	0.9739776951672862
ID241760	241760	3	0.9889333248138428	94.10931323660849	8.660350783884601	0.0	196.0	196	1.2800559805981568	1		24608.481481481474	24860.0	16771.0	31282.0	1.328858E7	2858.45277660735	-0.9812369714181318	-900.4399445457118	0.011448172744067673	0.008582681311908752	1.3432895381325431	1.250706428267472	-0.986247506996786	1.0740246534059323	5.147635636170664	8.690163084272614	0.8565679280166261	0.9635231316725981
ID248933	248933	3	1.0	94.2454403109467	8.01903682625212	0.0	283.0	283	1.2912357210771195	1		24664.76811594203	25021.0	16075.0	31311.0	1.3614952E7	3090.545006329844	-0.9812111714128914	-833.5559193190932	0.008627421766710192	-4.808523759028553E-4	1.3587869530976642	1.277646299919597	1.3170497654052977	1.063507915440426	5.237945033296462	8.414477119654263	0.9296437052689662	0.9830508474576272
ID239204	239204	3	1.0	94.33526585406288	9.197858099039307	0.0	165.0	165	1.2586010089464872	1		24663.09541984732	25050.0	16934.0	30484.0	1.2923462E7	2924.9411659945663	-0.9811479867526022	-877.6820668665263	0.02411787004582012	0.004425565415322484	1.3705779916526863	1.183400783392067	-1.4666264489722909	1.1581689068382224	4.9765230942480905	8.803464329705303	0.8069166374495368	0.963201471941122
ID225899	225899	3	0.9817180633544922	94.19832386089293	9.110221144546376	0.0	2.0	2	1.2610029214537501	1		24897.13358778627	25218.0	17418.0	31551.0	1.3046098E7	3003.5505562382764	-0.9811922927512475	-864.8935747632877	0.0050936937704339595	8.30206108868517E-4	1.353260944237106	1.2007706853909954	-1.4469813989273963	1.1269936555758409	4.995535598906155	8.258630839601048	0.9203983151160283	0.9794967381174281
ID237675	237675	3	0.9783611297607422	94.07873995225896	8.371711236464673	0.0	145.0	145	1.2561945038597087	1		24695.91295938104	24969.0	16483.0	31005.0	1.2767787E7	2872.2598843392357	-0.9812760643943611	-901.2087827160436	-0.002310769436009109	0.005217285161655271	1.30066574262386	1.2479068999685876	2.403720406777503	1.0422778675689672	4.95751058959003	8.534668538063183	0.8552640089511715	0.9648473635522661
ID229487	229487	3	0.9824079871177673	94.12442336599153	8.695760727066482	0.0	45.0	45	1.2513676099131643	1		24618.58139534883	24782.0	17008.0	30998.0	1.2703188E7	2974.238799111234	-0.9812524106210712	-866.4679211698868	-0.0015143568398728736	0.003896104135960756	1.3103759043574177	1.1993097627641955	-1.168522250304032	1.0926083861247275	4.919485580273903	8.717011916908739	0.813568783715798	0.9460694698354662
ID236142	236142	3	0.9800346493721008	94.24647756461076	8.463032590119507	0.0	126.0	126	1.2483413234759015	1		24604.39688715953	24854.0	16901.0	31204.0	1.264666E7	2795.6713801795822	-0.9811936433600935	-918.3466737072009	-0.0017958846363719388	0.02535314652702781	1.3565651803147134	1.1709384457029748	-1.265966000925036	1.1585281748096479	4.895719949451326	8.365435752313928	0.8791222960025697	0.9689557855127001
ID248430	248430	3	0.9968495965003967	94.1939124396558	8.639174481722295	0.0	277.0	277	1.2959141266970982	1		24646.553956834516	24886.0	15330.0	32093.0	1.3703484E7	3081.365702067219	-0.9811701526313032	-833.5669473160734	0.00879600715086451	-1.2571655474866058E-5	1.3372650045448942	1.309720000593144	-1.5266465041984822	1.0210312157860273	5.275970042612588	8.335167978047814	0.9542968094449924	0.9946236559139782
ID233581	233581	3	0.9797864556312561	94.53269054200314	8.765073478093008	0.0	95.0	95	1.1765903489857779	1		24220.586956521714	24599.0	17326.0	30064.0	1.114147E7	2352.899563571833	-0.9812950876709887	-1080.0782431452997	0.10606266501183795	0.011410994340306669	1.3703868619948056	1.1539459566957893	-1.3839733211085201	1.1875658942631713	4.349110440531994	8.189123378320698	0.8149584584102276	0.97547974413646
ID241261	241261	3	0.9855335354804993	94.1949780051204	8.617837549672194	0.0	190.0	190	1.2788734805946287	1		24579.090740740758	24802.0	16208.0	31437.0	1.3272709E7	2962.260637192468	-0.9811696136216116	-864.6839531754161	0.0023822034248155675	0.0014494744398538344	1.3204962437442889	1.2600316340233884	-1.3247032565104135	1.0479865807240345	5.1381293838416315	8.500063850700496	0.8936563054444392	0.9738738738738738
ID243315	243315	3	0.9957712292671204	94.10646267746672	8.376969416983313	0.0	215.0	215	1.3081153358134876	1		24524.909734513276	24903.0	15960.0	31485.0	1.3856574E7	3062.7994068134294	-0.9812057449932613	-836.0915343336821	-0.005491997160878866	0.0028282296691087413	1.3455184110064602	1.3012618880998343	-1.341052532552237	1.0340104657727671	5.375785692067427	8.680980441849169	0.8964256103140827	0.9716494845360828
ID234098	234098	3	0.9904924631118774	94.10341444028916	8.166746146057461	0.0	101.0	101	1.2483413234759009	1		24548.227626459153	24928.0	16229.0	30822.0	1.2617789E7	2910.265190373487	-0.9813147291622227	-885.9852522869	-0.0017641152002264735	0.004625425022411177	1.2978455768449708	1.219416238295582	-1.1739744624386943	1.0643171183770785	4.895719949451323	8.819446876677135	0.7909403533947842	0.9537037037037035
ID234608	234608	3	0.9797428846359253	94.08318318417683	8.883868599794795	0.0	107.0	107	1.281237389230426	1		24502.487084870856	24844.0	16990.0	30902.0	1.3280348E7	2871.0998251424	-0.9812779772179786	-894.6046569655342	0.0034045959482946965	-7.595146798659632E-4	1.3144026588561875	1.2677875044927995	-1.4927988673518409	1.0367689018847344	5.157141888499698	8.61078494821078	0.8740443270009775	0.9653024911032034
ID233078	233078	3	0.9951110482215881	94.21772132319987	7.929952560297029	0.0	89.0	89	1.2343248428932099	1		24589.779324055653	24826.0	14782.0	31193.0	1.2368659E7	3046.0490766075222	-0.9812397964702537	-844.4721640570963	-0.001116410280274779	0.01064168034165392	1.3014027525555496	1.2133928234052338	-1.4403698583519569	1.0725320996240335	4.78639804766746	8.353175955194178	0.8620161795174367	0.9701348747591522
ID245365	245365	3	1.0	94.09680337707951	8.317753221567967	0.0	240.0	240	1.3104264954526097	1		24722.54049295776	25159.0	15447.0	31325.0	1.4042403E7	3117.5833982864046	-0.9811515010492226	-825.5897935991254	0.003071942198948624	0.013431706348243973	1.3639694842668155	1.2947401812235355	-1.4865691988400798	1.0534696490054538	5.394798196725486	8.56943486143085	0.9231679187788625	0.9784482758620685
ID246906	246906	3	1.0	94.21007460379676	8.366584358239859	0.0	258.0	258	1.2959141266970986	1		24720.900900900917	25124.0	15744.0	31556.0	1.37201E7	3052.492448936024	-0.9812525099509704	-847.7686252918256	0.0027881990327821254	0.006771249737243059	1.3485637460288296	1.2770262513971602	1.4540068440070069	1.0560188128892434	5.275970042612593	8.64571991154289	0.8869718996535355	0.9719789842381789
ID246392	246392	3	0.9912016987800598	94.16743969643082	8.648837266379156	0.0	252.0	252	1.308115335813487	1		24724.90586145648	25094.0	16019.0	31653.0	1.3920122E7	3079.0307996997035	-0.9812481081620579	-840.3967269690116	0.003543188235633167	0.007414082044929977	1.3324930586126666	1.3075238159965688	-1.4698474920493587	1.0190965872365902	5.375785692067422	8.59109400548115	0.9152818885209738	0.9783737024221449
ID242813	242813	3	0.9812143445014954	94.14040920767982	8.731583795234384	0.0	209.0	209	1.288303090170682	1		24535.150909090913	24931.0	16706.0	30529.0	1.3494333E7	2791.5202132613217	-0.9812564923177044	-920.2580538646139	0.00926530696729744	0.003528876984984555	1.3267211328402773	1.282940874034922	-1.4952578327489794	1.034124923206838	5.214179402473886	8.721422299657476	0.8614323990104512	0.9597550306211727
ID231555	231555	3	0.9837541580200195	93.95159027619283	8.47162318389251	0.0	70.0	70	1.2871281669074144	1		24617.519195612433	25009.0	16787.0	30606.0	1.3465783E7	2786.9116279943105	-0.9812726330755059	-925.6867565596227	-0.001906302065446251	0.0029647091235808173	1.3281997944458608	1.259095060960962	-0.7160990566127166	1.0548844448902508	5.204673150144857	8.728518077796076	0.8584644077922968	0.9647577092511017
ID232579	232579	3	0.9776043891906738	93.95065909931776	7.7815220375738905	0.0	83.0	83	1.2776898861896546	1		24430.690166975877	24812.0	17836.0	29268.0	1.3168142E7	2584.2311337270035	-0.9813462260760831	-994.6949771789591	0.0024001841669783583	0.006257467840845154	1.362215613918009	1.2266862245689478	0.8667096063914778	1.1104841536772663	5.128623131512603	8.426154446082379	0.9077198243622815	0.9738267148014446
ID237187	237187	3	0.9713770151138306	94.00855738760845	8.72541620647815	0.0	139.0	139	1.2841861558217402	1		24614.63138686133	24933.0	17030.0	30871.0	1.3488818E7	2738.9404927682012	-0.9812024423229817	-938.2054034590196	-0.00746254983385853	-0.008117820626630733	1.3029713254950166	1.297264916115063	-0.8542120695104323	1.004398800359947	5.180907519322276	8.436107376915603	0.9148112700456918	0.9828674481514879
ID242307	242307	3	1.0	94.4520521247895	9.142377916655645	0.0	203.0	203	1.2139315899937215	1		24447.05371900825	24818.0	16387.0	30788.0	1.1832374E7	3050.4342434664695	-0.9813201892321929	-842.0407636509643	0.06189331243207134	0.006856918072851425	1.3703316094299889	1.1418925947727656	1.802805058963293	1.2000529784525682	4.629544884238429	8.437092841656252	0.8172642595120841	0.9739999999999995
ID228992	228992	3	0.9926678538322449	94.48941890253988	9.210599188643224	0.0	39.0	39	1.1849191622031645	1		24074.103225806444	24733.0	16618.0	29055.0	1.1194458E7	2791.914066212383	-0.9812214457688722	-901.1206586514041	0.16768893974548232	0.005147206697301296	1.3110026725674513	1.2699918992521202	2.0605691225983036	1.0322921534692322	4.410901080670698	8.27248222542963	0.8099635906693775	0.9696969696969693
ID244871	244871	3	1.0	94.06879462139632	8.5801301331488	0.0	234.0	234	1.3092714255979623	1		24580.89184397165	24945.0	15305.0	31585.0	1.3863623E7	3104.9152416625643	-0.9813558784973243	-833.4172517106506	0.015670965475936566	-0.0019315366960619346	1.3386525704632242	1.3108146588537861	0.23615131165173253	1.0212371073373412	5.385291944396456	8.834661433322278	0.867040320558401	0.9716981132075473
ID240774	240774	3	0.9817802309989929	94.21120129990763	9.114443887603645	0.0	184.0	184	1.2776898861896542	1		24602.80333951762	25033.0	16575.0	30138.0	1.3260911E7	2881.6972194521913	-0.9812586516660164	-894.0234482674371	0.009435128664678688	0.005538831423629489	1.3507079264797337	1.2541066695054444	-1.3412952846731427	1.0770279429359737	5.128623131512599	8.38674319650447	0.9162710409042747	0.9809090909090911
ID245893	245893	3	1.0	94.09803930478766	8.507778819980736	0.0	246.0	246	1.3304779016127088	1		24724.765008576313	25049.0	15296.0	32255.0	1.4414538E7	3126.1711946332903	-0.9811775803231403	-824.5586933884028	-0.004232077458979562	0.013174984469707123	1.370085162744907	1.3176850735331742	1.8983580133044364	1.039766777558791	5.561157612483541	8.643981000827278	0.9352925189610157	0.9831932773109244
ID235652	235652	3	1.0	94.39982709795848	9.226088508836488	0.0	120.0	120	1.2483413234759002	1		24479.750487329406	24918.0	17005.0	30170.0	1.2558112E7	2980.4905099344523	-0.9810975272435453	-852.5950355638461	0.049708483682114744	0.0015037367972308953	1.4009744683170713	1.183816750062013	1.8371697852675533	1.1834386261587215	4.895719949451317	8.441970884425153	0.8632542614186421	0.9800190294957178
ID244360	244360	3	0.9968414902687073	94.06763120413517	8.602215149515933	0.0	228.0	228	1.3063792828444194	1		24542.441489361696	24874.0	15342.0	31530.0	1.3841937E7	3106.929634419031	-0.9812735691157817	-827.8495777203213	0.010554932412824639	0.003024961444274804	1.3268013114836417	1.3125256988197092	1.7705016421481998	1.010876444306401	5.361526313573877	8.75773186127585	0.8784458947734879	0.9707401032702236
ID227983	227983	3	0.9825522303581238	93.93434792671232	8.641405379559863	0.0	27.0	27	1.2622021636852723	1		24491.860687022916	24796.0	16615.0	31134.0	1.2833735E7	2924.5902227482316	-0.981268808925623	-877.4236833250199	0.0014893670923956197	-0.0012411672838426957	1.2778279115613222	1.2608080958443628	-1.428468146812179	1.0134991326380731	5.005041851235192	8.65553653092951	0.839517183825144	0.9598906107566096
ID228493	228493	3	0.9898978471755981	93.8824519767923	8.620090341675507	0.0	33.0	33	1.2853637683166224	1		24499.261029411755	24779.0	15987.0	31572.0	1.3327598E7	2904.983240232057	-0.9811770385107816	-879.2224566151204	-0.0025854676100804533	-8.298258172823247E-4	1.3429465509197143	1.246733803106153	-0.2880286717335374	1.0771718450032026	5.190413771651308	8.562279529310402	0.889678387473193	0.9723953695458594
ID247948	247948	3	0.9937233328819275	94.30175380355864	7.920653887326502	0.0	271.0	271	1.2883030901706818	1		24608.380952380925	25038.0	16471.0	30695.0	1.3436176E7	2940.6323213051323	-0.981231523771962	-875.0135698899147	0.02729148236972017	0.002896967006176126	1.3902912875608413	1.2429966710864329	1.4455003772357793	1.1184996065561998	5.214179402473884	8.544276167524178	0.8975223650817532	0.9733806566104699
ID235155	235155	3	0.9931521415710449	94.34300774991156	8.625451564231971	0.0	114.0	114	1.22076719431576	1		24637.797570850184	24861.0	16899.0	31354.0	1.2171072E7	2884.4670386174216	-0.981145270241325	-888.9540241298498	0.02155331666405842	0.0019374107449998046	1.3376041963092005	1.1607985521790907	-1.290101717479301	1.152313804835649	4.681829272048108	8.006613060369146	0.9177571049938259	0.9889558232931724
ID240272	240272	3	0.974331796169281	94.06916180436983	8.756651353588508	0.0	178.0	178	1.2711604177830764	1		24675.8280373832	25006.0	16906.0	30811.0	1.3201568E7	2819.150194750318	-0.9812795730788442	-917.6150464663735	-0.006599599508966361	0.001282592510810182	1.3220794953071322	1.2354945059308453	-1.2255427908729444	1.070081241932397	5.076338743702927	8.51938814235677	0.878908467727437	0.9665158371040726
ID249493	249493	3	0.9968224763870239	94.34100527050663	8.463579373345617	0.0	290.0	290	1.250762938406532	1		24588.225680933858	24919.0	16337.0	31972.0	1.2638348E7	2939.5607619736847	-0.9813161686447571	-878.6537371855073	0.01862549950755194	0.035378164898863064	1.394934733226141	1.1897597449853505	1.5487733830525932	1.1724507734486485	4.914732454109389	8.29856160904149	0.8968175527068333	0.9819563152896484
ID231067	231067	3	0.9635714888572693	93.83206274563054	8.43002870351579	0.0	64.0	64	1.2537833797484965	1		24568.421965317928	24885.0	17636.0	29317.0	1.2751011E7	2525.051636992397	-0.9812697374588256	-1019.4866304916995	-0.010416558623786348	-0.005182992842673554	1.2942140733831868	1.2338672317751074	0.044513879305260566	1.0489086994564734	4.938498084931967	8.409660677548622	0.8775013801740369	0.9719363891487375
ID239775	239775	3	0.9787225723266602	94.0593549802153	8.723942657468083	0.0	172.0	172	1.2723500861930002	1		24698.07303370787	24944.0	16771.0	31460.0	1.3188771E7	2851.246381012642	-0.9812534363065725	-906.8132098668324	0.00431138139353818	-0.004142545750244852	1.3201611878712813	1.2455965505419124	1.8056966189796049	1.0598625913799526	5.085844996031961	8.554249064182173	0.8733919845776595	0.9579230080572969
ID238237	238237	3	0.991091251373291	94.14274310148421	8.012264686606452	0.0	152.0	152	1.2651952960922686	1		24621.229323308275	25023.0	15972.0	30629.0	1.3098494E7	3042.168331054035	-0.9811182834297169	-841.0782116360397	-0.008623979026856753	0.0014908018941807378	1.318240692423466	1.234788110440975	1.4667569316067879	1.0675845363887475	5.0288074820577675	8.234318300891214	0.9320078541574479	0.9787234042553192
ID236700	236700	3	0.9811395406723022	94.1001052772632	8.877469837490027	0.0	133.0	133	1.254386595265593	1		24631.308139534893	24941.0	17270.0	30594.0	1.2709755E7	2920.088967924404	-0.9811464183402621	-877.9329437970063	0.005313669969464855	-0.011396971227150002	1.3597813069244808	1.1911724579952974	-1.2071997960067078	1.1415486462916935	4.943251211096482	8.54111854032376	0.8515164586173684	0.9656453110492108
ID230050	230050	3	0.9835979342460632	93.75036830260133	8.368130570550436	0.0	52.0	52	1.2900634687055759	1		24513.547101449283	24934.0	16404.0	30442.0	1.3531478E7	2926.8310101272928	-0.9811507641857516	-871.9277598201853	0.003976618521500081	-0.002307722274326504	1.3195643848472294	1.2833699591096976	-1.2690358908835186	1.028202643735436	5.228438780967437	8.988159428308109	0.8132804955944113	0.9666080843585241
ID227489	227489	3	0.99683678150177	94.37621683415519	9.2183415247269	0.0	21.0	21	1.2675847133220637	1		24510.759398496262	24933.0	16898.0	30935.0	1.3039724E7	2818.15162581251	-0.98131880281499	-913.7509099450103	0.03803846094409576	0.007552251423934207	1.4204673538613952	1.1931080800204124	1.8125051631910685	1.1905605013060452	5.047819986715827	8.860910276239961	0.8078989522416137	0.966333030027297
ID247457	247457	3	1.0	94.30166387753533	8.07434633794462	0.0	265.0	265	1.275319401984285	1		24753.95724907062	25168.0	16384.0	31180.0	1.3317629E7	3174.540208944627	-0.9812046970217061	-814.1493633413475	0.04144207777761477	0.0034326926139795623	1.3466310682368685	1.2711133599645061	1.373386845885926	1.0594106793704623	5.109610626854535	8.657549336033517	0.8566584837620953	0.9728506787330317
ID230567	230567	3	0.9936660528182983	94.39907287567127	9.19781006209269	0.0	58.0	58	1.2616026850650468	1		24469.12357414448	24922.0	17374.0	30311.0	1.2870759E7	2676.6008831272334	-0.981119996714996	-950.1339901314492	0.04283950097929187	0.003757083550260817	1.4347774466519903	1.1756649607171221	1.765642962468279	1.2203965369324412	5.000288725070667	8.700074169116032	0.8301547092540648	0.9678012879484815
ID243879	243879	3	0.9968328475952148	93.94685716066445	8.533427132301403	0.0	222.0	222	1.319057279162233	1		24564.20869565216	24902.0	15488.0	31974.0	1.412442E7	3131.302443823937	-0.9812290902600707	-820.1491722919177	0.003225070464690953	0.0013782773145114	1.360808111098633	1.299135460571936	-0.06401179463011829	1.0474720707720087	5.466095089193226	8.762186924729457	0.8946682367211247	0.9696458684654301
ID226470	226470	3	0.9857326745986938	93.85076242522425	8.726945126618187	0.0	9.0	9	1.2765051943389982	1		24763.474860335198	25101.0	16918.0	31160.0	1.3297986E7	2929.3857055317144	-0.981208349541067	-882.7979844085871	-0.005257583132472082	0.0019538720246570613	1.28991538915477	1.2816262827897833	-1.4896239445220671	1.00646764698594	5.1191168791835695	8.497128075271753	0.8909648706180489	0.9720216606498198
ID238758	238758	3	0.9951345920562744	94.06302582789793	8.460524424243495	0.0	159.0	159	1.2906497279808749	1		24613.108695652187	24935.0	15553.0	31377.0	1.3586436E7	3101.5736136815717	-0.9813310693656144	-834.2773998739497	-0.0030409725922033093	0.019616710389612855	1.3458859933909944	1.2608803830881505	-1.006536511766146	1.0674176642312794	5.233191907131952	8.86174545235594	0.8374096919897072	0.9590592334494776
ID250024	250024	3	1.0	94.25903602065671	8.756491237354552	0.0	296.0	296	1.2859521701640189	1		24678.348540145984	25000.0	15450.0	31842.0	1.3523735E7	3214.083181170382	-0.981217630029385	-802.2392918848044	0.017515783995861824	0.009240449216523002	1.3506896034203875	1.2729160590687443	-1.3477690095554455	1.0610987219444319	5.195166897815818	8.82136365338084	0.8389535505161496	0.9629955947136563
ID226991	226991	3	0.915736734867096	94.05403684118637	8.868586386303484	0.0	15.0	15	1.2404384258268486	1		24575.045186640462	24843.0	18433.0	29639.0	1.2508698E7	2258.3383533104357	-0.9813043081208486	-1142.3454970109603	0.0038873882220858565	-0.0015483939469023934	1.296446468352968	1.2194141143525719	-1.5559122101133627	1.0631716109348917	4.83392930931262	8.128015000036408	0.9194776268293072	0.988338192419825
ID249005	249005	3	1.0	94.20434419585773	8.708459738872943	0.0	284.0	284	1.294161706521936	1		24616.326714801453	24965.0	15700.0	31772.0	1.3637445E7	3067.7914032391022	-0.981161656877779	-835.8441013970801	0.009055593923398792	0.007139235767558427	1.3369055495994566	1.2951028980336894	-1.550000091697188	1.0322774751174095	5.2617106641190405	8.467748559371103	0.9221486180883633	0.9787798408488068
ID239287	239287	3	0.9835364818572998	94.03988535166243	8.944274460159647	0.0	166.0	166	1.2723500861930002	1		24673.823639774866	25047.0	16803.0	31170.0	1.3151148E7	2921.7170103190133	-0.9812886860007757	-885.769674556741	0.00266145218252087	-9.655077848792499E-4	1.333817277688536	1.2319598371531517	1.7660214151800706	1.0826791892589285	5.085844996031961	8.701502699425165	0.8440816623516306	0.9494232475598938
ID241845	241845	3	0.9726795554161072	94.02300116000357	8.641328742178704	0.0	197.0	197	1.2675847133220648	1		24570.059925093632	24916.0	17163.0	30641.0	1.3120412E7	2767.674950305505	-0.9812118979550796	-927.258928308272	0.019918239516428588	0.004746650456111532	1.3321508578975372	1.235823295697007	-0.9216840955556531	1.0779460644057541	5.047819986715835	8.327920675714543	0.9146197249323836	0.977900552486188
ID232116	232116	3	0.9762105941772461	94.06227549179954	8.839969772684256	0.0	77.0	77	1.2531798738749034	1		24550.951830443173	24832.0	17173.0	30316.0	1.2741944E7	2851.7314146640424	-0.9812905800773922	-903.0816489096769	0.008026880039437204	-0.005211814817885571	1.3295364204170474	1.2165838663272803	1.4842602765569908	1.0928440341977879	4.933744958767452	8.336193378891322	0.8921769493252895	0.9691876750700283
ID236219	236219	3	0.9706640839576721	94.3102692060705	8.931365890010841	0.0	127.0	127	1.2176648584382126	1		24457.093877551033	24743.0	17895.0	29833.0	1.1983976E7	2454.545793109937	-0.9811761655481797	-1038.7298269810337	-0.004904655509776857	0.007684248892413193	1.330429975673616	1.1343201502980262	-1.2575547593278835	1.172887544423913	4.65806364122553	8.199863456438411	0.8705666793157394	0.9674234945705824
ID225982	225982	3	0.9678991436958313	93.75618320724499	8.672190396981208	0.0	3.0	3	1.2434839458191695	1		24840.21960784315	25212.0	17456.0	30425.0	1.2668512E7	2775.04928199356	-0.9812756352372433	-938.2069575594036	-0.003851729147401093	-0.0010371014952821216	1.3109697444981554	1.206367800217401	-0.6334125019092018	1.0867081699809162	4.8576949401352	8.190534645470674	0.9099459545796136	0.977055449330784
ID234684	234684	3	0.9826356172561646	94.14571495490392	8.99366555039332	0.0	108.0	108	1.2616026850650475	1		24502.8110687023	24879.0	16791.0	30839.0	1.2839473E7	2981.1066644983134	-0.9812773779794448	-861.5758333820173	6.631485057285404E-4	0.003395815503482662	1.3373067442622473	1.224986218236325	1.43152130210271	1.0916912568923722	5.000288725070671	8.202739992343236	0.9338713557550721	0.9822595704948648
ID229569	229569	3	0.9792542457580566	93.74949036082177	8.290956215270773	0.0	46.0	46	1.2765051943389985	1		24551.26815642455	24914.0	16984.0	30116.0	1.3184031E7	2883.507452772888	-0.9812728420353246	-892.2791662781111	-8.86414496683861E-4	0.004925740157514743	1.3429127266251402	1.246924919311124	-0.7677057946257633	1.0769796206872226	5.11911687918357	8.648047921188565	0.8601391877235598	0.9764279238440622
ID237760	237760	3	0.9832445383071899	93.99891688209884	8.871307583910285	0.0	146.0	146	1.2675847133220641	1		24573.24339622642	24910.0	17089.0	31137.0	1.3023819E7	2819.642795889557	-0.9812379131658022	-911.5732302607706	-5.885672057665295E-4	-5.635117990700261E-5	1.3339884259498096	1.2322791635189894	1.5734989228258471	1.0825375170187668	5.0478199867158295	8.366478630825144	0.9062088738948171	0.9788018433179723
ID248519	248519	3	1.0	94.1251910399681	8.51024841553518	0.0	278.0	278	1.314461246794031	1		24684.087565674254	25020.0	15753.0	31454.0	1.4094614E7	3083.660355049052	-0.9811374850467219	-832.7426500416651	0.005771735469889373	-0.005025121628484581	1.355948149974384	1.316944284178936	-0.1273836263422714	1.0296169445161951	5.428070079877098	8.747486156779795	0.8914331541807158	0.9702633814783352
ID234182	234182	3	0.977874219417572	93.97179367805586	8.281612887723918	0.0	102.0	102	1.2645972363585014	1		24536.723484848488	24886.0	16825.0	30618.0	1.295539E7	2796.3870508559876	-0.9811968561611658	-915.7458552573829	7.205085217891148E-5	-7.659396099256024E-4	1.3175034056681032	1.2319849485662557	-0.7029201658912738	1.0694151801135	5.024054355893254	8.596361417238302	0.8543481058961723	0.9609090909090906
ID241349	241349	3	0.9910255074501038	94.12043517966013	8.60914211607243	0.0	191.0	191	1.2747260921582761	1		24571.763500931105	24845.0	16438.0	31035.0	1.3195037E7	2936.8117405718826	-0.9812701648586507	-876.6875807904469	0.004058029712617175	1.0824925856851896E-6	1.3004861534818655	1.2858757067571938	-0.9412399495755901	1.0113622542582419	5.104857500690019	8.38587962404841	0.9122129631143421	0.9701897018970189
ID243397	243397	3	0.9968046545982361	94.05716374422519	8.459317702933175	0.0	216.0	216	1.3046409197552282	1		24510.574468085102	24927.0	15862.0	31514.0	1.3823964E7	3086.4160750051733	-0.9811951424942916	-828.7324723839718	-0.0094204658135366	-0.005001645254759131	1.3392908285944802	1.313255730190552	0.04041242849684869	1.0198248504121512	5.347266935080333	8.55881901819389	0.9173055951940008	0.9774109470026068
ID233675	233675	3	0.984143078327179	94.0322984507739	8.443322530519072	0.0	96.0	96	1.2639988936534385	1		24500.157794676834	24757.0	17018.0	30782.0	1.2887083E7	2818.8520250028982	-0.9812753493211878	-910.9693465191381	0.00210008628145703	0.01275319077669327	1.3424896004346838	1.222146369490679	-0.8841752893649963	1.0984687546011016	5.019301229728742	8.855903217856884	0.804243206320817	0.9522091974752037
ID245450	245450	3	1.0	94.05169950919104	8.572291813332097	0.0	241.0	241	1.320776668046572	1		24696.85615251298	25076.0	15577.0	31655.0	1.4250086E7	3106.2807753507473	-0.9811523444842548	-827.7707372867071	0.011780579503192523	-0.012686092527864063	1.3640691562145657	1.3179280964511702	3.080944951914146	1.0350103013113092	5.480354467686771	9.137236093512634	0.8248762893404555	0.9497528830313019
ID246985	246985	3	0.9911676049232483	94.09867804729764	8.542017742354872	0.0	259.0	259	1.3121571937574943	1		24753.367775831888	25166.0	16166.0	30868.0	1.4134173E7	2994.701122294521	-0.9812548260806723	-865.3725923323447	0.02995599607457268	0.007124672404620162	1.3633864957284143	1.3179551583094478	3.1145639061518984	1.0344710797879055	5.409057575219036	8.672348286163665	0.9037702601030553	0.972649572649573
ID233164	233164	3	0.9899932146072388	94.33527841000314	8.517773004611948	0.0	90.0	90	1.2170434422923895	1		24827.441478439425	24997.0	16912.0	32075.0	1.2090964E7	2886.32635353299	-0.9812085429645065	-898.2917130973749	3.1766347041084096E-4	0.021824038406248573	1.4071677306666344	1.0811106363957057	-1.3620128653329273	1.3015945670074658	4.653310515061017	8.149988112676018	0.880355227467081	0.9750996015936253
ID242898	242898	3	0.9968531727790833	94.1868170934401	8.379208804230819	0.0	210.0	210	1.304640919755228	1		24598.735815602828	25012.0	15653.0	31525.0	1.3873687E7	3125.3635797409356	-0.9810520626098467	-815.0276662533819	-2.2796286586229287E-4	-0.005061759554924651	1.3573578440374137	1.2751904189841234	1.6895468870165267	1.0644354159426235	5.347266935080331	8.638590031506451	0.9004425328740385	0.9774109470026063
ID244946	244946	3	0.9946749806404114	94.08522704268022	8.583923465323569	0.0	235.0	235	1.3081153358134874	1		24587.84885764498	24900.0	15388.0	32134.0	1.3990486E7	3084.8922930161	-0.9812177622225643	-832.7767504430981	0.0031924255172888463	0.006031848474916416	1.3424638575978893	1.3051797656538722	-0.5507309986743445	1.0285662503550523	5.375785692067426	8.683805395554163	0.8958424675951981	0.9674935842600515
ID237265	237265	3	0.9769313335418701	94.03839079726973	8.30353476243013	0.0	140.0	140	1.261602685065048	1		24668.47238095238	24956.0	17072.0	30920.0	1.2950948E7	2882.519273205271	-0.9812645279656068	-896.4405477855933	0.007564458187369008	0.003430393068452656	1.3421470815730707	1.2130755243196025	-0.6278897415895404	1.1064002650006994	5.000288725070676	9.114651766051466	0.7563534367922543	0.9477477477477482
ID229072	229072	3	0.9905319809913635	94.10854906370976	8.54064198107296	0.0	40.0	40	1.2657930732558333	1		24596.591337099828	24799.0	15836.0	31427.0	1.306079E7	3073.4724625352596	-0.98127809920692	-838.9146168406565	0.0038931747412708226	0.006910295224001232	1.3280184874393954	1.2303300324065216	-1.272427772830519	1.0794002035712285	5.033560608222285	8.340231157414046	0.9093456442761964	0.9697802197802198
ID235734	235734	3	0.9762092232704163	94.0946371134494	8.32837778078979	0.0	121.0	121	1.2693738246053103	1		24548.391713747616	24852.0	16612.0	30734.0	1.3035196E7	2831.898901072119	-0.9812559875284945	-907.6011772847278	1.7036076431005656E-4	3.332671621398493E-4	1.2920282468022009	1.2535921945878692	-0.9609556138300679	1.0306607303238418	5.062079365209379	8.631220044094631	0.8538752719203361	0.9629294755877033
ID231637	231637	3	0.990459144115448	93.94834251425904	8.24274542314415	0.0	71.0	71	1.274726092158277	1		24661.86431226765	25038.0	16330.0	31334.0	1.3268083E7	2991.905815984546	-0.9812407843889913	-862.3208709832193	0.005756980317212725	0.0018599802819776674	1.3367325105250751	1.260881206075482	-0.37746261343159376	1.0601573757179568	5.104857500690025	8.623527950594795	0.8626279723089694	0.9737080689029922
ID246485	246485	3	1.0	94.17607692802933	8.631960576988158	0.0	253.0	253	1.3040609504357235	1		24741.09786476869	25073.0	15667.0	32052.0	1.3904497E7	3122.8540700759754	-0.9812204485265377	-827.9014579069947	0.007280075465167782	0.012976769326569404	1.3370869615878394	1.308275053718999	-1.5262258039149552	1.0220228214143023	5.342513808915814	8.701966635223	0.8865856339125021	0.9790940766550524
ID242393	242393	3	0.9755061268806458	94.16904606878182	8.812369756558057	0.0	204.0	204	1.2471287526958375	1		24664.482421875	24879.0	17264.0	31152.0	1.2628215E7	2929.8153251051062	-0.9812631517647733	-881.7606364018638	0.005392254333744178	0.006325102778397109	1.3455216919436925	1.193326555826861	1.8251912904809464	1.1275385479135465	4.886213697122291	8.188350878700945	0.9157763679681292	0.9781160799238819
ID245977	245977	3	1.0	94.10743041704937	8.626064390026164	0.0	247.0	247	1.3046409197552278	1		24696.90569395016	24990.0	15332.0	32339.0	1.3879661E7	3166.55681805958	-0.9811963170933274	-813.9509689302055	-0.0036029515185465855	-0.003268400310740389	1.3213334784771908	1.311027169070084	1.3793142094887396	1.0078612477683564	5.347266935080329	8.746704645830338	0.878320066831532	0.9689922480620157
ID232664	232664	3	0.9870172142982483	94.0479194905106	8.970494457519486	0.0	84.0	84	1.262801357720298	1		24545.14068441064	24896.0	17060.0	30650.0	1.2910744E7	2965.1260375008396	-0.9813115786719323	-869.3340080059388	0.0018858919941787868	0.006837084525765644	1.3310962494892609	1.2166233175035883	1.5736293537962782	1.0940906937576715	5.009794977399709	8.533092816434818	0.8646032782324995	0.9669724770642205
ID240856	240856	3	0.9926081895828247	94.21343021584356	8.793660715777602	0.0	185.0	185	1.277689886189654	1		24619.757407407393	24846.0	15977.0	31928.0	1.3294669E7	3090.3604040831538	-0.9810989443334863	-827.0492677782406	-0.005965929419270385	0.011982198168156308	1.338447070109696	1.2509457444002665	1.6808504917175855	1.069948138119595	5.1286231315125965	8.447728692659322	0.9030893809586787	0.9764705882352936
ID244447	244447	3	0.9936653971672058	94.05134033039556	8.583273818526246	0.0	229.0	229	1.3144612467940313	1		24598.817863397522	24936.0	15287.0	31127.0	1.4045925E7	3022.5655592146413	-0.9812443422761632	-851.556307569318	0.012100117564106668	0.0015388549325856084	1.349829710532524	1.304353091375415	-0.26099573044810376	1.0348652672790883	5.4280700798770996	9.040249303331517	0.8346309699443978	0.9588581024349294
ID248030	248030	3	0.9903202652931213	94.18880986853263	7.916749651699833	0.0	272.0	272	1.3121571937574938	1		24631.42003514938	25064.0	16340.0	30744.0	1.4015278E7	2890.742590828329	-0.9811442420422274	-886.7452881665109	0.003853107670744134	0.010565773918710336	1.3638878427325873	1.2981780093080837	1.5305672356025033	1.0506169669747574	5.409057575219033	8.732226473553883	0.8914181792310572	0.971818958155423
ID228071	228071	3	0.9948087930679321	93.99630469636683	8.078260080496078	0.0	28.0	28	1.2900634687055752	1		24508.881818181802	24816.0	15836.0	31712.0	1.3479885E7	2936.186630570563	-0.98130738881443	-876.4051739936174	2.806035435934355E-4	4.38864107673695E-4	1.3429176296507979	1.248651324653719	0.7011715302379992	1.0754944980523056	5.228438780967433	8.57558478799758	0.8934173885454658	0.9717314487632508
ID235238	235238	3	0.9793376922607422	94.18164414181368	8.76004860162296	0.0	115.0	115	1.2616026850650477	1		24559.352380952387	24779.0	17114.0	31139.0	1.289366E7	2892.553824147563	-0.981344605489755	-893.2696099011662	0.034066545231003394	-0.0012279909133751754	1.31659051137316	1.2520713996801198	-1.1387912663634259	1.0515298981428085	5.000288725070673	8.90379659563176	0.792600762373969	0.9554950045413262
ID239851	239851	3	0.9836469888687134	94.04497786219933	8.689405660552431	0.0	173.0	173	1.2765051943389985	1		24669.146296296316	24931.0	16792.0	30986.0	1.3321339E7	2898.010537426088	-0.9812623078381755	-891.5653328200806	0.00292951599872865	6.610534469292479E-4	1.3241517068039885	1.255858125530531	1.5618447957780508	1.0543800130644592	5.11911687918357	8.283609890374525	0.9374878189319846	0.9773139745916517
ID228586	228586	3	0.9849647879600525	93.71405666616609	8.596900462747874	0.0	34.0	34	1.2906497279808746	1		24497.059782608678	24878.0	15708.0	31081.0	1.3522377E7	3064.534912006972	-0.9812321855727989	-835.8675568562634	-0.0026832732892341496	0.010625632581276571	1.3352325505709857	1.291528705071176	-0.35200847021226217	1.0338388495185644	5.2331919071319515	8.447951532201673	0.921454081450773	0.9777975133214917
ID238314	238314	3	0.9851101636886597	93.96893682995817	8.338174974067806	0.0	153.0	153	1.288890150164774	1		24572.469090909075	25003.0	16838.0	29976.0	1.3514858E7	2872.4872364295898	-0.9812263840072825	-894.2150450728448	0.003397854679275218	-0.002972568163868945	1.314717489652416	1.2810036670415588	-0.8265052312221504	1.0263182873541012	5.218932528638405	9.038184790312966	0.8028402053611934	0.9522983521248916
ID240361	240361	3	0.9961823225021362	94.24632534479706	8.633788864822481	0.0	179.0	179	1.2651952960922686	1		24734.185255198478	24967.0	16028.0	32072.0	1.3084384E7	3062.5513501709142	-0.9812060461439192	-843.3081258104546	0.008796911494411247	0.011929685479499026	1.3239987971404947	1.2451253537400357	1.3645567271122199	1.0633457853569068	5.0288074820577675	8.286562971453106	0.9202927566586422	0.9823584029712165
ID236783	236783	3	0.976784348487854	94.01664174517545	8.733727305622965	0.0	134.0	134	1.2616026850650477	1		24594.447619047623	24950.0	17091.0	30878.0	1.2912085E7	2861.198436320506	-0.9812992604427522	-902.1147404744555	-5.830731582968301E-5	0.003736500381256135	1.30492746502865	1.2438397356826578	1.646757726079849	1.0491122188763855	5.000288725070673	8.20234531819165	0.9339612285263656	0.9831775700934582
ID227565	227565	3	0.9819220304489136	93.98352977140847	8.761824575196071	0.0	22.0	22	1.2711604177830769	1		24571.092105263193	24821.0	17216.0	30122.0	1.3071821E7	2860.9481836257382	-0.9812627836829414	-899.5487832991331	0.017854993733417163	-0.004903844963935815	1.3351726852776342	1.2426412592759777	2.2672233303054856	1.07446350691395	5.076338743702929	9.133198439302001	0.7647415224332271	0.9595687331536391
ID249580	249580	3	1.0	94.2300683613653	8.44234876146045	0.0	291.0	291	1.2900634687055754	1		24692.794918330335	25019.0	15767.0	32184.0	1.360573E7	3163.9541761495425	-0.9811908292400852	-814.2427332168961	0.013376215138077303	0.027570039894893955	1.3722192872089094	1.2635901082531373	1.5208603774387313	1.085968684185054	5.228438780967434	8.573624857781141	0.8938259055748656	0.9830205540661308
ID247542	247542	3	0.9937011003494263	94.29861191990364	8.022682842815485	0.0	266.0	266	1.2818276852254527	1		24806.46238532111	25179.0	16611.0	31258.0	1.3519522E7	3057.9096935480347	-0.981106252226126	-842.4964984525801	0.025223177654237882	0.00603244457782326	1.3632113814444484	1.2581487119734391	1.5134962704078647	1.0835057640413714	5.161895014664212	8.582145706042477	0.8806985152023609	0.9739910313901344
ID230133	230133	3	1.0	94.49852634630945	8.617976985680166	0.0	53.0	53	1.1759472276756435	1		24390.72210065647	24757.0	16022.0	31079.0	1.114656E7	2825.809401865732	-0.9810622847625142	-894.2949666136891	0.07915077935138908	0.02750568775515841	1.3512733161188113	1.1484707504943705	-1.4899201341039863	1.1765848764865299	4.344357314367482	8.256109966368097	0.8009113793631688	0.9733759318423855
ID230645	230645	3	0.9884020686149597	94.37220355238124	8.618373745689203	0.0	59.0	59	1.2139315899937226	1		24539.326488706356	24722.0	17608.0	31446.0	1.1950652E7	2577.4036961521715	-0.9812479317932882	-996.4138783276502	0.03273399677764615	0.0018458825608448945	1.319041623112175	1.1686053314670248	-1.2930795822686072	1.1287314781084372	4.629544884238438	8.120108358616651	0.8823167288893059	0.9740000000000003
ID231157	231157	3	0.9732426404953003	93.99738032655974	8.69359017387561	0.0	65.0	65	1.2361620924978574	1		24612.516831683162	24844.0	17354.0	30539.0	1.2429321E7	2678.8300366562135	-0.981372198092349	-968.0839087939851	0.004919982844938562	0.00881221934226704	1.2859126670211123	1.2099354518594017	-0.8148003575216975	1.0627944367155706	4.8006574261610115	8.214215946529986	0.894084051219393	0.9786821705426362
ID226548	226548	3	0.985647439956665	93.89088950533313	8.874273268244652	0.0	10.0	10	1.279464867206859	1		24744.963031423278	25075.0	16764.0	30869.0	1.3387025E7	2933.6979392280305	-0.981207214517798	-880.7871817100156	-0.01447045511917375	-0.00883043377146179	1.3317767166473449	1.2736783404779095	1.409666441310198	1.0456146377959412	5.142882510006149	8.469783143453032	0.9008902462856792	0.9845313921747045
ID227067	227067	3	0.9780435562133789	93.99795560961935	9.007928257391887	0.0	16.0	16	1.2501579744347902	1		24613.361867704265	24979.0	17690.0	30748.0	1.2651268E7	2969.204989615226	-0.9813490811158496	-872.3364862940308	0.005817915017755802	-0.0010719099426065516	1.3126352361698717	1.2093457653797222	-1.0450485129157718	1.0854093789774983	4.909979327944872	8.378079391548393	0.8790237003768578	0.9672284644194759
ID250107	250107	3	0.9901803135871887	94.21816036205078	8.132727856513156	0.0	297.0	297	1.29123572107712	1		24708.2709090909	25133.0	16125.0	30775.0	1.3589549E7	2987.0215320975026	-0.981187545985998	-862.860468899616	0.012741950024649408	0.014159686886537622	1.3536550633589755	1.272045441195491	1.306767698438105	1.0641562160600069	5.237945033296466	8.842321209652539	0.8418568039654679	0.9624454148471621
ID238842	238842	3	0.9832698106765747	94.14869157052757	8.984310802070539	0.0	160.0	160	1.2735386432818685	1		24662.49067164177	24990.0	17765.0	30776.0	1.3219095E7	2906.0403718640027	-0.9811319755728201	-882.6048025280563	0.010351714267223306	0.006249290023364157	1.3639597109610881	1.2189899565549065	-1.2775445349418755	1.1189261270173982	5.095351248360989	8.577034676283201	0.8703815164573625	0.9597135183527301
ID241917	241917	3	0.983368456363678	94.27410421266977	8.77418543777201	0.0	198.0	198	1.251971989378448	1		24653.75435203095	24791.0	17071.0	31416.0	1.2745991E7	2917.856823998411	-0.9811667471266542	-880.3726977210271	1.712778076042166E-4	0.01979773549116278	1.3395711410365316	1.2011110853779627	1.9158358499678196	1.115276644553654	4.924238706438416	8.31266230083698	0.8955063834559887	0.981060606060606
ID249084	249084	3	0.9915447235107422	94.20146667944512	8.727687047500492	0.0	285.0	285	1.2953302500616042	1		24566.44765342961	24903.0	16197.0	31393.0	1.3609812E7	2939.602697620693	-0.9812351793033358	-874.0019688852528	0.0049984862593310435	-0.008649178539136689	1.3430058180752518	1.2676125099621003	1.4636854230374623	1.0594766204345882	5.271216916448073	8.608597682280607	0.8938320616876996	0.9770925110132155
ID239367	239367	3	0.9872637987136841	94.11293659757685	8.827057680764423	0.0	167.0	167	1.2847750969927239	1		24717.414678899077	25039.0	16511.0	31528.0	1.3470991E7	2983.6766860194334	-0.9811923544094021	-864.3726199894857	0.029792309665905684	0.010271307754279464	1.3374492023191313	1.2871928856320853	-0.6284886414277048	1.0390433455995736	5.185660645486791	8.546660234759084	0.8921154858365536	0.9749776586237712
ID243973	243973	3	1.0	94.02636283981741	8.447380990751505	0.0	223.0	223	1.3104264954526101	1		24599.203180211985	24940.0	15437.0	31858.0	1.3923149E7	3128.590101082537	-0.9812077129089639	-821.0766150613262	-0.0010476235869991946	0.006878016871640404	1.3440978386413516	1.3106818692570925	-0.9380045810738312	1.025495103097138	5.39479819672549	8.663721558046698	0.9031837089143299	0.9725792630676952
ID232196	232196	3	0.9780441522598267	93.83135939962413	8.293272873849492	0.0	78.0	78	1.2888901501647738	1		24527.239488117022	24915.0	17051.0	30028.0	1.34164E7	2787.7045264499393	-0.9812341599477992	-920.1032731923708	0.002458670104661699	-0.008199846169241506	1.3313901964534514	1.2860516841200866	-1.0357404320822672	1.0352540359716453	5.218932528638404	8.866787479184579	0.8341784143066365	0.954782608695652
ID236299	236299	3	0.9687543511390686	94.13362555808673	9.010160931988985	0.0	128.0	128	1.2592019166001776	1		24541.139846743303	24882.0	17591.0	30117.0	1.2810475E7	2787.713181227442	-0.9812962081037835	-923.7343556296325	0.010245660371098319	0.008339544289509797	1.3386844205714075	1.2161988267129742	-0.9375827861808956	1.1007118171536767	4.981276220412608	8.144191065982584	0.9437448205115282	0.9905482041587902
ID234762	234762	3	0.9740684628486633	94.00777242676799	8.742840255058542	0.0	109.0	109	1.2628013577202972	1		24503.355513307983	24828.0	17017.0	30696.0	1.2888765E7	2734.9456261745786	-0.9812054459734593	-935.4805998643411	-0.008017963916627695	-0.017153987668828825	1.3402834863711244	1.2352734607957168	1.3358122323940722	1.0850095374895887	5.009794977399705	8.410741886862741	0.8899409815426388	0.9759259259259262
ID243472	243472	3	0.9958091378211975	94.10203127017957	8.538431613837282	0.0	217.0	217	1.3058000856167282	1		24486.155752212384	24842.0	15839.0	31573.0	1.3834678E7	2996.0093257454255	-0.9811390813226628	-850.3058657926554	0.028194835688187325	0.006880253923535419	1.3397162049991762	1.3254257272602443	0.583205150494352	1.0107818019863484	5.35677318740936	8.673270083686674	0.8948441048237307	0.9766031195840557
ID229655	229655	3	0.9936752915382385	94.36670351945126	8.211650366949447	0.0	47.0	47	1.191921162866545	1		24515.96162046908	24845.0	16959.0	31017.0	1.1497986E7	2783.728305043732	-0.9812955483190761	-924.074381553126	0.021145640980579052	-0.006018948307856785	1.2681738190053466	1.1756634860748614	-1.262970132018221	1.078687765696752	4.463185468480375	7.893582840667509	0.9001325283296282	0.977107180020812
ID234262	234262	3	0.9829598665237427	94.0777038322108	8.750610046308653	0.0	103.0	103	1.2386075194033248	1		24544.29783037477	24752.0	17182.0	30396.0	1.2443959E7	2927.685870677867	-0.9814197081595821	-885.642348387898	0.02078554024193722	-0.0021224269200990184	1.3086027852650997	1.2107106627719195	-0.8429246160557422	1.080855092387686	4.819669930819074	8.42882599454908	0.8524972457077558	0.9602272727272734
ID226068	226068	3	0.9830071330070496	94.02762387793473	8.608727646329443	0.0	4.0	4	1.2711604177830764	1		24889.099250936335	25122.0	17181.0	31619.0	1.3290779E7	2868.2443060409623	-0.9811864913846637	-905.1171603154173	0.00559151452652407	-0.00463922959591453	1.3474393378318321	1.2179291328457826	-0.745378412606633	1.106336404552077	5.076338743702927	8.384604914664614	0.907392639755382	0.975342465753425
ID247060	247060	3	0.9937282204627991	94.09530532546111	8.451847305949805	0.0	260.0	260	1.3207766680465722	1		24783.057192374334	25174.0	15888.0	31623.0	1.4299824E7	3104.696410925715	-0.9812139547209924	-833.8618146337498	-0.015136855600108032	0.03341239203290535	1.3986138359260953	1.3046455316021381	-1.2240160321605047	1.0720259273862394	5.480354467686772	8.559049632555997	0.940085650994311	0.9880034275921167
ID241434	241434	3	0.987983763217926	94.20584330713383	8.933866225977653	0.0	192.0	192	1.268777734492794	1		24599.003766478374	24905.0	15937.0	31485.0	1.3062071E7	3060.1334259949263	-0.981184807308503	-838.3961908574976	-0.0027557912264009952	0.009697542509810407	1.3143760745764625	1.2573817919698682	1.7760079752511917	1.0453277460915866	5.057326239044858	8.791923047265346	0.8221727485654339	0.9516994633273698
ID248602	248602	3	1.0	94.18163778384974	8.296649928397517	0.0	279.0	279	1.2918214483565418	1		24655.48545454548	25073.0	15831.0	31412.0	1.3560517E7	3080.263598288768	-0.9812401782464567	-837.3408621115102	0.012060555612673086	0.0018344430933750187	1.3411707468607912	1.2725261563129289	0.8366577191135398	1.0539435595938995	5.242698159460979	8.946051175054022	0.8231935562629069	0.9709507042253518
ID237848	237848	3	0.9876474738121033	93.9569451558367	8.58991950624177	0.0	147.0	147	1.3011572261679607	1		24647.199643493746	24978.0	16244.0	31231.0	1.3827079E7	2929.9709102773195	-0.9812084270639826	-878.4810659920382	0.0030521487674512785	-0.0020921268877258496	1.3309935625680573	1.2945748117886287	-0.6192452258206764	1.028131824014953	5.3187481780932355	8.627339250110923	0.8979776772070286	0.967993079584775
ID237341	237341	3	0.9798991680145264	93.93562465074388	8.577901908968073	0.0	141.0	141	1.2941617065219368	1		24632.373865698723	24965.0	16703.0	30625.0	1.3572438E7	2863.7204862916824	-0.9812323782219832	-899.4318548227592	0.004680928345185649	-4.55988401982315E-4	1.3253878521412883	1.2774286288301233	2.576580997301116	1.0375435638663322	5.261710664119047	9.490302414934526	0.7341363420859935	0.9453458582408202
ID229155	229155	3	0.9831982254981995	93.92809614415482	8.468667867157304	0.0	41.0	41	1.24348394581917	1		24470.272015655577	24791.0	16861.0	30499.0	1.2504309E7	2920.3127589654046	-0.9812269317973413	-875.9385271037028	4.3191552459441923E-4	-0.006057351924492964	1.3145164384553	1.205728403217297	-0.6900160393321992	1.090225987003142	4.857694940135203	8.592703265409662	0.8267619351535341	0.947173308619092
ID233251	233251	3	0.9835811853408813	94.34097605528065	8.972276421844711	0.0	91.0	91	1.2343248428932088	1		24592.196428571424	24840.0	17515.0	31255.0	1.2394467E7	2767.6859421295553	-0.9811817956694104	-926.5776256975136	0.013573433107111201	0.004292569879707287	1.345833825001183	1.1648620538838792	-1.248803986885947	1.155358971917669	4.786398047667452	8.12159177871992	0.9118772142435677	0.9805258033106133
ID233763	233763	3	0.9839548468589783	94.24706863188021	8.739302251666881	0.0	97.0	97	1.2398284241052648	1		24539.70414201183	24715.0	17399.0	30342.0	1.244163E7	2845.415381091342	-0.9812438265003769	-902.3735132601164	-0.003767931541700196	-0.004828577396835701	1.333745508507183	1.181979855015092	-1.3594273667302283	1.1283995263101614	4.8291761831481	8.240374638566962	0.8936943256657794	0.9731800766283526
ID240934	240934	3	0.9866605997085571	94.15071914513119	8.919325386145237	0.0	186.0	186	1.2883030901706818	1		24605.633211678833	24977.0	16674.0	31247.0	1.3483887E7	2887.060561550682	-0.9811869840638877	-889.0004942730844	4.991277453586016E-4	0.019399488728656173	1.3627127380613	1.2515812121172671	1.8027720081076566	1.0887929004271601	5.214179402473885	8.443141211190184	0.9191528284208391	0.9777183600713014
ID246571	246571	3	0.9952431321144104	94.1932102682502	8.647035995740996	0.0	254.0	254	1.2912357210771197	1		24698.5117967332	25042.0	16042.0	31442.0	1.360888E7	2972.249168459139	-0.9811815060327848	-866.5229244465191	4.5042621876301993E-4	0.006676734996277372	1.3200249893233122	1.2774848455250896	1.6155790751895562	1.0332999205017868	5.237945033296464	8.699812871427248	0.8696629696200695	0.9717813051146393
ID245545	245545	3	1.0	94.08406196389485	8.433294892727796	0.0	242.0	242	1.3133097255508432	1		24767.089788732395	25107.0	15614.0	32037.0	1.4067707E7	3156.2090734024305	-0.9812342933918485	-820.629275752003	0.0032174234387881153	0.0034999696952289455	1.3494798268638994	1.29453895298485	-1.0936833152893528	1.0424404949363406	5.418563827548069	8.91097187325228	0.8575193165602734	0.9636517328825023
ID231727	231727	3	0.9817491769790649	93.94399960337628	8.566429620816034	0.0	72.0	72	1.2853637683166221	1		24587.68014705885	24931.0	16613.0	31039.0	1.3375698E7	2946.229579867239	-0.9813933548540876	-880.3512859420028	0.011286015371510773	-0.00608117306140123	1.3489448839863365	1.2500768546949992	2.3769071643785975	1.079089560709817	5.190413771651307	9.453398153362027	0.7298539204225479	0.9537117903930132
ID238383	238383	3	0.9772663116455078	94.00543988645309	8.680848441681103	0.0	154.0	154	1.2711604177830766	1		24625.05762081782	24924.0	17050.0	30847.0	1.3248281E7	2885.42750632429	-0.9812905466317615	-895.2278813896377	0.0022154570174836826	-0.002045534405811065	1.3436512359928023	1.2305144782776265	-0.8427817539608533	1.0919426465209376	5.076338743702928	9.10638743050915	0.7692512525561291	0.9254766031195841
ID248110	248110	3	0.9880639910697937	94.1497138080935	8.340976713116527	0.0	273.0	273	1.3023194927919914	1		24650.45551601425	25099.0	16122.0	30629.0	1.3853556E7	2927.485679172653	-0.9812197729731473	-879.8844016875637	-0.004337923792506321	0.004767010580507972	1.333636878279302	1.3031921130683208	-1.4134749746591098	1.0233616862054973	5.328254430422266	9.332603125095076	0.768757248337509	0.9516129032258066
ID242988	242988	3	0.9951280355453491	94.04630061711147	8.377278393723312	0.0	211.0	211	1.3196306577066623	1		24551.2204861111	24990.0	15670.0	31008.0	1.4141503E7	3078.4382717606104	-0.9811749271247509	-831.3471422567125	-4.5572029231826026E-4	0.006053284516986024	1.3476345762169675	1.3236440239493936	1.3642335288674934	1.0181246255288432	5.470848215357745	8.898286624096201	0.8682639072326318	0.9680403700588737
ID245036	245036	3	0.9968529343605042	94.19518383917334	8.546488096988638	0.0	236.0	236	1.3127335861392386	1		24617.999999999996	24963.0	15713.0	31928.0	1.4056878E7	3098.917909613986	-0.9811397996489496	-826.5274512732474	0.002626376979079889	-0.0031364845961092385	1.367023188877346	1.284639655752127	1.3953829940999758	1.0641296824026387	5.41381070138355	8.629786710280166	0.9135089489774918	0.9718430034129696
ID235826	235826	3	0.9787201285362244	93.96503016743272	8.150315830503255	0.0	122.0	122	1.273538643281869	1		24532.601869158872	24972.0	17128.0	29508.0	1.3124942E7	2801.3919641315156	-0.9812176898980395	-914.989458632772	-1.968207012085035E-4	0.002495352700187135	1.3236051627012684	1.238584213500333	-0.4926936009478531	1.068643656421762	5.095351248360992	8.823861547196781	0.8223687927081026	0.9614349775784755
ID232752	232752	3	0.9788057208061218	94.20856774209916	8.700081007620375	0.0	85.0	85	1.2495527175731533	1		24603.932038834948	24767.0	17066.0	31036.0	1.2671025E7	2907.355409288145	-0.9811939559527489	-883.0673027472246	0.03326110738853028	0.014616720592406469	1.3254189043105118	1.228767041133982	2.03221394829273	1.0786575973646995	4.905226201780355	8.5834632903464	0.8366499612095234	0.9591078066914501
ID235318	235318	3	0.9904964566230774	94.06015167733719	8.034951987016408	0.0	116.0	116	1.288303090170682	1		24558.616087751372	24890.0	16084.0	31007.0	1.3433563E7	2975.8500892081806	-0.9812801633863559	-865.1946035696499	3.941249086708709E-4	0.003920886994601544	1.3143978917016435	1.2797745338120488	-1.2348207029320073	1.0270542638369764	5.214179402473887	8.744967923052881	0.8567998703786005	0.9682259488084729
ID242486	242486	3	1.0	94.49201732554677	9.177050686072603	0.0	205.0	205	1.1753037544522635	1		24841.626637554586	25557.0	17875.0	30674.0	1.1377465E7	2841.2155329954126	-0.9808227093266055	-894.3532864618129	0.04843202268685708	0.00508707553052667	1.3437636640180173	1.1149977375142242	-1.28989944142826	1.2051716508535737	4.339604188202963	7.957474583699209	0.8612107919483192	0.983836206896552
ID246069	246069	3	0.9968695044517517	94.0866103628189	8.699303391246046	0.0	248.0	248	1.30057570335627	1		24712.428315412166	25074.0	15619.0	31580.0	1.3789535E7	3109.697683307275	-0.9812352577143156	-831.1086239599094	-0.0042576849612951315	-0.008115673672803397	1.3361824427248221	1.2916526064278444	0.4681976407701469	1.0344750872451132	5.313995051928716	8.5899713162429	0.9049979229147507	0.9704861111111114
ID239924	239924	3	0.9769208431243896	94.12173501476113	8.945441436725753	0.0	174.0	174	1.2639988936534376	1		24672.459357277887	25038.0	16825.0	31117.0	1.3051731E7	2901.1753826839295	-0.9811947157829967	-887.4497129448515	2.654618446586905E-4	0.0016821471069116483	1.3264014037737561	1.2298255287468303	-1.4592270425822114	1.0785281105079474	5.019301229728735	8.476625732445559	0.8778233076833283	0.9679193400549956
ID244532	244532	3	0.9947320818901062	94.08035923611124	8.66156576174598	0.0	230.0	230	1.3110036487487944	1		24570.92970123024	24887.0	15770.0	31376.0	1.3980859E7	3063.371029103525	-0.9812733216632611	-840.5842048649778	8.308654417020855E-4	0.005536768686584385	1.3234128534503602	1.3180746645926915	1.4280211442755595	1.0040499897320447	5.399551322890001	9.131556438957137	0.8137254931114297	0.9610829103214885
ID228153	228153	3	0.9947547912597656	94.00441627744522	8.61077486434357	0.0	29.0	29	1.2853637683166224	1		24455.00366300368	24681.0	15815.0	31757.0	1.3352432E7	2978.7117891669786	-0.9812099810706892	-857.4404808982732	0.005509322241618413	0.00839750038524062	1.3045910804696017	1.2874699170743962	0.6039520183190833	1.0132983017064283	5.190413771651308	8.965653032212225	0.811424261496504	0.947916666666667
ID228671	228671	3	0.9791800379753113	93.81946978738632	8.286940670322656	0.0	35.0	35	1.2741325060529096	1		24498.57649253734	24803.0	17170.0	30388.0	1.3131237E7	2801.3544297119793	-0.9810957164441357	-907.7242603815316	6.266111908386303E-4	0.0034309376412482114	1.3348550119743616	1.2240650963402901	-1.0026299005662471	1.0905098233462511	5.100104374525509	8.927330820458081	0.8041659321992027	0.9571810883140057
ID236863	236863	3	0.9749636054039001	94.27588999367802	8.458190012506185	0.0	135.0	135	1.2398284241052648	1		24629.900000000016	24924.0	16395.0	30966.0	1.2561249E7	2827.6982190251833	-0.9813324449525164	-915.7739870429674	-0.0033379330563674593	0.008031977311324691	1.303775655072751	1.2095688584076199	-1.2720351014783076	1.077884608230699	4.8291761831481	8.398021053518821	0.8604566512252568	0.9593956562795092
ID240445	240445	3	0.984186589717865	94.11140510202931	8.58185269211565	0.0	180.0	180	1.288303090170682	1		24654.074817518253	24948.0	17024.0	31239.0	1.3510433E7	2845.0410014081963	-0.9812772506834979	-908.3480406260411	0.0047292388657018585	0.0031146921278877087	1.3134740714559243	1.2840200595668119	-0.7475138800128793	1.022938903227921	5.214179402473887	8.639763124984569	0.8777930994263945	0.9564080209241501
ID226627	226627	3	0.9949355125427246	93.77846495501501	8.44665021354669	0.0	11.0	11	1.2877157625403541	1		24707.822992700738	24987.0	15700.0	31828.0	1.3539887E7	3102.311812938683	-0.9812070580241218	-831.658290410536	0.0032553654000498883	0.004674520843896801	1.3096001746807182	1.2913876556231323	1.0181486745692805	1.0141030611360442	5.209426276309374	8.530209863679865	0.8996639705226028	0.9759572573463938
ID227648	227648	3	0.9888548851013184	93.92525091652499	8.26673213606324	0.0	23.0	23	1.2818276852254529	1		24530.73211009174	24838.0	15968.0	31438.0	1.3369249E7	2964.1554722040455	-0.981233558892303	-865.4261207060692	-0.0019227642428771001	-0.003598961824354838	1.3079136730194907	1.2727266313970578	2.2018660837067072	1.0276469752061435	5.161895014664215	8.55142259705602	0.8870381393023832	0.9731182795698926
ID249664	249664	3	0.993667721748352	94.31328602244416	8.146322558404606	0.0	292.0	292	1.2800559805981564	1		24639.47970479706	25126.0	16901.0	30906.0	1.3354598E7	2978.813471706086	-0.9811546010103438	-861.2918295380621	0.02218937991769466	0.015478099970777684	1.3667428506541721	1.2647257001162688	1.446454600792882	1.0806634596960627	5.1476356361706594	8.69178297956532	0.8562486791218372	0.969561324977618
ID247622	247622	3	1.0	94.25396586199558	8.10481159889985	0.0	267.0	267	1.2835969444322364	1		24805.113553113555	25199.0	15702.0	31770.0	1.3543592E7	3161.387557676901	-0.9811843382590866	-818.3226761696054	0.0187120869691214	0.010552886453247626	1.3432467350063177	1.2648894674589923	1.2059414179326122	1.0619479168442565	5.1761543931577565	8.62100943056532	0.8751869748745476	0.9758064516129029
ID238916	238916	3	0.9882256388664246	94.13240253307491	9.056738122437537	0.0	161.0	161	1.277097677635853	1		24650.85925925925	24965.0	17193.0	31011.0	1.3311464E7	3039.7616067375056	-0.9811863649645133	-845.8655194611428	-3.7173229936114893E-4	-0.00724897168014792	1.34431509259471	1.2372871483288066	-1.3956433123444187	1.0865021061686975	5.1238700053480875	8.331049107696929	0.9277021820879676	0.9844748858447496
ID230729	230729	3	0.9785830974578857	94.00810881849709	8.346395531103918	0.0	60.0	60	1.2531798738749034	1		24646.346820809245	24908.0	17535.0	30082.0	1.2791454E7	2744.236809593499	-0.981210309457955	-938.0013013541255	-0.010019373868541246	-0.009044654456267079	1.328505597640163	1.218039088877685	-0.6179115655194636	1.0906920884322875	4.933744958767452	8.515857608062095	0.854928465551845	0.9566820276497692
ID230222	230222	3	0.9742222428321838	94.07089669674345	8.465369371900163	0.0	54.0	54	1.271755391098025	1		24486.479323308296	24745.0	17009.0	30933.0	1.3026807E7	2640.088981826824	-0.9813649393955068	-976.8716505294113	0.007744838178957728	0.001224253183421671	1.338396737310952	1.2331235045508493	1.5291129220984092	1.0853711995364546	5.081091869867445	8.77376174546956	0.8294595996013117	0.9570277529095798
ID231245	231245	3	0.981016218662262	93.89281985101466	8.713454577834382	0.0	66.0	66	1.2628013577202977	1		24637.030360531295	25004.0	16766.0	30491.0	1.2983715E7	2896.0454437049584	-0.981208096832589	-888.3893414057662	9.37445013555486E-4	0.0032033514111659855	1.2981299008543723	1.255336210012763	1.7149721865038707	1.034089426004189	5.009794977399707	8.517650691707122	0.8677410951765084	0.957311534968211
ID249165	249165	3	1.0	94.14877022132117	8.381259714801558	0.0	286.0	286	1.3196306577066623	1		24656.053819444427	25020.0	15694.0	31794.0	1.4201887E7	3071.7416890186196	-0.9811751056675293	-836.7251957014067	0.003757601536531771	-0.004886685882061249	1.3607130351982313	1.299146027761212	-1.3608907216001558	1.04739036730391	5.470848215357744	8.753676702130772	0.8971881401953826	0.9721283783783787
ID244051	244051	3	0.9951466917991638	93.99684987856759	8.518996012955812	0.0	224.0	224	1.315036629288996	1		24520.038528896683	24841.0	15293.0	31627.0	1.4000942E7	3123.853624721932	-0.981263097545336	-822.1444679716678	0.0049279772417906344	9.693128643110603E-4	1.3467032719857461	1.3065700548697607	-0.6262430958574748	1.0307164678743428	5.432823206041617	8.616678547298498	0.9195082994638071	0.9785958904109588
ID227153	227153	3	0.9608572125434875	94.1369956180237	8.495747960646957	0.0	17.0	17	1.2139315899937224	1		24639.06995884776	24885.0	17594.0	30482.0	1.1974588E7	2731.678902815145	-0.9812457721932263	-943.8506283215702	0.006383920844758205	0.003042552295105135	1.2847092368084168	1.1837111160548122	-0.7175614614687826	1.0853232848655008	4.629544884238436	8.451399306667	0.8144996838703337	0.9586614173228346
ID242000	242000	3	0.9852450489997864	93.96634400400363	8.52156955901615	0.0	199.0	199	1.2847750969927243	1		24560.824723247217	24923.0	16997.0	30217.0	1.3311967E7	2825.1338614674855	-0.9812489876560824	-909.88899624245	0.0173739903468637	-0.013245141198751469	1.3543369553154763	1.256929140839591	-0.6634724533412961	1.0774966633447767	5.185660645486794	9.194746056013111	0.7707871721537309	0.9300937766410918
ID234838	234838	3	0.987264096736908	94.01754250888597	8.45520879517541	0.0	110.0	110	1.2835969444322364	1		24551.225688073395	24815.0	16521.0	31211.0	1.3380418E7	2866.216607653017	-0.9813361550203799	-900.763640058633	-0.009069131299143524	-0.013993815779940492	1.3284994591820054	1.2628331300508362	-1.1204666656049433	1.0519992131727853	5.176154393157757	8.75153015429587	0.849276483944965	0.959471365638767
ID232277	232277	3	0.9820553660392761	93.8601790236455	8.17883769356656	0.0	79.0	79	1.2705651658573054	1		24586.110074626886	24954.0	17093.0	30202.0	1.3178155E7	2785.5567166198184	-0.9813055678433623	-926.6160039473592	-0.006779612047489821	0.01610725762326007	1.3366618993329855	1.2380784262977649	-0.8589174822165391	1.0796261940610785	5.071585617538412	8.791669816459688	0.8245384019324904	0.9526785714285714
ID236372	236372	3	0.961109459400177	94.18616556851609	8.975022692530533	0.0	129.0	129	1.255592156904022	1		24452.9233716475	24779.0	17879.0	29174.0	1.2764426E7	2477.724595797464	-0.9812147035240579	-1030.9883181423272	0.006818832263699037	9.68687591744273E-4	1.3518229699140147	1.1926907980527586	1.4486248241996615	1.1334228218420588	4.952757463425512	8.387615397321813	0.8846671652806869	0.9747427502338633
ID239451	239451	3	0.9775427579879761	94.19145946493799	9.133802956779613	0.0	168.0	168	1.266987781471998	1		24699.062146892673	25123.0	17039.0	30527.0	1.3115202E7	2835.8002101663546	-0.9813095111698077	-914.5767912897215	-0.002134580183574154	0.016575800504234236	1.335368972343411	1.22096811768164	1.6356977042632954	1.093696840241	5.043066860551315	8.797288946267308	0.8188547580969124	0.9645454545454548
ID250201	250201	3	1.0	94.20404476925444	8.767216729648553	0.0	298.0	298	1.3023194927919914	1		24710.452593917726	25015.0	15711.0	32318.0	1.3813143E7	3144.707784685892	-0.9811501000224715	-818.0065896709486	0.025189975190125224	0.0028308811410089566	1.3438979391279167	1.306358052406002	-0.49077641541262257	1.028736292207772	5.328254430422266	8.554659039253583	0.914933247161772	0.9781849912739972
ID226146	226146	3	0.9719589948654175	93.61647834123079	8.438243407374014	0.0	5.0	5	1.2598025376296107	1		24776.09523809523	25162.0	17516.0	30288.0	1.300745E7	2838.053740311682	-0.9811278717236589	-907.7096990719881	0.0050404798588503785	1.140096412865404E-4	1.3058675389535839	1.2336865673290216	-0.5189301652889851	1.058508354987472	4.986029346577131	8.316939919943879	0.9058109489406332	0.974907063197026
ID243553	243553	3	0.9950005412101746	94.0740383331375	8.409638126954862	0.0	218.0	218	1.3173356461303023	1		24545.26269702278	24941.0	16037.0	31461.0	1.4015345E7	3049.899500384915	-0.9811589257464791	-838.1965120247547	0.0019916261649432798	0.0019408133916524282	1.3651459980042862	1.300139919730062	1.7277388276245678	1.0499992941434495	5.451835710699681	8.758825636787885	0.8930193356413766	0.9720338983050847
ID237924	237924	3	0.9885030388832092	94.32980955920384	9.041859472646777	0.0	148.0	148	1.261602685065047	1		24679.910984848495	24930.0	17425.0	30624.0	1.3030993E7	2964.8271792277283	-0.981108079662738	-864.5994362264165	0.022562898899761437	-0.010068153462889385	1.3685366466765707	1.2188576917979157	-1.2863535471280934	1.1228026502896054	5.000288725070669	8.388249433040167	0.8930222376550658	0.9850187265917602
ID234347	234347	3	0.9854617118835449	94.12525094324023	8.548236128968352	0.0	104.0	104	1.2537833797484967	1		24573.95009596929	24845.0	17041.0	31151.0	1.2803028E7	2828.0601467540687	-0.9812407110757356	-909.0243402079028	0.005353068279603114	-0.001878387229359592	1.3213215935258134	1.2083917225195553	-0.8833424904218704	1.093454687666011	4.938498084931968	8.798650137334365	0.8016275889307877	0.9567219152854518
ID248682	248682	3	1.0	94.17051440945153	8.53145219452816	0.0	280.0	280	1.3081153358134872	1		24687.56713780917	25007.0	15581.0	32205.0	1.3973163E7	3097.843954475595	-0.9811802710147947	-830.9677980424597	0.011613881200283293	0.00988531793427982	1.3366540905235094	1.3158573583282247	1.9423909629995453	1.015804701067072	5.375785692067423	8.80810546462372	0.8707365985163186	0.9750000000000001
ID237416	237416	3	0.981080174446106	94.19529089498437	8.915680542928515	0.0	142.0	142	1.2639988936534379	1		24691.390151515156	25001.0	17013.0	31394.0	1.3037054E7	2884.988236792368	-0.9811150279233243	-889.2729287731703	-3.9830395802970496E-4	0.0022168299644868498	1.3211710276234587	1.2186007839446407	-1.281363354690705	1.084170505246842	5.019301229728738	8.397795877047571	0.8943808588322922	0.9679193400549961
ID247144	247144	3	0.996830403804779	94.1663146797487	8.549213846215746	0.0	261.0	261	1.306958223392601	1		24778.68495575222	25170.0	15678.0	31408.0	1.3999957E7	3050.9700363953916	-0.9812305768459041	-849.1618113037579	0.011494049241104727	0.006496038710874674	1.3566896204544918	1.3028381781048504	-1.2741505157611284	1.041333945577167	5.366279439738392	8.474993383624836	0.9388677307249533	0.9860262008733626
ID229230	229230	3	0.9927980899810791	93.97755266935201	8.669414279312702	0.0	42.0	42	1.268181364196866	1		24547.404135338325	24821.0	16626.0	30953.0	1.3059219E7	2830.805411370588	-0.9812460663963248	-907.4257641747735	-5.634187887531494E-4	0.0033973544549885885	1.2979661796994484	1.261180136643243	1.3879091414637135	1.0291679530840974	5.052573112880346	8.43404148197896	0.8925879206251993	0.9716636197440589
ID241518	241518	3	0.9957643747329712	94.28466479105525	9.117273519154097	0.0	193.0	193	1.2598025376296094	1		24570.70229007634	24942.0	16093.0	30449.0	1.2875048E7	3002.5557875382833	-0.9811892791126202	-853.6971567546825	0.01970202120631941	0.0022525412561717815	1.3263917787070898	1.2378860749078957	1.5270372416323115	1.0714974548896024	4.986029346577121	8.265747776096058	0.9170655863324582	0.9758139534883722
ID229745	229745	3	0.9825337529182434	94.17560522853466	9.151554924405163	0.0	48.0	48	1.2770976776358527	1		24588.416356877347	24958.0	17104.0	30115.0	1.3228568E7	2939.2070456564666	-0.9812266445927275	-874.4959544491793	0.006216509151860224	-1.952089646098368E-4	1.3762505418758897	1.2057338650918545	1.681294025837717	1.1414214875444715	5.123870005348086	8.470814612788562	0.8973412094780767	0.9711711711711709
ID233335	233335	3	0.9785081148147583	93.95388346056923	8.148110754240982	0.0	92.0	92	1.2699696349289449	1		24569.00187265918	24875.0	17046.0	30080.0	1.3119847E7	2824.7784362459597	-0.9812290239894339	-909.3198067711552	0.010649398456157002	0.005582032712326683	1.326871908404047	1.2483747983706748	-0.44426418785591015	1.0628794414432454	5.066832491373896	8.727054145723244	0.8360092252853003	0.9500891265597146
ID245115	245115	3	0.9937289953231812	94.08179523288466	8.535942056888754	0.0	237.0	237	1.3230657107830972	1		24589.979238754313	24968.0	15741.0	31635.0	1.4213008E7	3078.963291321976	-0.981240328128142	-835.4756519086883	-0.010794070607166029	0.00646458149143905	1.353692963759466	1.3266120988691716	1.2494540200109856	1.020413551868989	5.499366972344837	8.739884826483003	0.9047136564875596	0.9739057239057243
ID235897	235897	3	0.9861477613449097	94.11066583477589	7.970229445252581	0.0	123.0	123	1.257398332122414	1		24572.137404580135	24889.0	16236.0	30604.0	1.28758E7	2978.65317778865	-0.9811092834511894	-856.8838265146159	0.003428706081855466	-1.332924879058535E-4	1.292193623265544	1.239130735625757	-0.8923092631351487	1.0428226708564294	4.9670168419190635	8.445548389928495	0.8750840888210424	0.9720930232558135
ID238456	238456	3	0.9800771474838257	94.01395001812352	8.63683776866301	0.0	155.0	155	1.2669877814719983	1		24626.90891840606	24958.0	17143.0	30482.0	1.2978381E7	2922.2161103331573	-0.9813643611045341	-887.5923794242535	0.015003361733268316	5.759375024078727E-4	1.3348191667424794	1.2359811652114898	-0.6434346879824749	1.0799672392370778	5.043066860551317	8.453535747654465	0.8868043260466978	0.9619220308250228
ID233854	233854	3	0.9688470363616943	94.18017870274022	8.785704669063193	0.0	98.0	98	1.2312566680189496	1		24536.964000000004	24743.0	17286.0	30450.0	1.2268482E7	2870.793891912773	-0.981156130686022	-890.0550037308267	6.383034870191196E-4	-0.003380718234830511	1.2872860774938197	1.2004059165764707	1.7296844494073003	1.072375652033713	4.76263241684488	8.457595318558578	0.8366872010649599	0.9551954242135366
ID243070	243070	3	1.0	94.13611708722983	8.377099915083638	0.0	212.0	212	1.3046409197552278	1		24581.818505338062	24980.0	15821.0	31260.0	1.3814982E7	3142.740664895383	-0.9812104864278909	-816.9248410632983	-0.001421539030738344	0.002567825720676725	1.3472243974093043	1.2755734315353793	-1.1200150390748043	1.0561715728021086	5.347266935080329	8.580772112323448	0.9126179200948581	0.9765625
ID248188	248188	3	0.9968441128730774	94.20884196953571	8.130766188154508	0.0	274.0	274	1.3011572261679607	1		24676.598930481272	25072.0	15794.0	31336.0	1.3843572E7	3084.2804372562673	-0.9810809810414433	-829.789018840889	0.00916538959461967	-0.0015104759597592457	1.3507358721525702	1.29881034509939	0.5649281313654854	1.0399792989400671	5.318748178093234	8.660970286725254	0.8910174209896123	0.9721980886185929
ID244610	244610	3	1.0	94.06180235662762	8.496209772323423	0.0	231.0	231	1.319630657706662	1		24641.805217391295	25030.0	15613.0	31692.0	1.4169038E7	3131.1869698314754	-0.9812031292315682	-821.6122086067729	0.022884463286105435	-0.0025364118869540086	1.3568061464776453	1.3145810830325702	-0.28121072518994644	1.0321205469864723	5.4708482153577425	8.740341805405201	0.8999278586098294	0.9721283783783784
ID232833	232833	3	0.9821882247924805	94.18050627898614	9.089654555165323	0.0	86.0	86	1.2579998142578048	1		24538.088122605353	24838.0	16994.0	30572.0	1.2808882E7	2997.175358636075	-0.9812656877428586	-857.6447282274131	0.006456545980664975	0.0017448047658859384	1.3483615106706914	1.2079423322483913	-1.4753721949707856	1.1162465911439103	4.971769968083576	8.202048054843239	0.9287017668876637	0.9840075258701785
ID231808	231808	3	0.984480082988739	94.10087797837366	7.891643757853916	0.0	73.0	73	1.2794648672068587	1		24638.1243042672	24961.0	16191.0	31495.0	1.3279949E7	3017.9583009181993	-0.9812808429354936	-855.9165716095047	0.004456561550831551	-3.027375481628738E-4	1.3178671883386717	1.2778889568382887	1.1175636925033159	1.031284589546259	5.142882510006148	8.582009723377283	0.8774824970072161	0.9712746858168761
ID241024	241024	3	1.0	94.37053239372223	9.210822349255917	0.0	187.0	187	1.249552717573153	1		24521.85658914727	24967.0	17154.0	29942.0	1.2653278E7	2765.9413767796555	-0.9812852183324632	-929.7171981928733	0.03757347905183437	0.0041662809348154565	1.3804452736574624	1.2025772646019437	1.8095480033122313	1.147905680816603	4.905226201780351	8.19256907583646	0.9183932429995538	0.9894534995206136
ID245632	245632	3	1.0	94.06345596721894	8.425501032124004	0.0	243.0	243	1.3304779016127093	1		24740.783276450486	25087.0	15567.0	31836.0	1.4498099E7	3110.7393628717687	-0.9811389893667247	-827.456916428127	-0.0023916990845832074	0.008199319884915797	1.3642297405660153	1.3333476729937068	1.7864961552932965	1.0231613015853325	5.5611576124835445	8.726375415929976	0.9177138422178049	0.9790794979079499
ID238983	238983	3	0.9920000433921814	93.99848472909986	8.383376026963557	0.0	162.0	162	1.3017384891972528	1		24638.110714285725	25015.0	16380.0	30509.0	1.3797342E7	2920.9983323935066	-0.9813360190152524	-886.9916781721103	-0.003877209725917174	3.645097208886438E-4	1.3467864309116602	1.2784584099396494	-0.5823827369425036	1.053445634555477	5.323501304257751	8.942452525722203	0.8365539272944685	0.9621993127147763
ID246662	246662	3	1.0	94.13623289732617	8.405288474581681	0.0	255.0	255	1.3104264954526101	1		24691.920634920636	25108.0	15842.0	31424.0	1.4000319E7	3076.267007045562	-0.9811433361938052	-835.272995307838	-0.012729936572773016	0.0053901431226821735	1.358973839141181	1.2947107842473466	1.7817643626807866	1.0496350657426494	5.394798196725489	8.593356577001583	0.9180353440048741	0.9818339100346023
ID242564	242564	3	0.9904031157493591	94.2691037532887	8.61398394494689	0.0	206.0	206	1.2616026850650475	1		24580.290322580648	24777.0	16198.0	31597.0	1.2953813E7	2922.321946028016	-0.9812676765941984	-881.2209031869824	0.021589832021622523	0.0029629627514638004	1.3297176163149886	1.2494317969776794	2.1040266029695154	1.0642578646801828	5.000288725070672	8.613177647566946	0.8469897148231303	0.9669117647058828
ID240009	240009	3	0.9949198365211487	94.32540141840992	8.862586368317853	0.0	175.0	175	1.2459150017973881	1		24629.566147859914	24933.0	16729.0	31313.0	1.2659597E7	2840.5188411695035	-0.9812669110499811	-908.3784910204241	0.01540954027079194	6.495105812145508E-4	1.347493560926443	1.203451014318205	-1.3599245706820928	1.1196912420152332	4.876707444793255	8.595709593950005	0.8294173161050377	0.9597754911131899
ID228232	228232	3	0.996836245059967	93.68641220871396	7.901825903374308	0.0	30.0	30	1.3253508000690835	1		24468.584482758633	24903.0	15523.0	31077.0	1.4191779E7	3040.457263486641	-0.981202829724352	-840.1682291938105	5.816589323560026E-4	0.012390215328814994	1.3465128028634434	1.3343596573854466	1.4334576737426676	1.0091078484055864	5.5183794770029	8.70674592370673	0.9147653027775083	0.9780960404380791
ID246152	246152	3	0.9949735999107361	94.03615698981179	8.585096870489604	0.0	249.0	249	1.3179097736999992	1		24731.22222222222	25081.0	15731.0	31769.0	1.4245184E7	3070.691403111048	-0.9812275447189968	-841.9533999057246	-0.003132407878612243	-0.014526327472900537	1.338768514259841	1.328454238292883	2.14562807851092	1.007764118378825	5.45658883686419	8.88661036944113	0.8682780376418892	0.9598662207357864
ID240527	240527	3	0.978428840637207	94.15853341523817	8.798180779825469	0.0	181.0	181	1.274726092158276	1		24627.931098696426	24942.0	16974.0	31148.0	1.3225199E7	2807.542900634017	-0.9812795368894097	-919.6184557950648	0.028701899339999126	0.012086057378519864	1.3243698608717158	1.2904171255660277	-1.0426635893583502	1.0263114419616797	5.104857500690017	8.579334830383946	0.8715378489747863	0.9684400360685299
ID228750	228750	3	0.9602975845336914	93.75075161604647	8.284813044964752	0.0	36.0	36	1.268777734492795	1		24401.520676691744	24730.0	17257.0	29343.0	1.2981609E7	2581.609952134082	-0.9812324315596367	-988.37134712428	0.0037212398725611695	0.00836660470931351	1.3096854216757439	1.2602953179927876	-0.23992815047491017	1.0391893098211438	5.057326239044867	8.524574058801553	0.8745516386410914	0.9646418857660928
ID235405	235405	3	0.975058913230896	93.92582838203556	8.251004152579196	0.0	117.0	117	1.298247007301338	1		24496.830935251804	24872.0	17527.0	30287.0	1.3620238E7	2671.4421735611113	-0.9812646617087717	-960.5472708081672	-0.0024923078308693183	0.00565296486098374	1.361886289921631	1.2736980357714132	-0.5516964872808656	1.069237960390515	5.294982547270655	8.682318101152372	0.882679438777029	0.9695387293298516
ID249234	249234	3	0.9968448281288147	94.1785996821115	8.434234410271722	0.0	287.0	287	1.3150366292889957	1		24659.085814360773	24974.0	15734.0	31621.0	1.4080338E7	3077.3916452471576	-0.9811949718971889	-836.1910685105261	0.0013463729184228985	0.032237192953367036	1.3812662447704565	1.2943360256721401	1.628605431360051	1.0671620177250138	5.432823206041616	8.658576627411588	0.9106309924883799	0.9836488812392429
ID236945	236945	3	0.9936848282814026	94.41730052715772	9.012582272872436	0.0	136.0	136	1.2306421151141704	1		24607.697211155344	24892.0	16736.0	30731.0	1.2353064E7	2988.2204218185525	-0.9810398373237452	-852.1831143018554	0.04122003853352109	0.004637783506878988	1.3798316553350674	1.1631972624336695	-1.465159733681838	1.1862404597206067	4.757879290680357	8.251233333969413	0.8781840531064723	0.9842674532940021
ID227728	227728	3	0.9841732978820801	93.90195049820512	8.619420912338473	0.0	24.0	24	1.2573983321224138	1		24517.105162523894	24775.0	17519.0	29603.0	1.2822446E7	2783.7998477562883	-0.9812866284601156	-923.6448636924563	0.010695404878128511	-0.0025147988965282405	1.3437766674968032	1.2065958177364948	-0.5647548264801856	1.113692462499706	4.967016841919063	8.644606460012563	0.8352472269163135	0.9649122807017544
ID247707	247707	3	0.9949415326118469	94.15602504762525	8.486687976556125	0.0	268.0	268	1.2959141266970986	1		24739.392086330958	25091.0	16025.0	31956.0	1.3755102E7	3063.0459510499622	-0.9812684426602007	-846.2125334167605	-0.0011565768287240773	0.017060187326718986	1.3373475754648898	1.2942561857776347	2.3684808528862877	1.0332943277851627	5.2759700426125935	8.496962600684718	0.9183003958278899	0.9796999117387469
ID231320	231320	3	0.9839871525764465	93.8770710017858	8.548760272315361	0.0	67.0	67	1.2806468211468587	1		24675.288073394502	25073.0	17308.0	30619.0	1.3448032E7	2809.512046736628	-0.981100386879973	-911.8467645089804	4.783613064669683E-4	0.007336817803073196	1.3219670111444424	1.256749247660778	1.6203310210177377	1.0518940143430011	5.152388762335184	8.777809919102324	0.8403227942132457	0.9618456078083408
ID249752	249752	3	1.0	94.23219705661482	8.449513977844807	0.0	293.0	293	1.2906497279808744	1		24665.444444444416	25025.0	15799.0	31577.0	1.3541329E7	2991.1528865021	-0.9812243978314471	-861.8958569912962	0.01964791126715723	0.0060655649716554886	1.3354068130954577	1.2801960048953136	1.5113608936770135	1.0431268399440592	5.233191907131949	8.572784754597475	0.8948138261089361	0.9726148409893995
ID232351	232351	3	0.9676215052604675	93.9481019548101	8.118239355298963	0.0	80.0	80	1.2489471673958066	1		24534.001934235985	24862.0	17281.0	30065.0	1.2684079E7	2666.697220875613	-0.9812510139126475	-963.0016122623956	-8.355555492035949E-4	0.006861745677842374	1.2998346031872536	1.2215080373438025	-0.03371666541530263	1.0641228411511512	4.9004730756158414	8.185034462664298	0.9191932929499966	0.9819047619047617
ID244126	244126	3	0.9949705004692078	93.95578337922335	8.474780197680293	0.0	225.0	225	1.3282016332191364	1		24575.108247422693	24931.0	15613.0	31208.0	1.4302713E7	3007.594682891691	-0.9812484831139384	-855.1626409863158	0.008179593680620467	-0.0014888838780658983	1.356237860974566	1.3346200473356085	0.12003491045088935	1.0161977288458348	5.5421451078254815	8.961123891868604	0.8672869131427495	0.9644334160463196
ID234908	234908	3	0.9810783863067627	94.01415394517339	8.588508669820802	0.0	111.0	111	1.2800559805981568	1		24573.789279112745	24809.0	16848.0	31093.0	1.329442E7	2870.6832752196106	-0.9812998948577266	-898.4099442706939	-0.00861211141758077	-0.009308956623852092	1.3247901663946502	1.2719250086891996	-1.197446430396801	1.041563108944553	5.147635636170664	8.481214621795782	0.8992937103330783	0.9747974797479749
ID230307	230307	3	0.9878204464912415	94.36551348496882	7.966523253126861	0.0	55.0	55	1.1727263308358904	1		24493.334792122514	24740.0	16337.0	29646.0	1.1193454E7	2614.707682907287	-0.981231866315122	-979.5019998599388	-0.013830405003448329	0.007060972512953438	1.3160073396492058	1.0849459770190462	-1.4375249234347005	1.2129703851845366	4.320591683544903	7.830632893181806	0.8854404551179829	0.9701173959445039
ID230819	230819	3	0.9859545230865479	94.1062927780205	8.595157302906705	0.0	61.0	61	1.2543865952655928	1		24682.54807692305	24879.0	16151.0	31849.0	1.2834925E7	3106.025055139804	-0.9812112706874595	-830.0039344138431	0.0073968523307967856	-0.010005044334249027	1.333968506489894	1.2104621364763266	-1.100655439971143	1.1020324108386375	4.94325121109648	8.510313599293506	0.8576921155429349	0.9532538955087074
ID236454	236454	3	0.9831364750862122	94.16330872280291	8.24662040963898	0.0	130.0	130	1.25980253762961	1		24570.372623574152	24891.0	16639.0	31257.0	1.2924016E7	2926.3220305703685	-0.9812106304691699	-876.9395527709268	-0.003816870183657527	0.0044465013645301555	1.3015233474965457	1.2388632437043363	1.2015998547570894	1.0505787092406171	4.986029346577125	8.248600108306682	0.9208824477117151	0.9749070631970262
ID242085	242085	3	0.9769160151481628	94.21439917360256	8.60776212278576	0.0	200.0	200	1.2537833797484965	1		24594.186538461538	24839.0	17236.0	30968.0	1.2788977E7	2729.5447448740074	-0.9811933755636093	-940.1907972033889	-0.003137243836657637	1.8625545429745783E-4	1.294151629566137	1.2246669601544657	1.8586463001911437	1.056737604322164	4.938498084931966	8.336875879893716	0.8928902532458841	0.9746716697936217
ID226724	226724	3	0.9797212481498718	93.90485906432056	8.720885214649826	0.0	12.0	12	1.269969634928945	1		24712.19887429643	25070.0	16416.0	31655.0	1.3171602E7	2956.5830126601572	-0.9811539266680144	-870.2971840691305	-0.003977174933549037	0.0099835502842821	1.2985136041709142	1.2664108364659055	-0.5946928772309246	1.0253494101444962	5.066832491373898	8.572619329096389	0.8664017735069321	0.9594959495949599
ID227241	227241	3	0.9825096726417542	93.97376151178536	8.054807687744853	0.0	18.0	18	1.2705651658573054	1		24629.879924953104	24921.0	15827.0	30809.0	1.3127726E7	2965.561334201042	-0.9811726858126693	-865.6502508399702	0.00342736610043211	-0.0042165614165122975	1.329766363031371	1.2297234400157853	-0.6199498040857003	1.081354001851263	5.071585617538412	8.270128183471993	0.9318138120735593	0.9907149489322193
ID250281	250281	3	0.9936329126358032	94.16525434099927	7.953732988720787	0.0	299.0	299	1.2970810914780897	1		24672.184919210067	25111.0	16783.0	29958.0	1.3742407E7	2798.339281382619	-0.9812731252021334	-923.9784366267409	-0.006921917646527982	-0.007045072618874045	1.3507447771174728	1.2703050904792754	1.240452639645736	1.063323123902344	5.285476294941625	8.674298478910904	0.8827246806915974	0.9677980852915581
ID238001	238001	3	0.9904696345329285	93.95011975866176	8.286330778065498	0.0	149.0	149	1.2883030901706822	1		24595.543636363607	24983.0	16408.0	30222.0	1.3527549E7	2936.4536950533698	-0.9812388705197564	-876.151135599298	-0.0020214945398656413	0.003611345368570516	1.3425447471752454	1.2723862125931913	-0.3319129207715953	1.0551393388954344	5.214179402473888	8.765386523810552	0.8528127608763324	0.9665198237885466
ID239537	239537	3	0.9819896817207336	94.05868569498283	8.713615497564954	0.0	169.0	169	1.283007462451926	1		24692.961397058833	24993.0	16658.0	30808.0	1.3432971E7	2792.5345294113345	-0.9812368161888478	-924.851324490027	-1.2493055310799523E-4	0.0028389989986044493	1.3418004708249254	1.243760646479614	-0.8976577976146523	1.0788253146799642	5.171401266993244	8.856794510009017	0.8284474479081392	0.9688334817453252
ID243637	243637	3	1.0	94.02166516348699	8.238497102965813	0.0	219.0	219	1.3202037872267152	1		24546.03812824956	24985.0	15621.0	31236.0	1.4163064E7	3034.3100090766266	-0.981143728975765	-841.8375066821815	-0.005151998748725489	0.012218527518952822	1.3390605049019848	1.3163020393594085	-1.2193201129121232	1.0172896986117654	5.4756013415222595	9.380282420983734	0.7820055884436568	0.955223880597015
ID247220	247220	3	0.9943756461143494	94.13148719482386	8.619461232875132	0.0	262.0	262	1.307536907602224	1		24775.941696113066	25106.0	15843.0	31828.0	1.4023183E7	3103.713994178037	-0.9811422876261428	-830.6564823436328	-0.011068496806665796	0.005359570531854978	1.352590584449215	1.2953553249037348	-1.175751082942126	1.044184988045449	5.3710325659029055	8.686746578087927	0.8944443929722591	0.9732988802756245
ID229819	229819	3	0.9851176142692566	94.04653325983017	8.673016185317804	0.0	49.0	49	1.2651952960922686	1		24614.464150943408	24855.0	16749.0	30983.0	1.3045666E7	2945.496068964478	-0.9812671332585088	-875.4774070658333	-0.001294631402917215	0.009959439123357052	1.336737957641368	1.2242381343271886	-0.9756942341402279	1.0918937420422756	5.0288074820577675	8.656889451004322	0.8432398662201129	0.9583333333333337
ID226234	226234	3	0.9829521179199219	93.511733598718	8.470547543779867	0.0	6.0	6	1.2657930732558336	1		24742.9210526316	25158.0	17146.0	30733.0	1.3163234E7	2977.2148522136354	-0.9810424274017928	-860.1532810122195	-0.010773685731480404	0.008800946226604702	1.3517774183526852	1.2403373148090313	2.4759477377979713	1.0898466104446851	5.033560608222286	8.157037604986726	0.950649091147359	0.9915730337078653
ID241593	241593	3	0.9778406023979187	94.1701597194003	8.988923185273123	0.0	194.0	194	1.2579998142578053	1		24554.961832061053	24929.0	17372.0	31058.0	1.28668E7	2782.333690839916	-0.9812827179585577	-925.3614650809219	-9.615567976439834E-4	-0.006380150098676902	1.345600951303797	1.1995647763172799	1.5593678318413413	1.1217409662818334	4.971769968083578	8.794128504887954	0.8078584569818122	0.9509090909090911
ID234431	234431	3	0.9840359091758728	93.82863831882621	8.189882390121866	0.0	105.0	105	1.287715762540354	1		24487.709854014567	24961.0	16429.0	29767.0	1.3419265E7	2841.7697754735254	-0.9811828879399839	-898.6410840644972	0.0018846653059302557	-0.0050967822991967405	1.3147590311574606	1.2851375404673595	-0.4543127255212958	1.0230492766395485	5.209426276309373	8.723930867050239	0.8601522498067826	0.9690539345711762
ID248765	248765	3	1.0	94.18972189066278	8.483947074525691	0.0	281.0	281	1.3104264954526101	1		24684.94708994708	25063.0	15710.0	31918.0	1.3996365E7	3121.5718005564922	-0.9811168514537802	-821.7414482488666	0.010184721631237303	-0.0016571890160382433	1.3579767968081824	1.2974102345365282	-1.407821411243405	1.0466826610885263	5.394798196725488	8.46921637595369	0.9451453685118937	0.9843885516045102
ID233411	233411	3	0.9765076041221619	93.82945313013694	8.284842467099029	0.0	93.0	93	1.2830074624519263	1		24520.47242647059	24889.0	17036.0	29866.0	1.3339137E7	2790.4346980401665	-0.9811596063664734	-915.2435003793454	0.0025545409106539287	0.01472360821585415	1.3289572574510595	1.26631280578924	1.8416150197241734	1.0494699661690428	5.1714012669932465	8.463861666956259	0.9071539338300013	0.9810640216411181
ID238530	238530	3	0.9873161911964417	94.23403748706689	8.89893033540207	0.0	156.0	156	1.266390568249342	1		24675.998120300737	24974.0	16865.0	30951.0	1.3127631E7	2956.152838172105	-0.9811602447545196	-869.445825361612	0.02112305781087467	0.00354928034290185	1.3452672815149034	1.23963208987987	-1.1384168498245317	1.0852149540959932	5.038313734386798	8.520631223918938	0.8720703739452998	0.9733700642791556
ID225728	225728	3	0.9833444952964783	93.79631208802324	8.770351810338527	0.0	0.0	0	1.2824177095076652	1		24774.613970588234	25122.0	17159.0	31494.0	1.347739E7	2935.9705724779337	-0.9812700995810111	-884.1751215279721	-0.0035777435902542227	-0.009449454672853226	1.3468237783011423	1.2438670975178374	-1.2732474835896181	1.0827714480017656	5.1666481408287295	8.436163330748741	0.9122813391177972	0.9775179856115112
ID237508	237508	3	0.984537661075592	94.06107859565374	8.927897435130918	0.0	143.0	143	1.2699696349289449	1		24618.778195488725	24999.0	16723.0	30433.0	1.309719E7	2878.684659818168	-0.9812569633169743	-895.4579451838558	-0.003524399470568965	0.00693959412834639	1.342006170148169	1.225967441896544	-1.41408936568504	1.0946507421698863	5.066832491373897	8.379919622930945	0.9067064490935148	0.9717411121239753
ID235978	235978	3	0.9874281287193298	94.10005162159592	8.341095361406762	0.0	124.0	124	1.2663905682493426	1		24517.278409090923	24878.0	16652.0	30673.0	1.2945123E7	2847.9575357398403	-0.9812979647219073	-903.4014247400829	0.0016279218720209093	-9.340431767855997E-5	1.3165898384646484	1.258885856239992	-1.3618548077614734	1.0458373425506624	5.038313734386803	8.567074672500874	0.8626407440177533	0.9671532846715335
ID229321	229321	3	0.9951378703117371	94.04346546769466	8.06012316781639	0.0	43.0	43	1.2687777344927946	1		24572.20188679246	24902.0	15687.0	31009.0	1.3023267E7	2977.195597933031	-0.9812536141859196	-864.0331811130987	0.0014177416923135218	7.22921044962127E-4	1.2968776320818391	1.275262590183942	0.6687902716462455	1.0169494832391965	5.057326239044863	8.656094747109673	0.8481776634104727	0.9646418857660929
ID239055	239055	3	0.974370002746582	93.97038294651387	8.535735866234743	0.0	163.0	163	1.2824177095076652	1		24628.77900552485	24944.0	17189.0	30138.0	1.3373427E7	2837.9358577355383	-0.9812342112743979	-907.561702749403	0.002689793182763106	0.0015067766275255543	1.3496041350488595	1.2603864636650808	-0.3499042176438077	1.0707859644289914	5.166648140828729	8.486517646890217	0.9014875078779557	0.9696699375557539
ID231884	231884	3	0.987209141254425	94.12977425105464	8.490832742671081	0.0	74.0	74	1.2434839458191695	1		24613.19921875	24904.0	17213.0	30497.0	1.2601958E7	2824.258361226588	-0.9812311881538568	-911.2304051023577	-0.003429807949297668	0.006486700472921103	1.3161638833768992	1.1995416433409976	-0.9939990102620766	1.0972223354506327	4.8576949401352	8.752670389482748	0.7968176657064151	0.9402023919043239
ID245196	245196	3	1.0	94.06618686440417	8.404024067035508	0.0	238.0	238	1.3316145766612224	1		24662.955631399294	25041.0	15730.0	31364.0	1.4452492E7	3099.8063244838554	-0.9811902284612328	-830.0614622065754	0.011199124358249738	0.005091945606952445	1.3745869106055175	1.3161796593403885	-0.8457511458376888	1.0443763515494535	5.570663864812576	9.005761272644989	0.8631294938996463	0.9646090534979426
ID248268	248268	3	1.0	94.23259656187535	8.201919662823341	0.0	275.0	275	1.2830074624519257	1		24653.06839186692	25065.0	15854.0	31644.0	1.333731E7	3103.125445498308	-0.9812598860276975	-831.9811008829562	0.004565181817856432	-0.002020301740116174	1.3231438061363014	1.245138937787449	1.4086419714270757	1.0626475214785776	5.171401266993241	8.459496439498054	0.9080903855400229	0.97841726618705
ID232915	232915	3	0.9774332642555237	94.01911967673658	8.874659531168705	0.0	87.0	87	1.2628013577202974	1		24555.579545454555	24877.0	17424.0	30705.0	1.2965346E7	2818.0744386988104	-0.9813528542839082	-917.1503769242295	5.76055658359341E-4	0.0023517207775116834	1.3199606023416819	1.2220361536284179	-1.060828845587101	1.080132202654161	5.009794977399706	8.399639184471253	0.892295196972466	0.9768303985171455
ID241107	241107	3	0.9806217551231384	94.1537494798322	8.704406803994667	0.0	188.0	188	1.2525760772251215	1		24564.247104247108	24849.0	17193.0	30680.0	1.272428E7	2661.2171421549815	-0.9813602459438715	-971.9444054552812	0.0034075414403787713	0.007618077307123984	1.3037797808931557	1.233097206613617	-1.4043035142459432	1.0573211697345826	4.928991832602933	8.341086671244302	0.8902719592808414	0.9737089201877932
ID243155	243155	3	1.0	94.1342430795994	8.317997193572078	0.0	213.0	213	1.2964977403842812	1		24552.288288288288	24990.0	15968.0	31515.0	1.362652E7	3111.7724759388498	-0.9812175692494293	-824.3803949316446	-0.003646137767112479	0.008217177550689736	1.3408814294863987	1.269360176929815	1.5603870549817749	1.0563443330399502	5.280723168777107	8.684564951632467	0.8798469439779442	0.970305676855895
ID246231	246231	3	1.0	94.17344675522516	8.612352788589854	0.0	250.0	250	1.2877157625403537	1		24720.227686703078	25034.0	15810.0	32055.0	1.3571405E7	3151.1779574045086	-0.9811736610386698	-817.6916066656858	-0.0013727866674280735	0.013767203727519866	1.3418300848878102	1.2542969871743326	1.5825511955508442	1.0697865805375737	5.209426276309371	8.424758046192302	0.9223269233949603	0.9829596412556054
ID246743	246743	3	0.9968342781066895	94.18383152876994	8.47176722326829	0.0	256.0	256	1.315036629288995	1		24722.767482517473	25105.0	16157.0	31340.0	1.4141423E7	3089.4375567316883	-0.981221432041729	-836.2809688014642	0.005598439725899608	0.00567194872013164	1.3650170587840111	1.3074037647009182	1.4560175498831678	1.0440669482822489	5.43282320604161	8.741482494180943	0.8934397118205041	0.9653716216216219
ID244693	244693	3	1.0	94.20848051535945	8.301003714714662	0.0	232.0	232	1.2970810914780893	1		24627.976618705055	24978.0	15815.0	31767.0	1.3693155E7	3151.5140701871305	-0.9810681226673537	-809.9252911240574	0.021913963421657964	0.00456162857863276	1.3418825929479874	1.2862569787565423	1.101675204658303	1.043246112643229	5.285476294941621	8.633146856040451	0.8911601052885014	0.9762949956101845
ID233940	233940	3	0.9819972515106201	94.12924411789876	8.827049588776415	0.0	99.0	99	1.2330984890455667	1		24559.964143426292	24893.0	17391.0	30472.0	1.2329102E7	3005.764366655086	-0.9812606142965968	-855.720250996847	0.0013327428593172786	3.087888626952385E-4	1.3194836715120788	1.1687230034933795	-1.252540389709667	1.128996064566255	4.776891795338431	8.157594839156706	0.9020508183207822	0.9785783836416748
ID242649	242649	3	1.0	94.31504354178188	8.724523706549425	0.0	207.0	207	1.2398284241052646	1		24593.284023668617	24803.0	15675.0	31928.0	1.2468795E7	3104.7717696000627	-0.9811991350913861	-826.7918139504851	0.018469063893706495	0.02082951254213137	1.3344536315872244	1.1933924820824755	1.8050705634129875	1.1182018083929912	4.829176183148099	8.469005895460379	0.846092886460749	0.9676190476190474
ID237023	237023	3	0.9776394963264465	94.0461689280628	8.663781925510783	0.0	137.0	137	1.2622021636852718	1		24597.00950570342	24877.0	17069.0	30727.0	1.2938027E7	2747.474220496058	-0.9812690763252239	-938.0102778985815	0.01949168871122798	-0.007744799220772144	1.3054381484368724	1.2726995754871415	-0.9921654395617212	1.0257237242632062	5.0050418512351875	8.327408467164588	0.9069802744808907	0.9687212511499539
ID245727	245727	3	1.0	94.08902586282275	8.72607633776145	0.0	244.0	244	1.2994118769904204	1		24693.978417266186	25091.0	15618.0	31835.0	1.3729852E7	3066.6826187621755	-0.9812620213831742	-843.3628751861693	0.026106990636498427	0.004647316913912841	1.351727222375396	1.2985362189898781	0.041530588093851066	1.0409622793786182	5.304488799599683	8.476623192201604	0.9277001880029792	0.9780893952673089
ID235485	235485	3	0.970411479473114	93.9869526898726	8.485878490500495	0.0	118.0	118	1.242266633784037	1		24556.08414872796	24910.0	17331.0	29319.0	1.2548159E7	2710.1635900922975	-0.9813281173412594	-952.400764467584	-4.237583417575734E-4	0.005572776313292061	1.3479428957371344	1.16905408587813	-0.5366136897550363	1.153020131420723	4.848188687806166	8.635875906247165	0.8169144755777811	0.9523809523809526
ID228828	228828	3	1.0	94.40690464335722	8.730447867000422	0.0	37.0	37	1.210186804957821	1		24479.72164948453	24709.0	15911.0	31507.0	1.1872665E7	3068.5465707168983	-0.9810788369045665	-827.2939157969785	0.026082703100674468	0.01191706586830139	1.3625532809938432	1.1446558477101183	1.8218787198294932	1.1903606518235401	4.601026127251334	8.308391137033349	0.8375884807439796	0.9651046859421732
ID231395	231395	3	0.9888139367103577	93.89142219958599	8.67772489222229	0.0	68.0	68	1.283596944432237	1		24657.36080586079	25029.0	16908.0	30934.0	1.3462919E7	2880.9424286020903	-0.9812180420394763	-894.2658929528529	-0.0031668702073406876	-0.0029240980387138333	1.331865811421585	1.2498712863078527	-1.0059070010825404	1.0656023752301296	5.176154393157762	8.54124290039938	0.8916100199085203	0.9714540588760038
ID240103	240103	3	0.9800136089324951	94.19636677759473	8.902614514330697	0.0	176.0	176	1.2717553910980248	1		24661.572232645405	25011.0	17323.0	31172.0	1.3144618E7	2920.4912549183537	-0.9812293555321524	-882.8485227423507	-0.011467357855528937	0.0021295556812905934	1.3481894469782543	1.213218698842201	-1.1391561320928794	1.111250138383837	5.081091869867443	8.336815786451718	0.9186847364967445	0.9834406623735049
ID240613	240613	3	0.9773647785186768	94.1811809662921	8.875792984153913	0.0	182.0	182	1.2818276852254522	1		24638.173431734307	24975.0	17017.0	30952.0	1.335389E7	2856.469873799003	-0.9811724187948624	-898.9999293763552	0.011603836766857993	0.012205520896951474	1.326404708059732	1.2728289095673297	-1.4597152296002438	1.0420919088886929	5.161895014664209	8.385591358816564	0.9224687054943822	0.9819168173598551
ID227818	227818	3	0.983557939529419	93.91473028325157	8.583895679626501	0.0	25.0	25	1.283596944432237	1		24549.319343065716	24818.0	16233.0	31679.0	1.3453027E7	2971.356555962258	-0.9812384677915483	-864.2132968493399	0.0022844493487900177	-0.006418231400341362	1.3272190146891265	1.2837627672257335	2.6591006830806823	1.033850683765587	5.176154393157762	8.885013650433986	0.8239500552114344	0.9544259421560036
ID228330	228330	3	0.9720901846885681	93.71870648512578	8.445785865039623	0.0	31.0	31	1.2847750969927245	1		24435.162705667255	24808.0	16713.0	30162.0	1.3366034E7	2844.670297214072	-0.9811392494185495	-893.6860326251133	0.0027446140200388697	7.911383139498429E-4	1.3109271733802386	1.2768806696448645	-1.5011563164361168	1.026663810131015	5.185660645486796	8.680969113267901	0.8647240436926814	0.9603873239436621
ID244202	244202	3	0.9936396479606628	93.98477367647051	8.470006467636596	0.0	226.0	226	1.3196306577066625	1		24600.935427574164	25006.0	15495.0	31589.0	1.4096336E7	3089.442735697133	-0.9810887792935791	-826.2095536376866	0.006750280002453077	-0.01072491955706368	1.3579849537390263	1.3171344094619584	-0.42686887550880886	1.0310147119258353	5.470848215357746	8.854871656932175	0.8767988833164118	0.9607679465776301
ID249321	249321	3	0.9968441128730774	94.15264130299647	8.50988236455456	0.0	288.0	288	1.3058000856167284	1		24664.790408525787	25022.0	15505.0	31636.0	1.3886277E7	3125.2767061175687	-0.9811767457047035	-822.7568130702609	0.006839441298843912	0.011344702184189275	1.3433296413619313	1.3081466868109068	-1.2295680016629489	1.026895267102496	5.356773187409361	8.438439981485075	0.9453416457591499	0.9860017497812779
ID247784	247784	3	1.0	94.31142998433421	8.191267846548733	0.0	269.0	269	1.2537833797484963	1		24696.925000000003	25097.0	15653.0	31844.0	1.2842401E7	3137.3132382139397	-0.9811851576922175	-821.042018881418	0.019675508998307813	0.013048542959550739	1.3230050239240065	1.2435602767618275	1.3764569234903008	1.0638849186860886	4.9384980849319655	8.272891299109105	0.9067553313407337	0.9801886792452829
ID234991	234991	3	0.9835883975028992	93.93010258111887	8.580948227851009	0.0	112.0	112	1.2888901501647738	1		24538.59999999999	24867.0	17236.0	30895.0	1.349623E7	2822.8708003653946	-0.9813901460382909	-916.8272299751825	0.002607680175817959	0.005063022660852134	1.3164227268397273	1.2764040791322757	-0.18734081316929482	1.0313526479284343	5.218932528638403	8.930872162174177	0.8222498455179296	0.9581151832460735
ID249839	249839	3	1.0	94.15300571978901	8.611047566481117	0.0	294.0	294	1.3005757033562702	1		24667.127697841745	25000.0	15660.0	31417.0	1.3714923E7	3039.8003496357883	-0.981295280409521	-851.4360322815908	0.0020741907921483717	-0.005003469037064429	1.3265224435587863	1.3004106195574223	-1.1232394562334989	1.0200796760720479	5.313995051928718	8.466571766071437	0.9315707025871958	0.98589065255732
ID232429	232429	3	0.9797398447990417	93.9575880885033	8.400515873549502	0.0	81.0	81	1.2669877814719985	1		24607.57627118643	24923.0	17694.0	29220.0	1.3066623E7	2648.829721537425	-0.9812985079998482	-974.9215660055761	0.0055667645428280595	0.002821715071783506	1.3691038139787597	1.208322560421927	-0.629734128541568	1.133061534082994	5.043066860551319	8.821403075364314	0.8143840451152298	0.9654231119199269
ID242161	242161	3	0.9787571430206299	94.2408941780984	9.186647117730796	0.0	201.0	201	1.259201916600178	1		24537.690114068417	24935.0	16855.0	30047.0	1.2906825E7	2825.8289438637776	-0.9811862570748513	-905.7202029911194	-0.0037880205716924885	0.0018577040061439	1.337334780464432	1.2004600329927	1.5232834184633657	1.1140185793028932	4.981276220412611	8.528664522364824	0.8605744055373226	0.9605866177818518
ID238071	238071	3	0.9887083768844604	94.14027804161678	8.396897255034878	0.0	150.0	150	1.2663905682493424	1		24632.76415094336	24956.0	16395.0	30812.0	1.3055365E7	2882.9754457228014	-0.981139677627246	-888.963497089937	0.0033345695200815506	0.022522568740450225	1.323849370277899	1.2441705235306642	-1.0550322349510481	1.064041741256757	5.038313734386801	8.334297676200443	0.9115008022336394	0.9769585253456226
ID236533	236533	3	0.9902384877204895	94.15673893272307	8.450810537069254	0.0	131.0	131	1.280646821146858	1		24589.237569060777	24841.0	16045.0	31853.0	1.3351956E7	2948.4615052404615	-0.9811775793972197	-869.4642673531491	0.011967449841451695	0.0068495347218330725	1.3192934059763244	1.2751760646762968	0.7145920610558956	1.0345970588078963	5.152388762335178	8.42522484635991	0.9121273720694651	0.9836660617059897
ID230907	230907	3	0.977731466293335	94.09402417243312	8.85925448992799	0.0	62.0	62	1.247128752695838	1		24640.654296875	24903.0	17312.0	30969.0	1.2616015E7	2887.1161709160688	-0.981245444085166	-893.0768675252464	-0.001271216769967759	0.0021652351507012685	1.3336210446644947	1.1892865061427957	-1.11625443685964	1.1213622939268169	4.886213697122294	8.519032537882834	0.8460611763361406	0.9527340129749774
ID227322	227322	3	0.9641664028167725	94.01558733264908	8.851541391415676	0.0	19.0	19	1.255592156904023	1		24567.11346153847	24843.0	17608.0	30322.0	1.2774899E7	2685.041515308864	-0.9812548318833547	-957.9119492303828	-0.005486183880207524	0.002254886329122679	1.333000322961374	1.2089795352523567	-0.9236461243241226	1.1025830331223347	4.952757463425518	8.27829146428341	0.9081874557200292	0.9839471199244575
ID226815	226815	3	0.9936510920524597	93.91978055279193	8.708205828659889	0.0	13.0	13	1.2604028724445409	1		24732.724137931054	25037.0	17199.0	30805.0	1.2910482E7	2963.2709453148473	-0.981282169646086	-875.1227763874239	-8.973665940264842E-4	-0.002703600889845561	1.3095387508481644	1.2313227341963633	-0.9633740282570822	1.063521946342402	4.990782472741642	8.697208590866929	0.8291225612454701	0.9722222222222229
ID239615	239615	3	0.9830507636070251	94.22604705270062	9.203805941574883	0.0	170.0	170	1.25980253762961	1		24688.16603053434	25112.0	16890.0	30164.0	1.2936599E7	2897.808220517259	-0.9812235705807889	-890.4389482809123	-0.008519152073923734	0.008725757410655743	1.3529382510243466	1.189125714887218	-1.482958471691158	1.1377588038726967	4.9860293465771255	8.78111464529214	0.8125786358612325	0.9606227106227109
ID235779	235779	5	0.9750084280967712	84.41518935320076	35.577674111349346	0.0	121.0	121	1.107024529646852	1		24127.461728395057	23901.0	19042.0	31508.0	9771622.0	2966.3929001835513	-0.9809325950877836	-836.8748848197234	-0.0026290963260109388	-0.007323717248992308	1.1794105844984522	1.0700252498156457	0.07721834371748604	1.102226872404789	3.850032193257842	7.3266819916382495	0.9012796007364846	0.9723889555822331
ID231682	231682	5	0.9732393622398376	82.2498272134138	33.12670282127222	0.0	71.0	71	1.4631638232093465	1		23970.68502824862	24232.0	18309.0	30931.0	1.6971245E7	2592.0738473143697	-0.9811337960258748	-961.8487409422472	-0.0067192106672565866	0.008281434442808572	1.545113139565546	1.4294507947486705	-0.6394395405637376	1.0809138343493743	6.725673522789913	9.842082002164696	0.8725125605111687	0.975862068965517
ID232705	232705	5	0.9453293085098267	82.486727584299	33.62430474721117	0.0	84.0	84	1.4307495995264325	1		23842.81536189069	24029.0	17531.0	31225.0	1.6141586E7	2426.5962854225227	-0.9811498349861606	-1022.8458363078486	-0.00577657538441352	-0.002918051120988629	1.4825455352594676	1.4192156854657112	1.9980648929131122	1.044623132651592	6.430979700589924	9.979224818148465	0.8115090905568099	0.9501404494382018
ID228864	228864	5	0.9298157095909119	82.58614318508849	34.21510124467003	0.0	37.0	37	1.271755391098021	1		24068.162570888515	23960.0	19213.0	29527.0	1.2732058E7	2278.6056226054434	-0.9808935858390887	-1084.5422478451258	-0.011006092663833789	-0.04957928819156879	1.2500785645580954	1.0889322891013051	0.43287645706921407	1.1479855791490803	5.081091869867413	18.05015391634104	0.195976994145487	0.7877671333824611
ID231430	231430	5	0.9760580062866211	83.14590337137534	33.99826613532103	0.0	68.0	68	1.2818276852254507	1		24294.306422018362	24167.0	18284.0	32147.0	1.3240397E7	2580.5828249825104	-0.9808260154582726	-963.1552621511703	0.05902857153315564	-0.0010417706535485155	1.4512083023636806	1.0485251012218197	2.8385212231660715	1.3840472685609762	5.161895014664197	14.080155148877422	0.3271931107682003	0.8504306969459675
ID235530	235530	5	0.9833083748817444	83.14558936422188	35.55002451616926	0.0	118.0	118	1.436553881369555	1		23954.65542521995	23985.0	17794.0	31411.0	1.6337075E7	2401.902799304193	-0.9810669869275987	-1033.5783949647348	0.014141763640583383	-0.06106011484061414	1.483646426477688	1.3342733328977847	-0.8535544518967245	1.111950894840635	6.483264088399599	12.82960261550999	0.49496805081758544	0.9234935680433309
ID228110	228110	5	0.9806180000305176	82.4157508366714	35.62606917900873	0.0	28.0	28	1.4574655179508367	1		23828.588904694174	24058.0	16478.0	31353.0	1.6751498E7	2776.9705085585238	-0.981066030048876	-889.228979428519	-0.001784680908066254	0.005841483682895532	1.5121416990155494	1.4164886080633754	-0.5741569396576194	1.06752831643521	6.673389134980225	9.434732305667353	0.9421003156850638	0.9825052484254716
ID235278	235278	5	0.9843721985816956	84.22213418795455	36.92633965203773	0.0	115.0	115	1.4755201058309086	1		23978.400000000027	24168.0	16104.0	32192.0	1.7264448E7	2873.6982479077074	-0.9810455270507991	-863.7468613999235	-6.492428902690784E-4	-0.0025051539297582704	1.5731245832824383	1.3961325277356378	-0.9703906749618931	1.1267731050102103	6.8397485507383005	9.902936951112487	0.8764395597076267	0.9618983957219253
ID232467	232467	5	0.9553501605987549	82.81719372444188	35.99752009235268	0.0	81.0	81	1.4318066736266917	1		23879.72082717874	24117.0	17083.0	30337.0	1.6166571E7	2404.455466234924	-0.9811945235766011	-1036.3662901880969	-0.0055514176144221	0.004860583075096845	1.4831366632169538	1.4071583878049447	-0.8602954809679048	1.0539941175566805	6.440485952918943	9.846200711165814	0.8348167080184506	0.9569209039548003
ID228628	228628	5	0.9899111986160278	83.57542690465652	34.786849499484276	0.0	34.0	34	1.1131576764662905	1		24385.350364963506	23771.0	19164.0	33758.0	1.0022379E7	3290.004665111767	-0.9804955517552821	-745.2027352220947	0.005921949337689362	-0.008662652900172119	1.2927892151149323	0.9737494004020083	2.111362230275303	1.3276405762932535	3.8928103287384817	8.603278389373013	0.6609143102538283	0.920224719101124
ID227611	227611	5	0.9165682792663574	82.29549321003239	34.69729336084802	0.0	22.0	22	1.4046028019234764	1		23888.7019969278	24030.0	18718.0	30805.0	1.5551545E7	2255.065659009102	-0.9810795612741827	-1098.5918748832187	-0.009073314443681254	0.008116577841436703	1.5363609341637343	1.305533380173707	2.267332443304271	1.1768070870461502	6.198076518528651	11.282470605458904	0.6118688952609559	0.9267945984363893
ID227865	227865	5	0.9901715517044067	83.4613479119226	36.301562249376936	0.0	25.0	25	1.453827694975095	1		23927.07857142857	24155.0	16571.0	30155.0	1.6748955E7	2555.8507215489	-0.9810919973664721	-971.5122161194514	0.003512804197612163	0.003197599373741655	1.5045234107999035	1.4186480806150021	1.5114909936670795	1.0605332156426512	6.640117251828636	9.843193332949184	0.8612189586267016	0.9755586592178771
ID235032	235032	5	0.9179402589797974	83.31302426720707	34.90717648211973	0.0	112.0	112	1.439184452848264	1		23866.320699708467	23916.0	19472.0	31083.0	1.6372296E7	2248.2326682481503	-0.9810344241252599	-1098.227782932329	0.0053500915524281436	-0.0013909659477951092	1.4751890027202166	1.4229288502853654	1.5094119194965632	1.0367271718641242	6.507029719222185	11.260768418529766	0.644846875663757	0.9306594153636982
ID226591	226591	5	0.9414878487586975	82.03670277898361	34.08702590596108	0.0	10.0	10	1.3647206441740558	1		23960.18536585368	24167.0	18324.0	29475.0	1.4735514E7	2298.1845316421627	-0.9811927842753155	-1087.8402201020965	0.001558358305445319	-0.030053484623661027	1.4082744497491624	1.3658622139447858	3.0784218647095325	1.0310516209990792	5.851098308518989	10.10831141731276	0.7195981408811893	0.9550038789759506
ID227103	227103	5	0.8883259296417236	82.31953233545315	34.022966645999006	0.0	16.0	16	1.3167612682324341	1		24014.695652173934	23959.0	19248.0	30895.0	1.380845E7	2216.4860997099763	-0.9810780745372162	-1123.5187208332654	0.06467717746407699	9.616099834539527E-4	1.2973618578872714	1.271212546648124	0.687350262351204	1.0205703690607024	5.4470825845351385	14.375183184791531	0.33124325867561166	0.8675246025738084
ID230174	230174	5	0.9894456267356873	82.8305216741173	34.38551934190931	0.0	53.0	53	1.4491370753798936	1		23994.666666666682	23976.0	18728.0	32352.0	1.6628304E7	2767.3700840474744	-0.9810067144483229	-895.6727413869792	0.07509844606115958	-0.03045896801531992	1.4589528823094882	1.3517078400110292	1.2127532788215163	1.0793404011754373	6.597339116347967	13.77612508322373	0.43684213147791806	0.8746061751732822
ID230685	230685	5	0.9787077903747559	83.86551368343004	36.12009146706482	0.0	59.0	59	1.4517448462050153	1		23952.25071633239	24052.0	17643.0	30336.0	1.6718671E7	2544.7859313376	-0.9810687894101285	-975.5423837766148	-0.002914115060688237	0.007443628766078595	1.5359854656956111	1.4060278070626133	0.753896113081457	1.092428939157681	6.62110474717058	9.875544381338475	0.8531359293328451	0.9680333564975679
ID230941	230941	5	0.9848156571388245	82.87070042213622	32.61153198138986	0.0	62.0	62	1.4190698155761288	1		23950.452773613197	24068.0	17442.0	30726.0	1.5974952E7	2516.830440725182	-0.9811596036390544	-991.1500096870325	-0.001573975555360176	-0.004478501668920484	1.5070377123911538	1.3628799654658008	1.473062941965411	1.1057743532652806	6.326410924970557	10.053087981478068	0.7866259964074606	0.9575539568345323
ID231197	231197	5	0.9790555834770203	83.83473077230576	34.73456270363716	0.0	65.0	65	1.4412854531680868	1		23969.40843023257	24111.0	17024.0	32842.0	1.6490953E7	2587.2403377171554	-0.9811853468603797	-966.2853055253344	-0.008068097049023332	-0.015531877481947341	1.5676330100847602	1.3625097549338212	-0.3607529858172899	1.150548100230594	6.526042223880259	9.785620282703544	0.8564125527304487	0.9601398601398603
ID227366	227366	5	0.9780407547950745	82.13656489824065	33.57524934457529	0.0	19.0	19	1.4903139357585486	1		23856.127891156473	24157.0	16829.0	30346.0	1.7534254E7	2692.573750246278	-0.9810590708720746	-917.8172609287955	0.0047958172318335315	0.00914004363422759	1.566988318545527	1.4521075211712795	-0.8791317068355176	1.0791131480963503	6.977589209509251	9.778964457488977	0.916915947832466	0.9773635153129158
ID226859	226859	5	0.8951386213302612	83.00938362544362	34.42918014350229	0.0	13.0	13	1.1070245296468473	1		24370.493827160477	24078.0	19240.0	31715.0	9870050.0	2760.3059788935116	-0.9806397198837976	-894.4064910030531	-0.0046761585126779805	-9.036306803864593E-4	1.2392829431498777	1.029881537150553	1.995653867805707	1.2033257209161072	3.8500321932578094	7.878207808695672	0.7795058170311382	0.9451575262543759
ID229928	229928	5	0.9732625484466553	82.09200968699572	34.18160315327342	0.0	50.0	50	1.4312782341646544	1		23803.72713864306	23976.0	16798.0	29786.0	1.6138927E7	2480.8071536716598	-0.9812070831198045	-1001.9555035922743	0.0049872842801400126	0.007833549494083351	1.4902938494657847	1.4074246057088289	2.9820761398305153	1.0588800589536518	6.43573282675444	9.400508629101067	0.9151771447209087	0.976911976911977
ID230445	230445	5	0.9617876410484314	83.78895983648935	36.3784729168034	0.0	56.0	56	1.4569463850695623	1		23881.610000000008	24126.0	17813.0	30494.0	1.6717127E7	2385.7669454040447	-0.9811881923034961	-1044.2088339217955	-0.0032718876416774983	0.010507385773124262	1.514603286703071	1.4335497627633333	2.978654652914029	1.056540432739145	6.668636008815736	9.9644559982809	0.8439946423679985	0.9662534435261709
ID232236	232236	5	0.8856643438339233	83.58425728267555	36.07352714627862	0.0	78.0	78	1.4307495995264348	1		23878.22418879057	23979.0	19113.0	31236.0	1.6189436E7	2200.346110790808	-0.9811033493911354	-1126.8625509285073	-0.009802947194654152	-0.022695303297585165	1.5057242030579663	1.3515299372420924	-1.4005897692877993	1.114088679478695	6.430979700589943	10.614672194237272	0.7172554045932038	0.950808151791989
ID234802	234802	5	0.9955949187278748	84.69254001221753	36.46674958572806	0.0	109.0	109	1.4729544281711626	1		23924.573611111104	23939.0	16954.0	31389.0	1.7225693E7	2678.1435005086214	-0.981038504524228	-924.3869907409415	-0.01214258370739523	0.006780510069316328	1.556552408203111	1.4012526533206031	-1.282460451880156	1.1108292316267792	6.815982919915727	10.500625798236026	0.7767978111192009	0.9509283819628644
ID236340	236340	5	1.0	84.84474171835613	37.100976179823114	0.0	128.0	128	1.4652304398088267	1		23874.546478873217	24158.0	15833.0	31009.0	1.6950928E7	2829.3573447759322	-0.9811058155214969	-876.3246395867743	-0.005651933059319546	-0.001180230047033335	1.5025383832752737	1.4628789455229951	0.9628507419707367	1.0271105397159843	6.7446860274479725	9.828202807337979	0.8774520284111105	0.971252566735113
ID231995	231995	5	0.9434947967529297	83.35327581546161	34.57516515873661	0.0	75.0	75	1.0786434351784726	1		24340.872727272726	24002.0	19753.0	30395.0	9371236.0	2861.3607479857615	-0.9806068017465993	-860.2783432917878	0.011776038398745492	0.00928750732972914	1.1526559491986956	1.034602586969308	0.22089629016190604	1.114105032904668	3.655154020512679	7.624099435462029	0.790202578091645	0.9493827160493817
ID229694	229694	5	0.9870529770851135	82.97992308639245	32.88003492668217	0.0	47.0	47	1.4212005522349935	1		23853.97014925377	24011.0	16966.0	30840.0	1.598216E7	2386.1518962656783	-0.9810022629443934	-1032.4302424926245	0.02585540308678606	0.031110793193117818	1.4270652276642954	1.3137828830372194	-0.34957215439916756	1.0862260774513888	6.345423429628638	12.424567332828133	0.5165447166689812	0.9348739495798316
ID225859	225859	5	0.9947670698165894	82.64114302316837	35.49339932935439	0.0	1.0	1	1.4265134700231483	1		24147.976047904205	24369.0	15635.0	31460.0	1.6130848E7	2705.3673957620103	-0.9811886924200878	-931.1465325972728	-0.00763569912067507	0.008929091770465405	1.5326171623479337	1.3616337268389491	-0.983002489194938	1.1255722681795823	6.392954691273768	9.551683316104542	0.8805452127943302	0.9690201729106629
ID229443	229443	5	0.9047192931175232	83.04651120200252	35.4667728631973	0.0	44.0	44	1.3558226151896633	1		23766.61779242174	23973.0	18962.0	29986.0	1.4426337E7	2063.089436256494	-0.9812980138539414	-1208.9059393220787	-0.006522624493432548	0.005507607340875998	1.4426483464514779	1.2976783903019617	-1.427035471071182	1.1117148572658149	5.7750482898867235	9.1715563650585	0.8627389494291555	0.9604743083003946
ID234563	234563	5	0.9730369448661804	84.27423172189651	36.60739855220214	0.0	106.0	106	1.4636807509142968	1		23946.019801980194	23956.0	18001.0	31474.0	1.6929836E7	2443.5309743968446	-0.9810609504453873	-1015.2740681284291	0.004947926136870119	-0.005103512665131889	1.5931772074235186	1.365319491509061	-1.2249977467061772	1.1668896674598932	6.730426648954441	10.119748180218322	0.8258725818368078	0.9567567567567566
ID233538	233538	5	0.8785697221755981	83.96096731646057	36.35332197559995	0.0	94.0	94	1.164310300309173	1		24625.049327354252	24235.0	19452.0	29470.0	1.0982772E7	1926.381146387404	-0.9804744396529852	-1283.8008410270907	-0.028741497341746424	-0.010457684557685018	1.191472531561287	1.0827553265116827	-0.8909996456015277	1.1004079152395945	4.2588010434062005	18.513581051829792	0.15614078279187127	0.6607669616519168
ID226113	226113	5	0.9932392835617065	83.04967399539927	35.72688093774133	0.0	4.0	4	1.3479886591442538	1		24166.709090909095	24368.0	17317.0	30051.0	1.4620859E7	2460.03834864849	-0.9810902541495292	-1019.363085671463	0.012377443591317538	0.020967810384775125	1.5043269110882425	1.2273864314155853	-0.3177175329268216	1.2256343011330608	5.708504523583516	10.106884139790349	0.7022595262282625	0.9486571879936807
ID234304	234304	5	0.8646295666694641	82.75375627633672	35.30982382352521	0.0	103.0	103	1.3997472370879243	1		23988.711627906985	24031.0	18752.0	31185.0	1.5472719E7	2320.893940660183	-0.9809527873900812	-1064.6290215806823	0.043818419190828996	-0.05046963432728954	1.3892944231807727	1.2382707603976515	-0.36168894960606895	1.1219633602061494	6.155298383047993	15.777899731538131	0.3107138347759902	0.8639092728485647
ID234055	234055	5	0.958135724067688	82.67581927547482	35.70103945787475	0.0	100.0	100	1.4349732237685113	1		23791.885294117634	24173.0	17408.0	28935.0	1.6178482E7	2497.625862695278	-0.9812126105996263	-995.0116241574626	-7.044029520140166E-5	0.013055430622425158	1.4820637645509296	1.4310632259022333	-0.960282254134665	1.035638214808114	6.469004709906029	9.583083748212612	0.8851905405968434	0.9707560627674753
ID236102	236102	5	0.9515238404273987	83.52873393625306	36.21077922920932	0.0	125.0	125	1.419069815576133	1		23894.41405082208	24055.0	17748.0	30089.0	1.5985363E7	2380.3934574849195	-0.9811152857966234	-1043.0070840306344	-7.244317783913338E-4	-0.0197679404835394	1.4955648901346208	1.3823696672321861	-1.120937060580097	1.0818849151465229	6.326410924970595	10.071172771696528	0.783803446606299	0.9486813970064149
ID229192	229192	5	0.9726707339286804	82.26055465930646	33.8629132904172	0.0	41.0	41	1.418003246605023	1		23742.1759398496	23923.0	17163.0	29925.0	1.5788547E7	2464.8800492623486	-0.9810751173175997	-998.6741072905444	0.023441504579371553	0.015077854937012906	1.5010195569347893	1.3752484097407192	0.3829287256340033	1.091453403111211	6.316904672641545	9.36800080559336	0.9045245283225811	0.9707815924032142
ID233032	233032	5	0.9968390464782715	82.35021480488192	35.08917505314093	0.0	88.0	88	1.4158676983350553	1		23873.00302114802	24112.0	15555.0	30502.0	1.5803928E7	2683.7817138199084	-0.9810832346942722	-922.6751790574222	0.023739476795989423	-0.008236023340627176	1.5119644017821123	1.3607938225125762	2.3785037477080984	1.111089995242934	6.297892167983477	9.902430706096972	0.8070890596561333	0.9505021520803442
ID233292	233292	5	0.9862582087516785	83.26996817067975	34.8015749356697	0.0	91.0	91	1.1022307108317746	1		24154.799504950475	23914.0	18678.0	32422.0	9758539.0	3212.3515388004307	-0.9807336208622887	-765.5284377849654	-0.005025422694452571	0.005964582164655832	1.230895368397707	1.0131229816868574	-1.0985993357129156	1.2149515810491802	3.816760310106216	7.421980866537349	0.8706930754851218	0.9628297362110305
ID233804	233804	5	0.9659429788589478	82.89079487136996	35.08398693916125	0.0	97.0	97	1.4538276949750928	1		23831.98137535817	23997.0	16846.0	30352.0	1.6634723E7	2439.6752290968943	-0.9810265101600701	-1010.1634580349306	0.01057513442367375	-0.010484985545684446	1.5267739400063307	1.4370526374348407	-0.2851445880205202	1.0624342492642747	6.640117251828614	9.81193219833538	0.8667154438289522	0.9561943874058861
ID228947	228947	5	0.9580288529396057	83.29604743780862	33.981732886166775	0.0	38.0	38	1.3597226677520873	1		23861.750819672132	23948.0	18365.0	30349.0	1.4555668E7	2433.9365656193872	-0.9811118518612791	-1018.4792572413231	0.004170631550151215	-0.010989287986265528	1.4367376850017448	1.2905470573601414	3.060486085797288	1.113278029505287	5.808320173038352	11.101923317768371	0.5921939490141768	0.9072011878247961
ID232786	232786	5	0.8701339364051819	82.45119961640434	33.81771439612783	0.0	85.0	85	1.1459735590534341	1		24469.5913242009	24214.0	19519.0	29144.0	1.0717681E7	1788.1608553206893	-0.9804229858043892	-1370.6202917442013	-0.06383998853665793	-0.026677101930605473	1.1462385877429992	1.1272668105559505	-0.49469988229671585	1.016829890678403	4.125713510799746	20.67913580629868	0.12123950668743119	0.6501872659176022
ID235865	235865	5	0.9912911653518677	83.9872977717089	34.964848660703446	0.0	122.0	122	1.0631022458765889	1		24678.572192513366	24089.0	19190.0	33211.0	9229786.0	3513.920122333682	-0.9802902652674439	-698.6055809969412	0.0072295495923019645	0.006397148003033888	1.2619018082993063	0.9338699714744094	2.4918779626797942	1.3512607181350897	3.5505852448933446	7.872444132752273	0.7199306001220253	0.9132029339853316
ID235614	235614	5	0.9605891108512878	83.51399607952082	36.28736293576777	0.0	119.0	119	1.4439074044952318	1		23934.926193921867	24023.0	17237.0	31878.0	1.6539034E7	2424.8656413506174	-0.9810020053215217	-1019.3810169391272	-0.005208051552518037	0.004992744198580283	1.5669842958018163	1.3536141065851668	-0.8696847917895154	1.1576299982237401	6.549807854702833	9.878120678951987	0.8435090930220429	0.9656622284512972
ID231517	231517	5	0.9470349550247192	82.67480634309162	34.815286288161566	0.0	69.0	69	1.4418102248778681	1		23957.325072886306	24166.0	18381.0	30437.0	1.6434725E7	2315.962026625631	-0.9811957435198548	-1079.5341282769457	-0.009079909336809073	0.03133932104003788	1.5419471773252578	1.3708314267572073	-0.8356868836959277	1.1248262530520154	6.530795350044734	9.901978045464649	0.8370126481849722	0.9730878186968837
ID231773	231773	5	0.9888650178909302	82.38687665910969	33.269016444270484	0.0	72.0	72	1.4206681676678083	1		23954.707207207208	24163.0	16856.0	30562.0	1.5953835E7	2509.851467883149	-0.981146085845558	-993.3561664016217	9.337726430055577E-4	0.004941625118506365	1.5437754434615258	1.3311308087620342	-0.4150931831553969	1.1597473616415306	6.340670303464127	9.656181629330739	0.8545435166266309	0.9652677279305354
ID235363	235363	5	0.9126380681991577	84.12923839348026	36.431352072402056	0.0	116.0	116	1.377959957980462	1		24182.70111287754	24067.0	18986.0	31447.0	1.5210919E7	2326.4267815170765	-0.9807929897696587	-1061.6051104385717	0.07135384109450087	-0.04375929975722406	1.3498044421633677	1.2690984492069781	-0.7821452406460214	1.0635931696290546	5.9651733364673865	18.339730080121505	0.22286765983942308	0.8372248165443625
ID228706	228706	5	0.9214999079704285	83.51997397165987	36.165384201254035	0.0	35.0	35	1.4078305414580083	1		23878.404255319176	23914.0	18844.0	30947.0	1.571199E7	2326.7005448424156	-0.9808197839012675	-1049.6162020215268	0.06120305419428865	-0.05222539154484805	1.4030683555499581	1.3056765518410558	1.0002224386949976	1.0745910643578427	6.226595275515756	15.111576230279443	0.34264229418145253	0.8692767086927666
ID228192	228192	5	0.9601531028747559	83.19439606538344	35.93626682969983	0.0	29.0	29	1.3513516298403583	1		23890.679933665015	24037.0	17517.0	30104.0	1.440608E7	2452.179057141704	-0.980876208521087	-999.4165289291519	0.0031055008710803864	-0.018611853526733505	1.298585929927258	1.262506337277301	0.4842046353402875	1.028577751718669	5.737023280570624	14.739629087128248	0.3318358981488048	0.8566359119943227
ID232544	232544	5	0.9375053644180298	83.02642843996954	35.70373033524599	0.0	82.0	82	1.430220769495605	1		23928.116691285082	24136.0	17845.0	31020.0	1.6199335E7	2279.545055365198	-0.981089110358015	-1089.1478241238742	0.005071207781245435	-0.008216766947244361	1.5018712865875123	1.3611738456468752	-1.1429736858182642	1.103364784293055	6.4262265744254	10.03039476420411	0.8026567202336471	0.9581856839121186
ID227691	227691	5	0.983246386051178	82.61682871261424	35.41161715380545	0.0	23.0	23	1.4475701579181761	1		23883.11594202898	24079.0	16093.0	31546.0	1.647935E7	2620.896779994499	-0.9811370623998514	-947.963069985614	0.011311081911163376	0.015243304494866656	1.5718963637926648	1.3599075572678787	-1.2250570940752923	1.1558847183338565	6.583079737854402	9.761641342943282	0.8681470334732758	0.9644846796657379
ID227945	227945	5	0.9888126850128174	84.11866103982908	36.636752649766336	0.0	26.0	26	1.434445950841008	1		23874.789705882373	24129.0	16213.0	29635.0	1.6234857E7	2719.4455817966605	-0.9811951229901995	-916.1657698535863	-0.004297452117590944	0.00489184499117178	1.4564157835559495	1.4278162916737562	2.915082089824752	1.0200302322147252	6.4642515837415555	9.624362881889217	0.8769687854995655	0.968660968660969
ID226671	226671	5	0.907615602016449	83.23540660837746	34.39403199104769	0.0	11.0	11	1.1433300179107582	1		24447.4731934732	23920.0	19926.0	33611.0	1.0487966E7	3062.870200757171	-0.9807937937907945	-815.213763554827	0.02182079970709695	-0.003108004412787996	1.2693123270946698	1.049578030730999	-0.490193385823236	1.209354893042714	4.106701006141672	8.204146830354098	0.7667187780573429	0.9290322580645154
ID231022	231022	5	0.9598791599273682	82.66819194503367	35.45258745013256	0.0	63.0	63	1.4933564307983507	1		23975.52653061224	24036.0	18869.0	30718.0	1.7622012E7	2382.4259243590586	-0.9811237730911909	-1046.1340856397856	0.011201831142309493	4.4301038305515436E-4	1.561866220265752	1.4461037949720625	0.19367577826276072	1.0800512561381708	7.006107966496308	10.355770156982233	0.8209597857966024	0.9761589403973501
ID230770	230770	5	0.9468550682067871	82.54180466582585	35.287046401870896	0.0	60.0	60	1.409441639305179	1		23907.701219512197	24116.0	17880.0	29813.0	1.5683452E7	2413.7787086030435	-0.9811298694358802	-1029.963787604963	0.002098007381331299	-0.006212307236513777	1.4534823746941066	1.382467444056669	-1.4400028051149227	1.0513682480862288	6.240854654009268	9.97913692386232	0.7875315636484717	0.9583941605839411
ID231284	231284	5	0.9905489087104797	83.02009785910053	33.184135770698276	0.0	66.0	66	1.4831905098260028	1		24007.7489711934	24229.0	16354.0	30564.0	1.7501649E7	2972.7477921149575	-0.9810420594644983	-835.8336318396302	-0.0022070106949973758	-0.01863908366510569	1.5626281385273533	1.4415255249423988	-0.12955751976755786	1.08401003762302	6.911045443206034	10.017466858062926	0.8654416340974801	0.9591029023746704
ID230523	230523	5	0.9001048803329468	83.53195452760896	36.12396432830873	0.0	57.0	57	1.1855574165786724	1		24070.81410256411	24227.0	18852.0	28998.0	1.1265141E7	2261.962683994491	-0.9809106693268499	-1093.6392687420125	-0.03835051793999713	-0.01954157752576842	1.2226092368191275	1.0796121236493963	-0.4772725595280869	1.1324523039685404	4.415654206835221	15.450791116652477	0.2324360453119089	0.7449879711307142
ID227450	227450	5	0.9685508012771606	82.12389625421191	33.843127280113464	0.0	20.0	20	1.4238594891755552	1		23836.63040238451	24046.0	16849.0	30436.0	1.5994379E7	2394.553982194069	-0.9811281240173734	-1035.048921540581	0.0010398732841490992	0.006626536139557776	1.4676418688231152	1.4035218344925877	-0.5274524174939347	1.0456850992658113	6.369189060451221	10.201014676570107	0.7691432972735227	0.944326990838618
ID227193	227193	5	0.9267762899398804	82.46181041603988	33.759404685842725	0.0	17.0	17	1.3872613616838978	1		23930.6059654631	24044.0	18237.0	30393.0	1.5243796E7	2249.6664777604983	-0.9811078453319122	-1104.8436161555085	0.06345253662075105	0.004825761152390107	1.3841803663775167	1.2749584128235312	-1.0477589364013602	1.0856670715338095	6.045976481264136	13.881802651852563	0.3942616956370527	0.9184115523465697
ID230265	230265	5	0.9489402174949646	83.49790907717716	35.8817683757794	0.0	54.0	54	1.3563804521255058	1		23970.444078947367	23975.0	18668.0	30503.0	1.457403E7	2330.6434044938133	-0.9810004581374393	-1062.0777889871088	0.016854520773296702	-0.01298176347352317	1.3472740153423102	1.2890778772305143	-1.0412774056273701	1.0451455564785783	5.779801416051269	12.764840642150855	0.4457506512065797	0.9040892193308551
ID234873	234873	5	0.9647225737571716	83.95626028463946	36.037870576254555	0.0	110.0	110	1.3954169955062659	1		23863.83540372671	23990.0	17722.0	31096.0	1.536831E7	2513.9119436805618	-0.9811173631757318	-986.4577759960013	0.0016119469858612916	0.004688739766077786	1.4426724441532714	1.3585698325411693	1.3660676358500197	1.0619052547742729	6.117273373731899	10.021736561003765	0.7653882456861585	0.9505169867060564
ID236414	236414	5	0.9794394373893738	85.51603370175484	37.12017554210021	0.0	129.0	129	1.4381328016644574	1		23792.33430656935	24110.0	16174.0	29185.0	1.6297749E7	2569.4017952519903	-0.9810829574020604	-960.4782079081363	-0.0017865330366062812	0.00521519460203453	1.451111102071916	1.4421384849594447	1.0356660065622294	1.0062217444482966	6.497523466893132	10.713893351738848	0.7113168272859661	0.954608938547486
ID226429	226429	5	0.9653254151344299	83.13647142452726	35.86337648628649	0.0	8.0	8	1.397042408981582	1		24119.29384615385	24251.0	18331.0	29957.0	1.5677541E7	2274.5030026137356	-0.9809430960920558	-1091.6905240195106	9.040862045928817E-4	-0.021225423751203905	1.4321723846742052	1.329971181321682	0.6969994701742249	1.0768446751236813	6.131532752225432	14.573997730756993	0.3627617775736248	0.8964558721334259
ID232316	232316	5	0.9854240417480469	83.04491758041102	35.59880065714978	0.0	79.0	79	1.457465517950837	1		23911.579545454544	24192.0	16529.0	30287.0	1.6833752E7	2646.807624759094	-0.9810476976291665	-935.2851318100136	-0.006021538618097429	-0.002923347889668201	1.5346398836778952	1.4093860730653285	1.317319462271024	1.0888711851254123	6.673389134980226	9.61184721678008	0.9077005447037341	0.9790794979079495
ID226946	226946	5	0.9619168639183044	82.02101287243252	34.6190455543922	0.0	14.0	14	1.463680750914296	1		23799.861189801693	24000.0	16691.0	29836.0	1.6802702E7	2451.910474803081	-0.9811674100388923	-1011.4231145215065	0.001203833389252932	0.004919763940760798	1.5304717393399478	1.4147665857071536	-1.084205428245395	1.0817839174332495	6.730426648954434	9.678948172003217	0.9028095217102973	0.9765517241379312
ID232078	232078	5	0.9135046005249023	83.15284114521991	35.36505210845125	0.0	76.0	76	1.4755201058309069	1		23948.680939226517	23933.0	19081.0	32159.0	1.7338845E7	2422.44228843496	-0.9811307978051124	-1028.0909226332533	0.006330101152731247	-0.007061903202295435	1.5536583483081141	1.4059908891070627	-0.8216221546706766	1.1050273229685252	6.839748550738284	11.635000168062486	0.6349173753861556	0.9230275817831932
ID229523	229523	5	0.942394495010376	83.42412989364546	34.576583183001524	0.0	45.0	45	1.0987937498268272	1		24529.277078085655	23958.0	19551.0	33367.0	9738123.0	3125.2783405421906	-0.9804696780882541	-788.0446193468831	0.020903201031969954	0.007034517519551453	1.2326508948652593	1.0112234901384487	2.412428844513703	1.2189697993432633	3.792994679283643	8.513717239431621	0.6575876575756849	0.9204152249134953
[truncated: 2,778 more rows]
