# Supplementary material for: Adhesion pilus retraction powers twitching motility in the thermoacidophilic crenarchaeon Sulfolobus acidocaldarius
Source: Nat Commun. 2024 Jun 14;15:5051. doi: 10.1038/s41467-024-49101-7 (PMC11178785; doi:10.1038/s41467-024-49101-7)
Supplement: Supplementary file 15 — Source Data [file 41467_2024_49101_MOESM15_ESM.zip › TWITCHING FULL TRACK DATASET/Figure 1/MSD data/upsEflaJ_100X_1sec_interval_5min_total__9_spots.csv]

LABEL	ID	TRACK_ID	QUALITY	POSITION_X	POSITION_Y	POSITION_Z	POSITION_T	FRAME	RADIUS	VISIBILITY	MANUAL_SPOT_COLOR	MEAN_INTENSITY_CH1	MEDIAN_INTENSITY_CH1	MIN_INTENSITY_CH1	MAX_INTENSITY_CH1	TOTAL_INTENSITY_CH1	STD_INTENSITY_CH1	CONTRAST_CH1	SNR_CH1	ELLIPSE_X0	ELLIPSE_Y0	ELLIPSE_MAJOR	ELLIPSE_MINOR	ELLIPSE_THETA	ELLIPSE_ASPECTRATIO	AREA	PERIMETER	CIRCULARITY	SOLIDITY
Label	Spot ID	Track ID	Quality	X	Y	Z	T	Frame	Radius	Visibility	Manual spot color	Mean intensity ch1	Median intensity ch1	Min intensity ch1	Max intensity ch1	Sum intensity ch1	Std intensity ch1	Contrast ch1	Signal/Noise ratio ch1	Ellipse center x0	Ellipse center y0	Ellipse long axis	Ellipse short axis	Ellipse angle	Ellipse aspect ratio	Area	Perimeter	Circularity	Solidity
Label	Spot ID	Track ID	Quality	X	Y	Z	T	Frame	R	Visibility	Spot color	Mean ch1	Median ch1	Min ch1	Max ch1	Sum ch1	Std ch1	Ctrst ch1	SNR ch1	El. x0	El. y0	El. long axis	El. sh. axis	El. angle	El. a.r.	Area	Perim.	Circ.	Solidity
			(quality)	(�m)	(�m)	(�m)	(sec)		(�m)			(counts)	(counts)	(counts)	(counts)	(counts)	(counts)			(�m)	(�m)	(�m)	(�m)	(radians)		(�m^2)	(�m)
ID380421	380421	0	1.0	38.65626638652546	62.02428855669871	0.0	52.0	52	1.5074735509332302	1		24080.948069241003	24259.0	16035.0	30677.0	1.8084792E7	2803.817181623345	-0.9811195986977961	-892.615891170174	-0.002947620094820859	-0.006063252399910095	1.5910476302197603	1.4458261425681687	1.1959696933489883	1.1004418742862403	7.139195499102797	10.30830543114361	0.8442762699234596	0.966537966537967
ID384517	384517	0	1.0	38.83764856292044	62.041877069154076	0.0	73.0	73	1.4908214494581777	1		24092.391008174396	24301.0	15968.0	30634.0	1.7683815E7	2826.856980072628	-0.9811255077508868	-886.044127420182	6.519403897608828E-4	0.004599713476056058	1.585894950935317	1.4310453494553255	0.9874282856512165	1.1082073335683802	6.982342335673774	9.98749808225894	0.8796250406083199	0.9728476821192052
ID371204	371204	0	1.0	38.36065503701744	62.19031673993429	0.0	3.0	3	1.4963927397904153	1		24069.854643337854	24223.0	15731.0	30892.0	1.7883902E7	2783.0430649228074	-0.9810276190273917	-894.4229495630271	-7.542706804092786E-4	0.01107377462389888	1.5741818991360503	1.442899190069375	1.496397677237649	1.0909853647227865	7.034626723483438	9.926291078946297	0.8971744743758775	0.9679529103989535
ID404999	404999	0	0.9915498495101929	38.69931814521479	57.4893824731866	0.0	180.0	180	1.4816596057437035	1		24373.682758620707	24548.0	16662.0	32245.0	1.767092E7	2766.815997470699	-0.9810637246259416	-912.7955810855535	-0.0058933878656536945	0.002170276922030544	1.5953480445854487	1.4050249469441625	-0.2563426447298475	1.135458874274956	6.896786064712493	9.979537285774482	0.8702335214780768	0.9757901815736385
ID393219	393219	0	0.996845006942749	38.93383476939428	61.239779168538874	0.0	118.0	118	1.506469572432961	1		24098.614666666654	24227.0	16176.0	32600.0	1.8073961E7	2911.0384764776977	-0.9810623112493922	-857.7164609634525	-0.0071178156831947425	0.004826826469354425	1.6079554450798033	1.4533047101363563	0.17260634143204187	1.1064131519459102	7.12968924677375	9.885370429784595	0.9168421461423019	0.975292587776333
ID407552	407552	0	1.0	38.67750031478146	57.08876407051527	0.0	194.0	194	1.462129419528827	1		24346.773691654867	24553.0	16189.0	31888.0	1.7213169E7	2806.64259363901	-0.9810137997055274	-896.4402771539378	-0.0019326609758028642	0.004429969011617587	1.5952291892526824	1.3734346123263201	-0.18239762197498074	1.1614889962258104	6.716167270460885	9.67534669325757	0.9015676006748848	0.976503109882516
ID394766	394766	0	1.0	38.954524258938136	61.24545636999041	0.0	126.0	126	1.5069716452922373	1		24067.05725699066	24206.0	16205.0	32477.0	1.807436E7	2918.5036459432317	-0.9810779583881006	-855.1223785883066	0.0017592114679369233	-7.392002231238662E-4	1.6061334718582343	1.4362041612961765	0.13584345039276083	1.1183183527394158	7.134442372938264	10.337209132911562	0.8390025739366448	0.9578813018506703
ID386060	386060	0	1.0	38.71318164696297	62.07698169502689	0.0	81.0	81	1.4847198353841884	1		24092.825068870534	24361.0	15933.0	30597.0	1.7491391E7	2837.6121366956418	-0.9810647398463327	-879.8144304386478	0.006133769836678702	0.007086231817039878	1.5808537665121951	1.422379491007771	0.9210078407586848	1.111414904746794	6.9253048216995845	10.104562716982203	0.8523416487545982	0.9610817941952506
ID378377	378377	0	1.0	38.473979432162004	62.19146416174326	0.0	41.0	41	1.5129835241324097	1		24058.72919418758	24264.0	15923.0	30755.0	1.8212458E7	2789.9854742289376	-0.9810341380004438	-892.097395122255	0.012890238475766338	0.003864772774600267	1.612366393609771	1.4621720284643394	1.0302678331881165	1.1027200371923231	7.191479886912464	9.947725522026786	0.9132307927011691	0.9786545924967659
ID423432	423432	0	0.995866596698761	37.49283739087405	55.512361368429794	0.0	279.0	279	1.455907563985562	1		24294.242510699016	24513.0	16151.0	32165.0	1.7030264E7	2759.490567574588	-0.9810366739219479	-910.9093797942869	0.026938794113253794	-0.00588064004079563	1.6348276518355271	1.3638592874773603	-0.3276538044292411	1.1986776545396842	6.659129756486695	10.072094377361655	0.8248742915411651	0.9582763337893295
ID417302	417302	0	0.9816652536392212	38.0197469704871	56.84737855709574	0.0	246.0	246	1.471412874187153	1		24300.822625698343	24420.0	16651.0	32367.0	1.7399389E7	2696.1838487233626	-0.9810722200136137	-934.3353225718108	-0.018818631021256724	-0.012687405373819769	1.6539150405458254	1.3586038668654892	2.527925548557678	1.217363707613806	6.801723541422165	9.985141864844472	0.8572753985697099	0.9754601226993863
ID403477	403477	0	0.9949249029159546	38.51148978972356	58.14539576385441	0.0	172.0	172	1.4847198353841864	1		24374.15934065933	24609.0	16102.0	32052.0	1.7744388E7	2770.429888211796	-0.9810064462821902	-908.8204890584542	0.018927896140931134	0.0011514533325361874	1.6237673970359492	1.3977917624489968	-0.19203429171821515	1.1616661656318767	6.925304821699565	10.475140320377774	0.7931020260745283	0.9535340314136128
ID372752	372752	0	0.9968460202217102	38.506179734048345	62.04630702125842	0.0	11.0	11	1.4898062491705732	1		24073.208731241466	24289.0	15977.0	31046.0	1.7645662E7	2850.209102449016	-0.9810508929101145	-874.5608691839271	-0.007550284998710781	0.0012268612046493173	1.5708656323458834	1.4253188513000952	1.2775358588977186	1.1021152431352668	6.972836083344737	9.743297529437205	0.9230120919261382	0.9780000000000002
ID376339	376339	0	1.0	38.49195227127157	62.30626951303303	0.0	30.0	30	1.4928497788988542	1		24165.27408412483	24403.0	15959.0	30914.0	1.7809807E7	2803.69756261297	-0.9810431546037487	-892.0980713442639	-0.003484795783931717	-0.009770729734766719	1.5868432957720737	1.444752063674771	1.318661247903075	1.0983499076899668	7.001354840331832	9.807594275914873	0.914675338973104	0.9735624586913418
ID378898	378898	0	1.0	38.39278220143897	62.15248665459154	0.0	44.0	44	1.501943364188661	1		24051.412080536913	24236.0	16048.0	30849.0	1.7918302E7	2793.4439309361424	-0.9809986036753978	-889.0240075440094	0.024211187304354596	0.011472614388506566	1.583061576527697	1.4693499016889406	0.9547046247893498	1.0773891056909255	7.086911111293114	10.104502380242097	0.8722419872475895	0.9719687092568445
ID390685	390685	0	1.0	38.47176324521554	61.412307011064264	0.0	105.0	105	1.4887903566220475	1		24089.031377899035	24241.0	15420.0	31771.0	1.765726E7	2898.5709311664514	-0.9811266208278777	-864.053820759704	-0.0032371400354912067	0.011564574877094249	1.5312217949297589	1.4579662943350775	0.5717922639514331	1.0502449891189634	6.963329831015706	10.109219282828017	0.8562322798779414	0.9689153439153442
ID415262	415262	0	0.989844024181366	38.267747953793084	57.239433779508495	0.0	235.0	235	1.498918298954179	1		24339.2110215054	24415.0	16401.0	32739.0	1.8108373E7	2815.4925738141683	-0.9810683432838414	-895.9685118035351	-0.013496316771069985	0.007970699047281291	1.6670476028953811	1.3805814281496385	-0.387982173082363	1.2074967610781833	7.058392354306026	10.266041322295088	0.8416075905152434	0.9611650485436893
ID423967	423967	0	0.9832072257995605	37.45496836915097	55.46173912621641	0.0	282.0	282	1.463163823209347	1		24268.248587570622	24486.0	16235.0	32187.0	1.718192E7	2746.373446795336	-0.980987065441166	-911.8490854209804	0.013579439347527141	-0.010674707886301904	1.6417876043316006	1.3397664978426655	-0.41969965553418825	1.225428167501769	6.725673522789917	10.312598436018067	0.7947113799580826	0.9567275185936449
ID389145	389145	0	1.0	38.851816086425885	61.749833301620924	0.0	97.0	97	1.5024469495721973	1		24108.21151271754	24206.0	15726.0	32107.0	1.8008834E7	2906.5621287503063	-0.9810874634617458	-860.544482358053	-2.905397415833653E-4	-0.006454551035812789	1.5609770327604438	1.4749019168864033	0.7867153555210602	1.058359891521295	7.091664237457641	9.90432478225458	0.9084651728439448	0.9719869706840396
ID399908	399908	0	1.0	38.140087344118164	60.273578812084324	0.0	153.0	153	1.5124834469334474	1		24176.799999999977	24326.0	15582.0	32721.0	1.8253484E7	2962.19858460602	-0.9810712206076562	-846.0432594335465	-8.105421326386238E-4	0.005044478757649867	1.5718740823424888	1.4749130269798205	0.17539880562776813	1.0657401850746517	7.186726760747948	10.299616391665026	0.8513318819995512	0.9742268041237115
ID413221	413221	0	0.9922472238540649	38.43357776347624	57.12563506376598	0.0	224.0	224	1.4693549530763228	1		24386.32630098457	24614.0	16144.0	32031.0	1.7338678E7	2822.8131194718194	-0.9810480150489971	-894.3959203256154	-0.004099097162343252	-0.003946029770803177	1.6177261966977265	1.384442434367167	-0.28380988882490843	1.1685037647933656	6.782711036764103	9.94417841143373	0.8619366831847413	0.9602960969044415
ID401953	401953	0	1.0	38.25300169397206	60.04717158450296	0.0	164.0	164	1.5084768612279493	1		24223.78295605858	24336.0	15662.0	31990.0	1.8192061E7	2901.4755394734	-0.9810405840165223	-864.0026349909105	-4.88257182019762E-4	-9.002682100187783E-5	1.5856475126299197	1.4607701530033934	0.4876518865201637	1.0854873433508851	7.1487017514318145	10.28010722160324	0.8500446799630205	0.9628681177976952
ID392237	392237	0	1.0	38.82537901255279	61.41820894474782	0.0	113.0	113	1.5129835241324097	1		24085.135883905015	24212.0	16065.0	31970.0	1.8256533E7	2839.57358907508	-0.9810466396835776	-878.070535078327	0.006818679038477417	-0.002421532446868927	1.5873626911894123	1.4649763970334857	0.31879156164267003	1.0835414784864477	7.191479886912462	10.033113244620623	0.8977526707464178	0.9717405266538214
ID381999	381999	0	1.0	38.685319376435366	62.04868749152638	0.0	60.0	60	1.4872652167066478	1		24085.857142857134	24282.0	15954.0	30628.0	1.7703105E7	2821.48284491359	-0.9810405986948963	-883.4399791164963	-0.0031418366513879517	-0.007596710158707426	1.548915215900822	1.4429357035572263	1.0864281335160753	1.0734471481177765	6.949070452522161	9.881751015844497	0.8942702119268333	0.9682119205298017
ID420396	420396	0	0.9878730177879333	38.156034603690074	56.157901245537815	0.0	263.0	263	1.4657466386762799	1		24263.893108298173	24460.0	16127.0	32257.0	1.7251628E7	2694.2148198687355	-0.9810010836086037	-930.0341903635392	-0.0042846320941903665	0.024212868543542775	1.6411970357979349	1.343675583463016	-0.44662326934161517	1.2214235757474474	6.749439153612491	10.00899427854429	0.8466358777481815	0.9614082599864592
ID373294	373294	0	1.0	38.50854538304792	62.01443535929309	0.0	14.0	14	1.4847198353841875	1		24016.252400548707	24215.0	15947.0	30714.0	1.7507848E7	2851.2433141011393	-0.9810548463924266	-872.3607386789797	-0.004176612270938866	-0.003454529340711725	1.5678686067213172	1.4204344608476025	1.1393861192890389	1.10379510631257	6.925304821699576	9.829932657739157	0.9006326202028714	0.9745819397993306
ID408106	408106	0	0.9968367218971252	38.70667923704517	57.03914668806154	0.0	197.0	197	1.474494370492599	1		24358.632311977723	24551.0	16151.0	31923.0	1.7489498E7	2832.0616958315595	-0.9809800073029811	-887.2172885058422	0.003984759159620966	0.001516072888304313	1.5977361828030772	1.375101603761299	-0.20017800396502625	1.1619040938013658	6.8302422984092654	9.837805244860585	0.8868486980457602	0.9702903443619175
ID411691	411691	0	0.996821403503418	38.687618053679785	57.08538234706547	0.0	216.0	216	1.4616119431652375	1		24319.36492220652	24536.0	15892.0	31649.0	1.7193791E7	2805.094307911035	-0.9810059140449989	-895.546178185649	0.03783396764975298	0.018263640037451623	1.5983523381913125	1.3964085598058316	-0.12482389599509743	1.1446165428931208	6.711414144296373	10.095194954314564	0.82755045598786	0.9598912304554724
ID374836	374836	0	1.0	38.52496852402264	62.30105224467381	0.0	22.0	22	1.498918298954179	1		24150.84636118599	24387.0	16054.0	30868.0	1.7919928E7	2797.0616133133262	-0.9811431495684174	-898.5112874879323	-0.007668975862941144	-0.01530761943041455	1.5801643909487122	1.4497567847309885	1.3081920462906398	1.0899513681130464	7.058392354306025	10.020100414068835	0.8834287167688044	0.97761685319289
ID400439	400439	0	1.0	38.14950882613943	60.19301983211758	0.0	156.0	156	1.508978266214783	1		24196.646746347964	24329.0	15641.0	32212.0	1.8220075E7	2938.3596166480456	-0.9810869957350938	-854.3330980528302	0.005426069730141152	0.005631404274187234	1.6224027179554936	1.445938925229431	0.41871405363608316	1.12204097257985	7.153454877596339	9.852681975063886	0.926012344831608	0.9836601307189541
ID417847	417847	0	0.9885186553001404	38.18434753472597	56.60878550600566	0.0	249.0	249	1.4553878753864635	1		24298.446351931332	24522.0	15941.0	32163.0	1.6984614E7	2734.9292628312755	-0.9810156194331562	-918.20973737508	-0.0010022214780999622	0.022053096917430653	1.6132028916821501	1.350090114913159	-0.38301435468394884	1.1948853442171268	6.654376630322162	9.737126038054672	0.881973748302597	0.9728978457261982
ID426551	426551	0	0.9916757941246033	37.39746649254638	55.25896452545487	0.0	296.0	296	1.4780813299522704	1		24307.361878453044	24536.0	16163.0	31826.0	1.759853E7	2703.1182130209327	-0.9810622471104102	-931.6888582033065	0.013240370336990553	0.007517325717375046	1.6444325269326638	1.3597306947686854	-0.3360141599364519	1.2093810438047157	6.863514181560866	9.79772054435943	0.8984756325159086	0.971736204576043
ID383542	383542	0	1.0	38.82049945817716	62.01932663359491	0.0	68.0	68	1.4877737703945169	1		24018.632876712327	24269.0	15749.0	30929.0	1.7533602E7	2843.106720935188	-0.9811308143748327	-878.5346128357462	-0.013444308618583868	-0.013444611701611538	1.5814074136371774	1.4253653472768546	1.1021177075507527	1.1094751367840108	6.953823578686678	9.985185845255772	0.8764380571431314	0.970159151193634
ID424498	424498	0	0.9908483028411865	37.40229580424046	55.24036302138678	0.0	285.0	285	1.4590218083226294	1		24268.389204545445	24492.0	16199.0	32382.0	1.7084946E7	2718.371848012218	-0.9810646137235891	-925.0932782406022	-0.010423964700553436	0.0013003873703811167	1.5984266538060588	1.354033681576481	-0.4530185996319185	1.1804925354183469	6.687648513473779	9.961397395501407	0.8469207464287136	0.9630390143737165
ID387635	387635	0	1.0	39.197460308740325	62.31142385208801	0.0	89.0	89	1.5009356865413872	1		24046.736912751658	24221.0	15875.0	31019.0	1.7914819E7	2874.7969307513995	-0.9811941213212233	-872.8513391921567	0.008626887532250847	0.0028963861412153605	1.5653993984874242	1.459070657633456	0.9844427419354581	1.0728742917950447	7.077404858964087	10.060608587541074	0.8786894217235195	0.9681404421326395
ID398394	398394	0	1.0	38.06547289322681	60.69842809424012	0.0	145.0	145	1.5079752895229035	1		24102.992021276554	24246.0	15642.0	31079.0	1.812545E7	2836.152250817365	-0.9810390870878913	-879.4243354780248	0.01114369491093528	-7.327112822062512E-4	1.585342662811203	1.4678912818927217	0.4921254173644124	1.080013678374762	7.143948625267306	10.156211497934931	0.8703315239611727	0.9640795381654907
ID410169	410169	0	0.9952589273452759	38.86429961021048	56.990396785107	0.0	208.0	208	1.469354953076323	1		24336.59887798035	24580.0	15811.0	31581.0	1.7351995E7	2802.190430656286	-0.981004251735713	-897.0294844358316	0.017047960601129404	0.0011743862386523185	1.589964171290795	1.3862395135098637	2.9112889604558667	1.1469620911794054	6.782711036764106	10.293218349738652	0.8044717689806227	0.9456593770709077
ID422457	422457	0	0.9903390407562256	37.716886824929354	55.91817687879464	0.0	274.0	274	1.4491370753798969	1		24303.16546762592	24550.0	15973.0	32157.0	1.68907E7	2753.3834470154347	-0.9809978341009736	-911.3623547766575	0.0011716270073185587	0.011018148077621175	1.6147081418071954	1.3335353116224389	-0.4378465022408465	1.210847682647915	6.597339116347995	9.889635107383542	0.847653064315658	0.9747191011235956
ID379461	379461	0	1.0	38.55416058918693	61.953564888083086	0.0	47.0	47	1.489298389517443	1		24074.502051983578	24221.0	15641.0	31146.0	1.7598461E7	2863.7492966214572	-0.9811366401371927	-874.5059280457011	0.011481022072897125	0.002794536522500003	1.5630004587514799	1.4400950692176828	1.0402681317168139	1.0853453304305556	6.968082957180226	9.84763313560929	0.9029411682586965	0.9740863787375421
ID395334	395334	0	1.0	38.95505430964187	61.28695763975125	0.0	129.0	129	1.5134834360985152	1		24060.215323645974	24153.0	16310.0	32512.0	1.8213583E7	2876.0364687729475	-0.9811056387206586	-868.7977212519224	-0.0128379878289394	-0.015845730891142714	1.590260398367321	1.470265805702987	0.37961474129875095	1.0816142171020295	7.1962330130769745	10.265322525374113	0.8581631926776617	0.9667943805874836
ID405572	405572	0	0.9916235208511353	38.6622060635539	57.48939863537166	0.0	183.0	183	1.4908214494581782	1		24354.7986394558	24535.0	16485.0	32047.0	1.7900777E7	2740.5601567969047	-0.9809986813357562	-917.6136844250524	0.04275860654189935	0.017675483160394176	1.6698165989826845	1.3891604133851574	3.0455808997612763	1.2020329566645322	6.982342335673778	9.93098629497125	0.8896644496929128	0.9754316069057105
ID418372	418372	0	0.9936346411705017	38.181945170002365	56.452427977186105	0.0	252.0	252	1.4765451286053335	1		24295.171070931858	24486.0	15698.0	32339.0	1.7468228E7	2698.493516058414	-0.9811343631023378	-936.4521550735557	-0.007519702628513443	-0.0014024819464757204	1.6396181092153845	1.3575008023599566	-0.47830646609178695	1.2078210976855255	6.84925480306732	10.411603089012257	0.7939953880178902	0.9530423280423276
ID413765	413765	0	0.9968252182006836	38.35311035101533	57.15963351618727	0.0	227.0	227	1.4994229003146953	1		24397.545698924758	24485.0	16316.0	32482.0	1.8151774E7	2844.499700183176	-0.9810238340379104	-886.8319523309513	-9.164284920905324E-5	0.0033472450735520286	1.6419561982835285	1.398421868527547	-0.3545607590068011	1.174149400289634	7.063145480470538	10.109092249003625	0.868527744592723	0.9562419562419564
ID415813	415813	0	0.9968529343605042	38.283439874906826	57.108492686026516	0.0	238.0	238	1.4989182989541787	1		24331.91228070178	24417.0	16462.0	32574.0	1.8029947E7	2788.7549176906127	-0.9810683484393894	-904.287756095244	0.004840060918826436	-0.004042688678737669	1.6721712769339347	1.3893351255244561	-0.3955010171185086	1.2035766218051325	7.058392354306023	9.985357247773766	0.8895870358021928	0.9642857142857142
ID371777	371777	0	1.0	38.48102760376983	62.001568753992494	0.0	6.0	6	1.454347941080483	1		24046.283667621785	24265.0	15814.0	30685.0	1.6784306E7	2844.630029130503	-0.981192748506826	-882.0255572097104	-0.011309868736758608	-0.006314665047410024	1.5393009339760035	1.3945799725992827	1.0355522023425183	1.1037738704270814	6.644870377993144	9.631504657375293	0.9001359345206867	0.9789915966386555
ID385090	385090	0	1.0	38.76749121721833	62.06726741379584	0.0	76.0	76	1.495381321804101	1		24117.113821138202	24300.0	15981.0	30698.0	1.779843E7	2820.194404809949	-0.9810870428494499	-887.2058229299639	-0.0032831773337324544	0.001214218426795957	1.5749544267090292	1.4632927623290948	1.0124497113223385	1.0763084922269448	7.025120471154416	9.734341395864623	0.9316450768449183	0.9912810194500337
ID393807	393807	0	1.0	38.92479976829046	61.2204524995093	0.0	121.0	121	1.5064695724329615	1		24087.453333333386	24201.0	16220.0	32182.0	1.806559E7	2911.8666726313418	-0.9810411329532892	-856.0994774037149	-0.014202934043807295	-0.0032558547303488694	1.5898536170740791	1.463013038950465	0.268554503856845	1.0866981870610033	7.129689246773754	10.238767563542567	0.8546437035023358	0.9633911368015411
ID425034	425034	0	0.9888842701911926	37.521138937976374	55.214256763746434	0.0	288.0	288	1.4579844659886292	1		24271.66714082504	24500.0	15940.0	31961.0	1.7062982E7	2707.818933427128	-0.9810245475494449	-926.8249518752739	0.004733114349354609	0.011950469771047214	1.6325916421896358	1.347178146468262	-0.339614321849563	1.211860247636594	6.6781422611447505	9.878904883972393	0.8598999475112392	0.9703038674033152
ID381000	381000	0	1.0	38.6913634353443	62.0481271661132	0.0	55.0	55	1.5039566939989104	1		24079.677852348996	24266.0	16031.0	30596.0	1.793936E7	2815.442038452906	-0.9810999622356044	-887.9421338401675	0.0065859672612093205	0.0046545176027086394	1.588787170475924	1.4358004389938797	0.8835205337046145	1.1065515285600886	7.105923615951186	10.087708433173711	0.877496426049599	0.9707792207792209
ID376906	376906	0	0.9968541264533997	38.46126488099722	62.43335595317211	0.0	33.0	33	1.493862910864061	1		24101.436562073653	24268.0	16221.0	31366.0	1.7666353E7	2801.377021928546	-0.9811065992979515	-893.526473827937	0.0032117472173351395	2.6152557006482095E-4	1.5638841899016291	1.4570939014841688	1.3587312681346566	1.0732899151583064	7.010861092660864	9.845624656229214	0.9088551575799163	0.97941567065073
ID404054	404054	0	0.9952110052108765	38.68149154497749	57.839408303189025	0.0	175.0	175	1.4953813218041005	1		24376.21786197565	24571.0	16290.0	31903.0	1.8014025E7	2785.943257116992	-0.9810077690867477	-903.9002709992416	0.010935866126196512	0.019548254287013095	1.6237544750223456	1.4098767536519892	-0.15309422023101782	1.1516995870854323	7.025120471154413	9.986196678049424	0.8852448517772755	0.9768671513549245
ID396882	396882	0	1.0	38.8993417216929	61.32990968683002	0.0	137.0	137	1.5039566939989095	1		24018.000000000007	24116.0	15966.0	32321.0	1.7965464E7	2893.3990262377342	-0.9810633778106902	-860.1081341833793	0.006298992506634071	0.008753227896181787	1.5961612056362748	1.4332810456114575	0.10739882382164913	1.1136414665661962	7.105923615951176	10.151022884687306	0.8665842371231182	0.9771241830065359
ID388191	388191	0	1.0	39.269086014229565	62.331084468107434	0.0	92.0	92	1.4999273319186428	1		24061.85135135136	24219.0	16082.0	31315.0	1.780577E7	2901.406955527163	-0.9811215887029484	-862.0010120540653	-0.009916633224650993	-0.006580029561297065	1.5650231772425074	1.4779615639917865	1.2518953423934387	1.058906547620615	7.06789860663506	9.822483001126766	0.920571664207011	0.9782894736842108
ID418909	418909	0	0.987626850605011	38.21849624294562	56.4246693592773	0.0	255.0	255	1.4667784914184212	1		24276.68213783403	24420.0	15921.0	31990.0	1.7260721E7	2716.917606241129	-0.9809560359788351	-920.5238624142013	0.026834308853758756	-0.006974844077739076	1.6235680968601263	1.3810512415643847	-0.3940016750209144	1.1756030826351025	6.758945405941519	9.749732221119311	0.8935182489718305	0.9759780370624563
ID427099	427099	0	0.9951261281967163	37.396172496806045	55.278319583871685	0.0	299.0	299	1.455907563985561	1		24304.93039772725	24558.0	16054.0	32156.0	1.7110671E7	2753.619846367055	-0.9810491372883672	-913.8652617826459	0.01620722988553443	0.01169107649428201	1.6185642901583053	1.3527768882732492	-0.24468861049291651	1.196475416004719	6.659129756486685	9.693358301572959	0.890592040088926	0.9735927727588604
ID420952	420952	0	0.9958784580230713	38.054461375451964	56.17552189916859	0.0	266.0	266	1.4631638232093465	1		24277.89830508474	24504.0	15940.0	31929.0	1.7188752E7	2742.3088623076956	-0.9810595206634991	-917.126214977457	-0.007003092042060198	0.025790204559971393	1.625512747642006	1.3580477422700117	-0.4347071261812955	1.1969481609865347	6.725673522789913	10.0714401268384	0.8332253904150794	0.9554355165428764
ID386650	386650	0	1.0	38.74990186620461	62.14841124829714	0.0	84.0	84	1.4852292606300537	1		24063.17969821676	24281.0	15935.0	30612.0	1.7542058E7	2848.8026329609593	-0.9810687948932185	-875.4711706758383	-0.012181574800000029	-0.0064401316606671095	1.5780055366672396	1.4104899491708498	1.0824670246750547	1.118764112849484	6.930057947864101	9.910867199517142	0.8865912002079922	0.9804976462676531
ID416358	416358	0	0.9919304847717285	38.15347249899122	56.95343866984761	0.0	241.0	241	1.4826803840981615	1		24332.760660247608	24422.0	16444.0	32064.0	1.7689917E7	2740.6628359035967	-0.9809952321034496	-916.5794077333333	-0.0037713029962854975	-0.0010565961875147693	1.6546309607725842	1.3655434189505065	-0.4787869191262953	1.2117014646405437	6.906292317041513	9.753219680881495	0.9123443938695467	0.9751677852348992
ID408676	408676	0	0.9893943071365356	38.83964798884128	56.99413206901157	0.0	200.0	200	1.4724407561666406	1		24337.761506276154	24611.0	16333.0	31824.0	1.7450175E7	2760.478129436487	-0.9810135284735492	-911.0811265548916	0.006258318158557189	0.006478414906149125	1.6116762875712058	1.3772540320998932	-0.1748140317106955	1.1702098886680259	6.811229793751199	9.977624826036246	0.8597675646311895	0.9585284280936451
ID375393	375393	0	1.0	38.47272697226743	62.31113229888921	0.0	25.0	25	1.5044596054638937	1		24211.707999999966	24380.0	16001.0	31366.0	1.8158781E7	2819.505469201494	-0.981027608302264	-888.0586096138426	0.005448038950629838	-0.0013596510052110342	1.5781436607429873	1.4546682636273587	1.3447466460820068	1.0848821688099048	7.110676742115696	10.154366170772647	0.866592965368478	0.9670329670329669
ID382560	382560	0	1.0	38.80767033389956	62.008613464279364	0.0	63.0	63	1.4847198353841888	1		24067.274348422536	24268.0	16034.0	30570.0	1.7545043E7	2851.033650788124	-0.981107479269008	-876.761033650495	-0.002688251641355136	-0.0031794760216888674	1.565029445410552	1.4414729970621645	1.0280520952566683	1.0857154095846437	6.925304821699589	10.040271147735288	0.8632923150219117	0.9566644780039403
ID389728	389728	0	1.0	38.632999191911686	61.56486230999742	0.0	100.0	100	1.500935686541387	1		24062.200803212832	24166.0	15888.0	31488.0	1.7974464E7	2829.107187741613	-0.9810412286857202	-880.2236061727154	0.0014756003842712356	0.0031387676231565565	1.5435475338175122	1.474608000105009	0.4657411812338322	1.0467510916172935	7.077404858964084	10.164322576958844	0.860849090578161	0.9656290531776913
ID377452	377452	0	1.0	38.526092603404194	62.35269961772576	0.0	36.0	36	1.4887903566220477	1		24047.002724795628	24229.0	16203.0	30810.0	1.76505E7	2781.20988227597	-0.9811008773512551	-897.695824278704	0.006828433142997688	0.0073771872050306785	1.5509767964854893	1.4428695023622413	1.307761645632861	1.0749252056033178	6.963329831015707	9.838816843904306	0.903943068510466	0.9779706275033376
ID398959	398959	0	1.0	38.081266155434	60.540646779327474	0.0	148.0	148	1.5179752352329632	1		24147.701570680645	24250.0	15300.0	31756.0	1.8448844E7	2889.435207627972	-0.9810550411490414	-865.5507613780826	0.013191287067828855	0.010586186160112634	1.5987700460284708	1.46731852569049	0.3984798965918195	1.0895862200581994	7.239011148557627	9.953399755451045	0.9182188746813781	0.9787917737789203
ID392815	392815	0	1.0	38.94918817154479	61.300728727548034	0.0	116.0	116	1.5034536143079658	1		24084.518716577506	24184.0	16142.0	32454.0	1.801522E7	2900.6138792486518	-0.9810623354045881	-860.296645305414	0.0025690978485510873	0.006595880622789824	1.6034848921347162	1.4405541191031206	0.2156750600736772	1.1131028476271585	7.101170489786662	10.037483567394858	0.8857070652673452	0.9682436811406352
ID402540	402540	0	1.0	38.66452474312885	58.72758369042966	0.0	167.0	167	1.4999273319186426	1		24367.4657718121	24473.0	16289.0	32473.0	1.8153762E7	2957.5338165513176	-0.981039451589613	-852.6017489026963	0.0032903242336576187	-0.011263489623196154	1.55500064943171	1.4689152865262032	-0.1573953236263987	1.0586047158029703	7.067898606635058	9.908027312274392	0.9047441517406005	0.9757217847769024
ID406124	406124	0	0.9917799830436707	38.68297175255246	57.49320669569497	0.0	186.0	186	1.4760327061958012	1		24358.500693481274	24590.0	16527.0	32262.0	1.7562479E7	2765.8519664556793	-0.9809774280251384	-908.3252671860056	-0.007384867329125905	0.02497999441456141	1.6024071889788376	1.383453409754024	-0.31554706309321595	1.1582661025525558	6.8445016769028175	10.049556367214622	0.8516436592919078	0.9599999999999997
ID391278	391278	0	0.9957799911499023	38.697967641571566	61.411494822374834	0.0	108.0	108	1.5044596054638935	1		24098.774966711047	24239.0	15618.0	32289.0	1.809818E7	2863.036545341182	-0.9811374105291804	-875.6420178775159	-0.009980527018036683	-0.004644361440059411	1.5620901863637466	1.4725579872087153	0.2332735156963343	1.0608004573896221	7.110676742115693	10.027549999521376	0.8886507819981374	0.9752281616688394
ID397421	397421	0	1.0	38.303290090382575	61.101368104385855	0.0	140.0	140	1.4908214494581757	1		24057.286885245925	24250.0	15517.0	31311.0	1.7609934E7	2853.823532525018	-0.9810762921545096	-874.0697182839939	0.006083530662812049	0.0013907985831631271	1.5715669682806803	1.4431366264145093	0.5822224082831092	1.0889938897783071	6.982342335673755	10.052568206812841	0.8682742968684212	0.9632786885245896
ID425578	425578	0	0.9947944283485413	37.478643480023415	55.23531405799388	0.0	291.0	291	1.4760327061958	1		24267.417704011048	24472.0	16209.0	31677.0	1.7545343E7	2690.818079336659	-0.980966130434774	-929.6000709143431	-0.011195572502602755	0.0013729023172854998	1.6479181536360568	1.3650944200521002	2.658771608747224	1.2071825431483063	6.844501676902807	10.041147735892933	0.8530706188737512	0.9612817089452607
ID410728	410728	0	0.9936681389808655	38.7546862591596	57.10874634997358	0.0	211.0	211	1.4600584136458128	1		24341.16619318183	24543.0	16095.0	31585.0	1.7136181E7	2798.552870184806	-0.9810657900009736	-901.3403298541167	0.0029652829543997707	0.009681409437434398	1.593611325394132	1.3554060594665682	-0.30396852412701797	1.1757445779911235	6.697154765802822	10.34989812038986	0.7856480730014399	0.9456375838926174
ID414322	414322	0	0.9968208074569702	38.27894518141717	57.2403635527416	0.0	230.0	230	1.4979085862771466	1		24375.483827493248	24445.0	16266.0	32697.0	1.8086609E7	2807.7848664050816	-0.9810571841677784	-899.2267070192354	0.0023301946733184065	-0.00284794955719696	1.651925209071029	1.3700508199671444	-0.40737199090657755	1.205740097371457	7.048886101976991	10.178310050120428	0.8550253773591785	0.961738002594033
ID423039	423039	0	0.9903337359428406	37.54656029165285	55.65267108308766	0.0	277.0	277	1.4672941456763693	1		24296.586497890275	24509.0	15999.0	32263.0	1.7274873E7	2743.3378539450555	-0.9810425597929486	-916.6512090608203	2.8527110109040886E-4	0.005967085428838257	1.595855858233953	1.3577671417925117	-0.34552043924922826	1.1753531287604433	6.763698532106042	10.111990902139759	0.8312291518173373	0.9569603227975788
ID384126	384126	0	1.0	38.87513234725946	62.032393356137945	0.0	71.0	71	1.5059673321881555	1		24053.104278074883	24241.0	15853.0	30669.0	1.7991722E7	2823.845130273168	-0.9811173422836951	-885.1524720040101	6.669223961670924E-4	-0.007512562960140518	1.5893954642313755	1.4561879994638878	0.8641996059669851	1.0914768318489985	7.124936120609252	9.926929178896943	0.9085754376281537	0.9797385620915036
ID401018	401018	0	1.0	38.226707141788346	60.131688513673616	0.0	159.0	159	1.5189716089767624	1		24251.818897637757	24369.0	15992.0	31954.0	1.8479886E7	2883.6982777172025	-0.9810785157760064	-872.113600802613	-0.010082325478965403	0.0015430068715118648	1.5890919928628389	1.4821920462504223	0.38457112278126393	1.0721228715825637	7.248517400886647	10.160648370118668	0.88229985098553	0.9725765306122442
ID373880	373880	0	1.0	38.49848135966385	62.06051192767454	0.0	17.0	17	1.4785930423892568	1		24117.230344827552	24337.0	15957.0	30887.0	1.7484992E7	2872.940641864117	-0.9810069247422707	-867.1766151097394	0.005807344622685761	0.0026549747974492625	1.5532393795346446	1.4328336215004247	1.1419047621287226	1.0840333142853908	6.868267307725388	10.079789247673876	0.8494819389366498	0.9620505992010652
ID412280	412280	0	1.0	38.639930697578926	57.0901740045656	0.0	219.0	219	1.4821700827978643	1		24355.059065934056	24564.0	16144.0	31762.0	1.7730483E7	2775.4202136601975	-0.9809947489799111	-905.9067767327213	0.005563113203712638	0.006937952140371139	1.598320730595254	1.3844469524669192	-0.14090368465415773	1.1544831874903096	6.901539190876998	10.055844640453914	0.8576670240943866	0.9705882352941175
ID395911	395911	0	1.0	38.937540771188736	61.313173117026594	0.0	132.0	132	1.5029503662221322	1		24051.35828877004	24166.0	16192.0	32062.0	1.7990416E7	2903.0400840423094	-0.9811060294393579	-860.4175924417806	-5.401352292927574E-4	-0.005159016082842616	1.5707055057405725	1.470684823673977	0.21230474329547455	1.0680095969282732	7.096417363622146	10.617642868140342	0.7910296948190627	0.972005208333333
ID421511	421511	0	0.9929225444793701	38.01784921405988	56.19061312898798	0.0	269.0	269	1.4724407561666406	1		24269.722454672246	24437.0	15662.0	31759.0	1.7401391E7	2720.450140354919	-0.9809552118417482	-919.024454004089	0.005360303371284237	0.00990189842297074	1.634804002838458	1.352527861971958	-0.44992169479195626	1.208702643992078	6.811229793751198	9.884098896459289	0.8761152346473476	0.9715254237288136
ID377991	377991	0	1.0	38.470087594859294	62.24940376898966	0.0	39.0	39	1.4953813218041008	1		24057.705006765904	24264.0	16016.0	31117.0	1.7778644E7	2831.2015355822505	-0.9810864511118375	-881.5514366668065	0.005675742571378697	-0.0025550925515720564	1.555759821286969	1.442703272803998	0.9588877457472427	1.0783643806832417	7.0251204711544135	10.120918733452486	0.8618342808518707	0.9666448659254416
ID409218	409218	0	1.0	38.88465640271439	56.9760627529103	0.0	203.0	203	1.4569463850695612	1		24339.301428571434	24583.0	16210.0	31518.0	1.7037511E7	2798.1412043400705	-0.9810020514318297	-898.3212767283303	0.0014589088222177744	0.006910365799329216	1.6144376708423749	1.3510886909989466	-0.2501803041182412	1.1949161306714198	6.668636008815726	10.000525992347509	0.8379173658476888	0.9486139283299525
ID380034	380034	0	1.0	38.5838988920624	62.03928846819634	0.0	50.0	50	1.493356430798355	1		24078.126187245576	24289.0	16030.0	30871.0	1.7745579E7	2819.356622583449	-0.9810570586464417	-884.6052659749184	0.011448557209686724	-0.0029127734649545293	1.595460551260334	1.4314046010120072	1.0426364451080414	1.114611864550623	7.006107966496349	10.175486332969577	0.8503081448207275	0.9659239842726085
ID381579	381579	0	1.0	38.66091698986409	62.08982345800305	0.0	58.0	58	1.4928497788988546	1		24096.65442176869	24267.0	15987.0	30838.0	1.7711041E7	2825.8036748902687	-0.9811551567086618	-887.9528793060787	7.238666628962827E-4	0.0034380251637213632	1.578308934337019	1.4317756312739038	1.0437316400455572	1.1023437610351972	7.001354840331838	9.970270209701726	0.8850709693338651	0.9709953856295322
ID406665	406665	0	0.993709146976471	38.69057196648607	57.30749826666761	0.0	189.0	189	1.46986970346979	1		24352.894662921346	24569.0	16359.0	32025.0	1.7339261E7	2837.3516571444907	-0.9810162370088417	-887.0769883269863	0.005280741811427639	0.010211664377447487	1.6115901654729545	1.3747448978249766	-0.20437130273313173	1.1722830672241067	6.787464162928624	9.938796427670804	0.8634751095772913	0.968135593220339
ID407177	407177	0	1.0	38.61542139705489	57.089455191655084	0.0	192.0	192	1.4775694402988417	1		24343.705555555553	24603.0	16092.0	31795.0	1.7527468E7	2798.9979081975507	-0.9811050004975332	-903.1974705120106	0.007197512057795668	0.009077611245196373	1.6152209074919022	1.3930369689831332	-0.12639205128968045	1.159496081910127	6.858761055396363	9.996214036627691	0.8625503269295333	0.96910678307589
ID404630	404630	0	0.9950546622276306	38.7217910638549	57.50350585612969	0.0	178.0	178	1.4928497788988548	1		24387.633152173905	24535.0	16767.0	32151.0	1.7949298E7	2773.009257855291	-0.9811112345130376	-913.6145424694002	0.02503699425198429	0.008952789038602067	1.6362856206656966	1.4069899205148715	-0.15113124031922107	1.162968971424413	7.00135484033184	9.785310464983706	0.9188460110394366	0.9819999999999999
ID375958	375958	0	1.0	38.517092038920254	62.302274378443926	0.0	28.0	28	1.4877737703945164	1		24153.231190150433	24355.0	16033.0	30952.0	1.7656012E7	2816.068206270634	-0.9812240686512018	-896.4555670272666	0.004457454562130152	-0.005183051261715591	1.5857186320104222	1.4353958125760278	1.269743631077863	1.1047256917690307	6.9538235786866744	9.991795926282665	0.8752788240432049	0.9675925925925923
ID419473	419473	0	0.9820237159729004	38.228266621165204	56.32688892251628	0.0	258.0	258	1.4678096187805105	1		24267.611500701267	24416.0	15907.0	31977.0	1.7302807E7	2706.128983952704	-0.9809777211229488	-924.9220572215405	-0.01216965227300271	-0.020887501168612953	1.6130875713241375	1.3749474303407663	-0.45877737246564826	1.1731994516505628	6.768451658270549	9.890110610725996	0.869554682203178	0.9720136518771323
ID388765	388765	0	1.0	38.98707594380004	62.09634718875345	0.0	95.0	95	1.5099805766980792	1		24055.39072847683	24158.0	15856.0	31421.0	1.816182E7	2813.682298914408	-0.9809260982009557	-879.354721467805	-0.006026967302962655	-0.0020010639094969933	1.5894468210599535	1.4506039836140496	0.3498221478093607	1.0957138123252559	7.162961129925378	10.03299325634492	0.8942139028344008	0.967265725288832
ID394399	394399	0	1.0	38.96688520822629	61.209800976461885	0.0	124.0	124	1.503956693998909	1		24066.89022757694	24202.0	16178.0	32160.0	1.7977967E7	2887.6151706889277	-0.9811179696143356	-866.1302281754041	0.008326215611435483	-3.8895077220653526E-4	1.5845922018567897	1.438226314142227	0.14645538414432793	1.1017683283050324	7.1059236159511725	10.390271652967757	0.8271353731664904	0.9695201037613488
ID372382	372382	0	1.0	38.51479766284736	62.02771976608386	0.0	9.0	9	1.4898062491705735	1		24081.601092896188	24250.0	16013.0	30822.0	1.7627732E7	2842.189120244852	-0.9812314170211934	-885.9359831050996	-0.0064946421663396176	8.350466905218076E-4	1.5608722901366492	1.4423870576460331	1.1745013598953582	1.0821452410173336	6.972836083344739	9.939281648558785	0.8869708054676334	0.9760479041916168
ID383134	383134	0	1.0	38.82334865579159	62.003492002555895	0.0	66.0	66	1.485738511205838	1		24012.92065663472	24205.0	15985.0	30716.0	1.7553445E7	2819.3999573886995	-0.9810181674072708	-880.3537204421009	-5.340392638169645E-4	0.007871509331011056	1.5627197956766181	1.4463723333780436	0.9420436785055387	1.0804408793044609	6.934811074028616	10.163795264475345	0.8435924449637673	0.961133069828722
ID385689	385689	0	1.0	38.68210382701192	62.065494605049565	0.0	79.0	79	1.4968981925120735	1		24105.798920377856	24308.0	16040.0	30617.0	1.7862397E7	2822.1883049207167	-0.98109374725459	-886.4833557053632	-0.010788944410422644	-0.0034015181636477434	1.5897121236958303	1.435765050533297	1.0749543226665905	1.107223025874151	7.039379849647962	9.893075342341401	0.9038193430241623	0.981444665341286
ID416923	416923	0	0.9829550981521606	38.045228659135546	56.856404540454974	0.0	244.0	244	1.4672941456763682	1		24292.31117397454	24412.0	16679.0	32327.0	1.7174664E7	2743.7679953636834	-0.981009992589926	-914.7443637453249	0.007865592050027905	0.025306318943245018	1.6411902347972191	1.3378302135762792	2.530362947563961	1.2267552475212828	6.763698532106033	10.00198892449681	0.849613427781365	0.9634394041976979
ID370842	370842	0	1.0	38.30994855030052	62.21488212594703	0.0	1.0	1	1.513483436098515	1		24071.047430830055	24267.0	15872.0	30755.0	1.8269925E7	2740.543202586078	-0.9810484086867128	-909.3542205662022	-6.895711658667071E-4	0.004516463518840053	1.5783890986071873	1.469288523081679	1.4724044499936453	1.0742540173775272	7.196233013076972	9.977278443519243	0.9084288040345685	0.9742599742599737
ID399526	399526	0	1.0	38.13536299390607	60.307750122176145	0.0	151.0	151	1.513483436098516	1		24157.72883597885	24225.0	15641.0	32224.0	1.8263243E7	2947.3552035526873	-0.981127558513957	-852.2185957169053	-0.007392109164839251	-0.004534309422274629	1.5787373787503347	1.496014400351026	0.40253083548693736	1.055295576285829	7.1962330130769825	10.502864367452597	0.8197842441193856	0.966794380587484
ID403108	403108	0	0.9968221783638	38.55965894209163	58.26805693036726	0.0	170.0	170	1.479104577793727	1		24385.663448275827	24559.0	16373.0	32426.0	1.7679606E7	2837.490261837741	-0.9809992015177967	-887.415466399589	0.004407062307420463	0.0045090805217186	1.5967725534024064	1.371395392421033	-0.2281990605797329	1.1643414891335586	6.873020433889894	10.474597540755248	0.7871958728281739	0.952569169960474
ID391841	391841	0	0.9962331056594849	38.636986071296626	61.39710822726685	0.0	111.0	111	1.4999273319186424	1		24093.71774193549	24215.0	15385.0	31905.0	1.7925726E7	2895.4789036928855	-0.9811023791385497	-864.0136549722292	0.018665760599724083	0.012778134215031947	1.5734310191437355	1.4752912972979269	0.4726587365298058	1.0665222671790695	7.0678986066350555	10.030460716494954	0.8827920468717887	0.9699934768427922
ID409775	409775	0	0.9968418478965759	38.93655673602057	56.970110560299695	0.0	206.0	206	1.4678096187805116	1		24361.239831697083	24582.0	16101.0	31712.0	1.7369564E7	2765.436197989891	-0.9810295195022338	-911.1072118219842	-0.009559708388309615	0.008463358046261943	1.5911725451095955	1.3735581066029408	-0.29976470833647606	1.15843118500815	6.7684516582705605	9.848060045262411	0.8769964182515794	0.9733424470266577
ID401581	401581	0	1.0	38.16588890350901	60.06011641776639	0.0	162.0	162	1.501439609901746	1		24227.616935483882	24389.0	15753.0	32009.0	1.8025347E7	2903.553056119235	-0.9812100151542271	-871.4580185998102	0.0038140037811524104	-0.007663229864453744	1.5644275747097955	1.4549052669429507	0.7066969076701366	1.0752779650024729	7.082157985128594	10.050879888017835	0.880982554610391	0.974493132766514
ID387242	387242	0	1.0	38.813681724783365	62.18902256380536	0.0	87.0	87	1.492342954990546	1		24079.2323369565	24262.0	15931.0	30690.0	1.7722315E7	2826.2447080937163	-0.9811264820621192	-885.7986428919733	-0.002201557754449597	-0.015413791897843554	1.5939305512181963	1.4417890929020816	0.9738745202737036	1.1055226864075378	6.996601714167322	9.857161295582342	0.9048847934221919	0.9780730897009966
ID411305	411305	0	0.9957783222198486	38.712301497315536	57.069655455790766	0.0	214.0	214	1.472440756166641	1		24336.64484679668	24539.0	16084.0	31987.0	1.7473711E7	2785.8077606448514	-0.9809695671781113	-900.6300319585398	-0.003969270916512751	0.009683328152152082	1.5959650227970208	1.382378705769395	-0.2346140978327428	1.1545063708925907	6.811229793751203	10.126166939147824	0.8347284789515843	0.9521594684385383
ID398006	398006	0	1.0	38.10250047010891	60.81989411934321	0.0	143.0	143	1.500935686541387	1		24091.47721179624	24261.0	15691.0	31195.0	1.7972242E7	2831.4624698681673	-0.9811423206742614	-885.3732148714238	-0.0044757969031319015	-0.00132949260959048	1.5794160901832777	1.4456522874550937	0.6361896160959654	1.0925283374770982	7.0774048589640834	10.189226070513593	0.8566462294122047	0.9668831168831167
ID405174	405174	0	0.9918073415756226	38.690897105522254	57.4869637134052	0.0	181.0	181	1.4831905098260028	1		24366.770288858323	24559.0	16591.0	31837.0	1.7714642E7	2768.750012005109	-0.9809857613494067	-908.0880960533012	0.01318103352147809	0.004044283515672275	1.6267877053432365	1.3934497900572433	-0.12741213635935714	1.1674534073283025	6.911045443206035	9.86421382317788	0.8925419907627097	0.973226238286479
ID407735	407735	0	1.0	38.723709352593985	56.97747730097152	0.0	195.0	195	1.4719269049012402	1		24372.067132867127	24620.0	16081.0	31464.0	1.7426028E7	2815.182778065794	-0.9810433946876937	-896.0730472326659	-0.003839137794924379	1.4440749044569202E-4	1.5707061717044914	1.394085046433832	-0.13287864359968263	1.1266932212797698	6.806476667586686	9.762801469348881	0.8973943036364594	0.9643097643097645
ID374455	374455	0	1.0	38.45119889159942	62.25784761305725	0.0	20.0	20	1.4953813218041003	1		24136.578167115906	24303.0	16290.0	31241.0	1.7909341E7	2808.5414993428126	-0.9810254808054962	-888.6573933654856	-0.0033439758992854615	-0.004584929397100084	1.5636356464005787	1.4465448451964993	1.3655536304372726	1.0809451581075413	7.025120471154409	9.794994203430901	0.9201428877246238	0.9801061007957557
ID384694	384694	0	1.0	38.80511455092455	62.06330321086349	0.0	74.0	74	1.4963927397904164	1		24111.773584905684	24323.0	15912.0	30528.0	1.7890936E7	2829.3742425733403	-0.9810394216549277	-881.8681057766704	-0.0016177797554745303	-0.005721100138332622	1.5780180456194888	1.4395922444876057	1.0341338412098693	1.0961562565107823	7.034626723483448	10.209181356034362	0.848143004093386	0.9629147690305787
ID390321	390321	0	1.0	38.51469946566276	61.401286512106864	0.0	103.0	103	1.489298389517442	1		24107.023192360175	24256.0	15525.0	31450.0	1.7670448E7	2905.076779316455	-0.9811235586698501	-862.6200491722484	-0.002404876646271712	-0.026504509854395113	1.5115939223217318	1.5045857995776526	0.6730785763125969	1.0046578418765129	6.9680829571802185	10.155158460869409	0.8490822604585616	0.9663810151615029
ID420019	420019	0	0.9902197122573853	38.24099707732904	56.1985528732566	0.0	261.0	261	1.479104577793728	1		24266.73997233749	24433.0	15635.0	32590.0	1.7544853E7	2696.2535295715193	-0.9810687829676062	-932.8281173048987	0.008850461527073064	-6.634817731776904E-4	1.6574140432882278	1.3582055136584568	-0.42891080844016277	1.220296948157591	6.873020433889903	10.065874384338068	0.8524216791802248	0.9601593625497997
ID426163	426163	0	0.9833444952964783	37.43895028444012	55.244735258315856	0.0	294.0	294	1.464714059021051	1		24262.96473906913	24504.0	16205.0	31899.0	1.7202442E7	2725.3381846123834	-0.9810041755275629	-919.5305648176402	-0.004506441495094784	0.011259423378540141	1.619340074056722	1.3366428005629853	-0.44836461288410584	1.211497995855487	6.739932901283456	10.205428916663854	0.8132103788685965	0.963315217391305
ID378547	378547	0	1.0	38.479248644928205	62.13892281768202	0.0	42.0	42	1.4979085862771464	1		24041.603518267944	24255.0	15940.0	30745.0	1.7766745E7	2807.061344425826	-0.9810787704297922	-888.1698896743775	0.007605301326044564	-0.0082940503703663	1.5984163892647452	1.4380099980524341	1.071030872655837	1.1115474798016405	7.04888610197699	9.987244345481493	0.8880532469185011	0.9730971128608927
ID414897	414897	0	0.9944501519203186	38.274061706117514	57.23774823969586	0.0	233.0	233	1.4974034746167633	1		24342.002695417763	24442.0	16122.0	32488.0	1.8061766E7	2784.4152595068576	-0.9810199266916151	-903.7165591849881	0.021523440454191866	0.011790326934188107	1.6675942093926293	1.405319924368284	-0.3599293083504013	1.1866295926475547	7.0441329758124756	9.973753099139511	0.8898569233758484	0.9686274509803915
ID412862	412862	0	1.0	38.452816779435736	57.146191483167534	0.0	222.0	222	1.4811489527539563	1		24340.579529737195	24497.0	16161.0	31933.0	1.7598239E7	2763.121538151051	-0.9810549064667246	-912.3416090073939	0.002824005512244042	-0.005415545754261156	1.632369880625575	1.363890812412779	-0.2757500049121096	1.1968479190338157	6.892032938547971	10.242896376293103	0.8254896835931803	0.9495743287491818
ID422073	422073	0	0.9944486021995544	37.90413668551075	56.11372870491851	0.0	272.0	272	1.4657466386762803	1		24308.069014084485	24545.0	15978.0	31978.0	1.7258729E7	2710.379768127141	-0.9809664044687754	-924.450384700396	0.008497719937688024	-0.0066557725801470145	1.6170176509946963	1.348095609856522	-0.4397175483040208	1.1994829143956605	6.749439153612496	9.740775198515983	0.8939032355855158	0.9712722298221614
ID393414	393414	0	1.0	38.976893179494965	61.24985167200715	0.0	119.0	119	1.5024469495721955	1		24114.481283422454	24282.0	16148.0	32403.0	1.8037632E7	2927.0302558724034	-0.9810283457944609	-852.0342724620161	0.005067222239341718	0.0035585205023342652	1.6010746494204962	1.4305460199787545	0.24833376857814288	1.1192052734132063	7.091664237457624	10.204358892956346	0.8558281753779943	0.9682024659312137
ID417479	417479	0	0.9839482307434082	38.06282971555192	56.84011355206262	0.0	247.0	247	1.4652304398088267	1		24295.59631728045	24356.0	16698.0	32138.0	1.7152691E7	2680.8355715395546	-0.9810502271994483	-938.3710841124279	-0.0019250470909331569	-0.02520328155667406	1.647794680670727	1.3610895649551638	2.539371431115517	1.210643827634523	6.7446860274479725	10.024457260100123	0.8434315927658903	0.9555555555555558
ID415429	415429	0	0.9968194365501404	38.25770041025454	57.21418299558244	0.0	236.0	236	1.5164794471522647	1		24353.493438320198	24392.0	16291.0	32909.0	1.8557362E7	2804.9900884220815	-0.9810031396542883	-896.7027471143261	0.01487233866022574	0.003197084565764079	1.6742517051146444	1.3989581196329701	-0.37585668677243467	1.1967847225861916	7.224751770064082	10.217735968265744	0.8696078308244874	0.9644670050761415
ID372929	372929	0	1.0	38.49090946877927	62.04554108426966	0.0	12.0	12	1.4765451286053342	1		24096.101529902622	24349.0	15961.0	30964.0	1.7325097E7	2872.6871223730213	-0.9810356156874379	-867.8296404269927	0.010692568299256812	-0.004111768187311598	1.5492567840340183	1.4356254408040006	1.2654847781300855	1.0791511072458986	6.849254803067328	9.813202606662763	0.8937821066527327	0.9690652320107599
ID380608	380608	0	1.0	38.66399880413761	62.0294304799631	0.0	53.0	53	1.4938629108640615	1		24086.052845528444	24297.0	15969.0	30884.0	1.7775507E7	2839.1958894068453	-0.9810708649734062	-879.3664301255438	0.017958481189325644	0.005793502305309738	1.5821700566473822	1.451455857515214	0.9168220541139294	1.0900573024355982	7.010861092660867	9.74944730504577	0.9268751398047217	0.9846461949265689
ID423616	423616	0	0.9968127608299255	37.48777731952498	55.50312043549526	0.0	280.0	280	1.4708986638362467	1		24288.870111731845	24490.0	15928.0	32202.0	1.7390831E7	2727.834267088057	-0.9810843712150252	-923.6446144625621	0.006206987008464459	0.011632051023068603	1.6172616086887839	1.3558281442740034	2.651534184778545	1.1928219778582398	6.796970415257652	10.043579337964	0.8467363699754955	0.9603760913364673
ID371394	371394	0	0.9954288005828857	38.41947808213958	62.16028474122573	0.0	4.0	4	1.5029503662221324	1		24068.501340482573	24229.0	15581.0	30746.0	1.7955102E7	2804.268816518884	-0.981069855697586	-889.6217851502838	-0.01329417612029123	0.0029297491445397996	1.592499278805258	1.4529165103684527	1.5105267915955096	1.0960707428408312	7.096417363622147	9.677010985961745	0.9522841276217557	0.99136786188579
ID379087	379087	0	1.0	38.37595518581928	62.05220808616043	0.0	45.0	45	1.4780813299522706	1		24029.848066298342	24233.0	15795.0	30777.0	1.739761E7	2841.1349653141115	-0.9810865327830267	-877.4559411352861	0.013166814483882117	0.003099719532544427	1.5324807846001887	1.4436336917633694	1.314549471804449	1.0615440699006506	6.863514181560869	9.943134843055113	0.8723881167147176	0.9601063829787234
ID394957	394957	0	1.0	38.96610504252774	61.266072444530224	0.0	127.0	127	1.499422900314695	1		24063.4677419355	24199.0	16047.0	32171.0	1.790322E7	2923.5368799785333	-0.9811218975554095	-855.547766900803	-0.0037954118676743905	0.007580470837472968	1.57215697557245	1.4732953201671835	0.24759780560119599	1.067102402384641	7.063145480470537	10.192151426448385	0.8544295912052692	0.9649350649350648
ID396490	396490	0	0.9968303442001343	38.927884472967186	61.30750078973937	0.0	135.0	135	1.5004315939372308	1		24037.22311827953	24174.0	15913.0	32405.0	1.7883694E7	2921.9840332201516	-0.9809995281611941	-849.4559534486893	0.0030114295140716047	0.0022373933611559305	1.6007623947319225	1.4615817853512936	0.3031618153063628	1.0952260152497568	7.072651732799564	9.812498055517718	0.9230664578714902	0.9808833223467369
ID376532	376532	0	0.9957858920097351	38.455864033445664	62.32108996163048	0.0	31.0	31	1.5019433641886613	1		24150.69395973152	24325.0	16210.0	31434.0	1.7992267E7	2817.7242958261077	-0.9810914638558039	-889.4319018369666	0.004051606153187089	0.00434505754678621	1.5602582677315435	1.4706096184227644	1.2851131954012094	1.0609601951365772	7.086911111293117	10.096432102236388	0.8736369451008376	0.9732375979112274
ID413399	413399	0	0.9948856234550476	38.36467303300499	57.177733670938004	0.0	225.0	225	1.5064695724329622	1		24376.127999999957	24494.0	16215.0	32523.0	1.8282096E7	2839.46869447529	-0.9810704928371581	-889.853553887456	-0.0011377950980778308	0.008730609040670707	1.6466264586245751	1.3867060374841922	-0.3305323281955653	1.1874372896017236	7.12968924677376	10.369714915652258	0.8331953381987698	0.960307298335468
ID400084	400084	0	1.0	38.129652063930244	60.299195220875696	0.0	154.0	154	1.5044596054638937	1		24177.471925133723	24331.0	15825.0	32587.0	1.8084749E7	2955.429130361997	-0.98108303737499	-848.5446406575413	0.005230993093076468	-0.0012853924931137551	1.5729438002684284	1.4566697578265972	0.43893714978795306	1.0798218277115303	7.110676742115695	10.212653364671006	0.8567292937772525	0.9651612903225805
ID424149	424149	0	0.9891175627708435	37.41707465279511	55.42113222161374	0.0	283.0	283	1.4785930423892573	1		24289.404137931026	24488.0	15983.0	32411.0	1.7609818E7	2704.2221649461735	-0.9810651268938069	-930.7647513906454	-0.007608915025176825	-0.010514550962482038	1.6224144851965867	1.3636529950680385	2.6129626267403543	1.1897561117560098	6.868267307725391	10.015400721591497	0.8604396057010953	0.9711021505376342
ID403667	403667	0	0.9904471635818481	38.60988068390864	58.066151283818115	0.0	173.0	173	1.4765451286053326	1		24385.721220527033	24605.0	16210.0	31794.0	1.7582105E7	2778.8658700201677	-0.9810336346966974	-907.8159352083368	0.021819115818482334	0.02395541449490443	1.6407772063390489	1.3914975005384433	-0.12423001456366925	1.179144918121769	6.849254803067314	9.880552884453028	0.88163879629442	0.9684139784946227
ID386259	386259	0	1.0	38.78252005698237	62.142196387931065	0.0	82.0	82	1.4913287904459653	1		24089.094979647216	24326.0	15993.0	30697.0	1.7753663E7	2822.3531326962816	-0.9811319884148673	-887.647285271721	0.0022092762218118575	0.0012797699880741167	1.577250801487917	1.4295092067431714	1.0603390733577134	1.103351271924539	6.9870954618382894	9.961202091392165	0.884877268532097	0.9735099337748344
ID389340	389340	0	1.0	38.71804558369919	61.62699404964889	0.0	98.0	98	1.4877737703945166	1		24091.943603851432	24229.0	15666.0	31644.0	1.7514843E7	2880.4982907738695	-0.9811096387042688	-868.783351137211	-0.011605327800584608	0.010614262406842212	1.5251507810172535	1.4769093902536534	0.47760782150399633	1.0326637443582878	6.953823578686675	10.096237476204204	0.8572636676275275	0.9644034278180617
ID424667	424667	0	0.9884930849075317	37.45261532501084	55.144963346327415	0.0	286.0	286	1.4610942835268412	1		24279.98579545457	24497.0	16103.0	32007.0	1.709311E7	2698.934377420912	-0.9810273471163364	-930.3345542036066	-0.0031280162558136155	-0.012147234944875362	1.597549424761653	1.3649140057356284	2.763721023481237	1.170439616011299	6.706661018131846	9.912584643823198	0.8577138092899024	0.9631399317406145
ID390884	390884	0	1.0	38.5660866999067	61.33859458118929	0.0	106.0	106	1.4928497788988535	1		24105.897959183683	24263.0	15444.0	31691.0	1.7717835E7	2871.1764844928675	-0.9811102170134828	-872.1360747872449	0.004591112329955991	-0.006877274087169644	1.5308914708276025	1.4759668499293168	0.5105157833438796	1.0372126385500569	7.001354840331827	10.057186010654124	0.8698392244030161	0.9742063492063487
ID402149	402149	0	1.0	38.371728160562846	59.85550864291572	0.0	165.0	165	1.5194695508386797	1		24232.15424836601	24353.0	15596.0	31819.0	1.8537598E7	2894.558560733676	-0.9810312981123647	-865.934278827273	-0.004297368369396284	-0.00832291701761986	1.5911305842320629	1.475325506358707	0.5812936109413279	1.0784945948363476	7.253270527051163	10.126820966547756	0.888786553637047	0.9713558243157225
ID418021	418021	0	0.9926394820213318	38.19372637016867	56.58226542389739	0.0	250.0	250	1.4621294195288252	1		24296.626420454533	24533.0	15741.0	31563.0	1.7104825E7	2710.3778981894216	-0.9810220414655834	-926.7773180871009	0.010778872949037684	-9.934410042201514E-4	1.5872667523047186	1.3639620054456596	-0.409978618380146	1.163717717918467	6.716167270460868	9.819028245096609	0.8753754233544548	0.9645051194539249
ID408290	408290	0	1.0	38.7380602037753	57.05280177553324	0.0	198.0	198	1.4703842736600565	1		24370.529986053003	24598.0	16085.0	31698.0	1.747367E7	2818.7018562587787	-0.9809972261466482	-892.6816499742694	-0.010517859241916448	-0.011741231700367987	1.5953193847204712	1.3897128698444703	-0.13824340958871004	1.1479489176055564	6.792217289093139	9.852408178762298	0.8792991286738601	0.9688135593220344
ID426734	426734	0	0.9885960817337036	37.38352634168857	55.26535974240344	0.0	297.0	297	1.4621294195288257	1		24301.048022598872	24517.0	16056.0	32338.0	1.7205142E7	2729.36261589818	-0.9809944739485348	-919.137375945875	-0.010165125033619587	-0.002840434110234156	1.6141735765734204	1.3619577580758098	-0.4035562726711511	1.185186226960478	6.716167270460874	9.800682451853158	0.8786557025328007	0.9731404958677685
ID375020	375020	0	1.0	38.50435221170654	62.289624252011215	0.0	23.0	23	1.4948753561926607	1		24137.186486486447	24317.0	15923.0	31346.0	1.7861518E7	2821.762223569967	-0.9810721702216016	-886.7401260589367	8.541354814049009E-4	0.0016238750414264453	1.5727623772256112	1.4378005277169281	1.1869221201450249	1.0938668799370854	7.020367344989893	10.169164954327261	0.8530983800592731	0.9653594771241829
ID382188	382188	0	1.0	38.75050371812929	62.016048406292654	0.0	61.0	61	1.4852292606300537	1		24296.825309491087	24460.0	16211.0	31417.0	1.7663792E7	2858.8502593751455	-0.9808879716175718	-872.370046980441	-0.008021368912689513	-0.00857373853125942	1.5526478837297712	1.45854440710235	1.3164443223498088	1.064518760052273	6.930057947864102	9.898417361765897	0.8888228414326461	0.977211796246649
ID422636	422636	0	0.9828875064849854	37.655851727549795	55.85603692681214	0.0	275.0	275	1.4662626558155467	1		24299.991549295748	24533.0	16167.0	32102.0	1.7252994E7	2703.840112497083	-0.9808875425651031	-922.4817845881608	-0.010703426036197831	0.002392238425121815	1.6267930637856394	1.3429121752696414	-0.4310446739113382	1.2113919984819543	6.754192279777018	10.359109900658234	0.7909306452604844	0.9536912751677854
ID420586	420586	0	0.9829850792884827	38.12036143875916	56.169951926176715	0.0	264.0	264	1.4724407561666406	1		24253.32072829131	24442.0	15815.0	32070.0	1.7316871E7	2741.7889455781024	-0.9810307560567244	-914.9551079000851	0.0038384767213887738	-0.002664549580713772	1.6414963411778716	1.3443278953849487	-0.4144487773887833	1.2210535441636645	6.811229793751199	10.018897088258631	0.8526986300381226	0.9610999329309187
ID373482	373482	0	1.0	38.52482541601288	62.009452609819995	0.0	15.0	15	1.4882821503069772	1		24064.043656207392	24275.0	16048.0	30876.0	1.7638944E7	2837.237885296837	-0.98111724414988	-881.3702421718253	0.012881614343998385	0.0033363535158738144	1.570867615196739	1.4334229068308395	1.1901525958445793	1.0958856648034017	6.958576704851191	9.789229744418344	0.91250077214752	0.9786096256684491
ID410358	410358	0	1.0	38.792080644888735	57.04297573776705	0.0	209.0	209	1.4842102352883864	1		24340.720385674926	24487.0	15841.0	32132.0	1.7671363E7	2825.0558078682375	-0.9811001720645187	-894.5237855908352	0.0011647294055323338	-0.003133552012369732	1.6330288390322627	1.3715620161668356	-0.1586581765581157	1.1906343422925636	6.920551695535069	10.423758685787998	0.8003904233564616	0.9597890573500335
ID400628	400628	0	1.0	38.173809639649036	60.1587956772465	0.0	157.0	157	1.5069716452922381	1		24202.68484042554	24393.0	15993.0	31935.0	1.8200419E7	2883.188679072311	-0.9810137766850293	-867.4750624742685	-0.0033362361304367957	-0.013761396262166796	1.5549802218700395	1.4789646374444252	0.5018239291715376	1.0513978377177193	7.134442372938272	10.319281568254695	0.8419202844969894	0.961563100576553
ID392433	392433	0	1.0	38.92782902608573	61.37509910260951	0.0	114.0	114	1.5139831829954435	1		24095.1266490765	24202.0	16213.0	32449.0	1.8264106E7	2859.098781768901	-0.981072555091726	-873.6534264940483	-0.005596080093454402	0.009751539477317267	1.592653416043118	1.4587224345798024	0.37026665467162145	1.0918138902154444	7.200986139241494	9.955982873875264	0.9129217566400073	0.9724005134788188
ID387824	387824	0	1.0	39.23586412899548	62.29924891267735	0.0	90.0	90	1.5019433641886615	1		24028.23489932885	24255.0	15960.0	31307.0	1.7901035E7	2889.2431567233784	-0.9811195501081111	-864.3255721708562	-0.004492557104466307	0.006745329322814357	1.574663809590997	1.4588780378719148	1.0664254054154345	1.0793663135048497	7.086911111293119	9.89132021169829	0.9102450515146857	0.9802761341222881
ID377075	377075	0	0.9968031644821167	38.4574309822208	62.43655086881507	0.0	34.0	34	1.4938629108640615	1		24088.46693657224	24236.0	16049.0	31022.0	1.7849554E7	2791.903627537919	-0.9810416368613191	-892.9462872529646	0.004034920316348186	-0.005256635263062834	1.5511597631317655	1.4557116681786588	1.4436136635872385	1.0655679947063477	7.010861092660866	10.383595192457046	0.8171197903762397	0.9710335747202098
ID383731	383731	0	1.0	38.86542481521462	62.00144221577194	0.0	69.0	69	1.49436921927069	1		24011.185983827512	24186.0	15956.0	30677.0	1.78163E7	2811.894465228374	-0.9810365989579659	-883.5142741254654	9.0099356086205E-4	0.00847917084430263	1.5617100979710485	1.448332697329094	0.8520701221686946	1.0782813236565305	7.015614218825386	10.339655009834866	0.8246382338892096	0.9647058823529411
ID398588	398588	0	1.0	38.02693262440265	60.687235400290476	0.0	146.0	146	1.493862910864061	1		24097.864314789724	24226.0	15730.0	31386.0	1.7760126E7	2893.4681378436994	-0.9810542297151712	-862.5228183143482	-8.91454441192448E-4	-0.001305135615322693	1.5734059951484758	1.4453272491691138	0.609744457580476	1.0886157415581776	7.010861092660864	10.052241727120741	0.8718773175219556	0.9646827992151732
ID405756	405756	0	0.9907159805297852	38.635809503205536	57.479105097728706	0.0	184.0	184	1.4631638232093471	1		24346.948863636375	24587.0	16520.0	32032.0	1.7140252E7	2799.394936189096	-0.9811128151096002	-903.5705826928934	-0.0056774401107497	0.010333958916131447	1.605715375203867	1.3889698992413462	-0.2622373149786775	1.1560476408314586	6.72567352278992	9.986707092230223	0.8474245109478343	0.9599728629579377
ID411898	411898	0	1.0	38.65499061094319	57.091535948516274	0.0	217.0	217	1.463680750914296	1		24328.32157968971	24545.0	16022.0	31486.0	1.724878E7	2817.740687156335	-0.9810137032973303	-892.2281698500232	0.008625696624013694	0.0033575161748433005	1.6062339728768362	1.357200313062712	-0.1714216244874106	1.1834907179266303	6.730426648954434	9.993999766471065	0.8467862348000115	0.9658935879945431
ID415994	415994	0	0.9854122400283813	38.18260848656628	57.032298510135064	0.0	239.0	239	1.4847198353841875	1		24329.194520547953	24443.0	16450.0	32332.0	1.7760312E7	2790.6376447270018	-0.9810050367622848	-900.506926797275	0.009448550956545126	-0.0014295045557045046	1.6563017399484437	1.3539073369532546	-0.49572240902443676	1.2233494085907517	6.9253048216995765	10.012219669371726	0.868136505551178	0.966821499668215
ID425208	425208	0	0.9814456105232239	37.51343873035832	55.21509201151801	0.0	289.0	289	1.451744846205013	1		24267.62553802011	24494.0	15966.0	32131.0	1.6914535E7	2721.8308554796577	-0.9810496045345377	-923.1426944585036	-0.002020382402960577	6.072914819633761E-4	1.5881402339657749	1.363293354999112	-0.4154460749767907	1.164929197477684	6.621104747170559	9.740892448791213	0.8768853735558628	0.9653499653499659
ID418553	418553	0	0.9841623306274414	38.16709504115238	56.44199355268314	0.0	253.0	253	1.4667784914184212	1		24278.65918653573	24441.0	15878.0	31996.0	1.7310684E7	2702.103882813263	-0.9810130649128717	-928.4800540093579	-0.023427626479567535	0.018485296634204673	1.6291025687552714	1.3608582153173039	-0.46875060073315744	1.1971141081552148	6.758945405941519	9.771889877487729	0.8894707567499842	0.9726402188782496
ID397063	397063	0	1.0	38.73310286308624	61.338406371484105	0.0	138.0	138	1.500431593937231	1		24034.477211796235	24133.0	15371.0	32255.0	1.792972E7	2903.444505201022	-0.9811174205287206	-860.2225279256207	-0.0011678264019495596	0.022975310608953206	1.581980461979294	1.4689370414529372	0.2388787173007536	1.076955932988486	7.072651732799566	10.114506874341092	0.8687657870023445	0.968119713728042
ID381185	381185	0	1.0	38.68862557552372	62.08418758492075	0.0	56.0	56	1.4918359588981192	1		24111.157608695634	24283.0	16051.0	30662.0	1.7745812E7	2849.9316028831468	-0.9810547023337569	-876.2043619048243	0.009867468887425122	-0.0015513425037097066	1.5588242713425806	1.4583051993089289	0.8298981110367969	1.0689286934458482	6.991848588002806	9.935143180114187	0.8901303688579462	0.9715984147952443
ID385283	385283	0	0.9957795739173889	38.73687931747828	62.05326307722586	0.0	77.0	77	1.4867564890650478	1		24116.911080711365	24341.0	16049.0	30643.0	1.7629462E7	2838.8280688360305	-0.9811140895468806	-882.6614789317849	0.0030409492634527174	0.0015288715309503182	1.5935968662300086	1.4207162860495364	1.0070001538050148	1.121685506021182	6.944317326357645	9.889917799664492	0.8921832350150458	0.9727030625832224
ID379650	379650	0	1.0	38.59259166209535	61.98258777517485	0.0	48.0	48	1.4968981925120735	1		24098.769541778966	24215.0	15845.0	31104.0	1.7881287E7	2840.001295259166	-0.9810681650333901	-879.4533336773253	0.001725432098762349	-0.004331644221037053	1.565853029205371	1.4424775505264198	0.9713632689248396	1.0855302591252989	7.039379849647962	10.027317301610962	0.8797813451518072	0.9717847769028874
ID371981	371981	0	1.0	38.50663230326965	61.99158345603839	0.0	7.0	7	1.481148952753956	1		24106.844352617096	24327.0	16043.0	30787.0	1.7501569E7	2831.567078592358	-0.981011272734571	-879.6737777522932	-0.004569470052166231	0.008054413672655893	1.566386036823905	1.4319604140564806	1.13172356549339	1.0938752366670679	6.89203293854797	10.041539289397395	0.8589277314937344	0.9711989283322172
ID404239	404239	0	0.9835519790649414	38.70866144533632	57.642732527718195	0.0	176.0	176	1.479615936349298	1		24391.121212121197	24623.0	16777.0	32003.0	1.7707954E7	2733.574358647095	-0.9809966587957962	-921.2307587532256	7.995914129539739E-4	-3.462760684883379E-4	1.6100402061661154	1.374745965721807	-0.30929345716755613	1.1711547051682145	6.877773560054427	10.288025938666465	0.8165704058805889	0.9608233731739706
ID393994	393994	0	1.0	38.95973957098137	61.21094355253693	0.0	122.0	122	1.512983524132409	1		24094.81398416884	24202.0	16098.0	32516.0	1.8263869E7	2906.386609953136	-0.9810869459254945	-860.094206601691	-0.0027423114442525153	-0.0032597467189274826	1.5825669600164256	1.4532187516786328	0.2827449031384569	1.089008078232118	7.1914798869124565	10.279663773669608	0.855205163038453	0.9667731629392967
ID413961	413961	0	0.9957669973373413	38.27115808595113	57.29461644563824	0.0	228.0	228	1.5069716452922384	1		24395.94800000001	24454.0	16319.0	33011.0	1.8296961E7	2843.743269883789	-0.9809829884297958	-885.0677452612099	-0.0024217484900205862	0.010979447850557053	1.6652022113728706	1.379098233627617	-0.3805728403115158	1.207457286775488	7.134442372938276	10.277173002691399	0.8488336028148761	0.9665164198325816
ID421138	421138	0	0.9838416576385498	37.99942386435938	56.19938101757	0.0	267.0	267	1.4770573732447176	1		24253.48824343015	24473.0	15961.0	32050.0	1.7535272E7	2724.879914670889	-0.9810406397026454	-921.128365171125	0.015989597723602863	0.0026937135608133913	1.6411107596032086	1.359104692709399	-0.4723245490384942	1.207493998370078	6.854007929231838	10.289473976206109	0.8135197864694987	0.9606928714190537
ID395539	395539	0	1.0	38.94234136073373	61.296693829600514	0.0	130.0	130	1.4984135276655914	1		24079.08479138629	24241.0	16278.0	32785.0	1.789076E7	2925.7258264230973	-0.9810699518062647	-853.0698658158981	-0.005319248888895642	-0.0011741536419073082	1.5819763308183072	1.4526840150794789	0.308892468668344	1.089002366926819	7.053639228141501	9.876845289981489	0.9086290234736287	0.9750328515111697
ID388381	388381	0	1.0	39.22335703912042	62.281394731706015	0.0	93.0	93	1.494875356192661	1		24043.10690121789	24271.0	15955.0	31424.0	1.7767856E7	2915.0371900166106	-0.9810483505239204	-853.9252979326114	9.610454774723566E-4	-0.004532774262102684	1.5809992070516419	1.4332422690018385	0.9076920161168258	1.1030927856688924	7.020367344989899	9.760311279384203	0.9260669056651805	0.9781456953642387
ID406302	406302	0	0.9957638382911682	38.650714194171144	57.397923697911	0.0	187.0	187	1.4775694402988417	1		24341.735822959905	24483.0	16379.0	32307.0	1.7599075E7	2773.0960792978085	-0.9810191849533901	-907.359241480194	0.007747618835101722	-0.0010284238619695024	1.6159288759643629	1.3829824412439584	-0.22192323682915205	1.1684377384508764	6.858761055396363	9.970146022883888	0.8670666837432734	0.9691067830758904
ID408862	408862	0	0.9909437894821167	38.84817742839301	57.00776122073853	0.0	201.0	201	1.4636807509142957	1		24340.04943502827	24584.0	16253.0	31473.0	1.7232755E7	2763.822381663299	-0.9810367800029125	-911.2017151025724	-0.0010386933591060672	-0.001108624580203361	1.6063459890872338	1.367852253985165	-0.2952390588896135	1.1743563564026962	6.73042664895443	9.692872491162786	0.90021751846744	0.9725274725274723
ID382750	382750	0	1.0	38.78897599058965	61.98871334583314	0.0	64.0	64	1.490821449458178	1		24050.451700680267	24233.0	15939.0	30638.0	1.7677082E7	2824.746270594265	-0.9810570388373134	-881.901697169042	4.310637793374926E-4	-0.001403632607396619	1.6106334318617066	1.4227354612264749	1.0193871836319592	1.1320681010321156	6.982342335673775	9.786831136951218	0.9160660999986102	0.9812959251837015
ID416539	416539	0	0.9926037788391113	38.13739474275173	56.938001655754455	0.0	242.0	242	1.4605764404187713	1		24317.004273504273	24435.0	16327.0	31805.0	1.7070537E7	2755.8882780553595	-0.9810408918372652	-913.1616517877915	0.02197362129823418	0.005163760920606721	1.624363353400722	1.3443828519140042	-0.49401927225896225	1.2082595006981145	6.701907891967329	10.293970715019244	0.7947718235636201	0.9450402144772121
ID419096	419096	0	0.9806405305862427	38.207578209840804	56.40999290462276	0.0	256.0	256	1.4698697034697887	1		24248.457983193275	24383.0	15945.0	32225.0	1.7313399E7	2691.1064694264523	-0.9810199500878414	-931.4589725473929	0.007998792119038579	0.004217256882604203	1.622545029282224	1.3356231358499864	-0.4654742791304342	1.2148224942581887	6.787464162928611	9.993974580323112	0.8539666935357136	0.9596774193548374
ID375578	375578	0	1.0	38.46268159847058	62.340417003277324	0.0	26.0	26	1.498413527665592	1		24185.905660377353	24371.0	16172.0	31132.0	1.7945942E7	2827.7816533118903	-0.9810600816960605	-886.0617344249755	0.012043845131133109	0.005410957240992345	1.563781190221566	1.4493278034492894	1.2826098428327968	1.078969979393127	7.053639228141507	9.951942618442043	0.8949677390449211	0.9860465116279068
ID377636	377636	0	1.0	38.553167868304534	62.325776414252914	0.0	37.0	37	1.5019433641886615	1		24067.973226238297	24230.0	16070.0	30711.0	1.7978776E7	2789.249222368499	-0.981059272057501	-893.8832004979032	-0.004321526362306055	-0.006725479389420739	1.5665131958433758	1.4491187233998968	1.3160223234320116	1.0810109417177705	7.086911111293119	10.343902058690164	0.8323347945567836	0.9681818181818181
ID402727	402727	0	1.0	38.69550625739415	58.57906567222657	0.0	168.0	168	1.4979085862771468	1		24379.174966352635	24464.0	16418.0	32484.0	1.8113727E7	2912.448678736286	-0.9810330736132319	-865.9192791308266	0.008836253050654826	-0.011904086406938746	1.5881612887341687	1.4434072483185025	-0.17307121573400874	1.1002863471721493	7.048886101976993	9.803311799441476	0.921689681589304	0.9840743198407437
ID399139	399139	0	1.0	38.06817710559646	60.48719470341152	0.0	149.0	149	1.5139831829954438	1		24143.25960264901	24269.0	15556.0	31739.0	1.8228161E7	2888.741437316305	-0.9811000514223884	-867.7006136807018	-0.007514833912986319	-0.0067998967416267155	1.5755557664358977	1.4809232119272828	0.5417715910397299	1.0639010542521374	7.200986139241497	10.014756684085736	0.9022378336986752	0.9749034749034744
ID397614	397614	0	1.0	38.22415807228973	61.02312018719647	0.0	141.0	141	1.49386291086406	1		24061.277777777785	24266.0	15527.0	31282.0	1.7757223E7	2824.9734250393385	-0.9810879375173039	-883.6969537232101	-0.002028558212457932	0.0052801224082709266	1.5471323929012235	1.4543185079286243	0.5703500896245425	1.0638195034076774	7.010861092660853	9.8302778224861	0.9116951458203335	0.978765759787658
ID414510	414510	0	0.9926517605781555	38.26671383689714	57.230806301795056	0.0	231.0	231	1.4968981925120735	1		24362.27358490565	24429.0	16305.0	32758.0	1.8076807E7	2827.37999669271	-0.9809912349156605	-889.3543916022796	0.027106363034823205	-0.007415896375808489	1.6711025414057215	1.3800214342931263	2.7921798568057117	1.2109250623789714	7.039379849647961	10.405938125525163	0.8169242465486444	0.960440985732814
ID374063	374063	0	1.0	38.457510548270456	62.088460741260775	0.0	18.0	18	1.5059673321881548	1		24137.617842876178	24285.0	15844.0	31050.0	1.8127351E7	2833.6442447423083	-0.9809796904769105	-878.6613306990824	-0.0056051153774600935	0.008078553782166752	1.5851056412659341	1.4673724070533862	1.1083486113881635	1.0802340521374303	7.124936120609245	10.261233650254988	0.8503381924938355	0.9627488760436742
ID389934	389934	0	0.9968372583389282	38.55362603373219	61.51658526399076	0.0	101.0	101	1.4847198353841877	1		24068.33104395606	24195.0	15418.0	31586.0	1.7521745E7	2885.6609490882183	-0.9811387889193594	-867.7438412266398	0.024238111374867758	0.0029441710236050283	1.55551859233494	1.4592112116176605	0.6928302105532206	1.0659996167453472	6.925304821699578	9.925806542848603	0.8833181315171083	0.9726301735647528
ID391465	391465	0	1.0	38.686671405785944	61.42606015627455	0.0	109.0	109	1.4974034746167633	1		24101.748987854236	24215.0	15569.0	31960.0	1.7859396E7	2901.3119453921745	-0.981137142141883	-864.1842627465168	-0.007201613502048145	0.002947693721690163	1.5396168944437192	1.468963704201816	0.47595538477794713	1.0480973015465305	7.044132975812474	10.046816142756388	0.876961445054981	0.9661016949152544
ID410923	410923	0	0.9949015378952026	38.745285429699884	57.07904987921218	0.0	212.0	212	1.4729544281711617	1		24318.898044692723	24492.0	16085.0	31469.0	1.7412331E7	2807.5878319913386	-0.9810687329889557	-897.7600799121499	0.01113995223165601	0.005500662572199754	1.6173779150953977	1.3721275023202562	-0.13994646733865132	1.1787373348033803	6.8159829199157205	9.882314026538062	0.8770433442748864	0.9702300405953999
ID386858	386858	0	1.0	38.74512642769343	62.14707619708701	0.0	85.0	85	1.4908214494581777	1		24088.331972789118	24309.0	16137.0	30496.0	1.7704924E7	2825.653321045214	-0.9811093090553303	-885.4976229086192	-3.738244263360034E-4	0.010134012842263247	1.5649178121820673	1.435494416232493	1.1277266373697292	1.0901594562027281	6.982342335673774	10.069499349932961	0.8653568693695717	0.9728476821192052
ID406825	406825	0	0.9949237704277039	38.68013932663639	57.305065957240394	0.0	190.0	190	1.4662626558155463	1		24328.078984485222	24545.0	16306.0	31865.0	1.7248608E7	2822.2176182415647	-0.981082719689574	-894.1167715169901	-0.00695737533689747	0.012820703497996034	1.5980241336550862	1.3721547810596169	-0.15149595337561417	1.1646092377574537	6.754192279777015	10.385926886171243	0.7868514729806062	0.961434370771313
ID425769	425769	0	0.9907810688018799	37.47612447285098	55.23944031991849	0.0	292.0	292	1.476545128605333	1		24283.075	24467.0	16039.0	32167.0	1.7483814E7	2725.8230753368625	-0.9810463548836825	-922.2163060992751	-0.01190084472943306	0.022900012277422967	1.648884537397721	1.3612180173715918	-0.3998743638409779	1.2113302324498991	6.849254803067318	9.757999582890033	0.9039233320694363	0.9756262694651323
ID401214	401214	0	1.0	38.22837524802153	60.112536930145275	0.0	160.0	160	1.517476803029332	1		24219.12598425195	24347.0	15459.0	32081.0	1.8454974E7	2872.013470896538	-0.9810689552790406	-874.0312109319027	-0.009269006804964593	0.0025515216836326992	1.5824570394873096	1.4886251907033068	0.46208347055128324	1.063032554715584	7.2342580223930995	10.188186693248984	0.8758103423428952	0.9669631512071156
ID412478	412478	0	0.9949679374694824	38.53436203584873	57.13122766800192	0.0	220.0	220	1.4806381236465904	1		24325.405817174513	24506.0	15947.0	32177.0	1.7562943E7	2795.2364110666063	-0.9809678041645498	-897.0928621081471	-0.003247722905890273	0.012211841619637589	1.616217205101016	1.3765432348208573	2.8251252122450445	1.17411292592735	6.8872798123834515	10.02027540045325	0.861982156253218	0.9692307692307692
ID393018	393018	0	1.0	38.8746847621502	61.21962916607314	0.0	117.0	117	1.506469572432961	1		24090.14114513981	24195.0	16054.0	32644.0	1.8091696E7	2914.2172925249556	-0.981049438111643	-855.8865690046398	0.0034222862886059075	0.003470705041479992	1.5948342334992405	1.4515362671417602	0.25272902980544343	1.0987215887065986	7.12968924677375	10.31641768797579	0.841826572779711	0.9671179883945843
ID423225	423225	0	0.9944502711296082	37.53158422981837	55.590309550964015	0.0	278.0	278	1.4765451286053342	1		24304.203601108053	24544.0	16314.0	32105.0	1.7547635E7	2730.1316533746453	-0.9810117713729803	-919.8511730785216	0.03046279027661208	0.009213492263315899	1.6386626017763004	1.3915713390592714	2.726861692473939	1.1775627707912317	6.849254803067328	10.652209213062033	0.7585318339019308	0.9511551155115514
ID384325	384325	0	1.0	38.856237706684624	62.063435297179886	0.0	72.0	72	1.4892983895174434	1		24075.99590723055	24278.0	16098.0	30674.0	1.7647705E7	2831.7851595546463	-0.9810624921207264	-880.9024150687263	0.0021522680127412474	-0.0024652150087611188	1.5516992856999277	1.4598807170946357	1.1800375182664018	1.0628945690768652	6.96808295718023	9.997790117022264	0.8760222676734835	0.9760319573901469
ID421702	421702	0	0.9837179780006409	38.02299518676654	56.212868751695	0.0	270.0	270	1.4548680011511304	1		24286.164520743918	24518.0	15757.0	32105.0	1.6976029E7	2755.2377673882474	-0.981056987032942	-913.0089273610224	-6.898636000896454E-4	-4.067618680891225E-4	1.6115339078349817	1.346568095933723	2.7084820204423594	1.1967711938975718	6.649623504157664	10.17636135007673	0.8069040234143463	0.9452702702702703
ID407364	407364	0	1.0	38.56065410766468	57.05773885131293	0.0	193.0	193	1.4867564890650475	1		24335.512328767145	24547.0	16078.0	32148.0	1.7764924E7	2815.106257424139	-0.9810138774436313	-893.3354499682823	0.013941063526630363	0.008336780482054737	1.6041918773013997	1.4101381986645865	3.1183221331258393	1.1376132345188463	6.944317326357641	10.060471855835711	0.8621894833037639	0.9766042780748662
ID409410	409410	0	0.9954296350479126	38.89193371163083	56.96713592584376	0.0	204.0	204	1.4683249109216376	1		24335.51540616247	24540.0	16055.0	31617.0	1.7375558E7	2780.7853286332347	-0.9810222482314966	-904.7678831183404	0.01277140714906651	0.0017833800219314527	1.614989089423118	1.368591827727299	-0.15447526510603748	1.1800370692735973	6.773204784435075	9.756214170906583	0.8942139063822617	0.9800550206327375
ID396099	396099	0	1.0	38.92692321774595	61.311887524075495	0.0	133.0	133	1.5044596054638935	1		24049.982620320836	24139.0	16155.0	32319.0	1.7989387E7	2910.818515369245	-0.980989430969207	-852.7050708620761	1.6966660165739148E-4	0.020782208898740412	1.619230325491655	1.4529905218521642	0.09945970592664845	1.1144121734721164	7.110676742115693	10.207140365123951	0.8576550033402018	0.9657843770174303
ID378188	378188	0	1.0	38.468409827891875	62.24805135475935	0.0	40.0	40	1.5139831829954435	1		24044.817460317478	24201.0	16029.0	31092.0	1.8177882E7	2799.624662357229	-0.9810936577540045	-891.3630402053673	0.003915070695962108	-0.010137477441854293	1.60148161100551	1.459297515125731	1.0984942987379491	1.0974332474399702	7.200986139241496	10.12784099686314	0.882202105702753	0.9674329501915706
ID380236	380236	0	1.0	38.62442094495221	61.99654141510722	0.0	51.0	51	1.4918359588981192	1		24085.29850746271	24281.0	15762.0	30968.0	1.7750865E7	2830.678509441809	-0.9810691360157702	-881.9026735905479	0.005322608228051512	0.005312318932720675	1.5918480542125086	1.4343586531624362	1.043477308434617	1.109797783631621	6.991848588002805	9.950361468288587	0.887409683474998	0.9677631578947367
ID385868	385868	0	1.0	38.6908131635397	62.08818865200202	0.0	80.0	80	1.4923429549905463	1		24085.013605442182	24324.0	16098.0	30550.0	1.7702485E7	2821.0664007457917	-0.9811334725068871	-887.972881667335	-0.011739203120680483	0.004969956180285494	1.5584901532289626	1.4629498368528573	1.0182194362368562	1.0653066249910759	6.996601714167323	9.761696184749969	0.9226700899151339	0.9793745841650033
ID371023	371023	0	1.0	38.3254000515222	62.243543963997276	0.0	2.0	2	1.4994229003146946	1		24015.990578734854	24153.0	15860.0	30744.0	1.7843881E7	2781.2456377951917	-0.9811381565390194	-898.3326461774734	0.00451101266998097	-0.0016656532416971625	1.567847968172155	1.4534938189113982	1.531453093709003	1.0786753598624885	7.063145480470532	10.140112263322433	0.8632219781269077	0.9699738903394253
ID419656	419656	0	0.9905458688735962	38.218375155287774	56.28509568322384	0.0	259.0	259	1.4739812351471506	1		24259.890125173846	24466.0	16059.0	31982.0	1.7442861E7	2694.6351628026855	-0.9810327364148882	-931.3173050096735	-0.009024385365579203	0.010327848301942546	1.6508230642909643	1.347327749259621	-0.5223769409270894	1.2252572287612418	6.825489172244741	10.650098514651948	0.7561995175118398	0.9453587886767605
ID376149	376149	0	1.0	38.48317897738373	62.26718977303642	0.0	29.0	29	1.4857385112058377	1		24177.120383036963	24386.0	16073.0	30877.0	1.7673475E7	2834.7061859795153	-0.9811133819074926	-886.1179170834232	0.002310622609137066	-0.011794584039713014	1.5583734023059912	1.4462836589782455	1.376327522044373	1.0775019081712738	6.934811074028613	9.814818354676396	0.9046487037266471	0.9746158984635935
ID388951	388951	0	1.0	38.96481451951885	61.94852227494329	0.0	96.0	96	1.5054649243902911	1		24101.234666666678	24256.0	15794.0	31552.0	1.8075926E7	2870.4824152035626	-0.9810942648759076	-871.4281085648129	-0.008135599078346942	0.011637989278326759	1.5740947922724688	1.4613621335041211	0.5460859719233584	1.0771421786453657	7.120182994444732	10.297885231956224	0.8437327847956009	0.9608723540731239
ID404817	404817	0	1.0	38.72099863748792	57.469973118769175	0.0	179.0	179	1.4933564307983556	1		24370.914518317484	24534.0	16514.0	32353.0	1.7961364E7	2760.3865163388127	-0.9810596410212251	-914.6167038631104	-0.0024408925970235426	0.014856776492061147	1.6415824479822358	1.3851675490894695	-0.22440276536944034	1.1851147170328376	7.006107966496354	10.120635184599546	0.8595500089083874	0.9684625492772665
ID417118	417118	0	0.9848632216453552	38.01475046393522	56.86080099060577	0.0	245.0	245	1.4714128741871528	1		24301.744413407825	24449.0	16634.0	32268.0	1.7400049E7	2717.674436273989	-0.9810723003288786	-926.9860382619897	-0.0031980768804014425	0.004913094776000816	1.6269208498197056	1.3438008751719746	2.555899650962046	1.210685957926243	6.801723541422161	9.804119862640226	0.8892249005593182	0.9741320626276382
ID378716	378716	0	1.0	38.432720225249724	62.12757226580046	0.0	43.0	43	1.5104814825259876	1		24082.515957446805	24292.0	16014.0	30629.0	1.8110052E7	2795.446861988333	-0.9811122598266769	-894.992330990958	0.0023630194086078225	-0.0028403645181287384	1.5897940597717055	1.4539365856227309	1.0094712823554866	1.0934411276890634	7.167714256089886	10.798811450629806	0.7723935366111268	0.9460476787954832
ID383327	383327	0	1.0	38.81604061492256	62.01677935096182	0.0	67.0	67	1.4918359588981194	1		24033.898511502026	24237.0	16217.0	30629.0	1.7761051E7	2801.903467256078	-0.9810510924199908	-888.195355916554	0.010952467828137198	0.010779202692158294	1.5593630508208125	1.4543561963079523	0.9819135713284973	1.0722016069924494	6.991848588002807	9.913088932280738	0.8940954282258652	0.9690382081686432
ID403292	403292	0	1.0	38.49319589188637	58.19206681710847	0.0	171.0	171	1.4785930423892557	1		24382.386206896575	24603.0	16262.0	32216.0	1.767723E7	2809.9363537212353	-0.980949739347486	-893.6254988983222	0.0013433121617375473	0.003633758213450116	1.6068041337648709	1.3722567702913282	-0.2543463726421357	1.1709209009212966	6.868267307725376	10.203908061301624	0.8289416848003024	0.9607712765957449
ID381785	381785	0	0.9968217015266418	38.693225139349344	62.081127433754	0.0	59.0	59	1.4564270671471393	1		24190.106837606832	24532.0	16375.0	30287.0	1.6981455E7	2789.1743733079525	-0.9809944369423348	-895.3192451880449	0.00714670755664801	0.008959466419200656	1.5198421916899851	1.4263054493672158	1.0019721322672301	1.0655797412568726	6.66388288265121	9.857712891955721	0.8617571384694681	0.9675638371290539
ID394584	394584	0	1.0	38.974751102844365	61.21915970228337	0.0	125.0	125	1.5054649243902898	1		24084.90533333334	24234.0	16302.0	32385.0	1.8063679E7	2914.5871764139733	-0.9810030146402144	-853.4607312224024	0.012772781469341266	0.001191637165954209	1.6079344490297864	1.4538751164210149	0.15017117272562042	1.1059646257568652	7.120182994444719	10.168526751232154	0.8653363521927258	0.9645846748229235
ID372570	372570	0	1.0	38.51790634925622	62.03061047869509	0.0	10.0	10	1.4765451286053337	1		24072.66990291262	24294.0	15873.0	31066.0	1.7356395E7	2868.331405053803	-0.9810933852218092	-871.0067092467259	0.004936194427741735	-0.00953394060028764	1.5796255891502158	1.4197036211351945	1.111041641577554	1.1126446151395653	6.849254803067324	9.821595996745543	0.8922551335655157	0.9716790289952797
ID401766	401766	0	1.0	38.21385515005111	60.07055407665925	0.0	163.0	163	1.5029503662221315	1		24220.408053691262	24406.0	15884.0	31909.0	1.8044204E7	2893.771630113005	-0.9811141661460819	-869.6221207859971	0.017096035718700834	0.009102896837795032	1.5967527398433823	1.4515376669363866	0.5887084337890192	1.1000422353582366	7.096417363622141	10.56096116562414	0.7995435471397586	0.9576651699807568
ID415076	415076	0	0.9897980690002441	38.30309307596801	57.22663074763711	0.0	234.0	234	1.4989182989541783	1		24329.642375168703	24397.0	16280.0	32744.0	1.8028265E7	2806.160046347221	-0.9810717792069709	-898.7611142843743	0.0056551558253365155	-0.004479963296675726	1.6637667644158511	1.3784936292387844	2.74273549934619	1.2069455593600362	7.0583923543060205	10.212766259614522	0.8504110119737107	0.9605433376455373
ID399717	399717	0	1.0	38.14521190963016	60.278013963003175	0.0	152.0	152	1.5164794471522642	1		24170.26018396841	24255.0	15833.0	32318.0	1.8393568E7	2934.8948933218735	-0.9811013982742655	-855.0726008591135	-0.0034579820950065144	0.003811288685816689	1.5919998008268461	1.4552462411415967	0.24348206351098708	1.093972797055961	7.224751770064077	10.24386445360212	0.8651773625676672	0.9669211195928753
ID392034	392034	0	1.0	38.713254400844676	61.41581694966866	0.0	112.0	112	1.488282150306977	1		24081.47123287671	24264.0	15681.0	31910.0	1.7579474E7	2903.8553096986675	-0.9810668752824876	-859.4376111525385	0.010199985231937702	-0.001408501655789318	1.5187409865711565	1.4645968013245856	0.38568286228697113	1.0369686627729917	6.95857670485119	9.947980388749228	0.883609633310795	0.9727574750830563
ID407919	407919	0	1.0	38.69864110422082	57.08987062987408	0.0	196.0	196	1.4708986638362467	1		24361.310055865946	24537.0	16097.0	31906.0	1.7442698E7	2835.9292600603726	-0.9810338906146309	-888.6709857305058	0.003490554756779338	0.0010356760000145876	1.6176949132891505	1.3679840892785995	-0.1439182970552126	1.1825392751038757	6.796970415257652	9.62378240782804	0.9222181248557183	0.9848484848484846
ID420207	420207	0	0.9926261305809021	38.21439063080763	56.19037741590779	0.0	262.0	262	1.4693549530763226	1		24254.098039215703	24433.0	15835.0	32066.0	1.7317426E7	2731.9848440521782	-0.9811004435916226	-921.7193391450121	0.0019903232168527276	0.007310278296355545	1.6445344018423895	1.3497228526052722	-0.47061071941088234	1.2184237665295983	6.782711036764102	10.204695114635726	0.8184894984039252	0.9674576271186438
ID411500	411500	0	1.0	38.69760347106276	57.085661083261286	0.0	215.0	215	1.464714059021052	1		24325.661951909467	24558.0	15912.0	31572.0	1.7198243E7	2810.6767551289577	-0.9809803544364908	-892.7742415589414	-0.005008706820380767	0.012773775052648687	1.6199141257437806	1.3541158393873332	-0.24904052018007242	1.1962891789794787	6.739932901283465	10.179267638233668	0.8173957411908245	0.9561699258260286
ID387434	387434	0	1.0	39.05879219966907	62.26859266191784	0.0	88.0	88	1.4913287904459653	1		24052.320163487726	24238.0	16054.0	30712.0	1.7654403E7	2863.4080467581857	-0.9811174812309087	-872.9006554285475	0.0017749202572512428	5.780053647041856E-4	1.538685125330582	1.4511941489005404	1.1001683490701673	1.0602889534086992	6.987095461838287	9.96037355401779	0.8850244887900199	0.9735099337748341
ID390517	390517	0	1.0	38.531568478504944	61.40930282465054	0.0	104.0	104	1.5014396099017462	1		24096.52278820376	24192.0	15576.0	31830.0	1.7976006E7	2871.4982250607395	-0.981022416622567	-867.588613303219	-0.00626394616410414	-0.005794201618427643	1.5500693981152616	1.4829769203235057	0.5633824589153613	1.0452417545224642	7.082157985128596	10.014984491889448	0.887309052526133	0.9738562091503263
ID426359	426359	0	1.0	37.42189744132586	55.2332460517879	0.0	295.0	295	1.4553878753864642	1		24291.896159317213	24500.0	16006.0	32069.0	1.7077203E7	2769.9173945070334	-0.9810516097903644	-908.1218581541677	-0.0012671692705030176	0.005485247464805358	1.6178085757195901	1.3512720935975697	-0.38750347275480185	1.197248565544194	6.654376630322169	9.789281690584142	0.8726007671414835	0.9702009702009703
ID398197	398197	0	1.0	38.09606158416163	60.81299687202279	0.0	144.0	144	1.5009356865413868	1		24101.27590847913	24310.0	15826.0	31333.0	1.7907248E7	2860.5951872624632	-0.9810999579762791	-874.7100448244427	7.456127687327898E-4	0.0032972822927347786	1.5719091641842724	1.4470166211131394	0.6961582786790579	1.0863103721469747	7.077404858964081	10.136688439575883	0.8655490965279431	0.964378238341969
ID409973	409973	0	0.9958030581474304	38.92564036161225	56.9649328256636	0.0	207.0	207	1.4636807509142957	1		24335.140028288537	24588.0	16215.0	31682.0	1.7204944E7	2776.81845763335	-0.9810612000734079	-907.9459628076927	0.003927844773466733	0.007363507199212442	1.614947393665926	1.3619877456907648	2.9240158369798985	1.1857282848362682	6.73042664895443	9.814725601503806	0.8780032736189327	0.9731958762886594
ID413042	413042	0	0.9896679520606995	38.410118498342314	57.14982251809382	0.0	223.0	223	1.4811489527539556	1		24346.532413793127	24538.0	16220.0	32141.0	1.7651236E7	2785.9753870104455	-0.9810377028107455	-904.241811986038	-0.010197132984163486	-0.004400048897501808	1.6233912771120553	1.3797691695521344	-0.30853558080933274	1.176567293237172	6.892032938547967	9.993825555122102	0.867148903953475	0.9621765096217648
ID373104	373104	0	1.0	38.48517718711065	62.033938610084604	0.0	13.0	13	1.4882821503069774	1		24061.763736263725	24268.0	15818.0	30838.0	1.7516964E7	2852.000383756018	-0.9811485404124659	-878.208537707836	-0.005831959355475903	0.005895642826275859	1.5767312561144564	1.4500397680850086	1.1258831490452317	1.0873710437588637	6.958576704851192	9.643050693123437	0.9403756677354133	0.9871881321645314
ID417651	417651	0	0.9878526329994202	38.16559853493565	56.689620102374036	0.0	248.0	248	1.4683249109216359	1		24310.764375876573	24485.0	16125.0	32062.0	1.7333575E7	2665.1904337844003	-0.980973520118383	-940.5874984975682	-0.019826119356777208	-0.0012733527552237008	1.6285326371810696	1.3750746654453125	-0.4988156252288117	1.1843230612162254	6.773204784435058	9.828962611013898	0.8810259581127224	0.976027397260274
ID374642	374642	0	1.0	38.508203898701076	62.25273784424129	0.0	21.0	21	1.489298389517442	1		24133.058583106267	24372.0	15811.0	30831.0	1.7713665E7	2825.249567138787	-0.9810256283802022	-883.2802029962066	0.006925367167105679	-0.007932837378267587	1.585972687305303	1.4468266958513223	1.2601794563708166	1.0961732264499766	6.968082957180218	9.782090678646282	0.9150815681614808	0.9799465240641708
ID422268	422268	0	0.9864945411682129	37.82068461192328	56.01542646076562	0.0	273.0	273	1.4662626558155465	1		24285.059071729956	24536.0	15864.0	31952.0	1.7266677E7	2729.6293803833696	-0.9809988671335939	-918.659323119839	0.010332583295984283	0.004214394383677365	1.6262556205273304	1.3539103846502318	-0.41672706707920537	1.201154551264821	6.754192279777016	9.904003277231999	0.8652900969016771	0.9666666666666666
ID405371	405371	0	0.9949432611465454	38.68081479426457	57.47228532247633	0.0	182.0	182	1.47192690490124	1		24357.750350631115	24565.0	16498.0	32266.0	1.7367076E7	2791.8190250241037	-0.9810348138829315	-902.6247101070912	0.013628946138186248	0.018173891889787002	1.6208486502611201	1.3571487221523197	-0.24097086027122408	1.1943043704824001	6.806476667586684	9.96448885657214	0.8614343243553316	0.9754768392370569
ID423800	423800	0	0.9877350330352783	37.459721553715156	55.477696919898236	0.0	281.0	281	1.482680384098162	1		24280.489683631367	24494.0	16136.0	32684.0	1.7651916E7	2719.011664061252	-0.9811167456575783	-927.9406749034678	-0.006445344508359004	-0.016806576610769862	1.6696728928595215	1.375723447461376	-0.5832331799132683	1.213668994259399	6.906292317041517	9.965509046440673	0.8738881393168503	0.9712566844919783
ID384900	384900	0	1.0	38.77642334684299	62.058868297035744	0.0	75.0	75	1.4903139357585495	1		24102.566939890716	24312.0	15770.0	30772.0	1.7643079E7	2845.4302211187223	-0.9811017858205111	-879.5056892047246	-0.009382558825920173	0.0037717296844994416	1.5698682178874774	1.4301293478680146	0.95298644012736	1.0977106512972274	6.977589209509259	9.997945571345081	0.877190107889798	0.9664252797893351
ID371591	371591	0	0.9968146681785583	38.43767989480417	61.9897528544085	0.0	5.0	5	1.4948753561926607	1		24103.989189189164	24292.0	15843.0	30638.0	1.7836952E7	2782.896976245649	-0.9810628146380495	-897.4353561047214	0.005758451654401148	0.00217750236509819	1.5698031553209923	1.428526973653808	1.2948213829053135	1.0988964046690948	7.020367344989895	10.000432408930262	0.882129089312322	0.9672560576293388
ID415620	415620	0	0.994904637336731	38.29436872614854	57.08009471161089	0.0	237.0	237	1.497403474616763	1		24330.041778975756	24442.0	16005.0	32674.0	1.8052891E7	2808.3632646654437	-0.9810179172767015	-895.4733068768255	0.013728835069574716	-0.003400233467780823	1.6433103161591671	1.4046041305697454	-0.2887409911713362	1.1699455244322796	7.044132975812472	9.955845183019337	0.8930610340658685	0.9737187910643887
ID424324	424324	0	0.9903681874275208	37.364458752659864	55.35508551419068	0.0	284.0	284	1.4621294195288264	1		24301.391796322496	24539.0	15812.0	32350.0	1.7181084E7	2750.6893507540735	-0.9809187149921154	-908.3328044675253	-0.02309881842634425	0.014225095991319502	1.6458463258195888	1.3402934679919278	-0.4832790762583461	1.2279745929713815	6.71616727046088	10.133518740246881	0.8218845528155504	0.9631901840490801
ID395136	395136	0	1.0	38.95257380030052	61.2690702133801	0.0	128.0	128	1.5079752895229028	1		24066.15712383488	24212.0	16324.0	32251.0	1.8073684E7	2907.653601894923	-0.9811364011088868	-860.9915965864475	-0.012417106365038275	0.006102443001174529	1.5837144125973024	1.4613839922392746	0.36399272405216704	1.0837086084202834	7.143948625267301	10.072524376235446	0.8848538249969441	0.9696774193548388
ID379266	379266	0	1.0	38.467239966929284	62.00216577221009	0.0	46.0	46	1.5024469495721964	1		24056.414438502678	24265.0	15755.0	30917.0	1.7994198E7	2814.3609101705874	-0.9810283626893443	-884.0113738545447	8.911982501406235E-4	-0.008389895404462503	1.6098533766844854	1.437349087582594	1.0147734569748548	1.1200155832651744	7.091664237457635	9.724014411034107	0.9424684955387266	0.985468956406869
ID376716	376716	0	1.0	38.45003004796611	62.38287926352393	0.0	32.0	32	1.4963927397904158	1		24138.896505376364	24284.0	16149.0	31155.0	1.7959339E7	2805.51123326708	-0.9810658028427951	-891.6340377268501	0.0020569972689438443	2.2144419838902299E-4	1.5532525409878615	1.461773768421227	1.3477284205814655	1.0625806636723514	7.034626723483442	10.002269093886916	0.8835962273555936	0.9775429326287974
ID400269	400269	0	1.0	38.144883490808596	60.257877567511805	0.0	155.0	155	1.5094795046495386	1		24193.1646746348	24333.0	15902.0	32267.0	1.8217453E7	2920.24960714987	-0.9811466552439919	-862.2798182269277	0.007568629767805874	-0.0012874085044490024	1.581323065578282	1.4686257411292991	0.42327234363476723	1.0767365852938982	7.158208003760853	9.98634425845793	0.9019887300715907	0.9741267787839584
ID393608	393608	0	1.0	38.94984831330178	61.22689165475707	0.0	120.0	120	1.5074735509332287	1		24078.23631508678	24202.0	16011.0	32472.0	1.8034599E7	2913.9407155166637	-0.981022167041056	-854.291642057096	-0.0027078395907398994	0.007681002131852499	1.615930129256837	1.439780004524163	0.1746906196193726	1.1223451667471174	7.139195499102782	10.708369440512863	0.7823704643329453	0.9566878980891723
ID380810	380810	0	1.0	38.648610861739115	62.01661981775246	0.0	54.0	54	1.494875356192661	1		24109.420054200542	24322.0	16000.0	30903.0	1.7792752E7	2832.7148481327986	-0.98109492427825	-883.377855183259	0.0030096091326863705	0.00714066591423254	1.5548309850248234	1.470164253337332	0.8202286405128743	1.0575899811842755	7.020367344989899	9.972501629639185	0.8870773074013253	0.9742744063324537
ID413590	413590	0	1.0	38.35375972177917	57.18852425274883	0.0	226.0	226	1.5029503662221326	1		24409.92101740295	24512.0	16216.0	32766.0	1.8234211E7	2866.8693512490954	-0.981015341943984	-879.9570764817025	-0.010647145435619003	-0.01730284970053226	1.6571344314004128	1.3955256602579007	-0.3484469576103655	1.187462530136612	7.09641736362215	10.017124486262388	0.8887157400168807	0.979658792650918
ID418198	418198	0	0.9843385815620422	38.2123516019369	56.56436924544058	0.0	251.0	251	1.470384273660055	1		24294.952447552463	24482.0	15970.0	31841.0	1.7370891E7	2703.955336672852	-0.9809840235126728	-927.0215668488302	0.026364817846783607	0.007394348224846677	1.6264030847178923	1.3622276403851439	2.8477217573480353	1.1939290001912293	6.792217289093124	9.844234893938989	0.8807598304440585	0.971447994561522
ID403861	403861	0	1.0	38.66292549357188	57.94226516244373	0.0	174.0	174	1.4688400222902012	1		24343.70224719102	24584.0	16352.0	31792.0	1.7332716E7	2819.4470986633005	-0.9810684185344575	-894.8805599946364	0.009088963133240587	0.005377593578927515	1.6082815371704755	1.368285111213118	-0.26124086515315526	1.1753994280801443	6.777957910599588	10.024761747386153	0.8475407962652316	0.9564050972501674
ID424850	424850	0	0.9924543499946594	37.502755300302795	55.23182879979821	0.0	287.0	287	1.4636807509142946	1		24262.347398030954	24438.0	16186.0	32179.0	1.7250529E7	2693.29502084073	-0.9810871699473617	-934.6090036687089	0.009460299194404054	0.011786169362924042	1.6196336966123361	1.3565489975320282	2.7828287955974758	1.1939367465229331	6.730426648954421	9.829185885964785	0.8754218109829053	0.9840166782487837
ID386451	386451	0	1.0	38.78573405925882	62.14642382732109	0.0	83.0	83	1.4933564307983556	1		24084.370923913037	24283.0	15890.0	30573.0	1.7726097E7	2822.88266128281	-0.9811095825947272	-886.2340660106313	-0.00204358268167986	-0.011922887516021724	1.5833782211360736	1.4351048827116524	1.0510369262917072	1.1033188167712569	7.006107966496354	9.80051141806865	0.9166197524339742	0.9781021897810213
ID396688	396688	0	0.9957696795463562	38.95074833515458	61.29879477197876	0.0	136.0	136	1.4943692192706892	1		24036.755434782615	24136.0	15964.0	32227.0	1.7691052E7	2938.460349771851	-0.981036504702198	-846.3554303655499	-0.009304801587017877	0.006481209251886714	1.5775769246802436	1.449626942594276	0.24490621309130864	1.0882640756227848	7.015614218825378	10.142961361469128	0.856931330469057	0.9647058823529412
ID408479	408479	0	0.9918445944786072	38.77422372022343	57.04834796162477	0.0	199.0	199	1.464714059021052	1		24347.949295774637	24563.0	16062.0	31948.0	1.7287044E7	2797.1841387418744	-0.9809594262726766	-896.8965260113405	0.02964824422023886	0.004640132732773057	1.6095039957456871	1.3789854299925426	-0.18060454972543816	1.167165338182283	6.7399329012834635	9.65938398900488	0.9077506638910106	0.9792817679558007
ID389531	389531	0	1.0	38.694786880602386	61.64071580148546	0.0	99.0	99	1.510982222298578	1		24082.173509933775	24207.0	15699.0	31166.0	1.8182041E7	2834.702302463951	-0.9810902456511092	-881.5385137783759	-0.02037148429676812	-0.006499171054427774	1.584356494478428	1.4711059097629864	0.6453097120255117	1.076983298050708	7.1724673822544025	10.092982784826335	0.8847883200390027	0.9760672703751615
ID382372	382372	0	1.0	38.78687639117895	62.00723373836189	0.0	62.0	62	1.5004315939372317	1		24066.703903095568	24279.0	16069.0	30622.0	1.7881561E7	2808.123652654314	-0.9810921100987885	-889.399951164204	0.007992595400673033	-1.2787602025482786E-4	1.5796801782194119	1.4544916506424361	1.0564506132437355	1.086070296465216	7.0726517327995735	9.92109143659679	0.9029698152198092	0.9687499999999996
ID420773	420773	0	0.9884214997291565	38.066004663084726	56.16766597144697	0.0	265.0	265	1.470898663836247	1		24271.21818181815	24512.0	16033.0	32638.0	1.7353921E7	2739.3874460873553	-0.9810763796430789	-918.6851617120803	-0.0015334875245147258	0.021021966310142186	1.6537645427924172	1.3406415943175551	2.628807875425192	1.2335620122500044	6.796970415257655	10.268341080106298	0.8100739592593903	0.9603760913364677
ID375200	375200	0	1.0	38.488632067008304	62.273742507566155	0.0	24.0	24	1.5004315939372312	1		24193.105898123333	24371.0	16026.0	31259.0	1.8048057E7	2816.3892807488173	-0.9810408763881867	-888.9918601415753	0.0064690612849944125	-0.003313304811134445	1.566041435986545	1.4561723073780928	1.181170514900827	1.075450637298739	7.072651732799567	10.037431912218182	0.882159088340161	0.968119713728042
ID426912	426912	0	0.9926853179931641	37.35818239327991	55.293149379046426	0.0	298.0	298	1.4657466386762792	1		24286.27323943664	24499.0	15607.0	32017.0	1.7243254E7	2747.144195578344	-0.9810760305764581	-916.6421937942767	-0.003931494175078622	0.005874960762755354	1.62792900158861	1.3538841987497108	-0.32081452719604897	1.2024137685423724	6.749439153612486	9.851646621188541	0.8738962987298786	0.9620596205962066
ID388013	388013	0	1.0	39.26130923128005	62.305470217455756	0.0	91.0	91	1.4913287904459653	1		24069.81768707483	24284.0	15964.0	31515.0	1.7691316E7	2925.056751020306	-0.9810552588355759	-852.2623318385764	0.007112764736838366	-0.007613868282111114	1.5651482125944196	1.4642070169178716	1.086512032992312	1.0689391558094206	6.987095461838288	9.965418527330987	0.8841286318351823	0.9741550695825048
ID402351	402351	0	1.0	38.825105157680596	58.94517455679261	0.0	166.0	166	1.5034536143079664	1		24345.725935828883	24438.0	16149.0	32029.0	1.8210603E7	2930.3165713946596	-0.9810287742055162	-859.2598830805375	-1.8065816856123698E-4	-0.010784061211386156	1.5940362810459892	1.4492579541870312	0.13418267955031254	1.09989824547154	7.101170489786668	9.896228046642948	0.9111721028496857	0.9803149606299214
ID425391	425391	0	1.0	37.50670653144409	55.21550174237847	0.0	290.0	290	1.4522658384508191	1		24265.814285714278	24470.0	16361.0	32365.0	1.698607E7	2732.9609917344465	-0.9809875076467001	-916.2539432629438	0.017679463103935717	0.012806265925735843	1.6141545418127674	1.3460573672373652	2.770151825189169	1.1991721757934004	6.6258578733350735	9.88003932392443	0.8529717221977009	0.9647058823529414
ID418730	418730	0	0.9877474904060364	38.18997504089354	56.43392253379616	0.0	254.0	254	1.4729544281711602	1		24296.75034867504	24424.0	15848.0	31909.0	1.742077E7	2716.0899815996236	-0.9810372787052424	-925.590485869563	-0.0012781748409769725	0.0028694177976814612	1.6206917164800239	1.3648884295722508	-0.4926600607112242	1.1874169942139083	6.8159829199157045	10.008088125788774	0.8551378228602519	0.960482250502344
ID373675	373675	0	1.0	38.5184189495422	62.04324263856991	0.0	16.0	16	1.4744943704925988	1		24070.71129707112	24290.0	15871.0	31080.0	1.72587E7	2883.006603245201	-0.9811784525459685	-870.4943521984118	0.005693319492135664	9.65494142885418E-4	1.5650256802565166	1.4155509563739561	1.082841832369991	1.105594732008413	6.830242298409262	9.98077808657945	0.8616227852519729	0.9599198396793587
ID416182	416182	0	0.9952245950698853	38.14738121626419	56.97872611569662	0.0	240.0	240	1.4852292606300528	1		24302.570644718795	24414.0	16723.0	32297.0	1.7716574E7	2766.6406898772275	-0.9810289024038752	-908.4871610810875	-6.312796792191785E-4	-0.004200499152956853	1.6605274195086623	1.399495988801435	-0.45150415966978025	1.1865181699668759	6.930057947864091	9.995692338609476	0.871607521797296	0.9623762376237616
ID414135	414135	0	0.9917053580284119	38.26836675683953	57.24875701297114	0.0	229.0	229	1.510481482525988	1		24383.40873015876	24447.0	16344.0	32671.0	1.8433857E7	2794.3602352075354	-0.98097814685535	-900.0124768925564	0.005426614082315202	-0.006337086163845854	1.673761710609962	1.3822326915459708	-0.4132905579095287	1.2109116799559472	7.167714256089889	10.632186615140458	0.7967927362372204	0.9580686149936465
ID383927	383927	0	1.0	38.88314814553626	62.02517136813316	0.0	70.0	70	1.504459605463895	1		24036.51203208556	24229.0	16075.0	30871.0	1.7979311E7	2800.190224675176	-0.9811125910881361	-891.7854324602756	0.01388036642064445	-0.005622347543680015	1.5686602965332825	1.4647722112624184	0.9947070018256009	1.0709243966209108	7.110676742115708	10.252286439412565	0.850118244539722	0.9589743589743596
ID422834	422834	0	0.9936977624893188	37.50758722477684	55.805980816540554	0.0	276.0	276	1.4667784914184228	1		24309.65963431787	24505.0	16136.0	32098.0	1.7284168E7	2748.373403098872	-0.9810453249578217	-915.600172949991	-0.008001590051650097	0.008956724660324787	1.6598433414529457	1.3510333439447	-0.47697800535209645	1.2285731872513177	6.758945405941531	10.29268376808184	0.801736291872024	0.9442231075697216
ID377267	377267	0	1.0	38.492905562839326	62.38400001492262	0.0	35.0	35	1.4938629108640615	1		24079.170270270253	24285.0	15943.0	30769.0	1.7818586E7	2785.389613157409	-0.9809502387117364	-890.3135865566239	-0.007802025407484127	0.002639101327099883	1.5683485015802077	1.4449362512768005	1.2707129633880547	1.0854101696143033	7.010861092660867	9.933802891347176	0.8927917115044138	0.973597359735973
ID391091	391091	0	1.0	38.68152878018327	61.39813546343893	0.0	107.0	107	1.4999273319186421	1		24097.53162853298	24220.0	15626.0	31874.0	1.7904466E7	2887.110250707363	-0.9811181163787268	-867.391504974137	-0.004179898920823212	0.005624711610708138	1.5268896396777867	1.4769238220429792	0.2743346305544619	1.033831005288879	7.067898606635052	10.413463205535615	0.8190488426408984	0.9655844155844153
ID398768	398768	0	1.0	38.052231482591175	60.59914152935629	0.0	147.0	147	1.5114827961808877	1		24131.544854881296	24255.0	15646.0	31511.0	1.8291711E7	2877.333057149182	-0.981025639943876	-867.2378150879632	-0.0014457139581177136	-0.00189187735746005	1.5534212177974456	1.4739345545959501	0.41223984173725864	1.053928217473187	7.177220508418921	9.98010120263611	0.9055162803907446	0.9710610932475886
ID410544	410544	0	1.0	38.78407046827651	57.052307091859774	0.0	210.0	210	1.4847198353841882	1		24347.808219178096	24492.0	16121.0	32008.0	1.77739E7	2846.723397713124	-0.9810443301887158	-885.3073994324072	-0.0024653638211519224	-0.018060696374462774	1.6054596386081788	1.3970208075623476	2.9418323239748494	1.1492023811796581	6.925304821699582	10.502083308909123	0.7890378556085589	0.9554098360655734
ID405937	405937	0	0.9936619400978088	38.65163827736618	57.48883549426833	0.0	185.0	185	1.4729544281711622	1		24354.573611111126	24546.0	16234.0	32098.0	1.7535293E7	2775.883589007273	-0.9810195124872214	-906.9420941195307	0.006326451337296418	0.007962094633702187	1.6054898823655537	1.3835944085794265	-0.2182990717559329	1.160376098956596	6.815982919915724	9.757628272087958	0.8996007714417191	0.9761742682096664
ID392633	392633	0	1.0	38.942452235427105	61.354619757435394	0.0	115.0	115	1.5059673321881542	1		24073.666666666642	24245.0	16149.0	32182.0	1.805525E7	2902.3862436678096	-0.981111023202482	-861.6417886712156	-0.004108048905056301	-0.0013346827039712314	1.568961395964311	1.470814330398527	0.22599578242314064	1.066729745242005	7.124936120609241	10.353371460750758	0.835270699392269	0.967096774193548
ID400826	400826	0	1.0	38.20623107945353	60.14548696997878	0.0	158.0	158	1.497908586277146	1		24244.846153846123	24398.0	15776.0	32117.0	1.7965431E7	2923.062451011881	-0.9810657207096714	-859.5292424860052	-0.009022878732521038	0.004927199368194023	1.5330586340600034	1.48603355855412	0.5147131091743403	1.031644692836976	7.0488861019769855	10.053180340472437	0.8764424629463287	0.9699149771092224
ID397240	397240	0	1.0	38.475374336888265	61.128532353834984	0.0	139.0	139	1.5004315939372306	1		24062.057718120825	24284.0	15502.0	31597.0	1.7926233E7	2820.462079058337	-0.9809984925321368	-880.8922277614791	0.0044857729347388105	0.0012821698627007736	1.5750924275165705	1.4431140139298178	0.48318272498964965	1.0914539061451947	7.072651732799562	10.114530292570276	0.868761764090322	0.96875
ID412089	412089	0	1.0	38.65132038785944	57.102495764920434	0.0	218.0	218	1.4796159363492978	1		24371.341160220993	24591.0	16401.0	31892.0	1.7644851E7	2778.0890092291424	-0.9810200458363774	-906.8719954896512	-0.0062254736337204394	0.004501131170552953	1.6136026767894442	1.3685821006666106	-0.20755052049887965	1.1790324277977102	6.877773560054426	10.27049411477225	0.8193605710148466	0.9557463672391021
ID379840	379840	0	1.0	38.583062181965396	62.036016491340845	0.0	49.0	49	1.4872652167066474	1		24084.218281036843	24279.0	16006.0	30710.0	1.7653732E7	2857.037094698811	-0.981052462740037	-872.9434964075921	0.01060386285656815	-0.007022448248954811	1.5996835154909963	1.4390798593689034	0.9669791790057991	1.111601628691075	6.949070452522158	9.912960578515111	0.8886481080174702	0.9785809906291832
ID381379	381379	0	1.0	38.68882544645287	62.07116669462879	0.0	57.0	57	1.498918298954179	1		24093.297442799445	24277.0	15888.0	30742.0	1.790132E7	2821.1534973505795	-0.9810613709179704	-884.8041660412766	-0.01634589145658481	-0.0279759107548872	1.6171494668314115	1.4314512396627839	0.9738670896190627	1.1297272460446321	7.058392354306025	10.058793894609146	0.8766451628087435	0.9693211488250649
ID395726	395726	0	1.0	38.92691266328552	61.30441540453093	0.0	131.0	131	1.4974034746167633	1		24049.441891891904	24193.0	16017.0	32353.0	1.7796587E7	2927.8240333679873	-0.9810346880775344	-849.7954477906333	-0.017092409234080994	0.005696033504637305	1.5852699955532896	1.4347651854948442	0.16495846753927135	1.1048985656886683	7.044132975812474	10.13970373646239	0.860967738085091	0.9629629629629629
ID421325	421325	0	0.9968264698982239	37.98959437497903	56.19718371342216	0.0	268.0	268	1.4734679211022808	1		24255.702928870316	24481.0	16000.0	31550.0	1.7391339E7	2709.505962544984	-0.9810766953994958	-928.2388240725799	-0.006523348072873118	0.011399299529136948	1.665886944019819	1.344244310535455	-0.46777610812065534	1.239273940729006	6.820736046080231	10.255306033298444	0.8149741946802531	0.9560293137908061
ID394198	394198	0	1.0	38.94035669582461	61.21487967677766	0.0	123.0	123	1.5094795046495382	1		24069.590969455498	24228.0	16040.0	32068.0	1.8124402E7	2899.4590489642155	-0.9810753117220488	-860.707007554597	-0.0017131536220335191	7.532428502184498E-4	1.5888323689490802	1.4670111766438834	0.2675838867059964	1.0830403982223844	7.158208003760847	10.012940314746094	0.8972034257723565	0.9641485275288092
ID404439	404439	0	0.9906995892524719	38.70211018318602	57.56926895699828	0.0	177.0	177	1.4913287904459653	1		24376.27074829931	24602.0	16703.0	32303.0	1.7916559E7	2753.5078650396617	-0.9810660612654021	-917.4200428043717	0.026856143592199688	0.00940634578076716	1.6332483117131416	1.4150729702921325	-0.13750466931986327	1.154179569535533	6.987095461838287	9.879080669448925	0.8996497785513057	0.972222222222222
ID416727	416727	0	0.9894231557846069	38.08885613544281	56.9093605403242	0.0	243.0	243	1.4703842736600559	1		24291.61871508381	24387.0	16543.0	32179.0	1.7392799E7	2729.496777029985	-0.981051131884295	-921.5358513974377	-0.012970723181459882	0.010907286650024807	1.6312176091345738	1.3307048127666645	-0.5109476980784513	1.225829795973394	6.792217289093132	9.921736829989158	0.8670537646012052	0.9675016926201759
ID377814	377814	0	1.0	38.493221382086745	62.27349596183742	0.0	38.0	38	1.5064695724329624	1		24056.615691489373	24260.0	16041.0	31122.0	1.8090575E7	2797.810327454057	-0.9810731254129709	-891.3919995135735	0.007016425557247912	-0.006112500379934114	1.567590438525567	1.4679869642626582	1.1901461627474448	1.0678503806148836	7.129689246773762	10.028234840635257	0.8909051590131383	0.9765625000000007
ID375763	375763	0	1.0	38.49660630474712	62.331282990554065	0.0	27.0	27	1.4958871162788394	1		24133.652232746965	24276.0	16013.0	31325.0	1.7834769E7	2841.7138230414394	-0.9810772014554929	-880.6240132483562	0.010636132268617362	0.004979290838036555	1.5420317880509118	1.4757082721096255	1.2563518031587715	1.0449435143752852	7.029873597318925	10.15735047942719	0.8562419551017122	0.9635179153094461
ID409041	409041	0	0.9949092864990234	38.85907745281221	56.98388536359419	0.0	202.0	202	1.4765451286053344	1		24359.018030513165	24601.0	16380.0	31767.0	1.7562852E7	2765.982163005275	-0.9810175484373814	-910.2587726156274	-0.008467417607439413	0.010483359439786993	1.635017887993751	1.3512248262186728	-0.33339634789515177	1.2100265302031619	6.849254803067329	9.9158633822163	0.8753709254202908	0.9749661705006769
ID388574	388574	0	1.0	39.221882766766115	62.18864759779802	0.0	94.0	94	1.4948753561926615	1		24082.095816464243	24242.0	15980.0	31826.0	1.7844833E7	2895.830066360805	-0.9810575376570984	-861.408690829351	0.005853098895397503	-4.875797189948082E-5	1.562045001882258	1.449786753889966	1.0109690982405504	1.077430868844048	7.020367344989902	10.389840931979785	0.817244307726197	0.9622149837133556
ID406493	406493	0	0.9949696660041809	38.68848146712617	57.32450631703591	0.0	188.0	188	1.4647140590210523	1		24353.845827439898	24509.0	16525.0	32077.0	1.7218169E7	2824.5543122056315	-0.9809997817992517	-890.3442132087753	0.005846062472432463	-0.0010935400432382023	1.6011575512254426	1.3582504087585343	2.9197395034838483	1.1788382620027553	6.739932901283467	9.901728580121253	0.8638600734159534	0.9685792349726781
ID372185	372185	0	1.0	38.50876676966695	62.01061193514518	0.0	8.0	8	1.4821700827978646	1		24099.425619834707	24350.0	16055.0	30950.0	1.7496183E7	2827.991304547786	-0.9810695981373104	-883.2804173215869	-0.001982616062620609	0.004440390304906874	1.598764026786778	1.4273928725405944	1.0414178685317568	1.1200588552338522	6.901539190877	9.871241309258762	0.8900456566167818	0.9725385130609513
ID407002	407002	0	0.9957454800605774	38.64516995894519	57.22687292724466	0.0	191.0	191	1.4785930423892573	1		24329.05817174514	24531.0	16261.0	32067.0	1.756558E7	2784.732486786412	-0.9810840336147938	-906.2530590173506	0.011693635283282332	0.006920529466723826	1.6144812349379798	1.372736983867882	-0.1481968734507679	1.1761038377424267	6.868267307725392	10.01115157874954	0.8611701723434193	0.9672021419009369
ID419290	419290	0	0.9904497265815735	38.219835293464854	56.384153015466126	0.0	257.0	257	1.4755201058309073	1		24246.02781641173	24439.0	15863.0	31957.0	1.7432894E7	2692.6076242495237	-0.9810893544292155	-934.32879134687	1.6037644299279603E-4	-0.0020648025929681474	1.641957364105053	1.3340941796947434	-0.4643734626500597	1.2307657053722791	6.83974855073829	10.621615536294254	0.7618489004949179	0.9542440318302378
ID385496	385496	0	1.0	38.704584133203035	62.04652618177984	0.0	78.0	78	1.4963927397904164	1		24100.860998650478	24298.0	16003.0	30603.0	1.7858738E7	2818.466213780127	-0.981097928456193	-887.6723178905589	-0.009815385163224786	-0.00598565130223947	1.583429108075782	1.4402609932098756	0.9831351554395985	1.0994042854322057	7.0346267234834485	10.137595466782937	0.8601634953189773	0.9660574412532633
ID370661	370661	0	1.0	38.271813252956264	62.231137447283444	0.0	0.0	0	1.49487535619266	1		23990.98505434782	24156.0	15920.0	30012.0	1.7657365E7	2746.376564207715	-0.9811072103476509	-907.2737998911181	-0.00395664924500187	-0.009601587924329497	1.576289433227937	1.445800916262628	1.468748581104226	1.0902534474128152	7.0203673449898885	10.262827784273291	0.8375979754130086	0.9603381014304283
ID402919	402919	0	0.9968423247337341	38.60277364965282	58.39796353076517	0.0	169.0	169	1.4693549530763228	1		24455.551192145835	24637.0	16383.0	32434.0	1.7436808E7	2862.7195633328474	-0.9809197084447158	-878.3692005752781	-0.007201224035967745	-0.01299948384500165	1.5753457813037346	1.4012029952041007	-0.06022735823942827	1.1242809119704087	6.782711036764105	9.741101201488815	0.8982496748231926	0.972733469665985
ID387047	387047	0	1.0	38.76449733996831	62.20015837761917	0.0	86.0	86	1.4816596057437035	1		24076.595862068938	24283.0	15953.0	30469.0	1.7455532E7	2849.4703371800592	-0.98094422478745	-869.9186302597761	3.912334539056853E-4	3.039611981695374E-4	1.5606892077363181	1.4164905357705928	1.2640215994995834	1.1017999544114703	6.896786064712491	9.902021905104371	0.8839116401546379	0.9738255033557045
ID391655	391655	0	1.0	38.66906702821027	61.40953908579536	0.0	110.0	110	1.5049623488715653	1		24083.678237650205	24169.0	15521.0	32149.0	1.8038675E7	2881.600297057006	-0.9811249888459332	-868.8727801315563	-0.0011550190184804407	0.0016768845813088847	1.5505592878726	1.4726614964043565	0.14396029593182713	1.052895924595325	7.115429868280213	10.354737314671768	0.8339362159374248	0.9633204633204638
ID382944	382944	0	1.0	38.816936261922926	62.001415129418255	0.0	65.0	65	1.4862475872910894	1		24041.032831737353	24243.0	16076.0	30698.0	1.7573995E7	2827.6316037616775	-0.9811563158573636	-885.3860560946861	-0.002336301678944194	0.0031154603270109283	1.5500964945836722	1.4385909065214968	0.9398777855923788	1.077510282844617	6.939564200193133	9.943747161560456	0.8819458396497861	0.9707446808510638
ID390124	390124	0	1.0	38.51947519895767	61.42109408179215	0.0	102.0	102	1.5059673321881542	1		24073.076203208562	24224.0	15070.0	31698.0	1.8006661E7	2880.49633967134	-0.9810967074474076	-867.4982775286269	-0.004104411737714277	0.010280964229386727	1.5489443728290668	1.4826529088868206	0.5347475624616003	1.044711384265936	7.12493612060924	10.252736671715038	0.8517482159049086	0.9759114583333329
ID411117	411117	0	1.0	38.71266947098482	57.08882218013284	0.0	213.0	213	1.4652304398088276	1		24340.72957746482	24481.0	15922.0	31677.0	1.7281918E7	2798.696669282984	-0.9810939440247326	-902.6458956163423	9.531783118694321E-4	6.718953327200096E-6	1.6176685293601243	1.349815519194907	-0.1828000103101036	1.1984367540276744	6.744686027447981	9.851104990011542	0.8733769104958745	0.9626865671641797
ID399336	399336	0	1.0	38.10629762902602	60.44894412013114	0.0	150.0	150	1.51298352413241	1		24162.24174372521	24318.0	15412.0	32115.0	1.8290817E7	2907.213816630908	-0.9810393724229294	-860.0505468570599	0.011639093505315647	-0.0031251914139638856	1.5795529516962805	1.4699258187055653	-0.005226820920801544	1.0745800445135756	7.191479886912467	9.87913759230909	0.9259553939253401	0.9850260416666665
ID414696	414696	0	0.9968181252479553	38.26742504322607	57.23262689697976	0.0	232.0	232	1.5019433641886613	1		24335.158602150543	24424.0	16307.0	32720.0	1.8105358E7	2798.980920895726	-0.9809515316948958	-895.4714183895619	-0.009211659039617138	-0.01905665498717111	1.6542609634012142	1.4131662967565262	2.762020303824825	1.1706060123271014	7.086911111293116	10.378413695161912	0.8268084248687211	0.9644243208279425
ID374261	374261	0	1.0	38.424304471604664	62.118774421924435	0.0	19.0	19	1.4999273319186421	1		24141.656375838917	24289.0	16191.0	31286.0	1.7985534E7	2824.7574731826726	-0.981110040489072	-887.7743368211171	-0.00794898678303423	0.0022617542613572617	1.570073343769891	1.440529309100739	1.160620155069891	1.089928079804236	7.067898606635054	10.097979310529727	0.8710262060923751	0.972531066056246
ID397814	397814	0	1.0	38.21011432986212	60.930862727188924	0.0	142.0	142	1.4974034746167624	1		24121.62718707942	24297.0	15377.0	31106.0	1.7922369E7	2869.78848637152	-0.9810294789767379	-869.3396871524436	-0.005060956280403815	-0.004256167440318224	1.554937470916493	1.467093018047852	0.7189218931918715	1.0598765393795744	7.044132975812467	10.030444964270059	0.8798264443019628	0.9679947746570864
ID419829	419829	0	0.984593391418457	38.23979562816379	56.22366493736381	0.0	260.0	260	1.476545128605334	1		24250.44937586685	24454.0	15968.0	32324.0	1.7484574E7	2691.411754803037	-0.9810297976310145	-931.9226698688669	-0.015616053176781655	0.0031334109522405673	1.6458831135761591	1.3699678413005436	-0.48609045711545956	1.2014027365880957	6.849254803067326	10.36880766541607	0.8005630652256217	0.9543046357615892
ID412670	412670	0	1.0	38.468258788448495	57.14458920129907	0.0	221.0	221	1.4923429549905454	1		24342.203527815454	24478.0	16180.0	32040.0	1.7940204E7	2762.690456613558	-0.9809530039240845	-907.5684010943671	-0.015519229211412543	-0.0061857405199963736	1.6238813361252586	1.4070941732654378	2.7991496182352043	1.154067273519244	6.996601714167315	10.182956071323842	0.8479090597741785	0.9709762532981526
ID421886	421886	0	0.987634003162384	38.015859098304034	56.20929817641085	0.0	271.0	271	1.476545128605334	1		24287.080443827985	24432.0	16146.0	31994.0	1.7510985E7	2704.3881510052465	-0.9810562127342255	-930.1722239795602	-0.011435096958105682	-0.009651093483949016	1.6610229863786892	1.3505952127352476	-0.533995203314601	1.2298451606493985	6.849254803067325	10.117335173023225	0.8408546135427104	0.9619492656875831
ID409596	409596	0	0.9968008399009705	38.90023975455593	56.99523839721122	0.0	205.0	205	1.4548680011511301	1		24341.750358680063	24577.0	16058.0	31674.0	1.69662E7	2803.600113873091	-0.9810839388751583	-900.6191727171571	-0.002242763952936614	0.007940556118978504	1.5949929428709968	1.3495341313316984	2.9170604119899504	1.1818841078862403	6.649623504157662	9.964643536706635	0.8415567076326745	0.9708535739070084
ID401402	401402	0	1.0	38.205100833971194	60.05185564695062	0.0	161.0	161	1.516978207056277	1		24237.55059132718	24402.0	15855.0	31966.0	1.8444776E7	2879.108039485365	-0.9810076910539778	-869.6718402903492	0.006456484215636779	3.489782965214961E-4	1.5844855263126563	1.4817349524049954	0.6683483192129988	1.0693447729912067	7.229504896228581	10.008729120211983	0.9069023957993195	0.9749999999999999
ID396280	396280	0	1.0	38.90795024494633	61.327010504578595	0.0	134.0	134	1.5084768612279498	1		24026.01198402133	24132.0	16186.0	32204.0	1.8043535E7	2905.632957066242	-0.9811020708639475	-858.560508984952	-0.0045719610740276315	4.4781668694303015E-4	1.5750589891902833	1.4619489832833361	0.18592735619634465	1.0773693249219394	7.148701751431819	10.071312211308923	0.8856557034518421	0.9672025723472667
ID425976	425976	0	0.9968138933181763	37.44361062616852	55.24313703413869	0.0	293.0	293	1.4678096187805105	1		24275.891701828405	24511.0	15945.0	32240.0	1.7260159E7	2742.901323663244	-0.9811401463698788	-920.8475387555106	0.0040103083864210095	0.003980555057595371	1.6163123080507085	1.3587273636288453	2.7566310399002787	1.1895780944117542	6.768451658270549	9.857958903087718	0.8752360326985563	0.970688479890934
ID370693	370693	1	1.0	84.26819961132175	72.0689096404987	0.0	0.0	0	1.3986659335375264	1		24646.83462132922	24865.0	15622.0	31861.0	1.5946502E7	3150.3847008943567	-0.9809603921129368	-806.1595985389024	-0.011209807592792628	-0.0040938058604143455	1.4993017931523822	1.3373413542313641	-0.9366634985357726	1.1211062818094821	6.1457921307189975	9.430156107055854	0.8684602930072729	0.9788039364118091
ID390149	390149	1	1.0	84.2784379970653	72.10033902097145	0.0	102.0	102	1.3872613616839018	1		24673.11442006268	24877.0	15583.0	31871.0	1.5741447E7	3177.5028851290854	-0.9810171081948422	-802.568709786198	0.01772245749870831	4.1438942761899824E-4	1.507060883648984	1.3122003263156077	-0.8054166040004072	1.1484990922693223	6.04597648126417	9.385066504373384	0.8625844177997258	0.9673003802281375
ID399367	399367	1	1.0	84.27871164812655	72.1216093021838	0.0	150.0	150	1.3937896865030974	1		24689.396578538115	24897.0	15673.0	32049.0	1.5875282E7	3164.4576759658075	-0.981062708975902	-808.3884403950473	-0.003925258506185602	0.009506128382640075	1.491947721381198	1.3236435093070686	-0.8141157586680641	1.12715222104042	6.103013995238355	9.30443139072607	0.8858793008955212	0.9801526717557248
ID387075	387075	1	1.0	84.25935434222322	72.12020651371448	0.0	86.0	86	1.3867159473275805	1		24699.707547169834	24903.0	15736.0	32049.0	1.5709014E7	3184.6315396715077	-0.9810589568288587	-803.4406999502573	0.0018197820450992588	0.0018130988502268615	1.5039018902409018	1.3035957787080847	-0.7972804840729285	1.1536566125822596	6.041223355099654	9.093623898596352	0.9180382576160053	0.9784449576597389
ID391683	391683	1	1.0	84.2686920168965	72.14685017287783	0.0	110.0	110	1.392160475324979	1		24672.384136858465	24859.0	15475.0	32266.0	1.5864343E7	3157.0039338256042	-0.9809511918418558	-804.9067732175231	2.853048372027417E-4	-0.0022673380764246134	1.5070300392383602	1.312239060645098	-0.7853904709992621	1.1484416859969881	6.088754616744812	9.242725988763347	0.8956496896800238	0.9793577981651378
ID414731	414731	1	1.0	84.33288923702106	72.10438187965491	0.0	232.0	232	1.3916169810722439	1		24621.473354231995	24840.0	15431.0	32101.0	1.57085E7	3203.0657986182387	-0.9810931526437597	-797.7545682356498	0.0047474817651712905	0.009356050033695317	1.4965212982798741	1.3202279161808606	2.1886286968823168	1.1335325362676718	6.084001490580293	9.273171220497305	0.8890836390222338	0.9756097560975616
ID402952	402952	1	1.0	84.17935053454937	72.20818849574448	0.0	169.0	169	1.379605939006807	1		24697.29824561401	24955.0	15549.0	31763.0	1.5485206E7	3166.3836820211927	-0.9811304788958841	-811.1138037059484	-5.850580412933942E-4	-0.011185623008743439	1.4980351382036095	1.323207804126027	-0.9437416248091774	1.132123868626255	5.979432714960947	9.3342658685331	0.8624015208757841	0.9559270516717329
ID401430	401430	1	1.0	84.21150914036085	72.20611973866639	0.0	161.0	161	1.3894408781286267	1		24732.825000000037	24940.0	15566.0	31860.0	1.5829008E7	3165.596775625867	-0.981110678075521	-811.6144294379127	-0.00562095134644068	0.003492898783263333	1.4837670318673661	1.3253789288920117	-0.9741070271483804	1.1195040146803628	6.0649889859222315	9.271140682657308	0.8866935270805463	0.9747899159663869
ID374295	374295	1	1.0	84.18792179162975	72.15831720516138	0.0	19.0	19	1.3943323338612095	1		24811.36547433906	25056.0	15770.0	31974.0	1.5953708E7	3143.5291508086407	-0.981119334227474	-820.2905329942744	9.084605162563826E-4	0.00833308821650212	1.4925903777789695	1.3156833397631131	-0.9277747392805569	1.1344601946906983	6.1077671214028735	9.328302665124655	0.8820375543301908	0.9683496608892239
ID411154	411154	1	1.0	84.25269513812896	72.27218095191411	0.0	213.0	213	1.379605939006807	1		24598.455414012755	24795.0	15533.0	31842.0	1.544783E7	3199.3996939297363	-0.9809920674474022	-793.5968728137447	-0.013511890394404868	-0.002863714500893532	1.4985730574830518	1.3067724685938356	2.254974805393372	1.146774280526131	5.9794327149609465	9.16286189227794	0.8949681209659329	0.9774669774669779
ID419859	419859	1	1.0	84.4295851658777	72.10460329471647	0.0	260.0	260	1.3878065616898907	1		24526.847962382424	24731.0	15527.0	32064.0	1.5648129E7	3210.899120021038	-0.9811095161890561	-793.4498469659451	-8.793894701502786E-4	0.0017040581183332946	1.4897533912618353	1.3282137110020098	-0.9163776787721696	1.1216217532779114	6.050729607428683	9.39557399411354	0.8613327798036442	0.9673252279635259
ID396305	396305	1	1.0	84.23340483173185	72.14174569980769	0.0	134.0	134	1.399206689766328	1		24605.147692307706	24846.0	15500.0	31856.0	1.5993346E7	3127.0783564680332	-0.9811579454329669	-819.4602203737206	0.008775878775521105	-0.00808116482974968	1.5159851847184422	1.3138020554654595	2.301473756696215	1.1538916219622997	6.1505452568835155	9.63912929517724	0.8318554589983365	0.9649515287099184
ID397841	397841	1	1.0	84.30922994114168	72.12780777014859	0.0	142.0	142	1.3845321413310892	1		24672.551181102357	24871.0	15319.0	31949.0	1.566707E7	3171.5347554746945	-0.9809971460292303	-803.1996159303435	0.002611575989529603	9.944979650871593E-4	1.4636459662192758	1.317029224084347	-0.9149074599236513	1.1113238335594737	6.0222108504415885	9.035707015776461	0.9269184787943707	0.9814097598760652
ID380445	380445	1	0.9968385696411133	84.3124359933696	72.09645249378308	0.0	52.0	52	1.39052935528587	1		24668.436817472688	24875.0	15690.0	32312.0	1.5812468E7	3186.472880026183	-0.9810912574587604	-803.3562121700215	0.01869917262671556	-0.004352122483038389	1.5159002939724804	1.3104762976743491	2.3085214543515815	1.1567552169105912	6.074495238251261	9.268628073706157	0.8885648906396202	0.9703872437357631
ID386085	386085	1	1.0	84.28922350832411	72.11250388524319	0.0	81.0	81	1.3823448853976619	1		24727.180379746827	24955.0	15750.0	32324.0	1.5627578E7	3191.8920096591633	-0.9810938374744399	-804.0139127049072	0.009435508007740451	-0.0010860591648468607	1.487850303089877	1.3154099936582528	2.3118891235293986	1.1310924428603852	6.003198345783526	9.585952468072891	0.8209600320900156	0.9553706505295014
ID407590	407590	1	1.0	84.23655014548004	72.18858336991896	0.0	194.0	194	1.3850784156239297	1		24613.867298578196	24849.0	15380.0	31815.0	1.5580578E7	3174.546056169642	-0.98107341893108	-803.8176871712359	0.003510807077808325	-0.006348625247225704	1.4851514188765587	1.3049107612718633	-0.8424486920619063	1.1381248917198132	6.026963976606105	9.183596936159887	0.8980134280093972	0.9738863287250391
ID371236	371236	1	1.0	84.25115534409522	72.0753801356111	0.0	3.0	3	1.3948747701135367	1		24719.21428571428	24916.0	15516.0	31927.0	1.5919174E7	3145.3396067394815	-0.9809601257513411	-809.8123451326242	-0.0035638680189901545	-0.007620321237280196	1.4777535530788661	1.3516033233621456	-0.9020115695758921	1.0933337670426253	6.11252024756739	9.248453153476918	0.898032331412227	0.9742424242424248
ID378404	378404	1	1.0	84.30775645173219	72.05019099669228	0.0	41.0	41	1.3970424089815845	1		24690.815503875958	24861.0	15679.0	32132.0	1.5925576E7	3164.847459121974	-0.9810762042860108	-808.9229155960417	-0.00170537222613213	0.0016543368801775135	1.5233791352787938	1.305484345468322	2.2313735556867327	1.1669072406473824	6.131532752225453	9.427837850866652	0.8668714650858989	0.9750566893424037
ID412708	412708	1	1.0	84.22167599412406	72.25982179720404	0.0	221.0	221	1.3823448853976619	1		24613.80884676145	24871.0	15505.0	31896.0	1.5580541E7	3184.820636075484	-0.9810288823186866	-799.3053430561658	0.0021328059157290752	-0.006887347473473223	1.4931234955891435	1.3135060106704026	2.3604352123072414	1.136746602953926	6.0031983457835265	9.241542064317782	0.8832907195874201	0.9693016116653878
ID421924	421924	1	1.0	84.29384483857346	72.22085986906663	0.0	271.0	271	1.3872613616839014	1		24547.494488188964	24825.0	15384.0	32111.0	1.5587659E7	3192.8663048897265	-0.9810617183203949	-796.5484392122787	0.0015629193070385262	-0.012389315841784317	1.4919572024190813	1.3158274504414873	-0.9352888498905302	1.1338547481423182	6.045976481264167	9.127123309674124	0.9120286504905295	0.9799691833590141
ID384544	384544	1	1.0	84.42421506484386	72.12026156697677	0.0	73.0	73	1.3921604753249788	1		24740.776562500017	24976.0	15452.0	32294.0	1.5834097E7	3184.491772858896	-0.9810124228963917	-802.8014498920218	-0.006030527185671245	0.012719883430669383	1.510044905488267	1.3167492019628158	-0.8507329714400741	1.1467976614205002	6.0887546167448106	9.190487240433452	0.9058603755694384	0.9734042553191494
ID409632	409632	1	1.0	84.32509275805482	72.15947645007998	0.0	205.0	205	1.3965008146952953	1		24600.69147286824	24807.0	15456.0	31974.0	1.5867446E7	3158.243202099435	-0.9810705886188007	-807.4114179692218	0.01601989025721366	-0.0033237511053449387	1.5284168346358873	1.3123946242375604	2.375391215811254	1.164601566029597	6.126779626060934	9.414156749553177	0.8687189057729119	0.9765151515151517
ID426016	426016	1	0.9968416094779968	84.20161292959854	72.16090226285189	0.0	293.0	293	1.3817975304423695	1		24549.74167987322	24775.0	15497.0	31878.0	1.5490887E7	3201.2431868106014	-0.9811017473188164	-796.2522139772605	-5.541657910616406E-4	0.0023312013985105915	1.4670883903829284	1.3107559301021148	-0.8552658149814621	1.1192689322936227	5.998445219619012	9.436424734544529	0.8465129385295216	0.9640947288006116
ID393249	393249	1	1.0	84.24439075471632	72.07803353311306	0.0	118.0	118	1.3834389456285965	1		24688.11690363351	24881.0	15691.0	31876.0	1.5627578E7	3184.856724652631	-0.9809880717331767	-799.9551169724629	0.016581924050766906	-0.0047706809813259496	1.4798206295113654	1.3199473348915949	-0.7740615192940755	1.1211209647488705	6.012704598112557	9.119980890344852	0.9084308515236613	0.9760802469135804
ID405025	405025	1	1.0	84.18931586874355	72.09774873096164	0.0	180.0	180	1.3954169955062667	1		24674.18633540372	24890.0	15465.0	32127.0	1.5890176E7	3180.674985251347	-0.9810226701357955	-802.0426797247999	-0.0012785503216114565	0.008014471682366455	1.493422194207027	1.3251793865605555	-0.9285660408884465	1.126958515467961	6.117273373731907	9.161633651607515	0.9158448549207537	0.9772209567198182
ID423471	423471	1	1.0	84.25808155286275	72.23179752242203	0.0	279.0	279	1.3845321413310894	1		24554.650943396216	24749.0	15565.0	31858.0	1.5616758E7	3177.4199384672443	-0.9811330035480099	-803.7375544199509	-0.0032051068569383884	-6.057615991671065E-4	1.4806003595498158	1.3166439521581759	2.3359698450294375	1.1245260019786603	6.022210850441589	9.478702761575084	0.8423023488580227	0.9634980988593158
ID394794	394794	1	1.0	84.28264921350876	72.06042549406446	0.0	126.0	126	1.3954169955062667	1		24667.37850467289	24892.0	15575.0	32065.0	1.5836457E7	3161.8212876363905	-0.9810885564324557	-809.467102528929	-0.008969621115571822	-3.9143756547665916E-4	1.4891492519124976	1.3265205403451468	2.273761437132721	1.1225979595649809	6.117273373731907	9.240334765647244	0.9003105559219374	0.9816933638443937
ID372779	372779	1	1.0	84.24888222296234	72.13038153780684	0.0	11.0	11	1.3757622532995095	1		24756.51762820513	25032.0	15650.0	31794.0	1.5448067E7	3190.1766516463654	-0.9809838744769085	-800.6535823795718	8.408183812880693E-4	0.0039260536197951714	1.475403849495916	1.3062011524955732	-0.9168722420697818	1.1295380092699132	5.946160831809336	9.19913336427344	0.8829836983218248	0.9630484988452657
ID417334	417334	1	1.0	84.30234702537554	72.18048885002817	0.0	246.0	246	1.3823448853976619	1		24606.500794912554	24800.0	15143.0	32060.0	1.5477489E7	3244.5963974344463	-0.9810976639914034	-787.2559203673088	0.0014700064597124199	0.0027695521258893833	1.4914122763912878	1.318536669937263	-0.8810671881716722	1.1311117167960527	6.003198345783527	9.037745638053336	0.9235753395985126	0.9805900621118014
ID376369	376369	1	1.0	84.18928589273277	72.14053941276319	0.0	30.0	30	1.3757622532995093	1		24815.159744408964	25065.0	15780.0	31862.0	1.553429E7	3178.500199282815	-0.9811429843020767	-812.4266630342644	7.864473732508017E-4	0.004207371728081573	1.4754096249180428	1.306834254873649	-0.9894199895699287	1.1289952183421246	5.946160831809334	9.299796696314356	0.8639718785362723	0.9652777777777778
ID378929	378929	1	1.0	84.28357549983266	72.10014599179897	0.0	44.0	44	1.3943323338612095	1		24706.719188767554	24912.0	15450.0	31935.0	1.5837007E7	3175.582726901763	-0.981087882363853	-807.2153185333394	-0.0037908430618199956	7.190400998782492E-4	1.5105271036970433	1.2976471921999082	-0.8513734770784135	1.164050685561334	6.107767121402873	9.425407626778377	0.8639568469658507	0.967620481927711
ID403506	403506	1	1.0	84.17843001122607	72.16754444179095	0.0	172.0	172	1.3828920237073894	1		24668.044233807293	24880.0	15509.0	31943.0	1.5614872E7	3184.9224675998876	-0.9810489690445815	-801.9064273045975	0.005462486515697291	0.004706679784283424	1.4976548195567396	1.3019204632360482	-0.8688490119967612	1.1503427911672692	6.007951471948041	9.005804445341905	0.9308747611956746	0.9844236760124608
ID399934	399934	1	1.0	84.2914370933747	72.11398610668782	0.0	153.0	153	1.3954169955062667	1		24676.43079315709	24875.0	15784.0	32188.0	1.5866945E7	3157.567141794164	-0.9810846484695772	-810.6843857666739	0.00871638034072482	0.004852537088372466	1.5121858463860702	1.3194620188604087	-0.8054428454738137	1.1460624290588621	6.117273373731907	9.267756202842085	0.8949907599151881	0.9698568198944988
ID390718	390718	1	1.0	84.30974358338558	72.12419107819589	0.0	105.0	105	1.3937896865030979	1		24706.892523364502	24893.0	15789.0	32232.0	1.5861825E7	3164.712911488766	-0.9810758699809403	-809.4694703928647	0.002409004642741845	-0.008836336075951768	1.493090046629486	1.3337775388933903	-0.8834494274667416	1.1194445873397105	6.103013995238359	9.075166747362635	0.931204364557004	0.9846625766871164
ID389176	389176	1	1.0	84.36884962089341	72.07781744754114	0.0	97.0	97	1.3959590102851083	1		24725.8177570093	24954.0	15495.0	32065.0	1.5873975E7	3175.113524983457	-0.981069212864512	-807.1465164517265	0.0023851299102444668	0.008765634196641248	1.5212190792667424	1.3027960479258285	-0.8142728408865292	1.1676571184635258	6.122026499896418	9.68977193673972	0.8193660370780557	0.9590469099032017
ID413252	413252	1	1.0	84.21957992474228	72.18461178379222	0.0	224.0	224	1.3888963196604722	1		24612.593114241015	24798.0	15024.0	32256.0	1.5727447E7	3186.5543158484206	-0.9810546133745904	-799.9369432190367	-0.003474574881901913	0.008356054119836382	1.4957083126853485	1.3077612013836648	-0.9080494170968728	1.143716690098183	6.060235859757714	9.314654947796825	0.8777399142947314	0.974025974025974
ID401989	401989	1	1.0	84.18362229987723	72.2413061681739	0.0	164.0	164	1.38507841562393	1		24740.30963665088	25011.0	15645.0	31919.0	1.5660616E7	3149.2321802082993	-0.9810434214916034	-813.127636104783	0.0018526452752032562	0.015590355553855864	1.4946882657319627	1.318893985397866	-0.8522642353506209	1.1332891667415295	6.026963976606106	9.031319174024254	0.9285516754874704	0.982945736434109
ID424003	424003	1	1.0	84.23486597471027	72.18446190623234	0.0	282.0	282	1.387806561689891	1		24553.423622047256	24765.0	15224.0	31984.0	1.5591424E7	3194.274935141113	-0.9812420640378614	-804.1940716561008	-0.00142261114123495	0.013084100833580163	1.4910513262882736	1.3140615124279527	-0.9022985021310592	1.1346891391205136	6.050729607428684	9.258110852120954	0.887100566924451	0.9777265745007683
ID415297	415297	1	1.0	84.3542665639199	72.1012082093389	0.0	235.0	235	1.3937896865030974	1		24628.394080996903	24859.0	15410.0	32054.0	1.5811429E7	3209.5849278684736	-0.9809801432262887	-791.5351258790082	-0.005629394963875598	-0.010512569430504548	1.5011303823175959	1.3259756707295083	2.228316097011941	1.1320949663365416	6.1030139952383555	9.150096501342006	0.9160156237566808	0.9824024483550113
ID383567	383567	1	1.0	84.39161831010603	72.05210634959974	0.0	68.0	68	1.398124968159126	1		24680.81888544893	24870.0	15544.0	32133.0	1.5943809E7	3165.549405958667	-0.9809997823975344	-805.1018060331954	-5.225254854097789E-4	0.003151227452346785	1.4840660249747835	1.3254147894398063	-0.8974615239847725	1.1196993098304207	6.141039004554484	9.406822317951699	0.872099099540843	0.9692423105776444
ID373326	373326	1	1.0	84.25827063091982	72.11149079242311	0.0	14.0	14	1.3812499585839575	1		24676.957074721784	24908.0	15528.0	32296.0	1.5521806E7	3213.52531677133	-0.9810830078321275	-796.5142417531611	-4.1442515928116313E-4	-3.38781724643559E-4	1.4799157458249113	1.3097332098254535	-0.9096273496401384	1.1299367953127935	5.993692093454489	9.539919206821354	0.8275893616452734	0.9509803921568627
ID392265	392265	1	1.0	84.24089149972443	72.14889440442022	0.0	113.0	113	1.3774108605456385	1		24673.930047694743	24899.0	15560.0	32204.0	1.5519902E7	3186.2620155978325	-0.9809967998837178	-799.5169722839727	0.015398822772768456	-0.010320119260283114	1.4927461191499307	1.3027072454941018	2.361812797920768	1.1458799544664768	5.960420210302884	9.437649240218411	0.8409285127303999	0.965357967667437
ID382026	382026	1	1.0	84.27771187285882	72.11819290913344	0.0	60.0	60	1.3801541631250103	1		24727.685214626432	24913.0	15721.0	32066.0	1.5553714E7	3197.6398117549957	-0.9810910561605936	-802.4647448499258	-0.009444474303853284	-0.007518218060113578	1.4912921726097323	1.303460436819496	2.2259241487427825	1.1441023681919755	5.984185841125461	9.244394427077074	0.8799500131248064	0.9699537750385208
ID408137	408137	1	1.0	84.26030967463441	72.18484905299594	0.0	197.0	197	1.3674894046672101	1		24637.382495948146	24897.0	15584.0	31741.0	1.5201265E7	3232.686762950511	-0.9810210706462369	-787.8935821881951	0.007273283973763739	0.004619771714474716	1.4929646681265087	1.2868844452196493	2.3384044601193352	1.1601388715765268	5.8748639393416	9.098028899899075	0.8918936108725565	0.970934799685782
ID417878	417878	1	1.0	84.32301502439958	72.1781602502712	0.0	249.0	249	1.3905293552858702	1		24553.985893416935	24731.0	15228.0	32127.0	1.5665443E7	3198.5824992502967	-0.98105300047082	-794.9621785825993	-0.004564667512715088	-0.0016990769726641236	1.4829617081708655	1.3173450571275123	-0.8039518568625053	1.1257200231232374	6.074495238251263	9.426286796282564	0.8590901938416734	0.9630746043707615
ID374868	374868	1	0.9968158602714539	84.22283248224643	72.15332069445267	0.0	22.0	22	1.381249958583958	1		24811.81904761903	25027.0	15720.0	32015.0	1.5631446E7	3174.3049426031866	-0.981014459127695	-807.7786863237803	0.006001759167171681	-0.00718386850656456	1.4843286373857363	1.303553567684632	2.2188956914546685	1.1386786659041535	5.9936920934544915	9.171946820361754	0.8953260830521363	0.9744976816074185
ID424535	424535	1	1.0	84.21551145968903	72.13432857730521	0.0	285.0	285	1.408904811390337	1		24543.509118541024	24711.0	15254.0	31840.0	1.6149629E7	3155.0499730573233	-0.9810503442903723	-805.4718742679539	0.010474245347096487	-0.008258313455596284	1.5366293788391843	1.318910093447292	2.3339788703305486	1.1650751529414944	6.236101527844799	9.162229406796968	0.9335137475397737	0.9805680119581459
ID411732	411732	1	1.0	84.24943172655699	72.24132204071365	0.0	216.0	216	1.38398565141782	1		24582.165615141967	24790.0	15458.0	31942.0	1.5585093E7	3188.2297577693616	-0.9810510873653873	-798.3767019118135	0.008094643266054736	-0.004101725010557064	1.478420869861864	1.3216036025749138	-0.8090105550706564	1.1186568097888194	6.017457724277074	9.171027333732308	0.8990563983917368	0.9678899082568807
ID387664	387664	1	1.0	84.36729568852576	72.08125882995182	0.0	89.0	89	1.3954169955062663	1		24687.4105754277	24839.0	15553.0	32127.0	1.5874005E7	3186.1526774661543	-0.9810388009344333	-801.7876071327471	2.1022438795807236E-4	0.004068773199363874	1.494013903632782	1.3177012014637224	-0.8901977399508662	1.1338032491533048	6.117273373731903	9.305153646273368	0.8878112744755046	0.9698568198944989
ID400464	400464	1	1.0	84.2845300052873	72.15795018774774	0.0	156.0	156	1.393246827792534	1		24709.79719188768	24913.0	15557.0	32180.0	1.583898E7	3164.613961852945	-0.9810911159179044	-810.2552997168767	7.371105889995393E-4	0.003597266895875587	1.4992517056186965	1.3140054400976615	-0.905078864829181	1.1409783094256192	6.098260869073841	9.199344657214994	0.9055284136903998	0.9734446130500758
ID420432	420432	1	1.0	84.3810654547878	72.11438678676575	0.0	263.0	263	1.3861703183679068	1		24541.10551181099	24751.0	15522.0	31906.0	1.5583602E7	3214.27024748472	-0.9810567760850445	-790.8278933853967	-0.008334862173516326	0.007883691821613692	1.470804331528275	1.3308446911709901	-0.8524488066699805	1.1051660207128575	6.036470228935136	8.988862002361962	0.9388225245533641	0.986024844720497
ID395358	395358	1	0.9968532919883728	84.28138892929033	72.09094901039799	0.0	129.0	129	1.3932468277925336	1		24651.44479004663	24846.0	15524.0	32108.0	1.5850879E7	3133.7953750913584	-0.9809971403584331	-812.1766866377333	-0.001284844319746636	-0.0037269952111319156	1.491914586934428	1.3114838623333935	2.3107242199833986	1.1375775408170192	6.0982608690738385	9.650913548505134	0.8227710684363945	0.9712339137017414
ID410207	410207	1	1.0	84.32656540130662	72.17710075927548	0.0	208.0	208	1.3817975304423689	1		24602.112341772125	24808.0	15255.0	32181.0	1.5548535E7	3189.1432069835532	-0.9810824315485945	-800.1447428905993	0.006097174694779439	0.003416301142726484	1.479344157674445	1.3101002092433236	2.2823358313283078	1.1291839717580627	5.998445219619006	9.347539058814775	0.8626884508289691	0.968534151957022
ID426591	426591	1	1.0	84.14398758037208	72.19159085928567	0.0	296.0	296	1.3834389456285967	1		24581.697160883294	24797.0	15331.0	31865.0	1.5584796E7	3194.6876426423864	-0.9809607217201165	-792.8930196546477	0.0035018469055665804	4.316556758856915E-4	1.4988529779999387	1.3047577319165948	-0.8729265271025489	1.148759605967793	6.012704598112559	9.196772191897436	0.8933237364718319	0.9798605731990705
ID379487	379487	1	1.0	84.25028214450855	72.13811581275596	0.0	47.0	47	1.393246827792534	1		24707.157320872277	24956.0	15647.0	31835.0	1.5861995E7	3155.226232116416	-0.9810632749434816	-811.3615395876536	-0.0065750912210186165	-0.011571803296103167	1.493372905759221	1.31610607006832	-0.9487625683597536	1.1346903868331062	6.098260869073842	9.184069518602769	0.9085431066662593	0.9749240121580547
ID422492	422492	1	1.0	84.28180672022559	72.27258170615055	0.0	274.0	274	1.404602801923479	1		24545.58282208592	24729.0	15445.0	31630.0	1.600372E7	3156.157417562635	-0.9810521753621486	-805.3365996313003	0.0032970795386369042	0.001247793989556208	1.5043315630665024	1.3210554447031297	-0.8552910103594846	1.1387346148855688	6.1980765185286755	9.329342732668614	0.8948797927558703	0.9797145003756574
ID385115	385115	1	1.0	84.35068600862724	72.10955175869188	0.0	76.0	76	1.379605939006807	1		24750.37420382167	24980.0	15700.0	32150.0	1.5543235E7	3197.413908933786	-0.9810953252200469	-803.4426851754872	-0.0029531123310688784	-0.001206738018238373	1.4739687384830433	1.3150963253847747	-0.8340908598875085	1.1208066740295888	5.979432714960947	9.174633245811426	0.8926730476903737	0.9706790123456794
ID398424	398424	1	1.0	84.29617032627567	72.09351083145097	0.0	145.0	145	1.3752122783611627	1		24643.132376395533	24861.0	15502.0	32016.0	1.5451244E7	3189.8535781224564	-0.9810605931779736	-800.3586000321026	-0.005888339098939515	-0.0010242819190113429	1.4628893019511284	1.3156270073016427	2.283510143411327	1.1119331648196562	5.941407705644821	9.174543252314402	0.8870136728084193	0.9674922600619199
ID381029	381029	1	1.0	84.30186350158863	72.08152668713603	0.0	55.0	55	1.3807021695643638	1		24553.461904761894	25010.0	15296.0	31050.0	1.5468681E7	3150.055384121007	-0.9812610116155223	-816.3247075183158	0.011133277297981818	-0.07651352207936088	1.6275999764364584	1.231638538287711	1.8385957588858632	1.321491595009063	5.988938967289976	10.494820963570188	0.6832972659605172	0.9183673469387764
ID371812	371812	1	1.0	84.27618788843347	72.05806971199672	0.0	6.0	6	1.3899852232535757	1		24739.415360501545	24946.0	15663.0	31951.0	1.5783747E7	3161.652268824492	-0.9810993756542019	-812.3481091754453	0.0013116871051070756	-0.00473275259087377	1.4993248860360848	1.3268105700047097	-0.7966446124368125	1.1300218131596305	6.069742112086744	9.305379758389858	0.8808701637546019	0.9740655987795582
ID415847	415847	1	1.0	84.34463572653095	72.1008999995452	0.0	238.0	238	1.3850784156239297	1		24603.269716088333	24806.0	15342.0	32449.0	1.5598473E7	3234.8075464186995	-0.981137283623905	-791.2248532245762	0.001108788933362896	0.005166783126009705	1.490777147226913	1.3135242532506364	-0.864513924545372	1.1349445155181725	6.026963976606105	9.184244161108225	0.8978868642541599	0.9753846153846157
ID405604	405604	1	1.0	84.12970299363559	72.10745053276742	0.0	183.0	183	1.3834389456285965	1		24635.009463722407	24883.0	15666.0	31790.0	1.5618596E7	3172.0038876737513	-0.9811188595810192	-807.1280120428653	0.002635938612950062	0.007272671050499182	1.485289221844602	1.3174497068252344	-0.8673325424099259	1.1273972844275204	6.012704598112557	9.08851852509871	0.9147312962588544	0.9798605731990708
ID418405	418405	1	1.0	84.31976228228969	72.15655962042351	0.0	252.0	252	1.391616981072244	1		24533.859813084113	24714.0	15282.0	32020.0	1.5750738E7	3195.433965333479	-0.9810139767282869	-793.4274360809601	-0.007891194161800523	-0.0024683995642801253	1.4955918440401985	1.3188646731427502	-0.8523564032265486	1.1339994728013463	6.084001490580294	9.250206034398955	0.8935037171627949	0.9748667174409752
ID425068	425068	1	0.9968341588973999	84.2885081919016	72.09543454929789	0.0	288.0	288	1.3965008146952955	1		24572.59657320872	24728.0	15354.0	32505.0	1.5775607E7	3204.6597572793644	-0.9810173834423479	-792.5373663119732	3.716862957539502E-4	0.009237380566792755	1.5187878428809227	1.2966452046930366	-0.790620090273144	1.1713210656113717	6.126779626060936	9.477815757193865	0.8570883647310853	0.9684447783621336
ID396906	396906	1	1.0	84.32187693020978	72.118472273239	0.0	137.0	137	1.3834389456285965	1		24604.536392405036	24809.0	15507.0	32038.0	1.5550067E7	3144.569135982133	-0.9810999334644953	-812.3327220949807	0.00700972412637208	0.0038152867695301156	1.5063363093643503	1.2982092651788293	-0.8323847518755109	1.1603185632455422	6.012704598112556	9.397248236674603	0.8556148885182022	0.9641768292682927
ID413802	413802	1	1.0	84.29359036548219	72.12438136487377	0.0	227.0	227	1.383438945628597	1		24688.841772151904	24866.0	15532.0	32269.0	1.5603348E7	3218.2054448935255	-0.98108005654071	-795.6124306964035	-3.3976811728998627E-4	0.0042536143976840135	1.505797175506802	1.2968444415384284	-0.8449994971453767	1.1611239769979629	6.01270459811256	9.374203733112862	0.8598267567947309	0.9619771863117874
ID376939	376939	1	1.0	84.17267801786265	72.14285985154211	0.0	33.0	33	1.3927037574823709	1		24763.65576323989	24977.0	15801.0	31791.0	1.5898267E7	3160.238591410327	-0.981155411628352	-815.9734536037696	0.0017650718426715807	-0.007176989725109006	1.4986003169633337	1.323077920016004	-0.8678491199216017	1.1326621768015042	6.093507742909326	9.377950591162278	0.8706855778045876	0.9704769114307344
ID393832	393832	1	1.0	84.26524637826881	72.0463325308543	0.0	121.0	121	1.3779599579804633	1		24684.542857142857	24896.0	15598.0	32167.0	1.5551262E7	3215.910168767412	-0.9810507237391283	-794.7856378250614	-0.0029504282164801426	-0.0038687415023628303	1.472111642567857	1.314494106155204	-0.8648554062134554	1.1199073740038838	5.965173336467398	9.013738602644308	0.922620315195768	0.9781761496492597
ID386678	386678	1	0.996862530708313	84.27186538165634	72.10909930027987	0.0	84.0	84	1.3943323338612095	1		24725.68486739472	24910.0	15390.0	32103.0	1.5849164E7	3169.3718483378157	-0.9811475191782143	-812.0278638750914	0.00119787607014106	-8.429708450458972E-4	1.5066652310036466	1.318172247006707	-0.9043814837701651	1.1429957157912918	6.107767121402873	9.23277713621722	0.900383709407891	0.9757023538344723
ID388221	388221	1	0.9968385696411133	84.39674013657309	72.06252145391521	0.0	92.0	92	1.3954169955062665	1		24712.246511627956	24867.0	15528.0	32260.0	1.5939399E7	3173.292208036453	-0.9810811106131923	-807.6839147793743	-0.004130582699907536	-0.01315436013294602	1.4839258739240193	1.336774584763018	-0.7579801873008403	1.1100793588075946	6.117273373731905	9.62913228898482	0.8290742878355529	0.9705882352941178
ID420990	420990	1	1.0	84.2917929851458	72.17184398878895	0.0	266.0	266	1.3948747701135367	1		24521.330745341635	24689.0	15608.0	32122.0	1.5791737E7	3177.013783318449	-0.9811199204720664	-802.182541988733	-0.007001705515408041	0.006792444269183807	1.5197768332412107	1.3012494049891543	-0.8292177193394767	1.1679366210767856	6.112520247567389	9.246363108923866	0.8984383590991419	0.9727685325264749
ID418943	418943	1	1.0	84.39020822181027	72.1456279600943	0.0	255.0	255	1.3894408781286267	1		24538.40438871473	24773.0	15506.0	32020.0	1.5655502E7	3205.614164091352	-0.9811141395262947	-795.3308423592205	-6.547094693163591E-5	-0.005516284172664005	1.4963545880798703	1.3161669519979609	2.2802690798559038	1.1369033281137944	6.064988985922231	9.24477455884029	0.8917584443898662	0.9703422053231944
ID375423	375423	1	1.0	84.16768888197899	72.1562078187349	0.0	25.0	25	1.3883515475980717	1		24842.759811616936	25084.0	15809.0	32078.0	1.5824838E7	3184.430733722936	-0.9810697754569191	-808.6156831465847	0.0031011943356561164	0.0035811415878600743	1.5020051109251182	1.2993437999496789	-0.8669037977012072	1.1559720460306873	6.055482733593199	9.285490726621944	0.8825694959467317	0.9725190839694661
ID382591	382591	1	1.0	84.39764294401293	72.0651589839862	0.0	63.0	63	1.3927037574823706	1		24701.377151799694	24874.0	15488.0	32266.0	1.578418E7	3193.4589024946413	-0.9811579606862695	-805.56549777273	0.0038540757511591897	0.004540073083257777	1.4936977660584876	1.3239314258925226	-0.8576716105747518	1.1282289526827403	6.093507742909323	9.384164809295353	0.8695328191416452	0.9682779456193356
ID389753	389753	1	1.0	84.31824486506035	72.10378460590321	0.0	100.0	100	1.381249958583958	1		24683.50316455697	24907.0	15576.0	32006.0	1.5599974E7	3177.2284127329854	-0.9810313614401721	-803.5910368597919	-0.007895855653627482	-4.0065563612824094E-4	1.500332250154935	1.3243019189385408	2.1647329755847555	1.1329231111871276	5.9936920934544915	9.297897218727018	0.8712339902003771	0.9648048967100229
ID404091	404091	1	1.0	84.16354352403197	72.12279622565205	0.0	175.0	175	1.3790574969501486	1		24647.934713375802	24892.0	15397.0	31841.0	1.5478903E7	3184.4790841200647	-0.9810191727342071	-800.0819783367525	0.006493619967197493	0.00290963018812688	1.4764390988472351	1.316563378273657	2.2965641273509663	1.1214341240322323	5.97467958879643	9.19231826062046	0.8885346719276417	0.9759316770186339
ID398983	398983	1	1.0	84.26067012584815	72.0902980467436	0.0	148.0	148	1.3888963196604722	1		24652.937304075218	24853.0	15515.0	31875.0	1.5728574E7	3173.728247379374	-0.9810487083401668	-804.2307686217335	-0.001440650023145179	0.0010887294872661932	1.491975858025591	1.306588962288594	-0.7798755962378564	1.1418861639641262	6.060235859757714	9.321800587378942	0.8763947644805256	0.9651778955336869
ID408704	408704	1	0.9952892661094666	84.29727949699044	72.17060743244383	0.0	200.0	200	1.3905293552858702	1		24603.532915360513	24804.0	15359.0	32083.0	1.5697054E7	3191.1044944531786	-0.9810370545479581	-797.7486155558033	0.0033600261282263383	0.003243508528651014	1.4768187041522303	1.3258747759166989	-0.9981537974111154	1.1138447845733923	6.074495238251263	9.229269757724467	0.8961596383875875	0.978560490045942
ID377485	377485	1	1.0	84.25618403029947	72.08287267991496	0.0	36.0	36	1.39052935528587	1		24728.173981191216	24931.0	15699.0	32148.0	1.5776575E7	3170.925376793537	-0.9810554252254101	-807.6899960221148	-0.004316784744261208	-0.018548435574221728	1.4979910849602927	1.3362426400185086	2.295563313633838	1.121047211110958	6.074495238251259	9.431150336128018	0.8582043756945825	0.9609022556390986
ID425614	425614	1	1.0	84.26028437551668	72.12640276293291	0.0	291.0	291	1.38507841562393	1		24558.155905511798	24778.0	15372.0	32307.0	1.5594429E7	3223.231004220758	-0.9810736298134438	-789.8935873697777	0.004953041659280507	0.0029591186334184073	1.5043793363818954	1.2932051390466628	-0.9093238543072624	1.1632952042634999	6.0269639766061065	9.176095450088543	0.8994822856050794	0.9731389102072147
ID391308	391308	1	1.0	84.29820068284225	72.13829020797033	0.0	108.0	108	1.397583793388258	1		24671.900775193804	24868.0	15584.0	31956.0	1.5913376E7	3142.060075506109	-0.9811674088711019	-818.1843295818898	-0.011796918805018337	0.0083791650148123	1.4938558070155312	1.3416131154129496	-1.0100855769931545	1.1134773429489926	6.136285878389969	9.22014392931429	0.9070684204599633	0.9802581624905085
ID392844	392844	1	1.0	84.23456785841395	72.09610010161018	0.0	116.0	116	1.380702169564364	1		24675.473851030107	24881.0	15753.0	31837.0	1.5570224E7	3184.773207474168	-0.981123948228184	-805.4335252877862	0.0018144599352835219	0.00489735919624523	1.4843777348347849	1.305028684215831	-0.8214239100811548	1.137429201969397	5.988938967289977	9.462020604943145	0.8406050067059994	0.9729729729729734
ID410764	410764	1	1.0	84.27407062800988	72.23100514024573	0.0	211.0	211	1.3921604753249788	1		24620.62499999998	24809.0	15273.0	32025.0	1.57572E7	3188.8963529600233	-0.9810575074209648	-799.7348192610032	-0.008407131992787005	-0.0013551976695120411	1.5108378359853623	1.3145454177538138	-0.8268728034685954	1.149323420537996	6.0887546167448106	8.989237470451732	0.9468749539445954	0.9899536321483773
ID416396	416396	1	1.0	84.30983794812988	72.1147812926897	0.0	241.0	241	1.3856244745513624	1		24596.65718799368	24850.0	15266.0	32088.0	1.5569684E7	3208.7808360024383	-0.9810648320157845	-794.3183111712352	-5.4774601007367E-4	0.0022195254378790993	1.48884321693322	1.3178449876211447	-0.9073240980449327	1.129755950751648	6.031717102770619	9.71229076327982	0.8035399559282134	0.9642857142857147
ID402573	402573	1	0.9968075156211853	84.1633118442351	72.29439221562612	0.0	167.0	167	1.3867159473275805	1		24524.893081761023	24900.0	15454.0	30903.0	1.5597832E7	3123.1496883678283	-0.9811710065488969	-818.3930272357119	-0.005650450374481645	-0.013782673944916522	1.4457216547611802	1.358044369730463	-1.0312423130259225	1.0645614289083345	6.041223355099655	9.120199298736514	0.9126958988312346	0.9761904761904762
ID427147	427147	1	1.0	84.16614550433815	72.25081546196996	0.0	299.0	299	1.3823448853976616	1		24569.78922345482	24813.0	15592.0	31558.0	1.5503537E7	3183.1235081600485	-0.9810564480377251	-799.4853673923309	-0.0016337150486727503	-0.002949051994722862	1.4714724330586892	1.326246806379787	-0.9023486847980886	1.1095012074527213	6.003198345783525	9.689820621629949	0.8034541194869492	0.9532075471698114
ID406152	406152	1	1.0	84.14130612405697	72.11917915333667	0.0	186.0	186	1.3779599579804633	1		24630.977635782743	24886.0	15502.0	31817.0	1.5418992E7	3189.5356666917883	-0.9810772159907635	-800.7599437296483	0.0028124906584285985	2.0000724097346708E-4	1.475833159287864	1.3184130603374036	-0.8878773443089161	1.1194011980662373	5.965173336467398	9.286379169400243	0.8692408093308608	0.9676175790285281
ID397449	397449	1	0.9968308806419373	84.31231326943369	72.16636080116257	0.0	140.0	140	1.3888963196604722	1		24650.12363067293	24868.0	15409.0	31757.0	1.5751429E7	3148.7115863429754	-0.9810201473973877	-809.2846564381307	0.007402911854368193	-0.009790357595869669	1.487990077403032	1.3225435454765857	-0.802918313055625	1.12509722836145	6.060235859757714	9.135294294353349	0.9125450327008787	0.9792626728110599
ID414359	414359	1	1.0	84.33909445103265	72.11482605104446	0.0	230.0	230	1.3872613616839014	1		24675.90595611286	24879.0	15414.0	32152.0	1.5743228E7	3201.962812066151	-0.9810007883887201	-795.8305284951125	0.00592030256024057	0.003068121635363125	1.51348803042506	1.3093719077901411	2.2661676620209437	1.1558885763628537	6.045976481264168	9.12875945065938	0.9117017553106914	0.985282726568552
ID373911	373911	1	0.9968438148498535	84.23858844421885	72.11971781903355	0.0	17.0	17	1.3916169810722443	1		24729.82500000002	24921.0	15587.0	32104.0	1.5827088E7	3168.8820504659425	-0.9810907700737512	-809.8047344874299	0.006168129006077971	-0.006176873112174029	1.4870813212241687	1.3273800660719455	-0.8912999794720002	1.1203131335434469	6.084001490580296	9.390227958963667	0.8670555150564553	0.9638554216867472
ID380061	380061	1	1.0	84.22785803265319	72.14169815966297	0.0	50.0	50	1.3856244745513622	1		24714.292259083722	24917.0	15778.0	31929.0	1.5644147E7	3162.9065308658396	-0.9810988765614218	-811.179517034189	0.01111519142289444	-0.003517827287938921	1.4871248000599615	1.3115096670302577	2.304386033751124	1.133903041239003	6.0317171027706165	9.03072954783197	0.9294053236532736	0.9829589465530593
ID412317	412317	1	1.0	84.21987055315392	72.26570373443795	0.0	219.0	219	1.3861703183679073	1		24604.115987460813	24795.0	15319.0	32101.0	1.5697426E7	3189.7896397269624	-0.9810140743851424	-797.1116955765626	0.0037141359097273546	8.017730506524794E-4	1.4911991004109038	1.2993771618854721	-0.870075902434187	1.1476260658969	6.03647022893514	9.242243518598595	0.8880514188611905	0.9694656488549623
ID384152	384152	1	1.0	84.44438678121416	72.08596764278751	0.0	71.0	71	1.4051412734026894	1		24631.552147239283	24836.0	15459.0	31776.0	1.6059772E7	3137.8097141464773	-0.9810719513803445	-813.7484769902967	0.009809029777330428	-0.003982794558607781	1.5298738364093218	1.3387278009979933	-0.863914130017405	1.1427818524937132	6.202829644693188	9.20224779661357	0.9204747304642994	0.9826807228915665
ID401049	401049	1	1.0	84.26266413837854	72.19478493420641	0.0	159.0	159	1.3937896865030976	1		24719.28124999999	24952.0	15735.0	32111.0	1.582034E7	3138.710247506329	-0.9811077154672408	-817.9877926167503	0.002051294062991901	3.459847083907295E-4	1.4823392161017743	1.3377252109760154	2.2447044638809013	1.1081044178125696	6.103013995238357	9.476211772965483	0.8540527874587834	0.9697885196374623
ID407206	407206	1	1.0	84.19485133136253	72.1920935017237	0.0	192.0	192	1.3796059390068065	1		24602.063492063484	24807.0	15408.0	31810.0	1.54993E7	3173.662960082189	-0.9810910314864907	-804.4187676447771	-0.003602001549431487	-0.01345804566948858	1.4962680855657027	1.3042251425243483	-0.9135310265112753	1.1472467726466706	5.979432714960944	9.018497696802092	0.9238499717391726	0.983580922595778
ID423079	423079	1	0.9968376159667969	84.2370105154177	72.26684801215211	0.0	277.0	277	1.387806561689891	1		24560.2342767296	24769.0	15502.0	31672.0	1.5620309E7	3177.1471237283595	-0.9810496867087234	-800.3865535711108	0.0027966481292927775	-0.009913204854959848	1.4991050899794411	1.32156921813807	2.2738331543826193	1.1343371723590063	6.050729607428685	9.230554432070269	0.8924050813868676	0.9784780937740205
ID406692	406692	1	1.0	84.19666839649408	72.1288915616157	0.0	189.0	189	1.3817975304423693	1		24644.96208530804	24890.0	15718.0	31601.0	1.5600261E7	3159.99504363146	-0.9810650418927267	-808.1746072404759	-0.0019193816053756846	-0.0018081617695513243	1.4724005581281518	1.3127677738851287	-0.9270815863459672	1.1216001698233276	5.99844521961901	9.277977946905537	0.8756728591507942	0.9700230591852426
ID395939	395939	1	1.0	84.25520529354695	72.13254941422292	0.0	132.0	132	1.3823448853976619	1		24652.706161137427	24897.0	15518.0	32016.0	1.5605163E7	3172.6212252392434	-0.9809895832036424	-801.9533883264421	0.006531580081095443	0.0024141932222371833	1.487139175105128	1.3081390598569298	-0.873449119798563	1.1368356933457635	6.003198345783526	9.088686887201105	0.9132512450419477	0.9775541795665635
ID409248	409248	1	1.0	84.32340606229785	72.18120046859883	0.0	203.0	203	1.370804535361532	1		24615.44943820225	24821.0	15394.0	32037.0	1.5335425E7	3221.954122394107	-0.9811017737830352	-793.2524657997462	-0.003387624466530782	-0.007095752569054071	1.4677300324714972	1.2903892511022752	-0.8732744093646797	1.1374320045038613	5.903382696328692	9.319794207028634	0.8540792222635774	0.9627906976744186
ID419503	419503	1	1.0	84.43077456077569	72.10423671586261	0.0	258.0	258	1.3839856514178195	1		24512.879936808822	24672.0	15446.0	32239.0	1.5516653E7	3229.874985548338	-0.9810853573334963	-787.3127300478864	0.007545830248957773	0.001301177732914207	1.4843861862820806	1.311583017098963	2.311765634477904	1.1317516062119604	6.01745772427707	9.50937461440514	0.8362170127523092	0.9686304514154555
ID421549	421549	1	0.99686199426651	84.28952623276774	72.18757659631308	0.0	269.0	269	1.3878065616898907	1		24541.260596546308	24727.0	15211.0	31964.0	1.5632783E7	3192.525553041891	-0.9810355873236113	-795.3125676498051	0.0041143040963718324	5.8327673365788054E-5	1.4996142615788242	1.3030590585555646	2.2717364671066735	1.1508413618958608	6.050729607428683	9.536705054305191	0.83602816247199	0.9680608365019014
ID378025	378025	1	1.0	84.24787808097918	72.07036500622269	0.0	39.0	39	1.3997472370879283	1		24703.70542635661	24868.0	15738.0	32086.0	1.593389E7	3161.887843198648	-0.9810586207163405	-809.3362498944143	-0.012257886651250141	-0.0116805793110132	1.519821070537212	1.3364941730805875	-0.9832863485004838	1.13716999381603	6.155298383048028	9.348781684057457	0.8850115495730451	0.9766214177978886
ID381608	381608	1	1.0	84.26860981469427	72.14067048695782	0.0	58.0	58	1.391073274475569	1		24706.294209702664	24899.0	15613.0	31931.0	1.5787322E7	3157.290665413442	-0.9810848920551772	-811.7472065616428	0.0036603239300627135	-0.005632489284946749	1.5071128410006676	1.3036558535436422	-0.8693228980654888	1.156066485571312	6.079248364415777	9.487698166295981	0.8486683982632519	0.9689393939393941
ID383156	383156	1	1.0	84.40245875199564	72.0624393832015	0.0	66.0	66	1.380702169564364	1		24666.177215189888	24874.0	15609.0	32105.0	1.5589024E7	3177.6023135374044	-0.9809671903167456	-800.1729708337616	0.01267438430577547	7.734222544496892E-4	1.516163006666416	1.2818140404118306	2.337651286643214	1.1828260253564489	5.988938967289978	9.415581340958761	0.848917472008237	0.9662576687116566
ID394420	394420	1	1.0	84.28373325592665	72.02411845172571	0.0	124.0	124	1.398665933537527	1		24645.0992248062	24849.0	15530.0	32050.0	1.5896089E7	3159.2279694270173	-0.9810506738192307	-807.7505640026015	0.008603966504022583	0.0014797173446306792	1.5223707746344823	1.3122687829348256	2.288560200056475	1.1601059130811402	6.145792130719002	9.44383284061216	0.8659466739122573	0.9692653673163423
ID375990	375990	1	1.0	84.20248852399874	72.13942444722403	0.0	28.0	28	1.3817975304423693	1		24821.22345483358	25076.0	15680.0	32183.0	1.5662192E7	3167.4500297966056	-0.9810597019737457	-811.8055882249287	0.007662898950565392	-0.003004137043879493	1.51372146669821	1.3125823102220104	-0.9428635172017922	1.153239271099257	5.9984452196190094	9.179593701562554	0.8945438668720586	0.9867083659108679
ID388790	388790	1	1.0	84.35529455854522	72.10391815609925	0.0	95.0	95	1.38671594732758	1		24718.86277602523	24941.0	15735.0	32108.0	1.5671759E7	3166.995398351212	-0.9810008000521322	-806.018663679643	0.00546749620129722	0.004533758484565151	1.4964906554447246	1.310981318958296	-0.8884675477986425	1.1415041799633225	6.041223355099651	9.358170292406594	0.8668677953929774	0.9658054711246203
ID385712	385712	1	1.0	84.25239614768502	72.08828442136179	0.0	79.0	79	1.3861703183679066	1		24734.328100470946	24966.0	15750.0	32040.0	1.5755767E7	3161.1236957036845	-0.9809111930448117	-804.1545565122813	0.01151116990083404	-0.004894347159160303	1.4899555625461531	1.3245642724771083	2.3662568107321222	1.1248646770154396	6.036470228935135	9.280295453513613	0.8807838062622826	0.9739263803680989
ID404659	404659	1	1.0	84.18794138136909	72.08604280540584	0.0	178.0	178	1.3878065616898907	1		24663.383647798753	24828.0	15463.0	32074.0	1.5685912E7	3172.5824932071705	-0.9810892115592363	-806.6192733237306	0.008027405622093135	0.0027225134019253443	1.5095504186106141	1.2968997351692844	-0.828348870944839	1.1639684839734912	6.050729607428682	9.419482183246497	0.8569659213033944	0.9702743902439024
ID372412	372412	1	1.0	84.27167666108345	72.07599245203741	0.0	9.0	9	1.384532141331089	1		24730.682464454974	24931.0	15625.0	31855.0	1.5654522E7	3183.2108892046226	-0.9810865545774402	-806.0042994935578	-0.002287066159259077	0.008247468385555283	1.4917233097072171	1.3109653790888802	-0.8530834711361369	1.137881544014506	6.022210850441585	9.087019017366412	0.9164799054388169	0.976869699306091
ID391870	391870	1	0.9968487024307251	84.24054186152159	72.14922418095853	0.0	111.0	111	1.3937896865030974	1		24658.984423676015	24899.0	15479.0	31871.0	1.5831068E7	3143.1472764776827	-0.9809660810752691	-808.6604942514848	0.011065876550389772	-1.6861609373159724E-5	1.5171426445308045	1.3067514547718408	-0.7761543319544121	1.161003218317211	6.1030139952383555	9.325769626106332	0.8818299889858011	0.9771689497716897
ID370874	370874	1	1.0	84.25082656678262	72.08095914537526	0.0	1.0	1	1.3850784156239295	1		24714.539432176647	24903.0	15719.0	31991.0	1.5669018E7	3174.0099319639307	-0.9809888663310014	-803.5821826649035	0.007653872614167689	-0.011890632029614061	1.5089789678057077	1.307322578924587	2.2447018628194795	1.1542514388812932	6.026963976606102	8.95897035408247	0.9436094047282967	0.9883086515978172
ID399552	399552	1	0.9968311786651611	84.29873075245528	72.10415512612919	0.0	151.0	151	1.3850784156239297	1		24678.215748031475	24879.0	15597.0	31782.0	1.5670667E7	3167.4563298717094	-0.9810868993144097	-808.3098263327203	8.627966042355946E-4	-0.0018175322317425318	1.4993257942816485	1.3020521677561987	2.369700776113808	1.1515097715826605	6.026963976606104	9.244022669006547	0.8863116463077615	0.9701606732976286
ID416960	416960	1	1.0	84.3022042045648	72.16551904435251	0.0	244.0	244	1.3883515475980719	1		24581.88069073781	24789.0	15358.0	32087.0	1.5658658E7	3216.1346782685887	-0.9810347230346723	-790.7442908475709	0.002101327790378378	9.392251801435731E-4	1.4932659016120973	1.305144869721875	-0.886204456913801	1.1441380464762587	6.0554827335932	9.229061005026866	0.8933951710395553	0.9747513389441469
ID387266	387266	1	1.0	84.2701153151607	72.09458886327896	0.0	87.0	87	1.381797530442369	1		24691.765822784815	24902.0	15759.0	31955.0	1.5605196E7	3168.207365905585	-0.9810387353093292	-806.4684841722391	-0.006462659619361673	-0.013308110137550056	1.4755910188548569	1.3167470664402234	2.2621057973368117	1.120633610252926	5.998445219619009	9.2140874617224	0.8878587935455672	0.969278033794163
ID403137	403137	1	1.0	84.162205721264	72.19135378015083	0.0	170.0	170	1.3828920237073892	1		24691.5673534073	24939.0	15773.0	31595.0	1.5580379E7	3152.6898494972465	-0.9810348541184273	-810.2623427158743	-0.0028447871720588803	-0.0022010405020440487	1.4591337408758756	1.320533002457368	2.257587710175728	1.1049581783723592	6.00795147194804	9.302174291134973	0.872503816241944	0.9700690713737526
ID401614	401614	1	1.0	84.20932158046402	72.1980394766709	0.0	162.0	162	1.383438945628597	1		24753.39020537123	25005.0	15517.0	31884.0	1.5668896E7	3162.165286389725	-0.9810349945293069	-809.8631604355016	2.2926096993147556E-4	2.311260073375203E-4	1.477075655719349	1.3048428251049713	-0.8402295611815129	1.131995078104922	6.012704598112561	9.447042787366868	0.8466189145701304	0.9686064318529867
ID378575	378575	1	1.0	84.32538004815902	72.04673613401116	0.0	42.0	42	1.39052935528587	1		24719.92801251955	24926.0	15386.0	31998.0	1.5796034E7	3195.1891493523244	-0.9811068480136851	-803.5122707741	1.1309246857621092E-4	8.386649402174079E-4	1.496240974242584	1.312248377227068	-0.8842942944540609	1.140211716172447	6.074495238251259	9.150558201026524	0.9116431743929928	0.9778117827084927
ID374486	374486	1	1.0	84.20182025163132	72.17520403073706	0.0	20.0	20	1.38507841562393	1		24775.057993730403	24984.0	15853.0	32174.0	1.5806487E7	3166.312405028756	-0.9809825587188321	-807.2352439498703	-0.0011277895743509333	-0.0051016108496684575	1.4979023034328571	1.303737058822342	2.257914889524412	1.1489297579574085	6.026963976606106	8.976992679473346	0.9398244033201401	0.990625
ID409810	409810	1	1.0	84.33666437163791	72.15115782840958	0.0	206.0	206	1.3954169955062667	1		24603.284161490676	24826.0	15545.0	32057.0	1.5844515E7	3166.0233622026767	-0.9810436977583283	-804.3474526590579	0.008350150666292945	0.003855937157846313	1.5001983009151916	1.3261774327852618	-0.8960546626966539	1.1312198985051707	6.117273373731907	9.455780997404064	0.8597515013599596	0.9749999999999999
ID414930	414930	1	1.0	84.35101600148177	72.08967165349483	0.0	233.0	233	1.391073274475569	1		24633.490654205605	24837.0	15500.0	31915.0	1.5814701E7	3200.393680552589	-0.9809966808759059	-794.676966328512	-0.0036266239842484174	0.012340576303348855	1.497149647607342	1.3113778170131363	-0.8754910636946402	1.1416615625063185	6.079248364415777	9.448208288792216	0.8557774389371693	0.9704097116843706
ID390352	390352	1	1.0	84.25426425815664	72.09800883200764	0.0	103.0	103	1.3861703183679068	1		24690.386185243347	24926.0	15705.0	32141.0	1.5727776E7	3202.8387636944744	-0.9809207320244688	-792.6747203665898	-0.006119984387237948	0.0019742697694574295	1.4989570582510336	1.321537774559425	-0.8990896698389741	1.1342521470873255	6.036470228935137	9.45539506825178	0.8484642896144039	0.9694656488549622
ID405203	405203	1	1.0	84.15776192613478	72.10372851742264	0.0	181.0	181	1.3680424843277073	1		24655.098705501645	24927.0	15648.0	31853.0	1.5236851E7	3221.6454705714327	-0.981023343852551	-791.258973448822	-0.0011393188806053263	0.005509532742786923	1.4920314868608253	1.2815402141677494	-0.8738751067265202	1.164248667631372	5.879617065506115	9.313120935063052	0.8518603821459609	0.9664062500000002
ID384723	384723	1	1.0	84.37347597556405	72.11578884998418	0.0	74.0	74	1.3839856514178197	1		24764.572784810116	25004.0	15741.0	31936.0	1.565121E7	3178.1258370642563	-0.9810229925847477	-805.6403434593227	-0.005810789622695151	0.006685520515063886	1.500095248972339	1.3060659153975187	-0.9139557680056299	1.1485601387245181	6.0174577242770715	9.082975411453177	0.9165721029901915	0.9760986892829606
ID411344	411344	1	1.0	84.26033885385017	72.24446918932605	0.0	214.0	214	1.3845321413310894	1		24604.640378548913	24838.0	15395.0	31654.0	1.5599342E7	3188.5884643451045	-0.9810347159672287	-798.3136803465741	0.0030071953525714714	-0.006019897582972917	1.4917198308413226	1.303704683420865	-0.8018103933641973	1.1442160558379786	6.022210850441589	9.219009849620003	0.890424832136749	0.9746153846153847
ID398033	398033	1	0.9968544840812683	84.29394073836094	72.11507326707083	0.0	143.0	143	1.381249958583958	1		24666.130158730142	24860.0	15389.0	31819.0	1.5539662E7	3174.3940431301826	-0.981087513296187	-806.1749356674104	-0.0047539296211737735	-0.0012459711779675092	1.4779508254745606	1.326483980441288	-0.8637057024832479	1.114186712592551	5.9936920934544915	9.263246947349664	0.8777640883793364	0.9760061919504641
ID380637	380637	1	1.0	84.30629758242397	72.09827647909844	0.0	53.0	53	1.3888963196604724	1		24732.962323390875	24982.0	15516.0	32175.0	1.5754897E7	3182.4637303203713	-0.981024372180909	-803.5748058665616	-0.002944955446882779	0.0019440416086257792	1.4938058633753293	1.3133296379550699	-0.9147828644757411	1.1374188324123038	6.060235859757716	9.157823148875448	0.9080607123121618	0.9717987804878051
ID422111	422111	1	1.0	84.29181040461324	72.23769220874071	0.0	272.0	272	1.3850784156239295	1		24537.898119122245	24744.0	15584.0	32187.0	1.5655179E7	3188.3452926964446	-0.9810043398572649	-794.9110675617192	-0.008139101837250138	0.00747370408530383	1.5198220081707616	1.2800288710666818	-0.8603967375876919	1.187334162942945	6.026963976606103	9.413447649825196	0.854694749839458	0.9731389102072143
ID426204	426204	1	1.0	84.18465274761321	72.17284079547214	0.0	294.0	294	1.385624474551363	1		24527.333858267713	24717.0	15261.0	31831.0	1.5574857E7	3183.7962473302646	-0.9809810572797819	-794.711179669712	0.007278840322239286	-0.004977301969469874	1.5042168014133688	1.2931713142040535	-0.725214251651419	1.1631999448883643	6.031717102770624	9.741504767296568	0.7987276767589548	0.9599092284417555
ID407770	407770	1	1.0	84.23343728488075	72.22351205764657	0.0	195.0	195	1.3730101756219881	1		24615.9346092504	24830.0	15451.0	31948.0	1.5434191E7	3199.7658895790164	-0.9810669388613464	-797.270920691989	2.471303610293521E-4	0.007094825278783266	1.4705687265689027	1.306652715563809	-0.8131950109642333	1.1254472661730668	5.922395200986757	9.15165139248357	0.8886040974942142	0.9749608763693276
ID372955	372955	1	1.0	84.23144959279213	72.1125108053843	0.0	12.0	12	1.38507841562393	1		24724.834123222743	24937.0	15615.0	32120.0	1.565082E7	3189.586093634592	-0.981085472827849	-804.1561894367097	0.0038178978887503786	-0.0034508515054633357	1.490884221172354	1.314136364547339	-0.8093365798165102	1.134497348519761	6.026963976606106	9.219510667015113	0.8910308020680444	0.9806651198762572
ID420057	420057	1	1.0	84.4346008944128	72.07449111258393	0.0	261.0	261	1.3861703183679064	1		24502.1842519685	24696.0	15268.0	32019.0	1.5558887E7	3228.604670596033	-0.9811735633384518	-791.0385285784654	-0.003611138646175638	0.006002464574757616	1.4881006202659046	1.3168135995562633	-0.806205054575902	1.1300768922551843	6.036470228935133	9.382774891498167	0.8616488904728642	0.9621212121212122
ID412900	412900	1	1.0	84.2254094198711	72.2242311347394	0.0	222.0	222	1.392160475324979	1		24603.379687499997	24812.0	15413.0	31967.0	1.5746163E7	3187.057217393811	-0.9810843258833736	-800.7914325689749	0.006048135825100134	-0.005023742956261398	1.4964754775100586	1.3168591972714716	-0.8438435230482609	1.136397483201508	6.088754616744812	9.231199369893602	0.8978878079699344	0.9748858447488589
ID423653	423653	1	1.0	84.2357954346051	72.21608526306893	0.0	280.0	280	1.3768615441287595	1		24559.736842105274	24800.0	15359.0	31802.0	1.5398955E7	3202.1908857805392	-0.9810593186672907	-794.5224215218545	0.003308633833680929	-0.008838183710247801	1.466759779891772	1.3226075732229605	2.22201583543692	1.1089909127902073	5.9556670841383665	9.416887124238732	0.843967159406523	0.9572192513368986
ID394979	394979	1	1.0	84.29392268907125	72.05306829441884	0.0	127.0	127	1.39052935528587	1		24652.44149765992	24857.0	15482.0	32102.0	1.5802215E7	3182.9755428431667	-0.9810862509229242	-803.5005850113301	0.002002795237613733	9.523950349380242E-4	1.4849814786335265	1.32662560749187	2.275206935268196	1.1193674162833667	6.074495238251261	9.295420302863173	0.8834500438838441	0.9674489023467071
ID396515	396515	1	1.0	84.27343303642927	72.13960268568114	0.0	135.0	135	1.38507841562393	1		24626.069510268575	24820.0	15573.0	32095.0	1.5588302E7	3177.719917132874	-0.9810888527160019	-804.0812679639175	-0.005393641813303068	-0.013589003969735907	1.4966742260537578	1.3083480698265295	-0.8615412832017686	1.1439419376009	6.026963976606106	9.362544033013535	0.8640138679266068	0.9635258358662616
ID371427	371427	1	1.0	84.26393889375738	72.06995780815824	0.0	4.0	4	1.3883515475980719	1		24687.380877742944	24884.0	15584.0	31800.0	1.5750549E7	3159.2572032132002	-0.9810625790227575	-809.6473629202633	0.004086094503044487	0.0016637543104722392	1.5124132350136508	1.296503310380157	-0.902886027922993	1.1665324900483172	6.0554827335932	9.45680525753906	0.8508827957392691	0.962962962962963
ID393441	393441	1	1.0	84.26690774858817	72.06019018462374	0.0	119.0	119	1.392703757482371	1		24693.447204968954	24913.0	15738.0	31977.0	1.590258E7	3167.766650317397	-0.9809883209650482	-804.4552647886712	-0.0016966444338670395	-0.01145348309500145	1.480349610238939	1.3423593837372239	2.227858953741255	1.1027967831666217	6.093507742909327	9.047444029560367	0.935460429096955	0.9831288343558287
ID415466	415466	1	1.0	84.37114821902226	72.10604050096751	0.0	236.0	236	1.38671594732758	1		24629.23149606298	24848.0	15344.0	32273.0	1.5639562E7	3226.0418846130506	-0.9810552236603844	-790.7056224491565	0.001865328661466655	0.009141322866297477	1.4916042500229993	1.3138389538685922	-0.9145085235089953	1.13530219638486	6.041223355099651	9.22899391227099	0.8913043737820286	0.9702290076335878
ID379114	379114	1	1.0	84.28158499980955	72.09722271177189	0.0	45.0	45	1.365274845473725	1		24699.384116693658	24992.0	15615.0	31873.0	1.523952E7	3220.0734992933326	-0.9810190806478054	-792.8856276432876	0.0021408007494596306	-0.0014952914454454992	1.4718327521855912	1.2860972387396314	-0.9281999164991703	1.1444179396792575	5.855851434683534	9.136645273009576	0.8815082600780129	0.967792615868029
ID386282	386282	1	0.9968484044075012	84.30021734569318	72.10648753966082	0.0	82.0	82	1.3850784156239297	1		24725.0534591195	24926.0	15488.0	32343.0	1.5725134E7	3188.072441154843	-0.9810672362772939	-803.7552284978292	-0.0028324595079101504	0.0017397335602639863	1.4693392415870115	1.3177137758713202	-0.933471669808211	1.1150670718422375	6.026963976606104	9.346116394204932	0.867053886104429	0.980665119876257
ID417513	417513	1	1.0	84.32597194332928	72.18388939590999	0.0	247.0	247	1.393246827792534	1		24575.462499999965	24799.0	15421.0	32070.0	1.5728296E7	3194.0946569846333	-0.9810696390155318	-797.4892791351207	0.01050383441474076	-2.3810072475704858E-4	1.4944739525061235	1.3156240920440592	-0.7778900734371305	1.1359429806307277	6.098260869073841	9.099176566436743	0.9255751319827797	0.9846508058326939
ID403703	403703	1	0.9968417882919312	84.16900572171406	72.13611917186829	0.0	173.0	173	1.3768615441287593	1		24689.177496038035	24957.0	15715.0	31885.0	1.5578871E7	3185.7825063819023	-0.9809552169260194	-798.350580401097	0.004872446649857411	-6.622402726059561E-4	1.498037867226945	1.2939845418306648	-0.8520884095835394	1.1576937890676775	5.955667084138366	9.075682507748978	0.9086187359147249	0.9796716184519154
ID376566	376566	1	1.0	84.16392434170552	72.14732405544183	0.0	31.0	31	1.3834389456285965	1		24802.995275590554	25046.0	15811.0	32087.0	1.5749902E7	3180.4539209853006	-0.9809170234906548	-801.7356111633385	-0.005261058392606886	0.0069709886607424365	1.503202131331192	1.301089101096925	2.3182971838924176	1.155341421324542	6.012704598112556	9.205921013702252	0.8915490528561788	0.9806201550387599
ID400117	400117	1	1.0	84.29281648811171	72.13946281523914	0.0	154.0	154	1.3927037574823709	1		24681.16380655225	24907.0	15467.0	31986.0	1.5820626E7	3164.3255284006395	-0.9810784065279656	-808.8360221445835	-6.476263371896517E-4	0.004146889127794955	1.4992603741603887	1.3230291768537876	-0.8800782350281396	1.133202804888767	6.093507742909326	9.12696943406315	0.9192296816659966	0.9771341463414634
ID424186	424186	1	1.0	84.21411856565034	72.16691337181969	0.0	283.0	283	1.3975837933882578	1		24565.95510835913	24758.0	15554.0	32266.0	1.5869607E7	3180.9713575929263	-0.9810479533714412	-799.5359773494135	-0.010857892219142176	-0.023347179387298255	1.492055876882707	1.3471033763031228	-0.9516794890638921	1.1076031009419482	6.136285878389968	9.094267627808307	0.9323521729054743	0.9847444698703275
ID389368	389368	1	1.0	84.37068097032318	72.09292748217217	0.0	98.0	98	1.380702169564364	1		24707.715421303663	24953.0	15623.0	32098.0	1.5541153E7	3214.297723731283	-0.9810258713269249	-794.8681671016404	-0.007315360484692511	-0.0015733521080732917	1.48257780935984	1.3171095295597806	2.206668975406595	1.1256298554421393	5.988938967289978	9.409661877092367	0.8499858880644465	0.9684857801691009
ID413435	413435	1	1.0	84.23920103076888	72.17661259657942	0.0	225.0	225	1.3834389456285967	1		24650.838607594927	24910.0	15464.0	32059.0	1.557933E7	3193.228804666343	-0.9811350515593855	-802.9801779687517	0.003916648492145567	0.001959932697431379	1.483274049760578	1.312825941457129	-0.8974674426939955	1.1298329831251397	6.012704598112559	8.97521880182137	0.9379714987119129	0.9875097580015615
ID418055	418055	1	1.0	84.32408528983053	72.17672933606943	0.0	250.0	250	1.3774108605456388	1		24556.82775119615	24832.0	15411.0	32246.0	1.5397131E7	3223.704164307427	-0.9811045393675865	-791.0517231674696	0.0034421506798817418	0.00887259525983212	1.4718224046826986	1.3122089601920168	2.3296997419641796	1.121637215819137	5.9604202103028845	9.222410868699473	0.8806387864580222	0.975116640746501
ID375047	375047	1	0.9968239068984985	84.2195101211247	72.14709478164244	0.0	23.0	23	1.3899852232535759	1		24787.268749999985	24989.0	15916.0	32080.0	1.5863852E7	3163.2073182118565	-0.9810406401124199	-810.9504938968818	0.0026478923408472937	0.02826660574280709	1.520925473356837	1.309595926735317	2.224739180370041	1.1613700396490556	6.069742112086745	9.367772967261008	0.8691753271724059	0.965960665658094
ID390915	390915	1	1.0	84.29708072979822	72.11847954823843	0.0	106.0	106	1.3965008146952955	1		24699.04636785164	24877.0	15587.0	32003.0	1.5980283E7	3139.7395271194555	-0.981061818162647	-815.0319845594333	0.005739448023300491	-0.005445066674591873	1.495973911220793	1.3169376362462832	-0.8415266922430626	1.1359489394538254	6.126779626060936	9.487095910461631	0.8554123995553022	0.9684447783621337
ID424704	424704	1	0.9968063235282898	84.26804438749541	72.09275228786262	0.0	286.0	286	1.4019073421339465	1		24555.097222222226	24729.0	15469.0	32002.0	1.5911703E7	3198.5778473497276	-0.9811346829593239	-798.5079579227166	0.004532428270572896	0.005679508345414986	1.5159593726348608	1.3150213794140488	-0.8561040297979456	1.1528020733095203	6.174310887706094	9.348297818057707	0.8878370773799775	0.9752252252252253
ID392461	392461	1	1.0	84.22936202617058	72.13128600999515	0.0	114.0	114	1.3959590102851087	1		24656.90795631825	24867.0	15574.0	31942.0	1.5805078E7	3143.7721195964914	-0.9811358265866653	-815.847347411186	0.006970265749684314	-0.0016715403085312622	1.4927093696884446	1.320358197776162	-0.9701121121251972	1.1305336477651051	6.12202649989642	9.343684048508672	0.8811884173595113	0.9684210526315791
ID420623	420623	1	1.0	84.3354838012768	72.14692498827138	0.0	264.0	264	1.397583793388258	1		24538.644961240323	24739.0	15253.0	32029.0	1.5827426E7	3174.84716355772	-0.9810752840780975	-801.3656360316617	-5.185382966500946E-4	0.003445585532503374	1.4900235482323367	1.329677946422073	-0.922705485804445	1.1205898031487438	6.136285878389969	9.210401021589243	0.9089884580598855	0.9832444782939832
ID387854	387854	1	1.0	84.38828841868813	72.07441210524627	0.0	90.0	90	1.3927037574823713	1		24674.647058823524	24867.0	15529.0	31971.0	1.5939822E7	3173.9395219809867	-0.9809367003555408	-800.0648799039539	-5.985805442694115E-4	0.0036174412734703604	1.5042739027917322	1.320127268812221	-0.8469196724873586	1.1394915765547335	6.093507742909328	9.557926191759789	0.8382043037134362	0.9581464872944695
ID402186	402186	1	0.9969011545181274	84.18202939176793	72.25452793064807	0.0	165.0	165	1.3867159473275805	1		24706.485849056622	24946.0	15774.0	31998.0	1.5713325E7	3142.353245997989	-0.9810894789408107	-815.813883065136	0.014783540462680246	-0.00495887875841991	1.4966468750665967	1.3088831360036122	2.360937292595996	1.1434534022924918	6.041223355099655	9.61447734017093	0.821265154084712	0.9628787878787884
ID373512	373512	1	1.0	84.2804457831293	72.09413208190983	0.0	15.0	15	1.3948747701135369	1		24700.786936236385	24934.0	15506.0	32040.0	1.5882606E7	3167.463094914982	-0.981046410164798	-807.2857688469378	5.419704606184694E-4	0.007297076009251312	1.5056794664670223	1.305446015982499	-0.8821991053436924	1.1533831717536205	6.112520247567391	9.46382411930464	0.8576238572822511	0.9632958801498137
ID408328	408328	1	1.0	84.27108443387532	72.17424895991881	0.0	198.0	198	1.3834389456285963	1		24619.56803797467	24809.0	15421.0	32015.0	1.5559567E7	3206.9111044945644	-0.9810290214750081	-793.9910841784464	-0.015116975332691773	-0.017678100130951203	1.485821164273664	1.3249984778823527	2.2068269618200924	1.1213757518033851	6.012704598112554	9.203126150011517	0.892090637616	0.9745762711864415
ID382218	382218	1	1.0	84.31637139656353	72.08403357697986	0.0	61.0	61	1.393246827792534	1		24714.813771518002	24929.0	15410.0	32367.0	1.5792766E7	3168.9948766068583	-0.9810740423253589	-808.5552876216393	0.007822133183790374	0.0030060599378176115	1.5096039460012238	1.303369550722272	-0.8516190010548104	1.158231711922889	6.098260869073841	9.22752860725327	0.9000052897273292	0.9734446130500762
ID398615	398615	1	1.0	84.2739277690404	72.09300727376203	0.0	146.0	146	1.3937896865030976	1		24633.688958009345	24842.0	15775.0	31634.0	1.5839462E7	3142.187352455427	-0.981036617735023	-811.1418167897936	-0.0015064279674925937	0.005320393514442141	1.4905652125949131	1.323289302201499	-0.8621619720218123	1.1264091760699073	6.103013995238357	9.348487041767708	0.8775493909153236	0.9727272727272729
ID426772	426772	1	1.0	84.12390967625922	72.2268897440306	0.0	297.0	297	1.3872613616839016	1		24564.484326018806	24838.0	15493.0	31892.0	1.5672141E7	3173.5502148228193	-0.9810690064323926	-802.2660617933518	-0.0026871180177928176	0.007642132192436901	1.5003202991830062	1.3124848389295491	-0.8487267650773966	1.143114384777697	6.0459764812641685	9.11618906626104	0.914217794169421	0.9762087490406758
ID422677	422677	1	1.0	84.2310483531709	72.28557145403343	0.0	275.0	275	1.3817975304423695	1		24565.26740506329	24773.0	15424.0	31781.0	1.5525249E7	3199.4050278426294	-0.9810501680399997	-795.0018184600896	0.010104964198762969	-0.004031518956492379	1.47822485062747	1.3125804410033914	-0.8704512743272406	1.1261975300328664	5.998445219619013	9.276557031052162	0.8759411381549438	0.9692780337941633
ID383760	383760	1	1.0	84.441851110938	72.03636054588415	0.0	69.0	69	1.39052935528587	1		24665.93281250001	24910.0	15488.0	31987.0	1.5786197E7	3175.3223606541615	-0.9810518351326818	-804.3860268770131	0.016376466671723787	-5.7049301562023E-4	1.4830569369643927	1.3230611986579837	-0.8527873571856966	1.1209284487132545	6.074495238251259	9.57214078716911	0.833109150868383	0.9630746043707611
ID400659	400659	1	1.0	84.28770278554903	72.15913979186465	0.0	157.0	157	1.380702169564364	1		24739.704761904766	24958.0	15825.0	31918.0	1.5586014E7	3187.424984269112	-0.9809879189215428	-800.9742178099934	0.0011235603003293731	-0.0074709259907452235	1.478765399561435	1.3097033360517134	-0.9811199889548257	1.1290842428632601	5.988938967289977	9.614496945694103	0.8141541100897584	0.9531013615733742
ID377107	377107	1	1.0	84.16237712126033	72.14273673804117	0.0	34.0	34	1.3845321413310892	1		24747.288431061792	25001.0	15756.0	32062.0	1.5615539E7	3172.690222824916	-0.9810573067251142	-807.9464834697741	0.012718799222919934	-0.0032348094630327024	1.5049326652955974	1.294762070672998	-0.8216363765975445	1.1623237190701423	6.022210850441587	9.124747224724397	0.9089168114076851	0.9738662567255957
ID410394	410394	1	0.9968577027320862	84.28949550486615	72.20456422727065	0.0	209.0	209	1.3927037574823713	1		24611.857812500024	24809.0	15613.0	32337.0	1.5751589E7	3198.9693885320567	-0.9810606834018565	-797.0689222385445	0.0030168218501722887	0.004104089425972359	1.4999804296949302	1.3122894130714122	-0.8274425788006999	1.143025627391314	6.0935077429093285	9.16447577821904	0.9117210372403564	0.9786259541984735
ID418586	418586	1	1.0	84.35378602503641	72.11708492129719	0.0	253.0	253	1.3834389456285963	1		24546.19523809524	24757.0	15258.0	32196.0	1.5464103E7	3224.5758269713947	-0.9810801486734257	-789.4567725292717	-0.005365045460593144	0.021010750063584622	1.5189705588605582	1.2829525570740699	2.2725572782118793	1.1839647152072064	6.012704598112554	9.25750237346295	0.8816415867767873	0.9723289777094543
ID425242	425242	1	1.0	84.29998241605162	72.0886631370723	0.0	289.0	289	1.3774108605456385	1		24555.511146496796	24763.0	15345.0	32596.0	1.5420861E7	3251.8927416789666	-0.9810658205005932	-782.5181460954077	-0.003684057164860668	-0.003055198653955492	1.509750486046149	1.2863676882150852	-0.8665152705530158	1.1736539248284612	5.960420210302883	9.343760581326615	0.857913178276346	0.9758754863813226
ID405784	405784	1	1.0	84.11831924282902	72.11049380621749	0.0	184.0	184	1.3921604753249786	1		24631.39375	24854.0	15431.0	32368.0	1.5764092E7	3169.9242554437083	-0.9811174263561253	-807.4765148724914	-0.002118135396455476	-0.003148634978735501	1.4957071091931904	1.3206498185242646	2.2536509181487725	1.1325539050651143	6.08875461674481	9.130181249883924	0.9178665386027438	0.9853846153846154
ID394021	394021	1	1.0	84.26017164411165	72.0114013392053	0.0	122.0	122	1.3823448853976614	1		24672.587955625986	24890.0	15768.0	31991.0	1.5568403E7	3196.866818022319	-0.9810911844549418	-800.8758643699036	1.235168555455598E-4	-0.002866221382207637	1.4913666850224747	1.3070357738670382	-0.8218589023165948	1.1410297367837676	6.003198345783524	9.681218574974459	0.8048825389026122	0.9460674157303376
ID413989	413989	1	1.0	84.3214136312585	72.13393768860799	0.0	228.0	228	1.3872613616839014	1		24688.794025157207	24890.0	15472.0	32317.0	1.5702073E7	3214.3977827174795	-0.981144287950034	-799.3191074121099	0.006229490379950817	0.001273243500050835	1.5085754632913317	1.3021679827955535	2.3305787364075705	1.1585106401192982	6.045976481264167	9.420617366624548	0.8560863812596551	0.959276018099548
ID385313	385313	1	1.0	84.3218479866517	72.09665977523036	0.0	77.0	77	1.3872613616839014	1		24760.974921630084	24959.0	15558.0	32182.0	1.5797502E7	3179.8874568117376	-0.9811208363636827	-809.3301782478167	0.017517046395746864	-0.0079750503306119	1.5060002598392332	1.3100524436507786	2.2954941220163203	1.1495724977561956	6.045976481264167	9.516184344636061	0.8389781000515351	0.9643669446550421
ID416034	416034	1	1.0	84.31746695350397	72.11220323438289	0.0	239.0	239	1.38507841562393	1		24616.20537124803	24802.0	15340.0	32204.0	1.5582058E7	3241.620671029313	-0.9810968627098291	-788.2553145774875	0.008286367735081518	0.004371777236502912	1.5026497476637923	1.293184545376696	-0.8466735875460998	1.1619762647457874	6.0269639766061065	9.439770715616612	0.8499347152164889	0.968678380443087
ID381216	381216	1	1.0	84.29952611000228	72.12707138427166	0.0	56.0	56	1.3932468277925343	1		24744.302180685365	24947.0	15481.0	32174.0	1.5885842E7	3176.0434656584703	-0.9810096324018909	-804.9310290770377	-7.187811836597553E-4	-0.012516324957057292	1.4862204924418123	1.3331777974671697	2.182036148205106	1.1147954123338988	6.098260869073844	9.322789213615502	0.8817066827946011	0.9741837509491268
ID397091	397091	1	1.0	84.34101623728138	72.13698324622494	0.0	138.0	138	1.3861703183679066	1		24622.84069400632	24843.0	15376.0	31810.0	1.5610881E7	3147.9254044765166	-0.9811194391053986	-812.9254256625194	0.0011067508064546677	0.02006090934749257	1.4902784744465656	1.3155074339669588	-0.944441447624712	1.1328544681443407	6.036470228935134	9.39809991532347	0.8588410838543719	0.9643128321943814
ID379682	379682	1	0.9968291521072388	84.24453482975571	72.12659609040738	0.0	48.0	48	1.3888963196604724	1		24701.36463223786	24918.0	15742.0	32102.0	1.5784172E7	3149.4356970884664	-0.9810172117233209	-810.6526743302508	0.0072951412425509505	-0.003135569427539342	1.49692845177966	1.311255876530615	-0.8243943224162913	1.1415990414779353	6.060235859757716	9.42832279045776	0.8567034295728159	0.9622641509433967
ID411937	411937	1	1.0	84.24463282992903	72.25889032581856	0.0	217.0	217	1.3779599579804638	1		24594.90923566879	24833.0	15576.0	31631.0	1.5445603E7	3183.155404354587	-0.9810141129696083	-798.4757682311734	-9.839758542117825E-5	-0.0023609519789534986	1.4899436153385905	1.3100857989713426	2.30489147999022	1.1372870513583686	5.965173336467401	9.109008414509645	0.9034221315295388	0.9781761496492601
ID395563	395563	1	0.9968593716621399	84.28259918717242	72.11419722260979	0.0	130.0	130	1.38398565141782	1		24666.203791469212	24847.0	15635.0	32159.0	1.5613707E7	3160.059937419997	-0.9810527967130592	-808.3217343271865	-0.00861544860448424	0.01866486044828646	1.4962794379108153	1.3057067695912816	-0.8932041003920103	1.1459536495925402	6.017457724277074	9.737238803360956	0.7975377883452431	0.9569160997732425
ID419127	419127	1	1.0	84.39432136192563	72.14535135748993	0.0	256.0	256	1.3861703183679064	1		24532.511773940347	24695.0	15272.0	32284.0	1.562721E7	3215.7920376634315	-0.9810051188710142	-787.986449962915	0.0018634290559744937	4.0835963306301354E-4	1.5034498729863102	1.2918775126701338	2.275204165167802	1.1637712230773993	6.036470228935133	9.436803582097134	0.8518107088497469	0.9650455927051673
ID372019	372019	1	1.0	84.29271200161116	72.07739678738734	0.0	7.0	7	1.3932468277925338	1		24734.569422776945	24930.0	15602.0	31917.0	1.5854859E7	3167.5214366778287	-0.9810721945687431	-809.4974625412046	-0.010663352679947112	-0.008519325326124585	1.4586175722509422	1.357577235858593	2.2359379970239743	1.074426952458765	6.09826086907384	9.062806686258595	0.9330188752493717	0.9823889739663094
ID421168	421168	1	1.0	84.26457785795408	72.19804004489038	0.0	267.0	267	1.3839856514178197	1		24542.395899053627	24733.0	15536.0	32029.0	1.5559879E7	3192.6955865567857	-0.9810323000128695	-795.1665016904511	-0.013322417906622655	0.008180188186810877	1.492073342897229	1.3301291713522687	2.2860983897173988	1.12175071040681	6.0174577242770715	9.468372349135825	0.8434750776117802	0.9576399394856281
ID416575	416575	1	1.0	84.30073267885699	72.14082075313186	0.0	242.0	242	1.3937896865030974	1		24575.830745341653	24722.0	15233.0	32066.0	1.5826835E7	3196.8822726592534	-0.9810041879052817	-794.0074111915579	-0.0035354896920287223	-0.004049279150473344	1.4829040628427128	1.3266099780504368	2.291760885593803	1.11781464588557	6.1030139952383555	9.21342163026392	0.9034670906798324	0.9719909159727479
ID408892	408892	1	0.996834933757782	84.28495606133853	72.18150109029327	0.0	201.0	201	1.397042408981585	1		24615.905718701662	24750.0	15463.0	32098.0	1.5926491E7	3162.6249162786135	-0.9809810951705653	-802.9218196623431	0.007819118460033062	-0.005483913522152829	1.4990158460800191	1.3276938668418299	-0.7735121806062377	1.129037260408313	6.131532752225456	9.005903800484703	0.9500015399313765	0.9869931140015307
ID406333	406333	1	1.0	84.14921199720376	72.12617635313256	0.0	187.0	187	1.387806561689891	1		24620.773940345374	24851.0	15601.0	31791.0	1.5683433E7	3150.1881009644803	-0.9810578968580339	-809.5835038935678	-7.722229113462669E-4	-0.013675430221022843	1.4957432198993479	1.3240302259716425	2.199504666955542	1.1296896328795616	6.050729607428684	9.138167458379115	0.9105407465942964	0.9792307692307696
ID388409	388409	1	1.0	84.39966978777146	72.06532969413894	0.0	93.0	93	1.3861703183679068	1		24710.73070866146	24894.0	15529.0	32223.0	1.5691314E7	3192.5479927548263	-0.9809851520180688	-798.6338711587016	0.0026324899036561955	6.811720275735662E-4	1.4941431916455699	1.3036052987827573	-0.8419417255571252	1.1461622571193346	6.036470228935136	9.339745544424362	0.8696066225653181	0.9709480122324161
ID375611	375611	1	1.0	84.13421949012184	72.14294251098528	0.0	26.0	26	1.3883515475980719	1		24818.825471698103	25020.0	15775.0	32137.0	1.5784773E7	3166.80649633664	-0.9811446442318791	-815.62025012672	-5.922483204421594E-4	9.421137714879269E-4	1.4943555150101993	1.3025232671348024	-0.8763275717773618	1.1472774058749644	6.0554827335932	9.29637332757267	0.8805043831210632	0.9725190839694661
ID382779	382779	1	0.9968419075012207	84.40481695840334	72.05592987947809	0.0	64.0	64	1.3774108605456383	1		24667.41853035143	24894.0	15474.0	31999.0	1.5441804E7	3207.6430286040377	-0.9810595866834224	-796.6610816036354	0.0018507060088561644	-0.0012515427484992708	1.4851817374284972	1.2990525849475416	-0.905209440583069	1.1432806913574418	5.960420210302882	8.98544235889212	0.9277005573948598	0.981989036805012
ID404281	404281	1	1.0	84.16574273218099	72.08153031436466	0.0	176.0	176	1.3916169810722445	1		24652.540624999994	24881.0	15420.0	31919.0	1.5777626E7	3149.5822533796436	-0.9810325853069355	-809.6811290868978	2.2607551853637037E-4	0.001547422241175283	1.4911986038700311	1.3100317646997652	2.31474948146037	1.1382919437925125	6.084001490580298	9.139741466074327	0.9152323314442223	0.9793420045906661
ID377668	377668	1	1.0	84.28500644894363	72.08211154323617	0.0	37.0	37	1.3970424089815845	1		24719.430340557243	24901.0	15738.0	32278.0	1.5968752E7	3143.6157309907157	-0.9810533029271795	-814.3256099782006	-0.007430661832468808	0.010978036987086826	1.511532911007071	1.3125695700471292	-0.9827172886419973	1.1515830821468747	6.1315327522254535	9.155816768525142	0.9191464855738614	0.9787556904400607
ID406852	406852	1	1.0	84.18134462594948	72.15308040738796	0.0	190.0	190	1.3888963196604724	1		24599.136792452802	24866.0	15577.0	31831.0	1.5645051E7	3164.83866889862	-0.9811471851972877	-809.014392498153	0.006720820045349215	0.0011842242891312036	1.487528090447289	1.3123793852281924	-0.831245438017742	1.1334588970160044	6.060235859757715	9.109979832025079	0.9176235691612834	0.9822804314329739
ID386886	386886	1	1.0	84.29598254848092	72.0999270749527	0.0	85.0	85	1.3856244745513624	1		24707.001574803144	24937.0	15543.0	31917.0	1.5688946E7	3196.019589440251	-0.9810690912190779	-801.251280446355	-0.010553992219966652	0.011652243082848105	1.5065356865554524	1.299056482442551	-0.9570299590283659	1.1597153063912884	6.031717102770618	9.376987700118873	0.8620334842018131	0.9679633867276889
ID391489	391489	1	1.0	84.29133356400625	72.13859652501924	0.0	109.0	109	1.3823448853976619	1		24667.67823343848	24870.0	15489.0	31859.0	1.5639308E7	3182.7932704069717	-0.9810642322726104	-803.0902698343205	8.64180876230882E-4	0.0014172789258350856	1.480018911403017	1.2990163518647508	-0.8710553167172708	1.139338168667727	6.003198345783526	9.1923688896626	0.89276605324394	0.9760432766615151
ID399169	399169	1	1.0	84.25668696236296	72.09581288578445	0.0	149.0	149	1.3997472370879285	1		24668.62287480684	24879.0	15325.0	31890.0	1.5960599E7	3155.1619197609125	-0.9811173785879049	-812.4786026841437	-0.0024001022648210946	0.00522470504693561	1.5011194184235064	1.314944304285817	-0.8597506542931761	1.1415840302367835	6.155298383048031	9.436028956709166	0.8687212492912665	0.9678624813153965
ID397644	397644	1	1.0	84.30156870552662	72.14641593645936	0.0	141.0	141	1.3965008146952955	1		24651.65533230297	24830.0	15417.0	31910.0	1.5949621E7	3124.668800316354	-0.9810012048203719	-814.7334957815259	-0.00829341975306399	0.006026505493805609	1.5014558102440454	1.3229388901636518	-0.8515555954217476	1.1349396570073698	6.1267796260609355	9.255234250778203	0.8988087527355039	0.9699021820917986
ID410957	410957	1	1.0	84.26412114709179	72.23381039502918	0.0	212.0	212	1.3812499585839582	1		24631.73933649288	24835.0	15705.0	31790.0	1.5591891E7	3201.0253331595654	-0.9809976962741468	-794.5069427006915	-0.0027857896836849037	-0.0032045613961224385	1.4906886166787476	1.2982262778867857	-0.8536956006515741	1.1482502257659168	5.993692093454494	9.458577829741321	0.8418846849481812	0.9655436447166924
ID389960	389960	1	1.0	84.27907306549766	72.10454647759343	0.0	101.0	101	1.399747237087928	1		24687.20710973722	24881.0	15687.0	32238.0	1.5972623E7	3162.959416390392	-0.9810623852908649	-808.6855537100861	0.004031678439829339	0.005273790564842814	1.5036299340377934	1.3249684471303105	2.3213916789110245	1.1348420691031835	6.155298383048026	9.245555066780144	0.9048841795825772	0.9773584905660377
ID402763	402763	1	1.0	84.15684397456013	72.26373295589947	0.0	168.0	168	1.3779599579804638	1		24689.869634340223	24958.0	15575.0	31538.0	1.5529928E7	3148.260498196806	-0.9809941722974636	-809.5762737320722	-0.0014559030961086043	0.002713847795656089	1.4677847632337009	1.3074874961082332	-0.8514472829373302	1.1225994647005009	5.9651733364674016	9.25311314907062	0.8755020882087997	0.9639016897081417
ID425814	425814	1	0.9968491196632385	84.24977046099957	72.13023504500013	0.0	292.0	292	1.3927037574823709	1		24572.424336973494	24780.0	15206.0	31916.0	1.5750924E7	3201.6586757346245	-0.9810119287527531	-793.0423995876429	-0.005252130770201382	0.004217394249673339	1.511857358444609	1.3078281147408526	2.379173561851654	1.1560061612104011	6.093507742909326	9.145365299069422	0.9155353474632714	0.9749049429657798
ID393047	393047	1	1.0	84.25116933976126	72.06500487227189	0.0	117.0	117	1.3828920237073894	1		24692.2031496063	24889.0	15702.0	32225.0	1.5679549E7	3173.017323464505	-0.9809587472366709	-801.8121259556209	0.01096738949320153	0.0014651171696603682	1.4932236515581472	1.3083351828539898	2.395401608730677	1.1413158272644197	6.007951471948041	9.336699843592278	0.8660630008306228	0.9678407350689131
ID374098	374098	1	0.9959025382995605	84.21792634135198	72.15922301516201	0.0	18.0	18	1.4013676280265013	1		24760.628659476115	24943.0	15642.0	32124.0	1.6069648E7	3123.925774750847	-0.9810253841566587	-819.5929409483791	0.00270281308521806	-0.0020115498836186787	1.48959444658917	1.3313274020153352	2.4028847800725206	1.1188791309592618	6.169557761541579	9.221395104460195	0.9117392214190204	0.9788838612368025
ID414545	414545	1	1.0	84.33991584345222	72.09350489444778	0.0	231.0	231	1.3861703183679064	1		24638.64094488184	24873.0	15501.0	32179.0	1.5645537E7	3210.413880502836	-0.9810760661773317	-795.7506101383568	-0.0061469216857005715	0.0032118105269063895	1.5131856958788663	1.3174872271149365	2.3348405693814245	1.1485391772582683	6.0364702289351335	9.209540039889664	0.8943696358201626	0.9672505712109676
ID396126	396126	1	1.0	84.24283864252756	72.12583953161354	0.0	133.0	133	1.3828920237073894	1		24630.336492891005	24843.0	15702.0	32130.0	1.5591003E7	3161.760220505837	-0.9811034859578498	-808.9180642347118	0.0022160466081039966	0.009070661776204301	1.471153778918358	1.3176729978550596	-0.8931242218262417	1.1164786569301626	6.007951471948041	9.398658084614377	0.8546820418400114	0.9648854961832064
ID384350	384350	1	1.0	84.41066097122282	72.10166892709418	0.0	72.0	72	1.38507841562393	1		24700.78955696203	24926.0	15541.0	32077.0	1.5610899E7	3187.5611433832564	-0.9810867559904669	-803.9401057289896	0.013426630850077729	0.0015813304931894551	1.4968235553909577	1.3061508295503228	-0.8027114677214194	1.1459806337268714	6.0269639766061065	9.280128527441526	0.8794283816870462	0.9679389312977104
ID401245	401245	1	1.0	84.24156644204302	72.1773302702964	0.0	160.0	160	1.3883515475980717	1		24732.924764890293	24918.0	15882.0	31859.0	1.5779606E7	3144.71114855269	-0.9810022700680383	-812.2561617492495	0.00809695693560195	-0.0023294890681675737	1.4786748575834405	1.3217690956350503	-0.8006135975598498	1.118708904956659	6.055482733593198	9.31587667024394	0.8768214656249923	0.9725190839694652
ID409437	409437	1	1.0	84.3375361660008	72.15269564315247	0.0	204.0	204	1.3796059390068067	1		24611.198412698443	24783.0	15500.0	32087.0	1.5505055E7	3216.9915470805854	-0.9809718285298495	-788.8098348558458	0.0050372613050271315	-0.0013960876283856023	1.482813431297538	1.3130519320813299	2.4135193429234274	1.1292877266073686	5.979432714960945	8.972905204057659	0.9332622261522397	0.9812792511700467
ID380261	380261	1	1.0	84.26254051539162	72.11494442183711	0.0	51.0	51	1.3708045353615321	1		24609.966292134824	24857.0	15588.0	31680.0	1.5332009E7	3131.5257492402257	-0.9810738610295465	-814.7506349903017	0.019189700254681363	-0.002821579411127932	1.4907202638852721	1.2902253189008723	2.40016014594789	1.1553952957264852	5.903382696328693	9.16183293762671	0.883783858577243	0.9748822605965464
ID412516	412516	1	0.99578857421875	84.21049553943152	72.24592538367533	0.0	220.0	220	1.3763120084676252	1		24614.92012779552	24882.0	15333.0	31656.0	1.540894E7	3202.4858924295386	-0.9810688099727383	-796.6411856646899	0.002527281196948497	0.0027542626749542483	1.4588511242065272	1.3234163062488413	-0.7827685275942129	1.1023372746113196	5.950913957973853	8.929481150762284	0.9378666336903508	0.9866036249014976
ID423268	423268	1	0.9968591332435608	84.24249561382427	72.25397061581815	0.0	278.0	278	1.3888963196604729	1		24557.39028213165	24786.0	15449.0	31805.0	1.5667615E7	3171.8814412376846	-0.9810264716693803	-800.6226797036759	-0.005308936579757987	-0.011938628765941425	1.4972163561561551	1.3190757316869197	-0.7936553927162928	1.1350495806949747	6.06023585975772	9.216073280956522	0.8966182042821185	0.9740259740259747
ID407397	407397	1	1.0	84.22365689656155	72.19819002964594	0.0	193.0	193	1.3790574969501488	1		24609.489633173842	24859.0	15567.0	31929.0	1.543015E7	3183.395412531741	-0.9810643719109414	-801.0503340296689	0.0033952563148957017	-0.009300578430756512	1.4802603902849552	1.3290333207765068	-0.9841944963891723	1.1137872671394662	5.974679588796431	9.014427092487661	0.9239494743423815	0.9789719626168226
ID404846	404846	1	0.9968470931053162	84.18930343767558	72.09684263983293	0.0	179.0	179	1.3636115658566301	1		24668.905537459275	24920.0	15402.0	31524.0	1.5146708E7	3217.1081607015985	-0.9810338634225878	-793.266912985539	-0.00590413143969808	-0.006828526185511504	1.4557861004686214	1.2988011752994153	-0.8210507626646523	1.120869096944739	5.841592056189988	9.07726876286348	0.8909035721845733	0.9723101265822782
ID378216	378216	1	1.0	84.25597704084137	72.07084480331447	0.0	40.0	40	1.3817975304423689	1		24704.497630331756	24887.0	15767.0	32427.0	1.5637947E7	3198.224864702305	-0.9810477263127224	-799.6976934284552	-3.631289833412946E-4	0.001391912795273627	1.4904788268866858	1.302470290433859	-1.0060318490315296	1.1443476583179493	5.998445219619008	8.970900134223802	0.9366482304199713	0.982866043613707
ID421739	421739	1	1.0	84.30901614180665	72.21493326493282	0.0	270.0	270	1.3970424089815845	1		24537.09442724458	24722.0	15537.0	31850.0	1.5850963E7	3164.687956068768	-0.9810411066521199	-802.4102307681525	0.001956830043913702	0.006899319296130087	1.4993299468245533	1.3233469959422106	-0.8350298168167655	1.1329832246734686	6.1315327522254535	9.574461853236983	0.8405240996674475	0.9691960931630356
ID419688	419688	1	1.0	84.44901368356952	72.1078201057885	0.0	259.0	259	1.3878065616898905	1		24519.23704866561	24733.0	15443.0	32245.0	1.5618754E7	3217.6380930928344	-0.9810535140433531	-789.1576640859348	0.006976371751018508	-0.014717158675635802	1.4823646936194048	1.3468611335316234	-0.8032166811550725	1.100606927257954	6.05072960742868	9.184536392742508	0.9013700656575291	0.9754789272030662
ID385898	385898	1	1.0	84.24684153043725	72.10208685799041	0.0	80.0	80	1.3785088366949136	1		24733.88412698412	24929.0	15728.0	32114.0	1.5582347E7	3185.7550269097205	-0.9809999463321865	-801.7225449886151	0.0017427726161713714	-0.0015298946105225758	1.4768144166704178	1.3421260533551935	-0.9153156213449609	1.1003544808466503	5.969926462631913	9.077401627721619	0.9104492516650857	0.9850980392156863
ID376181	376181	1	1.0	84.19357246399495	72.16966211816367	0.0	29.0	29	1.3757622532995095	1		24806.426751592357	25048.0	15675.0	31845.0	1.5578436E7	3188.4628339420756	-0.9810511973892764	-805.6061032183452	-0.0031376533153798423	-0.005875351804112391	1.4674438250578026	1.3154260059849512	-0.6940836292004807	1.1155654657739758	5.946160831809336	9.530627081670373	0.8226281420329319	0.9600920951650042
ID381815	381815	1	1.0	84.25398558257665	72.12507822389678	0.0	59.0	59	1.3713562780022521	1		24725.53215434086	24948.0	15648.0	32013.0	1.5379281E7	3195.381228621542	-0.981088900945182	-802.8687544998388	4.6030058250059384E-4	8.329763853267042E-4	1.5048607563606151	1.2880509456531894	-0.9538323262751238	1.1683239404769648	5.908135822493209	9.300916126404147	0.858240250817324	0.9673151750972764
ID394613	394613	1	1.0	84.30568532743199	72.01998382243585	0.0	125.0	125	1.4024468485391917	1		24657.867692307675	24838.0	15430.0	32073.0	1.6027614E7	3165.2521488542925	-0.9810155634944636	-805.1103092331624	0.0018171301911322946	8.174474614580035E-4	1.51639246397792	1.3073158006966445	-0.9376967636633203	1.1599282003398586	6.17906401387061	9.394958103291607	0.8797167539160611	0.9715994020926758
ID371056	371056	1	1.0	84.24349338755651	72.07549189697609	0.0	2.0	2	1.3779599579804633	1		24688.498412698405	24881.0	15568.0	32084.0	1.5553754E7	3178.8690526494715	-0.9809720158972908	-800.7848943954036	0.001563317840138526	4.979241923355247E-4	1.466966605076687	1.3047325253466222	-0.8121760407998757	1.1243427879495569	5.965173336467398	9.16300677337977	0.8928056228617323	0.971362229102167
ID388976	388976	1	1.0	84.36889007956673	72.08122010027732	0.0	96.0	96	1.3975837933882576	1		24721.240310077545	24891.0	15495.0	32053.0	1.59452E7	3168.679678247946	-0.9810405569997133	-807.3898788445255	-0.006871422708465515	-0.015214127063804582	1.485840712740834	1.3324074541107744	2.166603258875779	1.1151549086254986	6.136285878389965	9.403858740950064	0.8719734362984659	0.9721385542168678
ID372595	372595	1	1.0	84.26852735499504	72.08308733447979	0.0	10.0	10	1.3899852232535763	1		24724.924882629133	24936.0	15715.0	31901.0	1.5799227E7	3159.067048202394	-0.9809823953230479	-807.4423630290338	0.009983596646848992	0.007149513831857211	1.5062113861450077	1.3040542643315345	-0.848256818929535	1.1550220166007432	6.0697421120867485	9.594594014369108	0.8285655989905626	0.9652305366591087
ID392061	392061	1	1.0	84.24775326704932	72.14244418226892	0.0	112.0	112	1.3894408781286267	1		24661.526645767997	24863.0	15709.0	32120.0	1.5734054E7	3166.9638524081706	-0.9810797835546679	-807.5791040465468	0.014380477235894066	-0.009546995605495618	1.513211436952222	1.3035831477080446	2.2645415013709975	1.160809296754676	6.0649889859222315	9.363638654020543	0.8692617883102387	0.9725609756097563
ID399743	399743	1	1.0	84.29133929332562	72.11470451971665	0.0	152.0	152	1.4013676280265017	1		24699.228043143292	24892.0	15595.0	31792.0	1.6029799E7	3154.605846485659	-0.9810713194480466	-811.6120932317076	0.012620940613227398	0.002454542958266133	1.5068056012232034	1.3232344932279512	-0.828068381064397	1.1387290831177181	6.169557761541582	9.461890968654133	0.8659803151807244	0.9759398496240603
ID378745	378745	1	1.0	84.31512970507632	72.07429947629406	0.0	43.0	43	1.384532141331089	1		24728.952606635045	24920.0	15743.0	31927.0	1.5653427E7	3192.3325706168525	-0.9809799923274798	-799.0556946368013	6.576787303857429E-4	-0.003902612775505116	1.4711342075877831	1.320437544613378	2.3503988800604145	1.114126308805108	6.022210850441586	9.162425961178409	0.9014566866908668	0.9693955623565418
ID383355	383355	1	1.0	84.38847104907225	72.06756453585349	0.0	67.0	67	1.391073274475569	1		24681.67187500002	24908.0	15683.0	31857.0	1.579627E7	3164.9729864315696	-0.9810519361539478	-807.5356837761256	-0.0018475491694136964	0.002171978956372139	1.4980369355918832	1.3062140086145138	-0.8442464077873354	1.146854133941523	6.079248364415777	9.462329599016151	0.8532250693241561	0.9594898724681173
ID403320	403320	1	1.0	84.2076636173285	72.16868612054131	0.0	171.0	171	1.3872613616839014	1		24704.871674491416	24915.0	15685.0	31863.0	1.5786413E7	3147.6198823786876	-0.9810443696239775	-812.4202429351667	0.002336848834619984	-0.006422100384584511	1.4807161846021197	1.3244417400496513	2.3153645650483985	1.1179926906763071	6.045976481264166	9.254575233835489	0.8870811214528911	0.9747126436781605
ID415110	415110	1	1.0	84.37901527713451	72.09943472150293	0.0	234.0	234	1.3834389456285965	1		24636.598101265812	24857.0	15436.0	32226.0	1.557033E7	3230.3210101648883	-0.9810562759819199	-789.9391071511782	-0.003727216853972479	0.0014590483248978952	1.5001169541638113	1.3012749445141534	-0.8680245339947984	1.1528055315964745	6.012704598112557	9.300144941443548	0.873575202628336	0.9656488549618325
ID401799	401799	1	1.0	84.19898464744452	72.2312588483336	0.0	163.0	163	1.3680424843277073	1		24737.110389610374	24986.0	15573.0	31680.0	1.523806E7	3178.233306476405	-0.9811298237822249	-809.3636764746952	0.0032179554202575946	0.004040576506585578	1.4649294180260108	1.3087325775920198	-0.9419003731871667	1.1193496999374637	5.879617065506115	9.076409480388637	0.8968725752217968	0.9679186228482004
ID387463	387463	1	0.9968340396881104	84.30671149944716	72.10912992711896	0.0	88.0	88	1.391616981072244	1		24694.5375	24871.0	15336.0	32161.0	1.5804504E7	3181.7836404667464	-0.9810739558528374	-804.6409775875163	0.0017690362642060174	0.003397689640223677	1.5039824212978625	1.2990312189322881	-0.890835113730177	1.1577723455592006	6.084001490580294	9.100708964210341	0.923099941905791	0.9823484267075979
ID417156	417156	1	1.0	84.31941344673038	72.17841748432004	0.0	245.0	245	1.3845321413310896	1		24603.10601265823	24814.0	15218.0	32047.0	1.5549163E7	3223.7535730385043	-0.981123063799354	-793.3230522769345	0.009236400379781299	0.001075549044831065	1.4816310573638012	1.3119556971001298	-0.8290600710284882	1.1293300990564787	6.02221085044159	9.09538330395585	0.9147950559795175	0.9829325058184644
ID390541	390541	1	0.9968514442443848	84.28450437247126	72.11805050112842	0.0	104.0	104	1.380702169564364	1		24685.39171974523	24909.0	15572.0	32222.0	1.5502426E7	3204.0697410203293	-0.9811017565814961	-799.9460034584014	0.0014362476669530057	-0.0021874715596424117	1.4862890362602146	1.3022514316915235	-0.8692826294629228	1.141322635621633	5.988938967289977	9.189642918401441	0.89117394069911	0.9722222222222223
ID420239	420239	1	1.0	84.39995118460911	72.09472857559068	0.0	262.0	262	1.3965008146952953	1		24545.37674418603	24750.0	15261.0	31987.0	1.5831768E7	3208.3073403012672	-0.981096886128211	-794.1495240933241	0.008675504020682479	0.002091013398395036	1.5174111486414203	1.3131308761733722	-0.9519349756836845	1.1555673361846053	6.126779626060934	9.108749431086412	0.9279500781898489	0.9817212490479819
ID373134	373134	1	1.0	84.24012648303867	72.1187091919701	0.0	13.0	13	1.3801541631250098	1		24713.73968253969	24967.0	15761.0	32038.0	1.5569656E7	3188.464573418162	-0.9809366396329514	-797.6793810671313	0.005220960956569078	-0.012232744480536224	1.4938105759733247	1.3076341457389762	2.216512993271702	1.1423765438070108	5.984185841125458	9.631823149380866	0.8105838310932567	0.9581430745814311
ID411531	411531	1	1.0	84.25093329157929	72.23253938433797	0.0	215.0	215	1.3856244745513624	1		24562.42610062894	24780.0	15590.0	31688.0	1.5621703E7	3167.401036873693	-0.9810183273836272	-801.5688736996983	0.0035945778482276676	0.0044264913060891205	1.4721919848289895	1.3186216961974146	-0.7099208784510669	1.1164627345920626	6.031717102770619	9.167013144423478	0.9019762870559201	0.9769053117782908
ID410005	410005	1	1.0	84.33723362851644	72.15438577389017	0.0	207.0	207	1.3981249681591261	1		24595.45749613602	24802.0	15417.0	31973.0	1.5913261E7	3182.7331534354253	-0.9811085945322882	-802.6708356824487	0.006575225215741573	0.0070548945184355	1.5158092513454193	1.3073543611956673	-0.785189114498325	1.1594478867681333	6.141039004554486	9.295654838883408	0.8930828324467094	0.9780469341408025
ID407954	407954	1	1.0	84.2231717346626	72.20966042048747	0.0	196.0	196	1.3861703183679064	1		24640.859177215192	24868.0	15532.0	32243.0	1.5573023E7	3207.692861976934	-0.9811629650559517	-800.242602593562	0.0039073801457227535	0.004643253945178212	1.5267411228923036	1.2978057325064793	-0.9785804571373529	1.1764018948688695	6.0364702289351335	8.982429474574525	0.9401676315378441	0.986024844720497
ID413075	413075	1	1.0	84.20637600156486	72.22715492626605	0.0	223.0	223	1.3888963196604729	1		24617.09404388715	24818.0	15384.0	31974.0	1.5705706E7	3193.814908185971	-0.9810973921293785	-800.1058262129709	6.466299056874278E-5	-0.0022505989281972993	1.5101399301660652	1.306213269272253	2.3868828266400124	1.1561204940196546	6.060235859757719	9.395104218806072	0.862772287213665	0.9651778955336874
ID417683	417683	1	1.0	84.29896440825804	72.19250884358459	0.0	248.0	248	1.388351547598072	1		24573.372056514916	24797.0	15411.0	32079.0	1.5653238E7	3202.4965288063427	-0.9810537000281117	-794.647378707914	-0.0011401249160172284	-0.001870160300086704	1.4906201206890535	1.306457030721432	-0.9692660108374668	1.1409637558963004	6.055482733593202	9.197317417646897	0.8995727348748146	0.9732620320855617
ID374675	374675	1	1.0	84.21806965523217	72.15561097913823	0.0	21.0	21	1.3943323338612095	1		24775.018691588775	24982.0	15721.0	31928.0	1.5905562E7	3144.570826265064	-0.9809974533087582	-813.4646354404734	7.316916608953313E-4	1.2954284784101974E-5	1.5094170468385026	1.301176339577437	-0.8924648396629564	1.1600403426707657	6.1077671214028735	9.162205914535026	0.9143074062976344	0.9816653934300996
ID398224	398224	1	1.0	84.29002021476265	72.11393486243395	0.0	144.0	144	1.3828920237073896	1		24665.177215189862	24918.0	15548.0	31743.0	1.5588392E7	3170.5582615089493	-0.9809491328544475	-801.14335883699	-0.004559669752048321	-7.251082950429043E-4	1.5028201397255283	1.287378096195297	-0.8182125886093722	1.1673494711203696	6.0079514719480445	9.17122211854425	0.8975979592880079	0.9738058551617879
ID379293	379293	1	1.0	84.26248801803703	72.1236230709802	0.0	46.0	46	1.3965008146952955	1		24697.89473684211	24886.0	15636.0	31869.0	1.595484E7	3145.4642720235925	-0.9809840015044857	-810.1174084367651	-0.0044515390051053936	0.007266677785860824	1.50986004860141	1.313463917584196	2.305096559726019	1.1495253340331097	6.126779626060936	9.37442833423583	0.8760976932932403	0.9713639788997742
ID426398	426398	1	1.0	84.15711604047637	72.16076081598139	0.0	295.0	295	1.3834389456285963	1		24565.456556082143	24807.0	15288.0	32011.0	1.5549934E7	3196.2065467745424	-0.9809787674654907	-792.7585809938049	0.013976508086610611	-0.007264736206564404	1.494898519458711	1.30621841085369	2.329237690617985	1.1444475954688982	6.012704598112555	9.02891278875719	0.9268486365056301	0.9806201550387595
ID384924	384924	1	1.0	84.38377609744857	72.096495238435	0.0	75.0	75	1.3856244745513628	1		24778.48818897638	25007.0	15685.0	32206.0	1.573434E7	3196.7338612390217	-0.9810434777556215	-802.2835906888539	-0.006499935589076204	-0.0032629013946310803	1.499363500450451	1.305506150153135	-0.9783672166514747	1.1484921003815851	6.031717102770622	9.355612906625819	0.8659769642529701	0.9761538461538467
ID423834	423834	1	1.0	84.2299434942694	72.19686812084643	0.0	281.0	281	1.3872613616839014	1		24541.522012578618	24783.0	15342.0	31885.0	1.5608408E7	3178.6785905768847	-0.9811165027431382	-802.2745643159565	0.008998246676127891	0.002943183602453812	1.492986601449603	1.305391244341876	-0.9208766992515663	1.1437081472093868	6.045976481264168	9.182496343868037	0.9010622374895441	0.9754601226993865
ID395161	395161	1	0.9968205094337463	84.26882868229846	72.09120414366528	0.0	128.0	128	1.3916169810722439	1		24652.071762870524	24873.0	15505.0	32180.0	1.5801978E7	3181.685863731214	-0.9810279678294846	-801.2972585471332	-0.003934231172873627	0.0014362280639490742	1.4859295182648855	1.3141451767041568	-0.8167860412803015	1.1307194552062807	6.0840014905802935	9.270886855999208	0.8895218368672609	0.9719058466211089
ID371623	371623	1	1.0	84.28209102700215	72.06334643628358	0.0	5.0	5	1.3845321413310892	1		24728.76935229067	24916.0	15660.0	32119.0	1.5653311E7	3176.085746360833	-0.9810271726322624	-805.1731096541706	9.437226698577609E-4	-0.01017021447991956	1.4743781768585076	1.3243264863358006	2.217131268717964	1.1133041527681562	6.0222108504415885	9.087547905708842	0.9163732316830253	0.9753656658968438
ID400292	400292	1	0.9968488216400146	84.27525952943802	72.14878266666084	0.0	155.0	155	1.3801541631250103	1		24705.409235668805	24946.0	15612.0	31944.0	1.5514997E7	3167.3852406805613	-0.9810276662124867	-806.643535421459	0.0019405464901062713	-0.0020729333919623045	1.4921882029891818	1.2949339731615843	-0.8531247746319811	1.1523276351658307	5.984185841125462	9.080377230281247	0.9120258633498005	0.9797665369649806
ID393634	393634	1	1.0	84.26657576152468	72.03024785191623	0.0	120.0	120	1.3894408781286267	1		24678.47730829419	24871.0	15578.0	32120.0	1.5769547E7	3167.230410381703	-0.9810613526782362	-807.2645990219577	-0.0013054697709104668	-0.0010611171640565482	1.4841901277943055	1.3087326893482418	-0.9267912534346245	1.134066673717337	6.06498898592223	9.538210089819462	0.8377339431943718	0.9579579579579582
ID405408	405408	1	1.0	84.1493497070222	72.09349379980127	0.0	182.0	182	1.3828920237073894	1		24618.318541996818	24850.0	15622.0	31471.0	1.5534159E7	3163.916666816686	-0.9810510066714773	-805.6915170773608	0.003480730200471903	-0.015310355853609396	1.4655625500142822	1.3335663297789622	-0.8635813105638269	1.0989798687082917	6.007951471948042	9.25762986100165	0.880920373959067	0.9798449612403105
ID422305	422305	1	1.0	84.27454471312788	72.2715950201997	0.0	273.0	273	1.3992066897663282	1		24558.293663060263	24757.0	15622.0	32062.0	1.5889216E7	3149.5330083354347	-0.981024047723377	-806.2284019774039	0.0030086692140807326	-0.006654382401836535	1.5040568205666125	1.329523740632323	-0.8593526321077489	1.1312748878416277	6.150545256883516	9.215067293408346	0.9101782651694489	0.9751318764129618
ID415660	415660	1	1.0	84.34427384568124	72.11649242499924	0.0	237.0	237	1.3997472370879287	1		24611.891975308663	24751.0	15458.0	31871.0	1.5948506E7	3192.8303511732206	-0.9809856707936717	-795.3912472732393	0.005619727747617768	-0.0015137462570000407	1.5063543257393044	1.311410192776524	-0.9121701012395969	1.1486522935665489	6.155298383048032	9.328088860618239	0.8889424084280383	0.9744168547780291
ID424365	424365	1	1.0	84.19817950619944	72.15151136381556	0.0	284.0	284	1.3954169955062667	1		24549.815217391282	24764.0	15540.0	31975.0	1.5810081E7	3183.285989434522	-0.9810164618816455	-797.0796141235705	0.00654142654880264	-0.002164231315927935	1.497694535024401	1.3177829126531693	-0.7558693277196472	1.1365259942618358	6.117273373731906	9.248923202611671	0.8986392974959797	0.9720543806646527
ID380843	380843	1	1.0	84.31272240805961	72.10374905945032	0.0	54.0	54	1.391073274475569	1		24740.887675507016	24923.0	15727.0	31942.0	1.5858909E7	3166.1915475044298	-0.9810618119022315	-809.5916743754093	0.005721193867768879	9.26621574798877E-4	1.515461480142572	1.3001042858177567	2.3109812554196827	1.1656460921435676	6.079248364415777	9.37049758993479	0.8700304327147175	0.9711465451784361
ID376746	376746	1	1.0	84.17229351424369	72.15209086989204	0.0	32.0	32	1.391616981072244	1		24777.85335413419	25010.0	15755.0	32020.0	1.5882604E7	3159.862200371464	-0.9811895265062635	-818.0478476822378	-0.006008371227337312	0.0032826849588495142	1.4847675279588994	1.3197072352587218	-0.8989683549079613	1.1250734165050011	6.084001490580294	9.688145676826636	0.8145502002955917	0.9616829451540199
ID396713	396713	1	1.0	84.31557601492722	72.13347844418954	0.0	136.0	136	1.3888963196604724	1		24621.126959247667	24843.0	15512.0	32008.0	1.5708279E7	3160.163477359401	-0.9810949490603696	-808.6518075831	-7.760858197419515E-4	0.0016448375765586642	1.4888218265925528	1.3143298881940155	-0.8605364520320306	1.132761143123894	6.060235859757715	9.503373803207626	0.843225568539164	0.9579263711495122
ID418230	418230	1	1.0	84.30335735375994	72.17930461660787	0.0	251.0	251	1.3905293552858702	1		24547.764521193098	24738.0	15265.0	31995.0	1.5636926E7	3208.400975357723	-0.9810030658182657	-790.2056874314483	-0.0046724823167810505	-0.01626709661597736	1.474690292146762	1.3400118081883088	-0.9274098905440075	1.1005054456501677	6.074495238251263	9.139688502904397	0.9138128716605215	0.9808135072908677
ID424884	424884	1	0.9968643188476562	84.2958466007372	72.1125509906384	0.0	287.0	287	1.3888963196604724	1		24546.901098901064	24723.0	15380.0	32296.0	1.5636376E7	3202.070760016537	-0.9810690637410457	-794.5536584754182	-0.0012841768520706484	0.0038861367925860303	1.5048743570335934	1.3028951359794119	-0.918238443966239	1.1550233901996647	6.060235859757715	9.365973869461172	0.8681474768072285	0.9762633996937216
ID389558	389558	1	1.0	84.33615403196568	72.12042615758627	0.0	99.0	99	1.3861703183679066	1		24696.988958990518	24927.0	15652.0	31978.0	1.5657891E7	3178.8402812728937	-0.9810510223213326	-804.4723208491729	0.011565819974553663	-0.005431497456023847	1.5017506322837477	1.3122595532208134	2.3052873129691824	1.1444006093137953	6.036470228935135	9.188748767990417	0.8984215737242032	0.9687261632341726
ID386480	386480	1	1.0	84.27825011999771	72.1046261797503	0.0	83.0	83	1.3883515475980717	1		24729.17192429022	24911.0	15471.0	32118.0	1.5678295E7	3212.716450686591	-0.9811429141628458	-800.985890944263	0.005922485323145961	0.0025847187069619475	1.4798507148337843	1.3101265940005047	-0.8575190025064705	1.1295478785107496	6.055482733593198	9.583020760725885	0.8286168798983493	0.9629629629629632
ID403889	403889	1	1.0	84.17222831109572	72.12029083473304	0.0	174.0	174	1.3752122783611624	1		24662.83306581061	24934.0	15386.0	32123.0	1.5364945E7	3195.5711526080563	-0.9810576036877906	-799.436653596594	-0.004312444333030819	0.012636648084545933	1.4778459614255626	1.306859012144853	-0.882739555607374	1.1308380993601455	5.941407705644819	9.168673728179872	0.8881497181717095	0.9765625000000004
ID382396	382396	1	1.0	84.3613214541359	72.04556284766339	0.0	62.0	62	1.3850784156239297	1		24705.521327014216	24856.0	15749.0	32197.0	1.5638595E7	3189.100382543643	-0.9810219500445034	-800.9086199437079	0.005784218064868723	-0.02089145584333212	1.4977160730100774	1.3357752343682059	2.1663213779192585	1.1212335986439113	6.026963976606104	9.180582211165378	0.8986033052025729	0.9806651198762574
ID413626	413626	1	1.0	84.26140679865541	72.16296509490307	0.0	226.0	226	1.3823448853976616	1		24670.036565977756	24863.0	15542.0	32316.0	1.5517453E7	3223.1643860481	-0.9810541529028133	-792.6770522145357	-0.0024643557472490405	-0.00759765419745613	1.4873373922557498	1.3069770455455216	2.221409081490803	1.1379980982259312	6.003198345783525	9.454961972866705	0.8438650178896575	0.9517709118311984
ID375237	375237	1	1.0	84.16126424057965	72.16163423288806	0.0	24.0	24	1.3872613616839018	1		24830.826771653552	25075.0	15895.0	31956.0	1.5767575E7	3159.175099711731	-0.9810398067395211	-813.3759894652151	-2.4768863199353116E-4	-0.008635003635509621	1.4842890607274948	1.3314208123317073	-0.8433442264665861	1.1148158771290877	6.04597648126417	9.566250135977928	0.8302193521902823	0.9636363636363648
ID388037	388037	1	1.0	84.41410652483705	72.06244293465393	0.0	91.0	91	1.38671594732758	1		24720.89133858263	24935.0	15534.0	32194.0	1.5697766E7	3199.78372038787	-0.9810332702446718	-799.2171168662561	-6.571658493969053E-4	-9.730991275117422E-4	1.477506115343542	1.3140715972481516	-0.9076918149281128	1.1243726129060585	6.04122335509965	9.530175614300148	0.8358588587494586	0.9621498864496595
ID426951	426951	1	1.0	84.1268823151261	72.24354353884063	0.0	298.0	298	1.3774108605456385	1		24572.92709984149	24828.0	15522.0	31807.0	1.5505517E7	3177.881438808185	-0.9810872607366953	-802.2364652247828	-0.001625792295044747	0.023779144099709295	1.4868633561573932	1.3240668869675856	-0.9414355531316025	1.1229518469136015	5.960420210302884	9.015723743884422	0.9214792308082791	0.9850746268656717
ID408516	408516	1	1.0	84.29229125363999	72.19084647224403	0.0	199.0	199	1.3812499585839582	1		24608.755166931638	24795.0	15510.0	31995.0	1.5478907E7	3205.2874932654017	-0.98112451954714	-798.1394303386797	5.165052233166074E-4	0.007040218752581147	1.4868798808018462	1.3022569217548012	-0.812589604451811	1.141771532147638	5.993692093454494	8.981066960341956	0.9337882911411405	0.9836193447737909
ID420804	420804	1	1.0	84.32575607950793	72.14830095562296	0.0	265.0	265	1.3992066897663282	1		24530.904320987644	24729.0	15227.0	32316.0	1.5896026E7	3176.913751284948	-0.9810631172290225	-800.0674242197686	0.0010856689209665627	-0.0011947026370003348	1.5097017449556236	1.3128334175410683	-0.9399360705411828	1.1499568222320917	6.150545256883516	9.147795236547273	0.9236142244909019	0.9825360668185269
ID398798	398798	1	1.0	84.27184423668207	72.08871629413271	0.0	147.0	147	1.398665933537527	1		24641.399691358038	24806.0	15500.0	31751.0	1.5967627E7	3149.2881282611634	-0.9810517450704456	-810.2250538247879	0.0017015405763547559	0.00850352919480722	1.5063242463710371	1.3235489365892614	-0.8392222518592496	1.1380948635361992	6.145792130719003	9.22672841622573	0.90717747005417	0.9810318664643404
ID402382	402382	1	1.0	84.16403477310848	72.2562866954742	0.0	166.0	166	1.3790574969501486	1		24691.19713831481	24915.0	15588.0	31634.0	1.5530763E7	3152.6922923707525	-0.980991051215071	-808.3463892146185	-8.607310106928453E-4	-0.005844179347650445	1.4608431309508774	1.3306230126029732	2.331100908590462	1.097864020924429	5.97467958879643	9.264783231939862	0.8746895916230032	0.9744186046511629
ID418766	418766	1	1.0	84.37026583850107	72.13886889990295	0.0	254.0	254	1.3872613616839016	1		24548.119873817024	24766.0	15343.0	32008.0	1.5563508E7	3209.463478731387	-0.9810934806750033	-793.8064069380731	9.115960153643943E-4	-0.002958803611661478	1.4754188252947875	1.3253119278111558	-0.8903908126118931	1.1132615607946301	6.0459764812641685	9.495245835216206	0.8426823369085855	0.96
ID373708	373708	1	1.0	84.26972095295508	72.11428442454499	0.0	16.0	16	1.3861703183679068	1		24692.080062794346	24904.0	15466.0	32079.0	1.5728855E7	3160.6345307013316	-0.9810453289857662	-808.69771291223	0.005130722240707284	-0.018822538783064547	1.501114928101503	1.3225820306227165	2.2943623053776503	1.134988146931595	6.036470228935137	9.520040654040505	0.8369804638485514	0.9687261632341729
ID405967	405967	1	1.0	84.14602382139635	72.0935342686549	0.0	185.0	185	1.3796059390068067	1		24634.585055643867	24881.0	15607.0	31991.0	1.5495154E7	3184.488807655326	-0.9810258581698028	-799.9334036938653	0.004398091820274565	7.586498042078904E-4	1.4819036163284731	1.3259533426392196	-0.921397006406178	1.117613696254836	5.979432714960946	9.218989299337867	0.8841037354086488	0.969930609097919
ID391118	391118	1	1.0	84.31677934623166	72.12768118111858	0.0	107.0	107	1.3817975304423689	1		24684.28526148972	24911.0	15494.0	31944.0	1.5575784E7	3185.8198801835792	-0.9810898695736443	-803.9769567844314	0.002279560229602745	0.00780903716389329	1.5170273088918216	1.2982436389240517	-0.9332706408940041	1.1685228129822316	5.998445219619007	9.265161113162735	0.8780972349706616	0.9685341519570224
ID425431	425431	1	1.0	84.28961354743517	72.10839487146512	0.0	290.0	290	1.3790574969501486	1		24556.949044585977	24801.0	15530.0	32041.0	1.5421764E7	3249.2988330546505	-0.9810953669517214	-784.4363733497324	0.013960325930696306	2.98696733421788E-5	1.506361225249292	1.2991570446096645	2.3511782495712206	1.1594912497294603	5.97467958879643	9.037713719395388	0.9191943009300784	0.9797349961028835
ID397268	397268	1	0.9968410134315491	84.33442127345361	72.15818575630624	0.0	139.0	139	1.376312008467625	1		24639.982428115014	24851.0	15526.0	32072.0	1.5424629E7	3193.4750734099575	-0.9810701302489143	-799.7592768137807	3.754158896002487E-4	-0.01221325745552633	1.475326671129296	1.3186766519817976	2.1398742574163716	1.1187933515862847	5.95091395797385	9.066577678388457	0.9097179447943389	0.983503534956795
ID400853	400853	1	1.0	84.26252725443143	72.17628075394596	0.0	158.0	158	1.3779599579804636	1		24723.27547770703	24977.0	15650.0	32151.0	1.5526217E7	3179.6958400631293	-0.9810179731476072	-803.6830438572675	-0.0010723123331244486	-0.0024658797177735154	1.4835206960286689	1.3023583060587511	-0.8768275023223832	1.139103339785315	5.965173336467399	9.265726470257793	0.8731200898343715	0.9609494640122516
ID410578	410578	1	0.996849000453949	84.2996883871131	72.2080334877635	0.0	210.0	210	1.379605939006807	1		24607.10668789807	24811.0	15398.0	32497.0	1.5453263E7	3215.925950990143	-0.9810908892660025	-794.0039175800484	-0.006938223979809111	-0.006274976438113177	1.4679681539455898	1.3220239469194852	-0.929974512449249	1.1103945260342496	5.9794327149609465	9.179035090476592	0.8918170827938567	0.9751937984496125
ID377296	377296	1	1.0	84.22409831744731	72.10045283230141	0.0	35.0	35	1.3752122783611624	1		24743.038461538472	24991.0	15635.0	32443.0	1.5439656E7	3214.2968144462684	-0.9810547385539691	-797.2411094391849	-0.005553779759425911	-0.007542093036160402	1.4812096459348467	1.3127175436185627	2.260418401745617	1.1283536607973017	5.941407705644819	9.223488632290788	0.8776245946962772	0.9727626459143968
ID383952	383952	1	1.0	84.48743764054873	72.05982456438149	0.0	70.0	70	1.3779599579804631	1		24648.351351351354	24878.0	15575.0	32089.0	1.5503813E7	3190.348417405979	-0.9810340581050415	-799.2624794865491	0.010815460063792647	0.005028076546990929	1.468204248868146	1.3243966547084298	-0.931001304010475	1.1085834773505796	5.965173336467396	9.40598642539763	0.847274696715331	0.9565548780487808
ID392659	392659	1	1.0	84.23315605315734	72.11766286284842	0.0	115.0	115	1.3839856514178197	1		24667.245641838355	24890.0	15606.0	31833.0	1.5565032E7	3180.306109087742	-0.9811346190044891	-806.7607301096281	2.3243261926210665E-4	-0.008948795024938474	1.4668341631465938	1.3353235228778182	2.215559330547883	1.0984859758819727	6.0174577242770715	9.166687211445401	0.8999079466902822	0.9738461538461541
ID414172	414172	1	1.0	84.32143890079861	72.11557005864162	0.0	229.0	229	1.3883515475980717	1		24676.518867924493	24919.0	15453.0	32121.0	1.5694266E7	3217.081375167031	-0.9810808242436955	-795.5260734682538	-0.006369209655649974	5.009134050624768E-4	1.5192761706609925	1.2998064145247508	-0.8209859291289459	1.1688480328176305	6.055482733593198	9.301631868134029	0.8795091041678478	0.9673500379650728
ID416220	416220	1	1.0	84.31933801050263	72.10177145076005	0.0	240.0	240	1.3850784156239295	1		24591.50157232703	24768.0	15378.0	32068.0	1.5640195E7	3209.844195938838	-0.9810800503601304	-794.5396223481738	0.005796804681160726	0.00425431562313652	1.5006255993608166	1.2963646955016386	-0.8555135352779604	1.1575643833621507	6.026963976606102	9.36761990409827	0.8630777849358684	0.9723926380368101
ID412122	412122	1	1.0	84.24239776044226	72.26268065311753	0.0	218.0	218	1.38398565141782	1		24627.65189873417	24831.0	15439.0	31637.0	1.5564676E7	3175.253805800154	-0.9810553045856715	-803.3049071327075	0.005897471224584027	-0.0039058914626166476	1.4858580247149082	1.3067751328614923	-0.7467693609661786	1.1370418577381953	6.017457724277073	9.261508032569175	0.8815754680269253	0.9723502304147464
ID422874	422874	1	1.0	84.20190553967143	72.30161994613289	0.0	276.0	276	1.3845321413310896	1		24557.155309033275	24765.0	15431.0	31645.0	1.5495565E7	3192.7352901522654	-0.9810795879983657	-797.6617936992177	-0.0017442454530842435	-0.010281909744442033	1.498835815544506	1.3109863070715788	-0.8849548796276815	1.1432886884169957	6.02221085044159	9.128724451329488	0.9081249854184098	0.9776234567901234
ID395751	395751	1	1.0	84.27628174129325	72.12512760480101	0.0	131.0	131	1.3937896865030974	1		24645.622464898614	24851.0	15626.0	31793.0	1.5797844E7	3166.9782740799687	-0.9810931015446553	-807.6340737339967	0.006226107751352369	7.223050302147809E-4	1.4996110370429168	1.3105783677945078	-0.8110528272752752	1.1442360669866087	6.1030139952383555	9.79517528967187	0.7993367957564075	0.9476014760147602
ID381409	381409	1	1.0	84.27612709498038	72.13668791197536	0.0	57.0	57	1.3894408781286267	1		24730.372641509435	24981.0	15883.0	32400.0	1.5728517E7	3172.210236373727	-0.9810607501291524	-807.6660373420946	-0.005772676454595488	0.011419180160582265	1.5132868048759514	1.2979946026792373	-0.9848046475164579	1.1658652522532233	6.064988985922231	9.2935621754928	0.8824202441531829	0.9710806697108068
ID379874	379874	1	1.0	84.24312310319803	72.12519550460196	0.0	49.0	49	1.391073274475569	1		24718.757009345773	24930.0	15550.0	32041.0	1.5869442E7	3157.560739288903	-0.9809799014367775	-807.5180839721354	0.008492146384881813	-0.0023776890542610844	1.5004180893813153	1.319789923766981	-0.8857074115603811	1.1368613006975992	6.079248364415776	9.269313624045292	0.889128635385428	0.9718844984802429
ID394220	394220	1	1.0	84.30626231321838	72.00479138611244	0.0	123.0	123	1.38015416312501	1		24675.93502377177	24943.0	15594.0	32110.0	1.5570515E7	3208.4505997953183	-0.9810625631204596	-796.8631833577334	-0.007961075171856721	0.004217683143674215	1.4831022594947427	1.318101068694394	-0.895461135145615	1.1251809855247183	5.984185841125459	8.920589029730788	0.9449914352350784	0.9890023566378628
ID375798	375798	1	1.0	84.18846734434119	72.15597563598587	0.0	27.0	27	1.391616981072244	1		24806.096723868955	25004.0	15725.0	31993.0	1.5900708E7	3170.7178199510076	-0.9809643306094706	-806.3357172523673	0.006296314877550076	-0.008060434751558715	1.520236307199143	1.3018467542168808	-0.8818673626786906	1.1677536563154343	6.084001490580294	9.215066185895873	0.9003311124070092	0.9719058466211087
ID377846	377846	1	1.0	84.2560836909331	72.07264469846223	0.0	38.0	38	1.3959590102851087	1		24703.69457364342	24925.0	15786.0	31946.0	1.5933883E7	3141.8743517658663	-0.9810319246186633	-813.3228342506927	-0.004492623921447681	-1.4244656311242377E-6	1.4932600680410373	1.3249584164014083	-0.7813768705616005	1.1270241009500788	6.122026499896421	9.376761679943204	0.8749823910478094	0.9647940074906372
ID404469	404469	1	1.0	84.15967723745324	72.09909386348124	0.0	177.0	177	1.389440878128627	1		24649.32601880875	24867.0	15352.0	31559.0	1.572627E7	3169.342305623797	-0.9810845629577722	-806.7815519035231	0.00317066137814391	-0.006162652984943963	1.4912182715282793	1.3269125680099874	-0.841013970241463	1.1238255688275727	6.064988985922233	9.361576110034264	0.8696448623050212	0.9681335356600914
ID409074	409074	1	1.0	84.29086610236043	72.1807709420609	0.0	202.0	202	1.3921604753249786	1		24606.767187499983	24806.0	15348.0	32167.0	1.5748331E7	3202.2703224453103	-0.9810601099727958	-796.0580346888459	-0.013023348205769255	-0.015794595451362935	1.4861491250738676	1.3371684939121309	2.335401114327957	1.1114150025520468	6.088754616744809	9.30431133480027	0.883832297634976	0.977862595419847
ID385523	385523	1	1.0	84.29788178874479	72.11089130212923	0.0	78.0	78	1.3872613616839014	1		24765.596214511035	24970.0	15536.0	32280.0	1.5701388E7	3206.3463127276273	-0.9810406666722296	-799.3413943078408	-0.0028552435956886208	0.00641645269859635	1.4920685012497596	1.304679269038654	-0.7821414992626976	1.143628581106514	6.045976481264168	9.110180595787815	0.9154241065998703	0.9814814814814814
ID421361	421361	1	1.0	84.24132788713133	72.19917219893092	0.0	268.0	268	1.3796059390068067	1		24519.35135135135	24735.0	15401.0	31656.0	1.5422672E7	3175.8449563644026	-0.9808984704022695	-792.9313557729512	0.0042237064170421775	-0.0066670815604843794	1.4731122290057714	1.3233860035299567	2.3468801814188525	1.1131387403799344	5.979432714960946	9.329351728085015	0.8633102824856714	0.9729311678267597
ID407038	407038	1	1.0	84.18903393519918	72.16354624160476	0.0	191.0	191	1.3861703183679068	1		24582.891679748827	24805.0	15801.0	31836.0	1.5659302E7	3165.1401569426657	-0.9810310979302171	-803.3607272790385	0.0015324380909330366	0.002146294077241986	1.4953239024475067	1.3026653167762599	-0.8548058512000278	1.147895689852267	6.036470228935137	9.235068240978082	0.8894319156167119	0.9709480122324161
ID419324	419324	1	1.0	84.40969414633518	72.13798460522536	0.0	257.0	257	1.3856244745513626	1		24522.94312796208	24734.0	15428.0	32089.0	1.5523023E7	3230.5419299735804	-0.9811182571242048	-788.871892552091	0.001318914337994153	-0.0083372631910065	1.4986773853714854	1.3077224783207773	-0.9101356513612137	1.1460209717400514	6.03171710277062	9.09816973572037	0.9156779550931843	0.9806800618238021
ID406522	406522	1	1.0	84.16627431036808	72.13235483621318	0.0	188.0	188	1.3752122783611627	1		24637.504807692294	24887.0	15673.0	32074.0	1.5373803E7	3199.916981764608	-0.9810184194962073	-795.8528888481428	-0.005278437933460695	-0.012069550912223979	1.485481111117313	1.3028686382291779	2.304067919380625	1.140161845584323	5.941407705644822	9.551038139307986	0.8184611331222208	0.9585889570552152
ID372216	372216	1	1.0	84.26923483277994	72.06490980833895	0.0	8.0	8	1.3888963196604722	1		24726.269592476503	24928.0	15652.0	31851.0	1.577536E7	3175.2823233555578	-0.9810474660149808	-806.1743689579944	-0.007723935573396861	-0.0044475645735134505	1.4870718462580579	1.323144445890215	-0.7973235880813461	1.1238922937529712	6.060235859757713	9.275576890139588	0.8851513400667337	0.974025974025974
ID416763	416763	1	1.0	84.30511285103161	72.15636530602787	0.0	243.0	243	1.3850784156239295	1		24576.28728414443	24772.0	15283.0	32296.0	1.5655095E7	3214.094170547803	-0.9809491809503621	-787.4455454036894	0.003067435360972559	-0.017221763083050772	1.4941979691591905	1.3193778618617102	2.212002208650203	1.1325019256051485	6.026963976606103	9.264829166339332	0.8823352461857086	0.9723926380368101
ID382971	382971	1	1.0	84.42023993331547	72.03944760034312	0.0	65.0	65	1.3883515475980717	1		24669.076802507814	24888.0	15584.0	32083.0	1.5738871E7	3171.176992604629	-0.9810739220905004	-806.4984167421991	0.0026517677680647192	0.0027363343250739673	1.4931065097883802	1.3262428753023312	2.3478610125884765	1.1258167999191029	6.055482733593198	9.091628069734872	0.9206092039444761	0.9777436684574062
ID388602	388602	1	1.0	84.3819997452755	72.0920362093777	0.0	94.0	94	1.3757622532995095	1		24723.81599999998	24915.0	15549.0	32108.0	1.5452385E7	3221.3574494382465	-0.9810578275543793	-795.0078223543235	0.0049393304450529125	-0.0014225295055676653	1.4913253302857927	1.300214763400283	2.306212588930383	1.146983846257616	5.946160831809335	9.362977034567837	0.852351244405183	0.9564220183486238
ID391685	391685	2	0.996852695941925	9.04628051993397	74.42883264694275	0.0	110.0	110	1.5214596886278902	1		23001.36328124999	23045.0	15608.0	30944.0	1.7665047E7	2700.1920665773882	-0.9810383067014697	-881.4501661039693	0.012419618856597769	0.001739791833314223	1.6265476665452179	1.44120302752447	2.7969878389631466	1.1286041143967835	7.272283031709227	10.85320010681462	0.775827225918006	0.9479553903345722
ID370692	370692	2	0.9913159012794495	8.907292213858595	71.68805055724232	0.0	0.0	0	1.5224537819640263	1		23084.917214191853	23156.0	15847.0	30306.0	1.7567622E7	2701.8401915674185	-0.9811398387649426	-888.9639890529106	0.024481874702185758	0.003919656297646104	1.5865850879172032	1.5142043830032188	2.5697618841560015	1.04780114608467	7.281789284038265	10.262208240003252	0.8688930536766168	0.9683944374209863
ID387076	387076	2	1.0	9.259524035055039	74.40075815989435	0.0	86.0	86	1.5422010894025244	1		23065.55159235667	23122.0	15764.0	31292.0	1.8106458E7	2693.1478879042447	-0.9811739884570528	-892.7324963321184	0.012047060241135171	-0.012047030710834945	1.6139763940759837	1.4917652731944522	-0.4372040031900237	1.0819238274797949	7.4719143306188895	11.491134031473301	0.7110759126359802	0.9368295589988082
ID414732	414732	2	0.9955745339393616	7.363427626157753	74.12796166688157	0.0	232.0	232	1.5104814825259845	1		22858.831341301466	23015.0	15276.0	30702.0	1.72127E7	2750.1577661660885	-0.9810662981531847	-861.3689918046327	0.01579296058003369	-0.021451165901144608	1.5569283393331117	1.5062665232061763	-0.6235589972399571	1.0336340317908008	7.167714256089857	10.766799398252594	0.7769933548477254	0.9550348321722595
ID390153	390153	2	0.9957677721977234	9.093440813242667	74.35016345850231	0.0	102.0	102	1.5377800547277025	1		23020.235294117632	23054.0	15684.0	31291.0	1.8001824E7	2707.89386025269	-0.9810766368670474	-881.4805351715524	0.012247268869294578	0.012941082933607332	1.647992484716581	1.4553275195388513	-0.49182706760890055	1.1323859836298424	7.429136195138248	11.346180663376105	0.7251849712856504	0.9478471801091569
ID402954	402954	2	0.9949558973312378	7.53309072862881	73.85949852998871	0.0	169.0	169	1.5288996336732958	1		22960.25487646296	23044.0	15503.0	30651.0	1.7656436E7	2677.990076347541	-0.9811841234238794	-894.1776155043519	0.002447777192606322	0.00982017579460621	1.681769377553252	1.4336041995248292	-0.2585027439237385	1.1731057833889422	7.34357992417696	10.202113085239572	0.8866197956474061	0.9698681732580031
ID399368	399368	2	0.9892244338989258	8.362548241111924	73.94057814320736	0.0	150.0	150	1.510982222298577	1		22967.21750663129	23075.0	15770.0	31129.0	1.7317282E7	2683.557130306477	-0.981101268801824	-888.6049393274982	-0.012319457644716602	0.013384135187388265	1.638463928610368	1.4123265892174937	-0.37605707717714276	1.160116888770158	7.172467382254389	11.488592129477926	0.6828806760282825	0.9407730673316702
ID401431	401431	2	1.0	7.637522660195412	73.79970990944791	0.0	161.0	161	1.5044596054638928	1		23031.54630872484	23146.0	15257.0	30550.0	1.7158502E7	2760.0555415198914	-0.9810936096769685	-866.0382988477702	-9.253947177793188E-4	-0.008052103784721204	1.6226524857138864	1.423876774108441	-0.39954880303603013	1.1396017655600208	7.110676742115687	10.426534944337359	0.8219412821048864	0.9651612903225801
ID419860	419860	2	1.0	7.674593563088502	74.15380990351332	0.0	260.0	260	1.51897160897676	1		22787.503285151095	22909.0	15434.0	30823.0	1.734129E7	2709.092833268271	-0.9811259455229389	-874.5052255911014	0.002479300188865253	-0.010572118956569117	1.6020948400640165	1.4517524101848396	-0.2568026309193749	1.1035592769293456	7.248517400886622	10.864645526358274	0.7716634440599484	0.9549154664996867
ID374294	374294	2	0.99066561460495	9.137910823764283	71.90212320389699	0.0	19.0	19	1.53433266516073	1		23231.428205128213	23348.0	16373.0	31319.0	1.8120514E7	2666.9648730570125	-0.981055944198888	-902.2137034142648	0.009655647963623755	0.011056180397553914	1.6207725076402852	1.4817404792342885	-0.8300439669391677	1.0938302154489588	7.395864311986647	10.347559957205979	0.8680063368850407	0.9670602858918581
ID397842	397842	2	0.971126914024353	8.640078492037926	75.15125920602907	0.0	142.0	142	1.4908214494581777	1		22888.836734693858	22981.0	15807.0	30404.0	1.6823295E7	2468.402599992848	-0.9810936867959956	-962.36840114737	-0.0032553968821979013	5.77518817973268E-4	1.6023203710153282	1.3961923421161675	-0.536333076199147	1.1476358397631221	6.982342335673774	10.903759859538258	0.7380035409406555	0.9453024453024451
ID396307	396307	2	0.9737282991409302	8.646618357788828	75.1118550035034	0.0	134.0	134	1.4948753561926613	1		22884.242219215168	23012.0	15915.0	30439.0	1.6911455E7	2489.973595500765	-0.981083625049018	-953.3226316202088	0.006142363118005643	0.001720313315218886	1.5886324550262776	1.4191097680600975	-0.6154066283592671	1.119457064408707	7.020367344989901	10.725397440533694	0.7669073723644736	0.9603381014304294
ID411155	411155	2	0.9873299598693848	7.373237181668611	74.29701044007113	0.0	213.0	213	1.503453614307964	1		22843.06174496643	23015.0	15582.0	30400.0	1.7018081E7	2716.37311985853	-0.9810950084449335	-872.8295952503718	-0.0029852322231290426	0.0052428854936837025	1.5898251407725508	1.4425326283549698	2.921098468426817	1.1021068844630224	7.101170489786646	10.15370395921282	0.8655473073518248	0.9726562499999997
ID407591	407591	2	0.9915319085121155	7.3612295201716265	74.11826894790858	0.0	194.0	194	1.516479447152261	1		22796.2994722955	22910.0	15504.0	30536.0	1.7279595E7	2693.9165496563314	-0.9811255938610319	-879.7545466394113	-0.0030754056312299583	0.00652030739276496	1.5916738959858658	1.4569671756957265	-0.5017535279257062	1.0924569355694747	7.224751770064046	10.48689695523102	0.825541277033233	0.9693877551020398
ID386087	386087	2	1.0	9.17074820323494	74.36906735161247	0.0	81.0	81	1.5269191929020218	1		23085.818181818187	23115.0	15482.0	31274.0	1.777608E7	2741.1311454390575	-0.9810200185688402	-870.6177932449457	-0.004769747893161665	-0.007324294075391145	1.5829851299722826	1.4829545948828717	-0.42305109296833004	1.0674535386549118	7.324567419518896	10.638185463943755	0.8133111569651009	0.9607231920199502
ID378406	378406	2	0.9833595752716064	9.74075252302948	72.59262691121451	0.0	41.0	41	1.5084768612279513	1		23133.579787234048	23243.0	15964.0	31418.0	1.7396452E7	2657.0178404640596	-0.9811196191882328	-904.8770600107558	-0.015306161527148367	0.012621549719629864	1.603854812691516	1.4486446107401785	-0.7583335371446864	1.1071416693926288	7.148701751431832	10.329709518241936	0.8419006108378081	0.9703225806451612
ID412709	412709	2	0.9957736730575562	7.244658478229743	74.25136470635343	0.0	221.0	221	1.513983182995442	1		22843.195767195783	23016.0	15303.0	30346.0	1.7269456E7	2755.319617528431	-0.9811286807049912	-862.0621586702737	0.001369043230470224	0.005898639193626167	1.5587255210869584	1.4873822353612247	-0.24529869545324678	1.0479656701751634	7.20098613924148	10.406451334162565	0.8355963299314471	0.9755312298776558
ID421925	421925	2	0.9920880198478699	7.550414880683772	74.25539377422973	0.0	271.0	271	1.5249361801264933	1		22817.984374999985	22927.0	15595.0	30739.0	1.7524212E7	2690.164079419955	-0.9810809304554658	-879.697920356207	0.0021340009761013296	0.0051285074205517315	1.5745747163318773	1.4868073255293768	-0.19186435340061136	1.0590307764129767	7.3055549148608225	10.664807117517098	0.8071552262870391	0.9606249999999995
ID384545	384545	2	1.0	9.29676445919156	74.40128348062942	0.0	73.0	73	1.525928008641192	1		23081.204693611446	23101.0	15828.0	31401.0	1.7703284E7	2723.8656620196775	-0.9811091390030096	-880.1736282434787	7.149866352076901E-4	0.00775862161013223	1.6006794980376164	1.4771084673723924	-0.6003819311691435	1.0836573842712058	7.315061167189867	10.788155176740622	0.7898296928322649	0.9576851275668946
ID393250	393250	2	0.995735228061676	8.892566034817227	74.17475491706843	0.0	118.0	118	1.5358110653737833	1		23016.638924455823	23058.0	15718.0	30975.0	1.7975995E7	2718.178636083807	-0.980963788429071	-872.702778557784	0.001976706150999214	-0.0028032559926257383	1.5900471172849657	1.5075411485385215	-0.24774077359078675	1.0547288336550078	7.410123690480176	11.195271864991888	0.7429610264078009	0.9454214675560936
ID405026	405026	2	0.9917510747909546	7.467065371744072	73.87433866319661	0.0	180.0	180	1.5069716452922373	1		22928.771999999994	23043.0	15417.0	30844.0	1.7196579E7	2713.8073747607327	-0.9811311709117898	-878.6459186182333	-0.012331130095863658	0.010658287588874264	1.6031422543907965	1.4429180874752743	2.602112493618183	1.1110417620419966	7.134442372938265	10.570653742343648	0.8023543365400888	0.9542275905912271
ID380448	380448	2	0.9862681031227112	9.345062322018837	74.56889471670065	0.0	52.0	52	1.512483446933447	1		23052.432717678104	23135.0	15859.0	30892.0	1.7473744E7	2629.448368262589	-0.9811069655082204	-910.5352279172068	0.0026015565319079223	0.007979903060067633	1.5929369284583659	1.4380386795179614	-0.5379075638052068	1.1077149392061745	7.186726760747945	11.313041437331213	0.7056384569488009	0.9545454545454543
ID371235	371235	2	0.9907248616218567	8.883285370220554	71.70350166854323	0.0	3.0	3	1.5293943431616277	1		23178.53626943008	23296.0	16032.0	30572.0	1.789383E7	2665.9778241265803	-0.9811175171822235	-903.4859460573517	-0.004687175393481306	0.012551093584359175	1.5854699985701153	1.5168669202370368	-0.5461481148932471	1.0452268273622567	7.3483330503414885	10.104091724236902	0.9044907621246967	0.9753943217665618
ID409633	409633	2	0.9907661080360413	7.444951308831902	73.99206263545607	0.0	205.0	205	1.5124834469334452	1		22860.506631299726	23004.0	15163.0	30304.0	1.7236822E7	2729.247832711365	-0.9810987040618518	-869.5488651418717	0.0015356676221119766	0.0021883852442150515	1.559755868918898	1.4825807004869958	-0.1331988107662774	1.0520546155811632	7.186726760747929	10.667103417466553	0.7936846592890371	0.9485570890840647
ID426017	426017	2	0.9715163111686707	7.572864056167519	75.56825122638507	0.0	293.0	293	1.471926904901241	1		22747.456703910608	22865.0	15826.0	30085.0	1.6287179E7	2503.0547679883884	-0.9810208255847892	-939.49267956449	-0.0011025110271836143	-0.0016519766313933713	1.5812630083696433	1.3717433147444815	-0.7916088403689754	1.1527397227842073	6.806476667586693	10.123817520521484	0.8345331776274414	0.9630127774041696
ID394796	394796	2	1.0	8.686270736199344	74.09810169996855	0.0	126.0	126	1.5189716089767602	1		22973.388451443567	23072.0	15344.0	30717.0	1.7505722E7	2771.535023239623	-0.9810999190880246	-860.5661457180372	-0.0012712008728863646	-0.00963990288213518	1.5562636560888392	1.5001006297163133	-0.23080695876753818	1.0374395058971124	7.248517400886624	10.553139390927472	0.8178915112428532	0.9609325771896648
ID372778	372778	2	0.9822368025779724	9.350276404476242	71.65042652329149	0.0	11.0	11	1.5284047640588854	1		23173.116279069756	23234.0	16436.0	31659.0	1.7935992E7	2622.014128974497	-0.9810538097885337	-915.2723536709268	-0.020837940950462923	0.01361188053231673	1.6059277675243726	1.4699315126432952	-0.7848023565626924	1.0925187695558163	7.338826798012454	10.97734729999892	0.7653175860551779	0.9530864197530861
ID417335	417335	2	0.9923539161682129	7.42834206278689	74.19631103274754	0.0	246.0	246	1.502446949572194	1		22837.25940860213	23008.0	15129.0	30980.0	1.6990921E7	2758.599904045125	-0.9810506723789653	-857.201454395202	-0.0037692311130523687	-0.001216049309569935	1.5357856041773255	1.4790520816644386	-0.24693864883354688	1.0383580289133851	7.09166423745761	10.179526993275712	0.8600086761492483	0.9764397905759163
ID378935	378935	2	0.9478053450584412	9.275935651991098	75.57709657060933	0.0	44.0	44	1.4892983895174434	1		23001.4081632653	23075.0	16537.0	30409.0	1.6906035E7	2428.2407726725764	-0.9809614989204395	-976.1394900929156	-0.002772428148613266	-0.04109841213608085	1.5624146027397299	1.433919561026317	2.364623625994511	1.089611052952959	6.968082957180229	11.911826903579522	0.6171154631959722	0.9391415759128765
ID403509	403509	2	0.9915252923965454	7.490343940822867	73.81870588664455	0.0	172.0	172	1.5089782662147817	1		22949.833555259644	23082.0	15504.0	30425.0	1.7235325E7	2725.717765334337	-0.9810893194061959	-873.6350299059854	-0.0031441451103563414	1.5598245330647773E-4	1.5970653027909807	1.4449185443018278	2.778896411121312	1.1052978101008932	7.153454877596326	10.316772903429968	0.8445744994842637	0.9561626429479021
ID423472	423472	2	0.9802068471908569	7.790333815505597	75.49180103244679	0.0	279.0	279	1.461611943165238	1		22743.278642149904	22816.0	15346.0	30071.0	1.6079498E7	2554.6918737016717	-0.9811011099346006	-924.3192751549384	-0.03460646987304449	0.018784584948419912	1.5458820174308745	1.2943751035497575	-0.8178366335192969	1.1943075953727573	6.711414144296377	12.750938822432527	0.5187278658723896	0.9295589203423312
ID376370	376370	2	0.9755513668060303	9.36671154968482	72.30177425608704	0.0	30.0	30	1.551493014510468	1		23241.93969849242	23287.0	16700.0	31474.0	1.8500584E7	2620.662691433429	-0.9811356097392341	-922.5236439957748	0.01770696062467053	0.012946304521660715	1.6277704511933542	1.5222169770144445	-0.785410388661486	1.0693419373011683	7.562223727744708	10.543314895561236	0.8548797510501632	0.9701219512195126
ID399935	399935	2	0.985593318939209	8.063624152012945	74.08258751303454	0.0	153.0	153	1.505464924390287	1		22953.501344086024	23014.0	15975.0	30843.0	1.7077405E7	2658.09598620309	-0.981148222483352	-898.8569779016585	0.014015735796833385	4.249034399310806E-4	1.636789890500182	1.4055279296294254	-0.36354446718844036	1.1645374353619071	7.120182994444693	10.726044660743668	0.7777174036739085	0.9578005115089512
ID389177	389177	2	0.9910814762115479	9.230479683870783	74.31679367487003	0.0	97.0	97	1.5372880438193388	1		23067.159178433863	23101.0	15742.0	31509.0	1.7969317E7	2682.0409041712346	-0.9810171433741638	-888.9426436893133	-7.694844291081893E-4	-0.0068669008469786665	1.5914078884897478	1.507871433136354	-0.6445549322084297	1.0554002506564097	7.424383068973728	10.325922838501013	0.8750089291647393	0.9719975108898568
ID401991	401991	2	0.9957568645477295	7.588284827869929	73.89373786554181	0.0	164.0	164	1.5234472266256722	1		23007.90885416666	23109.0	15383.0	30918.0	1.7670074E7	2709.12260813217	-0.9811147347426186	-882.4196942312071	-0.0013892671090855217	0.00943540848751151	1.6173071939037773	1.4421913376611883	-0.39053762148595833	1.1214234558686058	7.291295536367288	10.630362281366033	0.8108087649370508	0.9666036546943915
ID424004	424004	2	0.9905518293380737	7.7393202886513786	75.41652436428869	0.0	282.0	282	1.4918359588981192	1		22758.657645466832	22831.0	15351.0	29892.0	1.6818648E7	2491.069537276131	-0.9809752721735389	-942.1724380315488	-0.011477416959517284	-0.016010923910994446	1.586204637526322	1.3964522667572037	-0.7039917665425985	1.135881744966303	6.9918485880028065	10.950144858152552	0.7327606681740602	0.9576822916666666
ID413253	413253	2	0.9936634302139282	7.2489083683061715	74.22280108704298	0.0	224.0	224	1.5184735038284358	1		22868.438896189225	22978.0	15415.0	30349.0	1.7402882E7	2729.1954505158988	-0.981109541213695	-870.3759241446777	-0.005424550011596887	0.003755802127392126	1.554580788559619	1.4951107703063633	-0.28095486640925915	1.0397763292421938	7.243764274722119	10.087738274596926	0.8945128035555477	0.9700827498408655
ID415298	415298	2	1.0	7.394930773865866	74.09714521551476	0.0	235.0	235	1.5139831829954404	1		22870.69788918206	23034.0	15316.0	30695.0	1.7335989E7	2760.9748024441183	-0.9810414178140753	-857.2913800016082	0.013025794918602299	-0.004178760823686992	1.5664435617633774	1.48158434807037	-0.09583472948330014	1.0572759922872625	7.200986139241465	10.996808553196708	0.7482875341314595	0.952231301068509
ID390720	390720	2	1.0	9.121387073863861	74.3739302560402	0.0	105.0	105	1.537780054727702	1		23039.171794871818	23096.0	15597.0	31307.0	1.7970554E7	2704.109306440911	-0.9810552855913247	-882.4254706656156	-0.014973785474250238	-0.003769962688590027	1.5916176836003304	1.5091552345832955	-0.4359805386404742	1.0546414624071487	7.429136195138244	10.556067645564696	0.8378067498362453	0.9696029776674936
ID373325	373325	2	0.9957958459854126	9.416560888041943	71.6823649757801	0.0	14.0	14	1.4908214494581773	1		23275.990437158474	23363.0	16337.0	31415.0	1.7038025E7	2612.7346631223527	-0.9809850220585912	-919.1987164394037	0.004232067856832837	0.0031221425850452914	1.5437287755129625	1.4366432089281687	-0.9186959999370048	1.074538734404826	6.982342335673768	10.31559539479262	0.8245602652166182	0.945911139729556
ID382028	382028	2	0.9861805438995361	9.315417248521095	74.58678933822333	0.0	60.0	60	1.5014396099017462	1		23048.75268817203	23102.0	15989.0	30624.0	1.7148272E7	2618.9606936849545	-0.981050557247881	-911.2622695462891	-0.0014314181075720197	-0.0010625088702387047	1.5643421837491167	1.4462370499213042	2.6160616858474963	1.0816637451199573	7.082157985128596	10.736209969012231	0.7720998741791596	0.957583547557841
ID408138	408138	2	0.9907433390617371	7.3336790880883855	73.9708014795925	0.0	197.0	197	1.5049623488715635	1		22892.78150134046	23028.0	15249.0	30626.0	1.7078015E7	2724.369938461044	-0.9810871263879863	-871.7913108059296	0.0036934100276306584	0.008725227061528158	1.5744895800817205	1.4516228132479487	-0.23335495501294312	1.0846409726496804	7.115429868280196	10.332867864229971	0.8374699932010934	0.9664299548095537
ID392267	392267	2	0.9942100048065186	9.014193829715886	74.43079664245873	0.0	113.0	113	1.5159805231554888	1		23013.923684210524	23042.0	15587.0	30768.0	1.7490582E7	2722.4456366468753	-0.9810529655719239	-875.4123287678931	9.759752295483952E-4	-0.0016233984694432706	1.5827185260086565	1.4791524020237816	-0.5151420056723811	1.0700172097501077	7.219998643899551	10.557825732467464	0.8139505135312609	0.9565491183879093
ID411733	411733	2	0.9957515597343445	7.281917015813304	74.24272326411416	0.0	216.0	216	1.5239437061000303	1		22785.07291666667	22923.0	15590.0	30598.0	1.7498936E7	2701.349912656347	-0.9811208563855386	-876.6773638855445	-0.0026942591564491605	0.0053372328914866735	1.5705841686281627	1.4924005050561857	-0.1550211562832687	1.0523878565486238	7.2960486625318	10.558396348253167	0.8224351519240305	0.9654088050314462
ID387665	387665	2	0.9892448782920837	9.358091823250057	74.36488618505003	0.0	89.0	89	1.5392551438483706	1		23047.906410256408	23067.0	15844.0	31033.0	1.7977367E7	2701.354126788215	-0.9811149738221202	-886.5072050077056	0.009179001318365148	4.390901985953044E-4	1.611735788779408	1.4989245407206069	-0.44552677812227504	1.0752614591289347	7.443395573631794	10.919540309935813	0.7844626165399864	0.9542961608775136
ID400466	400466	2	0.9819480180740356	7.928045050560872	74.13660065622905	0.0	156.0	156	1.5249361801264922	1		22987.172774869094	23085.0	15901.0	30817.0	1.75622E7	2617.735312574998	-0.9811780046298996	-915.5287057405434	0.006191078275626726	0.020250779889291297	1.6606731502999674	1.438991180541301	-0.3598534841014559	1.1540537376158742	7.305554914860811	10.458039504097346	0.8393875389872184	0.9709412507896398
ID420434	420434	2	0.9949522614479065	7.640225045959956	74.14524613780924	0.0	263.0	263	1.5288996336732936	1		22798.831606217616	22923.0	15447.0	30740.0	1.7600698E7	2703.4613241435186	-0.9810689817811695	-874.0735876261754	-0.0039275958516202395	0.0018751586745202162	1.6062198050192733	1.4621621411588508	-0.4030954200134656	1.0985237271608252	7.343579924176938	10.776307984547476	0.7946533161006	0.9614187927815806
ID383568	383568	2	0.9957578778266907	9.223948031160214	74.45147700281085	0.0	68.0	68	1.530877512422244	1		23006.825806451605	23031.0	15794.0	30916.0	1.783029E7	2680.5241690830903	-0.9810705578673583	-889.6709296725732	-0.004844964817073883	0.007696650502071065	1.5959492432947737	1.4660029160846624	-0.4833747380286782	1.0886398831710147	7.362592428835032	10.752805995860712	0.8001971558228059	0.9669163545568039
ID374866	374866	2	0.9936445355415344	8.9175532415785	71.77356757860822	0.0	22.0	22	1.5470985329444207	1		23247.63969658657	23310.0	16501.0	30872.0	1.8388883E7	2634.0995171442655	-0.9810471912411453	-913.6776496047682	-0.007185484499350098	0.02324769338727389	1.5947935273456755	1.5264469185315388	-0.642651296447736	1.0447749659581265	7.5194455922640575	10.598965102606515	0.8411409194587331	0.972341733251383
ID385118	385118	2	1.0	9.209441619747805	74.36824973106826	0.0	76.0	76	1.5293943431616257	1		23090.191958495452	23142.0	15784.0	31714.0	1.7802538E7	2745.718705522714	-0.9811190806841453	-873.9771580086807	0.0010645956245084473	-2.39446480410734E-4	1.5924438529976586	1.500245455645018	-0.5791156108825511	1.061455541828654	7.348333050341471	10.070165526682716	0.9105954527305475	0.9791006966434449
ID422493	422493	2	0.9874775409698486	7.62845642753689	74.83353911416347	0.0	274.0	274	1.5119832043376804	1		22777.054376657863	22812.0	15761.0	30536.0	1.7173899E7	2632.2015863019224	-0.9811466528965067	-900.6454744270511	0.0014027456279153405	0.008327056947873923	1.6125862029497755	1.421959309026348	-0.3958389139670703	1.1340593171079942	7.181973634583439	10.494550225819339	0.8194566986845166	0.9599745870393904
ID417880	417880	2	0.9968680739402771	7.403358493569288	74.08856286917722	0.0	249.0	249	1.5209623983094467	1		22822.627785058994	22999.0	15231.0	30401.0	1.7413665E7	2703.1382608136696	-0.9810368715528245	-873.5800891957534	0.006047066170336459	0.012248282205756302	1.5851621634394797	1.4768032646482163	0.055368721059389475	1.0733739566976614	7.267529905544686	10.428725854195237	0.8397194051323355	0.9574201628052583
ID424536	424536	2	0.9781900644302368	7.709059876529015	75.32827568170899	0.0	285.0	285	1.500935686541388	1		22762.524966261808	22837.0	15298.0	30136.0	1.6867031E7	2497.08681152824	-0.9811152115722543	-947.1628932405288	-0.008997480105650183	0.007281876047680638	1.598683532101019	1.4107485460531475	-0.6944448781563917	1.1332165016747013	7.077404858964093	10.313852448094242	0.836068913439634	0.9631306597671412
ID398425	398425	2	0.979479193687439	8.693987194471843	74.58383839675808	0.0	145.0	145	1.513483436098515	1		22957.739072847704	23032.0	15914.0	30713.0	1.7333093E7	2623.5366661671173	-0.9810651990194401	-906.7949622975638	-0.005530553765975607	0.008215596590911143	1.5806923179541992	1.456470867076802	2.5421443484316795	1.0852893481671313	7.196233013076971	10.751970168744558	0.7822381265504601	0.9462499999999995
ID418406	418406	2	0.9898116588592529	7.450007474305727	74.13867213973023	0.0	252.0	252	1.5184735038284345	1		22803.804749340357	22933.0	15275.0	30808.0	1.7285284E7	2728.461913534835	-0.9810794171237243	-866.740452985513	-0.0058383520492967965	-0.009910127604363123	1.549219143011308	1.5277691942296014	-1.3131977358604026	1.0140400453568008	7.243764274722107	9.996877804848697	0.9108469447847494	0.9781771501925547
ID381031	381031	2	0.9821813106536865	9.359204056901554	74.55270288679426	0.0	55.0	55	1.5209623983094496	1		23083.786649214653	23128.0	16034.0	30823.0	1.7636013E7	2623.3720889226074	-0.981010867817808	-909.1715867240134	-0.0015148033721761702	0.006117697462900921	1.5717403739639446	1.463025394946134	-0.4595496724413959	1.074308333534985	7.267529905544714	11.291445524922917	0.7163043759479958	0.9514623522090858
ID405605	405605	2	0.9957506060600281	7.399139064289319	73.8805912872151	0.0	183.0	183	1.5164794471522627	1		22892.513797634718	23010.0	15174.0	30459.0	1.7421203E7	2693.5241071740556	-0.981060401273968	-880.4964040090578	-0.009725577493689894	0.017262325335429044	1.5859415886018031	1.454380929720153	-0.5391588769547785	1.090458184780355	7.2247517700640635	10.728691878092835	0.7887497753200067	0.9632446134347278
ID379489	379489	2	0.9541189074516296	9.28698332762911	75.15250755710633	0.0	47.0	47	1.5144827649866017	1		22984.71673254283	23057.0	16167.0	30407.0	1.74454E7	2444.362504396406	-0.9810827513599887	-975.3291550625045	-0.005462963030845483	0.004193393231154702	1.5740976189350218	1.4836236220860664	-0.552554071861381	1.0609817715909264	7.205739265406022	11.016002231510674	0.7461744549201274	0.9504702194357373
ID371811	371811	2	0.9883427619934082	8.968170258371666	71.63049493005029	0.0	6.0	6	1.5417104893934823	1		23188.310344827565	23299.0	16176.0	30642.0	1.8156447E7	2657.4671439086937	-0.9811115173352521	-906.4680435302864	-0.0046662125038288175	0.0064276301746236005	1.606448258917438	1.4980111704798125	-0.9853316820273996	1.0723873697169382	7.467161204454379	10.562719374724868	0.8410346863918335	0.9638036809815953
ID410208	410208	2	0.9916488528251648	7.420250580465552	74.00436681849133	0.0	208.0	208	1.5174768030293306	1		22846.015789473684	23013.0	15232.0	30141.0	1.7362972E7	2701.881909858908	-0.9811107047098957	-878.3677119887619	-0.0029231030433697724	-0.0015079950713300062	1.5790588471897016	1.5015596439532288	2.582657317632605	1.0516124707723475	7.234258022393086	10.768280208065185	0.783991154013125	0.9471064094586178
ID395361	395361	2	0.9957937598228455	8.671711802064056	74.15156408032186	0.0	129.0	129	1.52691919290202	1		22954.207301173425	23055.0	15433.0	30841.0	1.7605877E7	2735.555901242728	-0.9811232250622357	-872.2529755015875	0.0055207528545300035	-0.002767824036572008	1.580979338414324	1.4985593446304815	-0.45288441394889	1.0549994860591696	7.324567419518882	11.16954303630921	0.7377700709555272	0.9402074435631469
ID426593	426593	2	0.9785215854644775	7.748081816658455	75.82651988054342	0.0	296.0	296	1.4999273319186432	1		22782.797858099057	22895.0	15836.0	30017.0	1.701875E7	2497.9792188051815	-0.9810388248070777	-943.7765354550328	0.014615449116469167	0.0060859311392402055	1.5812502722186625	1.46464837638106	-0.759817957584649	1.0796108456595632	7.0678986066350635	10.301920938386434	0.8368810799281096	0.9532051282051287
ID396909	396909	2	0.9615001082420349	8.660348283115004	75.1104539761639	0.0	137.0	137	1.512483446933448	1		22860.458885941654	22946.0	15897.0	30307.0	1.7236786E7	2432.4554291172644	-0.9810806794986684	-974.6961196373968	-0.010044201045769271	0.010697332428618403	1.5930114713531893	1.4496257463310587	-0.37416255774650725	1.0989122367514745	7.186726760747955	10.466338349567907	0.8244255769130396	0.972347266881029
ID425069	425069	2	0.9802072048187256	7.802738489528176	75.27362276549295	0.0	288.0	288	1.4984135276655925	1		22762.861559139776	22863.0	15564.0	30560.0	1.6935569E7	2482.3341658249383	-0.981037438644551	-948.8229708233233	-0.01627014743430463	-0.002368829329153109	1.6032253452448997	1.3941999418659576	2.4326886459215133	1.1499249835709995	7.053639228141511	10.30691878146257	0.8343829085820823	0.9686684073107047
ID376937	376937	2	0.9704011678695679	9.531917834326695	72.27588385379654	0.0	33.0	33	1.536303549293891	1		23218.515384615417	23307.0	16698.0	31778.0	1.8110442E7	2636.9828810180516	-0.9811143522461958	-914.8394328534241	-0.015199496089033392	0.01608956343680568	1.602162204352845	1.4789034968120869	-0.9297265690637515	1.0833446589357951	7.414876816644714	10.318612777720588	0.875127183327402	0.9665427509293681
ID393834	393834	2	0.9947406053543091	8.876036392657989	74.10147695274895	0.0	121.0	121	1.5422010894025222	1		23004.706480304965	23040.0	15380.0	30919.0	1.8104704E7	2704.0387203244572	-0.9810426564840962	-880.5300816141896	0.015518332353676957	0.006752436799871322	1.6438261468706716	1.4494584242987176	2.8835736102102327	1.134096790438121	7.471914330618868	11.520259340921298	0.7074849993282867	0.951573849878934
ID413803	413803	2	0.9937360882759094	7.314947477277609	74.14784027969131	0.0	227.0	227	1.5169782070562756	1		22917.430647291945	23040.0	15444.0	30784.0	1.7348495E7	2749.3282160728677	-0.981085361358909	-864.7251279870801	-8.25399685638146E-4	-0.004888421882869046	1.575085005388408	1.4808506511324064	2.498589444220134	1.0636352856947056	7.2295048962285655	10.784153515368711	0.7811713325196072	0.9620493358633763
ID415848	415848	2	0.9952676892280579	7.357589834111033	74.13366520785583	0.0	238.0	238	1.5154814349038848	1		22857.269129287597	22996.0	15336.0	30609.0	1.732581E7	2753.273681358585	-0.9811004599502111	-861.9204767572639	0.03078868589718311	0.005290316429889998	1.5931450212712932	1.4913182051402096	0.04814022530765372	1.068279737872247	7.215245517735012	10.060336715279867	0.8958513334862941	0.9749518304431599
ID386679	386679	2	1.0	9.193836499956358	74.36658449650497	0.0	84.0	84	1.5323592461252187	1		23050.46761658033	23111.0	15837.0	31379.0	1.7794961E7	2717.9453768578373	-0.9810318628108621	-877.2582121886016	0.005913666041730209	0.0031317482112349073	1.609981973334005	1.4866265790525608	2.7992609532552497	1.0829767179058911	7.376851807328572	10.934061950627115	0.775385834569191	0.9423193685488761
ID375421	375421	2	0.987258791923523	9.021289517399955	71.73728791713955	0.0	25.0	25	1.5372880438193406	1		23300.04219948849	23366.0	16488.0	30868.0	1.8220633E7	2632.4937967194196	-0.9811221595244873	-920.0048561063727	-5.895091475385823E-4	0.014034820954864321	1.5857218658955867	1.5234368455424299	2.4313419545071175	1.0408845437442338	7.424383068973742	10.489995238508868	0.8478512280949911	0.9618226600985219
ID420991	420991	2	1.0	7.504710945539374	74.18975679466678	0.0	266.0	266	1.5194695508386784	1		22801.274869109962	22947.0	15323.0	30586.0	1.7420174E7	2702.7250027945242	-0.9810670465298561	-874.314311003713	-0.006166100488531992	-0.01276152580399411	1.5740027464700472	1.4950434815986036	2.5482692896039043	1.052814025707811	7.25327052705115	10.25608545787281	0.8665237648548648	0.9682741116751266
ID404092	404092	2	1.0	7.502012508400544	73.76450572489392	0.0	175.0	175	1.5114827961808863	1		22925.697211155366	23034.0	15442.0	30649.0	1.726305E7	2720.3764897460346	-0.9811127502236956	-875.5354415414531	0.009548410486286086	-6.910403811420018E-4	1.5826328770297258	1.4498058599745764	2.7414991619813147	1.0916171059327064	7.177220508418907	10.760921389978085	0.7788740522395226	0.961171228516867
ID388222	388222	2	0.9910743236541748	9.323641109783596	74.24055844721967	0.0	92.0	92	1.5288996336732954	1		23073.34715025904	23112.0	15747.0	31143.0	1.7812624E7	2735.934334169373	-0.9810808173481292	-874.6561226620717	0.010767511589610416	-0.004249039563967395	1.6056365121167313	1.483544759819102	-0.4573754131717701	1.0822973162687162	7.3435799241769555	10.669619972408748	0.8106246159667195	0.9614187927815807
ID389758	389758	2	0.9947253465652466	9.177209673431081	74.36162989945576	0.0	100.0	100	1.5284047640588838	1		23045.619480519515	23114.0	15832.0	31071.0	1.7745127E7	2723.2525014431026	-0.9810904240291973	-878.1277823106182	-0.007393735914684818	4.1395347644478114E-4	1.5847421453538735	1.4950553666597943	-0.693052579741326	1.059988934653607	7.338826798012439	10.810261901470044	0.7891581946181645	0.9478207489257211
ID382592	382592	2	0.988667368888855	9.410347791422959	74.51575492649849	0.0	63.0	63	1.5298888926792131	1		23042.00516129029	23106.0	15723.0	30893.0	1.7857554E7	2630.0342468318167	-0.9810750524501389	-908.3566695210038	0.003834601788123983	0.002524877575568668	1.6111223009892413	1.465779714336357	-0.490439759754377	1.0991571825093032	7.3530861765059985	10.11083408422204	0.9038691261238577	0.9735682819383267
ID418944	418944	2	1.0	7.499418681836712	74.1357804632124	0.0	255.0	255	1.516479447152261	1		22789.106719367595	22912.0	15098.0	30835.0	1.7296932E7	2749.835791296868	-0.9811654921359855	-863.452649013016	-1.0180425496156109E-4	0.005712598638594137	1.5701164725755825	1.4760522823023492	-0.22660769528122374	1.0637268688928225	7.224751770064046	10.342274545082446	0.8487908113686742	0.9669211195928754
ID408705	408705	2	0.9901116490364075	7.3884672289094375	73.95406098372598	0.0	200.0	200	1.5099805766980765	1		22857.613031914887	23010.0	15408.0	30296.0	1.7188925E7	2712.2015404946155	-0.9810765709818526	-873.8602454109906	0.013732747831114602	-0.004984631901359688	1.589261505662771	1.4531861954305296	-0.14856429487244657	1.0936392808162665	7.162961129925352	10.84286349074173	0.7656221302501138	0.9466080402010041
ID392845	392845	2	0.9923684000968933	8.931326511289019	74.27164581201215	0.0	116.0	116	1.5353184234796742	1		22995.397172236495	23030.0	15656.0	30885.0	1.7890419E7	2695.703375778767	-0.9810949273532288	-885.3836297847251	0.0075816229316055	-0.0033748176593343354	1.609906935941059	1.4870651804789186	2.7789926076619835	1.0826068400193316	7.405370564315661	10.679776603019072	0.815891338814508	0.9593596059113298
ID402574	402574	2	0.994964599609375	7.5386172601142185	73.91527390610567	0.0	167.0	167	1.513983182995442	1		22970.895640686904	23060.0	15282.0	30466.0	1.7388968E7	2704.293492209154	-0.9811055546630033	-882.1362895919681	0.01010284622393209	0.0023579644820626326	1.6328269855608886	1.4563910312919206	-0.11471505344831426	1.121146004388984	7.20098613924148	9.860553375419641	0.9306776025754956	0.9863281249999999
ID416398	416398	2	0.9936161041259766	7.325824852397474	74.13398255408168	0.0	241.0	241	1.5338395484309222	1		22822.74646074646	22985.0	15487.0	30706.0	1.7733274E7	2715.2717785248633	-0.9810656938833948	-871.030356268837	-0.001524768485605255	0.004321362729510651	1.5650964205357798	1.5342770580795453	-0.6877944155084554	1.020087221075189	7.391111185822102	10.791651803245529	0.7975239814238057	0.9575123152709346
ID377484	377484	2	0.9785341024398804	9.652264481959175	72.29459166166141	0.0	36.0	36	1.5456309292626904	1		23172.55837563452	23247.0	16632.0	31544.0	1.8259976E7	2611.9577497148966	-0.9811537429879797	-923.7400819354298	0.039361898250575296	0.0062164244925342884	1.6290172028182384	1.4915971771932632	-0.8693676954808305	1.0921294487051512	7.505186213770516	11.876132892972219	0.6686844728747243	0.9370919881305643
ID425615	425615	2	0.9708924293518066	7.683111485398895	75.50832047425928	0.0	291.0	291	1.4913287904459656	1		22770.472108843536	22878.0	15791.0	30125.0	1.6736297E7	2486.9867038979996	-0.9810452794052015	-947.7640530885546	-6.61193756508592E-4	0.01062765664021965	1.5555736734409131	1.432629587971056	-0.6772926144441618	1.0858170782609446	6.98709546183829	10.237945642403448	0.8376853150779233	0.9671052631578946
ID427151	427151	2	0.9666597247123718	7.654249270978902	76.17675933165314	0.0	299.0	299	1.5064695724329633	1		22718.55126498004	22860.0	15897.0	30114.0	1.7061632E7	2448.210575849582	-0.9810517305447602	-960.9133246577048	0.0038692307743865366	0.012648879185760173	1.5859660641022337	1.4337240876148531	-0.55572860961272	1.1061863839789778	7.12968924677377	10.47599424987197	0.8163754994447874	0.9721322099805576
ID391310	391310	2	1.0	9.107087181191929	74.42998534718126	0.0	108.0	108	1.5189716089767624	1		23025.41099476442	23066.0	15717.0	31268.0	1.7591414E7	2732.959722106687	-0.9810338700293272	-871.5843722753934	-0.011086781715329421	0.01593131126428743	1.6010630100404146	1.4568275181641765	-0.5151003940700885	1.0990065674061378	7.248517400886646	10.974667554437984	0.756269007418857	0.9621451104100947
ID410765	410765	2	0.9957737922668457	7.375414827122267	74.15094144030392	0.0	211.0	211	1.515980523155486	1		22853.639841688684	23053.0	15492.0	30508.0	1.7323059E7	2706.493518074173	-0.9810903625302617	-876.2018989399853	0.010590304543903325	-0.002049649093346161	1.5873993722582798	1.486109455461462	-0.11064879107450287	1.0681577769555106	7.219998643899525	10.209365310022822	0.8704613493170456	0.9687499999999998
ID397451	397451	2	0.9828994274139404	8.634877394670811	75.17735379478673	0.0	140.0	140	1.5044596054638943	1		22877.588785046744	23003.0	15839.0	30423.0	1.7135314E7	2470.9138525058033	-0.981047080618632	-958.5093980813755	0.010556578084317765	0.004722067220884168	1.608708499597178	1.4208654915757222	2.7292783849839495	1.1322032304501535	7.110676742115702	10.642678339204775	0.7888944975808596	0.9620578778135048
ID398984	398984	2	0.9949883222579956	8.611968096766851	74.1419664778903	0.0	148.0	148	1.533839548430923	1		22982.528423772645	23047.0	15905.0	31124.0	1.7788477E7	2664.1202545599117	-0.9810925667785189	-895.2645486202794	-0.0066165326354386995	9.606673746106122E-4	1.5831787172058074	1.4991730555815728	2.6327504439572555	1.0560346661190803	7.39111118582211	10.793836343040446	0.7972011959901182	0.9528186274509791
ID406153	406153	2	0.991782546043396	7.396051984910487	74.0353706674444	0.0	186.0	186	1.4979085862771442	1		22890.712938005407	22984.0	15560.0	30493.0	1.6984909E7	2708.756372862774	-0.9810913104376514	-876.9349236938993	-0.004487004459598665	0.007481524960928991	1.5907082465285147	1.4131736664320826	-0.4711621806642269	1.1256282821520893	7.0488861019769695	10.587274357384025	0.79024548319516	0.9586296056884289
ID373910	373910	2	0.9817780256271362	9.318880843249014	71.96381880259763	0.0	17.0	17	1.5274145438292155	1		23194.957087126175	23248.0	16128.0	31991.0	1.7836922E7	2681.221707694524	-0.9810781078893536	-897.0772955672134	0.02931630541041832	0.004909969828483473	1.650375046742369	1.430799899918988	-0.6722636423651237	1.1534632109184615	7.3293205456834265	10.910360295604265	0.7737406154519675	0.943119266055046
ID412318	412318	2	0.9957696795463562	7.258812577516168	74.25569253787981	0.0	219.0	219	1.5264236812248801	1		22846.812499999985	22994.0	15391.0	30527.0	1.7546352E7	2731.4069173907897	-0.9811228667417675	-869.4739292580972	-0.002348670868641043	0.00263858089350282	1.575935828983304	1.500211884494086	-0.3728401859485522	1.0504754996756704	7.319814293354373	10.252680915696835	0.8750543822505151	0.9802673456397195
ID380063	380063	2	0.9853882789611816	9.200921061753418	74.62990783497484	0.0	50.0	50	1.5214596886278908	1		23040.967362924264	23130.0	15979.0	31208.0	1.7649381E7	2604.8748247330823	-0.9810656344229719	-916.6238456731644	-0.005574831227141705	-0.014534588544554748	1.5782929222208542	1.5028147664441573	2.7748625955081945	1.0502245236485714	7.272283031709233	10.03917936776027	0.9067429957188259	0.9701965757767915
ID384153	384153	2	1.0	9.338838353310013	74.36527881258887	0.0	71.0	71	1.5303832823811399	1		23040.28719275554	23080.0	15754.0	31188.0	1.7810142E7	2713.2127315674875	-0.9810362260360752	-878.6062978221324	-0.008490198600020175	-0.0022829148390050226	1.60481855400254	1.5001120510447021	2.4651492795012593	1.069799121262254	7.3578393026705085	11.073970662104447	0.7539688878123021	0.9526153846153843
ID401051	401051	2	0.9944141507148743	7.716667336567264	73.9205931597001	0.0	159.0	159	1.5129835241324083	1		23013.24568393097	23109.0	15590.0	30953.0	1.7328974E7	2728.4799937927387	-0.9811913320374278	-880.0001761131724	0.003932019496421451	0.006997975894323756	1.6228068591772542	1.4224175713115448	-0.38661502839624295	1.140879367569215	7.191479886912451	10.773048138732236	0.7786655003935943	0.9630808402291534
ID414360	414360	2	0.9952793717384338	7.3551342674718025	74.11649599113284	0.0	230.0	230	1.5109822222985752	1		22915.8605577689	23064.0	15304.0	30889.0	1.7255643E7	2754.222311355863	-0.9810868381738416	-863.1981192414445	-0.005161357687970498	-1.4527566301958137E-4	1.5366965829120771	1.5112676678694532	2.5610652058770764	1.01682621522531	7.172467382254372	10.630422125636652	0.7975858218733389	0.9660691421254795
ID406694	406694	2	0.9899423718452454	7.3989543184453614	74.04296346658823	0.0	189.0	189	1.5184735038284354	1		22885.45238095236	23021.0	15605.0	30663.0	1.7301402E7	2696.538039853773	-0.9810635833326122	-879.3915743412538	-0.013069063489990948	0.0017053783890529743	1.5811294788911137	1.4792914436911688	-0.5329640020018079	1.0688424418557008	7.243764274722115	10.385256306630923	0.8439947293276567	0.9627289955780151
ID407207	407207	2	0.9877972602844238	7.3907749501656745	74.10003048700293	0.0	192.0	192	1.5154814349038848	1		22873.675461741415	22983.0	15687.0	30748.0	1.7338246E7	2663.8192236386217	-0.9811185690927309	-892.375819114743	0.002844778272475287	-0.001884705363972544	1.591009249055307	1.4512923209744295	-0.5501394424173818	1.0962707003004526	7.215245517735013	11.293564299107985	0.7108842954057265	0.9511278195488704
ID395941	395941	2	0.9649704098701477	8.756315218496102	75.12509782537758	0.0	132.0	132	1.4968981925120735	1		22905.40866035182	23016.0	15823.0	30405.0	1.6927097E7	2488.1258356911617	-0.9810017847010336	-950.7201350642938	-0.005111617121538952	0.005000325430433769	1.6033750079082085	1.4026287423452237	-0.5259545750890511	1.1431214543823855	7.039379849647963	10.36456436603497	0.8234593379970572	0.9610642439974045
ID409251	409251	2	0.9949802160263062	7.4216388401852065	73.9630478535763	0.0	203.0	203	1.5104814825259854	1		22849.20424403184	22967.0	14899.0	30492.0	1.72283E7	2734.8023040358726	-0.9810897960300887	-866.9372898803307	-0.020313810115159963	0.016967751473636015	1.5901329681090104	1.4591658405368078	-0.2769371960573757	1.0897547927273445	7.167714256089865	10.13790074613677	0.8763840758145681	0.9735313105229171
ID421550	421550	2	1.0	7.528187496575168	74.22633636252692	0.0	269.0	269	1.5328528390663894	1		22779.259020618545	22872.0	15517.0	30735.0	1.7676705E7	2680.8142429269137	-0.9811132181163056	-882.8034635351952	0.0017237286469584637	0.01468916327415266	1.6110334807402424	1.4829245432984606	-0.28405179322900015	1.0863893837489733	7.38160493349308	10.63441049116448	0.820226547369082	0.9663970130678275
ID378027	378027	2	0.9767740964889526	9.71351691519466	72.37690392393708	0.0	39.0	39	1.5353184234796764	1		23128.676056338038	23237.0	16565.0	31435.0	1.8063496E7	2593.331669889945	-0.9810786517952784	-924.8567124402995	0.004463863046699819	-5.281440699463059E-4	1.6068440295390736	1.4712486270110812	-1.1118225319584216	1.092163486197069	7.405370564315683	10.747194937206213	0.8056870937418618	0.9534883720930233
ID381611	381611	2	0.9834611415863037	9.372169752741847	74.59941860686664	0.0	58.0	58	1.5089782662147826	1		23053.472148541117	23130.0	15971.0	31034.0	1.7382318E7	2634.8565816246187	-0.9810028996165798	-903.6335210245045	-0.009558773044188621	-0.004355468586293576	1.5756499577860787	1.4499193317781043	-0.4523525415418859	1.0867156008284855	7.153454877596334	10.6046738720842	0.7993391270568722	0.9641255605381165
ID423080	423080	2	0.9806624054908752	7.565590261024019	75.12420077880228	0.0	277.0	277	1.4923429549905454	1		22767.93360433601	22812.0	15146.0	30364.0	1.6802735E7	2527.389578412342	-0.9810786001321193	-934.1830013572959	-0.016727621060825613	0.0030864912541989876	1.6109049499102603	1.3813554549219487	-0.7817957072873343	1.1661769924391272	6.996601714167316	10.774717368721962	0.7573301418019661	0.9608355091383803
ID375989	375989	2	0.9728931784629822	9.311831497842194	72.14074384999611	0.0	28.0	28	1.5402377517644998	1		23250.17984693879	23319.0	16864.0	31664.0	1.8228141E7	2644.9959630399353	-0.9811107470485096	-913.1340747924509	0.0035989470292939023	0.0017412353302146165	1.606743854415473	1.4969775199982693	2.3812502925078944	1.07332530579172	7.452901825960843	11.05248053856873	0.7666828467983399	0.953771289537713
ID394422	394422	2	1.0	8.766749450550122	74.0595317995648	0.0	124.0	124	1.5264236812248797	1		22985.589843749996	23100.0	15363.0	30752.0	1.7652933E7	2754.2100971408613	-0.9811137798456233	-867.0874691209964	0.003802843421389845	0.010921966050803176	1.5880583246690647	1.4803538129571105	2.7709813546265067	1.072755925488385	7.3198142933543675	10.521054536335424	0.8309815538516149	0.9595015576323975
ID388791	388791	2	0.9962823987007141	9.284954720468853	74.22057668159732	0.0	95.0	95	1.5239437061000298	1		23062.556135770217	23097.0	15686.0	31110.0	1.7665918E7	2747.0034766571066	-0.9811209585170585	-872.6113139397218	-0.017642296207967055	0.007947847548732115	1.586996758976695	1.4732294948333804	-0.384011506122061	1.0772230426707425	7.296048662531796	10.719294620596932	0.7979306924691545	0.9715189873417717
ID383158	383158	2	1.0	9.275377506317552	74.40496640023065	0.0	66.0	66	1.531865494140071	1		23007.764175257744	23054.0	15710.0	30877.0	1.7854025E7	2661.854832290053	-0.981025577486614	-893.7824227520822	-0.002071285422429298	-0.006605521951817362	1.591936761942328	1.493220556661053	-0.2975451694737612	1.0661095943535706	7.372098681164054	10.594989399820692	0.8252773974477643	0.96998123827392
ID404661	404661	2	0.9926003813743591	7.51175687257114	73.7574478580384	0.0	178.0	178	1.5124834469334467	1		22958.51651254953	23079.0	15346.0	30308.0	1.7379597E7	2718.1687154041015	-0.9811135982069222	-877.5411254970315	-0.012815611867527684	-0.017529614660520738	1.6086149662635356	1.438952911944676	2.83455439234438	1.1179066061929501	7.186726760747943	10.972615940496526	0.7501025475144047	0.9515418502202634
ID419504	419504	2	1.0	7.606409405265111	74.08968727779796	0.0	258.0	258	1.5293943431616241	1		22797.650711513572	22914.0	15201.0	30584.0	1.7622584E7	2693.4358822761646	-0.9809939121701738	-873.749680485262	-0.0038247088008490117	-0.019506443680732337	1.5689220887864939	1.529801044242074	-0.18180431815462667	1.0255726355343169	7.348333050341454	10.215424458110888	0.8848830221429486	0.9753943217665615
ID385714	385714	2	1.0	9.159814063631458	74.34661877348505	0.0	79.0	79	1.5348256234594435	1		23079.648717948698	23121.0	15615.0	31520.0	1.8002126E7	2735.525514972653	-0.9810497460804471	-873.5633724882479	0.001488974684706252	0.00628612948109161	1.60721265511744	1.4830312089462523	-0.5829647334401153	1.0837348839471983	7.400617438151151	12.04972620894366	0.6405063807401457	0.9436363636363633
ID370873	370873	2	0.9952937364578247	8.901339118583035	71.68735193150857	0.0	1.0	1	1.5372880438193404	1		23145.074550128546	23224.0	15949.0	30862.0	1.8006868E7	2662.377777129789	-0.9811272432168567	-903.8760770023381	0.0037180593021369913	0.008690589531116408	1.5761231746118687	1.5262576803058132	-0.5012670100379841	1.032671740132416	7.424383068973741	10.698609621931341	0.8151087472402803	0.9547677261613691
ID372411	372411	2	0.9853854179382324	9.26387010588518	71.6149500911594	0.0	9.0	9	1.5338395484309246	1		23190.63320463324	23287.0	16335.0	31621.0	1.8019122E7	2617.2120132397645	-0.981113239603571	-920.5881135572262	-0.003555669010291943	4.478855216783729E-5	1.588255859437153	1.5135443467658523	2.2560198986686624	1.0493619581289075	7.391111185822124	10.233638989765117	0.886868877712386	0.964042157470552
ID391872	391872	2	0.9967889189720154	9.03993675732789	74.41204257750888	0.0	111.0	111	1.5333462731171776	1		23015.646451612887	23040.0	15573.0	31144.0	1.7837126E7	2699.547134268858	-0.981075136327056	-883.9582802699567	0.008007779947981434	0.003165835830474012	1.629020384938027	1.470954571087266	-0.25479117976515003	1.1074579847383903	7.386358059657607	10.65344644474297	0.8178242171762236	0.9610389610389609
ID403139	403139	2	0.9915614724159241	7.496660343474493	73.8372065717949	0.0	170.0	170	1.5044596054638926	1		22965.65461847391	23066.0	15340.0	30367.0	1.7155344E7	2727.116419161752	-0.9810969319413804	-874.147593518843	-0.0033300142232885912	0.005130686409672956	1.5852020989043458	1.439783793957856	-0.4088678427779573	1.1010000984569677	7.110676742115686	10.731482704310352	0.775892117472272	0.9504447268106742
ID387267	387267	2	1.0	9.273647492805768	74.37576916128336	0.0	87.0	87	1.551980522146853	1		23068.183417085424	23102.0	15984.0	31263.0	1.8362274E7	2698.7425301986973	-0.9809878519412069	-882.0930084782242	0.008430036480527274	0.002391320975773224	1.6270178337528651	1.5057594717497056	-0.5230812432966105	1.0805297023051472	7.566976853909208	11.787999296922216	0.6843087087424615	0.937021777516186
ID399553	399553	2	0.9811035990715027	8.182100392159574	73.99037113832284	0.0	151.0	151	1.5348256234594424	1		22948.86872586872	23007.0	16256.0	31000.0	1.7831271E7	2590.2199575752616	-0.9812150566443483	-925.5693103457634	-0.006179551660705974	0.0027457123104193478	1.6375232359378793	1.458617954543061	2.5870636083549567	1.1226539690105923	7.40061743815114	10.68803007892848	0.8141088652441324	0.9599260172626383
ID416961	416961	2	1.0	7.39077281772033	74.16011034623415	0.0	244.0	244	1.5094795046495355	1		22822.19281914895	22993.0	15266.0	30957.0	1.7162289E7	2752.8083791089	-0.9811559341511268	-863.3259716835476	0.00372138669258191	-0.0054270397926204725	1.5527491436070722	1.4876139135612367	-0.24562279834788314	1.043785036864778	7.158208003760824	10.292108224285085	0.8491912086840603	0.9616858237547875
ID401615	401615	2	0.996846079826355	7.603235789855859	73.75749669164587	0.0	162.0	162	1.5159805231554893	1		23019.234519104077	23125.0	15421.0	30636.0	1.7471599E7	2741.922264066611	-0.9811344702017275	-873.2231953091231	-0.006471431199567423	0.011358636358859983	1.6098820343566855	1.4477542906077248	-0.28589087003242963	1.1119856765756186	7.219998643899557	10.2940327559663	0.8562013106545915	0.9737179487179487
ID384724	384724	2	1.0	9.253621409033146	74.33418191183144	0.0	74.0	74	1.5367958753918642	1		23092.416879795393	23113.0	15649.0	31314.0	1.805827E7	2736.028217093879	-0.9810928158959777	-875.9151846713775	-0.0044221656855205176	0.00816343912447244	1.568287097611689	1.5156726473555413	-0.4814349232798008	1.0347135975224904	7.419629942809213	10.466293730931708	0.8511503294567981	0.9635802469135798
ID405204	405204	2	0.9917641282081604	7.4276882036211465	73.8727557490823	0.0	181.0	181	1.5139831829954424	1		22942.937994722957	23063.0	15340.0	30762.0	1.7390747E7	2716.465044068906	-0.9810306463236063	-873.5845545140078	-0.004058678848308978	0.012006581969337559	1.613852873211899	1.4516818890405832	2.8377448845221442	1.1117124801208995	7.2009861392414845	10.575244604771544	0.809135016409098	0.9594680177327417
ID409812	409812	2	0.9921263456344604	7.429098406770727	73.99655715416941	0.0	206.0	206	1.5154814349038863	1		22863.65963060688	22956.0	15449.0	30448.0	1.7330654E7	2718.3758988271966	-0.9810766709550977	-872.1107472063906	-0.006944141912742478	-0.008186944368476319	1.549841005923499	1.5042409854490808	-0.3351446415647398	1.030314305297834	7.215245517735027	10.256712071906868	0.8618757263284442	0.9625871908687376
ID390353	390353	2	1.0	9.041215873724608	74.32670753551584	0.0	103.0	103	1.536795875391864	1		23027.42966751918	23045.0	15891.0	31315.0	1.800745E7	2707.3081957217037	-0.9810740381901865	-881.8233330438525	0.011363481273252804	-0.012122341256345735	1.6002816555613457	1.5137583600962918	2.492611339266435	1.0571579307146155	7.4196299428092125	10.297221787104634	0.8793301725327868	0.9695652173913037
ID378576	378576	2	0.9667424559593201	9.733089855094232	72.88794788226203	0.0	42.0	42	1.61316562178968	1		23085.45571095572	23084.0	17043.0	31960.0	1.9807321E7	2516.7729432008346	-0.9810774701018529	-951.1489081240377	0.0015284901555676154	-6.785418890641283E-5	1.6405604899588855	1.596645823828518	0.04555102296920245	1.0275043253018172	8.175377002967249	11.257398769070234	0.8106652416278319	0.9576837416481069
ID398035	398035	2	0.9723495841026306	8.616786648776655	75.14678462920969	0.0	143.0	143	1.493862910864062	1		22900.765582655822	23014.0	15870.0	30239.0	1.6900765E7	2441.4837544543097	-0.981036810396347	-970.5101324748138	-0.008155917498509318	0.003264521247166479	1.6030325495125572	1.4256173223824875	2.6491933622381154	1.1244480018197127	7.010861092660872	10.638524673323142	0.7784279410001176	0.9672131147540988
ID414931	414931	2	0.9955766201019287	7.384948821322969	74.10978446907437	0.0	233.0	233	1.5244400238810105	1		22871.725974025947	23010.0	15452.0	30571.0	1.7611229E7	2728.421471923503	-0.9809643129288526	-863.9768931615391	0.0021475747838521526	-4.8205146284472766E-4	1.5728543508914161	1.5078588906307435	-0.2016969358708716	1.0431044712900719	7.300801788696304	10.435378188252695	0.842488605769541	0.963009404388714
ID374483	374483	2	0.9924401640892029	8.932478366955829	71.80909645895174	0.0	20.0	20	1.526423681224882	1		23219.872395833336	23284.0	16584.0	30671.0	1.7832862E7	2684.3972068976755	-0.9810798701088566	-897.063729545738	0.002805093746636671	-0.017668953903316607	1.5725704246621572	1.5110779479910526	-0.9632321444023936	1.0406944438259176	7.319814293354391	10.271725343912157	0.8718125779944461	0.9655172413793102
ID411345	411345	2	0.9928573369979858	7.351377212879713	74.24732536826332	0.0	214.0	214	1.518473503828436	1		22845.196850393706	23009.0	15351.0	30642.0	1.740804E7	2723.62711862401	-0.9810777243820721	-869.7757630733481	-0.00498178946791636	0.003260327400952675	1.549977308794888	1.5039157139433508	-0.31959459883021024	1.0306277768258443	7.24376427472212	10.19434983155725	0.8759011720057243	0.9700827498408655
ID380639	380639	2	0.9811080694198608	9.337429342268493	74.54836911912035	0.0	53.0	53	1.522453781964026	1		23040.131339401796	23111.0	16246.0	30770.0	1.7717861E7	2598.7889752104566	-0.9810390946467636	-917.4262757833351	0.0034386921419885977	0.002187565269996358	1.577283301242198	1.4780559303185308	-0.43482018248952337	1.067133705084004	7.281789284038262	10.848560519803076	0.7775059823287992	0.9352869352869357
ID426205	426205	2	0.9791814684867859	7.577261029224535	75.60891751125035	0.0	294.0	294	1.4989182989541794	1		22717.47510094212	22808.0	15559.0	29820.0	1.6879084E7	2470.5424912756735	-0.9810462351300329	-951.9008516025046	-3.8464149593039914E-4	0.0022866494572521046	1.5981059164729432	1.4226662553324818	-0.7496812903342587	1.1233175106831086	7.058392354306029	10.780515963322271	0.7631968440469391	0.9464627151051627
ID420058	420058	2	1.0	7.692021569335277	74.13668152398682	0.0	261.0	261	1.5139831829954402	1		22780.610889774234	22946.0	15499.0	30585.0	1.71538E7	2725.570130917836	-0.9811465635373826	-869.9241066996693	-0.0024327015770246522	-7.600052902960194E-5	1.5725944557463956	1.475829505223135	2.818998066609625	1.0655664832426768	7.200986139241463	10.463820036820652	0.8264590038194531	0.9736503856041131
ID407771	407771	2	0.9907360672950745	7.350649408885104	74.13153956100943	0.0	195.0	195	1.5274145438292115	1		22869.268578878757	22983.0	15429.0	30406.0	1.7540729E7	2667.1267425697047	-0.9811696429481714	-893.5609156009218	-2.3749342844294098E-4	0.00437566955334166	1.627590974805757	1.4612951341652443	2.8599280277403496	1.1138003109382202	7.329320545683389	10.596880253126804	0.8201957722804487	0.964956195244055
ID372954	372954	2	0.9852810502052307	9.311775334240789	71.68634910415788	0.0	12.0	12	1.5313715829571095	1		23162.583011583003	23225.0	16240.0	31833.0	1.7997327E7	2622.0826372989136	-0.9811324846333447	-918.7208073573571	0.0044350093389202445	0.007258463953703256	1.5923624192048693	1.4787988416828866	-0.8637467582663613	1.0767944728660637	7.367345554999551	10.956851636710567	0.7711686077045972	0.9567901234567904
ID423654	423654	2	0.9886104464530945	7.803876385528083	75.49865959222788	0.0	280.0	280	1.4837004601624828	1		22751.9958677686	22829.0	15516.0	30060.0	1.6517949E7	2513.969423726385	-0.9811275703660983	-940.9946833779451	-0.014061078888149966	0.011010821100105476	1.633892764650273	1.3911824331144185	-0.7684944134899082	1.174463338350602	6.915798569370554	10.07137861874275	0.8567899301641332	0.957867017774852
ID394981	394981	2	1.0	8.69434739533281	74.10318240660439	0.0	127.0	127	1.5194695508386777	1		22979.4255599473	23067.0	15393.0	30685.0	1.7441384E7	2769.4829298277045	-0.9811359025712355	-863.1049519035204	0.007138100067078753	0.010366846303069744	1.5770855038061973	1.463393523990464	-0.46244975300726787	1.0776906402494604	7.253270527051143	10.884403561843802	0.7693686188105067	0.9549436795994987
ID396517	396517	2	0.9769288301467896	8.619373497892242	75.1209215488331	0.0	135.0	135	1.4892983895174432	1		22874.27482993197	22975.0	15786.0	30554.0	1.6812592E7	2490.437985095817	-0.9810202067208547	-949.4849246523946	-0.0028064121491473627	-4.484717725816153E-4	1.6040354333307865	1.418407276304349	-0.6018818581955772	1.1308708437467203	6.968082957180227	9.93123881706401	0.8878024218747919	0.9676567656765678
ID412901	412901	2	0.9905691146850586	7.236110311343657	74.24985174736423	0.0	222.0	222	1.5387636045914337	1		22853.89158163262	22988.0	15333.0	30196.0	1.7917451E7	2679.5413886268934	-0.9810700010032404	-884.0546116927364	0.028516757428409156	0.00537764360173894	1.6339325693226632	1.4952829305384954	-0.09677578497587255	1.092724685042874	7.438642447467274	10.604172795199208	0.8312850231968305	0.9542682926829261
ID393443	393443	2	0.995540976524353	8.870566311107707	74.14338823025612	0.0	119.0	119	1.5249361801264931	1		23020.28906249999	23075.0	15365.0	30959.0	1.7679582E7	2728.225845810281	-0.98102118861762	-872.3079437198858	0.011574080645282077	-0.008839926949577682	1.629146332302551	1.4482113420281753	-0.4029161785890311	1.1249368686900227	7.30555491486082	11.01150684468483	0.7571284532630429	0.9337788578371794
ID422112	422112	2	0.9949571490287781	7.543736062813129	74.27268413142927	0.0	272.0	272	1.513483436098514	1		22803.593915343918	22923.0	15333.0	30693.0	1.7239517E7	2711.773494206966	-0.9810317304268839	-869.8316860105544	0.0027010212482002933	-0.009264505552871553	1.561072718228885	1.4908985210992893	-0.2509031417068348	1.0470683927420184	7.196233013076961	10.02879044072565	0.899120642069585	0.9736334405144692
ID371426	371426	2	0.9916041493415833	8.909124225695965	71.67983438103872	0.0	4.0	4	1.5269191929020225	1		23161.996113989644	23259.0	15971.0	30546.0	1.7881061E7	2687.4423221243146	-0.9810133323921988	-890.6211208775333	0.016861356392990242	0.007868589192142778	1.5703972744381622	1.5201476665691716	-0.670711722165682	1.0330557412112464	7.324567419518904	10.774441494589384	0.7928705927417291	0.9419315403422983
ID379118	379118	2	0.9558720588684082	9.289725991028595	75.46565669718758	0.0	45.0	45	1.521956816459694	1		22962.7222946545	23026.0	16345.0	30581.0	1.7612408E7	2415.6705440411884	-0.9810375577921795	-983.5739762662334	0.014185063063437616	-7.583681050076504E-4	1.5904563767002422	1.4842414930288235	-0.46897406938790515	1.0715617264240949	7.277036157873762	10.82435405890198	0.7804775550056801	0.9358190709046461
ID417514	417514	2	0.985792338848114	7.436764990898897	74.20239366739645	0.0	247.0	247	1.5199673295746656	1		22816.237532808405	22969.0	15389.0	30499.0	1.7385973E7	2738.789611995308	-0.9811084739543855	-865.2972801516704	-0.0011085975413718985	0.0041912306286480995	1.5587384549712762	1.4816646071950947	-0.45280743268213164	1.0520184172598197	7.258023653215668	10.210504168149875	0.8748505502556312	0.9726114649681527
ID415467	415467	2	0.9904826283454895	7.3645902346229395	74.10451824010629	0.0	236.0	236	1.520464945344936	1		22851.070773263436	22988.0	15168.0	30822.0	1.7435367E7	2745.4166554063277	-0.9811553726539946	-866.7194041212131	0.006365720881656675	0.0034486225508518257	1.5729735416130306	1.4939088774292337	-0.2696097108203417	1.0529246899716225	7.262776779380168	10.441902667205422	0.8370536202218892	0.9604022627278441
ID386283	386283	2	0.9950337409973145	9.218473527740205	74.30604178015541	0.0	82.0	82	1.5441619307404615	1		23075.104725415033	23112.0	15850.0	31318.0	1.8067807E7	2719.145839493616	-0.9810326398390955	-877.8448006766806	-0.0014899740519700973	-0.0013773382704035672	1.6383180424505714	1.4750692169860722	-0.6541774780914869	1.1106719763280375	7.490926835276952	11.202749031841336	0.7500603454870297	0.9397734048896842
ID376565	376565	2	0.9760981202125549	9.369859411741011	72.35497122735242	0.0	31.0	31	1.536795875391866	1		23205.251282051297	23288.0	16576.0	31405.0	1.8100096E7	2643.405755969284	-0.9811358909745803	-913.1566898284005	0.02792062673588872	0.011496770011607423	1.5737156480252659	1.5316717236856268	2.583347443581107	1.0274496967525586	7.419629942809231	11.043991795319158	0.7644339357300194	0.9623921085080148
ID400119	400119	2	0.9737442135810852	8.060679895789018	74.1454083415721	0.0	154.0	154	1.4984135276655888	1		22980.15582655828	23095.0	15980.0	31042.0	1.6959355E7	2677.275844941075	-0.9811337863752897	-892.7571331384194	0.009081140751593825	0.003547870271261035	1.6120698236075084	1.4266881299903278	-0.30088465313794777	1.1299384846066094	7.053639228141475	10.350010328408228	0.8274495816809034	0.9537275064267353
ID413436	413436	2	0.9937174916267395	7.257753488165106	74.17980197201587	0.0	225.0	225	1.5259280086411908	1		22882.966189856947	23017.0	15483.0	30538.0	1.7597001E7	2727.9847503852643	-0.9812247492222295	-876.7648363185053	0.005685926530871877	3.7017217449476867E-4	1.5674788651588791	1.5033879229720655	-0.5209948246386242	1.0426310077442364	7.315061167189857	10.966528136475908	0.7643451453567409	0.9505867819641739
ID389369	389369	2	0.9968634843826294	9.219535919037265	74.33332544887509	0.0	98.0	98	1.5288996336732956	1		23048.62742561448	23088.0	15699.0	31208.0	1.7816589E7	2710.506092615724	-0.9810444166259863	-880.1895158267255	-0.011336235643614632	-0.0044242257281582225	1.5811332373596936	1.488274445134515	-0.5634113613258356	1.0623935944937801	7.343579924176958	10.404267978141938	0.8525004771058458	0.9650218613366645
ID424187	424187	2	0.9759392738342285	7.744843742760988	75.3664376824221	0.0	283.0	283	1.4918359588981194	1		22750.244594594617	22831.0	15545.0	30140.0	1.6835181E7	2498.854137055476	-0.9810692783024538	-943.6428746416603	-4.3513901490565415E-4	-0.0023868003644428445	1.6121711326624741	1.4036772226487706	-0.7596610438191369	1.1485340836551232	6.991848588002808	10.2677722861135	0.8333921815859988	0.962066710268149
ID403704	403704	2	0.9957696795463562	7.479074307607479	73.81267157556395	0.0	173.0	173	1.502446949572195	1		22961.016085790885	23061.0	15497.0	30638.0	1.7128918E7	2721.8324058212115	-0.9811172946553319	-876.6302102412545	-0.0027443088828114246	-0.010210611972330192	1.5805803363464193	1.4376713582307368	-0.39939468214099993	1.0994030918801587	7.091664237457622	10.320149472963887	0.8367313754754969	0.9644473173884941
ID375045	375045	2	0.9907400012016296	8.925843484720234	71.76566096520686	0.0	23.0	23	1.5382719082681	1		23235.177749360595	23296.0	16432.0	30590.0	1.8169909E7	2655.730614909294	-0.9810820633633489	-907.4517531852323	0.008446876946304518	-7.901775114263268E-4	1.5642180164943429	1.532362195777231	-0.8254284753983999	1.0207887017866257	7.433889321302772	10.711265924758628	0.814224848140406	0.9438744719372361
ID390917	390917	2	0.9968205690383911	9.124474759920618	74.36789010048123	0.0	106.0	106	1.538763604591434	1		23041.637292464904	23110.0	15708.0	31182.0	1.8041602E7	2712.5838671940555	-0.9810258265635672	-878.3704803700089	0.007331946987453932	7.93240487782343E-4	1.6280520947907355	1.4703435138515246	-0.4880114893273421	1.1072596841850226	7.438642447467276	10.719578638161227	0.8134823206349994	0.9571865443425076
ID373510	373510	2	0.9873049259185791	9.33031980262243	71.82994145356916	0.0	15.0	15	1.5174768030293326	1		23142.358366271434	23184.0	16103.0	31770.0	1.756505E7	2671.5121893789824	-0.9810771499121301	-898.2496611222396	-8.720602173709795E-4	-0.0010561704043712393	1.6577688470367464	1.4425612098969338	2.316684051179408	1.149184405946413	7.234258022393107	10.36737590209742	0.8457970527961473	0.9572327044025155
ID424705	424705	2	0.983824610710144	7.779585428667566	75.30305497513879	0.0	286.0	286	1.485738511205838	1		22752.898630136966	22826.0	15250.0	30058.0	1.6609616E7	2512.0689641794747	-0.9810912668840004	-939.9010773235652	-0.0019352303006517535	0.013959861895581897	1.6018108164407192	1.381666068590357	-0.634284931428138	1.1593328177154734	6.934811074028617	10.739083219404638	0.7556315493004278	0.9517286366601432
ID387855	387855	2	0.9926072359085083	9.344593965712141	74.38028820709457	0.0	90.0	90	1.5466094864542677	1		23055.46666666666	23111.0	15970.0	31283.0	1.8329096E7	2661.1350833473302	-0.98104655306475	-896.8883953929601	0.0155582417317037	-0.011937547537512036	1.6335511169947823	1.4900711442742738	-0.5529844367100908	1.0962906860332424	7.514692466099539	10.987618518878053	0.7821930103033696	0.9605103280680442
ID402188	402188	2	0.9907981753349304	7.59839076131131	73.9092039691314	0.0	165.0	165	1.523447226625672	1		22998.99215686274	23071.0	15458.0	30776.0	1.7594229E7	2723.1074118327015	-0.9810963742506595	-876.6789699081276	0.014334240169052468	0.005762833382325911	1.6383676868505714	1.448460820443427	-0.2575698995126199	1.1311094257620353	7.291295536367286	9.987900127343224	0.9184725551720422	0.9833333333333327
ID392462	392462	2	0.9952344298362732	8.971085822963154	74.39991444133226	0.0	114.0	114	1.5353184234796744	1		22995.23559539051	23023.0	15795.0	30841.0	1.7959279E7	2650.4432586834555	-0.9809923014423905	-895.540871189092	0.008274616809878652	0.005466939363613273	1.6120512671300333	1.4689533668113846	-0.4900792544313366	1.0974148693564503	7.405370564315665	11.268405427830581	0.7328780780273434	0.9575906576521208
ID408330	408330	2	0.9925383925437927	7.363474586236138	73.9505945852636	0.0	198.0	198	1.5164794471522622	1		22880.05118110235	23037.0	15357.0	30427.0	1.7434599E7	2692.6958624934873	-0.9810631090684535	-880.4160510346671	0.007736494860865517	0.009593145355067022	1.581145264803382	1.4769694246977643	-0.3076299406702207	1.0705335116378156	7.224751770064058	10.828558275865587	0.7742683696839182	0.9348093480934805
ID382219	382219	2	0.9821057319641113	9.349909722491633	74.5660081369959	0.0	61.0	61	1.5084768612279498	1		23038.863213811404	23115.0	16115.0	31063.0	1.7348264E7	2600.4467918357627	-0.9809994517225614	-914.8411717537979	0.008348425336136221	-4.220001347956052E-4	1.5690204512891237	1.4765575109335305	-0.4198585211408392	1.0626206156353064	7.148701751431819	10.411551724423601	0.8287167566205411	0.9659601798330124
ID418056	418056	2	0.9957674741744995	7.42627219328092	74.18666511275248	0.0	250.0	250	1.5199673295746656	1		22797.588466579276	22913.0	15404.0	30840.0	1.739456E7	2710.3480587273025	-0.9810809585288087	-872.3676594594777	-0.005216595559427259	0.0034243127009532873	1.573669833413962	1.5125615126550083	-1.1906958335953044	1.0404005524718727	7.258023653215668	10.541609994806597	0.8207565434677359	0.9597737272155858
ID422678	422678	2	0.9859732985496521	7.584170100737546	74.90214260904646	0.0	275.0	275	1.5049623488715653	1		22780.177807486638	22808.0	15748.0	30662.0	1.7039573E7	2610.1179868779564	-0.9810669884042381	-904.4944938339897	4.185122232571164E-4	0.0039590274164090535	1.5970199740888158	1.4097984337792124	-0.49824502031623463	1.1328002186863857	7.115429868280213	11.048987324062017	0.732429884205695	0.9602309172546503
ID426774	426774	2	0.979362964630127	7.843014383587991	75.941472390078	0.0	297.0	297	1.5014396099017477	1		22762.73726541555	22905.0	15869.0	30097.0	1.6981002E7	2516.5366134533047	-0.9810795991059906	-938.0481659842286	0.006903104202346462	0.004965485294604995	1.5556582844313664	1.4573020996363502	-0.7242943093690992	1.0674919667099634	7.082157985128611	10.243842855277599	0.8481050698819212	0.9687906371911573
ID400661	400661	2	0.9822743535041809	7.8855357385555624	74.15777853060357	0.0	157.0	157	1.5149821822351222	1		22984.799734748	23090.0	15938.0	31112.0	1.7330539E7	2644.9500995099465	-0.9811432387000599	-904.3125306321971	0.005370515636338627	-0.004998543098147934	1.616112078006112	1.4312687369382155	2.695591731697556	1.1291464952020926	7.210492391570495	10.484493387390227	0.8242897258091647	0.9656269891788668
ID383761	383761	2	0.9968127608299255	9.270962053005473	74.41644322454113	0.0	69.0	69	1.5303832823811399	1		23003.33247089264	23055.0	15827.0	31009.0	1.7781576E7	2673.2861503012473	-0.9809980292865281	-888.4741450511214	-0.005040618522045683	0.004244408899229261	1.564890968975852	1.4880460504270754	-0.47556334657902527	1.0516414922284978	7.35783930267051	10.521900369668993	0.8351640508056035	0.9717514124293783
ID420624	420624	2	0.9968212246894836	7.58784463897918	74.16962484453379	0.0	264.0	264	1.5274145438292122	1		22784.94033722437	22906.0	15194.0	30819.0	1.7567189E7	2696.7350671524555	-0.9810956502580347	-876.9790438447179	3.061221978921754E-4	0.0025140829092272724	1.5926163671571087	1.4814027186878356	-0.3842130097325565	1.0750732039750688	7.329320545683396	10.65814001176811	0.8107943948372427	0.9679849340866284
ID377106	377106	2	0.9681162238121033	9.534037110411598	72.28755757727104	0.0	34.0	34	1.538763604591436	1		23193.87739463601	23284.0	16452.0	31470.0	1.8160806E7	2624.5429635571604	-0.9810875577059859	-916.874339431056	0.005445062973885997	0.015358557380520662	1.5972924547390461	1.5038164369537583	-0.7526593410561168	1.0621591940932895	7.438642447467294	10.495212053729317	0.8486353382000329	0.9613022113022113
ID410395	410395	2	0.9907124042510986	7.408099646988038	74.01464141973496	0.0	209.0	209	1.5298888926792118	1		22869.44791666665	23023.0	15208.0	30327.0	1.7563736E7	2690.3772014722513	-0.9812645931604868	-890.4212224053313	0.01005036473803597	0.010235691943487099	1.6061178594513992	1.4902808455287775	-0.3719520502616508	1.0777283115931888	7.353086176505985	10.570355524417616	0.8269901379881193	0.9644638403990019
ID418587	418587	2	0.9885468482971191	7.4741064201651435	74.1420503668044	0.0	253.0	253	1.519469550838677	1		22811.400788436295	22941.0	15277.0	30599.0	1.7359476E7	2721.3577538948443	-0.9810681924173651	-868.7672198274541	-0.0011925840829194385	0.0020524140163654656	1.5510940861749833	1.5036856027458578	2.9297923061708975	1.0315281887001868	7.2532705270511375	10.190295352421044	0.8777487031513661	0.970737913486005
ID425243	425243	2	0.987331211566925	7.8059889699322245	75.3034664164551	0.0	289.0	289	1.4862475872910896	1		22756.66666666666	22873.0	15556.0	30270.0	1.658961E7	2487.2248271234703	-0.9811384134850353	-951.8656598681622	0.03185333924783937	0.013256791575223375	1.5859317397353805	1.425465187298339	2.5936889823625924	1.1125713583655952	6.939564200193135	9.804165278592896	0.9072371256996886	0.9746328437917224
ID398616	398616	2	0.9885824918746948	8.650453014077815	74.3147525888986	0.0	146.0	146	1.5239437061000303	1		22990.374836173014	23050.0	16215.0	31099.0	1.7541656E7	2657.873650543434	-0.9811418951986517	-900.0683528016984	0.006642456342903901	0.0032624787599702045	1.600913239697157	1.467842245890393	-0.43980903073800837	1.090657558180609	7.296048662531799	10.379979840629323	0.8509510252383925	0.9617794486215533
ID405785	405785	2	0.9901933670043945	7.406252559612171	73.89990743343836	0.0	184.0	184	1.5129835241324092	1		22900.70145310437	23017.0	15460.0	30644.0	1.7335831E7	2698.784253167228	-0.9811298360544426	-882.3917168400798	-0.006109544053438229	2.8833460823929574E-4	1.591595333031588	1.437862690853278	-0.44302151977480037	1.106917470740603	7.191479886912457	10.610567471171908	0.8026956538537734	0.9551767676767683
ID413990	413990	2	0.9968640804290771	7.337338647168417	74.15497928266116	0.0	228.0	228	1.5114827961808839	1		22919.702127659566	23053.0	15533.0	30679.0	1.7235616E7	2756.1825863145073	-0.9811338754256298	-864.9212220153823	-0.007620118498695582	0.006052500114721618	1.5417828247513368	1.477535419840844	-0.08028433112809172	1.0434828187857679	7.177220508418883	10.263377066930524	0.856220425507332	0.9735654416505478
ID379684	379684	2	0.9765534996986389	9.2060191860541	74.73309149410112	0.0	48.0	48	1.5109822222985783	1		23028.120370370372	23134.0	16133.0	30591.0	1.7409259E7	2555.3959499436623	-0.9810859450536468	-934.873161494546	0.010184086465052661	-1.0850332136420872E-4	1.6348506411390449	1.424096877752192	-0.2760768769930204	1.147991170179032	7.172467382254403	10.812811031385623	0.770905633936583	0.9520504731861198
ID397093	397093	2	0.9706372022628784	8.679816101130195	75.15639341175114	0.0	138.0	138	1.4826803840981626	1		22861.43862068965	22947.0	15852.0	30539.0	1.6574543E7	2473.6445282411833	-0.9810950123786611	-959.2480660204469	-0.023701046380294744	0.017271015878801078	1.617703836437033	1.3818615378309551	2.630987225837885	1.1706699927231992	6.9062923170415225	10.697612758414028	0.7583698779309209	0.9484334203655357
ID411938	411938	2	0.9960107803344727	7.266894681044287	74.27858916448696	0.0	217.0	217	1.5214596886278893	1		22825.591623036653	22922.0	15292.0	30733.0	1.7438752E7	2721.024969886337	-0.981117352715197	-871.7211589639609	0.018812880870864086	-0.01348356044740775	1.586933671065528	1.507291520999672	-0.14204876136840602	1.0528379208376595	7.272283031709218	10.353478150930789	0.8525269059105061	0.96651926721415
ID416035	416035	2	0.9968390464782715	7.349371444691937	74.11101442532517	0.0	239.0	239	1.527909734162802	1		22844.71354166667	22966.0	15255.0	30461.0	1.754474E7	2734.2019615118643	-0.9810605882033583	-865.5944519352718	0.004046244562684086	-0.0029770289292759145	1.5797286706498272	1.4936898362802231	2.588760279386322	1.0576015396769847	7.334073671847911	10.226337476053015	0.881281981948441	0.9692211055276371
ID381219	381219	2	0.9852909445762634	9.340950883169793	74.5869151421184	0.0	56.0	56	1.522453781964026	1		23068.357607282196	23169.0	15962.0	31080.0	1.7739567E7	2608.125825908988	-0.9810042468006974	-913.5503753462899	-0.0034570182875001128	0.011426108566892572	1.5803735721607	1.4678121337061785	-0.35699504424792816	1.076686543100245	7.281789284038263	10.329894675658009	0.8575435496469517	0.9714648065948011
ID385315	385315	2	1.0	9.19826008392068	74.30410619118535	0.0	77.0	77	1.537780054727702	1		23111.79407979409	23167.0	15641.0	31506.0	1.7957864E7	2750.7018300894956	-0.9810378164948448	-869.3958087897676	0.006337949048918083	0.006669836532173056	1.5809711843254959	1.5180271010430908	-0.34955856470384117	1.0414644002331408	7.429136195138244	10.706540449700954	0.8144226810662569	0.9577205882352938
ID395565	395565	2	0.9865379333496094	8.86278427011986	74.374537668634	0.0	130.0	130	1.5397465261893306	1		22981.97314578005	22991.0	16368.0	31249.0	1.7971903E7	2637.2091581754044	-0.9810986399260715	-904.674504798345	-0.001489424914771814	9.866068348127264E-4	1.6334543284078262	1.4694054132569954	-0.38562683426395794	1.1116430589344366	7.448148699796308	11.001208557652394	0.7733523448202906	0.945684972842486
ID394027	394027	2	1.0	8.83988671948237	74.1122667562954	0.0	122.0	122	1.5377800547277003	1		23015.637997432612	23053.0	15453.0	30839.0	1.7929182E7	2736.1695844281503	-0.9810459088369702	-870.7557856486458	0.011675188428988242	0.005443054968036698	1.5949605528566482	1.488607269442493	-0.46184761497882054	1.071444823357598	7.429136195138226	10.414846661884228	0.8606814121975611	0.976874999999999
ID372017	372017	2	0.9957363605499268	8.946540485018724	71.67307389249177	0.0	7.0	7	1.533839548430925	1		23189.676923076902	23283.0	16062.0	30909.0	1.8087948E7	2677.904435866054	-0.9811016997351325	-899.1267162215534	-0.0032047312281524953	-0.008826544604650018	1.5935130089472898	1.5126426067033099	2.315003928382831	1.0534629937604567	7.391111185822129	10.778796964085787	0.7994273767389248	0.9528186274509801
ID421170	421170	2	1.0	7.528121390223875	74.2222857896589	0.0	267.0	267	1.514982182235124	1		22798.05944517833	22919.0	15429.0	30735.0	1.7258131E7	2711.1158483707372	-0.9811004407753438	-873.0549857006598	-0.0013060590632123195	3.9619958374184443E-4	1.5508329901789562	1.490224989778449	-0.5748357960494802	1.0406703691162216	7.2104923915705115	10.149238367828719	0.8796458979010607	0.9730596536241181
ID382781	382781	2	0.9925198554992676	9.376442951892844	74.50319027418114	0.0	64.0	64	1.5189716089767629	1		23025.233902759504	23069.0	15926.0	30860.0	1.7522203E7	2659.5397188743304	-0.9810567871685018	-896.7431618964746	1.288117896994833E-4	0.01014945004181843	1.611219119595345	1.4253312503639277	-0.44778030334982605	1.1304173111927174	7.24851740088665	11.192094449585296	0.7271706085551468	0.9597230962869738
ID406334	406334	2	0.9926210641860962	7.381857014658522	74.04602746748414	0.0	187.0	187	1.5174768030293297	1		22870.039421813413	22968.0	15483.0	30516.0	1.74041E7	2678.5244923910286	-0.9810480041371269	-883.96809967723	0.0018112533106650005	0.001146228177892713	1.5998141967481152	1.4687876865894671	-0.30258455232530324	1.0892072498666518	7.234258022393078	10.438998973570918	0.8342306631645594	0.9602523659305977
ID408893	408893	2	0.995162308216095	7.383117659049332	73.93455061371075	0.0	201.0	201	1.514482764986599	1		22855.281167108795	22967.0	15226.0	30113.0	1.7232882E7	2710.0952048062154	-0.9811089738757196	-875.9790420856492	0.016442093090541444	0.007435277888561041	1.6060509518174602	1.4787674703613367	-0.4184536458466093	1.0860740339554682	7.205739265405997	10.661862856283957	0.7965668405866524	0.9540591567023281
ID375608	375608	2	0.983604371547699	9.179613844905761	71.78374934766585	0.0	26.0	26	1.5500295716306332	1		23289.031525851195	23335.0	16498.0	31136.0	1.8468202E7	2603.7467535905143	-0.9810476808417538	-925.9988282031464	-0.005339685608301947	0.004874035590653757	1.586119945310397	1.515324696287155	-0.631298536257367	1.0467195243347542	7.547964349251154	10.415340179719152	0.8743650422414172	0.9706601466992665
ID404283	404283	2	0.9909773468971252	7.504610603109193	73.75726035278649	0.0	176.0	176	1.5154814349038879	1		22931.75197889183	23028.0	15561.0	30706.0	1.7382268E7	2704.7287406683017	-0.981087866460937	-879.6520002751204	0.0039933590249921986	4.3346629438594637E-4	1.5894819193239722	1.4500354120533459	-0.40208587647455984	1.0961676563975502	7.21524551773504	10.915866111935681	0.7609297732871239	0.9399380804953564
ID388411	388411	2	0.9936743974685669	9.293988151500663	74.19328830945797	0.0	93.0	93	1.5264236812248801	1		23055.154545454545	23081.0	15893.0	31303.0	1.7752469E7	2742.338452023647	-0.98108519946476	-872.1314309913171	0.0034300135564886867	-0.006983694917399638	1.5999322831180447	1.4750544946499649	2.3917722064150864	1.0846597796359474	7.319814293354374	10.610390301348277	0.8170473160688309	0.9716088328075705
ID419128	419128	2	0.9968199133872986	7.548435798632986	74.13264563587116	0.0	256.0	256	1.5298888926792098	1		22786.05844155844	22928.0	14892.0	30604.0	1.7545265E7	2707.8316769323656	-0.9811425991280334	-875.644525846752	-0.006070832360257277	-0.001568470327536798	1.579188439993578	1.4926084724155626	-0.22570490603532484	1.0580058127620693	7.3530861765059665	10.262456987662265	0.8773579587762538	0.9735682819383256
ID386887	386887	2	1.0	9.252852039037165	74.4148554935693	0.0	85.0	85	1.529394343161627	1		23051.70116429498	23117.0	16063.0	30936.0	1.7818965E7	2706.659000604923	-0.9810878884483816	-883.6236386520962	0.006542827450737235	0.011791355581037194	1.5661694941007225	1.499226535427201	-0.6319191649142095	1.044651663435537	7.348333050341482	10.724454789742566	0.8028755827837971	0.9572755417956653
ID406853	406853	2	0.995071291923523	7.403134558828614	74.07953857375462	0.0	190.0	190	1.5149821822351222	1		22858.35714285713	22988.0	15404.0	30669.0	1.7280918E7	2683.5552176273313	-0.9811107533962765	-884.8463688914126	-0.0019567555034557204	-0.006934085109782647	1.5889111694410918	1.4614394378720155	2.7951930993291674	1.0872234101980212	7.2104923915704955	10.295693546516608	0.8547981478942985	0.9607346421785933
ID399170	399170	2	1.0	8.584868563167344	73.98249342757067	0.0	149.0	149	1.5159805231554884	1		23010.508586525746	23062.0	15805.0	31171.0	1.7418955E7	2728.8293610033215	-0.9810437056022587	-872.8000148797432	0.012083420263158624	-0.008520985592734188	1.6181982952449416	1.4477091377487337	-0.6181689896336268	1.1177647864828206	7.219998643899547	10.702406285566642	0.7921074768160148	0.9434782608695652
ID391491	391491	2	1.0	9.081937355236802	74.40713516938348	0.0	109.0	109	1.5269191929020223	1		23006.922178988323	23028.0	15597.0	31364.0	1.7738337E7	2739.750453450601	-0.9810665365177613	-870.2537588927837	-0.005553893119740774	0.003280658394852274	1.5840427733785574	1.4767784623481628	-0.5194141480287925	1.0726339892984613	7.324567419518901	11.375799605527016	0.7112593342208632	0.9373479318734799
ID377666	377666	2	0.9764779210090637	9.671656329472553	72.31245660747308	0.0	37.0	37	1.5338395484309257	1		23168.488402061907	23249.0	16623.0	31584.0	1.7978747E7	2633.092618562788	-0.9810845580428842	-912.7492965546153	0.006778962920330208	0.0058821750520903346	1.621964488765168	1.502037519429861	2.059887138202287	1.079842858639662	7.391111185822136	10.287239422825204	0.8776511056378803	0.965238981998759
ID416577	416577	2	1.0	7.32174024444984	74.16332133534031	0.0	242.0	242	1.5074735509332262	1		22806.98397863821	22954.0	15264.0	30559.0	1.7082431E7	2750.9114177096308	-0.9810966201529615	-860.5845910223959	0.005523639862911459	0.005299710063310234	1.5597541457274535	1.474779383565081	2.9319868761068655	1.0576186262903657	7.13919549910276	9.952705946167606	0.9056842031043684	0.9753246753246755
ID410958	410958	2	0.9951500296592712	7.364561087343903	74.15512151786477	0.0	212.0	212	1.5124834469334438	1		22841.64238410595	22943.0	15480.0	30638.0	1.724544E7	2713.702048545635	-0.9811229423258272	-874.9521235327846	0.013072396009233116	0.003352523259230252	1.5790421740280745	1.4771387529187123	2.86508938427715	1.068987033823335	7.186726760747916	10.545958346160443	0.8120240536388478	0.9575680810639645
ID402764	402764	2	0.99681556224823	7.515121462213957	73.89056222200328	0.0	168.0	168	1.513483436098515	1		22955.782608695637	23056.0	15555.0	30610.0	1.7423439E7	2687.376110694293	-0.9809997543862363	-882.0705662350086	-0.015463010470105945	0.014337783565613434	1.5875902823474957	1.4612120424067256	2.8820630611421407	1.0864886383858536	7.196233013076972	10.149724457992875	0.8778222340172279	0.9674121405750794
ID397645	397645	2	0.9797371625900269	8.643241366283657	75.14898146510819	0.0	141.0	141	1.5044596054638946	1		22904.691999999995	22985.0	15620.0	30378.0	1.7178519E7	2451.6694597741575	-0.981050415684394	-967.351196736938	-0.0074907503060116735	-8.203685553812918E-4	1.6310260193947532	1.4161813208654463	-0.4633382393587786	1.1517070557024525	7.110676742115705	10.356693296763158	0.8330643873369135	0.9480354879594427
ID389963	389963	2	1.0	9.085993924535874	74.36627029197709	0.0	101.0	101	1.5387636045914335	1		23005.484615384616	23042.0	15606.0	31144.0	1.7944278E7	2717.972022253965	-0.9810612050157688	-876.9203721665948	0.00899607841902737	0.006367509126588015	1.5879084429344206	1.5170535615715788	3.0340834314949525	1.046705589807548	7.43864244746727	10.525184128408526	0.8438089815535414	0.957772337821297
ID425815	425815	2	0.9687026739120483	7.650415353111114	75.50818531322378	0.0	292.0	292	1.496898192512074	1		22763.621621621594	22856.0	15912.0	29949.0	1.684508E7	2458.3113256504857	-0.981051836662271	-958.8690639298516	-4.318101529104732E-4	0.0129358618475857	1.578242333755688	1.433039639987564	-0.6612342541499223	1.1013249666766958	7.039379849647966	10.52601734363075	0.7983918631129006	0.9487508007687377
ID414546	414546	2	0.9926102161407471	7.367156103266616	74.12408988994426	0.0	231.0	231	1.5159805231554861	1		22877.36988110965	23046.0	15138.0	30581.0	1.7318169E7	2736.4101905108937	-0.9811111123216099	-868.493757197219	-5.608123389716578E-4	-0.016942349911438746	1.5629562140715607	1.501588638479995	-0.26037504919713045	1.0408684336168699	7.219998643899527	9.86298305182816	0.9326751514070137	0.9812661498708012
ID374096	374096	2	0.9854249954223633	9.292682834181333	71.99450747343194	0.0	18.0	18	1.4994229003146957	1		23212.80592991915	23249.0	16095.0	31729.0	1.7223902E7	2728.1916830974114	-0.9811149800968475	-884.0670726147791	0.0011807920610341634	0.0038401022275088128	1.6330223190207258	1.4108406736783197	-0.516211093315441	1.1574817408425984	7.063145480470542	11.128900744378498	0.7166440136569961	0.9281698938163647
ID409439	409439	2	1.0	7.441907057812979	73.9734966032811	0.0	204.0	204	1.5089782662147813	1		22868.321808510664	22972.0	15074.0	30595.0	1.7196978E7	2717.9093761554655	-0.9810891023663939	-873.0228822108228	-0.006582180293412696	-0.0017676152400024415	1.55473976422881	1.487469993767952	-0.19151380193901982	1.0452242873756767	7.153454877596322	10.15002705962641	0.8725519751747747	0.9641255605381163
ID384351	384351	2	1.0	9.32375929610708	74.38535402414368	0.0	72.0	72	1.5229505852998013	1		23071.77154046997	23143.0	15749.0	31164.0	1.7672977E7	2715.3592535505486	-0.9810574885795891	-880.1172659453142	-0.005410574205260172	-0.005505583969693103	1.5856516317734672	1.4733747805214283	2.6231121728654125	1.0762038639023699	7.2865424102027685	11.459078441968591	0.6973197668841219	0.9504029758214507
ID393051	393051	2	1.0	8.903605835688472	74.21220647640517	0.0	117.0	117	1.530877512422242	1		23003.77172503242	23060.0	15477.0	31070.0	1.7735908E7	2737.409006214339	-0.981095176009045	-872.2236438757209	-0.004896425674310702	0.009513486094222685	1.5981744500040322	1.480777219886112	-0.33888990653375456	1.0792808185737415	7.362592428835012	10.040288738836916	0.9178003501354906	0.9760554505356014
ID407398	407398	2	0.9864285588264465	7.390796359918017	74.11275583205946	0.0	193.0	193	1.526423681224879	1		22869.566796368334	22973.0	15630.0	30600.0	1.7632436E7	2645.053403165498	-0.9810180862041261	-893.6974245760088	0.002585389530606106	9.361813296834329E-4	1.623044116286097	1.459937322424563	2.6446824921163548	1.1117217782956992	7.319814293354362	10.650616270044889	0.8108872117744956	0.9589041095890395
ID378215	378215	2	0.9719752073287964	9.694658810334802	72.369824756777	0.0	40.0	40	1.5303832823811416	1		23148.94307891337	23261.0	16402.0	31366.0	1.7894133E7	2629.2977858159625	-0.9810993809772178	-914.0256019316305	0.00414323235024714	0.0021170645543287995	1.6170419598082848	1.4645200416414952	2.2368949950615082	1.1041446438628704	7.357839302670527	10.619645714056729	0.8198607695306356	0.9620882535736485
ID380263	380263	2	0.9803215265274048	9.305067698312284	74.53512926042266	0.0	51.0	51	1.5264236812248808	1		23062.01428571427	23113.0	15843.0	31357.0	1.7757751E7	2628.9128664437567	-0.9810399059228561	-907.814732113046	0.00298553687234241	8.311961781921254E-4	1.6270215452203043	1.4578876893074555	-0.29795565322721007	1.116012952954691	7.319814293354379	10.65371631412234	0.8104153725982959	0.9559279950341403
ID412517	412517	2	0.9915376305580139	7.248016928063575	74.26780640824079	0.0	220.0	220	1.5279097341628032	1		22834.20881971469	22951.0	15419.0	30402.0	1.7605175E7	2714.719184104589	-0.9811267221541784	-874.518141150839	-0.00691321217604521	-0.014270847222045135	1.573907967370977	1.525807704397566	-0.3364366710773685	1.0315244593632475	7.334073671847923	10.006604302674896	0.9204107430542389	0.9796825396825392
ID423269	423269	2	0.9680151343345642	7.780162697092449	75.41767625694959	0.0	278.0	278	1.4667784914184228	1		22776.614627285493	22825.0	15462.0	30274.0	1.6194173E7	2537.811734659306	-0.9811033245113384	-931.9424847979706	-0.03344482846779031	-0.0125836062573718	1.6186741682126466	1.323904833848908	2.4489505913112564	1.222651452602355	6.758945405941533	12.338758765517063	0.5578865043591127	0.9349112426035503
ID396128	396128	2	0.9699388146400452	8.748520786736869	75.1241899515536	0.0	133.0	133	1.510982222298579	1		22881.6578249337	22999.0	15964.0	30488.0	1.725277E7	2463.34751932297	-0.9810922868448217	-963.9680817352709	-0.011101841058357572	0.012526714190970718	1.6110102532147377	1.430896072698416	-0.504050676503412	1.1258750959995707	7.17246738225441	10.281850912318399	0.8525813756328028	0.9685494223363287
ID401248	401248	2	0.9967993497848511	7.625043690607157	73.86022618402889	0.0	160.0	160	1.50194336418866	1		23010.455645161266	23158.0	15552.0	30816.0	1.7119779E7	2741.822874724238	-0.9811303780090497	-872.7288670789854	-0.014411411632143932	0.012325037942485748	1.6282562373667282	1.4210784573505029	2.742143692188968	1.145789121596068	7.086911111293103	10.402264501975285	0.8230212801604768	0.9582262210796905
ID404847	404847	2	0.9968361854553223	7.500665776362084	73.87211217009386	0.0	179.0	179	1.4933564307983536	1		22935.534059945494	23064.0	15442.0	30678.0	1.6834682E7	2741.9328905587954	-0.9811001252901063	-868.4332393983598	0.0035631307559353944	0.008080963013320933	1.6180898275837468	1.4080841251482186	2.700741713559626	1.149142866313774	7.006107966496335	10.635083551013503	0.7784036745301182	0.9509677419354831
ID421740	421740	2	0.9957593083381653	7.557012644484126	74.22395766014397	0.0	270.0	270	1.5244400238810112	1		22825.53002610966	22966.0	15518.0	30979.0	1.7484356E7	2709.6445838878353	-0.9811052095270177	-874.8065751531523	-0.004937793497770605	-0.0013386945294230938	1.5807759586254473	1.4734662140244772	-0.4846210168512093	1.0728280998774142	7.300801788696311	10.490415184706693	0.8336717174455948	0.9594003747657708
ID371054	371054	2	0.9864543676376343	8.913616303727938	71.6577944006725	0.0	2.0	2	1.5353184234796755	1		23131.679028132992	23190.0	15956.0	30702.0	1.8088973E7	2668.5880129073125	-0.9811418881762055	-901.9640606932795	0.005716804637751937	0.0110649388566041	1.574329416448814	1.5026712497014043	-0.977231773564027	1.0476871882400418	7.405370564315675	10.818998187627983	0.795028254671205	0.9593596059113296
ID385899	385899	2	0.9968128204345703	9.142775783667162	74.36424597701259	0.0	80.0	80	1.536795875391864	1		23087.78516624041	23163.0	15635.0	31387.0	1.8054648E7	2710.810908605108	-0.9810766319903589	-883.1155660236624	4.227274437938519E-4	0.004048968715440992	1.5875196729602201	1.4865220814286493	2.8690416957463283	1.0679422073801321	7.4196299428092125	11.472263000369	0.7084250671925172	0.9483596597812879
ID419689	419689	2	0.99574875831604	7.648014388325369	74.15195790251283	0.0	259.0	259	1.5184735038284352	1		22799.521052631575	22948.0	15299.0	30690.0	1.7327636E7	2725.1250725338796	-0.9810901637591669	-868.141332858968	0.001583240803224565	-0.017641490542795096	1.573372335745477	1.5106163526158978	-0.21138278212249922	1.04154329656296	7.243764274722112	10.309646725914027	0.8564196147459091	0.965779467680608
ID376180	376180	2	0.976044774055481	9.345819512852923	72.29750806879596	0.0	29.0	29	1.549541450197768	1		23270.523329129897	23397.0	16542.0	31828.0	1.8453525E7	2616.5891596845727	-0.9810446222836543	-920.570230830108	-9.876929466865944E-4	-0.007805233416283993	1.5924278439027137	1.5264635023391553	-0.9042775406182736	1.0432138347641293	7.543211223086643	10.65790454511037	0.8344925817752353	0.9641555285540708
ID388982	388982	2	0.9957723021507263	9.284419001482435	74.20925876405072	0.0	96.0	96	1.521956816459691	1		23069.154248366005	23099.0	15525.0	31255.0	1.7647903E7	2742.183803140795	-0.9811113102176663	-873.9398754636401	-9.497171246344402E-4	-0.005150401049625973	1.620136479273091	1.450443660258216	2.386223651611298	1.1169937334792206	7.2770361578737335	11.623044455936906	0.6769001324152814	0.9438964241676941
ID372594	372594	2	0.9853709936141968	9.26626741115948	71.61553611665396	0.0	10.0	10	1.5244400238810136	1		23174.898305084753	23234.0	16372.0	31472.0	1.7775147E7	2637.41616378156	-0.9811429893459188	-914.3840203654148	-2.768612046171698E-5	0.014827468880551534	1.5850871525501409	1.493427778782777	-0.8857845517391529	1.0613751632784487	7.300801788696334	10.6452077449865	0.8096030569190179	0.9636135508155584
ID381820	381820	2	0.9892691373825073	9.347856408270356	74.59193512435449	0.0	59.0	59	1.5164794471522636	1		23057.34559789751	23120.0	16034.0	31051.0	1.754664E7	2623.3799176343177	-0.9810584406266947	-910.4524398867624	0.004442721908052493	0.011228389975019522	1.6172263732727619	1.4287187200313887	-0.5542438094489376	1.1319417535435048	7.224751770064072	10.518654739703766	0.8205638754473004	0.9663064208518752
ID383356	383356	2	0.9944623708724976	9.227063096127235	74.43172920335725	0.0	67.0	67	1.5169782070562778	1		23003.051047120392	23054.0	15861.0	30827.0	1.7574331E7	2685.250573694093	-0.981049875928451	-886.9714690763689	0.0025950743056434122	0.00957473482654039	1.5889788832366507	1.483449595142882	2.5791980368367886	1.0711377645990083	7.229504896228588	10.546598210151135	0.8167584153718452	0.967557251908397
ID403322	403322	2	0.9968239068984985	7.502903879631996	73.84097121657143	0.0	171.0	171	1.5164794471522633	1		22960.102362204718	23068.0	15366.0	30669.0	1.7495598E7	2714.650032019104	-0.9810623753092907	-876.3166868026408	-0.0042260080806887515	-0.006416246002315979	1.6108603051865247	1.4554596193184939	-0.33277017303587586	1.1067708672953742	7.224751770064071	10.347142815186313	0.847992297048215	0.9712460063897763
ID394616	394616	2	1.0	8.697250737113777	74.07976859545404	0.0	125.0	125	1.5179752352329599	1		22961.135348226006	23053.0	15306.0	30835.0	1.7473424E7	2756.338283479106	-0.9811269430211873	-866.1114663382222	0.004696905520947389	0.00481523430536842	1.57742109982912	1.4808914803738285	-0.2825366008644537	1.0651834524910118	7.239011148557594	10.540535689268669	0.8187734345319914	0.955457967377664
ID415111	415111	2	0.9968703985214233	7.38915966907006	74.11086012501623	0.0	234.0	234	1.520962398309447	1		22855.61045751631	22998.0	15266.0	30303.0	1.7484542E7	2725.2596624247008	-0.981086064777488	-870.0418492875976	-0.0019130528703015816	0.0070540778661284725	1.5766702029791175	1.49125326822812	-0.42991934705193297	1.057278623672348	7.267529905544687	10.503072775853397	0.8278734255634105	0.950279676817898
ID417157	417157	2	0.9916080832481384	7.39937673864733	74.18086960646417	0.0	245.0	245	1.5074735509332267	1		22820.540720961282	22962.0	15483.0	30431.0	1.7092585E7	2761.615852659049	-0.9811596243702918	-860.6820987405335	-0.006304035419337467	0.006928539496081641	1.5571026991662718	1.4778716150746551	-0.6113470697842045	1.0536116150303179	7.1391954991027635	10.063317625662755	0.8858838369064019	0.9622037155669433
ID392064	392064	2	1.0	9.000653063364217	74.42902382343689	0.0	112.0	112	1.5214596886278902	1		23002.214379084955	23031.0	15692.0	31078.0	1.7596694E7	2706.2819133075536	-0.9810337442780771	-879.2835563114257	0.004879818433010725	0.008078398786653491	1.5897319451581218	1.4720882026605657	-0.4912335682242905	1.079916232114987	7.272283031709228	10.25584779500901	0.8688353909984118	0.9689677010766311
ID399744	399744	2	0.9885681867599487	8.09775961266516	74.03852200075328	0.0	152.0	152	1.510481482525985	1		22967.39600000002	23033.0	15837.0	31398.0	1.7225547E7	2670.635618723501	-0.9811367660273964	-894.623940474767	0.0016966333518210665	0.007474461563697252	1.5938382082395623	1.4318708694528	-0.31360015360703347	1.1131158837309536	7.16771425608986	10.789516751647943	0.7737248766243787	0.9586776859504121
ID373133	373133	2	0.9890115857124329	9.346926554834488	71.67317517340571	0.0	13.0	13	1.5189716089767633	1		23132.119579500668	23206.0	16399.0	31613.0	1.7603543E7	2627.146608544561	-0.9812191938743402	-920.0531582328158	-0.0026792276403151617	0.01916134308072687	1.6724263859246582	1.4230859085318661	-0.8094339344389231	1.175211121055949	7.248517400886653	11.151433826974253	0.7324831297033079	0.9537210756722947
ID390543	390543	2	1.0	9.062496195345807	74.42581842253593	0.0	104.0	104	1.5194695508386795	1		23023.6115485564	23075.0	15539.0	31181.0	1.7543992E7	2724.5467397255707	-0.9810544980373705	-875.1776115728123	0.014153431090205126	-0.0054235631531172656	1.6211038032821	1.4523967818802108	-0.4138689193998018	1.116157666766163	7.2532705270511615	10.692978356120978	0.7971615891419381	0.9513715710723192
ID411532	411532	2	0.9894739389419556	7.322267957345261	74.2541921670044	0.0	215.0	215	1.5184735038284365	1		22831.741765480892	22998.0	15551.0	30473.0	1.7329292E7	2723.4397511870325	-0.9810865180525911	-869.7352772805027	0.002198899164719423	0.00382671839913639	1.5549559291785893	1.4998622907250772	-0.17516065572559816	1.036732464569716	7.2437642747221265	10.190595648289449	0.8765466493332885	0.9621212121212106
ID387464	387464	2	0.9910301566123962	9.315163366812792	74.37324343674092	0.0	88.0	88	1.5534421271063015	1		23053.270780856477	23082.0	15912.0	31459.0	1.8304297E7	2673.903958502716	-0.9811095613298246	-895.5548865421621	4.358711087701816E-4	0.0028456288719201726	1.6361642272770052	1.4989340708697936	-0.4026809733467642	1.0915518294460946	7.581236232402754	10.470999728571142	0.8689076020757477	0.96842744383728
ID401800	401800	2	0.9950071573257446	7.62498779345656	73.77834018107964	0.0	163.0	163	1.517476803029332	1		22999.465177398153	23060.0	15566.0	30601.0	1.7502593E7	2738.528990776849	-0.9810847206746411	-871.2125905792133	0.005333449555006882	0.004970254922535862	1.6200112710479881	1.4445339483042186	-0.29909622972828853	1.1214767731487154	7.234258022393099	11.266713515241264	0.716158837840484	0.957232704402515
ID410006	410006	2	0.9885236024856567	7.458859536704927	73.99944589648264	0.0	207.0	207	1.5044596054638921	1		22847.75401069517	23002.0	15262.0	30633.0	1.709012E7	2750.8962713085516	-0.9810597603194233	-860.4176044525967	0.00391265010885714	-0.008871133409102209	1.548772045802881	1.4843142733545838	2.650763219738343	1.0434259601254263	7.110676742115681	10.22984324472781	0.8538524754306482	0.9589743589743582
ID413076	413076	2	0.988959014415741	7.227175186823456	74.23039976898762	0.0	223.0	223	1.5259280086411913	1		22848.539765319423	22993.0	15416.0	30439.0	1.752483E7	2720.8566412657706	-0.9811117494595658	-872.3876875585038	-0.006012436396212532	0.002718360977065737	1.5695439626413488	1.4924770741828006	-0.19607728519719225	1.0516368993478482	7.315061167189861	10.47246768741731	0.8381654752981241	0.9582814445828141
ID417684	417684	2	0.9957430958747864	7.4405186870668905	74.17689183291809	0.0	248.0	248	1.5229505852998004	1		22818.85863874345	22950.0	15369.0	30504.0	1.7433608E7	2715.5502619314534	-0.9811161455731023	-873.1640505990782	-8.024239401535151E-4	-0.008220566239212279	1.5667310508630408	1.5093270166836152	-0.42717440746569757	1.0380328673275572	7.286542410202762	10.077465577428189	0.9016307488206203	0.9789272030651341
ID374673	374673	2	0.9936001300811768	8.935060998698413	71.7760511248353	0.0	21.0	21	1.5387636045914348	1		23220.245524296664	23277.0	16458.0	30702.0	1.8158232E7	2648.636908594965	-0.9810124934922866	-905.9015007800266	0.01456639326332419	8.531163135564593E-4	1.5745852737035337	1.519580521319623	-0.7087577448565505	1.0361973265728255	7.438642447467285	10.47072746116048	0.852608850953236	0.9589460784313721
ID398226	398226	2	0.9759165048599243	8.662776176854337	74.92639632322908	0.0	144.0	144	1.51298352413241	1		22930.638888888898	23037.0	15656.0	30368.0	1.7335563E7	2523.678474293325	-0.9811091708452937	-943.7966734609352	-0.011511149475708053	0.01142222272068863	1.6317554546519215	1.418776927671948	-0.48639348845227603	1.1501141742764645	7.191479886912468	10.23647509409535	0.8624367731328547	0.973616473616474
ID407955	407955	2	0.9853796362876892	7.363052882172006	74.09311221171984	0.0	196.0	196	1.5139831829954407	1		22885.247682119192	23005.0	15566.0	30506.0	1.7278362E7	2702.985515780496	-0.9811511868773404	-881.4421597373997	0.001766642283004228	0.0013112533345039814	1.5918550968028864	1.4616809655744636	-0.3887379277117561	1.0890578274563918	7.2009861392414685	10.65241796575964	0.7974536353919727	0.9522313010685093
ID420241	420241	2	1.0	7.693647933969569	74.15741016341944	0.0	262.0	262	1.5209623983094467	1		22796.814136125653	22910.0	15526.0	31086.0	1.7416766E7	2716.5546243372864	-0.9810752793751151	-870.0787612678182	0.01314633204297243	0.009745092828920532	1.6122691869795025	1.4562019940661877	-0.1371178461554706	1.1071741376191395	7.267529905544685	10.716114431430807	0.7952835629360946	0.9628463476070529
ID384925	384925	2	1.0	9.246946207281002	74.32682456193804	0.0	75.0	75	1.5279097341628036	1		23114.20779220777	23190.0	15680.0	31331.0	1.779794E7	2756.6521149111313	-0.9810513746204053	-868.242593864801	0.008818959232876499	-0.007253828648747897	1.5942017311719214	1.4733979871152896	-0.39613829925331584	1.081989893506743	7.334073671847925	11.48278450079708	0.698973488086338	0.9443084455324353
ID426399	426399	2	0.967947781085968	7.539306664553024	75.67619418355122	0.0	295.0	295	1.5054649243902916	1		22748.904953145913	22861.0	16005.0	30378.0	1.6993432E7	2470.2907363412073	-0.9811167347594532	-956.9428726530564	-0.0020710127626296804	0.006391809141552341	1.6063318200981076	1.430816575341123	2.529603372691697	1.122667886144064	7.120182994444738	10.461981619111398	0.8174724292026	0.9639639639639644
ID395165	395165	2	1.0	8.67399072113247	74.14504601645146	0.0	128.0	128	1.5179752352329594	1		22959.246052631624	23035.0	15429.0	30732.0	1.7449027E7	2761.555392006489	-0.9810557670613562	-861.0939325627152	0.008497162671243586	0.00800486451225781	1.5771593918663116	1.4465521942288184	-0.44567444890913654	1.0902886174163402	7.23901114855759	10.807041822430772	0.7788887752743118	0.9639240506329115
ID423835	423835	2	0.9833256602287292	7.796912112146495	75.45670518008454	0.0	281.0	281	1.4821700827978652	1		22756.114167812935	22850.0	15387.0	29883.0	1.6543695E7	2511.1594672317915	-0.9809321165928808	-932.3742548855834	-0.00655850732377374	-0.008670902617888407	1.5884490813570202	1.4009625619394745	2.3977382663241364	1.133826930505546	6.901539190877006	10.519456631311808	0.7837349380005567	0.9622266401590458
ID400294	400294	2	0.979220986366272	8.052067413079767	74.1602446867236	0.0	155.0	155	1.520464945344936	1		22960.89164490865	23058.0	15830.0	31151.0	1.7588043E7	2614.918055429239	-0.9811674372359899	-914.9436850555626	0.002551454126016619	-0.00487651395735051	1.6315143728998989	1.440078794570454	-0.39989407372923175	1.1329340998917674	7.262776779380168	10.88430361079666	0.7703911145014157	0.9467162329615858
ID393636	393636	2	1.0	8.880007649480774	74.13118690259321	0.0	120.0	120	1.5184735038284347	1		23013.195538057746	23064.0	15459.0	30745.0	1.7536055E7	2751.898979239247	-0.9810424146152974	-865.5241687979477	-0.009703290133766468	0.014856574433771728	1.6001223598886083	1.459607726275581	-0.5096571695960872	1.0962687652877616	7.243764274722108	10.74950148626667	0.7877665301526864	0.9615141955835952
ID371622	371622	2	0.9957170486450195	8.964850710095794	71.65157734135381	0.0	5.0	5	1.5293943431616275	1		23182.962532299745	23264.0	16083.0	30838.0	1.7943613E7	2663.0179982266272	-0.9811565409744031	-906.5724209307142	-0.0018107242293963685	0.011323335567984665	1.5946852028111853	1.499292845655078	-0.79610973059296	1.063624899853656	7.348333050341485	10.813917025735647	0.7896463456008795	0.9386763812993322
ID422306	422306	2	0.9867565035820007	7.645800838763233	74.80829928143328	0.0	273.0	273	1.522950585299803	1		22794.010443864256	22809.0	15656.0	30829.0	1.7460212E7	2650.1360482814066	-0.9810192138216756	-889.0903275275365	0.0064271525730530054	-0.0037402384644402383	1.606635186674905	1.4540820509513297	2.5956042352543234	1.1049137052642715	7.286542410202785	10.91746190264362	0.7682242123458707	0.951582867783985
ID379296	379296	2	0.9678210616111755	9.27391116218081	75.4157922234115	0.0	46.0	46	1.5219568164596937	1		22962.535853976515	23022.0	16238.0	30460.0	1.7612265E7	2414.8791337792527	-0.9810249270074077	-983.2207413337552	-0.009630421266449871	0.00217715074405335	1.5938546888900607	1.4587943966089227	-0.6476801790384727	1.0925835008655749	7.27703615787376	11.340061122285647	0.7111047933196198	0.9491630502169873
ID405409	405409	2	0.9968207478523254	7.407079802174208	73.87114586679185	0.0	182.0	182	1.5074735509332284	1		22904.84133333335	23033.0	15352.0	30695.0	1.7178631E7	2715.5057113761018	-0.9810791224722394	-874.7205349306023	3.420078136653017E-4	5.833440782269222E-4	1.5889690749624985	1.4374867514654281	-0.32085053908268923	1.1053799788712095	7.13919549910278	10.009948104958088	0.8953554611936819	0.9804177545691902
ID424366	424366	2	0.9817392230033875	7.7021245811123675	75.31078919832319	0.0	284.0	284	1.4903139357585495	1		22766.442176870707	22817.0	15444.0	30249.0	1.6733335E7	2522.7661009546723	-0.9810822195066414	-936.0162717135986	-0.019507180960182002	0.009632978738447555	1.6173092597923648	1.3846871161548127	2.4891057452644265	1.1679961782872141	6.977589209509259	10.207383965518012	0.8415624675591147	0.9728296885354534
ID415661	415661	2	1.0	7.370039813335738	74.11619584966226	0.0	237.0	237	1.5274145438292117	1		22842.65758754863	22977.0	15478.0	30713.0	1.7611689E7	2727.040942740073	-0.9810885391753772	-869.0966823398378	-3.195030776284407E-4	0.008769281980355606	1.5527832227127805	1.5140271260244704	-0.09842035541777279	1.025598020023641	7.329320545683392	10.877094826583724	0.7784805213730431	0.953617810760667
ID376745	376745	2	0.971258282661438	9.46736723118101	72.20897727672204	0.0	32.0	32	1.5402377517645	1		23247.90470139769	23340.0	16654.0	31756.0	1.8296101E7	2629.010023687067	-0.9809945631335952	-912.8728985914078	-0.005110757512092436	0.012580784817296742	1.5740756473212583	1.5257939740999873	-0.8662104265205242	1.0316436386830998	7.4529018259608435	10.52510599248707	0.8454390593010955	0.9649230769230772
ID396715	396715	2	0.9739165902137756	8.639866622845888	75.10365565978375	0.0	136.0	136	1.504962348871566	1		22866.79706275032	22955.0	15854.0	30474.0	1.7127231E7	2453.8631387429105	-0.9810502230148975	-964.8773995175386	-0.015453148104829681	-8.3457911136663E-4	1.6053920140554498	1.42414332896538	2.6143178137097998	1.127268570096624	7.115429868280219	10.451452252227233	0.8185735827928421	0.9714471122647638
ID418231	418231	2	0.9918526411056519	7.424365609550625	74.14586686137825	0.0	251.0	251	1.5149821822351222	1		22795.10875331564	22926.0	15265.0	30867.0	1.7187512E7	2731.9681197894884	-0.9811393855506034	-868.1023054624295	0.019644327705956713	0.0015602976278351565	1.5743051817565472	1.5095029286114503	3.0014878115434067	1.0429295312495397	7.2104923915704955	10.220369380078916	0.8674443100120023	0.9589127686472805
ID389559	389559	2	0.9957666397094727	9.225049958193694	74.363394526183	0.0	99.0	99	1.5244400238810119	1		23034.864406779645	23100.0	15770.0	31185.0	1.7667741E7	2723.52731372165	-0.9810475151058331	-875.6041346322984	-0.006107398824692488	0.004765553002088307	1.6025159042984334	1.4710959696345873	-0.4149421399230461	1.0893347119267074	7.300801788696317	10.135389493565008	0.8930988622210067	0.9703095388502843
ID424885	424885	2	0.9765574932098389	7.785099593130535	75.31239187882987	0.0	287.0	287	1.4913287904459658	1		22747.504748982352	22824.0	15439.0	30180.0	1.6764911E7	2492.750362527766	-0.9811083129514546	-947.8316025525461	-4.603317292067142E-4	-0.004739298062311983	1.5855198550833036	1.417873011560651	-0.5246885568834104	1.1182382640446227	6.987095461838292	10.165347452365733	0.849693089174817	0.9582790091264667
ID386481	386481	2	0.9949759840965271	9.203471373220854	74.36099714285743	0.0	83.0	83	1.5293943431616264	1		23077.771725032424	23149.0	15855.0	31256.0	1.7792962E7	2723.619971732522	-0.9810610303879662	-877.8433763757467	-0.0023631528437279914	0.0016518400132556352	1.5912660737210145	1.4917269646273243	-0.6184049506689572	1.0667274316641169	7.348333050341475	10.23410578154414	0.8816554420002067	0.9668542839274542
ID403890	403890	2	0.9909477829933167	7.49699993927018	73.75975609823281	0.0	174.0	174	1.5224537819640256	1		22951.17647058823	23035.0	15459.0	30767.0	1.755765E7	2718.4971535374452	-0.9810308733677502	-873.2556506373057	-0.004001710924847297	0.014357929452367888	1.5819974016584906	1.4600479888123628	-0.38669646125694646	1.0835242497373831	7.2817892840382585	10.782359576405472	0.7870826692336976	0.9708491761723697
ID380848	380848	2	0.9900371432304382	9.356034610681046	74.57119515859267	0.0	54.0	54	1.5184735038284374	1		23071.833114323268	23165.0	16078.0	31180.0	1.7557665E7	2626.642963487584	-0.9810065975185235	-907.3612129600156	0.0019964451663782557	0.0030947600471599827	1.6027537541978116	1.4565199450594657	-0.45695233336380986	1.1003994553142735	7.2437642747221345	11.373530379158492	0.7036935805974794	0.9413218035824585
ID382397	382397	2	0.9856107831001282	9.398687592017167	74.55159811562157	0.0	62.0	62	1.5234472266256731	1		22962.18169934642	23056.0	16145.0	30592.0	1.7566069E7	2590.3326803622363	-0.9811418367629481	-922.4015078108314	0.005301649937569067	-0.0017840486303894482	1.5645129577877632	1.5014719827973249	-0.31788388037816645	1.041986114767849	7.291295536367294	10.309884871255433	0.8619993424480322	0.9581511555277955
ID413627	413627	2	0.9936644434928894	7.288674072555322	74.17728614082618	0.0	226.0	226	1.5049623488715627	1		22917.204545454533	23005.0	15382.0	30734.0	1.7142069E7	2764.1783806560697	-0.9811185068659035	-861.6099461304533	-2.4069103176392294E-4	-0.005203183325205539	1.5603049894094774	1.48088271578553	-0.2923719514102816	1.0536317108555204	7.115429868280188	10.475195041503902	0.814867075307517	0.9535031847133755
ID408518	408518	2	0.9947218298912048	7.372531191281796	73.96193194835249	0.0	199.0	199	1.519967329574666	1		22874.81233595801	22977.0	15238.0	30254.0	1.7430607E7	2703.5522940727183	-0.9811067690396966	-878.7448635767867	0.0031450970178248227	6.129546522616471E-4	1.5958180593879692	1.4563864294992732	-0.2792700803060395	1.0957380727151067	7.258023653215672	10.45073728945032	0.8350921130367573	0.9646241313960827
ID388038	388038	2	0.9925629496574402	9.32908599326814	74.28446456148528	0.0	91.0	91	1.5254321749940993	1		23059.117035110514	23101.0	15576.0	31359.0	1.7732461E7	2716.223709765689	-0.9810819663176874	-880.5143371740662	-0.0010926577555156977	0.004140528248819943	1.602473966676123	1.4571612482557763	-0.581446642991244	1.0997231559611444	7.310308041025348	11.425275641980374	0.703739889748599	0.9493827160493825
ID420805	420805	2	1.0	7.565217178377321	74.1786607906862	0.0	265.0	265	1.5194695508386777	1		22782.53403141363	22895.0	15367.0	30718.0	1.7405856E7	2698.428650104603	-0.980989393970283	-871.3435772918376	-0.0013719323752029026	-0.0018847531320900976	1.5675689038230378	1.4910864813609803	-0.2348486925642083	1.051293082874877	7.253270527051144	10.175006053628067	0.880388553173159	0.9719745222929935
ID375235	375235	2	0.9819195866584778	8.909235687016752	71.77567471036288	0.0	24.0	24	1.5353184234796757	1		23279.21465295627	23371.0	16482.0	30703.0	1.8111229E7	2635.9894406002813	-0.9810723230637237	-915.500031783673	-5.948867414361594E-4	0.022772727900435986	1.6046065986015694	1.509393553581632	-1.0308372410293911	1.0630803310336172	7.4053705643156755	10.500276121189849	0.8440248241958541	0.961728395061728
ID398799	398799	2	0.9885812997817993	8.650929821390019	74.3230084387895	0.0	147.0	147	1.5074735509332278	1		22958.40133333335	23018.0	15842.0	30860.0	1.7218801E7	2671.287828460559	-0.9810725818502395	-890.9651472200075	0.02002643783678133	3.0674655001608177E-4	1.5625366879943323	1.447675596173932	-0.5789951996468043	1.0793417338276388	7.139195499102775	12.529161540186807	0.5714985349950478	0.9524413443246666
ID402383	402383	2	0.9924965500831604	7.589981347527238	73.90812752633013	0.0	166.0	166	1.5224537819640251	1		22990.55221932114	23062.0	15377.0	30788.0	1.7610763E7	2701.760684556643	-0.9810628253525935	-881.6864289257314	0.009010215249279873	-0.0032869824917061375	1.6087123243727057	1.4480462515822619	-0.4362875455775237	1.1109536885406015	7.281789284038254	10.77232598964537	0.7885495650741279	0.9521441889372279
ID418767	418767	2	0.9926061034202576	7.502885661507761	74.13207975489242	0.0	254.0	254	1.5134834360985132	1		22802.010624170005	22946.0	15381.0	30702.0	1.7169914E7	2724.660938283951	-0.9811161392494652	-869.6015483361333	-0.003793181512231423	-0.0019746906404151344	1.548117282500185	1.5182471628858816	2.6421819524999783	1.0196740822867907	7.196233013076955	10.121138174707081	0.882787903309485	0.9667943805874832
ID377295	377295	2	0.9852534532546997	9.589233408183723	72.29842414843596	0.0	35.0	35	1.5441619307404628	1		23203.369758576893	23276.0	16456.0	31604.0	1.8261052E7	2620.448210938156	-0.9810806302114992	-918.3400208565553	0.011568162223056086	0.004553994332166197	1.6433122205518291	1.5066514170005465	2.185649582375381	1.0907049912204299	7.490926835276964	10.452021136873508	0.8616777139116462	0.9627367135003054
ID373707	373707	2	0.9865761399269104	9.300887297185396	71.82307477504115	0.0	16.0	16	1.529394343161628	1		23164.734455958536	23237.0	16393.0	31909.0	1.7883175E7	2650.8522615930683	-0.9811230315502681	-908.3704931340951	0.015658432929787212	0.007095504325680768	1.6506411122712783	1.4531254788310057	-0.7278014311159342	1.1359246922015074	7.348333050341489	10.774854624186093	0.7953821807903991	0.9668542839274544
ID426953	426953	2	0.9841328263282776	7.728869680295713	76.015644206375	0.0	298.0	298	1.514482764986602	1		22761.212401055393	22881.0	16066.0	30262.0	1.7252999E7	2471.2622414042844	-0.9810750207110164	-954.9340053278819	0.015053866723055774	0.00967491465249166	1.5917433842295865	1.470980784423739	-0.810314071953274	1.0820966535284529	7.205739265406023	9.99389366172506	0.9066067730732744	0.968071519795658
ID397270	397270	2	0.9716911911964417	8.651277744237825	75.16018348997788	0.0	139.0	139	1.5059673321881553	1		22880.65199999999	22978.0	15919.0	30145.0	1.7160489E7	2452.587348597259	-0.9810746137932841	-967.2331998509012	-0.010068793769135338	0.0043377906103168095	1.6248137106308806	1.4155962970122251	-0.48432945493541735	1.1477945471178699	7.12493612060925	10.1975560747693	0.860991045622841	0.9721141374837874
ID392660	392660	2	1.0	8.924458330088122	74.32026074896763	0.0	115.0	115	1.5164794471522627	1		22991.021080368897	23043.0	15335.0	31156.0	1.7450185E7	2719.0019358690274	-0.9810606200709323	-876.0095197056337	0.0037587447169040267	0.0016196990014575624	1.5662717688491756	1.4821046100846353	-0.4779140495620414	1.0567889460648354	7.2247517700640635	10.797704290329971	0.7786995701910621	0.954773869346733
ID400855	400855	2	0.9864725470542908	7.81325390022357	74.03280910171947	0.0	158.0	158	1.5209623983094476	1		23000.621231979054	23106.0	15865.0	30977.0	1.7549474E7	2669.6959723333603	-0.9811124715490976	-895.0584982209243	-0.0019437670233400533	-0.002128737847704203	1.6585801882304674	1.445533723639016	-0.37189894875286	1.1473825626531382	7.267529905544694	10.705084171758415	0.7969232891437026	0.955028107432854
ID383953	383953	2	0.9968628287315369	9.372315520320251	74.34156344081248	0.0	70.0	70	1.5407288207238157	1		23027.798726114645	23059.0	15718.0	31354.0	1.8076822E7	2695.784533823965	-0.9810864155334247	-886.1977891006538	-0.0015824117935814535	-0.009853835012333877	1.6217316778644406	1.4845563407988998	-0.4696067288688672	1.09240157028444	7.45765495212534	11.148461355747676	0.7540189907790495	0.9457504520795661
ID391120	391120	2	1.0	9.093667080360778	74.38506163317885	0.0	107.0	107	1.5298888926792122	1		23044.578469520093	23085.0	15842.0	31039.0	1.776737E7	2713.340123533613	-0.9811518677832876	-884.2242929131436	-0.00563111913128771	0.0018175760308973424	1.560560764309688	1.5012118970326167	-0.2908911976071917	1.0395339707834608	7.3530861765059905	10.44927613484947	0.8462664187150601	0.9567099567099565
ID410579	410579	2	0.9889395833015442	7.399722486109106	74.04586746453842	0.0	210.0	210	1.5129835241324079	1		22856.12317880796	22992.0	15139.0	30521.0	1.7256373E7	2733.8240392131684	-0.9810485099140502	-865.583811309708	0.009061588805870295	0.005189351077031031	1.5754081617178024	1.4800723343889015	-0.30076529590108103	1.064412951390152	7.191479886912445	10.605740414799502	0.8034264918278933	0.95638432364096
ID405968	405968	2	1.0	7.396369081820876	73.93337623393597	0.0	185.0	185	1.5074735509332282	1		22896.908969210166	23034.0	15492.0	30238.0	1.7103991E7	2700.709026110181	-0.9811162510586707	-880.9703840115367	7.118365955989177E-4	0.01592092974167848	1.5944534980554026	1.4557324626229085	2.823481323011902	1.0952929463306393	7.139195499102778	10.296957961890257	0.8461381164907068	0.9597444089456871
ID416222	416222	2	0.995743989944458	7.343259828120718	74.1287904961203	0.0	240.0	240	1.512483446933444	1		22819.981407702515	23001.0	15347.0	30383.0	1.7183446E7	2747.285165680614	-0.9811271727762494	-863.6342964113852	-0.004756716062940198	0.006431395589038887	1.5553703342335032	1.5025262167526114	0.16013572679311383	1.0351701799886748	7.186726760747918	10.13738931861484	0.8787973653014256	0.9673704414587321
ID414173	414173	2	1.0	7.35605259162359	74.11799184928489	0.0	229.0	229	1.5254321749940971	1		22912.72727272728	23002.0	15322.0	30739.0	1.76428E7	2723.485995876677	-0.981038762560484	-870.5648454037128	0.0012336871910315669	-0.008677645444770019	1.5771570401477537	1.5071741658479128	2.8761693138694335	1.0464331700248257	7.310308041025327	10.77104660608163	0.7918259517624533	0.9499691167387266
ID412123	412123	2	0.9957627058029175	7.251784979252746	74.25370877140408	0.0	218.0	218	1.5264236812248806	1		22876.638381201006	23026.0	15345.0	30427.0	1.7523505E7	2725.0947083935457	-0.9811615979864092	-874.4542317126225	0.001908004538288948	-0.007259145755065141	1.5783680825012647	1.5060069072159314	-0.3385573279012264	1.0480483687947375	7.319814293354378	10.414906474404845	0.8480064944271027	0.9703843730308751
ID422875	422875	2	0.9812520146369934	7.595203136294728	74.89584640736122	0.0	276.0	276	1.504459605463894	1		22769.173102529952	22773.0	15697.0	30865.0	1.7099649E7	2633.6535220099768	-0.9811844684778621	-901.680730690416	0.0017816350526477665	-0.0052141832593726725	1.6264870222010266	1.4254113642307107	-0.6202621553812082	1.1410650027185911	7.1106767421156984	10.198666551083296	0.8590808031169016	0.9707981829980531
ID425432	425432	2	0.9747616052627563	7.71071474237687	75.49986239081085	0.0	290.0	290	1.488282150306978	1		22740.278308321987	22862.0	15785.0	29768.0	1.6668624E7	2472.208067938828	-0.9810269791464754	-951.229299389911	-0.015545275639645955	0.0020435988046211277	1.6022745774325131	1.3734525866174314	-0.7920247327117222	1.1666034874772266	6.9585767048511995	11.053853491745887	0.7156536236420358	0.9695364238410598
ID379876	379876	2	0.9806113839149475	9.204963298660722	74.65565223742338	0.0	49.0	49	1.5164794471522638	1		23039.669291338596	23096.0	16140.0	31179.0	1.7556228E7	2600.314505051122	-0.9810263246552029	-916.2406466363856	5.478777498818003E-4	-9.183243663139158E-4	1.5887220312268542	1.4572345312396946	2.8026376348911293	1.090230842852249	7.224751770064073	10.489120030860349	0.8251913818643156	0.9731113956466075
ID381411	381411	2	0.983456015586853	9.334985671223082	74.5724024575951	0.0	57.0	57	1.5239437061000314	1		23058.664499349823	23086.0	16051.0	30819.0	1.7732113E7	2602.6627394284924	-0.9810858106569598	-919.1058149621904	9.567223669770412E-4	-0.007839798625017975	1.5926526215957273	1.4935953716331987	2.4013213702214053	1.066321342342011	7.296048662531811	10.390047751168433	0.8493026886449668	0.967233774417139
ID395753	395753	2	0.9709429740905762	8.816686813556968	74.85717606098706	0.0	131.0	131	1.4994229003146955	1		22969.373655913965	23048.0	16060.0	30875.0	1.7089214E7	2635.3510608956344	-0.9810407747501088	-902.0012586335924	0.004927667581717041	0.008088764117675711	1.606250426863615	1.4267499933420684	-0.4744615256561635	1.1258107127101356	7.06314548047054	10.432258392253665	0.8155514135982894	0.9668184775536758
ID385524	385524	2	1.0	9.177072552762718	74.34221852250523	0.0	78.0	78	1.5264236812248804	1		23072.774319066164	23120.0	15526.0	31511.0	1.7789109E7	2744.1962906230865	-0.9810587714726561	-870.9666423407452	-0.0012187830915860807	2.3065345224109563E-4	1.5823050738445046	1.4912186763821593	-0.8297466982653694	1.0610818513105869	7.319814293354375	11.327281518273766	0.7168999309561824	0.9430496019595833
ID404471	404471	2	0.9957879185676575	7.5084282295650775	73.75948763608093	0.0	177.0	177	1.4923429549905447	1		22949.485714285714	23066.0	15231.0	30681.0	1.6867872E7	2770.7620558299936	-0.98113531984848	-861.5553541974617	0.022458472671417356	0.008615462932894375	1.6046539959614554	1.4195618768477563	-0.3007269062888844	1.130386791961975	6.996601714167309	10.228633621815979	0.8403530299085586	0.9546044098573284
ID372215	372215	2	0.9907546043395996	9.022956012896467	71.6495522761136	0.0	8.0	8	1.540728820723817	1		23166.73282442753	23242.0	16319.0	30930.0	1.8209052E7	2618.554249791195	-0.9811316927431041	-920.0842039253714	3.5466386203839327E-4	0.016822996618799598	1.5833215438524844	1.511869133018121	-0.7270823478670202	1.0472609760156448	7.457654952125352	10.683835225295224	0.8210276571575904	0.9590464547677263
ID377847	377847	2	0.9731944799423218	9.692069108196925	72.35742436123414	0.0	38.0	38	1.5402377517644998	1		23147.31417624521	23228.0	16423.0	31686.0	1.8124347E7	2611.720267935398	-0.9811262574900058	-921.4479656894379	0.011524679096614131	0.006809469039215159	1.6167080792985054	1.489139115272131	-1.0384539547698846	1.085666250196552	7.452901825960842	10.470751077436784	0.8542393915118264	0.9649230769230766
ID394226	394226	2	1.0	8.81340439995455	74.10582776285986	0.0	123.0	123	1.5244400238810094	1		22978.95300261098	23023.0	15321.0	31012.0	1.7601878E7	2742.794750054334	-0.9810697530161845	-868.3814329618468	0.002135755819479936	-0.011973908929157338	1.5975466466795183	1.4844490211192962	-0.22715266331841852	1.0761882853174336	7.300801788696294	10.201918684605817	0.8814886132407134	0.9690851735015771
ID421362	421362	2	0.9936829805374146	7.496075137019179	74.21714450826671	0.0	268.0	268	1.5244400238810116	1		22788.313725490207	22925.0	15410.0	30793.0	1.743306E7	2688.685812104472	-0.9810873496297263	-879.3411797952214	-0.004181150995016331	-0.014444550110897002	1.5875664962957012	1.4927913581573073	-0.4176718956526163	1.0634885361711792	7.300801788696314	10.829770050675275	0.7822434786183726	0.9446494464944636
ID409075	409075	2	0.995809018611908	7.3911702081943265	73.92092335486092	0.0	202.0	202	1.5308775124222433	1		22878.01164294955	23014.0	15470.0	30081.0	1.7684703E7	2667.948282375248	-0.981110832286863	-890.7916015120996	-0.004850649267251883	0.011180030675488081	1.5755037776047462	1.5013119109813107	-0.5660973492516325	1.0494180230508803	7.3625924288350255	10.958719899358812	0.7704083311339088	0.9627097576134245
ID375795	375795	2	0.9899986386299133	9.275103177016502	71.93015708950558	0.0	27.0	27	1.5402377517644996	1		23272.97834394902	23303.0	16688.0	31664.0	1.8269288E7	2622.360560443433	-0.9810217809940933	-917.5141110374308	0.001802208556597044	0.0055255023202333345	1.594446096447588	1.5067737440585292	-0.6473380214482349	1.0581854792298884	7.452901825960839	10.619591564842294	0.8304617549040669	0.9549330085261876
ID407039	407039	2	0.9906871914863586	7.37418970629726	74.08751832252703	0.0	191.0	191	1.4999273319186386	1		22868.128032344994	22957.0	15709.0	30642.0	1.6968151E7	2691.5352453270893	-0.9810628385001998	-880.3238782936496	3.9394290004797044E-4	0.0021418459844046015	1.5846538018076315	1.4420189935795231	-0.5105433988550486	1.0989132659577847	7.067898606635021	10.020107173161108	0.8846173263107879	0.9763624425476037
ID416764	416764	2	0.9952003359794617	7.363847496701391	74.13324336423105	0.0	243.0	243	1.519967329574664	1		22822.709973753288	22973.0	15362.0	30699.0	1.7390905E7	2747.0021454298726	-0.9811116178906658	-863.1014913289739	0.0017689200020481904	-0.003026079485695415	1.567168835014307	1.4930638252924153	-0.6151790530159398	1.0496328478840335	7.258023653215655	10.921255165124506	0.764685992703876	0.9646241313960817
ID382974	382974	2	0.9907036423683167	9.366008461165745	74.5018724908408	0.0	65.0	65	1.5084768612279493	1		23018.109187749644	23081.0	15536.0	31119.0	1.72866E7	2700.7350602003676	-0.9810565310771707	-882.7793846008714	-0.0061994481371577485	0.002452086088359386	1.5848320883407154	1.4387718189791647	-0.4639716259767763	1.1015173270944263	7.148701751431815	10.592690772832183	0.8006163478690895	0.965960179833012
ID419325	419325	2	0.9957287907600403	7.5667483429473865	74.10815507308155	0.0	257.0	257	1.5303832823811379	1		22787.250324254208	22882.0	15095.0	30889.0	1.756897E7	2712.411760175234	-0.9810791614082218	-871.2242805980303	0.011884960214034837	-0.0018995222808935038	1.584177375532656	1.5031726271339334	-0.16066043210495576	1.0538891854045882	7.35783930267049	10.43565952082691	0.8490247688191809	0.9620882535736474
ID406523	406523	2	0.9901427626609802	7.387971705551432	74.04164128794832	0.0	188.0	188	1.5184735038284354	1		22873.337713534835	22991.0	15577.0	30461.0	1.740661E7	2673.4363448092163	-0.9811207821611482	-889.2587913255427	-0.0010308173011956408	-0.00128260943494796	1.6029286588577312	1.4497852504692519	2.7579049180472373	1.1056317881140751	7.243764274722113	10.361650849957865	0.8478446129068953	0.9627289955780152
ID388603	388603	2	0.9957315921783447	9.332876774590591	74.1976527129501	0.0	94.0	94	1.5480761624466872	1		23063.063211125165	23092.0	15656.0	31160.0	1.8242883E7	2693.239425127776	-0.980984272912166	-883.5296547660212	0.0051304879437736785	-0.007449799109451377	1.6410148363256483	1.4884752640053915	-0.4814575716128193	1.1024804214144497	7.528951844593072	10.737650989273943	0.8205892359718541	0.9576783555018132
ID378375	378375	4	0.9844434261322021	27.4759455904255	59.30119426943616	0.0	41.0	41	1.4496590048314955	1		23850.597122302162	23958.0	16025.0	31538.0	1.6576165E7	2709.6506248823707	-0.9810181253546584	-909.8166596194649	-0.006836488212212788	-0.024677253654317676	1.556522256416986	1.4072276386917826	-0.9040580496238623	1.1060913057847512	6.6020922425125015	9.805795333265964	0.8628311250497613	0.9692951849267275
ID394756	394756	4	0.9761098623275757	28.99147862586181	54.02646867181549	0.0	126.0	126	1.4259830690120594	1		23792.132440476216	23880.0	17851.0	30146.0	1.5988313E7	2424.6979651853085	-0.9811870279474509	-1023.528886211195	-0.016271055158282567	-0.003221683342657917	1.4826554363453075	1.3482533389725238	2.9728365794534053	1.0996860853133201	6.3882015651092905	11.655437860087211	0.5909235364506962	0.9326856349757112
ID371201	371201	4	0.985803484916687	27.444672532216067	59.32822257529074	0.0	3.0	3	1.4543479410804834	1		23852.43142857143	24000.0	16079.0	31691.0	1.6696702E7	2679.7706352719906	-0.9809846388641955	-918.3805064834216	0.007980160030342524	-0.0027662081085530242	1.5924793204340242	1.3578756859454142	-0.7387424265868924	1.1727725423739865	6.644870377993148	9.715147719909806	0.8847031235495475	0.9681440443213296
ID380418	380418	4	0.9838590621948242	27.464935019130788	59.296771652343914	0.0	52.0	52	1.4501807464373146	1		23849.030215827308	23978.0	16047.0	32255.0	1.6575076E7	2747.1584156646595	-0.9810076989190601	-896.8335465308909	-0.003771482919323142	0.02794091854967636	1.6103199544045914	1.3462183938938965	2.1914532012789767	1.196180323867652	6.606845368677021	9.68312892260869	0.885467403224406	0.9713487071977647
ID378893	378893	4	0.9837396144866943	27.49520369448626	59.34384066338486	0.0	44.0	44	1.4444312236325405	1		23811.549927641132	23937.0	15987.0	31990.0	1.6453781E7	2705.5489793662937	-0.9810905367144426	-913.2551810637469	-0.010836621310403258	0.017161251498330025	1.5718323163228993	1.3302981205618123	-0.779853200908353	1.1815639607602257	6.554560980867341	10.174162393877156	0.7957124289218585	0.9471153846153846
ID395532	395532	4	0.9789896011352539	27.944896928835142	56.05898905996098	0.0	130.0	130	1.4719269049012402	1		23828.525874125826	23708.0	17542.0	31711.0	1.7037396E7	2672.375859469166	-0.9809649261318139	-919.027580369907	0.010915746164106734	0.010711036312066895	1.5718309468569702	1.3819511373597053	-0.45607620927606896	1.1373997997208793	6.806476667586685	11.15768645040882	0.6870429989107306	0.932291666666667
ID372750	372750	4	0.9880334138870239	27.45771169690275	59.36236838300075	0.0	11.0	11	1.4574655179508382	1		23847.44365192579	23954.0	15930.0	31396.0	1.6717058E7	2690.5655526100413	-0.9810382018103961	-917.1379164615715	-0.0037304343764659824	0.009568777970045428	1.5947792393593272	1.3484754127373924	-0.7491483399087152	1.1826535540028427	6.673389134980239	9.821667803170053	0.8693323318365449	0.9629629629629627
ID371977	371977	4	0.9854979515075684	27.469162816632075	59.30113460926693	0.0	7.0	7	1.4480926521268274	1		23909.27312138729	24017.0	15914.0	32111.0	1.6545217E7	2711.617801581276	-0.9809364125370904	-907.4111616927854	-0.011383185842376237	0.012906349759692062	1.5864433871906949	1.332843545583981	-0.7754128759420243	1.1902697750587072	6.587832864018954	9.973184303640215	0.8323092988514754	0.9565217391304346
ID393992	393992	4	0.9745840430259705	27.78514209372972	57.45087586378746	0.0	122.0	122	1.4538276949750946	1		23822.458452722058	23799.0	17613.0	30823.0	1.6628076E7	2372.053326988292	-0.9810964001790582	-1042.4597432737078	0.023428357915822207	0.006775106013777941	1.6208621416310551	1.3504320975174284	2.9832285971895844	1.2002544553041747	6.640117251828632	9.930248333187535	0.8461851384572249	0.9647790055248618
ID405000	405000	4	0.9060371518135071	28.561437574117832	57.8795019532514	0.0	180.0	180	0.9399855085539529	1		26117.429553264596	24950.0	20534.0	36673.0	7600172.0	3872.770532526599	-0.9785184428384257	-614.3868596781767	4.73860138332294E-4	0.008064374378426721	0.9784636769922334	0.9150765629275911	-0.7371028963330826	1.0692697383286145	2.775825680077252	6.439246774365986	0.8412632453809051	0.9449838187702265
ID389141	389141	4	0.9158135056495667	28.489691895784773	59.34281705210473	0.0	97.0	97	1.4449548528770864	1		23843.164483260553	23893.0	17890.0	31005.0	1.6380254E7	2322.425276272181	-0.9811070222671364	-1066.272263925798	0.02978416150878713	0.009435018404401488	1.5567601023237718	1.3433376379285995	2.0887187720694818	1.1588747745684143	6.559314107031855	11.157240649884068	0.6621474206926826	0.9445585215605747
ID404242	404242	4	0.9580166935920715	28.249907537352062	58.331895634865376	0.0	176.0	176	1.1233051759884713	1		24356.36666666666	23739.0	18931.0	33569.0	1.0229674E7	3351.2925236151073	-0.9805917948871353	-734.4006338699247	-1.309407903200888E-4	0.012145508471544414	1.260433637187261	1.0145902422072945	-1.2098697394799316	1.2423080616714008	3.9641072212062074	8.146826924234455	0.7505476625673015	0.9256381798002222
ID376336	376336	4	0.979837954044342	27.376258816082952	59.41619719108494	0.0	30.0	30	1.4412854531680857	1		23942.1886792453	24072.0	15646.0	31793.0	1.6496168E7	2725.8701462954323	-0.9809837296527983	-906.2022637738827	0.013679867439473203	0.009584985838127806	1.57113021629615	1.3335339471272356	-0.723361311335746	1.178170394297615	6.526042223880248	10.200155478671324	0.788217658305302	0.9462439696760852
ID375576	375576	4	0.9818134903907776	27.326382909525964	59.40122990438836	0.0	26.0	26	1.4397099903691024	1		23958.108029197083	24086.0	16149.0	31867.0	1.6411304E7	2717.4938397380756	-0.9810445178150263	-912.5734408695524	0.03832772019207469	0.015769813329493787	1.5491116329516361	1.3929667149922473	-0.6860625927206397	1.1120952254485548	6.5117828453866995	9.6786169213232	0.8735407545996206	0.9695682944090587
ID388376	388376	4	0.9691410064697266	29.27204089002898	57.42296560809631	0.0	93.0	93	1.3547062522048299	1		24265.92727272727	23942.0	19193.0	32283.0	1.4680886E7	2833.113151722602	-0.9807230166341334	-871.5057612385466	-0.04162431288726265	-0.02351945591013719	1.3894460180831625	1.264431582253778	0.10452320300001831	1.0988700674547796	5.765542037557713	18.68229611683843	0.20758191024867906	0.8033112582781454
ID390682	390682	4	0.9520865678787231	27.94457073090158	59.247074565457524	0.0	105.0	105	1.4302207694956064	1		23865.418020679474	23788.0	17931.0	31665.0	1.6156888E7	2425.1833715517473	-0.9809304815072429	-1012.4019254659116	0.011627367417570669	-0.030498349162319492	1.5223636288257354	1.3597709122837385	2.3865699514659156	1.1195736098435303	6.426226574425413	12.297163539408263	0.5340181283328888	0.8924092409240919
ID392228	392228	4	0.9968262314796448	28.584551187442106	55.850003335314234	0.0	113.0	113	1.468840022290201	1		23877.058906030856	23870.0	16854.0	31193.0	1.7024343E7	2587.993157565115	-0.981002879642219	-952.8624454667603	0.040543099493339695	-0.0017254534762535362	1.5461756910639821	1.3753871553717847	-0.4305863979549493	1.1241748805237541	6.7779579105995875	12.268486409723758	0.5658831460595468	0.9406332453825856
ID402724	402724	4	0.9320719242095947	28.476568536562787	56.94666839182913	0.0	168.0	168	1.428633104877271	1		23886.76261127598	23875.0	18439.0	31131.0	1.6099678E7	2335.1377692151614	-0.9810819801365334	-1060.973172799327	-0.0032788366639719107	0.012344522849317356	1.5861137695352625	1.3288129457631241	-0.8293416413177254	1.193632086888176	6.411967195931866	9.699139589456616	0.8565145331844766	0.9677187948350071
ID377633	377633	4	0.9913091063499451	27.435834243242862	59.33645212165699	0.0	37.0	37	1.4344459508410063	1		23872.832352941165	23995.0	15946.0	31813.0	1.6233526E7	2739.629356613308	-0.9809921110360761	-899.4432380613973	0.006822385048425596	0.005068643604102347	1.564576328838071	1.3320634255924717	-0.8463594657114345	1.1745509251124306	6.464251583741543	9.738250726282283	0.8565766088995104	0.9631728045325779
ID399906	399906	4	0.9389138221740723	29.18167578220198	58.34483261266738	0.0	153.0	153	1.5084768612279502	1		23938.189586114837	23834.0	18790.0	32611.0	1.7929704E7	2374.2630309097776	-0.981055738471386	-1044.2595830541406	0.06858669030223907	-0.022901071731072933	1.5971138011637092	1.3797688042523784	-1.0190817916289472	1.1575227648584925	7.1487017514318225	15.331673872389343	0.38217114829033016	0.8769679300291545
ID374060	374060	4	0.9890162944793701	27.40330608417796	59.39716091251643	0.0	18.0	18	1.4423348056574186	1		23918.388646288186	23993.0	15963.0	31465.0	1.6431933E7	2721.642725847668	-0.9809371382445935	-904.4485748923908	-0.0013113905101894451	0.014490939065153972	1.5521039523167	1.3496012081716415	-0.8008119988951626	1.1500463565969958	6.535548476209281	9.979130948258593	0.8247198757555184	0.9635599159074982
ID374831	374831	4	0.9794476628303528	27.422365272597546	59.4114269529909	0.0	22.0	22	1.4475701579181803	1		23951.659942363076	24053.0	16117.0	31798.0	1.6622452E7	2706.2099085063815	-0.9809556767859368	-911.7756173090974	-0.003338124614339642	-0.005754119452192941	1.5636699372139633	1.376199369213534	-0.7843154993279609	1.1362234078828015	6.5830797378544395	9.978957423127238	0.8307467296177401	0.9578146611341635
ID386857	386857	4	0.9961732029914856	28.56837924813016	60.287539820355086	0.0	85.0	85	1.5079752895229037	1		23840.753661784292	23834.0	17117.0	31110.0	1.7904406E7	2491.5409928870477	-0.9809977843895391	-987.9744741006588	0.008280246380638595	-0.003780165500775166	1.6056454967341278	1.437528548768306	-0.35510233926116114	1.11694859772341	7.143948625267309	10.783397348980351	0.772034965110731	0.9411396368190356
ID373290	373290	4	0.987317681312561	27.466803112340244	59.35160334122745	0.0	14.0	14	1.4486149578794747	1		23774.53458213254	23842.0	15930.0	31335.0	1.6499527E7	2715.56367661945	-0.9810573094719369	-906.8485069286072	-0.0036361147565432943	-0.00558424349994757	1.573069202406429	1.349296842705946	2.3181200496655108	1.1658436843680142	6.592585990183467	9.978402871297147	0.8320388376408268	0.9591977869986165
ID381994	381994	4	0.8875617980957031	29.462445540689597	58.14093112389349	0.0	60.0	60	1.362501584748096	1		24029.013029315956	23934.0	18562.0	30909.0	1.4753814E7	2446.061747967688	-0.9809550558465797	-1011.9706545226827	0.06299418894711584	0.029093081650412373	1.5085574991332842	1.248765458136771	-0.619482141698363	1.2080390991789103	5.8320858038609265	13.82640340284736	0.3833675251338734	0.8509015256588072
ID389930	389930	4	0.9592818021774292	29.417478093437047	59.48934118767115	0.0	101.0	101	1.155178313823374	1		24282.090293453733	23724.0	19334.0	32463.0	1.0756966E7	3316.4125313057016	-0.9804210645783971	-733.2820897119337	0.030305902037366664	-0.010778595967626328	1.195635718863703	1.143604570627764	1.081103694059755	1.0454974993737367	4.192257277102966	8.538503324693867	0.722593894261232	0.9293993677555318
ID400437	400437	4	0.9063880443572998	28.752418570715207	58.580310574146765	0.0	156.0	156	1.423328099162955	1		23810.84454409566	23879.0	18739.0	30581.0	1.5929455E7	2224.959200942158	-0.9811129415920612	-1111.8275329975536	0.021325872330790023	-0.0023254161016035137	1.5462890990166411	1.3217119758508171	2.889073066346594	1.169913814256891	6.364435934286714	10.557306986134064	0.7175686935002832	0.9376750700280116
ID383536	383536	4	0.9365875124931335	28.466509459842797	57.06318531788395	0.0	68.0	68	0.9415936970840033	1		26128.279863481246	24899.0	20545.0	36633.0	7655586.0	3914.598789362988	-0.9785123324627591	-607.8978188291608	0.002767319569196477	0.005836372724733055	1.010683440717832	0.9100641123603769	2.4919789589218744	1.1105629009987934	2.785331932406283	6.70389025741738	0.7788127084500625	0.9257503949447078
ID385084	385084	4	0.9477552771568298	28.539998996509986	57.059980891935794	0.0	76.0	76	1.4496590048314957	1		23916.55971223023	23972.0	18114.0	31535.0	1.6622009E7	2485.404796372768	-0.9810510931396982	-996.4122014827861	-0.00515582430800953	0.016574584938007078	1.550463932712662	1.365919430270519	-0.2971369354004499	1.1351064333315721	6.602092242512504	10.27178732896541	0.7863201662091666	0.958592132505176
ID371774	371774	4	0.9878247380256653	27.470551097402996	59.3308018912861	0.0	6.0	6	1.43813280166446	1		23883.214598540137	24006.0	15990.0	31358.0	1.6360002E7	2713.9645127368112	-0.98102384410017	-909.8921861893358	-0.002058100474162693	-0.0040284415869032255	1.5755930651430021	1.3377781150879744	-0.7853576277978445	1.177768605550397	6.497523466893154	9.963845210706719	0.8224391517847175	0.953277545327755
ID384312	384312	4	0.9085025787353516	28.441028000848362	55.829923625136914	0.0	72.0	72	1.4538276949750946	1		23970.96137339055	23906.0	18407.0	31642.0	1.6755702E7	2383.282085382643	-0.980934360025177	-1034.9719000644063	0.047592689851169365	-0.03670664580852857	1.5429529762478946	1.2954391836612171	-0.9071691103925821	1.1910655441864473	6.640117251828631	15.689606900174782	0.33897017466021895	0.8836179633143585
ID401208	401208	4	0.887579083442688	28.708664945382548	55.820688266605025	0.0	160.0	160	1.1505851413036357	1		24349.88073394496	23911.0	19503.0	32846.0	1.0616548E7	2998.0668866800274	-0.9806868536880052	-824.8269439398659	0.003065007442889268	-0.007038739564380621	1.2761970801624374	1.0507646314456995	2.79863627216072	1.2145413368230482	4.158985393951365	8.711891685338749	0.6886084136457651	0.9114583333333338
ID380999	380999	4	0.9694951176643372	28.549861634403058	60.16157856893694	0.0	55.0	55	1.4559075639855616	1		23871.54441260747	23962.0	17799.0	31141.0	1.6662338E7	2513.4777101862023	-0.981060939360971	-983.9499885810028	5.332847328330685E-4	-0.007392442462151866	1.5567356624519209	1.4041292252329365	-0.7228807426962043	1.108684040241145	6.659129756486691	9.907867323301138	0.8524461955389621	0.9708939708939713
ID379457	379457	4	0.9858850240707397	27.435034247419917	59.373586488381385	0.0	47.0	47	1.4428591957149757	1		23825.940406976773	23984.0	15913.0	31902.0	1.6392247E7	2732.332994041898	-0.9810272703082838	-901.7739408995039	0.04068338375974627	-0.0014128120808705091	1.558968736451277	1.4044744921174779	-0.7246264504419335	1.1100014597636967	6.540301602373795	9.647510160550999	0.8830334408203651	0.9717514124293783
ID396096	396096	4	0.9458786249160767	28.512452472367812	58.31611683760296	0.0	133.0	133	1.440760490319431	1		23867.900584795338	23799.0	17571.0	32032.0	1.6325644E7	2436.840432440503	-0.9810287407339279	-1012.9842561785927	0.027638755422246784	-0.019229305758107426	1.5315613115279445	1.279725882049208	-0.6312701898995706	1.1967885724679381	6.521289097715725	14.921920415009339	0.3680390311491293	0.8909090909090905
ID371021	371021	4	0.9944396615028381	27.424634522137424	59.314862858418316	0.0	2.0	2	1.4339184840274972	1		23826.383601756945	23938.0	15838.0	31731.0	1.627342E7	2714.80440946787	-0.9809011023681747	-901.5015982209461	0.03238349798395197	0.019586301932071917	1.562652697605424	1.3702130552834266	2.4736744901520495	1.1404450509210713	6.459498457577029	9.64507761560625	0.8725638356423535	0.9755922469490307
ID393804	393804	4	0.9849824905395508	28.46565875020069	57.35095527110509	0.0	121.0	121	1.4683249109216379	1		23857.21971830984	24000.0	16914.0	31633.0	1.6938626E7	2645.5494238805204	-0.981045159739887	-933.4752705265383	0.010509760587494227	0.0029006819099387238	1.5698500988837762	1.400493851472115	-0.33360676284491475	1.1209260913453094	6.773204784435077	10.14297671281519	0.8273194102853513	0.9595959595959596
ID394572	394572	4	0.9620631337165833	28.88575757965206	54.212931879880344	0.0	125.0	125	1.434973223768515	1		23805.670588235305	23967.0	17526.0	29844.0	1.6187856E7	2434.202030058221	-0.981171181522383	-1019.2377733045352	-0.004401346407487713	-0.006587588999066138	1.4577403825111588	1.423761272429328	0.5937231170793604	1.0238657355975507	6.469004709906065	10.169814535565838	0.7859976826530809	0.9530812324929977
ID376904	376904	4	0.9832515120506287	27.36817755085221	59.3983527573472	0.0	33.0	33	1.4407604903194318	1		23893.26637554587	24006.0	16008.0	31876.0	1.6414674E7	2709.0354943055117	-0.9809823408587709	-909.9027039416263	0.002735415904064294	-0.009892891765241923	1.579501501440375	1.3582883785458493	-0.8387497016980824	1.1628616767901314	6.521289097715731	9.802219310648141	0.8528928772730237	0.9607843137254899
ID378184	378184	4	0.9783707857131958	27.426616467966056	59.31178740367381	0.0	40.0	40	1.4433833952584156	1		23854.818049490535	23989.0	16053.0	31989.0	1.638826E7	2721.4781768086546	-0.9810381327672777	-906.9973854825283	-0.0017534423799743762	-0.017236981563783775	1.566193010485818	1.3528658829846687	-0.8434787093291894	1.1576853479596299	6.5450547285383145	9.99257890830522	0.8236979280394395	0.9629370629370629
ID380232	380232	4	0.9890827536582947	27.433482168072292	59.28066099751203	0.0	51.0	51	1.451223666921945	1		23848.602011494255	23958.0	15964.0	32515.0	1.6598627E7	2760.8434184041635	-0.9810286137786127	-893.3749167128312	0.007993164604084228	-0.01094489207974866	1.560097655224261	1.3629150053313146	-0.9577637639247578	1.1446771435648055	6.616351621006054	9.621753734788381	0.8980902203725003	0.9700348432055753
ID381780	381780	4	0.9459223747253418	28.995349226897417	57.36116528362346	0.0	59.0	59	1.0744272232045087	1		24744.40731070497	23996.0	19435.0	33102.0	9477108.0	3188.7987974841667	-0.9802256200851055	-769.3130678747992	0.006791168550934161	0.018639116182446416	1.1275150538594654	1.0558303968848008	0.5853045748464997	1.0678941022972706	3.626635263525586	9.002155417518212	0.5623681691881333	0.8660612939841082
ID388948	388948	4	0.9532874822616577	28.928061740408907	58.59402275153825	0.0	96.0	96	1.5189716089767642	1		23934.993438320183	23852.0	18680.0	33429.0	1.8238465E7	2769.0650316956776	-0.9809698107747397	-891.1333326477048	0.00229405636294873	-0.01671024727983447	1.5335912347079108	1.4750155132195857	-0.3332017073247142	1.0397119358836229	7.248517400886661	13.691414216565445	0.485917377238689	0.9082787373436577
ID372567	372567	4	0.982498288154602	27.440939492901727	59.325863106833864	0.0	10.0	10	1.4397099903691026	1		23860.8804664723	23960.0	16091.0	31500.0	1.6368564E7	2725.815501679179	-0.9809910999684556	-903.4998489128666	0.015866065203332776	0.01787441653643781	1.5722271274005537	1.3448332939530683	-0.8199098921721697	1.169087004664402	6.511782845386701	9.862163069807806	0.8413281394633416	0.9627547434996482
ID404818	404818	4	0.9604870080947876	27.841758611209897	58.39415276992583	0.0	179.0	179	1.4270436738957712	1		23944.43195266275	23731.0	18387.0	32021.0	1.6186436E7	2683.2499978418446	-0.9807873985167695	-911.0917187840739	-0.010227993135029428	-0.07200952185742814	1.4732341415310868	1.3807844165097185	-0.6025826834721695	1.066954496238492	6.397707817438323	15.856814297698726	0.31974398684626565	0.8247549019607845
ID376146	376146	4	0.9865279793739319	27.373751544312537	59.40161183530919	0.0	29.0	29	1.4460015425129848	1		23945.114327062223	24104.0	16025.0	32118.0	1.6546074E7	2708.062028052525	-0.9810447467112494	-915.2664170009118	-0.001550966391022165	-0.006041821752026982	1.5647872327827077	1.3598700429068173	-0.766803571281112	1.1506888036432257	6.568820359360888	9.638271350973053	0.8885849455128438	0.9671098670398882
ID375390	375390	4	0.985589861869812	27.344150953144368	59.3981000504141	0.0	25.0	25	1.4433833952584152	1		23968.1778425656	24116.0	15904.0	31834.0	1.644217E7	2730.4032097904287	-0.9810249644781059	-907.6861105398841	-0.01864975871543117	0.019973998697865494	1.5708657690214007	1.3471728282500612	-0.7869790314280244	1.1660462088312085	6.54505472853831	9.78654473746056	0.8587453035420897	0.9717713479181367
ID378713	378713	4	0.9862672090530396	27.517386322989008	59.330174351578606	0.0	43.0	43	1.4548680011511297	1		23843.316618911194	23984.0	15919.0	31687.0	1.6642635E7	2704.754121277391	-0.9810253505590857	-911.5391780563865	-0.005322538050242407	0.0018744425491750507	1.5639269986231115	1.3634480651401462	-0.7328769573832552	1.1470381884053342	6.649623504157659	10.445421990999115	0.7658697929718833	0.95299727520436
ID386648	386648	4	0.9457033276557922	28.82794193070264	59.83031533280877	0.0	84.0	84	1.297081091478087	1		24385.774999999998	23985.0	19878.0	31259.0	1.3656034E7	2195.127169656922	-0.9806565202935388	-1126.3910498363095	-0.08101814348100986	0.00670932776159398	1.3375301691910457	1.153481785203064	-0.6331932798058143	1.1595589859753017	5.285476294941604	18.235545395167456	0.19973606042787495	0.7606019151846775
ID389723	389723	4	0.9258744120597839	29.049485102184846	58.96541158567676	0.0	100.0	100	1.0616781297036106	1		24847.934959349583	24247.0	19003.0	33911.0	9168888.0	3599.784786909153	-0.9801244779549474	-680.7794709276319	-0.00583235247973896	-8.237964095436104E-4	1.0895324239109572	1.0513513684724909	-1.3072521798214072	1.036316170391198	3.541078992564307	9.12630823326179	0.5342631417355929	0.8932853717026388
ID402532	402532	4	0.9369462132453918	29.188142204829443	55.17898261612035	0.0	167.0	167	0.9855581388742111	1		25715.47812499999	24764.0	20147.0	33882.0	8228953.0	3342.000596496176	-0.9792207423245298	-725.2181286074834	0.0015355268851130353	-0.008152209011391914	1.0298270037483508	0.983072832055489	0.7628847529994426	1.0475592145040813	3.0515069976191698	7.476645331000337	0.685978769963468	0.9145299145299148
ID399715	399715	4	0.9353309869766235	28.613252378997746	58.67458489034038	0.0	152.0	152	1.419602799563216	1		23920.110612854984	23869.0	18773.0	30401.0	1.6002554E7	2198.7840310706724	-0.9809324285246998	-1119.3201296848686	0.06300870054437295	-0.020762895800214905	1.4382303494919002	1.2855921851874963	-0.5863268828142212	1.1187298476632717	6.331164051135097	13.318541643107775	0.4485182149892398	0.9282229965156792
ID373101	373101	4	0.9900160431861877	27.43976301244758	59.36736157836711	0.0	13.0	13	1.427573680849568	1		23863.247407407423	23984.0	15888.0	31911.0	1.6107692E7	2741.5781793478377	-0.9810180986735535	-899.6968770073715	-0.0186127157465107	-0.0055321480713976506	1.588594673489967	1.3139587596683355	-0.8670965049530254	1.2090141047432523	6.402460943602838	9.834405331010922	0.8318798288806142	0.9628305932809152
ID374638	374638	4	0.9818856120109558	27.388740515795618	59.41667180532157	0.0	21.0	21	1.4360271888197285	1		23909.183284457496	24016.0	16036.0	31981.0	1.6306063E7	2728.254274500108	-0.9809485643273164	-902.4609521535184	-0.0053987842752114545	0.008159336180207807	1.549166266905636	1.3213456018824146	2.3365667346000136	1.1724156531785959	6.478510962235092	10.351515228926052	0.759761375428472	0.9458709229701597
ID377449	377449	4	0.9826704859733582	27.431864228383066	59.354619780058705	0.0	36.0	36	1.440235336122901	1		23863.30758017492	23957.0	15974.0	31835.0	1.6370229E7	2724.0457969344916	-0.9809922184493093	-904.2330159866483	-0.0021499448935694008	-0.0056225981293647745	1.5838539582327427	1.320166405934153	-0.9240585398076216	1.1997381171898582	6.5165359715512166	9.575335914076756	0.8931381161639904	0.9723404255319146
ID384117	384117	4	0.9384876489639282	27.895097756771744	56.32804935301542	0.0	71.0	71	1.4439074044952314	1		23809.87082728592	23810.0	17345.0	31239.0	1.6405001E7	2481.962025570003	-0.9810630121267073	-993.980589999849	-0.006234305623598218	0.013311568550281138	1.5600146567569488	1.360420768476792	-0.3395522257625158	1.146714820079992	6.549807854702828	10.055449966302332	0.8140206177042815	0.9676966292134828
ID373878	373878	4	0.9864892363548279	27.43908354996723	59.39833274799454	0.0	17.0	17	1.4439074044952314	1		23897.210144927532	24048.0	16189.0	31617.0	1.6489075E7	2707.653942631227	-0.9809025069193537	-906.6371776147885	0.004408626070183469	0.0015548887620373587	1.5788642599583602	1.337478807515039	-0.7978569047401526	1.1804779642765346	6.549807854702828	9.717332389702221	0.8716543601928326	0.971106412966878
ID390513	390513	4	0.8977996706962585	28.22889100962265	58.30771175067611	0.0	104.0	104	1.0487740672894987	1		25026.755555555555	24140.0	19475.0	33661.0	9009632.0	3266.473872733469	-0.9800326690054735	-752.1005294076737	0.016937450482993402	0.0038970979113919528	1.1344599977624286	0.9888885510863119	-1.1235986629328416	1.1472071311941106	3.4555227216030135	8.093559440919584	0.6628946222016797	0.8909313725490201
ID379260	379260	4	0.9869087338447571	27.455259106270145	59.35061836162125	0.0	46.0	46	1.451744846205014	1		23836.27913669062	23975.0	15849.0	31691.0	1.6566214E7	2716.151381699941	-0.9810865472663749	-910.439285562466	-0.019718098861570284	-0.012100348338015354	1.6004767062804408	1.352999278793837	-0.8320574002915806	1.1829102434609007	6.621104747170568	9.607613121693337	0.9013828884904225	0.9865439093484418
ID384891	384891	4	0.9272957444190979	28.157698761818494	57.510163294995856	0.0	75.0	75	1.121957478831352	1		24490.660287081333	23802.0	19017.0	33010.0	1.0237096E7	3209.5086484404906	-0.9803980936951898	-763.3014523553211	0.009512385351964131	-0.0014670254570965096	1.174068120528453	1.0707878917470137	1.5608442131066178	1.0964525557091755	3.95460096887718	9.92741803245155	0.5042430402251247	0.877637130801687
ID377988	377988	4	0.9888325929641724	27.429933115210275	59.339153522649106	0.0	39.0	39	1.4491370753798958	1		23851.129682997114	23962.0	15907.0	31474.0	1.6552684E7	2707.310750762751	-0.9809579540772524	-907.6901578301714	-0.00250825885048434	-0.01023792491181099	1.5741283506890513	1.3618885859864993	-0.8150271785065049	1.1558422376738062	6.597339116347985	9.743331888174618	0.8733004417305077	0.9699510831586302
ID380807	380807	4	0.9615095853805542	28.127579018943297	59.549775362950385	0.0	54.0	54	1.4755201058309073	1		23860.03621169913	23898.0	17474.0	31788.0	1.7131506E7	2548.0936164483414	-0.9811039785423525	-972.3673722515363	-0.01365463665752627	-0.006696431539513589	1.5866983660448828	1.3867874712929196	-0.9400555787492505	1.144153952130519	6.839748550738288	10.411230805009627	0.792950087384469	0.9523494374586366
ID395908	395908	4	0.9352043867111206	29.033009191182025	58.20135796003449	0.0	132.0	132	1.1293499111606151	1		24043.785714285725	23809.0	19119.0	30219.0	1.009839E7	2837.870670001055	-0.9808621652461119	-868.4712126518641	-0.0025297094278250412	-0.007822860811132901	1.2364786029963086	1.0549063377851182	0.3368859333844213	1.1721216933746172	4.006885356686851	7.713435684846215	0.8462935976699657	0.9634285714285719
ID380032	380032	4	0.9894438982009888	27.448608434918047	59.40018662434835	0.0	50.0	50	1.444954852877087	1		23850.021770682146	23980.0	15828.0	31523.0	1.6432665E7	2701.440675252572	-0.981016387569437	-912.4745162109459	-0.0021724768619557633	-0.006237204696947114	1.5788213053269669	1.359072837404669	-0.7587042511715368	1.1616899859038732	6.55931410703186	10.163698766137976	0.7979298698675876	0.9610027855153205
ID393603	393603	4	0.9355877637863159	28.082863334716997	56.97022697074281	0.0	120.0	120	1.3658288218996346	1		24012.646302250785	23876.0	19211.0	30415.0	1.4935866E7	2513.983075136277	-0.9807540101489692	-973.4810685418795	0.04774939301554504	0.021999826992309013	1.3626459463031433	1.2982090024661597	0.7594944640088591	1.0496352618989508	5.860604560848039	17.820628915518867	0.2319029263975522	0.8342354533152915
ID371587	371587	4	0.9830096960067749	27.474314113267383	59.30630399399501	0.0	5.0	5	1.4507023004000268	1		23874.866187050364	23927.0	15986.0	31754.0	1.6593032E7	2707.5019646176347	-0.9810029030927405	-910.7207166902989	-0.010875811554116644	0.0043291921670371184	1.582988029950583	1.335508154809418	-0.7765258145368266	1.1853076480663505	6.611598494841531	9.788856481789484	0.8670665132230193	0.9632963988919664
ID376713	376713	4	0.9786434173583984	27.372015014879644	59.40088737865001	0.0	32.0	32	1.4407604903194315	1		23894.538686131382	23992.0	16045.0	31765.0	1.6367759E7	2723.6834649583916	-0.9809826337636091	-905.0716482973284	0.004926885249733992	0.009310921581385885	1.5544071376404756	1.351403073875686	-0.763973771077663	1.150217257670278	6.52128909771573	10.060055665978602	0.8097343254660461	0.9527777777777778
ID400267	400267	4	0.9855769872665405	28.643568771268242	58.4956304391957	0.0	155.0	155	1.4801271182392584	1		23849.671724137912	23949.0	17234.0	31091.0	1.7291012E7	2511.5632257296434	-0.9811306072075782	-987.50018324698	-0.005992798747823433	0.006420448512958162	1.5198657315292303	1.4754492174520506	1.4438434039001993	1.0301037226844598	6.882526686218935	10.272981861603537	0.8195297533127962	0.9614873837981409
ID375956	375956	4	0.9808340072631836	27.381371022574363	59.4221859540913	0.0	28.0	28	1.445478292435237	1		23934.453757225427	24042.0	15935.0	31648.0	1.6562642E7	2721.4784825529846	-0.9810262754005926	-909.4454572286041	0.0025391439453334073	0.007036122339994586	1.5679303080425844	1.3612176003990408	-0.749072764229257	1.1518586797459465	6.5640672331963765	9.853244858023414	0.8496192309696445	0.9550484094052561
ID385681	385681	4	0.9691051840782166	28.34570923077562	56.153182791685005	0.0	79.0	79	1.4678096187805116	1		23982.41573033708	23779.0	18667.0	31895.0	1.707548E7	2585.613702921752	-0.9809600780543583	-955.7525199092127	-0.018126831627990846	-0.03926790772021959	1.493129818411036	1.4459310499794547	-0.2818921049691706	1.0326424751942715	6.768451658270558	12.511974310913219	0.5433097607761013	0.9157556270096465
ID375197	375197	4	0.978339433670044	27.366620091699737	59.4199555360264	0.0	24.0	24	1.4433833952584154	1		23968.118840579697	24113.0	16124.0	31795.0	1.6538002E7	2720.5461161651942	-0.9810347445605472	-911.4514605421226	-1.267260411721897E-4	-1.8113169482226872E-4	1.558649211859413	1.354610283917424	-0.8208227185774064	1.1506255565637113	6.545054728538312	9.867141641436074	0.8447737715091743	0.9562499999999999
ID391837	391837	4	0.9501386880874634	28.88672972910082	58.221058719381766	0.0	111.0	111	1.113157676466289	1		24440.836185819066	23795.0	19712.0	33457.0	9996302.0	3329.2315996604334	-0.9804502372281645	-736.3530870764395	0.021788255601429402	0.02184759164333522	1.1824222856443811	1.092426482486628	-0.7091963371067662	1.0823815648929533	3.8928103287384705	8.148522060596093	0.7367419794662338	0.9275198187995473
ID372380	372380	4	0.9910331964492798	27.471941438707816	59.316463688286206	0.0	9.0	9	1.4641974961204793	1		23862.189533239023	23926.0	15736.0	31741.0	1.6870568E7	2689.9360794143504	-0.9809514859980994	-913.6602998452194	-0.0026287260592444597	0.005025937489139099	1.5707897154418338	1.3673892480718963	-0.739141289596601	1.1487509629439787	6.735179775118948	10.078692657634583	0.8332026692449588	0.9613297150610585
ID370840	370840	4	0.975551187992096	27.45656745202846	59.33302923634374	0.0	1.0	1	1.4433833952584159	1		23851.29591836731	23969.0	16036.0	31765.0	1.6361989E7	2698.6566409213965	-0.9809969405416485	-912.5117611826731	8.511786473283299E-4	-0.00416417460573252	1.571146915952668	1.340089840056896	-0.7753710690586186	1.1724190938466947	6.545054728538316	9.766825810027214	0.8622163658512042	0.9717713479181369
ID402342	402342	4	0.9908044934272766	29.38283237957488	54.79349940597757	0.0	166.0	166	1.5431818215139863	1		23910.04447268106	23916.0	17702.0	32165.0	1.8817205E7	2578.826302512164	-0.981109632811231	-963.0867954692795	0.0030613844484674584	0.0028933888326909823	1.6381301754444673	1.4703266695332697	0.3203651748529015	1.1141266831298544	7.481420582947931	10.548845919911823	0.8448586138674025	0.9758214507129572
[truncated: 2,906 more rows]
