# Supplementary material for: Adhesion pilus retraction powers twitching motility in the thermoacidophilic crenarchaeon Sulfolobus acidocaldarius
Source: Nat Commun. 2024 Jun 14;15:5051. doi: 10.1038/s41467-024-49101-7 (PMC11178785; doi:10.1038/s41467-024-49101-7)
Supplement: Supplementary file 15 — Source Data [file 41467_2024_49101_MOESM15_ESM.zip › TWITCHING FULL TRACK DATASET/Figure 1/MSD data/MW001_100X_1sec_interval_5min_total__4_spots.csv]

LABEL	ID	TRACK_ID	QUALITY	POSITION_X	POSITION_Y	POSITION_Z	POSITION_T	FRAME	RADIUS	VISIBILITY	MANUAL_SPOT_COLOR	MEAN_INTENSITY_CH1	MEDIAN_INTENSITY_CH1	MIN_INTENSITY_CH1	MAX_INTENSITY_CH1	TOTAL_INTENSITY_CH1	STD_INTENSITY_CH1	CONTRAST_CH1	SNR_CH1	ELLIPSE_X0	ELLIPSE_Y0	ELLIPSE_MAJOR	ELLIPSE_MINOR	ELLIPSE_THETA	ELLIPSE_ASPECTRATIO	AREA	PERIMETER	CIRCULARITY	SOLIDITY
Label	Spot ID	Track ID	Quality	X	Y	Z	T	Frame	Radius	Visibility	Manual spot color	Mean intensity ch1	Median intensity ch1	Min intensity ch1	Max intensity ch1	Sum intensity ch1	Std intensity ch1	Contrast ch1	Signal/Noise ratio ch1	Ellipse center x0	Ellipse center y0	Ellipse long axis	Ellipse short axis	Ellipse angle	Ellipse aspect ratio	Area	Perimeter	Circularity	Solidity
Label	Spot ID	Track ID	Quality	X	Y	Z	T	Frame	R	Visibility	Spot color	Mean ch1	Median ch1	Min ch1	Max ch1	Sum ch1	Std ch1	Ctrst ch1	SNR ch1	El. x0	El. y0	El. long axis	El. sh. axis	El. angle	El. a.r.	Area	Perim.	Circ.	Solidity
			(quality)	(�m)	(�m)	(�m)	(sec)		(�m)			(counts)	(counts)	(counts)	(counts)	(counts)	(counts)			(�m)	(�m)	(�m)	(�m)	(radians)		(�m^2)	(�m)
ID305413	305413	0	0.991060733795166	74.95344529043497	45.011767535312984	0.0	147.0	147	1.3034807230653151	1		50540.871428571445	50467.0	37432.0	63558.0	2.8302888E7	5660.075628732772	-0.9811673442342653	-930.4263567492291	0.0029730106081858835	-0.01375730623689166	1.6587691317589905	1.0024665071011254	2.8064528142622507	1.6546878324700574	5.337760682751293	15.254903577107363	0.28823719887326166	0.8044412607449858
ID303366	303366	0	1.0	74.63056075082487	46.163746271682115	0.0	137.0	137	1.6797867559153141	1		50862.07403433477	50992.0	29680.0	65496.0	4.7403453E7	6396.451346322991	-0.9809778012263529	-820.1313714153779	-0.026241718306778312	0.0093903321831011	2.041414253651282	1.3683982246613473	-0.33014415698732424	1.4918276104578354	8.864580296822034	13.02568431686305	0.6565486988791939	0.9329664832416209
ID282125	282125	0	1.0	68.57136325390302	42.82154271029491	0.0	30.0	30	1.7917913039186981	1		50587.486359360264	50765.0	30949.0	65504.0	5.3774498E7	7390.253445087601	-0.9810195197366098	-707.5941194598649	0.01094656545876994	0.004319553165570169	2.0057464880667	1.6369250906763422	1.3672137821736075	1.2253135464115643	10.08613372110262	12.69885897902108	0.7859685800155345	0.950716845878136
ID288526	288526	0	1.0	65.71872095855578	47.702876233598595	0.0	63.0	63	1.8892033419618826	1		50175.759322034	50174.0	31896.0	65504.0	5.9207396E7	6726.907287301399	-0.9810638387240371	-772.8831364671897	0.023326834580413226	-0.03177017140458254	2.1945226556021296	1.5785913645959966	0.09746640211777707	1.3901777906683064	11.212624622092855	14.94517831056051	0.6308337860404943	0.9398406374501989
ID290318	290318	0	1.0	65.89838673135401	47.29466885606866	0.0	72.0	72	1.8609625396253546	1		50235.957092819604	50412.0	30562.0	65504.0	5.7369463E7	6868.769157798065	-0.9811618029501296	-761.8457561506066	1.7116563330400302E-4	-0.002364250725029604	2.1442352624591607	1.630351027520561	0.13933914950542414	1.3151985224434244	10.879905790576748	13.240434616942775	0.779884909084579	0.9593461860854992
ID292111	292111	0	1.0	65.24086784379251	47.31115117486534	0.0	81.0	81	1.862993936954995	1		50210.06440382945	50327.0	30900.0	65504.0	5.7691364E7	6805.824934269042	-0.9810266532980271	-762.9162486275015	0.0033078119455955354	-0.035281785513237816	2.2303877547256437	1.533885997428121	0.18728798805980196	1.4540766122549869	10.90367142139933	15.10991797997306	0.6001480591198521	0.9351814105177332
ID276488	276488	0	1.0	68.42675673676985	42.95165841155596	0.0	1.0	1	1.793901031841191	1		50326.28705440907	50476.0	30228.0	65504.0	5.3647822E7	7467.513773721134	-0.9810689947969269	-698.5133803329655	-0.004563837963146846	-0.0020190203696553734	2.013056724954948	1.6053651933802275	1.196702634268856	1.2539556315633655	10.1098993519252	12.723545023678609	0.7847664611564359	0.9559550561797753
ID293129	293129	0	1.0	65.13167827479654	47.20166954526981	0.0	86.0	86	1.8638058759505953	1		50200.05395996517	50244.0	31088.0	65504.0	5.7679862E7	6715.518114217399	-0.9809611294499555	-770.3095330551528	-0.03746355022729803	-0.03457408434891678	2.30539958450773	1.5209602893193244	0.176800495288856	1.5157526469934768	10.913177673728379	13.973112785580765	0.7023842439837931	0.9562682215743445
ID286475	286475	0	1.0	66.2166044970784	46.67860619145272	0.0	52.0	52	1.875136107215793	1		50272.15159345391	50390.0	32300.0	65504.0	5.8365968E7	6690.728509849796	-0.9811051505848535	-780.2902519045393	0.02859986900114207	-0.034892190517771565	2.2017499571137167	1.538769462799499	0.10203975714178859	1.4308510861061998	11.046265206334802	14.715527336631588	0.6410230854248877	0.9424168694241687
ID293899	293899	0	1.0	64.90553810224046	47.00894156188824	0.0	90.0	90	1.843810445206935	1		50233.45681211038	50445.0	30597.0	65504.0	5.6412172E7	6799.121347281446	-0.9810480274984446	-764.9025695007298	-0.00994303662394718	-0.013932239728847596	2.1985190638437824	1.5696952444219407	0.19514705392234633	1.4006024874295988	10.680274491667095	14.007471391181703	0.6840262844861004	0.9429290809903479
ID301076	301076	0	0.9955519437789917	72.65365199217868	45.159690976141675	0.0	125.0	125	1.3563804521255052	1		51411.53047775938	49971.0	37523.0	65504.0	3.1206799E7	7618.176538662945	-0.9806674523852559	-684.6556066478469	0.012102262972748471	0.017257141832486948	1.5654917305419773	1.2127704148168479	-0.2278143153962736	1.290839314198143	5.779801416051264	10.715058795493233	0.6326065207740209	0.9081404032860342
ID278806	278806	0	1.0	68.44766522894669	42.89530943718565	0.0	13.0	13	1.7841756275453022	1		50438.22338403039	50608.0	30546.0	65504.0	5.3061011E7	7510.153617295748	-0.9810521688588412	-695.4622359334157	0.018614089430888738	-0.013325167060231534	1.9811082879985966	1.6172311415105136	1.2790336177827966	1.2250000863501906	10.00057745014134	12.982324501020235	0.7456414131676656	0.9380294248773965
ID300055	300055	0	1.0	70.61825116504718	41.87034473721994	0.0	120.0	120	1.8536310762977781	1		50754.97180616743	51002.0	31649.0	65504.0	5.7606893E7	6417.1772278908065	-0.9811206024910111	-822.0511054009937	-0.02885533950292513	-0.03870396516210328	2.2108824226765083	1.5268559950098346	-0.17891984595469532	1.447996687246375	10.79434951961548	14.629094002615465	0.6338280854343652	0.9231707317073169
ID280080	280080	0	1.0	68.41036070144106	42.87721214492479	0.0	20.0	20	1.7871411357992357	1		50570.709677419465	50745.0	31078.0	65504.0	5.3301528E7	7457.199926242031	-0.9811205232367695	-704.8320823636795	0.010242041907623869	0.007117856962885672	1.981951131198868	1.619824440215295	1.2893522154496306	1.2235592216002382	10.033849333292947	13.038631333630097	0.741674637049592	0.9526173285198564
ID287248	287248	0	1.0	65.97357920245369	47.015808561161236	0.0	56.0	56	1.873521697870249	1		50225.07772020726	50305.0	32479.0	65504.0	5.816064E7	6548.645464130003	-0.9810546334389547	-794.3086919007325	0.007600016720401221	-0.036288044020154744	2.222794493480705	1.5469435372438023	-0.09369989738586784	1.4368943920481223	11.027252701676737	14.393665884637631	0.6688586629852834	0.9461663947797716
ID298256	298256	0	1.0	68.71640540796042	42.1214079830177	0.0	111.0	111	1.800635550247744	1		50877.30280373828	51077.0	29244.0	65504.0	5.4438714E7	6557.692380712004	-0.981102887662539	-805.6049838222348	0.0022189458615398997	-0.021149180220244722	2.24744410582567	1.455337552266594	2.1773418819145682	1.5442768602551493	10.18594937055745	12.991692281011492	0.7583678727511056	0.951176209498447
ID280849	280849	0	1.0	68.43717815099677	42.79543082383602	0.0	24.0	24	1.8035739946437208	1		50628.057835820895	50809.0	30983.0	65504.0	5.4273278E7	7400.006527264778	-0.9810588874282006	-708.72663029136	0.042093736407960956	-0.0015052734022398266	2.0057081670482457	1.6762414080931005	1.3828039330231197	1.196550900940902	10.219221253709069	12.755832882616815	0.7892417019918535	0.9500662836942118
ID283154	283154	0	1.0	69.13759675931773	43.199866550613386	0.0	35.0	35	1.6878735000646514	1		50635.055201698604	50805.0	30924.0	65504.0	4.7698222E7	7400.80614725555	-0.9809666426435156	-705.2467487807842	0.026501994450065885	0.011656371354365576	1.8688889121947658	1.557670712571262	1.5201077894887287	1.1997971696532528	8.950136567783336	12.385979033236874	0.7331263769667559	0.9543841865179935
ID278035	278035	0	1.0	68.45647674182625	42.913629147624476	0.0	9.0	9	1.7997951135390684	1		50428.05415499531	50489.0	30277.0	65504.0	5.4008446E7	7446.039399012338	-0.9811003774450828	-703.1325258444563	0.03072740878737937	0.00840328085658385	2.0334935956966245	1.6491331264097957	1.2271121593629701	1.2330681878445988	10.17644311822842	12.77156919480754	0.784002327690675	0.9398595258999123
ID299283	299283	0	1.0	68.96937902509158	42.48005196821678	0.0	116.0	116	1.7299274036278793	1		50889.00101626015	51294.0	29520.0	65500.0	5.0074777E7	6401.800987139555	-0.9810284308933727	-822.110307993349	0.0019980109773638515	-0.010862425323142523	2.143712199028271	1.430491635273215	2.3715486497938962	1.4985842252889756	9.401683553412331	12.603649051288933	0.743742997781888	0.936553030303031
ID295196	295196	0	1.0	64.61509505096502	43.61667359399397	0.0	96.0	96	1.89240402759757	1		50282.85388513513	50352.0	30658.0	65504.0	5.9534899E7	6939.045432396833	-0.981209091669799	-756.7701147773678	0.015205733772812641	-0.010414947913333455	2.191068971179534	1.627817332561039	0.7521683791684696	1.3460164892901916	11.250649631408997	14.177333537116764	0.7033934998541433	0.9352034768866061
ID291101	291101	0	1.0	65.3813692172431	47.390441370091956	0.0	76.0	76	1.8625878347295808	1		50222.164921465934	50364.0	30899.0	65504.0	5.7554601E7	6802.678197600805	-0.9810893095206933	-766.0315474764865	-0.021011575509738704	-0.023505408271484143	2.2326467301350506	1.545677179362899	0.13445917760569917	1.4444456837069357	10.898918295234814	14.7200734227692	0.6320818332760775	0.93439282803586
ID289306	289306	0	1.0	65.93661367602448	47.269176240106354	0.0	67.0	67	1.870693129043754	1		50278.30242634323	50443.0	30667.0	65504.0	5.8021161E7	6820.8189176406595	-0.981077199127434	-764.3492522928752	0.004870924761062794	-0.0032553954934396827	2.1242256306745735	1.6505659959949546	0.12347938298881198	1.286968007234451	10.993980818525129	13.55493510400722	0.7519170860802321	0.9498973305954826
ID301851	301851	0	1.0	73.90057723463734	46.684629727407625	0.0	129.0	129	1.574723147858092	1		50642.05724725942	50473.0	35152.0	65300.0	4.1577129E7	6515.025108267266	-0.9810434184154767	-804.5507535882642	0.051419697857432965	0.01976413109654401	1.83396931958511	1.379998693425499	0.627345744077757	1.3289645333161462	7.7903737836414555	16.130787564302203	0.3762331131919414	0.8653643083421331
ID296229	296229	0	1.0	65.23866520823223	42.64196862570364	0.0	101.0	101	1.9154490576565246	1		50576.47316267544	50560.0	30979.0	65504.0	6.1248109E7	6864.551672014001	-0.9811244737170276	-765.9340883256469	0.02142863385707842	0.005101202452471732	2.255286510232836	1.639802463532361	0.8384458739511117	1.375340359822754	11.526330948950909	14.575870540167099	0.6817606712082687	0.9259259259259269
ID287791	287791	0	1.0	65.78746831755079	47.653513149977215	0.0	59.0	59	1.8892033419618819	1		50187.41411564619	50212.0	31972.0	65504.0	5.9020399E7	6647.252186819064	-0.9810926745677706	-783.5425636389842	-0.030937132568649037	-0.0034537760325746908	2.2476416669126125	1.6127063419119727	3.0578755278707757	1.3937079606494762	11.212624622092848	14.120586533200395	0.7066618953279663	0.9519774011299426
ID285737	285737	0	1.0	66.85567467804073	46.21792857390023	0.0	48.0	48	1.6811372479645523	1		50219.04380341885	50000.0	34502.0	65504.0	4.7005025E7	6268.613786259905	-0.981101963906632	-831.8104889042946	-0.009173195736889388	-0.004953275011750426	1.8626119439429638	1.543664055956125	0.08201356068863853	1.2066174222015469	8.878839675315584	14.12789624193025	0.5589990690912066	0.9211045364891518
ID290090	290090	0	1.0	65.92065462700397	47.29567281958174	0.0	71.0	71	1.8735216978702494	1		50270.396893874036	50420.0	30571.0	65504.0	5.826339E7	6788.178294713495	-0.9810807278672742	-768.0498161114854	0.002279072198492286	-0.004744332407955515	2.1607050728194994	1.634221558703926	0.12620244274712578	1.3221616501823161	11.027252701676742	13.222133745569526	0.7926365586114509	0.9582817017761261
ID303914	303914	0	1.0	74.07221933086514	45.42353543111189	0.0	140.0	140	1.7829031854762432	1		50763.78314393937	51097.0	29488.0	65504.0	5.3606555E7	6311.021226299724	-0.9810476973614862	-832.7458460310136	0.008991193564980673	0.007758416128857256	2.1889550686844257	1.4506332725896713	-0.8336863518238558	1.5089651602825171	9.986318071647775	12.90703435693877	0.753290215435424	0.9554342883128697
ID305207	305207	0	1.0	75.65051034014695	44.99559993256092	0.0	146.0	146	1.877555118465251	1		50797.71759656645	50971.0	29381.0	65494.0	5.9179341E7	6857.936880815185	-0.9810349410175417	-766.3214629615821	-0.0388589905075834	2.935830386213281E-4	2.3431015542744738	1.5387848642973039	2.7848882747737496	1.5226959977569485	11.074783963321897	13.864851174365382	0.7239602190338883	0.9437019036046983
ID297020	297020	0	1.0	66.28121636792207	42.01736207177066	0.0	105.0	105	1.9272607773548958	1		50579.777777777796	50696.0	30895.0	65504.0	6.1909648E7	6839.730927030284	-0.9811384879875023	-769.346006006133	0.0195959275611869	0.01154636305243461	2.216496106134667	1.6772194999729553	0.9744300824517139	1.3215301313694525	11.668924733886392	14.001571440681802	0.7479751013873346	0.9438677431757013
ID302398	302398	0	1.0	73.7345150808628	46.47070293728327	0.0	132.0	132	1.5004315939372306	1		50472.75537634424	50446.0	29823.0	65504.0	3.755173E7	7615.370230943813	-0.9810305578919138	-685.5260532137967	-0.0018698483882415471	-0.009057271246481386	1.5724327081679847	1.474289681131086	2.75150249928231	1.066569703561652	7.072651732799562	11.82017100483348	0.636128155406822	0.9393939393939392
ID283960	283960	0	1.0	69.82630604519694	43.63866401597399	0.0	39.0	39	1.7624191755811147	1		50550.8310679611	50676.0	30258.0	65504.0	5.2067356E7	6706.589015450628	-0.9810085361091038	-778.7013838973689	-2.877937541119077E-4	-0.006634871338375844	1.992257771993895	1.5673710172544133	-0.2848224224785823	1.2710824368079499	9.758168015751027	12.917235495447963	0.7349181969969087	0.9426078971533517
ID277049	277049	0	1.0	68.4929019197929	42.92374937580649	0.0	4.0	4	1.793057438551259	1		50387.78228086709	50583.0	30737.0	65504.0	5.3461437E7	7483.496650095302	-0.9811138560202981	-699.5629237748777	-0.009987651650630406	-0.00998385874640668	1.9996611223866676	1.6214278617793383	1.2066129261890577	1.23327171656731	10.10039309959617	12.610721312747685	0.7981201657987445	0.9585024808299507
ID279353	279353	0	1.0	68.42491131765759	42.860934464479435	0.0	16.0	16	1.7875643782292783	1		50577.17914691946	50743.0	30720.0	65504.0	5.3358924E7	7504.265405629165	-0.9810729942845916	-698.7081704598377	0.013094141907392852	-0.0055631372617853635	2.004428461750054	1.6447676822548873	1.306531832362535	1.2186696536997197	10.038602459457461	12.761459241928149	0.7746088321317681	0.9324503311258281
ID284985	284985	0	0.9968300461769104	68.67597414728903	45.703764818134424	0.0	44.0	44	1.568947860133909	1		50408.78378378383	50063.0	33289.0	65504.0	4.103275E7	7138.801463790466	-0.9810843460277301	-732.4802115554048	-0.005605763234894703	-0.018543975679163407	1.716300055368347	1.4433137528262217	0.06518220826475736	1.189138572266479	7.733336269667281	15.029971097530684	0.4301901559599474	0.892484914975316
ID294969	294969	0	1.0	64.7222592094322	43.68518148294562	0.0	95.0	95	1.882383815128147	1		50279.95730145169	50380.0	30478.0	65504.0	5.887783E7	6987.148076110271	-0.9811550794752721	-749.3216745575771	0.027438802812463317	0.0052923770738828564	2.2186207200474835	1.6129348853258259	0.7817306275158128	1.3755178465244144	11.131821477296098	14.010559135165543	0.7126317405360556	0.9462626262626259
ID298041	298041	0	1.0	68.66257243977563	42.065226080539404	0.0	110.0	110	1.8106903639161107	1		50871.385253456305	51065.0	29577.0	65504.0	5.5195453E7	6445.094981033446	-0.9810425392968068	-816.9244841627285	0.0041180763720869385	9.110574887099671E-4	2.2277374301636006	1.4938729970241929	2.142155269225381	1.4912495470507008	10.30002439850583	13.132641069593927	0.7504883728026742	0.9364736387208302
ID292922	292922	0	1.0	65.11271095845692	47.227082951185444	0.0	85.0	85	1.8642117128363958	1		50202.702702702736	50383.0	31227.0	65504.0	5.75825E7	6741.416430678083	-0.9810317626894038	-770.3037871942797	-0.01961061102254881	-0.006595548906324978	2.262224265260585	1.56523373222119	0.1309727216005998	1.4452948583278424	10.917930799892888	13.736035292961724	0.7271556874714638	0.9371685026519793
ID276293	276293	0	1.0	68.46018960452895	42.943441457884504	0.0	0.0	0	1.8073449747049135	1		50235.8870370371	50318.0	30758.0	65504.0	5.4254758E7	7397.340432590807	-0.9810531152779776	-703.2717517215854	-0.0018618525616520022	-0.00859528643869429	2.051761182308467	1.6116743465113161	1.2560069549774373	1.2730618854545754	10.261999389189704	13.004107794507048	0.7625717752034497	0.9456855015330705
ID303173	303173	0	1.0	74.2849542886978	45.95609424106884	0.0	136.0	136	1.5761636633121037	1		50876.580097087346	51237.0	32908.0	65504.0	4.1922302E7	6195.133588019434	-0.9809707938750654	-846.7060004508772	-0.0010690075459068406	0.006732296250453027	2.02457224384257	1.2416478353041605	-0.3993813122030226	1.6305527109034266	7.804633162135001	12.305132367724168	0.6477236869688469	0.9282080271339738
ID293702	293702	0	1.0	65.06172678820266	47.13584146973518	0.0	89.0	89	1.8625878347295823	1		50220.31533101053	50315.0	30945.0	65504.0	5.7652922E7	6737.136131182691	-0.9810385448626103	-771.3447294523223	0.0010110642650857174	-0.06307477681472977	2.2057102258342027	1.5527980787596376	0.20360306259149458	1.4204745974416106	10.898918295234834	15.288587368987498	0.5859472792420478	0.9179343474779833
ID281922	281922	0	1.0	68.5526551113156	42.819136700743314	0.0	29.0	29	1.7951656784782353	1		50475.01696512719	50618.0	30729.0	65504.0	5.3553993E7	7387.638381789493	-0.981118875420953	-710.0592895372887	0.01477352248544221	-0.003192301275174798	2.0252474476650812	1.6455368838832671	1.3233412425691553	1.2307517792525824	10.124158730418749	12.704599121149176	0.7882189607823569	0.9383259911894276
ID280653	280653	0	1.0	68.43602546415711	42.85398816886761	0.0	23.0	23	1.779505558404858	1		50593.34413727361	50778.0	31147.0	65504.0	5.3072418E7	7498.631453813467	-0.9810909721921884	-700.1344569402169	0.0315236221260255	0.014528946172458253	2.019069975402027	1.6289256887393553	1.2504798094530702	1.2395101810719242	9.948293062331661	12.796747102425773	0.7634124882259795	0.9398293668612485
ID288333	288333	0	1.0	65.74908108796978	47.96059576281294	0.0	62.0	62	1.8710974721002527	1		50158.0423143351	50304.0	32055.0	65504.0	5.8083013E7	6717.094372810825	-0.9810195428177759	-771.8983508646282	0.01736960742163882	-0.02454319741531981	2.2110949120086785	1.5922665867315524	-0.04854194041867811	1.3886461792477827	10.998733944689643	14.99261018808248	0.6148908946700941	0.9267120544653583
ID299080	299080	0	1.0	69.04721621859922	42.5017684677639	0.0	115.0	115	1.7551070937787419	1		50842.78213935233	51202.0	29178.0	65504.0	5.1808795E7	6443.675880754938	-0.9810830565867236	-818.4279012120224	0.008353976275524274	0.0017957443155307096	2.1716583167195243	1.4414417033378812	-0.6206409948103828	1.5065876834912668	9.677364870954248	13.795291435472596	0.6390064184688115	0.9326614750343564
ID282953	282953	0	1.0	68.55226445261532	42.81521309302536	0.0	34.0	34	1.8023152479546345	1		50564.59197012134	50667.0	31179.0	65504.0	5.4154678E7	7379.41625991476	-0.9811246971414012	-712.335803120277	0.01195759031486092	0.046740470797927626	2.068676014288157	1.6089646120247885	1.3099521225563349	1.2857187776708452	10.20496187521552	12.824427864180427	0.7797318107206577	0.9400175131348513
ID277835	277835	0	1.0	68.45337637619343	42.9446092326776	0.0	8.0	8	1.799374747980716	1		50449.74133083412	50646.0	30801.0	65504.0	5.3829874E7	7459.912744801002	-0.9810399125455738	-699.8444648518268	-0.003864002704989618	-0.008705940626716391	2.0556558985206004	1.6149865500428988	1.2648458197790176	1.2728625501345483	10.171689992063909	12.523153025619902	0.8150337719070265	0.9502664298401423
ID279883	279883	0	1.0	68.41097300864125	42.881230073094386	0.0	19.0	19	1.776101431789928	1		50536.62884615382	50757.0	30960.0	65504.0	5.2558094E7	7516.605003866618	-0.9810588598105183	-696.4717102527346	0.04097192892944383	0.021604678012685362	2.0566316519904633	1.6341789527586872	1.2590774765371777	1.2585106719913544	9.910268053015535	13.217945836611909	0.7127994068293345	0.9246119733924616
ID286293	286293	0	1.0	66.16118341230276	46.681971887259074	0.0	51.0	51	1.8556704993772666	1		50247.112379280006	50360.0	32356.0	65504.0	5.7231461E7	6782.678126860881	-0.9811224224206757	-770.0462914518483	0.015679894823251536	-0.02923156609122206	2.224187388376616	1.5262577708927487	0.04017995604125768	1.457281614412767	10.81811515043804	13.823238803283262	0.7114458369182847	0.9503131524008345
ID304983	304983	0	1.0	75.69713045286416	44.97957787841905	0.0	145.0	145	1.8880016859459139	1		50783.82752761259	50901.0	29479.0	65504.0	5.9772565E7	6914.694137877544	-0.9810804440344031	-761.6862764613796	0.00892677994056297	-0.020345514680521853	2.331988254698246	1.5383491140259469	-0.42842182803351825	1.5159031415146724	11.198365243599307	13.181296076649046	0.8099314475960094	0.9542324827865529
ID300880	300880	0	1.0	73.07795953344221	44.20876026053267	0.0	124.0	124	1.5303832823811385	1		51266.132124352356	50812.0	29112.0	65504.0	3.9577454E7	6829.96718734328	-0.9808128002266532	-767.3905707709533	0.016193230771771365	0.026429888192649936	1.7529818259377996	1.3652587660110085	0.7549144120816783	1.2839923607007002	7.357839302670495	11.827355538942749	0.6609747329852035	0.9031505250875135
ID296029	296029	0	1.0	65.04681273207598	42.72390181348106	0.0	100.0	100	1.9276532548617353	1		50489.51060358894	50472.0	31490.0	65504.0	6.190014E7	6846.608900664834	-0.9811615088920871	-768.1570562993656	0.016761234708404012	0.025739819199038384	2.2519371697279778	1.6686408412718432	0.8960509185588449	1.3495637371620033	11.67367786005091	15.117931736300394	0.6418489109328138	0.9267924528301894
ID289118	289118	0	1.0	65.97193832419784	47.30441762321483	0.0	66.0	66	1.8686701013847498	1		50275.371972318244	50432.0	30312.0	65504.0	5.811833E7	6811.8736897723575	-0.9810267417283584	-763.2338600973882	0.01535552450858025	-0.0034689675815820667	2.1829269927376957	1.6172020601814006	0.13985806353702449	1.3498170986084683	10.970215187702552	12.868837682190932	0.8324273954441738	0.9612661391087052
ID290910	290910	0	1.0	65.4579981303836	47.3682388206654	0.0	75.0	75	1.8759427908871018	1		50224.447594501784	50306.0	31187.0	65504.0	5.8461257E7	6870.542187981862	-0.9810908711222606	-758.5633685730646	0.0177709888146346	-0.027924507621060937	2.2130930416083827	1.5594777458142213	0.2676646610344422	1.4191244777609195	11.05577145866384	14.274785889750492	0.6818042605023124	0.9459129727531518
ID287065	287065	0	1.0	66.08198070832603	46.84815521096036	0.0	55.0	55	1.854447114671579	1		50268.804577464856	50359.0	32530.0	65504.0	5.7105362E7	6650.591678398972	-0.9810454094170274	-782.4254537668199	0.045499612711978436	-0.025174118121280557	2.237119351825834	1.5155876235089134	3.1226837949181854	1.4760739116135158	10.803855771944502	14.196476117407427	0.6736394762928942	0.9542401343408902
ID299866	299866	0	0.9968317151069641	69.56694034013277	42.158852567057316	0.0	119.0	119	1.740390769621971	1		50854.9610778443	51319.0	31016.0	65333.0	5.0956671E7	6789.508170426318	-0.9810454291932581	-775.3542473922453	-0.004971755742025296	0.005989874927917983	2.036979636808008	1.530766406996513	3.013373614012541	1.3306926696965649	9.515758581360709	12.340291114880317	0.7852400989855811	0.9569789674952197
ID278619	278619	0	1.0	68.43701136682651	42.92706790772962	0.0	12.0	12	1.7803555730501355	1		50484.129894937956	50699.0	30281.0	65504.0	5.2856884E7	7497.802608775892	-0.9810333684169104	-696.5373985811377	0.04116115867814059	-0.010807857399808166	1.9858431141265074	1.6360257837069911	1.2719785505162162	1.2138214042243773	9.957799314660699	13.33904618735185	0.7032725732496152	0.9302841918294856
ID285540	285540	0	1.0	67.62913957775926	45.93607670318192	0.0	47.0	47	1.7507916038603843	1		50403.68141592929	50436.0	31586.0	65504.0	5.1260544E7	6840.844156419589	-0.9810346287536141	-762.2642393138359	0.003208915441683706	0.011334924155339002	1.933488781328396	1.6022949193899612	0.6470887688456507	1.2066996892585353	9.629833609309085	11.893571605002126	0.8554685815861085	0.9675262655205347
ID291684	291684	0	1.0	65.07371379482132	47.178402365698176	0.0	79.0	79	1.9409502700033676	1		50672.465116279105	50456.0	31460.0	65504.0	6.3188564E7	7291.533284283951	-0.9808212274864794	-710.8078478810714	0.035235058448831874	0.0075145506461639115	2.480948826276121	1.5651326189610948	0.3695772932929551	1.5851364901735467	11.835284149644446	16.327741695928346	0.5578742432880159	0.9110867178924261
ID281701	281701	0	1.0	68.49792779888884	42.798473287924345	0.0	28.0	28	1.7943226797567196	1		50572.88041431264	50808.0	30943.0	65504.0	5.3708399E7	7420.938114507637	-0.9810698331817538	-706.3734322059128	0.012561515539340892	0.029920464758929913	2.0320015906150237	1.6134598660425745	1.2802663136132661	1.2594063437097016	10.114652478089718	12.816967511310093	0.7737314728038417	0.9538323621694306
ID297829	297829	0	1.0	68.66255663732628	41.89166200534216	0.0	109.0	109	1.8470897905196033	1		50941.649867374006	50986.0	29896.0	65504.0	5.7615006E7	6427.875834838069	-0.9810425540674023	-820.2449080034826	-0.016082464118493033	-0.02616965853178236	2.1916266814684953	1.574158627777756	1.899160033559553	1.3922527519112993	10.718299500983228	12.87805032398488	0.8121486311162662	0.9595744680851059
ID301671	301671	0	1.0	72.97601464853673	46.34463459383993	0.0	128.0	128	1.687873500064649	1		50474.88059701492	50433.0	32691.0	65504.0	4.7345438E7	6346.053938287062	-0.9811498622136161	-827.9847825255266	0.019106160328744837	-0.020881328382806166	1.8279530672181539	1.5794284809932237	1.2803734828834092	1.1573509590435176	8.950136567783309	13.015473889448804	0.6639258154274553	0.9083453931500236
ID294754	294754	0	1.0	64.75236290454006	44.41158693213212	0.0	94.0	94	1.8867992646249587	1		50298.044991510986	50487.0	31087.0	65504.0	5.9251097E7	6787.632032016184	-0.9811615632578935	-771.8954402999851	0.021890587863080263	0.003534363961701968	2.1907302890718046	1.6229154941257482	0.6330810232470994	1.3498732971626066	11.184105865105774	14.83804476218895	0.6383484079041711	0.9419535628502793
ID284782	284782	0	0.9952256083488464	68.1091878154006	45.47230757981373	0.0	43.0	43	1.3856244745513622	1		50913.04409448823	49950.0	36357.0	65504.0	3.2329783E7	7578.231343016217	-0.980855086745046	-688.4028295871942	0.009781401445576099	-0.04153282967741301	1.4375524877668762	1.328798258488839	2.9681179402411253	1.0818440486230896	6.031717102770616	10.746781962290989	0.6562872284225464	0.9195652173913047
ID289903	289903	0	1.0	65.9212108853012	47.28664832800687	0.0	70.0	70	1.8779579840676703	1		50298.94087403589	50421.0	30374.0	65504.0	5.8698864E7	6802.485003694543	-0.9810489101891346	-765.5573190659305	0.010852879472490572	-0.003769267155715248	2.15995936682734	1.6383954026099687	0.11570782652344844	1.318338273768663	11.079537089486415	13.225758481801792	0.7959582789001755	0.96242774566474
ID303727	303727	0	1.0	73.54664609722353	45.73897779419348	0.0	139.0	139	1.6452045616478002	1		50798.89285714289	51173.0	32458.0	65504.0	4.5515808E7	7352.898135859686	-0.9810134966016414	-713.9300863224536	0.00307585713045765	-0.00785785703971928	1.9426242199313997	1.4123988971744292	2.3429868724304184	1.3754076301091083	8.503342708318822	11.31303083020412	0.8349137346015528	0.9644204851752022
ID277610	277610	0	1.0	68.49882985314964	42.9401962161253	0.0	7.0	7	1.7968504894342214	1		50411.53846153854	50587.0	30439.0	65504.0	5.37387E7	7443.5102770171015	-0.9810705311196322	-702.0110639483958	0.03215759995755565	-0.01680119011193458	2.0162545785654804	1.6482505258648268	1.2195410884634494	1.2232694890284135	10.143171235076817	12.92106688093915	0.7634610272967272	0.9492882562277586
ID302965	302965	0	0.9968381524085999	73.87412750093458	46.71516332191725	0.0	135.0	135	1.621118059595795	1		50607.17586206885	50777.0	33782.0	65504.0	4.4028243E7	6991.057770823937	-0.9810781589663694	-750.6533459053163	0.021616746358540714	0.010857232468412236	1.7469251544426547	1.5528922113992294	3.040153845162288	1.124949395469369	8.256180147764015	13.432178772578986	0.5750374081858182	0.9161392405063293
ID292726	292726	0	1.0	65.12568835764273	47.239748803018614	0.0	84.0	84	1.8617753645340094	1		50165.34464751958	50249.0	31008.0	65504.0	5.7639981E7	6690.727018375864	-0.9810256016444078	-775.3054057877209	-0.019478736294561184	-0.043251247981765197	2.261333135197953	1.5252322904726578	0.13747088072145291	1.4826155657228992	10.889412042905796	14.712533980179781	0.6321779408491672	0.9478692594124949
ID296823	296823	0	1.0	66.22153657494201	42.222908480979136	0.0	104.0	104	1.9186059597699636	1		50606.909465020515	50699.0	30525.0	65504.0	6.1487395E7	6861.837390044633	-0.9811177996421392	-766.4219651958332	-0.01046372437808196	4.0060549457580474E-4	2.2255412033157835	1.6776114845095562	0.8613934544410532	1.3266129994135158	11.56435595826704	14.747799993007382	0.6681544062642385	0.9386574074074076
ID283769	283769	0	1.0	69.76584774229694	43.36611083998712	0.0	38.0	38	1.7351669736379924	1		50700.779441117804	50941.0	29800.0	65495.0	5.0802181E7	6438.484590835804	-0.9809888418292334	-812.67418313437	0.03423273415434859	0.006385700150667064	2.0872331303592055	1.4848866102739335	2.5161851931030825	1.4056515264651424	9.458721067386529	12.986952913637015	0.704738099144769	0.9128440366972463
ID279163	279163	0	1.0	68.44121775307381	42.874511705282266	0.0	15.0	15	1.7790803987862214	1		50533.27464114833	50637.0	31338.0	65504.0	5.2807272E7	7526.038667015465	-0.9810624060917171	-695.6853006889856	0.0151471534798125	-0.008197009240777287	1.9778470623004238	1.6091435192557402	1.2316770812126792	1.2291303035637344	9.943539936167143	12.762134250607623	0.7671923588422386	0.9436175011276496
ID282747	282747	0	1.0	68.56357209256277	42.798607362065184	0.0	33.0	33	1.802315247954634	1		50566.5395348837	50777.0	31103.0	65504.0	5.435903E7	7386.974987288166	-0.9810547154315467	-708.9550459447329	-0.0062492943343547816	0.008404142183330047	2.029670769983481	1.6212177384005155	1.3418089604921777	1.2519421185126822	10.204961875215517	12.742077240171264	0.7898430187317835	0.9525288376220055
ID304763	304763	0	1.0	75.70342450045192	44.946249026433954	0.0	144.0	144	1.871501727797332	1		50706.00172860845	50881.0	29114.0	65503.0	5.8666844E7	6893.931893075516	-0.9811464372829107	-765.5309878887209	0.0018067041817087664	-0.005246362562465295	2.330094816520847	1.5228079064068127	2.7162065434681155	1.5301304955914579	11.003487070854156	14.177091534570117	0.6879643196517925	0.9399106780349171
ID293511	293511	0	1.0	65.11527483055217	47.19645241077778	0.0	88.0	88	1.8710974721002542	1		50210.06065857891	50382.0	31272.0	65504.0	5.794241E7	6752.922822254457	-0.981091093923525	-771.5638724010427	0.007898958224685984	-0.025990458143477807	2.243744075943729	1.5933551174692355	0.14595991971657063	1.408188326220411	10.998733944689661	13.378213029780825	0.7722472071427096	0.9285714285714289
ID295808	295808	0	1.0	64.82279368392612	42.97700243754215	0.0	99.0	99	1.9354860919024786	1		50487.166531932045	50571.0	30544.0	65504.0	6.2452625E7	6693.109323084152	-0.9810844167454312	-782.4736384463793	0.021658910164855195	-0.012631587979459043	2.2275493042829586	1.702759953511142	0.8686521920138276	1.3081992559724496	11.768740383341235	14.147255691353473	0.7389166298951458	0.9446776039679519
ID287618	287618	0	1.0	65.82253524876121	47.41878779174329	0.0	58.0	58	1.883589055128991	1		50177.50553191487	50203.0	32590.0	65502.0	5.8958569E7	6545.622225321432	-0.9810256917692739	-792.6884973877861	0.0012171883866926895	-0.016425659383292407	2.274006673678531	1.5753278183386275	2.9396606172012216	1.4435133101862851	11.14608085578963	13.347192236711813	0.7862347268830361	0.9532520325203253
ID294530	294530	0	1.0	65.03609942456623	44.92456477917083	0.0	93.0	93	1.7879875204717364	1		50250.717535544936	50341.0	32354.0	65504.0	5.3014507E7	6704.474944301895	-0.9811227430898095	-779.0977456915494	0.0024308544579969738	-0.0058018463353998635	1.9979769790844908	1.6089946566694848	0.3706510503331646	1.2417548876266464	10.04335558562197	13.230851881823765	0.7209631840390126	0.9337163057887761
ID281485	281485	0	1.0	68.49801669704264	42.82468645800287	0.0	27.0	27	1.798113061663624	1		50490.26399253726	50718.0	30605.0	65504.0	5.4125563E7	7391.649915839417	-0.9811020095500104	-709.2425581660182	0.013527904293856344	-0.005283969570184126	2.022359372020692	1.6262945443659873	1.2817002574812704	1.243538188716676	10.157430613570359	12.803899502499842	0.7785907053255249	0.951045838896306
ID276872	276872	0	1.0	68.47808955438114	42.93578846910911	0.0	3.0	3	1.8048318634433629	1		50248.418215613354	50440.0	30408.0	65504.0	5.4067298E7	7453.501729235977	-0.981102239336801	-699.9966420783476	0.02101157937969268	0.0056760536444391925	2.035938893712917	1.6268970890406698	1.1685389189317537	1.2514245107620459	10.233480632202617	12.723460692078389	0.7943698112102495	0.9530765825586548
ID298891	298891	0	1.0	68.99801603487421	42.1658567950147	0.0	114.0	114	1.8281532238883356	1		50875.62171945698	51025.0	29606.0	65504.0	5.6217562E7	6558.91228678656	-0.9810593801215338	-803.5427895263288	-0.005642359795416971	-0.024346525389799395	2.2854790230099438	1.4876055261479673	-0.8668250444449139	1.5363474945727074	10.499655697415491	13.620499913594179	0.7112115918072235	0.9352243861134636
ID288148	288148	0	1.0	65.8325033156426	47.75040105837315	0.0	61.0	61	1.8932033535160415	1		50099.592060810806	50085.0	32620.0	65504.0	5.9317917E7	6568.301744533394	-0.9810834109209619	-791.1779806858675	0.009830662726786002	-0.03950905858872997	2.2435638363311154	1.5810308382111202	-0.030263225485882693	1.4190512810424543	11.260155883738006	15.040192936423304	0.6255290047124877	0.9415739268680432
ID288916	288916	0	1.0	65.98104461436961	47.338730490897	0.0	65.0	65	1.8540391403811567	1		50212.00088028177	50344.0	30691.0	65504.0	5.7040833E7	6804.251876260457	-0.9811111333389736	-766.6011118582821	0.013480601616940058	-0.03248489637283531	2.1375293301281766	1.5479007071290185	0.04893452557048733	1.3809214766060651	10.79910264577998	14.787608786033003	0.6205855057240555	0.9443059019118875
ID302228	302228	0	1.0	72.68903425617846	45.69263235620301	0.0	131.0	131	1.765849678439126	1		50589.60000000008	50753.0	32297.0	65504.0	5.2107288E7	6257.438369159459	-0.9811416338436264	-841.2446234267487	0.010820619092345269	0.0032017423329658555	2.037983226250998	1.5502335854303073	-1.3517892770334112	1.3146297728321394	9.796193025067138	12.75673736110961	0.7564634854277853	0.9550509731232617
ID278421	278421	0	1.0	68.47177264679189	42.91201612628736	0.0	11.0	11	1.7989542841946322	1		50440.140318054255	50611.0	30900.0	65504.0	5.392051E7	7438.640306375433	-0.9810309496799816	-701.3742912804513	0.017614462451933162	3.6588806252167694E-4	2.0187972275959636	1.6348217450283886	1.2301343702208538	1.2348729968482939	10.166936865899393	12.834908907114375	0.77555822731153	0.9481382978723405
ID279701	279701	0	1.0	68.43023565543136	42.852915277598306	0.0	18.0	18	1.7968504894342212	1		50581.311797752795	50726.0	30953.0	65504.0	5.4020841E7	7432.870050498798	-0.9810888652008511	-706.0806345149477	0.017092623634134888	-0.013436004195445366	2.02202282858861	1.6378208758475	1.2882946130980117	1.2345811794237282	10.143171235076814	12.889753416683572	0.7671749304780487	0.9492882562277585
ID280467	280467	0	1.0	68.43222261856805	42.81605071013469	0.0	22.0	22	1.798954284194632	1		50585.887021475246	50811.0	30812.0	65504.0	5.4177485E7	7399.21202670905	-0.9810856684191602	-709.234456220467	-0.008408195125821841	0.02359739654232897	2.048223769787798	1.609372843084288	1.3159139491876939	1.2726844364183956	10.166936865899391	12.721366786153043	0.7894642017705592	0.9532085561497325
ID284572	284572	0	0.9856213331222534	68.90670128574541	45.30843705115442	0.0	42.0	42	1.316761268232438	1		50089.22377622375	48669.0	36197.0	65504.0	2.8651036E7	8430.706214002736	-0.981268253577413	-622.4719991299914	0.014295113372279714	0.0038564836084092635	1.4700833492439005	1.214234084549789	1.6012726818799803	1.2107083534794485	5.447082584535171	10.762258214381303	0.5909721411683111	0.9066455696202542
ID304540	304540	0	1.0	75.35912782123583	45.09973308881917	0.0	143.0	143	1.7516555523974764	1		50507.40335305725	51283.0	29546.0	65160.0	5.1214507E7	6680.762661509252	-0.9812272465350591	-790.3157119322912	0.018861205118061924	0.004731040885153435	2.2330230572166165	1.4396914498867572	2.6011119099530724	1.5510427997556426	9.639339861638124	12.58317060175682	0.765027395181968	0.9552520018841264
ID286109	286109	0	1.0	66.03654942632683	46.60414818921787	0.0	50.0	50	1.8548549992282914	1		50199.453345070404	50265.0	31787.0	65504.0	5.7026579E7	6696.670399805893	-0.9811495008157137	-780.3373442931526	0.013651398134108313	-0.009867006247269643	2.184991112193622	1.549554200073317	0.14418850393610774	1.4100772416287468	10.808608898109007	14.652284981917012	0.6326579249933995	0.9404466501240691
ID297624	297624	0	1.0	67.80797095015417	41.761810288235196	0.0	108.0	108	1.814029583652431	1		50878.90275229358	51214.0	33920.0	65082.0	5.5458004E7	6015.467048566479	-0.9810683277620826	-876.6145176908623	0.011178157631231117	0.020617203541384847	2.154034796965035	1.5504166667972912	-1.3227731142779717	1.3893263940555045	10.33804940782196	13.953749056194832	0.6672163048963382	0.9383088869715273
ID299673	299673	0	1.0	68.86498186996484	42.02234155713267	0.0	118.0	118	1.6447446861498878	1		50982.20805369129	51318.0	32399.0	65504.0	4.5578094E7	6664.130675062847	-0.9810506010572508	-792.1384628135067	0.004096461273279988	0.002023115120046848	1.9565142092129406	1.4144234224009238	2.1998897792197125	1.3832591982193285	8.498589582154326	11.492604714446616	0.8085740173141641	0.9541088580576309
ID286874	286874	0	1.0	66.08065770543891	46.574214381239294	0.0	54.0	54	1.8698841806258006	1		50240.95332757134	50393.0	32477.0	65504.0	5.8128783E7	6798.263237366776	-0.9810953303523097	-767.0647160924021	0.010913528460321955	-0.04055672115958794	2.1811283940043835	1.55084835698105	0.0935684460006573	1.4064098428361265	10.984474566196091	14.446111024181993	0.6614351265901053	0.9557485525227456
ID302757	302757	0	0.9968429803848267	73.93891577393741	46.597176603678065	0.0	134.0	134	1.5919233041023333	1		50757.12768496424	50769.0	33698.0	65504.0	4.2534473E7	6802.487992148071	-0.9809974727716493	-770.3991138210989	0.008784860840523922	-0.0031498779485944397	1.6815843070901386	1.5129491622079156	0.559549518682666	1.1114612103926387	7.961486325564023	14.332342147067441	0.48704566589223947	0.9163019693654264
ID285350	285350	0	1.0	67.9343196948463	46.104242849631746	0.0	46.0	46	1.6126966101147606	1		50557.2055749128	50409.0	31768.0	65504.0	4.3529754E7	7091.613552625578	-0.9808584660418713	-730.6301714501702	-9.463919487849965E-4	0.006231575407621594	1.6624779002779702	1.6103714455038565	-0.547914064353989	1.032356792539755	8.170623876802733	12.407769081428096	0.6669260454176109	0.9342391304347821
ID296614	296614	0	1.0	65.92494953020267	42.38252881552473	0.0	103.0	103	1.919000207377077	1		50654.55710764173	50780.0	30537.0	65504.0	6.1646596E7	6760.553823119582	-0.981125412793601	-778.9566800768823	0.04840990501264658	0.06382925414141195	2.276256834640445	1.670259824753368	0.8950628662236136	1.3628160127581102	11.569109084431549	14.098205436887875	0.7314457326959649	0.952641878669276
ID301472	301472	0	0.996828556060791	72.96372129260932	45.789357936370735	0.0	127.0	127	1.4867564890650449	1		51271.422343324244	50706.0	35277.0	65504.0	3.7633224E7	6373.667306124397	-0.9806284460230906	-814.4341897538974	0.025307020216531587	0.019634162551097692	1.6951729197656558	1.2955741125674596	0.424905206771794	1.3084337694941317	6.944317326357618	12.98537966863726	0.5175235507381395	0.8701608100059546
ID277409	277409	0	1.0	68.5130686565058	42.92225337473793	0.0	6.0	6	1.7926354930368746	1		50463.47318908753	50632.0	30782.0	65504.0	5.3642672E7	7452.133271779519	-0.9810612514761596	-701.5705754720395	0.001219554536341426	0.009521565050784206	1.9905780014742285	1.6411581889365527	1.2410637572278065	1.2129105011894648	10.095639973431657	13.379018899407123	0.7087534470417101	0.9360951961216399
ID290721	290721	0	1.0	65.84667981861487	47.21212108426887	0.0	74.0	74	1.8629939369549955	1		50187.41826086959	50337.0	31072.0	65504.0	5.7715531E7	6871.221933522337	-0.9810692566544992	-757.0470543976517	0.019615294038144604	-0.0060232916863327025	2.122679185989971	1.598041580157786	0.34343409919642753	1.3283003473416404	10.903671421399336	14.528515446211337	0.6491426450773292	0.9367088607594942
ID291489	291489	0	1.0	65.28072092864781	47.31751422099471	0.0	78.0	78	1.8952001933850184	1		50756.168776371276	50250.0	30660.0	65504.0	6.014606E7	7121.221792129966	-0.9807959742281509	-728.0324057071012	-0.0459189834257952	-0.04036479949602516	2.2516546654197165	1.6474585769257488	0.169518683536233	1.36674432787344	11.2839215145606	15.396005670606302	0.5982101754278746	0.9085342518178341
ID292515	292515	0	1.0	65.16386155867234	47.24901745394325	0.0	83.0	83	1.862587834729582	1		50168.659110723594	50205.0	30451.0	65504.0	5.7543452E7	6705.767597601893	-0.9810517032237539	-774.703840796955	0.014808514260658037	-0.038662934645783756	2.237733560496996	1.527222537626614	0.12814492835358848	1.4652308392295954	10.898918295234829	14.674427723271318	0.6360202069736044	0.9401394013940143
ID300461	300461	0	0.9968282580375671	70.4828491305173	41.96281688378654	0.0	122.0	122	1.5809559019877422	1		51077.06424242415	50896.0	33362.0	65477.0	4.2138578E7	5973.754916135442	-0.9809571736135811	-880.9011188539004	-0.05218930453655535	0.012912412550539761	1.9172370172584905	1.3525432915894533	0.1214821607130047	1.4175051025578873	7.852164423780167	13.312062312032785	0.5568119733198361	0.8949079089924147
ID289710	289710	0	1.0	65.93403286140007	47.30316743256789	0.0	69.0	69	1.8735216978702494	1		50242.460344827654	50302.0	30306.0	65504.0	5.8281254E7	6821.645401180288	-0.9810161867235718	-761.2099797134239	0.008482435920199849	0.00270577841051882	2.1524351783183975	1.640892744899842	0.1232389470932769	1.3117464167042674	11.02725270167674	13.410497040312185	0.7705262554822637	0.947712418300654
ID294313	294313	0	1.0	65.25433726195023	45.292383597098386	0.0	92.0	92	1.7960082815185205	1		50292.36431924884	50352.0	34852.0	65504.0	5.3561368E7	6244.707619003946	-0.981145006486348	-838.1596506101354	0.007978827327124774	0.0017873434931044369	1.984525343799976	1.6269423976569029	0.3070858232639666	1.2197883260391138	10.133664982747774	12.569920638807629	0.8059560041824748	0.9543419874664284
ID283573	283573	0	1.0	69.86302189644813	43.554387983479	0.0	37.0	37	1.758121634009312	1		50539.09206660141	50735.0	30241.0	65502.0	5.1600413E7	6632.664715835703	-0.9810687573258248	-789.7501373812532	-0.013443590129410975	0.013571783689964588	2.024119862617508	1.5289567189353332	-0.35679080066100366	1.323856874135047	9.710636754105867	12.204332395993456	0.8192746511283052	0.9659574468085106
ID298677	298677	0	1.0	69.01525936886381	42.17174213448817	0.0	113.0	113	1.8190269197973792	1		50871.05301645339	51024.0	29586.0	65504.0	5.5652932E7	6591.230033669554	-0.9810220550462491	-797.9282532417963	0.002374987911735062	-0.0025624964022525395	2.287715002370375	1.463460529508964	-0.8285184818258553	1.563222892754049	10.395086921796143	13.844759459319608	0.6815020395223732	0.9314310051107331
ID303544	303544	0	1.0	74.34697800702675	46.68785739390406	0.0	138.0	138	1.778229774592825	1		50620.5658396947	50897.0	30558.0	65504.0	5.3050353E7	7111.346373171118	-0.9810340710296791	-736.4022885634114	-0.02217229309231404	0.0036520625221730676	2.0196297430915195	1.6051180832893586	-0.05218213537784627	1.258243716844	9.934033683838104	13.444724064634597	0.6906081601483787	0.9305431878895817
ID281273	281273	0	1.0	68.47506315009953	42.82273262673671	0.0	26.0	26	1.782478836265075	1		50580.352380952354	50799.0	30903.0	65504.0	5.310937E7	7439.166678913881	-0.9810657848138647	-704.5930873221675	-6.137339332258503E-5	-0.009426054476632783	2.0222085352700927	1.5798339889632402	1.3093521102002437	1.2800133111436343	9.981564945483274	12.435870952404274	0.8110657971693784	0.9628610729023384
ID305849	305849	0	1.0	74.19405362900224	46.14017626998836	0.0	149.0	149	1.4512236669219438	1		50772.73419540232	49911.0	37228.0	65504.0	3.5337823E7	6953.334077755224	-0.9810155781129409	-754.6506989069893	0.022328495045443802	-0.01305877031857903	1.6965460632588556	1.244527353465806	0.10363671683332121	1.3632051224380495	6.616351621006044	11.295265643627523	0.6516817261449193	0.9230769230769231
ID282555	282555	0	1.0	68.57843660717892	42.8116269916366	0.0	32.0	32	1.8044126712733968	1		50539.11884865366	50728.0	30754.0	65504.0	5.4430631E7	7361.355520124575	-0.9809923187900161	-708.6574154843814	0.0048044489771274	0.014430939187873368	2.005458422294048	1.6562229918643119	1.2911010566513692	1.2108625663000987	10.228727506038096	12.580664416746911	0.8121276882333724	0.9488536155202822
ID295620	295620	0	1.0	64.65054393485478	43.337974980341755	0.0	98.0	98	1.895200193385019	1		50350.16863406407	50492.0	31013.0	65504.0	5.97153E7	6777.837883866605	-0.9811800812346637	-774.5879325880079	0.013506945104478004	0.013961255265361539	2.2636508578184724	1.606416597765838	0.7525013201320349	1.4091306457905741	11.283921514560609	13.915069277572561	0.7323170996651035	0.940198019801979
ID287430	287430	0	1.0	65.88527981007933	47.183818362364484	0.0	57.0	57	1.8560781150877024	1		50167.145614035064	50380.0	32912.0	65503.0	5.7190546E7	6675.927758987539	-0.9811115990711363	-780.6582904270559	-0.01089967703151003	-0.03641810864787247	2.238256267655525	1.5317936879603378	-0.102945225354055	1.4611995631316896	10.822868276602556	15.363690438832018	0.5761839289900181	0.9174053182917004
ID297420	297420	0	1.0	67.6461571678917	41.48768150220568	0.0	107.0	107	1.8751361072157935	1		50832.67955326465	50993.0	29911.0	65504.0	5.9169239E7	6898.824053186898	-0.981009779879012	-761.2744747477299	-0.016002329724281464	0.023092627383294616	2.1966694235297424	1.604390085722856	1.410247705698544	1.3691616789940682	11.046265206334809	13.761610038329476	0.7329710734591299	0.9603305785123967
ID276686	276686	0	1.0	68.46704356894593	42.972274602407175	0.0	2.0	2	1.8018954703204433	1		50345.21195144726	50467.0	30698.0	65504.0	5.3919722E7	7465.795931357853	-0.9810980467508411	-700.0318191162388	0.012064667428823382	-0.0034023356738882827	2.0344418213709714	1.6265528448245212	1.2073522832429902	1.2507689669255442	10.200208749051004	12.920352201154001	0.7678390918356655	0.9601789709172261
ID293326	293326	0	1.0	65.13619173244028	47.19648601614725	0.0	87.0	87	1.8662395734520876	1		50185.63596872281	50307.0	31070.0	65504.0	5.7763667E7	6762.44778750049	-0.9810160891359211	-767.0010293036571	-0.007978220769524038	-0.07156186587543277	2.2774045808068784	1.513363768541942	0.18617853583987481	1.5048626299551595	10.94169643071547	14.678559955017263	0.6381571262309451	0.9346325619163621
ID278985	278985	0	1.0	68.4394584784407	42.87759039914585	0.0	14.0	14	1.788410562597726	1		50445.48444863334	50601.0	30982.0	65504.0	5.3522659E7	7462.691393265959	-0.9810602264929057	-700.2896348536973	0.005226145650588678	-6.818079003064401E-4	2.0155102620112286	1.6030546679710314	1.215854567989678	1.257293529834661	10.048108711786494	12.949707572512935	0.7529640931702842	0.9505395683453237
ID284362	284362	0	0.9968230128288269	69.94556977580058	44.861680779075904	0.0	41.0	41	1.505967332188153	1		50523.33959731556	50513.0	26943.0	65504.0	3.7639888E7	8410.428777049336	-0.9811116183227072	-624.0617674097989	-3.0809952238300056E-4	0.010395159140827614	1.6371945499648182	1.413711346951413	-0.872240735010774	1.1580826266234148	7.124936120609228	11.489242310855563	0.6782785158131344	0.9404015056461725
ID281045	281045	0	1.0	68.46344870475946	42.82500227975955	0.0	25.0	25	1.7854471627779989	1		50592.339658444	50844.0	30789.0	65504.0	5.3324326E7	7466.758597851995	-0.9810643263815041	-702.1006477083886	0.005209845237899666	0.04238750376601805	2.0205601809378217	1.6054499733211538	1.3089677869907579	1.2585631533307389	10.014836828634886	12.563075336877692	0.7973735282184409	0.9521012200632627
ID291285	291285	0	1.0	65.29272032414211	47.318335500328935	0.0	77.0	77	1.8638058759505942	1		50191.83710801392	50372.0	31133.0	65504.0	5.7620229E7	6944.6789622613005	-0.9811242837169196	-751.3313276430672	-0.013510522050297062	8.166881996206035E-5	2.206344903377047	1.605614129173891	0.19766363564443057	1.3741439261700068	10.913177673728365	13.081417347997487	0.8014039649185735	0.9495450785773365
ID305621	305621	0	0.9923243522644043	74.30416556105693	44.69750640343237	0.0	148.0	148	1.4275736808495674	1		50985.54896142445	50283.0	34445.0	65504.0	3.436426E7	7681.284357270118	-0.9809466212665994	-683.4655486452153	-9.423118581122039E-4	0.004775231881179397	1.5712423253477164	1.3263330989843403	0.3492046859969543	1.1846513719298108	6.402460943602831	11.498530968157565	0.6085161143870045	0.8826998689384004
ID280278	280278	0	1.0	68.41700991482776	42.85646997384485	0.0	21.0	21	1.7905242739637282	1		50565.45523091418	50826.0	30913.0	65504.0	5.3649948E7	7440.3462085407455	-0.9811240476417826	-706.489677620281	0.023049154660255772	0.0028077910305603403	2.035834313834217	1.6429188928617169	1.3249034022073425	1.2391569192366525	10.071874342609075	13.82519601833617	0.662182299558536	0.922909407665506
ID278224	278224	0	1.0	68.46340243043056	42.94149019151403	0.0	10.0	10	1.785447162777999	1		50433.44328922502	50592.0	30220.0	65504.0	5.3358583E7	7472.135084309045	-0.9810376824468049	-698.3902621476208	0.0051734702072170945	-0.006567177771602149	1.9953261632446944	1.6507650279254173	1.2043324432412326	1.2087281530020664	10.01483682863489	12.692046072032005	0.7812507763662748	0.9607843137254907
ID286672	286672	0	1.0	66.13220009857558	46.593347944927324	0.0	53.0	53	1.8625878347295803	1		50303.958987783495	50406.0	32055.0	65504.0	5.7648337E7	6751.8003361401725	-0.981043443467846	-771.1544339383339	0.009050806874314183	-0.03364177021426886	2.2033341918183513	1.5569778139852044	0.08350888478610763	1.4151352524277454	10.89891829523481	14.502542116951187	0.6511859027558248	0.9397540983606556
ID294096	294096	0	1.0	64.79786198398084	46.92989736740945	0.0	91.0	91	1.8446308280930057	1		50242.767999999945	50450.0	30764.0	65504.0	5.6523114E7	6789.282123412475	-0.9810899452547939	-767.8842082688818	-0.014097184471769478	-0.01915003345460197	2.2239944505972526	1.4954527237218949	0.18585309783094725	1.4871713530750454	10.689780743996138	14.363519950820738	0.6511137963947072	0.9255144032921816
ID302034	302034	0	1.0	72.94910353794346	45.72615995156023	0.0	130.0	130	1.6990412380020654	1		50604.76810073451	50695.0	33325.0	65504.0	4.8226344E7	6027.99110555459	-0.9810992705549201	-871.5317622442503	-0.011924980763268183	-0.0049784963885817	1.9633163034864562	1.470054067335941	-1.467850105660303	1.3355402002624395	9.068964721896197	13.43787769858235	0.6311116661580485	0.9298245614035069
ID304338	304338	0	0.996829628944397	74.8354775068127	45.71607168009453	0.0	142.0	142	1.6968135705460925	1		50821.284963196646	51398.0	31063.0	65186.0	4.8331042E7	7056.626617343814	-0.981006510517675	-743.9532197608193	0.011025242492748277	-0.004176243801315155	1.9741900120632665	1.4658820447165608	-0.32940260995422	1.3467591196568554	9.045199091073647	12.525080648288583	0.7245476172259023	0.9477091633466139
ID299475	299475	0	1.0	69.07176783474958	42.46136743634722	0.0	117.0	117	1.7512236314064695	1		50880.819980217595	51266.0	29936.0	65504.0	5.1440509E7	6377.685151861425	-0.9810759061191541	-827.1962140444256	0.0010737361710496157	0.017049898714337694	2.1317319633128013	1.4563440749711496	2.5285764142584193	1.4637557153896008	9.634586735473604	14.045213106260933	0.6137426281001405	0.9276887871853547
ID289503	289503	0	1.0	65.92213064565581	47.284199636807394	0.0	68.0	68	1.871501727797332	1		50279.45667244364	50473.0	30904.0	65504.0	5.8022493E7	6841.412543667941	-0.9810469097127322	-760.8245795723144	0.013773327386881496	-0.002988452279867026	2.1504341741367297	1.6405805044557091	0.17443302308250733	1.3107763796389702	11.003487070854156	13.33361941173116	0.7777572929853925	0.9566115702479338
ID288728	288728	0	1.0	65.80780858410421	47.656103398847975	0.0	64.0	64	1.8638058759505935	1		50260.44686411151	50482.0	33228.0	65504.0	5.7698993E7	6304.8320621536395	-0.9810899898836607	-827.1797644968154	0.01204589698916121	-0.019389914023538377	2.188106502772493	1.5569758319651255	3.131491414253742	1.4053567549669608	10.913177673728358	14.449306359261742	0.6568513418045275	0.9433032046014789
ID290520	290520	0	1.0	65.82481530403496	47.28291747519845	0.0	73.0	73	1.8819818969394868	1		50183.33872340433	50283.0	30729.0	65504.0	5.8965423E7	6760.037306177367	-0.9810654685375745	-769.2790079393127	-0.009809677208681197	-0.0011490046646165997	2.1756486841254707	1.654105555677384	0.10002724074661899	1.3153022046616039	11.12706835113157	13.679679544613753	0.7472032842304511	0.9447134786117833
ID292314	292314	0	1.0	65.21772664327216	47.29443751211427	0.0	82.0	82	1.8577076835447763	1		50178.54991243445	50278.0	31135.0	65504.0	5.7303904E7	6787.452288100323	-0.9810692155661065	-766.2532875536817	0.016397257402433883	-0.02804698438039188	2.2387402811599446	1.5372335961855845	0.1551496435910491	1.456343581557835	10.841880781260631	14.632484040094829	0.6363241019400161	0.9317810457516343
ID283364	283364	0	0.996850311756134	69.68346703928047	43.25638004432461	0.0	36.0	36	1.7237944434138532	1		50652.13109756098	51205.0	29953.0	65356.0	4.9841697E7	6412.908250710673	-0.9810273612125169	-816.819454820134	0.03361048620660336	0.004309737826525159	2.024718238620544	1.4914084445319413	2.301288359327348	1.357588020936796	9.335139787109107	12.941519383970927	0.7004226074157317	0.9147647880763855
ID282342	282342	0	1.0	68.55996039006135	42.8524418307428	0.0	31.0	31	1.7862943500915225	1		50520.59677419357	50768.0	30892.0	65504.0	5.3248709E7	7433.989671790871	-0.9810840825995781	-704.945163088484	0.01610211489563768	0.03625148059596386	1.9963028510449499	1.641899647184446	1.3022182532207272	1.2158494914523186	10.02434308096392	12.676402100884562	0.7839236601850699	0.951714801444044
ID301286	301286	0	0.9900310039520264	73.30164194294554	45.06735072475979	0.0	126.0	126	1.453827694975095	1		50840.101139601094	50055.0	36104.0	65412.0	3.5689751E7	6894.721605257697	-0.9809533742032771	-759.5388322107261	-0.020478563838054364	-0.01624426199050695	1.8130909888609616	1.1924430942605746	0.4908477605138184	1.5204842877514808	6.640117251828636	11.720002538243667	0.6074775053184299	0.8955128205128191
ID279527	279527	0	1.0	68.43476949962718	42.892379899539414	0.0	17.0	17	1.7884105625977262	1		50569.4971698113	50740.0	30945.0	65504.0	5.3603667E7	7437.542444756576	-0.9810794784956495	-705.1155018873643	-0.0028962074108769115	0.004930060676989838	2.0062883713649957	1.6169106677426424	1.2810526541847052	1.2408158418337116	10.0481087117865	13.027815598724283	0.7439623946217049	0.9513951395139518
ID298471	298471	0	1.0	68.94982953862764	42.282474576963274	0.0	112.0	112	1.7926354930368729	1		50854.8664158043	51178.0	29160.0	65502.0	5.4058723E7	6633.873021584567	-0.9810491454054747	-793.7017236771197	0.0012412282829816583	-0.02591630139247236	2.257770186902419	1.4617542745724514	-0.7863939997699424	1.544562055454084	10.095639973431638	13.497031558457788	0.696413516898291	0.9275109170305686
ID285922	285922	0	1.0	66.61513155566017	46.17416844960643	0.0	49.0	49	1.8487272817902387	1		50089.84424778759	50175.0	30349.0	65504.0	5.6601524E7	6675.105564966247	-0.981232430093912	-784.6670026461621	0.0020770964031307073	-0.014226646289363546	2.1211149215429663	1.6135714309122913	0.1927717535567905	1.3145466515502924	10.737312005641279	13.586872197172532	0.7309142962051082	0.9459798994974861
ID296418	296418	0	1.0	65.56225803137501	42.57849745188981	0.0	102.0	102	1.9114955982143478	1		50634.53890728479	50791.0	30762.0	65504.0	6.1166523E7	6821.602478496105	-0.9810952634075844	-770.4261155647245	0.01820703572698775	0.008683803551661467	2.20719553956228	1.6317783556896663	0.7584356568268538	1.3526319502071196	11.478799687305756	15.096254955775729	0.632947804089288	0.9426229508196728
ID277219	277219	0	1.0	68.5057296590265	42.93035441111139	0.0	5.0	5	1.7922134481827534	1		50412.345283018745	50542.0	30677.0	65504.0	5.3437086E7	7466.170798379988	-0.9810666373811692	-699.7448832559307	0.01804244367034339	0.0201593682365418	2.069227778316963	1.5955246495426632	1.2593654911233458	1.2968948984336162	10.090886847267145	12.388174399235274	0.826274935602868	0.9593312245820158
ID287971	287971	0	1.0	65.8236881185101	47.749842114722505	0.0	60.0	60	1.8892033419618823	1		50158.500424088204	50176.0	32418.0	65504.0	5.9136872E7	6627.755213397515	-0.9811029609346474	-785.8305441147254	-0.00133080818210398	-0.008507010614062045	2.2620632327573813	1.5836410971573485	-0.07272255082709553	1.4283938682936477	11.212624622092854	13.942693679230825	0.7248093298125085	0.9605048859934845
ID300266	300266	0	1.0	71.43186886945153	41.818591432301375	0.0	121.0	121	1.8177788737363536	1		50856.16179159047	51071.0	34709.0	65194.0	5.5636641E7	6070.714540660249	-0.9810799651062504	-868.7928495424568	-0.01936526793281372	-0.013990143468774342	2.1620600637051184	1.5498426746344687	-0.07637991089863834	1.3950190552180024	10.380827543302587	13.490469493089076	0.7167830251720654	0.932536293766012
ID284149	284149	0	1.0	69.83037936761926	43.834294843385635	0.0	40.0	40	1.7782297745928262	1		50479.7151051625	50633.0	31093.0	65504.0	5.2801782E7	6876.849328173015	-0.9810566782023111	-760.3181245611056	-0.007297569133052768	-0.018985860073365817	1.9795457399204544	1.6443071147899477	0.016117617932833856	1.2038783522342977	9.934033683838116	12.855984003709564	0.7553093232831977	0.9508644222020013
ID304113	304113	0	1.0	74.53365856380134	45.989300959468665	0.0	141.0	141	1.6341318308215145	1		50776.45970488091	51043.0	31355.0	65504.0	4.4734061E7	7583.818463348276	-0.9809608307065519	-689.9349654762451	-0.004716672318137766	-0.027181012342899012	1.88093621786869	1.441784233576836	-0.4132485233193691	1.3045892541093949	8.389267680370459	11.684067962710847	0.7722283954654957	0.9581976112920739
ID285171	285171	0	1.0	68.2443914131602	45.7841757766296	0.0	45.0	45	1.6433642875129548	1		50345.17021276588	50368.0	29511.0	65504.0	4.4958237E7	7194.054148380397	-0.9810535468817894	-724.7344394274478	0.006416956903636533	0.001635746213462856	1.8296402002312087	1.493270007713367	0.31229746115783114	1.2252574489411483	8.484330203660782	11.764195951671466	0.7703763238729606	0.9504792332268376
ID295411	295411	0	1.0	64.6021242503944	43.60138556071352	0.0	97.0	97	1.8747326352138742	1		50261.58691910498	50316.0	30440.0	65504.0	5.8403964E7	6987.337082932695	-0.9811906498494988	-750.471332197556	0.006221424104382086	0.01929801958567444	2.2096660152586414	1.6033266147915701	0.7934502575650296	1.3781758469380203	11.041512080170296	14.154040423328881	0.6925921307289398	0.93293172690763
ID302579	302579	0	1.0	73.645589027635	46.44310535655276	0.0	133.0	133	1.58143432714682	1		50798.30024213071	50925.0	33253.0	65504.0	4.1959396E7	6948.892298518672	-0.980962031713253	-753.3472286490107	0.010084013958488895	-0.001705768526767613	1.7119143171987925	1.4749879161210369	-0.07246692092303697	1.1606293844771496	7.85691754994467	12.812440307610704	0.6014483663897979	0.9047619047619044
ID297215	297215	0	1.0	66.46066616886264	41.836229913159556	0.0	106.0	106	1.9366582850604437	1		50578.70217917672	50623.0	31722.0	65504.0	6.2667012E7	6658.236395435303	-0.9811000339366163	-788.6616682051549	0.029822117422711555	-0.001379844044955878	2.2499375704649935	1.6570617722649108	0.8835201757428526	1.3577873849504876	11.78299976183477	14.116527282466485	0.7430362284161847	0.9530949634755864
ID310788	310788	1	1.0	68.58148246507419	18.411810880370055	0.0	174.0	174	1.5699118834876244	1		52174.19263803683	52430.0	34990.0	65352.0	4.2521967E7	5865.624032518176	-0.9810888714825466	-922.9165072659713	-0.006443061955186872	0.005260546635202068	1.6266497145431087	1.5417714442618144	-0.24440947180957093	1.055052433742495	7.7428425219963115	10.662731957096701	0.8558020187836577	0.9696428571428575
ID307719	307719	1	0.995572030544281	72.66769669133767	17.251791491240297	0.0	158.0	158	1.5119832043376802	1		52206.964285714275	52681.0	33678.0	64993.0	3.9468465E7	5663.190213658181	-0.98113436371714	-958.8580467407081	0.006028312317548968	-0.010270354785710076	1.630196296608455	1.4389873775148756	-0.7829478426326195	1.1328774123257401	7.181973634583437	10.455542047212036	0.8255826637600657	0.9509125235997476
ID294919	294919	1	1.0	73.47784038204702	18.118952589485495	0.0	95.0	95	1.5665352062997315	1		52045.53259532593	52161.0	36656.0	65053.0	4.2313018E7	5251.989308353256	-0.9811423574598743	-1031.179440817335	0.011326881348725962	-0.008038760139207908	1.6606620910091885	1.5106769005787333	2.034884155886382	1.099283434050654	7.709570638844674	10.800623157895767	0.8305053397296202	0.9660512209648596
ID277005	277005	1	0.9881386160850525	73.10179466925459	17.52156464639152	0.0	4.0	4	1.3652748454737207	1		51776.98859934859	51844.0	38925.0	65305.0	3.1791071E7	5157.420573358939	-0.9811844189559907	-1047.0495726961892	7.257020118865923E-4	-0.014523012103697202	1.5053166563327374	1.2553180600938414	-0.9798787273677586	1.1991515968631945	5.8558514346834984	10.410133320135097	0.6790274498231297	0.9319213313161872
ID317454	317454	1	1.0	69.72689298263074	17.987436493490804	0.0	208.0	208	1.5823907435191875	1		52008.403869407455	52600.0	33228.0	63351.0	4.301095E7	5640.663628154918	-0.9811810306029312	-961.4498288031367	0.021313220246977262	0.020816908900590313	1.719058331959135	1.5083579802864642	-0.789207324391553	1.1396885583040806	7.8664238022737125	11.17917440442649	0.7909840773253007	0.9538904899135452
ID306702	306702	1	1.0	73.30161421131622	18.068398467838186	0.0	153.0	153	1.5952462428989442	1		52214.38571428567	52321.0	35227.0	65454.0	4.3860084E7	5969.468217304781	-0.9811154930013843	-908.864220285938	5.567790331940074E-4	0.0035859242944361698	1.6752965049161566	1.5306532854671075	-1.0792370975100478	1.0944977029235647	7.994758208715625	10.85235567922599	0.8530356067109622	0.9688940092165887
ID288267	288267	1	1.0	73.87409956976842	16.796796205451397	0.0	62.0	62	1.486756489065047	1		51777.34379263301	52374.0	33068.0	63545.0	3.7952793E7	5769.255454013716	-0.9811264856491655	-933.0871691737681	0.009443833539359233	0.004705128953864044	1.546774296044697	1.4597630295135702	2.425385192373939	1.059606432531807	6.944317326357639	11.54224955830094	0.6550259443625667	0.9142678347934922
ID303127	303127	1	1.0	73.4721440254	17.42484862577185	0.0	136.0	136	1.5539290232558862	1		52119.734668335404	52482.0	35445.0	64852.0	4.1643668E7	5650.464044836678	-0.9810652325090258	-955.8417250155114	-0.041153416408457676	-0.028604129484831185	1.6067094502996382	1.5771781858087905	-1.4842379310521798	1.0187241142164947	7.585989358567262	10.926729531021312	0.7984389353979923	0.9585585585585576
ID298002	298002	1	0.9856826066970825	72.32811458706844	17.097555324994406	0.0	110.0	110	1.4355003030236708	1		52129.446402349466	52273.0	36461.0	64900.0	3.5500153E7	5349.8590295190015	-0.9810600670256523	-1009.4572487987936	-0.0016974248686908986	-0.00699608998176101	1.5435301036062756	1.3604976953843524	2.293830483738148	1.134533420264424	6.473757836070584	10.404427566380633	0.7515016381033858	0.9451769604441369
ID311837	311837	1	1.0	66.81256734249897	20.38076847697594	0.0	179.0	179	1.5689478601339073	1		51985.21921182262	52246.0	36285.0	65504.0	4.2211998E7	6581.214971555422	-0.9812401900024119	-826.3246165107944	-0.007869504594491025	0.010408135714535149	1.597404170009762	1.5429526504957112	-1.0117166665308117	1.035290466947613	7.733336269667262	11.086899893263723	0.790599447917597	0.9570588235294115
ID319518	319518	1	0.996826171875	69.24228459025498	17.520748199721965	0.0	219.0	219	1.5785616012014405	1		51973.3829268292	52480.0	34123.0	63515.0	4.2618174E7	5709.286492948171	-0.9812564128428188	-953.1449318847444	0.019804892839103527	-0.013862037449811335	1.7061785098368032	1.4898110109267588	-0.8959533592123545	1.1452315074349262	7.828398792957593	11.793528771372511	0.707286328660676	0.9315610859728507
ID299038	299038	1	0.9936468601226807	72.2310065547189	17.031986031371975	0.0	115.0	115	1.46419749612048	1		52090.93493635077	52338.0	33691.0	64703.0	3.6828291E7	5547.813076649013	-0.9810614991814209	-972.7941798352047	-0.014303292838628636	0.023621938896930685	1.5813615906987162	1.3798377051678028	2.2836505680919146	1.1460489771921445	6.7351797751189535	10.463631589329722	0.7730261326586367	0.9522849462365592
ID278559	278559	1	1.0	72.54842544100883	16.60518060556359	0.0	12.0	12	1.4948753561926613	1		51902.50473612992	52140.0	36210.0	65351.0	3.8355951E7	5464.747180947286	-0.98111009813335	-986.5890288552731	0.01055557383288913	0.0052604211449622145	1.5810954640453085	1.442397467004296	2.560071444525315	1.0961579593793056	7.020367344989901	10.358446243967059	0.8222056717500671	0.9622149837133555
ID309272	309272	1	1.0	71.94719273024702	18.548411294509584	0.0	166.0	166	1.5833465821708466	1		52215.96863691191	52331.0	34917.0	65442.0	4.3287038E7	5807.59165676033	-0.9810822200875484	-932.5507986998094	0.0023452339213579053	-0.005079144041433184	1.6851202922892747	1.5008317731134242	-0.9364199379415342	1.1227909233248377	7.875930054602761	10.937960866006975	0.8272542064332911	0.9622531939605116
ID296986	296986	1	0.9881600141525269	72.26591015280988	18.42953830962769	0.0	105.0	105	1.3856244745513617	1		52222.09493670886	52613.0	37229.0	63977.0	3.3004364E7	5145.509888857397	-0.9810580997057192	-1051.300933094955	0.010056834734280585	-0.002896578723064873	1.5881016500673273	1.233365733794476	-1.0371362184783401	1.2876161600351088	6.031717102770611	10.66003154349483	0.667012309373707	0.9175704989154017
ID320036	320036	1	1.0	69.69475282160144	18.219889416051522	0.0	222.0	222	1.5857336581262054	1		52161.58958837773	52613.0	34452.0	64720.0	4.3085473E7	6027.571806379009	-0.9811195456090186	-899.3896927966379	0.0011306932993240435	0.0014194299849420787	1.6731309899537308	1.5303980906250838	-1.175240863687589	1.0932652100149631	7.899695685425323	10.725863574502736	0.8628905009527402	0.9629200463499422
ID280609	280609	1	0.9936763048171997	73.62816490976905	17.986001695499358	0.0	23.0	23	1.494875356192659	1		52085.58480325646	52538.0	36393.0	61961.0	3.8387076E7	5239.728054539626	-0.9811107799640306	-1032.625427278762	-0.014752101318311037	0.026505023678799165	1.5540552701012291	1.4355864036240182	1.944564385365236	1.0825229788873356	7.02036734498988	11.202679644116401	0.7029523184690004	0.9498392282958193
ID286242	286242	1	0.9944598078727722	71.73134123886415	17.15683704259651	0.0	51.0	51	1.5592748464750827	1		52144.491945477166	51727.0	40466.0	65504.0	4.2080605E7	6067.759535550388	-0.9809313179850054	-884.1541676348088	0.05843188174174191	0.019173873838153777	1.9369429378440342	1.2888698013329385	1.3727444506073991	1.5028228109936812	7.638273746376979	12.472452567046911	0.6170230113089834	0.889811738648949
ID320547	320547	1	0.9967952370643616	68.60412766861917	17.630782329475537	0.0	225.0	225	1.5514930145104686	1		52190.71878940729	52572.0	35013.0	65091.0	4.138724E7	5496.876707112366	-0.981129126684027	-987.2825191154935	0.002440556634078386	0.005797762383667718	1.6828725499297852	1.444561014319123	-1.0334910585934463	1.1649715956947568	7.562223727744713	10.939523581827865	0.7940769105585991	0.9447743467933497
ID295981	295981	1	0.9968287944793701	73.09511697884258	18.08819151621486	0.0	100.0	100	1.4852292606300512	1		52211.1783264746	52363.0	36329.0	65483.0	3.8061949E7	5461.109356872137	-0.9810761370307564	-991.3009786208154	-0.0012045642299750015	0.022676996986505788	1.6004335863282397	1.382652522447965	-1.095987109186455	1.1575096131128424	6.930057947864078	10.303996776004643	0.8202293432594905	0.9461388708630756
ID290863	290863	1	0.9968392252922058	73.6886526438829	17.370932979003552	0.0	75.0	75	1.359722667752087	1		51560.21078431371	52385.0	38493.0	62792.0	3.1554849E7	5078.666359699213	-0.9814192446570208	-1072.472590677846	0.022256539998853648	-0.011591225329714225	1.4743760714270138	1.2781950038040781	0.0398495546452422	1.1534828934857941	5.808320173038349	10.12761124492197	0.7116170867350015	0.9271623672230651
ID281647	281647	1	1.0	73.28901759859251	17.97564875374075	0.0	28.0	28	1.3081153358134836	1		51949.183600712975	52519.0	37123.0	62876.0	2.9143492E7	5513.7552999114905	-0.9809094398781179	-968.2142660653182	0.02082789219323942	-0.010185150208134559	1.3939700009726275	1.3303059382832216	0.9636251878631529	1.0478567078874843	5.375785692067396	10.242994509856317	0.643869615769984	0.9270491803278677
ID284714	284714	1	1.0	72.98730500620304	16.78879716219368	0.0	43.0	43	1.9852655140301099	1		51951.64471669219	52465.0	33004.0	65443.0	6.7848848E7	6220.910361435696	-0.9810880075418213	-866.4550443999242	0.005218591161401435	-0.007719899875742466	2.65795566280474	1.438811597731965	2.8477783049027448	1.8473271045316442	12.38189365856378	16.52234267850616	0.5699722123014098	0.8803649881716799
ID314928	314928	1	1.0	70.57215464978941	18.40693674368643	0.0	195.0	195	1.6047024386010276	1		52125.394366197244	52359.0	36122.0	65180.0	4.4410836E7	5791.756897475171	-0.98108322011103	-933.5286740640731	0.004422634160019243	0.013598128022667341	1.6454283523576634	1.5872782407669725	-0.8388031615362804	1.0366351091429267	8.08982073200595	11.134880313873067	0.8199316585461905	0.9588732394366197
ID301616	301616	1	0.9968579411506653	71.77316788312206	15.952592863283586	0.0	128.0	128	1.4708986638362473	1		52251.16201117322	52589.0	34547.0	64745.0	3.7411832E7	5467.457199490553	-0.9811429852352747	-994.4888514489095	-0.0012187981314717418	0.0031042122261512772	1.53963984980635	1.420879802501145	2.640286385735271	1.083582050428301	6.796970415257659	10.467219481721983	0.7795833985188535	0.9457671957671956
ID277561	277561	1	1.0	73.75116934110747	17.34460339672972	0.0	7.0	7	1.5229505852998022	1		51813.79350649346	52011.0	32558.0	65385.0	3.9896621E7	5940.464573804276	-0.9810773290185301	-904.431703060529	-0.014491927027837337	-0.008550659473859653	1.5447853079606793	1.4943997013339911	-0.8945921903340865	1.0337162852627118	7.286542410202777	10.905330274245784	0.7699343842241915	0.9611285266457676
ID289850	289850	1	1.0	73.5299376807418	17.691615933271645	0.0	70.0	70	1.4564270671471369	1		52136.75644699146	52457.0	35610.0	65124.0	3.6391456E7	5476.821608166939	-0.9810824298048525	-987.3827905101874	-0.005505250469140864	-0.0014032150628234658	1.6013794803549495	1.352634801008114	-1.049693112773166	1.1838964065995101	6.663882882651189	10.147222161049537	0.8132852242815181	0.9498644986449852
ID306245	306245	1	1.0	72.83568060911774	17.60875667514492	0.0	151.0	151	1.5847792592084955	1		52314.15078407715	52452.0	33527.0	65276.0	4.3368431E7	5781.282818227988	-0.9811507046659037	-942.0317948299723	0.021338872837195266	-0.012328384773935247	1.7311892768209378	1.4664639748541248	-1.0219562336390493	1.1805194716720855	7.890189433096289	11.321510013301346	0.773550345049885	0.9512893982808018
ID300613	300613	1	0.9896270632743835	72.36015903332613	16.272301062731263	0.0	123.0	123	1.3372834595780685	1		52196.89695945947	51948.0	37906.0	65171.0	3.0900563E7	5928.89227529377	-0.9810320370086254	-910.6754272103558	-0.0019479316787822066	0.007577633725967341	1.4277980984975638	1.2977939808758023	-0.5036551280059103	1.1001731550134248	5.618195126457731	10.069609579536744	0.6962759876717063	0.9440894568690106
ID282693	282693	1	1.0	73.51504942848058	18.434670583288938	0.0	33.0	33	1.9103079649228019	1		51989.0655058043	52274.0	33150.0	65468.0	6.2698813E7	6573.619308251224	-0.9810951155408298	-820.8703011980438	0.055293381015913697	-0.058378053263307375	2.493145067114105	1.464522883994248	2.3371159564921267	1.7023599251071158	11.464540308812214	14.807730430560637	0.6570365211540647	0.9146757679180876
ID279111	279111	1	1.0	72.78541770638378	16.172090040312312	0.0	15.0	15	1.5495414501977671	1		51940.87153652396	52078.0	34070.0	64571.0	4.1241052E7	5710.410349243075	-0.981061090989894	-942.3516707111287	-0.009459324037760453	-0.0038868463047745778	1.5928691892079907	1.5164017837535004	0.006926597421706619	1.0504268764873206	7.543211223086635	11.198040057104855	0.7559309021944127	0.9629854368932037
ID303680	303680	1	1.0	72.76199094139774	17.97112508281869	0.0	139.0	139	1.6089395948537304	1		52116.74619883045	52278.0	36536.0	65441.0	4.4559818E7	5771.864742565412	-0.9810338050506612	-934.1033003284673	-0.004201905036164953	0.00793951269242017	1.6584534829293067	1.570260217634593	-1.4506835096778727	1.0561647453742198	8.132598867486605	11.978138555795105	0.712296074344029	0.9495005549389572
ID283715	283715	1	1.0	72.35190209601141	18.9812068923907	0.0	38.0	38	1.778655137539848	1		52167.93953934733	52387.0	30444.0	65491.0	5.4358993E7	6127.5556243953115	-0.9810313483510822	-880.6287127613957	0.005473238122596863	0.012136077188550113	2.581366648709873	1.2015268955174292	2.213080240859264	2.1484052153474478	9.938786810002625	15.708777380330767	0.5061257913889788	0.9227714033539275
ID309837	309837	1	1.0	70.73395441090132	18.373943372879353	0.0	169.0	169	1.5665352062997333	1		52179.99753390876	52371.0	34700.0	65191.0	4.2317978E7	6006.260977995909	-0.9811414095199403	-903.9662725402573	-0.011202523278658639	-0.028876144747932483	1.664793490077214	1.5385520048557162	-0.8900148770956561	1.08205214046914	7.709570638844691	10.762736836132795	0.8363626180811868	0.9591957421643998
ID304717	304717	1	1.0	71.72525733706868	19.165572637637727	0.0	144.0	144	1.6155086377256875	1		52147.27398843929	52440.0	33621.0	63561.0	4.5107392E7	5660.6960682346125	-0.9810708993535693	-954.9094297700801	0.016780983666582035	5.521723293115921E-4	1.763385154559492	1.5157978407959996	-0.6509178684095811	1.1633379512095594	8.199142633789831	10.954348336241402	0.8586283261732268	0.9674705552439713
ID293460	293460	1	1.0	72.3475453119737	15.633533218709916	0.0	88.0	88	1.6267081384590685	1		51818.02061855667	52193.0	35393.0	65149.0	4.5237132E7	5943.322829181335	-0.9811134876942652	-905.8347441462977	-0.030963250211726637	-0.008960094472252838	1.6532902069258284	1.6212918093733473	0.30925754175430065	1.0197363592213846	8.313217661738209	11.65176001815936	0.7694775493432288	0.958881578947368
ID288855	288855	1	1.0	73.82180861916669	17.610306299467396	0.0	65.0	65	1.5229505852998022	1		51798.73307291668	51887.0	33834.0	65487.0	3.9781427E7	5853.280665623399	-0.9810623675324653	-916.8973497969708	-0.004394288199631895	-0.013291268532000597	1.5970076570051366	1.457916052123051	2.072353803647036	1.0954043990938553	7.286542410202777	11.131025066338932	0.739028249156531	0.9428044280442807
ID292444	292444	1	0.9968252778053284	73.88725629066488	16.66542560949265	0.0	83.0	83	1.4806381236465902	1		51922.45517241382	52213.0	33893.0	65310.0	3.764378E7	5363.951815318842	-0.9811897022853094	-1009.851837661784	0.013102393266901657	-0.017845048406682506	1.6660454669383045	1.3571096475327418	2.3307860289809437	1.2276424900281384	6.88727981238345	11.367907630657172	0.6697250131459632	0.9476782210595155
ID286812	286812	1	0.9936385154724121	73.13220993908936	17.75245805702938	0.0	54.0	54	1.388896319660468	1		52018.21383647803	51937.0	38459.0	65504.0	3.3083584E7	5342.741965960163	-0.9811169274980822	-1011.7409761090652	0.013633107602496326	-0.004502247614079959	1.5753517031721718	1.2107955604144314	-0.9780251971972281	1.301088106594114	6.060235859757677	10.237409647836227	0.7266398763035558	0.9368111682586328
ID294490	294490	1	0.9968249797821045	72.81791102503699	18.07773354891424	0.0	93.0	93	1.380154163125008	1		51960.42925278212	51884.0	39364.0	65501.0	3.268311E7	4964.249852264028	-0.9811430210214949	-1089.204172570292	0.006970293140411409	-7.244687234234681E-4	1.536557538164764	1.2674687740445425	-0.8782237472077515	1.212304058001799	5.984185841125441	9.76592126744461	0.7884760368006921	0.9339762611275958
ID291428	291428	1	1.0	73.55559700665704	18.261333564274402	0.0	78.0	78	1.5249361801264942	1		51998.352864583314	52149.0	34704.0	65504.0	3.9934735E7	5738.702810027475	-0.9810882342864908	-940.1168492748416	0.0021263486649473686	0.011668678337090139	1.6394184751132075	1.4563073680882523	-1.1301457784415208	1.1257365794044782	7.305554914860831	10.19526252082832	0.8832146163245042	0.9660590823381515
ID316514	316514	1	0.9968324899673462	68.92913816625554	17.44023633072344	0.0	203.0	203	1.981069540340355	1		52234.500000000065	52196.0	33056.0	65504.0	6.7591443E7	6238.063557406996	-0.9810399773207258	-866.5337750835638	0.09066223405780406	0.07977220627011411	2.6644764202480418	1.5095250573799353	0.7847206463069141	1.7651091031723196	12.329609270754094	15.973191405814031	0.6072615535191983	0.8963372494816871
ID308323	308323	1	0.9862093925476074	72.67382189467108	17.63429743579252	0.0	161.0	161	1.3861703183679046	1		52166.67924528296	52338.0	37559.0	65240.0	3.3178008E7	5539.2160485385875	-0.9810459847280573	-974.9066246046278	0.008600554142575594	0.006750649005559449	1.5287755516923702	1.265364941977545	-0.9451458548444068	1.2081696757799851	6.036470228935117	9.690879036826827	0.8077306851972405	0.9491778774289976
ID318062	318062	1	1.0	69.69377686369437	17.818866721601633	0.0	211.0	211	1.573762071694198	1		51995.073170731644	52808.0	33842.0	63300.0	4.263596E7	5638.42690325568	-0.9810839661158675	-956.5558445024692	0.014081395109312198	0.0033134786141150313	1.7402961245699586	1.472197977858271	-0.9164140066090474	1.1821074004609844	7.7808675313124365	10.871839870014824	0.8272405055757973	0.9652122641509439
ID279657	279657	1	1.0	73.42010899396264	17.754102174877385	0.0	18.0	18	1.5799986170667937	1		52074.7620772947	52287.0	32228.0	65018.0	4.3117903E7	5968.991308283722	-0.9810197745331791	-901.8467364710971	-1.958599375868182E-4	-0.012874370979666008	1.6672398116016856	1.5391524501154337	-1.4388034054375554	1.08321941174615	7.842658171451116	10.802018910506396	0.8446237396697062	0.9626604434072343
ID302186	302186	1	1.0	73.5056666699496	17.777672038392033	0.0	131.0	131	1.614103236295922	1		52294.70963995349	52513.0	36219.0	64510.0	4.5025745E7	5931.057904518876	-0.9810494775406859	-912.9044216863684	-0.0010642562116866055	0.0030663808494636523	1.7122274173914844	1.5282044173898264	-1.4287449505387484	1.1204177909104394	8.184883255296267	10.879315151466246	0.8689989229085571	0.9668725435148791
ID299627	299627	1	1.0	70.66302479507625	16.772970995005778	0.0	118.0	118	1.5761636633121041	1		52146.4526699029	52618.0	33699.0	64426.0	4.2968677E7	6192.893505741544	-0.9811031966262957	-874.3544016982149	-0.004907718306887158	-0.0050480553790226874	1.6290831311102545	1.5536984918689367	0.41848879950197243	1.048519477643721	7.804633162135005	10.917571591382082	0.8228302738200388	0.9507817023740588
ID311413	311413	1	1.0	67.00596629694473	19.342791834592838	0.0	177.0	177	1.5229505852998004	1		52118.88627450975	52294.0	34164.0	65504.0	3.9870948E7	6282.9363055221675	-0.9811399274713468	-863.0780199232842	0.0014159288465473803	0.005251966110986045	1.6363428408050509	1.425310992459706	-1.0767484759614654	1.1480602124460995	7.286542410202761	10.630258630497334	0.810296007852573	0.9617314930991213
ID297589	297589	1	0.9968367218971252	71.73988159515257	17.042374894708395	0.0	108.0	108	1.468324910921639	1		52176.58146067409	52352.0	33384.0	65272.0	3.7149726E7	5724.851726228989	-0.9811312988732178	-947.8213756406697	0.003684983308842077	-0.0012585809255171922	1.577889069334253	1.3789046171932369	-0.8449374449349688	1.1443061758296593	6.773204784435086	10.173109782253118	0.8224255769277543	0.9608900876601486
ID281207	281207	1	1.0	73.99597101768013	16.551142662142325	0.0	26.0	26	1.5670180342373192	1		51896.58671586717	52000.0	34635.0	65248.0	4.2191925E7	5826.88102159494	-0.9811528802642793	-927.3086984317107	-9.314152166444011E-4	0.0029909463573109833	1.5933690909914653	1.5507568103980602	-1.1982625521667427	1.027478377207621	7.7143237650092065	11.392466832164672	0.7469167180739293	0.9547058823529413
ID285299	285299	1	1.0	72.61446597681724	16.277592122760453	0.0	46.0	46	1.8775551184652532	1		51946.03273040482	51882.0	35249.0	65504.0	6.0309344E7	5937.61835038173	-0.9811607171413331	-911.267510193717	-0.00683827704661004	0.04479404394385899	2.415800723156468	1.4388207946764393	1.4568816695812785	1.6790143234618256	11.07478396332192	15.325254935835032	0.5925564252975716	0.8839150227617608
ID313468	313468	1	0.9968335628509521	71.12299111782674	20.0580699358454	0.0	187.0	187	1.3986659335375256	1		52114.80061823799	52215.0	35285.0	64701.0	3.3718276E7	5108.90282600603	-0.9810522410457695	-1056.3253858933285	-0.014719104639685801	-0.0068875456466046675	1.6388374390800737	1.2236507252304218	-0.940062007627101	1.3393016530689092	6.145792130718989	10.095504761743076	0.757759962896337	0.9417334304442823
ID302717	302717	1	0.996819019317627	72.82457575269429	17.185063986358596	0.0	134.0	134	1.409441639305182	1		52269.90381679387	52458.0	37793.0	65408.0	3.4236787E7	5412.027898479004	-0.9811842693793006	-1007.2822012753827	-0.014781694384412408	0.003683090156411992	1.5696047365990233	1.2836018365453945	-1.066339295422191	1.2228127850170105	6.240854654009294	10.246737141472167	0.7469348817034722	0.9385275196568978
ID305791	305791	1	1.0	72.4782775032313	18.03861037591904	0.0	149.0	149	1.6248469157231986	1		52216.28407789232	52327.0	37465.0	64886.0	4.5584816E7	5702.811480051342	-0.981093086304088	-950.2470201783055	0.008409592345129582	-0.007269268535691174	1.7215280234251666	1.5604475540126193	-0.8546707478791575	1.103227095968933	8.294205157080146	11.083233603733918	0.8484996418730236	0.9619625137816983
ID321144	321144	1	0.9968307614326477	67.77390030529341	17.880686046886563	0.0	228.0	228	1.4227965106853424	1		52168.54409566518	52402.0	35438.0	65503.0	3.4900756E7	5426.567629675765	-0.9811458205914281	-1000.551426352946	-0.005774497647092644	0.010375786798735055	1.6543251559230643	1.2411066887305724	-0.8643221691781999	1.3329435502560538	6.359682808122193	10.158383467686766	0.7744548675642248	0.9208534067446654
ID296576	296576	1	0.9880656599998474	71.59925636320158	16.88620391446623	0.0	103.0	103	0.97086480582044	1		54153.63492063488	52609.0	44782.0	65452.0	1.7058395E7	5007.386404935293	-0.9802172471689534	-1071.7219299102885	0.006236468701121254	0.007444046670921022	1.108416575629176	0.8462997853761692	0.6459016979179236	1.3097209697820014	2.961197600493376	9.354433536375263	0.4252479860587089	0.8418918918918922
ID284291	284291	1	1.0	73.39714810819306	18.066552007813677	0.0	41.0	41	1.9193943740049129	1		52046.86924342106	52764.0	31491.0	64288.0	6.3288993E7	6516.727560462528	-0.981073111642648	-827.9749429281012	-0.00763906904498742	0.011162400557797313	2.508948332503367	1.431914329548032	-0.8541927291353626	1.7521637158944339	11.57386221059607	15.498255612720916	0.6055116911092755	0.9011843079200579
ID298637	298637	1	0.9968376755714417	72.74911819320353	16.85765259733099	0.0	113.0	113	1.5079752895229035	1		52125.50332889481	52336.0	32543.0	65103.0	3.9146253E7	5770.3943204073075	-0.9810665460957356	-936.1455681203632	-0.015018548000130213	0.0032886780038169985	1.5280683152812835	1.481723584842534	-0.7835444722662813	1.0312775816709934	7.143948625267306	11.103496185118331	0.7281631407098569	0.9488636363636361
ID295567	295567	1	0.9968292713165283	73.36805653802055	16.508784443075662	0.0	98.0	98	1.4491370753798924	1		52095.1300578035	52227.0	35440.0	65384.0	3.604983E7	5693.1133519922205	-0.9811103772547775	-950.5432369525532	-0.0146668171544836	0.006875069524486342	1.6196402696945464	1.3234078181744913	-0.948802801060194	1.2238406388808238	6.597339116347956	10.075404172352824	0.8166833822482131	0.961218836565097
ID310411	310411	1	1.0	69.56771961714759	18.535726334027387	0.0	172.0	172	1.620184504632342	1		52157.63636363636	52251.0	33863.0	63987.0	4.5324986E7	5613.84104903563	-0.9811315103362563	-966.2241133132703	0.005356716377770608	0.025506772816525577	1.6747397152566117	1.6169776192016674	-0.39911010600036606	1.035722260697376	8.246673895434984	11.078168276155624	0.8444088372068232	0.9580342352291551
ID319126	319126	1	1.0	69.39793228173495	17.58071861705271	0.0	217.0	217	1.5752034660476548	1		51997.149999999914	52652.0	34208.0	62838.0	4.2637663E7	5676.24042680055	-0.9811918365572886	-955.776371138943	0.003450853969987898	-0.014523778434806463	1.7371928065518205	1.4693497942504248	2.1851140780848204	1.1822867593199844	7.79512690980598	11.980578660784651	0.6824604125178126	0.9307604994324631
ID308886	308886	1	1.0	71.55538115961697	18.471859189501057	0.0	164.0	164	1.499927331918643	1		52154.959623149414	52216.0	35400.0	64973.0	3.8751135E7	5241.500333910994	-0.9810424760254871	-1029.855253733926	0.0012696247726933956	-0.007026500895408903	1.6170943137667697	1.4184972274339507	-1.0232793855294942	1.1400052693032607	7.067898606635062	10.531114269856024	0.8008506350631469	0.9459287531806614
ID278167	278167	1	1.0	73.37931332313734	17.238434900653097	0.0	10.0	10	1.5519805221468521	1		51870.8010075567	52002.0	31803.0	65270.0	4.1185416E7	5880.97616998474	-0.981158405136852	-918.5969476192588	-0.014378959049996748	-0.0012563986312165087	1.6317439943260552	1.4840596951809277	-1.4493259331663308	1.0995137187706743	7.5669768539092	11.188042168611707	0.759668433205561	0.9567307692307688
ID318609	318609	1	0.9944660067558289	69.41578544954096	17.531611429059367	0.0	214.0	214	1.5895455233814073	1		51912.47362110316	52448.0	33987.0	62846.0	4.3295003E7	5613.433799405824	-0.9811829371038092	-964.4312284117775	-7.002253129578411E-4	0.011851267227784595	1.7304377226928167	1.5070113066220896	-0.7405585471912078	1.1482579560544435	7.937720694741454	11.14772655165195	0.8026626656064074	0.9619815668202762
ID314001	314001	1	0.9968366026878357	72.24495054096911	19.832724732716002	0.0	190.0	190	1.4407604903194327	1		52338.313411078685	52390.0	33322.0	65252.0	3.5904083E7	5383.57946124126	-0.9811272880058922	-1010.8102426346991	-0.004513252972904436	0.004009754274962615	1.6481453910619999	1.2670803038883671	-0.7960276914445799	1.3007426490682832	6.521289097715739	10.62511688663793	0.7258984761482256	0.9320652173913051
ID307346	307346	1	1.0	73.47770294041226	17.83227945718146	0.0	156.0	156	1.579998617066794	1		52224.12773722628	52347.0	34616.0	65039.0	4.2928233E7	6026.070791235666	-0.981133755118624	-901.3837236539434	-0.007431105495672231	0.010580271393388404	1.6602202208975532	1.5046572590101044	1.2957347255742413	1.103387639248683	7.842658171451118	11.027027813134223	0.8105059556209321	0.9587449157466583
ID289436	289436	1	0.9968254566192627	73.6366201868227	17.952935433164768	0.0	68.0	68	1.5109822222985776	1		52102.35441370221	52427.0	36145.0	62584.0	3.9545687E7	5367.028185911427	-0.9810119320920948	-1003.1063551055352	-7.341565261168508E-4	-7.335883080771374E-4	1.6022320810832251	1.452818397153913	-0.9330772802379406	1.1028440197494849	7.172467382254396	11.16172917981208	0.7234615993573501	0.9384328358208951
ID276637	276637	1	1.0	73.55046355538512	17.374903102451338	0.0	2.0	2	1.5264236812248806	1		51744.29557291667	52017.0	33511.0	64744.0	3.9739619E7	5651.262304087685	-0.9811295789292066	-952.1202171364839	-0.0027288039616490114	-0.010493581452061479	1.6282454111093245	1.442613528487592	-1.0830654470164802	1.1286774863510016	7.319814293354378	11.188808986839971	0.7347544204235474	0.9565217391304339
ID290456	290456	1	1.0	74.02445206123619	17.26614148203575	0.0	73.0	73	1.568947860133908	1		51944.485889570555	52289.0	35139.0	64665.0	4.2334756E7	5936.665747581781	-0.981135809019919	-910.1600995113201	-0.0022095568739800104	0.0015609273496962218	1.6155986531755968	1.5224011983099663	-1.1064465379420878	1.0612174077168948	7.733336269667269	11.902622866226478	0.6859483450560409	0.9388343912290819
ID287384	287384	1	1.0	72.78205871459603	18.52095884158773	0.0	57.0	57	1.5019433641886615	1		52101.69354838712	52319.0	37724.0	64493.0	3.876366E7	5262.691531298951	-0.9810075065486826	-1022.7377022683572	-0.02026955653884636	-0.010449067043985346	1.6659380879168062	1.4013057363694954	-0.9203210529985885	1.1888469765583922	7.086911111293118	10.527540143131903	0.8035502440976637	0.9656735751295343
ID304281	304281	1	1.0	72.31490544131037	18.63095851730469	0.0	142.0	142	1.5885934145667941	1		52029.79401197607	52246.0	36371.0	64418.0	4.3444878E7	5640.177502072091	-0.981098223193463	-957.6331882437373	0.004868251045958604	-8.573196287167018E-4	1.6305212859481388	1.5805319601084833	0.8279738249239555	1.0316281651376569	7.92821444241243	11.96083841816672	0.696405200471201	0.9355019629837356
ID294041	294041	1	1.0	73.8543594283549	17.492992930693816	0.0	91.0	91	1.543181821513986	1		52115.95165394403	52367.0	35722.0	64340.0	4.0963138E7	5552.637223679127	-0.9810863453339712	-973.7178782370906	0.004698595445371771	0.006135506402884247	1.5728677529090824	1.5333122023876062	-0.9334003074962153	1.0257974536822194	7.481420582947929	11.27689191456366	0.739290453941558	0.9621026894865528
ID280225	280225	1	1.0	72.4184088380762	18.451666991583245	0.0	21.0	21	1.509980576698079	1		52074.4607190413	52326.0	37679.0	63219.0	3.910792E7	5253.758354624645	-0.981104407520556	-1029.2938927439122	0.0069765607737149425	0.01710631790860049	1.6080710348420197	1.4339847281359077	-1.0459504180748802	1.1214003910156098	7.162961129925376	11.05473658293827	0.7365558132304788	0.9430538172715893
ID315554	315554	1	1.0	69.89753990801573	18.250024406882208	0.0	198.0	198	1.5728004082547542	1		52032.84803921561	52678.0	33096.0	64073.0	4.2458804E7	5692.759403484339	-0.9811255220829224	-950.2423671312558	0.02324064220273114	6.929847600354707E-4	1.6774902196933879	1.4948358204276921	-0.6560311490026468	1.12219027452355	7.7713612789833935	11.717624628530931	0.7112590418973068	0.9263456090651547
ID301230	301230	1	1.0	72.67018791066658	16.664048858971608	0.0	126.0	126	1.5723193559699888	1		52228.1461916462	52734.0	33938.0	65270.0	4.2513711E7	6251.1807669480895	-0.9811032395946019	-867.5607632885537	-0.013783269389656872	-0.012214611635346663	1.613449819043355	1.5396891554653378	1.4307946869852615	1.0479062045193952	7.766608152818886	11.50405659368018	0.7374613078936484	0.9434180138568131
ID314543	314543	1	1.0	71.15082505715937	18.859345360241097	0.0	193.0	193	1.6229835585554808	1		52087.31729667809	52321.0	36570.0	64682.0	4.5472228E7	5616.854000564453	-0.9810962135115184	-962.5685027460981	-0.008557091681532106	-0.008130420102100461	1.7037090153598355	1.5808905615099627	-0.6040229063487166	1.077689409273571	8.275192652422076	11.134561411498792	0.8387677956208808	0.9640088593576963
ID317096	317096	1	1.0	69.71536353411432	18.050134581778973	0.0	206.0	206	1.5857336581262054	1		52011.19759036147	52567.0	32845.0	63929.0	4.3169294E7	5644.895868394056	-0.9811400667084795	-958.6537458991722	0.023951182925563315	-0.010032098895734759	1.6988068700659045	1.5243263117350878	-0.7943676249642996	1.1144640468301117	7.899695685425322	11.55044244182197	0.74408574591603	0.924360400444939
ID287912	287912	1	0.993682324886322	73.11858397564082	18.206959601908487	0.0	60.0	60	1.4254524706424276	1		51941.90746268656	52247.0	37000.0	65374.0	3.4801078E7	5355.533040405965	-0.9811628225971599	-1010.3467363388695	-0.0036061538146402814	0.01854992888592207	1.649924158469401	1.2649794681835662	-1.006759446406387	1.3043090421369385	6.383448438944755	10.43241472353253	0.7370475926489296	0.9451090781140047
ID312489	312489	1	0.9968265891075134	67.17971610994897	21.276065785665597	0.0	182.0	182	1.4923429549905436	1		51992.54965986394	52624.0	34897.0	65061.0	3.8214524E7	5369.283767093785	-0.9811696007528526	-1009.1118587651621	0.005210646232893042	-0.014395084043958725	1.5966400124384228	1.401744664221132	2.2723318608019936	1.139037695802882	6.9966017141673	11.654308469444196	0.6473274121038104	0.9346031746031739
ID285866	285866	1	1.0	72.14269102070304	17.19324645477458	0.0	49.0	49	1.594771961264293	1		52233.84661117716	52390.0	35018.0	65502.0	4.3928665E7	5663.608428379849	-0.9810318512838601	-953.9968650773434	0.023787016686154364	0.0013257731897403384	2.0775256225524545	1.1744013611811233	-0.6083791550586247	1.7690081868289371	7.99000508255113	15.306286100439456	0.4285655583541789	0.8208007812500002
ID283306	283306	1	1.0	72.87387190888403	17.802492765652644	0.0	36.0	36	1.847908717534132	1		52032.54111405846	52425.0	31892.0	65488.0	5.8848804E7	6469.969708101472	-0.9810378335873526	-832.1480253412504	4.7389794509206215E-4	-0.02457998437904102	2.54315268159842	1.3439478093019936	2.534411834179412	1.892300180108376	10.72780575331226	15.507922212410346	0.5605489422381742	0.9104477611940294
ID277174	277174	1	0.9880889058113098	73.05636907124243	17.197177598688135	0.0	5.0	5	1.2705651658573014	1		51864.55909943715	51190.0	40836.0	65462.0	2.764381E7	5652.391668824594	-0.9810531463828929	-950.2193577039772	-0.012909632654174087	-0.017121292722557194	1.3524955774567236	1.2144942696999537	1.9936638610060127	1.1136286199117793	5.071585617538381	9.777047752137753	0.6667118172486269	0.9351446099912363
ID319677	319677	1	1.0	69.14175111692421	17.725349230178967	0.0	220.0	220	1.6037593280649065	1		52099.89894242066	52353.0	33976.0	64643.0	4.4337014E7	5686.094105416974	-0.9811926640063723	-956.0483201099028	3.0053310118948384E-4	-0.0027662578667189586	1.7653335379715007	1.4941096445188133	-0.8442106036255608	1.181528774978249	8.080314479676934	11.029686337750467	0.8346642324425657	0.9730967372638806
ID293051	293051	1	1.0	73.54645458251619	15.895251340740487	0.0	86.0	86	1.5795197570415318	1		51919.51515151514	52304.0	32782.0	65124.0	4.28336E7	6157.358760492471	-0.9810935362206253	-875.1173064890695	-0.0014025604933413807	-0.008104313061860722	1.6500572245703289	1.522795077060242	-1.0915719470579326	1.083571420361935	7.83790504528661	11.456941080512795	0.7503648857270723	0.9632009345794391
ID310981	310981	1	1.0	68.05575624477969	18.457292308836607	0.0	175.0	175	1.5909726182581536	1		52164.21241050121	52422.0	33946.0	64527.0	4.371361E7	5991.521009509743	-0.9810903370623869	-903.4222333953519	-0.0036286235024611895	-0.003320346476764092	1.64140382937329	1.5699092513374577	-0.4425388734676918	1.045540580116286	7.951980073235001	11.633629298498361	0.7383371231444835	0.9409448818897637
ID307906	307906	1	0.9955939650535583	73.35860556941185	16.504290724704052	0.0	159.0	159	1.472954428171158	1		52198.34078212291	52640.0	33781.0	64873.0	3.7374012E7	5504.820720752056	-0.9810885322818212	-983.8445362616509	9.691100818305964E-4	2.4804718430573186E-4	1.6003657448584627	1.3789051540779274	2.187989929577501	1.1606061084952763	6.815982919915685	10.376096009756555	0.7955553382989841	0.9630624580255207
ID300226	300226	1	1.0	69.75821977685177	17.803535533270363	0.0	121.0	121	1.629031676478756	1		52097.481185860874	52173.0	37712.0	64617.0	4.5689491E7	5774.654611124796	-0.9811570794593943	-939.5308253331365	-0.002592296993027063	0.006166359863123175	1.7188912172897812	1.5762967418720506	-0.10564592613029472	1.090461695206184	8.33698329256078	11.628054107126154	0.774826931052637	0.9455525606469004
ID320201	320201	1	1.0	69.79163127674704	18.52202802652405	0.0	223.0	223	1.5799986170667948	1		52165.99275362318	52424.0	33488.0	62946.0	4.3193442E7	5634.142146902869	-0.9811101220739883	-961.785615625452	-0.006046719141898296	0.04668422195196328	1.683541798840957	1.5066533136278184	-0.9002822746883888	1.117404902384089	7.842658171451126	11.60450892489821	0.7318458536271755	0.9450171821305842
ID305366	305366	1	1.0	71.49948204800177	18.46485970492241	0.0	147.0	147	1.5876407347722268	1		52190.987980769205	52384.0	33078.0	64019.0	4.3422902E7	5855.693719045016	-0.9811340403422892	-927.036007711565	-0.011089452797902166	0.03700568082796818	1.5992425655581255	1.5797023053259465	0.68301219678645	1.0123695839186277	7.918708190083394	13.089031300032662	0.5808302020313431	0.9333333333333338
ID303318	303318	1	1.0	73.45802592726325	17.635810806093524	0.0	137.0	137	1.5819126076135683	1		52114.0447941889	52342.0	34305.0	64795.0	4.3046201E7	6158.27768241646	-0.9810820219522489	-877.7202338154276	0.003990813024097298	0.011052798170571233	1.5912279909650542	1.5804251865357177	-1.4872352716482653	1.0068353785559543	7.861670676109186	11.26993209545429	0.7778253852596343	0.9582850521436848
ID309459	309459	1	0.9968342781066895	71.25204528964197	18.342501258814504	0.0	167.0	167	1.3834389456285952	1		52220.6482649842	51974.0	39989.0	65293.0	3.3107891E7	5013.318225293679	-0.9810227493559476	-1076.9431212868942	0.013060876194650326	-0.0015331282990259393	1.5658989615441616	1.2229666630003848	-1.0118582711863806	1.2804101770872791	6.0127045981125455	10.769667731869449	0.6514410511540127	0.9398216939078748
ID306899	306899	1	0.9913034439086914	72.56553438450729	17.610435943044717	0.0	154.0	154	1.436027188819729	1		52314.3318649045	52717.0	36511.0	65129.0	3.562606E7	5119.764247358197	-0.9810910029635316	-1060.3311369486617	-0.005804066716308689	-0.021101590821418163	1.661214846811028	1.2428437428398749	-0.8855527874343861	1.3366240578362514	6.478510962235095	10.76244106559327	0.7028513597925597	0.9399999999999997
ID317661	317661	1	1.0	69.6433470636932	17.968456598046288	0.0	209.0	209	1.595720383567136	1		51994.00000000001	52440.0	33791.0	63444.0	4.3726954E7	5581.080226341236	-0.9811325118951831	-968.8990775884193	0.016886859048793397	0.012888731896257968	1.701278880275138	1.5259936520898738	-0.8861104521163591	1.114866289217657	7.999511334880162	11.44157191279805	0.7678951648057835	0.9433856502242152
ID280799	280799	1	1.0	74.03198201392085	17.98727230988671	0.0	24.0	24	1.5995084491553027	1		51974.07910271544	52059.0	36173.0	65367.0	4.4022045E7	6019.134840569697	-0.981052920074614	-894.1963110721407	7.719922259810645E-4	-0.0017923784567296008	1.6964096582032386	1.519867448510698	-1.4720047900166888	1.1161563199906233	8.037536344196289	10.69153577811628	0.8835937321954208	0.9690544412607454
ID292056	292056	1	0.994457483291626	73.63351455186951	17.597360292721767	0.0	81.0	81	1.455907563985561	1		52043.63052781745	52180.0	35162.0	65175.0	3.6482585E7	5304.600395520141	-0.9811234783637169	-1019.8742005599454	-0.01898137778935548	-0.013631914980745346	1.5882873095819638	1.3493952067472583	2.262061379420803	1.177036424644311	6.659129756486686	11.0796771642434	0.6816683481877199	0.9377510040160645
ID288473	288473	1	1.0	73.48888878824171	17.748872226150933	0.0	63.0	63	1.5269191929020218	1		51931.168612191985	52394.0	34551.0	63945.0	4.0038931E7	5855.101356390934	-0.9811372498569381	-922.6743047217283	-0.0016497789164804744	0.0013397358668928159	1.6681800935258921	1.4219636333563208	-0.6967599794817452	1.173152431183079	7.324567419518896	11.244534848035812	0.727962244641126	0.9356405585913781
ID278745	278745	1	1.0	71.90363585737501	16.185165917108794	0.0	13.0	13	1.54905317495319	1		51856.11363636366	51976.0	33575.0	65294.0	4.1070042E7	5865.040297495183	-0.9811051690612488	-918.1877917297259	-3.066267433482546E-4	7.002292804405371E-4	1.6067303764086818	1.5174865760148006	-0.4366800131141345	1.0588102733852525	7.538458096922128	10.621605860868947	0.8396765514242474	0.9653073645769934
ID298209	298209	1	0.9968494176864624	72.54745815519362	16.899948011694015	0.0	111.0	111	1.5079752895229035	1		52125.702811244955	52401.0	33835.0	63950.0	3.89379E7	5605.009879864932	-0.981153341756334	-968.2958462953579	7.993263535914242E-4	0.008174326167172506	1.5689453447743023	1.4895158649270877	-0.9613808217284889	1.0533257024765579	7.143948625267308	10.4644267736457	0.819817718090136	0.9567154678548693
ID286434	286434	1	0.9912338256835938	72.53743760069601	17.78106543119269	0.0	52.0	52	1.3724590978652418	1		52021.42443729906	52036.0	38507.0	65183.0	3.2357326E7	5542.662035913936	-0.9809815118841315	-968.2303016076927	0.012253605365089392	-0.003542684967912723	1.5024235594169173	1.2737298234723615	-0.9133128446187068	1.1795465032930652	5.917642074822226	10.283715011594737	0.7031670182834423	0.9424678274034821
ID320739	320739	1	0.9827224016189575	68.75922246576644	18.40600930041212	0.0	226.0	226	1.2477351853855538	1		52482.832369942196	52103.0	41362.0	65318.0	2.723859E7	5057.815607066865	-0.9809843548988438	-1070.6198372996078	0.02415492247295302	-0.007734661988901305	1.295963322085907	1.1737490381520723	2.2747123607088757	1.1041230109344724	4.890966823286815	12.21128562507228	0.41217514717320236	0.9074074074074078
ID297187	297187	1	0.9968423247337341	72.88298192352516	17.881840328364763	0.0	106.0	106	1.5109822222985774	1		52185.32493368688	52404.0	35372.0	65257.0	3.9347735E7	5542.995201391072	-0.9811019516713998	-977.5321940368887	-0.008078518241412702	-0.00961605609059053	1.6267997841862285	1.4079059175595163	-1.1343464024903818	1.1554747827228014	7.1724673822543945	11.017058289329178	0.7425866742112263	0.9580952380952374
ID299241	299241	1	0.991316556930542	71.59567864953266	17.151858677066222	0.0	116.0	116	1.4147987153979629	1		52057.4296520424	52066.0	38056.0	65382.0	3.4409961E7	5349.461752870324	-0.9811981550333566	-1015.6846414901478	-6.081562956989085E-4	0.009546541326656222	1.5086514054118911	1.3381625203775187	-0.7615264213407024	1.1274052160617043	6.288385915654467	10.078851845033736	0.7779056534483333	0.9656934306569342
ID295145	295145	1	1.0	73.6661476619356	17.977170536613098	0.0	96.0	96	1.5308775124222433	1		52184.4489003881	52472.0	35226.0	63628.0	4.0338579E7	5590.898405522134	-0.981124455877674	-970.3180670627762	-0.00498002043561171	0.01610923882127984	1.5656497755469119	1.5051536378503712	-1.5671786678099124	1.0401926661672491	7.3625924288350255	11.51998722202679	0.6971666907199049	0.9526445264452637
ID291050	291050	1	1.0	73.91096019261259	17.672838186428148	0.0	76.0	76	1.5466094864542679	1		52025.06944444444	52057.0	35141.0	65501.0	4.1203855E7	5765.606824050093	-0.9810668947957814	-935.1352200440825	0.008971774299814394	0.0123006264110105	1.630257974007131	1.4934792733887468	-1.0965427836080515	1.0915839295901506	7.514692466099541	10.386523621094671	0.8753478106323918	0.9723247232472328
ID312052	312052	1	1.0	66.61234932023238	20.509128509912305	0.0	180.0	180	1.5699118834876231	1		52034.14705882353	52434.0	36095.0	64680.0	4.2459864E7	6248.8660474489825	-0.9810721227781161	-863.2095685356152	3.20091528346066E-4	4.8484065691510754E-4	1.6308208883677788	1.5250618205545716	2.1597175492505998	1.0693473971925604	7.742842521996298	11.36859290617543	0.7528299006542071	0.9427083333333331
ID315127	315127	1	1.0	69.96279033586677	18.445380237567772	0.0	196.0	196	1.5737620716941976	1		52044.63093788066	52531.0	33485.0	64216.0	4.2728642E7	5597.224381298528	-0.9810901737465674	-964.8384429022005	0.0029163534147504428	-0.01594260194886161	1.667807202288782	1.4996085365220408	-0.53462096018948	1.1121617153212764	7.780867531312431	11.163819588392888	0.7845348975255384	0.9506387921022057
ID296178	296178	1	0.9920044541358948	72.2639412901844	17.805115452979326	0.0	101.0	101	1.3735610322843197	1		52272.67845659163	52291.0	37105.0	65484.0	3.2513606E7	5376.421630772448	-0.9811831343256332	-1013.9445838241874	0.01720034468804879	-0.004593143368316991	1.5712912281254345	1.2375444663089332	1.996520267867233	1.269684662573722	5.927148327151269	10.193374875202394	0.7168357677882997	0.9257609502598364
ID284914	284914	1	0.9968364834785461	72.73862738519621	17.091025747810484	0.0	44.0	44	1.9260828649840749	1		52045.685970636245	52595.0	33351.0	64318.0	6.3808011E7	5795.646749710297	-0.981060059664431	-930.3145524951523	0.047105893311452894	-0.009564696390899557	2.651156000516954	1.4042842334470917	0.4836630444848056	1.8879055517195191	11.654665355392837	17.10864561403912	0.5003551924317252	0.8528695652173911
ID301811	301811	1	0.9912717342376709	72.10556734356872	18.251465001761492	0.0	129.0	129	1.3597226677520895	1		52177.513911620284	52133.0	40889.0	65225.0	3.1880461E7	5164.368207059294	-0.9811774617038044	-1053.3326679161694	0.0073071971653890415	0.00960037432574675	1.3829188352198556	1.3437238291003946	2.0676674520456597	1.0291689447419428	5.8083201730383704	10.320302004354556	0.6852919014112346	0.9250567751703263
ID290044	290044	1	1.0	73.48715463614828	18.409347350838893	0.0	71.0	71	1.5904970622414727	1		52042.77338129496	52149.0	36156.0	65453.0	4.3403673E7	5972.332251006255	-0.9810967490388185	-904.5275605868762	0.009326560347638006	0.025598852398732174	1.700345289537857	1.5345338477423305	-1.241410146831805	1.1080532971230808	7.947226947070468	11.068503637211998	0.8151689990092972	0.9737914967967387
ID279300	279300	1	1.0	73.13610089465774	16.8703956150109	0.0	16.0	16	1.531371582957108	1		51972.32212160417	52055.0	35346.0	64794.0	4.0174605E7	5529.095603508353	-0.9811192781564326	-976.9025269294135	-0.0060449583427322545	0.001403398632851037	1.6224873058558698	1.4716520712541235	2.104036370147686	1.1024938146373187	7.367345554999537	10.10174271488112	0.9072527601068766	0.9773013871374523
ID310022	310022	1	1.0	70.23685475786077	18.84390615453233	0.0	170.0	170	1.5990354317121163	1		52140.43683589139	52227.0	34110.0	64969.0	4.416295E7	6130.901441281514	-0.9810953809456813	-882.7213425898124	-0.002075050663877806	0.0062504327775088405	1.6361886110414559	1.5780365909612246	-0.4583444303628226	1.0368508692468337	8.032783218031762	11.112333952405784	0.8174577992500883	0.9510410804727065
ID303878	303878	1	1.0	72.10287716886302	17.414490270357216	0.0	140.0	140	1.6070577935140697	1		52006.95087719294	52240.0	35046.0	65060.0	4.4465943E7	5737.046963938555	-0.9811457317378108	-943.4672289563872	0.021546423022049857	0.012116977152230287	1.6651294343706122	1.5843281911364746	-1.085983939143323	1.0510003190539563	8.113586362828546	10.707737203823157	0.8892570551322051	0.9704377487208644
ID276230	276230	1	1.0	73.90497013120212	16.871919731480652	0.0	0.0	0	1.589545523381407	1		51599.29285714283	51891.0	32976.0	64010.0	4.3343406E7	5912.42458266638	-0.9810943425868925	-905.7891601786722	-0.0011334189481425271	-0.009914314200435407	1.6246418241327711	1.5701991472692376	1.5626710773633663	1.034672466201638	7.937720694741451	10.567144703497858	0.8932856721160833	0.9737609329446067
ID281857	281857	1	0.9968337416648865	73.56929299282137	17.59518419424522	0.0	29.0	29	1.423328099162953	1		51946.652757079006	52257.0	35903.0	65504.0	3.4856204E7	5553.87082335608	-0.9810690610447601	-969.4361598547611	-0.0047490792655919545	0.007523283490043717	1.594379096416925	1.287670146444129	-1.1058159552985583	1.2381890663690276	6.364435934286695	11.254759210996816	0.6313895173692075	0.9292158223455923
ID283907	283907	1	1.0	72.80552901918006	18.84590306239185	0.0	39.0	39	1.735166973637991	1		52107.90170511534	52318.0	35269.0	65504.0	5.1951578E7	6153.443366231035	-0.9810713946127546	-877.8036223158321	0.016880817007986562	-0.00892960315490968	2.222513082004074	1.4069696405576864	2.5961325924090826	1.5796453725349235	9.458721067386515	13.737378837154242	0.6298462276482545	0.8951866846603678
ID282892	282892	1	0.9944613575935364	73.2717745848005	18.442488185510154	0.0	34.0	34	1.7194003642723927	1		51978.3639143731	52512.0	33732.0	65265.0	5.0990775E7	6400.360062183568	-0.9811087391118639	-843.5374976419912	0.09280185504966408	-0.04062178067901414	2.4026915231677086	1.2875563820054645	-0.7596155545318544	1.8660864539581081	9.287608525463959	13.047108253743211	0.6856227724648215	0.9225684608120863
ID302351	302351	1	1.0	72.90001746850443	17.98147078196538	0.0	132.0	132	1.4882821503069765	1		52318.18989071042	52546.0	34648.0	65500.0	3.8296915E7	5588.652164998976	-0.9810799168395177	-970.8608085310232	0.01632744851518945	-0.005181078592279325	1.6782608885123371	1.3566562157629656	-0.9370549071032976	1.237056867475085	6.958576704851185	10.324443909932967	0.820345772670327	0.946347769877181
ID277775	277775	1	0.9904826879501343	73.45702066029382	17.83584584378365	0.0	8.0	8	1.440760490319429	1		51965.18248175183	52236.0	36088.0	64390.0	3.559615E7	5315.55981056489	-0.9810014600313739	-1009.5849551166333	-0.0074822519456898984	0.013190780889122925	1.5499166016269053	1.3624524959607383	-1.0538464682719222	1.1375931316665657	6.521289097715707	10.596054244565787	0.7298858961196226	0.9436038514442903
ID293641	293641	1	1.0	72.3116084623943	15.386608085387417	0.0	89.0	89	1.5144827649866015	1		52012.7770448549	52417.0	33168.0	64139.0	3.9425685E7	5576.118357159603	-0.9810334471662991	-964.9470073786022	-0.01130353924066956	0.009564267860414819	1.56426298969717	1.4760089671380359	-0.21886919329963733	1.0597923349546159	7.20573926540602	11.308311893292588	0.7080971575354287	0.957675300063171
ID279830	279830	1	1.0	73.10546212544881	18.31236607611805	0.0	19.0	19	1.6201845046323404	1		52004.916666666555	51998.0	33656.0	65289.0	4.4932248E7	5972.105258145441	-0.9811552366072575	-906.7634037388927	-0.015987714355100397	0.00608658163945589	1.7078103024786313	1.566952920153431	-0.8992013427754652	1.0898925427264325	8.246673895434968	11.181953699448826	0.8288068006497837	0.9692737430167603
ID300823	300823	1	0.9904312491416931	71.98296001496647	16.42396379830771	0.0	124.0	124	1.2818276852254527	1		52313.19003690039	51898.0	39049.0	64388.0	2.8353749E7	5857.755792379346	-0.9810438531556324	-924.3752187788642	-0.00632706836923384	-0.011525443299506312	1.404916725259817	1.2023063324778982	2.6896395255379435	1.168518111656576	5.161895014664212	9.114771288185972	0.780777842624186	0.9619131975199295
ID316700	316700	1	0.9955781698226929	69.63157637827932	18.056414192350836	0.0	204.0	204	1.5732813134512116	1		51795.43206854347	52123.0	33226.0	63636.0	4.2316868E7	5626.138230642214	-0.9813863131299437	-970.7751500635496	0.03648437174243004	0.008133564730208917	1.6929308771970943	1.5033936276627025	2.4018736171121007	1.1260729366194413	7.776114405147919	11.383096524579214	0.7541394648559502	0.947307469600464
ID304926	304926	1	1.0	72.28686273498946	18.742780769081733	0.0	145.0	145	1.554902358160759	1		52093.87468671678	52366.0	38028.0	63856.0	4.1570912E7	5473.856359070343	-0.9811337536064222	-989.8422216943335	-0.020605246549414955	0.02780605357656134	1.5890911864924264	1.5199351496800153	1.8314569170604644	1.0454993338544545	7.59549561089632	12.962129899479688	0.5680848956514051	0.9178632969557722
ID289055	289055	1	1.0	73.77707284780239	17.586749996547066	0.0	66.0	66	1.5665352062997326	1		52079.85943279905	52394.0	35502.0	65229.0	4.2236766E7	5940.147775521353	-0.9811274026168653	-911.5831320305452	0.013914741239192731	0.012954438063174617	1.605646571103461	1.5283842856542347	-1.1846581547418438	1.0505516094181468	7.709570638844683	11.375524032563158	0.7486817235039273	0.9441210710128047
ID285484	285484	1	1.0	72.22077119907689	17.084673348662307	0.0	47.0	47	1.7145538705818353	1		52322.65773195883	52078.0	38598.0	65504.0	5.0752978E7	5794.052140495203	-0.9809808414035974	-931.5509610197863	0.006284938157180763	0.07479245912700201	2.1736046663273463	1.2949207207085827	1.5755114474598446	1.6785619625716903	9.235324137654292	15.586277188472858	0.47772417126912214	0.8484716157205243
ID318254	318254	1	1.0	69.57268709408245	17.724287885510922	0.0	212.0	212	1.574242683118349	1		51971.95354523229	52549.0	33605.0	62682.0	4.2513058E7	5633.847958142352	-0.9811879849032299	-962.300735372132	0.014802636258724883	-0.0015254155416303697	1.7713111742032566	1.440731220735204	-1.0637768521227764	1.229452897744076	7.7856206574769535	10.83807498959022	0.8329113886490869	0.9590163934426235
ID306485	306485	1	1.0	72.821815372284	18.136155447485148	0.0	152.0	152	1.3697003833214219	1		52367.26332794832	52510.0	40504.0	65497.0	3.2415336E7	5148.07447430646	-0.9811282196427444	-1057.6889015365834	0.0010835399197283969	-0.0016154343011887163	1.6069777716433362	1.18557355206413	2.1227751840033853	1.3554433369785661	5.8938764439996385	10.359474452512279	0.690137210064836	0.9330323551542505
ID294711	294711	1	1.0	73.48474204768523	18.539647571522828	0.0	94.0	94	1.5947719612642912	1		52009.303102625316	52260.0	36321.0	64756.0	4.3583796E7	5651.707459088851	-0.9811288341142821	-956.8826125370174	0.0010596799598541397	0.004103962425512047	1.6471041055715598	1.5635055610711481	-1.0934920625844577	1.0534686582394621	7.9900050825511135	11.489567615830873	0.7605881398564267	0.9572892938496577
ID292656	292656	1	1.0	73.65732028129888	16.66574376340756	0.0	84.0	84	1.5114827961808865	1		51881.17842876163	52299.0	34637.0	64365.0	3.8962765E7	5743.210755676717	-0.9811692243368214	-941.3709281729998	0.0016110559719220894	-0.007305017569566432	1.6439889369947012	1.4036060510843331	2.427809253882248	1.1712609358763195	7.177220508418911	10.9240991152551	0.7557791204500576	0.936724565756824
ID299827	299827	1	1.0	70.32942687311117	17.01974403002599	0.0	119.0	119	1.5923984341842752	1		52126.44205495818	52406.0	33818.0	65372.0	4.3629832E7	6029.507817166536	-0.981169781307793	-900.9382300548235	0.011376996345086215	0.003861638072795817	1.6720392876037313	1.5309341928713285	0.32229165607276344	1.0921692750671108	7.966239451728531	10.958716454818811	0.8335733858504737	0.9704690214244351
ID287556	287556	1	1.0	73.32249578939532	16.92043248172439	0.0	58.0	58	1.5144827649865973	1		51920.074074074015	52103.0	34124.0	64454.0	3.9251576E7	5556.095812047474	-0.981087688622146	-969.5245018316842	0.006671921301998315	-0.0019139501803391863	1.6361581145651072	1.4417706436159272	-1.065592457994533	1.1348255159791996	7.205739265405979	10.24104809732258	0.8633752520817387	0.9799612152553319
ID314182	314182	1	0.9955514669418335	72.47674005737817	18.848940519222506	0.0	191.0	191	1.4595402030124018	1		52162.66239316234	52535.0	37474.0	63535.0	3.6618189E7	5301.459052657131	-0.9811837483368532	-1026.151696027717	0.009575219379274944	-0.022176444181833514	1.5895059703692052	1.3726568473823033	2.0865751898234293	1.157977664556469	6.692401639638306	11.662101516840218	0.618355496902261	0.9078014184397167
ID310592	310592	1	1.0	69.06562137793667	18.690805599523806	0.0	173.0	173	1.6070577935140693	1		52124.816159250666	52470.0	34735.0	64958.0	4.4514593E7	5626.715846689514	-0.9811698817642768	-965.407592302859	0.007825486285814127	-0.01364535304860383	1.641520538212176	1.5826374679878168	-0.33956784832182707	1.037205659170463	8.11358636282854	11.879601681474725	0.7224685874584431	0.9404958677685946
ID318786	318786	1	1.0	69.43623902152626	17.524048909285792	0.0	215.0	215	1.5885934145667933	1		51999.53468899527	52669.0	34355.0	62908.0	4.3471611E7	5579.943515692266	-0.9811173928871396	-968.4086683918279	-0.01786361215251368	0.004811683110001394	1.7171652822849492	1.499732326776307	-0.8074285721314451	1.1449811753914894	7.928214442412422	11.571812494075758	0.7440163454028935	0.9334079462786791
ID307522	307522	1	1.0	73.3477722621086	17.731851146201272	0.0	157.0	157	1.583346582170843	1		52232.438935913	52372.0	35745.0	65413.0	4.3196227E7	5813.153296532838	-0.9811086728627612	-933.282605006664	-0.0017822808810957268	-0.00469801414077258	1.7071178437326076	1.4816846398736976	-0.9944533752185516	1.1521465484572524	7.875930054602725	10.863254788526419	0.8386713036120498	0.9661807580174917
ID297801	297801	1	0.9912905097007751	72.49650383759342	17.49368910263091	0.0	109.0	109	1.4491370753798962	1		52181.06637806633	52349.0	33600.0	65376.0	3.6161479E7	5531.885867137232	-0.9810856428682885	-978.5546161319893	0.004023754296198625	-0.008379410994507928	1.6197581826313543	1.3198949525873211	-0.9382957522950068	1.2271871935385668	6.59733911634799	11.059463008254651	0.6778140886910029	0.9397427217332431
ID302922	302922	1	0.9864272475242615	73.06907024253148	17.55898803651371	0.0	135.0	135	1.398665933537523	1		52286.54192546581	52504.0	37706.0	65307.0	3.3672533E7	5328.557064110957	-0.9811515716048324	-1021.5773474017035	0.007675217349322592	-3.0840749441249544E-4	1.5411166280117883	1.2737927466965784	-1.0111267814357658	1.2098645026896886	6.145792130718968	10.931496651133564	0.6462915517305664	0.9335740072202161
ID311636	311636	1	1.0	66.99277885742973	19.764537777852084	0.0	178.0	178	1.5549023581607557	1		52128.03387703887	52363.0	35010.0	65504.0	4.1546043E7	6430.093398479723	-0.9812173625910519	-847.0181353953254	0.005742207398150538	-5.14660896018681E-4	1.6596191373061775	1.4663233159465756	-1.3392279861201255	1.131823465710099	7.595495610896287	10.874067785156402	0.8072014052806932	0.9591836734693874
ID296788	296788	1	0.9881259202957153	72.60977013065346	17.75414543331018	0.0	104.0	104	1.3230657107830959	1		52132.85590277779	51834.0	41739.0	65504.0	3.0028525E7	5398.63904734774	-0.9812171962089496	-1008.9321236584182	-1.295948603900073E-4	0.002785760175299757	1.442723632564954	1.2152518656018152	-1.1337192135501337	1.1871807593156753	5.499366972344824	10.227212380597196	0.6607056424436715	0.9368421052631578
ID281428	281428	1	1.0	73.33823435181507	17.264041622202484	0.0	27.0	27	1.5377800547277007	1		51867.74647887325	52479.0	35296.0	64008.0	4.050871E7	5644.5494039919795	-0.9812198448418282	-960.207831112775	-0.005153341667348861	-0.010127235633945244	1.5696873909259057	1.5319514307484636	2.3135820012652664	1.0246326087237672	7.429136195138231	11.79278877309739	0.6712976775995534	0.9275964391691386
ID278364	278364	1	1.0	73.18543740502002	16.900002070250356	0.0	11.0	11	1.5694299458297607	1		51885.30627306274	51912.0	32690.0	65193.0	4.2182754E7	5995.552189955924	-0.9811071298104134	-898.8012831379614	0.001550763789940979	0.008843262001014046	1.6478731798518098	1.5199092854619882	-1.1721157154069848	1.084191797243298	7.738089395831761	10.604698431123518	0.8646631704161464	0.9684711481261151
ID317277	317277	1	1.0	69.41327751625322	18.47548721118714	0.0	207.0	207	1.828153223888336	1		53397.07168784035	52910.0	33070.0	65504.0	5.8843573E7	6560.657771273238	-0.9804083782704838	-814.5855082954223	0.0444283758935683	-0.006247617819513756	2.422717248873943	1.4378665326590192	2.197484820400374	1.6849388965147258	10.499655697415498	16.94204438179511	0.459677547774315	0.8408831366577848
ID306015	306015	1	1.0	72.22482108572179	18.304513762350908	0.0	150.0	150	1.5900213639917917	1		52257.92335329339	52445.0	37318.0	64390.0	4.3635366E7	5735.538629302303	-0.981093812903564	-945.6153635817575	-0.0035538243099044195	0.02567307118408629	1.6873011410007397	1.541447766310576	-0.8919223447466184	1.0946210295787453	7.942473820905976	11.774667006771523	0.7198937253135483	0.9462061155152887
ID276831	276831	1	1.0	73.9786846482036	17.212539315629293	0.0	3.0	3	1.5456309292626897	1		51673.129113924086	52149.0	33338.0	64517.0	4.0821772E7	5746.634704715692	-0.9811145400360866	-934.2719521467126	0.002078110191322548	-0.0058241285150701936	1.5828730440488379	1.5357605922259467	-0.3389823719296792	1.0306769506011388	7.505186213770509	11.566027059451878	0.7050224202547839	0.9432497013142165
ID319320	319320	1	1.0	69.35364546786171	17.563680765471148	0.0	218.0	218	1.594771961264293	1		52047.4	52654.0	34011.0	63076.0	4.3719816E7	5625.577291589465	-0.9811797735844247	-964.6853476042446	0.009730589822170963	-0.001245999600868165	1.7375069900974103	1.4795414065378925	-0.9237330880838335	1.1743550957206084	7.99000508255113	11.796528865775139	0.7215201265739974	0.9534883720930232
ID284506	284506	1	1.0	73.18734549552778	18.14565610252894	0.0	42.0	42	1.8629939369549964	1		52167.47079337409	52643.0	33266.0	64899.0	5.9836089E7	6274.106468562533	-0.9810592877687211	-861.3444125558526	0.025675705753973113	-0.027717617147831927	2.5364172703611905	1.3755467142070439	2.2900626917995037	1.8439339385310147	10.903671421399347	14.32609725968967	0.6676161427175196	0.9117647058823524
ID298843	298843	1	1.0	72.84021674688624	16.623215667150493	0.0	114.0	114	1.573281313451211	1		52118.50915750921	52190.0	33694.0	65475.0	4.2685059E7	6140.565045187825	-0.9810487068044668	-878.7500502623681	-0.0017008323750296612	0.015096500359122588	1.6369767170577572	1.5453944494146754	-1.4049259393301696	1.0592614187774319	7.776114405147912	10.453586195058422	0.8942148881944582	0.9761336515513124
ID319844	319844	1	1.0	69.40223506427442	18.19725157812169	0.0	221.0	221	1.5244400238810136	1		52111.880208333336	52793.0	36085.0	63633.0	4.0021924E7	5647.886653133923	-0.98107983983613	-956.8862394904696	0.05264916795907289	-0.030926013141100116	1.5897769965760953	1.5468980575931135	2.442564655107165	1.0277193049487043	7.300801788696335	12.118220562141538	0.6247448953841999	0.8847926267281111
ID315750	315750	1	1.0	70.15625217070999	18.210306701472252	0.0	199.0	199	1.7158769991676222	1		51367.47643442625	52174.0	32943.0	64581.0	5.0134657E7	5697.821829747461	-0.9814322458962901	-953.0381993940089	0.046107545202616354	-0.011436083930711632	2.1585206015466967	1.37247213012392	-0.06295343296735632	1.5727245414825324	9.249583516147835	17.199140312469364	0.3929330533728156	0.8309137489325357
ID301414	301414	1	1.0	72.57147479909648	15.426591175471682	0.0	127.0	127	1.5264236812248824	1		52215.451948051916	52504.0	32473.0	65286.0	4.0205898E7	6076.723235685794	-0.9810972126266408	-891.9608090836601	0.009149081433796327	-0.02170121503838903	1.5772012002286573	1.511418410318523	0.02659096489586613	1.043523877611277	7.319814293354394	10.515010587941667	0.8319371121950205	0.9512044471896229
ID280422	280422	1	1.0	73.32290643968396	18.253445456386363	0.0	22.0	22	1.4938629108640589	1		51955.841463414625	52499.0	35355.0	64078.0	3.8343411E7	5505.556458387054	-0.9811458043243146	-982.1746007339422	0.007950554453597354	-0.011063373408711932	1.6745132344434424	1.3537269115660162	2.4443285225427758	1.236965314153602	7.010861092660843	11.765477630204295	0.6364467917125874	0.9060196560196546
ID309088	309088	1	0.9936253428459167	71.23797394404293	18.39681094926136	0.0	165.0	165	1.3190572791622333	1		52119.08477508649	51749.0	40758.0	65499.0	3.0124831E7	5365.676187695852	-0.9811465435720789	-1010.9861665518722	-0.02098854884549703	0.014957815938201587	1.5050451841120853	1.1815800896254403	-0.9795683610512291	1.2737563854763185	5.466095089193228	9.859322677706663	0.7066313244462564	0.9457236842105261
ID288098	288098	1	1.0	73.83611931223939	17.444347519678647	0.0	61.0	61	1.5780823051220136	1		51908.78909090909	52237.0	34099.0	63548.0	4.2824751E7	6078.879203680485	-0.9810993976550147	-886.5122564775512	0.007961038692464041	0.004914740603367761	1.6474643966573028	1.5549034081099622	-0.9667112097710487	1.0595284492043475	7.823645666793067	10.705572622623723	0.8578260552923065	0.9739644970414202
ID283500	283500	1	0.9968256950378418	73.50162752078401	16.81474500794114	0.0	37.0	37	1.8235957809998398	1		52009.44545454545	52530.0	29680.0	65504.0	5.721039E7	6721.9404643798525	-0.9810962148425555	-803.119895096256	0.016656130103526776	0.0024603949191804933	2.357690903289458	1.422939454608296	-1.5218822669895615	1.656915827060596	10.447371309605778	14.674219416202705	0.6096869188354075	0.8997134670487081
ID286059	286059	1	0.9904716610908508	72.0185872956906	16.929222342554866	0.0	50.0	50	1.6267081384590685	1		52119.897260273945	52021.0	38546.0	65501.0	4.565703E7	5938.273422637587	-0.9810496922380535	-908.7576808296573	-0.02244797864890351	0.041093540261218336	2.3254763041658997	1.1256341785966704	2.3451776176059824	2.065925456408115	8.31321766173821	14.157404777193552	0.5212087729957574	0.8697165589259084
ID314740	314740	1	1.0	70.80409210306246	18.413316343391124	0.0	194.0	194	1.618783162719891	1		52005.83737024215	52406.0	37334.0	62396.0	4.5089061E7	5479.687472763031	-0.9811581068354023	-988.4182580057033	-0.00850979610935142	0.006425215503150018	1.702562397493065	1.5489227447275646	-0.9275396812060427	1.0991912949102725	8.23241451694143	11.3844582357293	0.7982011651850363	0.9606211869107039
ID304496	304496	1	1.0	72.01170658262794	19.272427734006776	0.0	143.0	143	1.6234495983521815	1		52106.97025171623	52386.0	35511.0	62856.0	4.5541492E7	5459.352022904918	-0.9811074794825304	-991.3143725143826	-0.005710795507674476	0.015806153172788173	1.7497012883942806	1.5416390094573582	-0.7449378577858375	1.1349617372553114	8.279945778586603	11.652314304763149	0.7663249678143819	0.9488017429193905
ID294257	294257	1	1.0	73.70644465574105	17.018467684216873	0.0	92.0	92	1.4903139357585486	1		52054.21739130435	52432.0	33074.0	65126.0	3.8311904E7	5635.17316893041	-0.9811153524480201	-959.8200953705333	-0.0031902738778806683	0.010005401411488547	1.5223335803046538	1.4959768970821377	1.443572740136792	1.0176183758411805	6.97758920950925	10.594743278638763	0.7811499084098177	0.9440514469453369
ID289649	289649	1	0.9906248450279236	72.86580129216811	18.441024441279726	0.0	69.0	69	1.375762253299506	1		52061.44871794875	52612.0	39092.0	64074.0	3.2486344E7	5070.982062601666	-0.981061211574741	-1063.648380852464	-0.004261236409621442	0.02503863712800923	1.5693992336342382	1.206291877916195	-1.0616081543537434	1.3010111917070117	5.946160831809304	11.106876876858378	0.6057070110400505	0.9138056975894812
ID277361	277361	1	1.0	73.72651662727179	18.214964252469287	0.0	6.0	6	1.5134834360985148	1		51916.77997364954	52106.0	32779.0	64949.0	3.9404836E7	5901.671213853933	-0.981011647687402	-908.9701382413407	0.00939987369972621	0.01763757120801154	1.5695113951647688	1.4712656207744292	-0.860950015299469	1.0667763679128355	7.19623301307697	10.554694942887913	0.8117526406442712	0.9570164348925404
ID320371	320371	1	0.9968278408050537	69.30130957708226	17.947061361335933	0.0	224.0	224	1.5149821822351262	1		52203.21796565392	52701.0	33838.0	64828.0	3.9517836E7	5580.051477431719	-0.981052069775402	-968.7670228966767	0.01344333858469829	-0.007275509729811736	1.67345021548806	1.3869527294116333	-0.7544619290327248	1.2065661503820417	7.210492391570533	10.703330463667369	0.7909279411007265	0.9469413233458175
ID300415	300415	1	0.9968259930610657	70.5247395995446	17.375395340406254	0.0	122.0	122	1.3519113116327686	1		52133.674958540636	52082.0	37579.0	65369.0	3.1436606E7	5340.5400585300295	-0.9811998977719232	-1018.9677572818172	-0.005681275371056314	-0.026470018987104302	1.5323009318023804	1.24537043205655	2.2170162545963894	1.2303977132908206	5.741776406735125	9.99246946023279	0.7226208383188235	0.9292307692307692
ID282495	282495	1	1.0	73.84528250020436	18.05458376818954	0.0	32.0	32	1.8835890551289916	1		52032.82297872333	52369.0	31503.0	65386.0	6.1138567E7	6325.350221814024	-0.9809905344941499	-849.0196051338763	0.03508701318278845	-0.018020107182716336	2.469202225622716	1.461100748185394	1.6002463920738028	1.689960277338389	11.146080855789634	15.174159822317247	0.6083069036253641	0.8746736292428196
ID312696	312696	1	0.996843159198761	67.36773314010321	21.79485836702149	0.0	183.0	183	1.4206681676678081	1		51932.646706586755	51904.0	38682.0	65504.0	3.4691008E7	5429.735965183603	-0.9811931888041742	-998.0012862628378	0.01404348100198257	-9.122362721098817E-4	1.555712954523707	1.3197083592375953	-0.4082991734999958	1.178830870952771	6.340670303464126	11.249263511337034	0.6296465896746524	0.9257460097154747
ID278925	278925	1	1.0	73.22145433386677	16.389665915018835	0.0	14.0	14	1.5114827961808863	1		51739.75561426684	51898.0	34690.0	65248.0	3.9166995E7	5650.389781913376	-0.9810653959433531	-948.8939779739545	-4.860635653038151E-6	0.011304209666457048	1.593743514095181	1.4648886557620044	2.767182918417604	1.0879622200816	7.177220508418907	10.16532624380328	0.8728176315782762	0.9748224661071654
ID293262	293262	1	1.0	72.91742920740032	15.329152697013923	0.0	87.0	87	1.6079989694621055	1		51866.983568075084	52337.0	33721.0	64879.0	4.419067E7	6274.517321782713	-0.9810783370696728	-857.2056977487115	0.018158214639114833	-0.0010213337576556395	1.6838163876725085	1.5847213307211552	-1.3181571491697637	1.0625315347438773	8.123092615157558	11.525837385564396	0.7683981188074379	0.9426365140650849
ID309642	309642	1	0.9968230724334717	70.90959201975862	18.397716565714514	0.0	168.0	168	1.4339184840274968	1		52201.28235294115	52236.0	37535.0	65319.0	3.5496872E7	4991.507197803728	-0.9810725500181297	-1084.1477756533263	0.006491907385992344	-0.017374580171897042	1.6511439768349447	1.2683200378850494	-0.8234667048619054	1.3018354417771894	6.459498457577026	10.183783191733902	0.7826910599986524	0.9490223463687152
ID311190	311190	1	1.0	67.08610196804776	19.15655576237582	0.0	176.0	176	1.4428591957149726	1		52120.64244186047	52160.0	35893.0	65504.0	3.5859002E7	5908.841276306979	-0.9810991534983697	-915.7334484101895	6.430198159864164E-4	0.0030198583611431174	1.5787749065473875	1.3463881587077897	-1.0365091340989527	1.17260011263218	6.540301602373767	9.94319850869169	0.8312954822777006	0.954892435808467
ID303506	303506	1	1.0	73.25708756978545	17.912666350071717	0.0	138.0	138	1.6313519050816108	1		52080.55858930602	52120.0	35988.0	65361.0	4.5778811E7	5957.896774706273	-0.9811631256000324	-910.6364521981895	-0.002895018531047936	-0.00741382303639214	1.7383380476432437	1.5492464880767625	-1.29173611747203	1.1220538894370642	8.360748923383337	10.942523208234684	0.8774453824307222	0.9648930334613262
ID291229	291229	1	0.9968410730361938	73.70459236214425	17.634381310277693	0.0	77.0	77	1.5094795046495373	1		52117.46153846154	52386.0	34761.0	64881.0	3.9296566E7	5526.014147684065	-0.9809621268842067	-971.9301851593946	0.001196080830281803	-0.007992653629987875	1.6268192181086247	1.430316158502926	-1.0437310121242664	1.137384352709385	7.158208003760841	10.203294097387584	0.864039045246416	0.9604591836734686
ID286623	286623	1	0.9870209097862244	73.2148526017789	18.129512520490884	0.0	53.0	53	1.4212005522349915	1		52093.115963855445	52434.0	37975.0	64268.0	3.4589829E7	5258.080095692351	-0.9812092577380168	-1034.6675660208507	0.007255099610514652	-9.525787629431771E-4	1.5898668271912524	1.2650596024847884	-1.0086506665171717	1.256752507208742	6.34542342962862	10.506800294585979	0.7223197948625187	0.9348739495798322
ID288664	288664	1	1.0	73.86620404861033	17.478913807833756	0.0	64.0	64	1.5064695724329615	1		52058.50531914896	52432.0	34847.0	63328.0	3.9147996E7	5507.526848473467	-0.9810452904469159	-978.4462894755619	-0.003557228230837487	0.004803827478467992	1.601125641328584	1.441592075755817	2.272229308714828	1.110664846356848	7.129689246773754	10.27943362998215	0.8478950337930694	0.9740259740259737
ID280985	280985	1	0.9881697297096252	73.50267812172586	17.382173085198755	0.0	25.0	25	1.4344459508410048	1		52099.705014749205	52333.0	35037.0	65416.0	3.53236E7	5600.611942324918	-0.9810001681484886	-960.6144213511732	0.0034676109610467768	0.0020139800049188126	1.5954598936649282	1.2923011676730418	2.1052725767786216	1.2345882937935926	6.464251583741527	10.267424156069549	0.770557598842059	0.9597741707833447
ID292250	292250	1	1.0	73.77565506198245	17.669616078900958	0.0	82.0	82	1.5728004082547535	1		52009.84737484742	52134.0	35722.0	65414.0	4.2596065E7	5981.011090725892	-0.9810407209875412	-899.9247245695562	0.021663596302331903	-0.012938924078446396	1.7204783015710696	1.4870150250912846	-0.8496177247814629	1.1570012895232535	7.771361278983386	11.013463685862972	0.8051172187484236	0.9623307828134193
ID305573	305573	1	1.0	70.91883742771623	18.263063260847524	0.0	148.0	148	1.5804773320049328	1		52126.0569007263	52459.0	34918.0	62625.0	4.3056123E7	5653.055566181367	-0.9810862448020501	-956.601457511625	-0.009529743495162047	-0.013236873264070094	1.6500621296115623	1.5472369850448497	-0.4711006404469885	1.0664572690289793	7.84741129761565	11.429122113687447	0.7549366915973018	0.9343520090548958
ID299431	299431	1	1.0	71.2067148143499	16.823636105422327	0.0	117.0	117	1.564118830950618	1		52134.88257107539	52398.0	31717.0	65039.0	4.217712E7	6242.672318450635	-0.9811052925631067	-867.2879311345458	-0.015910200454005072	-0.004671583972031779	1.647122175866567	1.5069558216332644	0.34606280525354693	1.09301291532315	7.685805008022114	10.744411934573503	0.8366309466091426	0.9579383886255924
ID317859	317859	1	1.0	69.70271509994281	17.935381905468066	0.0	210.0	210	1.5780823051220136	1		51996.19660194177	52484.0	33707.0	63821.0	4.2844866E7	5653.555224652021	-0.9810974591775875	-954.7109427783838	0.030928610843833873	0.023608406565149863	1.6680053100281829	1.547167341820608	-0.9140062788500007	1.078102713870227	7.823645666793066	11.83198855776315	0.7022690923222327	0.9378917378917375
ID297388	297388	1	0.9968065023422241	72.03483187498608	17.856193519707762	0.0	107.0	107	1.4137289241558435	1		52144.19213313169	52295.0	36026.0	65503.0	3.4467311E7	5583.204894850034	-0.9810450026857062	-966.7575570418196	0.023986554015302034	0.0010226675314208204	1.5959383242125769	1.2705875726792726	-0.9233100778906707	1.2560632250221377	6.278879663325439	11.197072134125593	0.6293367190677476	0.898028552005439
ID301997	301997	1	0.9900087118148804	72.00123431034702	18.177379677709375	0.0	130.0	130	1.4164018872611894	1		52287.7936746988	52722.0	36238.0	65183.0	3.4719095E7	5605.756853857944	-0.9810581034577611	-966.2006493414257	0.005259772586353866	-5.090123327296281E-4	1.5562039863499848	1.3142635147542223	-0.9262307466881055	1.184088250856608	6.302645294148016	10.383496278508735	0.7345908373928458	0.9298737727910241
ID308136	308136	1	1.0	73.35614227850972	17.738134851053992	0.0	160.0	160	1.5694299458297607	1		52164.64647713228	52255.0	33956.0	65486.0	4.2201199E7	6143.194310998856	-0.9810985221244656	-881.5133036796591	-0.017650545200480976	-0.004154090590343096	1.6341820135751088	1.5181565403341677	1.6187105885004403	1.0764252368964549	7.7380893958317625	10.821880942196124	0.830305860552052	0.9673202614379081
ID320937	320937	1	0.9955554604530334	69.63080473987982	18.348694069523475	0.0	227.0	227	1.50847686122795	1		52123.51861702129	52607.0	34165.0	64778.0	3.9196886E7	5680.187610569226	-0.9810785177127485	-951.5895220567809	0.006077468400801783	-0.00792268886116797	1.6104980927701684	1.441103776393937	2.202732958285017	1.1175448424679766	7.14870175143182	10.556489687622191	0.8061168271208932	0.9573520050922972
ID316329	316329	1	0.9949556589126587	69.31558161766827	18.037934320847228	0.0	202.0	202	1.3702525705574495	1		50644.52250803862	52126.0	33312.0	60583.0	3.1500893E7	5533.450477949908	-0.9817060985888214	-982.2942539952143	0.00418158283744705	0.004862601143733846	1.4808854694439817	1.2521640856998661	-1.1571684209123565	1.1826608719705272	5.898629570164167	11.25273305592247	0.5853895357651818	0.9192592592592597
ID307126	307126	1	1.0	73.42110430658303	17.52034589624192	0.0	155.0	155	1.555875084160284	1		52276.15394242802	52590.0	34951.0	65235.0	4.1768647E7	6031.0101106670945	-0.9810798373426504	-898.9241580666493	0.01177677743070247	0.020695332834995275	1.662164986296439	1.4964178126384824	1.7780706326802145	1.1107626307693512	7.605001863225329	10.8186222668546	0.8165170795604542	0.9638554216867471
ID295344	295344	1	1.0	73.9415263631528	16.741459096564387	0.0	97.0	97	1.5646024045688962	1		52034.65061728395	52285.0	32749.0	65487.0	4.2148067E7	6201.414665765162	-0.9811304226978343	-872.5622848448825	-0.013601129175726501	5.271868243406348E-4	1.6197317168771586	1.5282001204023286	1.2366287293199907	1.0598950328905434	7.69055813418663	11.45037555729294	0.7371031396149766	0.9556999409332546
ID313265	313265	1	0.9952359795570374	71.0262558271568	19.97999382686044	0.0	186.0	186	1.1472930454537258	1		52795.61697247705	51429.0	42634.0	65504.0	2.3018889E7	6157.148291444481	-0.9807098355514904	-871.8722446974995	-0.010151324191193281	-0.0020468855225375384	1.2556356843946983	1.0745849780845158	-1.159999837740582	1.1684843078980236	4.1352197631287835	8.440689960905672	0.7293778363001704	0.9216101694915251
ID298431	298431	1	1.0	72.29625885629243	16.262423163318218	0.0	112.0	112	1.4775694402988417	1		52106.07894736842	52618.0	34216.0	64047.0	3.7620589E7	5643.555275507765	-0.9810921053217392	-958.1471502954271	0.006685900099973606	-0.006568479109408361	1.5291620636834808	1.4786312764378817	-0.00679371853360973	1.0341740284077658	6.858761055396363	10.81136189790945	0.7373857269988918	0.9220447284345055
ID290239	290239	1	0.9936613440513611	73.91050953759766	16.793606989518974	0.0	72.0	72	1.5318654941400718	1		52042.9355670103	52308.0	36345.0	64239.0	4.0385318E7	5300.5631324420965	-0.9811471621628832	-1021.9442157683978	0.0027724191260331977	0.01800550487491294	1.6210494625615373	1.4578698788213829	1.9174174129828805	1.1119301428136215	7.372098681164063	10.96184632333764	0.7709630877681682	0.9521178637200741
ID279480	279480	1	1.0	73.14160953091341	17.08792880646936	0.0	17.0	17	1.5441619307404615	1		52031.281170483395	52198.0	31471.0	65062.0	4.0896587E7	5800.319935043918	-0.9810837964965026	-930.4963880905286	-0.007151257893747462	-0.0018334964211502275	1.5983566720284095	1.5033769620722381	-1.1871154103797088	1.0631775744556125	7.490926835276952	10.649148452119436	0.830071794153774	0.951690821256039
ID285113	285113	1	1.0	72.66882720794275	16.952946065806994	0.0	45.0	45	1.8971949315367767	1		52094.976490344285	52264.0	33648.0	65350.0	6.2045117E7	5905.720817498635	-0.9810985898850493	-915.7382936962631	-0.022730135845504863	0.014796066501271021	2.393968828670663	1.5101983000379504	0.8117250814019134	1.5852016444532508	11.307687145383186	16.190392907357527	0.5420868491599412	0.8788326560768394
ID296378	296378	1	0.9849015474319458	71.35796401291705	17.506184253134013	0.0	102.0	102	1.3763120084676244	1		52224.629570747275	52170.0	39510.0	65419.0	3.2849292E7	5262.502212155908	-0.9811268859019979	-1031.798005192267	-0.002708196476920296	0.01575605179218795	1.490904817497022	1.278710854456459	-0.8815269463645572	1.1659436629485407	5.950913957973845	10.823087103284376	0.6383975737262187	0.9267209474463373
ID310203	310203	1	1.0	69.59856238822526	18.434945680127367	0.0	171.0	171	1.5833465821708446	1		52106.24879227058	52283.0	35858.0	63548.0	4.3143974E7	5589.947408944268	-0.9811876423943743	-972.3462118540203	0.0030361902294083177	-0.0012081887321477437	1.6513820081723276	1.5280496471890723	2.76338113556473	1.0807122734592634	7.875930054602741	11.061004544352972	0.8089516647242434	0.9566974595842951
ID304071	304071	1	1.0	71.62724039627359	17.67412410206963	0.0	141.0	141	1.61034950275815	1		51995.54385964911	52370.0	36958.0	63289.0	4.445619E7	5551.005879278638	-0.9811974858156433	-977.608424131511	-0.005238280099557055	0.006844254965904369	1.6884308809311692	1.5599753351496253	-0.6265393905009753	1.0823446005120478	8.146858245980159	11.584424107979453	0.7628710358972737	0.9538119087367839
ID302541	302541	1	1.0	73.4206189433292	17.567796828861265	0.0	133.0	133	1.545141418267271	1		52245.08745247151	52420.0	34590.0	65393.0	4.1221374E7	5823.647799410683	-0.9811074587278126	-931.7653409954208	-9.627115234021799E-4	-0.0023263627652138495	1.6496862748208094	1.468715639600688	-1.282959049577957	1.1232169320872238	7.500433087605968	11.342507282498104	0.7326188209381516	0.9454763331336122
ID315342	315342	1	1.0	69.95333297222199	18.213406242164517	0.0	197.0	197	1.5718381564618642	1		52041.08588957054	52680.0	33320.0	63850.0	4.2413485E7	5619.635957281237	-0.9810250265545305	-957.5623740846402	-0.007414849106496875	-1.0563074849475393E-4	1.6820497807977275	1.5285259614088822	-0.9839320344844015	1.10043913107458	7.761855026654356	11.37173809831148	0.7542610702955709	0.93048433048433
ID312271	312271	1	1.0	66.61886665990801	20.416966786793054	0.0	181.0	181	1.5843018441474415	1		52068.76086956525	52405.0	36435.0	65130.0	4.3112934E7	6155.825424635422	-0.9811533669325642	-880.6920306702806	0.00623064474586253	0.015011667931946646	1.6531219985660426	1.541349561880681	-1.1811205026691602	1.0725159557894073	7.885436306931774	10.937529417146806	0.8283180476322072	0.9617391304347824
ID283087	283087	1	0.996830940246582	73.57869063137757	17.542069255996655	0.0	35.0	35	1.8065076594064609	1		51943.57977736553	52316.0	31369.0	65501.0	5.5995179E7	6440.260493950092	-0.9810339787684459	-834.3845532136021	-0.015410430759983879	-0.017440124691233745	2.3726488448005276	1.4044957307180244	-1.0575667167219425	1.6893243552883934	10.252493136860654	14.006849597231323	0.656687002591317	0.8987499999999994
ID284104	284104	1	1.0	72.95160392711864	18.288302098539823	0.0	40.0	40	1.789256346784328	1		52042.63705103972	52560.0	30966.0	65404.0	5.506111E7	6533.170662476248	-0.9810520428658092	-824.8879129557714	0.027924425043259357	-0.0014585145930203745	2.3808923948245813	1.438488601428397	2.373712606066411	1.6551346965560878	10.057614964115515	13.803902984039985	0.6632863697689158	0.9140388768898481
ID308683	308683	1	1.0	71.73303039683346	18.502964263632375	0.0	163.0	163	1.424921674693794	1		52048.63447251111	52139.0	38185.0	65504.0	3.5028731E7	5328.590030618334	-0.9810493859471132	-1011.3340073178452	0.014962193356600362	0.0015865888521625908	1.605123617629405	1.3050688804823558	-0.9137873371770991	1.2299148662836465	6.378695312780269	10.108572411693947	0.7844442230979453	0.9364968597348224
ID287188	287188	1	0.9854283332824707	72.2325179859097	18.467557086836962	0.0	56.0	56	1.438658723350231	1		52053.76058394164	52198.0	38348.0	65085.0	3.5656826E7	5071.197416867317	-0.9810645533666078	-1063.6374486580542	0.006935937162170293	0.0038365911544788463	1.6015691058048842	1.3108481399232657	2.189190099846854	1.2217808127634349	6.50227659305768	10.096121028373448	0.8016156869227422	0.948024948024949
ID282068	282068	1	1.0	73.04280184146862	18.17384825702598	0.0	30.0	30	1.5372880438193393	1		52026.30484693879	52475.0	34225.0	64801.0	4.0788623E7	5915.2859605493495	-0.9809969441120756	-908.0744189897646	-0.010617875325838938	-0.01022834265137307	1.6411353951400665	1.4576398040504683	-0.9048210038036446	1.125885414613201	7.4243830689737305	11.453137897331722	0.7112483244014364	0.9353293413173654
ID301015	301015	1	1.0	72.87193148522928	16.679677747274752	0.0	125.0	125	1.5890695402824344	1		52186.06706586828	52537.0	35200.0	65009.0	4.3575366E7	5846.630850331933	-0.981134746730956	-928.4208953886007	-0.010912725345895	-0.009885270794023205	1.6178496955954116	1.5782566415081996	-1.0970820564259618	1.0250865753046199	7.932967568576936	11.428131124378789	0.7632997380149908	0.9450736126840322
ID276434	276434	1	1.0	73.86818887341407	17.37583546187306	0.0	1.0	1	1.4974034746167624	1		51702.009421265146	51930.0	33345.0	64095.0	3.8414593E7	5585.047666333844	-0.9811031787628754	-961.2502422464391	0.009337484171563337	0.01933074016380521	1.5792438975055783	1.4535679327710103	2.119318954007325	1.0864603310937009	7.044132975812467	11.236916955562151	0.7010404334403338	0.9499999999999995
ID318428	318428	1	1.0	69.44259375113417	17.531123903748192	0.0	213.0	213	1.5833465821708457	1		52016.70631067968	52707.0	33919.0	63159.0	4.2861766E7	5635.6320436039605	-0.9811126424116933	-958.9100809224117	0.007476997164973204	-4.135352911078604E-4	1.7181108726147798	1.503397761742947	-0.7839977871698689	1.1428185649437894	7.875930054602752	11.101409618928209	0.803073803918583	0.956697459584296
ID293852	293852	1	1.0	73.71864246611793	15.960871587108992	0.0	90.0	90	1.5703936732437827	1		52048.349264705874	52587.0	33888.0	64527.0	4.2471453E7	5989.722250231619	-0.9810438897036419	-899.4343756466905	0.0019006484526572908	0.02443337526442753	1.6184240136827295	1.552280521235169	-1.4748332723070536	1.0426105278928124	7.747595648160813	11.086918701862073	0.7920545345491707	0.9509918319719955
ID280028	280028	1	1.0	72.2964486927629	18.85664658563995	0.0	20.0	20	1.6094097013925732	1		51995.78922716635	52096.0	37316.0	63934.0	4.4404404E7	5845.4074025938335	-0.9810677172607274	-921.8906037797728	0.0027769005537893296	-9.847115681050518E-4	1.6853241606908667	1.5269393320631302	2.374842952064074	1.1037269951084003	8.137351993651125	11.035330471291998	0.8396963778042886	0.9628796400449947
ID289240	289240	1	0.9968327879905701	73.70341482577213	17.383121694650356	0.0	67.0	67	1.444954852877086	1		52113.73255813948	52367.0	37563.0	64506.0	3.5854248E7	5239.536797808615	-0.9810577363367444	-1030.2721735615046	-0.0013260452931789506	1.3799635531392784E-4	1.5905826434893653	1.3260024954445	1.918818122191308	1.1995321644973023	6.5593141070318515	10.491733637948105	0.7488136974534939	0.9381373215499657
ID316901	316901	1	0.9960469007492065	69.7238835411735	17.995153119039706	0.0	205.0	205	1.5752034660476546	1		52066.597799510986	52680.0	33849.0	63545.0	4.2590477E7	5681.277400522196	-0.9811916389039488	-956.1941571164938	0.01800564438230725	-0.012616005163330354	1.6982387815120283	1.4895855463328658	-0.8345801693605956	1.1400746910392863	7.795126909805978	11.487823337430127	0.7422625643594206	0.9398280802292264
ID313831	313831	1	0.9956576824188232	71.91959757236211	19.782471885892537	0.0	189.0	189	1.363056688289055	1		52395.86178861783	52412.0	34039.0	65424.0	3.2223455E7	5578.344264940582	-0.9811378800225115	-977.14994274851	-0.021382822819235415	-0.007165424260155079	1.61145365326028	1.1817942117178237	2.264481785670391	1.3635653629728943	5.836838930025469	10.56507965226563	0.6571159694600911	0.9233082706766926
ID277984	277984	1	1.0	73.62806290163331	18.080204691398162	0.0	9.0	9	1.5034536143079646	1		51915.80614973271	52233.0	34032.0	65395.0	3.8833023E7	5652.243637270294	-0.9810490971125047	-950.976008287264	0.001172250515425601	0.01757151223771152	1.598074196906131	1.4418868374809723	-1.2566986382152863	1.1083215099584538	7.101170489786651	10.186408140960582	0.8599984278599616	0.9688715953307386
ID318957	318957	1	1.0	69.43499504884868	17.569439951299373	0.0	216.0	216	1.5904970622414742	1		52034.360812425344	52721.0	34041.0	63011.0	4.355276E7	5601.2897522621915	-0.9811826443165432	-968.7761627650066	0.015915402556475534	-0.008215519569979603	1.774337820831171	1.4559685067944206	-0.8099887055558018	1.2186649728692953	7.947226947070485	11.237815522540984	0.7907909348624019	0.9548829240434038
ID300013	300013	1	1.0	69.95380609238184	17.35039671067676	0.0	120.0	120	1.6206513493343309	1		52144.62283737023	52224.0	35859.0	65272.0	4.5209388E7	6101.610570677093	-0.9811294708751492	-888.6633791134198	-0.0057332971863258055	0.012186370388731901	1.6710544462587635	1.6003386291053974	0.3171958158911031	1.0441880336244191	8.251427021599486	11.332852261019134	0.8073474401777653	0.9585864163445605
ID285679	285679	1	0.9968194365501404	72.48863865355084	16.62641823192752	0.0	48.0	48	1.4626467128121368	1		52189.391304347766	51854.0	39859.0	65504.0	3.7211036E7	5925.42160779238	-0.9809806313605474	-908.5677283934837	-0.01681147768182074	0.1148707925556253	1.887753470624163	1.0423232145208403	2.3853010934984256	1.8111018197862647	6.720920396625403	14.747203258038315	0.38834639987992625	0.8047808764940242
ID292861	292861	1	1.0	73.78737994186021	16.320961337598398	0.0	85.0	85	1.5641188309506173	1		51915.38833746901	52273.0	32479.0	65020.0	4.1843803E7	5980.393033828861	-0.9811249765639827	-902.4709016986778	0.01711976817794837	-0.001149240001384227	1.6739232210229493	1.4946669828225168	2.367361854948257	1.1199305532674084	7.685805008022109	10.829145285172876	0.8235896219927213	0.9607843137254903
ID314366	314366	1	1.0	72.17169858540156	18.609753496979934	0.0	192.0	192	1.57664354265442	1		52135.29914529913	52233.0	32609.0	65498.0	4.269881E7	6113.531573516102	-0.981152048219761	-887.8546197258271	0.002492163650806274	0.005611913656041444	1.635542175836671	1.5348657046566543	-1.1275030022940085	1.0655930162974994	7.809386288299535	11.635753238470743	0.724832677902795	0.938857142857143
ID291832	291832	1	0.9936614632606506	73.45875521368683	17.847902451318966	0.0	80.0	80	1.4137289241558395	1		52089.07878787879	52487.0	36731.0	65296.0	3.4378792E7	5325.523308816817	-0.9811450877461316	-1017.9421576467798	0.0020591239842291855	0.009819228900008742	1.5490424267643634	1.3194311547468873	-0.9158778268501203	1.174022927373974	6.278879663325404	10.621854803903682	0.6993447238908607	0.9160887656033285
ID305147	305147	1	1.0	71.93359324895079	18.58287027760566	0.0	146.0	146	1.5852565304914772	1		52217.16144578313	52360.0	36558.0	64889.0	4.3340244E7	5616.600846311482	-0.981120389999457	-966.2710698287141	0.003766438065935153	0.004491299990930482	1.69715231187098	1.4918859181819697	-0.7863157589731644	1.1375885321976564	7.894942559260818	11.146249922521326	0.7985484762994545	0.9556962025316456
ID282757	282757	2	1.0	86.35781975671306	46.40165610942915	0.0	33.0	33	1.4610942835268417	1		50601.235543018396	51103.0	34081.0	63097.0	3.5876276E7	5825.161234603759	-0.9810115507680589	-897.5688858145822	0.00725250101686311	-0.003297086302896464	1.5643094485534539	1.3957296026206423	2.019198517562949	1.1207825968699694	6.70666101813185	9.941465719525816	0.852737538009197	0.9690934065934069
ID276486	276486	2	1.0	90.71641417398854	41.396433642493356	0.0	1.0	1	1.3883515475980708	1		51151.577708006276	51723.0	36632.0	64055.0	3.2583555E7	5400.222543953097	-0.9811777555499817	-987.5376358510199	-0.008566252803822715	0.005600694247519549	1.5163541583047435	1.3059831679608687	-0.7050687778187767	1.1610824668378714	6.055482733593191	9.53541241677447	0.8369117613863895	0.9593373493975906
ID292743	292743	2	1.0	75.56549341876693	55.80762812753696	0.0	84.0	84	1.373561032284319	1		49489.34455128206	49875.0	34937.0	61636.0	3.0881351E7	5375.679822911838	-0.9810187389389246	-951.6133900149391	0.006084818200543295	0.002574150801548521	1.5139644541236656	1.2544283678283126	-0.3355936441370584	1.2068959001179687	5.927148327151263	10.448151200582432	0.6823021847177512	0.9411320754716989
ID276871	276871	2	1.0	91.62501122406192	41.7320051121696	0.0	3.0	3	1.470898663836246	1		51303.617318435725	51764.0	30474.0	65211.0	3.673339E7	6597.301907836281	-0.9809779340926271	-802.0716771314263	0.007148036541508541	-0.005238081669694267	1.607530299610244	1.363769149451965	-0.9599370054323546	1.1787407716740295	6.796970415257646	10.094181740779002	0.8382682247301098	0.962962962962963
ID289921	289921	2	1.0	74.8097569950009	54.178458372221314	0.0	70.0	70	1.1810823928353138	1		49118.67678958787	50285.0	32142.0	60238.0	2.264371E7	5477.427430281809	-0.981388474163776	-945.7122089471038	-0.0014721059230619765	0.00879037143260701	1.260649898699121	1.1285218780571857	-0.7985115272367145	1.1170806018128785	4.382382323683625	8.425277172742819	0.7758034972423367	0.9446721311475417
ID283779	283779	2	0.9955753684043884	83.43645747653842	46.303446924315075	0.0	38.0	38	0.9391803816322978	1		50888.16896551722	51195.0	40320.0	65504.0	1.4757569E7	6104.787428383262	-0.9810044565025868	-860.9848909926321	0.02799182433809752	4.8549390646667975E-4	1.1447625228354996	0.8411671680551829	0.20662798130653837	1.3609215460492152	2.771072553912734	7.941246755830991	0.5521796270311723	0.8955453149001527
ID293517	293517	2	1.0	77.21651837039137	50.75342143887412	0.0	88.0	88	1.7722639737268915	1		49833.642512077255	50313.0	31747.0	65010.0	5.157782E7	5720.73251434687	-0.981072234273997	-903.0309161031056	0.0045511084471857605	-0.016862684764095113	2.0874634586621257	1.5242665025090414	2.111785123216972	1.3694871961209052	9.867489917534886	14.080220972185682	0.6254572257103557	0.9230769230769228
ID288532	288532	2	1.0	77.54676662437475	52.82960098126591	0.0	63.0	63	1.3434916035442783	1		49660.28595317726	49983.0	31791.0	65488.0	2.9696851E7	6130.130962296906	-0.9809986570868773	-836.4761758754066	-0.01604493057847137	0.015018145082286612	1.5231391396993255	1.2209369082252228	2.4187642485566334	1.2475166648155387	5.670479514267411	9.49241726769443	0.7908170214837565	0.9505976095617532
ID281492	281492	2	1.0	87.41244404135955	44.312737094977926	0.0	27.0	27	1.5064695724329635	1		50798.47333333336	51210.0	30150.0	65159.0	3.8098855E7	6318.640795663921	-0.9811624296048567	-837.4772353286635	-0.00488743210460905	-0.00458801684879201	1.6204914310783305	1.4466819566140825	2.2481147352678805	1.12014352820923	7.129689246773774	10.340743255054385	0.8378706051782957	0.9621552277100711
ID280852	280852	2	1.0	87.33629103416706	44.51304703029081	0.0	24.0	24	1.4559075639855625	1		50882.11806543381	51317.0	33744.0	64670.0	3.5770129E7	6094.923140617059	-0.9811622549621916	-869.6387071928573	0.0016026483531426893	0.0010304745369312648	1.5230981267821502	1.4074778588578531	2.1982791734196936	1.0821471309098398	6.6591297564867	10.421608917700258	0.770473663082	0.9642119752236753
ID278422	278422	2	1.0	89.8347825653381	42.99275595107642	0.0	11.0	11	1.486756489065048	1		51002.734610123094	51486.0	29469.0	63537.0	3.7282999E7	6380.055342710367	-0.9811971395526181	-834.3175183375876	-0.0022115265256560063	8.631786980766744E-4	1.5800181970597398	1.4334684674753757	-0.9129227420050279	1.102234358766515	6.944317326357646	11.132536520318698	0.704127271177567	0.9347408829174659
ID282129	282129	2	1.0	86.27038777660468	44.95073253826787	0.0	30.0	30	1.463163823209346	1		50764.28571428577	51172.0	31468.0	65402.0	3.589035E7	6516.303256720731	-0.9811611279278893	-811.4699182565996	-0.003388662195182387	0.0031636470353202167	1.621859966790579	1.3361766687922179	2.6450048452317327	1.2138065307311443	6.725673522789909	10.48584114254414	0.7686685247220575	0.949027498323272
ID278034	278034	2	1.0	90.36617153817491	42.24185779170708	0.0	9.0	9	1.4821700827978663	1		51058.110192837434	51712.0	31137.0	62732.0	3.7068188E7	6178.044710344301	-0.9810649324429163	-856.3958980398363	0.004026481393789477	-0.016582508587436224	1.5962191669393815	1.4037717287103053	2.18892125558311	1.1370931144238703	6.901539190877015	9.874479127646566	0.8894620645736978	0.9731903485254696
ID286483	286483	2	1.0	80.25052336859817	49.48968025021328	0.0	52.0	52	1.4475701579181801	1		49711.3179856115	50453.0	32010.0	61681.0	3.4549366E7	6012.911397696564	-0.9812680050670639	-866.1718709786899	-0.015665111726884784	-0.025090499112258125	1.5310962009659332	1.4017964271472767	2.2463210611471967	1.092238624178682	6.583079737854439	10.07491173077651	0.8149978815350852	0.9618055555555554
ID280083	280083	2	0.9913017749786377	87.28213778704034	44.16098725329932	0.0	20.0	20	1.1636603921924953	1		51131.793258426995	51219.0	37625.0	63418.0	2.2753648E7	5120.603986532388	-0.981068554382907	-1034.940559747093	-0.02479789393248363	-0.012323535568353517	1.2830409718095217	1.0763279767936864	-0.45469031762942613	1.1920539087273567	4.254047917241683	8.198900369565152	0.795245139502409	0.9460887949260033
ID288924	288924	2	1.0	76.22971080193058	52.57799565498065	0.0	65.0	65	1.4013676280264966	1		49504.516279069765	49958.0	32364.0	63417.0	3.1930413E7	5728.698092951391	-0.9810489426529357	-894.6972654630703	-0.0028366048983903456	3.410116096518692E-4	1.520711675096082	1.3187047254128053	-1.1382385954144731	1.1531858844443292	6.1695577615415385	10.385256306630916	0.7188354059496719	0.9419448476052243
ID293150	293150	2	1.0	76.63043362339887	57.31941969710604	0.0	86.0	86	1.3535889685077824	1		49596.445364238425	49838.0	33808.0	64377.0	2.9956253E7	5477.65053695197	-0.9810269375146088	-936.331686807372	0.011071692265586627	0.014731875439362978	1.4977618551966574	1.2498877854777153	-0.7003183028014999	1.1983170590183847	5.756035785228664	9.426604576028799	0.8139969350604386	0.9498039215686271
ID277406	277406	2	0.9968318343162537	91.14660715552576	41.648478309888894	0.0	6.0	6	1.4600584136458123	1		51334.56170212761	52001.0	29896.0	64968.0	3.6190866E7	6263.043735418891	-0.9811670432563283	-854.041260364527	0.004741510053604717	-0.0018048133692350015	1.594714360872442	1.3614456461189623	2.181516700816248	1.171338984717056	6.697154765802816	9.861012866234997	0.8654802231175515	0.9737387698686937
ID292120	292120	2	1.0	76.08209713711922	55.90931219093394	0.0	81.0	81	1.4029861474818446	1		49467.52380952388	49921.0	31674.0	60190.0	3.2203358E7	6002.361527878448	-0.9810115365533052	-851.5542269814609	0.0033825197039586263	0.004131866026239811	1.5485237768870708	1.3241404441442925	2.7154850058710425	1.169455841134573	6.183817140035105	9.76412576634474	0.815079130216374	0.9622781065088756
ID280472	280472	2	1.0	87.7284555996751	45.33083827361498	0.0	22.0	22	1.4344459508410077	1		50859.05139500733	51419.0	30493.0	62985.0	3.4635014E7	6162.97090781629	-0.981110241131287	-857.2342776237294	0.004999759032527306	-0.0036353114372297025	1.5612152601903162	1.3605523402635096	-0.6706787394572793	1.1474863656387835	6.464251583741554	9.84114083018317	0.8387590536319494	0.9659090909090906
ID279705	279705	2	1.0	87.73135333968081	44.57339434912875	0.0	18.0	18	1.429162522388451	1		50806.274888558684	51290.0	34829.0	63353.0	3.4192623E7	5883.435709956633	-0.9812114068781117	-901.9545710984764	-0.011405598686421171	0.01446594031797265	1.5214056432842809	1.331774789785739	2.2875752288976146	1.1423895803952335	6.416720322096393	10.354759814126249	0.7520434195367324	0.9527170077628802
ID287259	287259	2	1.0	79.21014637956624	50.949616125470875	0.0	56.0	56	1.4454782924352352	1		49682.628075253204	50164.0	33042.0	60465.0	3.4330696E7	5809.640442292264	-0.9811134637897135	-888.4893399877653	0.014001046407217905	0.01560118563094598	1.51336997053603	1.4311016231800455	-1.4351077117880027	1.0574860275632811	6.56406723319636	9.808825617303865	0.8573316512114876	0.9718508092892326
ID278811	278811	2	1.0	89.19969625380841	43.77402483380751	0.0	13.0	13	1.4750073273251247	1		50890.27524204705	51389.0	30022.0	63568.0	3.6793669E7	6269.057656063707	-0.9811379094083188	-844.506042714631	-0.02336671448868366	-0.005420273850923105	1.5310042875165337	1.465701449862245	-1.2630736059459085	1.0445539831187494	6.834995424573773	10.724540286048326	0.7467766365787638	0.9498018494055476
ID289312	289312	2	1.0	74.99167276672739	52.794116549584466	0.0	67.0	67	1.3558226151896677	1		49641.91789819375	50025.0	32664.0	64885.0	3.0231928E7	5648.555818848117	-0.9809417348191053	-904.6924575103891	-0.002946745381885301	7.772810677643742E-4	1.4273290588088021	1.2999038006694918	2.5750821253334584	1.0980266832620091	5.775048289886762	9.663462476509077	0.7771412380202728	0.9462616822429909
ID284576	284576	2	1.0	82.45478328216703	46.90967700942582	0.0	42.0	42	1.3757622532995053	1		50241.91679999999	51171.0	31978.0	62740.0	3.1401198E7	6589.69922877812	-0.9813117814801263	-800.6997856952976	0.021225757469177674	0.018971594143136903	1.4308649846861168	1.3752547182026709	1.2191852175878586	1.0404363393540095	5.9461608318092996	9.917974367377655	0.7596272798116495	0.9370786516853922
ID286881	286881	2	1.0	79.38209305764065	50.0275321700401	0.0	54.0	54	1.3741116681181333	1		49890.726400000014	50311.0	31829.0	64085.0	3.1181704E7	6067.455810301299	-0.9810165081267728	-849.8522249256133	-0.004465717870427436	0.00883962312638817	1.509833997610943	1.2555026424869185	2.3306719823129276	1.2025733331952542	5.93190145331575	9.43073035275491	0.8381333781017422	0.9727201870615735
ID286113	286113	2	1.0	80.90324834792678	48.960276670372885	0.0	50.0	50	1.469354953076324	1		49925.77419354845	50555.0	30333.0	62419.0	3.5597077E7	6354.031013592284	-0.981335340525496	-826.2335803723697	0.003438409835620069	0.002106996629147564	1.5539726635601705	1.405046644327699	-0.893253962217606	1.1059936478505532	6.782711036764113	10.254811191503952	0.8105090004466726	0.9583613163196778
ID283169	283169	2	0.9968227744102478	85.08188663612316	45.97475805909249	0.0	35.0	35	1.2483413234758995	1		50600.588349514524	50817.0	36772.0	64403.0	2.6059303E7	5178.1881186455485	-0.9811652337314806	-1018.0981641747948	-0.003997738466249736	-0.013860892369325062	1.386387249558557	1.1661659565145195	2.3324749617142353	1.1888421556244388	4.895719949451312	9.047919422746542	0.7514999954768201	0.9363636363636355
ID291498	291498	2	1.0	75.32391341221755	54.48515902392978	0.0	78.0	78	1.0150519986633835	1		50181.11436950149	48206.0	41031.0	65504.0	1.711176E7	6686.598951841174	-0.9807508990117143	-764.7390815153476	0.010443226813556028	0.0012123722446189529	1.1212902463082874	0.9518779209465025	-1.0202598903336086	1.1779769460282568	3.236878918035305	7.199200967785138	0.784815774637693	0.9380165289256202
ID291114	291114	2	1.0	75.66637324521646	55.97550013054241	0.0	76.0	76	1.4227965106853437	1		49571.9580838323	49875.0	31358.0	63035.0	3.3114068E7	5963.42487687306	-0.9812253995266921	-868.8971935288755	0.0024413589994584173	-0.008767044175961126	1.5486448423238883	1.359787766796207	2.4888265870744446	1.1388871705859267	6.359682808122205	9.676420848324296	0.8535241673704848	0.9605168700646095
ID285738	285738	2	1.0	80.91516074428661	48.72737767506882	0.0	48.0	48	1.4770573732447194	1		49963.40858725763	50454.0	31171.0	62917.0	3.6073581E7	6120.8127652886815	-0.9812123518355943	-852.6357693839537	0.01947964867467222	-0.013075114113759155	1.6591395239821207	1.3484809009982632	-0.9942437775553401	1.2303767318868817	6.854007929231853	10.255057334985178	0.8189894002017232	0.9613333333333332
ID292533	292533	2	1.0	75.94671907358574	55.56231810906414	0.0	83.0	83	1.4051412734026874	1		49524.17665130573	50362.0	28346.0	60444.0	3.2240239E7	6253.3446047430825	-0.9810145769291887	-818.446091034504	0.011129350935688164	0.004068040041793398	1.5926503834266776	1.2696578105574463	2.5782420908614885	1.254393404414549	6.202829644693169	9.65094801442016	0.8368734024257747	0.9623893805309737
ID289718	289718	2	1.0	75.34917945211741	53.51416824490569	0.0	69.0	69	1.3316145766612215	1		49370.66439522999	49918.0	32025.0	64151.0	2.898058E7	5816.649758035551	-0.9810215115586729	-877.4915926078165	-0.004458316914806971	-0.011277599518283169	1.4448545133169512	1.2485453725637834	-0.623661383100669	1.1572302817878886	5.570663864812569	9.26249898786601	0.815944220887235	0.9598689598689593
ID277046	277046	2	1.0	91.47965494306041	41.987111934412525	0.0	4.0	4	1.4662626558155458	1		51242.615819209044	51845.0	30287.0	63922.0	3.6279772E7	6355.972387622888	-0.9811810512842256	-840.6845748836796	0.0037765884336026334	-0.006095112983278201	1.5787745188429005	1.3923432024268214	-0.7875784899292567	1.1338975305019148	6.754192279777011	10.092930380293494	0.8331989787649482	0.9492317969271877
ID285361	285361	2	1.0	81.54814394379726	48.230681051522055	0.0	46.0	46	1.4533072626351784	1		50082.20946915351	50662.0	31806.0	62630.0	3.49073E7	6175.901487713732	-0.9811156247377384	-842.6179106443099	-0.011665093302592347	-0.013456029293658826	1.5458529201259834	1.4051971551967652	-0.8786881462276667	1.1000968187339681	6.635364125664125	10.43249410816421	0.766122695882555	0.9509536784741146
ID284988	284988	2	1.0	82.07252024661955	47.72464168763291	0.0	44.0	44	1.4286331048772705	1		50268.7096296296	51139.0	30865.0	61804.0	3.3931379E7	6277.475476234785	-0.9810878812357441	-830.8266770345061	0.008172864422191048	-0.004372060837528157	1.5102008269015899	1.379728359847499	-0.8733292449129796	1.0945638800006343	6.411967195931862	9.86953721242375	0.8271943856533455	0.9587775408670925
ID283965	283965	2	1.0	82.69983029373661	45.34511806363757	0.0	39.0	39	1.46109428352684	1		50547.65576102423	50897.0	33068.0	64485.0	3.5535002E7	6061.320890322651	-0.9811842117094298	-869.7448620537052	0.010943578992014065	-0.005955191237058521	1.5229112348979974	1.4223215011032715	-0.587938026772511	1.070722219777104	6.706661018131834	10.343115005356067	0.7877955306543173	0.9419225634178898
ID279358	279358	2	1.0	88.46028212040595	44.087185268092234	0.0	16.0	16	1.4724407561666408	1		51215.27994428971	51891.0	30122.0	65137.0	3.6772571E7	6638.947215014848	-0.9809959654396132	-796.4375736758635	0.0062755602098418265	-0.0011211211304935633	1.520918077343359	1.4697086630305343	-0.288766101400973	1.0348432417940785	6.811229793751202	10.051651088558357	0.847150529298325	0.9636852723604573
ID283583	283583	2	0.993609607219696	83.71182506951365	46.29312604127806	0.0	37.0	37	1.1070245296468517	1		50866.61670761672	50185.0	39276.0	65504.0	2.0702713E7	6243.829512865484	-0.9809171685830192	-837.5318548656505	0.012756829426139125	-0.003742252142234452	1.2455288566343952	1.012342082217067	2.839914348339458	1.230343851661921	3.85003219325784	8.689910784726752	0.6406835738583341	0.8980044345898016
ID282559	282559	2	1.0	85.98197541225923	45.99348963253945	0.0	32.0	32	1.3491105808192327	1		50667.39534883719	51140.0	33661.0	65405.0	3.0501772E7	5598.974101998827	-0.9811192584700866	-940.4871579743456	0.0047306159815412915	0.002363829765594262	1.5407780200825105	1.2111869521386391	-0.9293571194839344	1.2721223733147884	5.718010775912534	9.775317086543424	0.7519572069482621	0.9540047581284686
ID281925	281925	2	1.0	87.01158564076418	45.28847232343729	0.0	29.0	29	1.4433833952584167	1		50797.00723589003	51261.0	30484.0	64468.0	3.5100732E7	6565.998817465787	-0.9811364650408495	-804.7734816261008	0.005963955545149217	-0.007835885150889227	1.487069542565191	1.4214157668900742	-0.9373143369933845	1.046189001982693	6.545054728538324	10.457935627283968	0.7520231637857819	0.9304054054054061
ID276294	276294	2	1.0	90.74623427317813	42.5012229945174	0.0	0.0	0	1.453827694975096	1		50879.74785100286	51601.0	33844.0	62609.0	3.5514064E7	5776.77044102457	-0.9810916635791563	-913.9998006568055	9.046634342444558E-4	-0.007224549041416535	1.54875447142973	1.3853624678201923	-1.0296060713694666	1.117941699306051	6.640117251828644	9.703633955689682	0.8861695055048108	0.9687933425797508
ID292935	292935	2	1.0	76.4313880714008	56.70510511391792	0.0	85.0	85	1.316761268232432	1		49597.28771929832	49829.0	33780.0	65234.0	2.8270454E7	5691.448655444781	-0.9811211122948265	-905.7562065369913	0.0020216729245546698	-0.01727272877463149	1.49442106832656	1.1871495758321935	-0.8180655291881074	1.2588313206269468	5.447082584535121	9.1565041698116	0.8164214918406786	0.9534109816971719
ID281280	281280	2	1.0	87.37108974832414	44.31910241622779	0.0	26.0	26	1.494875356192662	1		50876.740489130425	51404.0	30630.0	65335.0	3.7445281E7	6403.585111018597	-0.981188328332843	-828.8025383315542	0.008305715387427968	0.013435950419584172	1.6254828789143452	1.380892666613408	-0.9483216070114326	1.1771247094104615	7.020367344989906	10.921227954494533	0.7396508443464129	0.9461883408071748
ID291906	291906	2	1.0	75.31297118235878	55.20522415394347	0.0	80.0	80	1.3451797611989655	1		49390.93000000001	50252.0	33442.0	62005.0	2.9634558E7	6200.299816255048	-0.9812834590571028	-835.2825308743842	0.008002348425807123	0.00983003433260407	1.435380228039512	1.2929211691508822	-0.23270701094821292	1.1101838706703124	5.684738892760948	9.224415582337516	0.8395424576145583	0.9629629629629632
ID293711	293711	2	1.0	77.08786996726357	49.989778800983466	0.0	89.0	89	1.8536310762977766	1		49980.772207563794	50429.0	32366.0	65159.0	5.6828138E7	6101.39213276347	-0.9811368437888337	-852.1562686199518	-0.015768801833990112	-0.008988167134271863	1.9578536802754614	1.779084999193205	1.3993282227141748	1.1004834963834365	10.794349519615462	13.079622491738617	0.7928954424339474	0.9618805590851334
ID284367	284367	2	1.0	83.49745350575161	47.31896798144908	0.0	41.0	41	1.3418013219730556	1		50206.02181208052	50835.0	34310.0	63466.0	2.9922789E7	5784.734315451645	-0.9812377980286409	-907.8055872077869	0.005260359680209297	0.012231708972968857	1.4227401712714394	1.286236172416938	-0.43090173106073676	1.1061266987990237	5.65622013577385	9.450872223964666	0.7957788354952764	0.9451945988880054
ID277833	277833	2	1.0	90.7195528091294	41.956281529509084	0.0	8.0	8	1.466262655815547	1		51154.68169014079	51835.0	30638.0	62928.0	3.6319824E7	6237.205239218781	-0.9811972881854163	-855.975228800986	0.0033390392606272024	0.0015535711374163191	1.5600600759967365	1.4126975026795128	-0.7286901758149809	1.1043128999928973	6.754192279777021	10.611553471862173	0.7537465727306571	0.9467021985343108
ID278987	278987	2	1.0	89.16392113385099	43.84921135744543	0.0	14.0	14	1.4657466386762792	1		50701.72535211269	51380.0	29970.0	63210.0	3.5998225E7	6243.299369528183	-0.9812132186263638	-848.3002262411951	-0.0045050341103412715	0.012475885902709658	1.5684770362500218	1.3808513060531198	-0.7464493535818383	1.1358768531951435	6.749439153612486	10.53492717337022	0.7642130948368526	0.9562289562289557
ID276683	276683	2	1.0	91.69482751503263	41.954297286373645	0.0	2.0	2	1.4491370753798947	1		51148.90751445089	51616.0	32371.0	64071.0	3.5395044E7	6284.909387016769	-0.9810870595601806	-844.3370167904345	-0.0027054127577762627	0.0021518994583683997	1.5099104596844986	1.3949477727331312	-0.8590742480794111	1.082413613755675	6.597339116347976	10.498523104394058	0.7521808209297106	0.9565816678153005
ID293332	293332	2	0.9904518127441406	77.90866881800167	51.709734157020044	0.0	87.0	87	1.7325491693205604	1		49651.76310483883	49843.0	37070.0	63324.0	4.9254549E7	5420.534301929577	-0.9811251258149548	-952.2761460121592	0.011544359658532819	-4.6640004192233714E-4	1.827522460706815	1.6664574981046698	-1.4595918941046593	1.0966511073851755	9.430202310399434	13.183524033725124	0.6818170282813508	0.9349670122525922
ID286677	286677	2	1.0	79.79416407745714	49.797841782728995	0.0	53.0	53	1.428103491103786	1		49921.829123328374	50635.0	31445.0	62068.0	3.3597391E7	6135.493549120021	-0.9811103537290115	-845.2107552021805	-0.002807882535034785	0.011047724255672256	1.5884559386623527	1.3218457013735327	1.9497427698843115	1.201695430118496	6.407214069767331	10.04191637398905	0.7984466399016413	0.9560283687943247
ID287440	287440	2	1.0	78.61240055799553	50.895096262349455	0.0	57.0	57	1.478081329952272	1		49591.91689750688	49869.0	31661.0	62081.0	3.5805364E7	6093.933680458154	-0.9811010363732604	-844.9264642374303	0.010225500255204014	-0.0010291995757885494	1.5479655706562399	1.4316566196378455	2.1154098641247634	1.0812408153065476	6.8635141815608804	10.200341028771712	0.8289474802883531	0.959468438538206
ID279889	279889	2	0.9968295693397522	87.77197950206182	44.55684920821069	0.0	19.0	19	1.2543865952655924	1		50728.68015414258	50971.0	36114.0	64280.0	2.6328185E7	5258.561430500796	-0.9812077958227076	-1007.3951942166334	-0.008097422405116319	-0.013999981332488146	1.3881142486360871	1.1656088745309323	-0.606773593860741	1.1908919698253808	4.943251211096476	9.646414582829012	0.6675606046196528	0.9114811568799304
ID278225	278225	2	1.0	90.20386952794301	42.76071952390182	0.0	10.0	10	1.5054649243902913	1		51041.36546184738	51494.0	28934.0	63680.0	3.81279E7	6287.335419282927	-0.9811695037527794	-845.9952523723405	0.006455725985855364	0.001214948964128971	1.5933234439200874	1.4355779609804507	-0.6271791142962773	1.1098829093418945	7.120182994444734	10.626595815205992	0.7923420316246366	0.9457070707070712
ID282962	282962	2	1.0	86.22704759984556	46.56213533348898	0.0	34.0	34	1.4574655179508378	1		50556.25356125359	51193.0	32516.0	62548.0	3.549049E7	5831.9030989782195	-0.9811704215711715	-903.4381595405819	0.022288370231371098	-0.024998554471996174	1.6342068230184759	1.344461434639005	-1.0961066029178552	1.2155103753178826	6.673389134980234	10.415528006253169	0.773025342566305	0.9499323410013537
ID280658	280658	2	1.0	87.40522544832693	44.7142881106592	0.0	23.0	23	1.4201355835187595	1		50940.47076461766	51468.0	31945.0	64290.0	3.3977294E7	6154.9170375407075	-0.9811504148379502	-861.5977207728222	-0.007352254746822278	0.002722136353187058	1.501946957991691	1.3563216282773196	-0.9681014383765311	1.1073678445276522	6.335917177299623	9.98629063506592	0.7983823969122944	0.9583033788641266
ID288339	288339	2	1.0	77.67857887978703	51.96938497896584	0.0	62.0	62	1.447047475049393	1		49510.32028985509	49941.0	31655.0	63453.0	3.4162121E7	6750.66077744235	-0.9811692064901268	-764.2839419777362	0.004872874443753144	0.00583601178497612	1.5069230882903002	1.4160624541271205	-0.8500861716027933	1.0641642844906776	6.578326611689931	10.251227238182496	0.7866355603714853	0.9604441360166553
ID288733	288733	2	1.0	76.86963368339545	52.4793099477793	0.0	64.0	64	1.4365538813695553	1		49590.24705882353	49892.0	33157.0	61091.0	3.3721368E7	5722.97288066044	-0.9810754797881636	-898.4256103905839	-0.0011157521253841026	-0.009689204325573823	1.5598347798527405	1.338994082400266	-0.5798319465102193	1.1649303013024508	6.483264088399601	9.828019469343673	0.8434737283556775	0.9632768361581923
ID278621	278621	2	1.0	89.5273465375665	43.26239120568172	0.0	12.0	12	1.501439609901746	1		50955.65863453816	51405.0	29523.0	63346.0	3.8063877E7	6247.563548254601	-0.9811867518205903	-850.7454280330255	-0.00965745035419502	-0.0030367029712668127	1.5970264781066277	1.4213336685373517	-0.9234518749486218	1.12361123461606	7.082157985128595	10.828111800368902	0.7590493490114685	0.9520766773162939
ID281054	281054	2	1.0	87.29765810364331	43.908624158629216	0.0	25.0	25	1.4898062491705746	1		50892.948087431694	51388.0	32023.0	64432.0	3.7253638E7	6233.549201246449	-0.9812278458231981	-853.5087248083375	0.004020008345658705	-0.007806436426280429	1.6013834234577649	1.4173135191947417	-0.7699967521365472	1.129872397158537	6.972836083344749	10.094609098071347	0.859884870873859	0.9695968274950432
ID277215	277215	2	1.0	91.19331147098642	41.804781103766274	0.0	5.0	5	1.5069716452922386	1		51204.04133333332	51640.0	30479.0	64192.0	3.8403031E7	6158.371217973899	-0.9811310457084713	-864.6643568951408	-0.0037424309718621573	8.511568020598059E-4	1.6264982052630932	1.4222564579403463	-0.8273654348038084	1.1436040217518306	7.1344423729382775	10.920860490972924	0.7517201295785895	0.9566602931803699
ID286296	286296	2	1.0	80.43605978259626	49.276773033572226	0.0	51.0	51	1.461611943165237	1		49915.21276595748	50634.0	30739.0	62221.0	3.5190225E7	6167.28760344802	-0.9812964662218318	-849.269030250315	0.012586540796492305	0.015586073763431105	1.562503925507183	1.4156993341551287	-1.3025048541322697	1.1036975774518292	6.711414144296369	9.955216942734998	0.8509860596101545	0.9625085207907291
ID292324	292324	2	1.0	76.1346130755551	55.83547732981828	0.0	82.0	82	1.4275736808495674	1		49457.91964285718	49833.0	29968.0	62273.0	3.3235722E7	6341.607988066437	-0.981021591914071	-806.2787861276071	0.004459768320568175	0.00711894966975123	1.468196886862367	1.4198816561863647	-0.7572224437239489	1.034027646223539	6.402460943602831	10.278924790840005	0.7614851265712163	0.9559971611071683
ID289124	289124	2	0.9968277215957642	76.51879062355349	53.01450649427787	0.0	66.0	66	1.2543865952655902	1		49415.29615384612	49364.0	37192.0	65223.0	2.5695954E7	5480.526037012724	-0.9811214147298598	-937.1788133690318	-0.005010724839547331	0.015016378896388615	1.3266567235070013	1.1964881120438873	-0.5061492286852866	1.1087922313250191	4.9432512110964595	10.502141501512611	0.5632054055859804	0.8843537414966
ID280292	280292	2	1.0	87.86201317078937	45.864626404927165	0.0	21.0	21	1.3730101756219872	1		50882.37339743585	51304.0	34178.0	64548.0	3.1750601E7	5797.526983152612	-0.9811428832677785	-913.2959804196902	-0.0069335446203407465	0.010082395888618685	1.4666545039621166	1.2892897744681249	-0.9198604527787816	1.137567778017289	5.922395200986749	10.043155204174017	0.7378479925773895	0.9468085106382984
ID289510	289510	2	1.0	74.2447989865457	53.1160454300316	0.0	68.0	68	1.3975837933882564	1		49662.9318885449	50102.0	33078.0	63240.0	3.2082254E7	6081.721016750619	-0.9812604144445164	-855.1851555318541	0.00823692239903034	0.0029826760036031604	1.4431331825434763	1.3697416221954763	-0.701220563287973	1.0535805871404893	6.136285878389956	11.019673504959068	0.6350062413284527	0.9254480286738354
ID285926	285926	2	1.0	80.907966089387	48.80062379416858	0.0	49.0	49	1.4512236669219456	1		49887.36311239194	50522.0	31226.0	62722.0	3.462183E7	6149.427049473007	-0.9812603245318438	-849.5874035194136	-0.007217779486695895	-0.005458059873961746	1.5821293441383855	1.3484178595054075	-1.0108805577478202	1.173322744863897	6.616351621006059	10.590027552320972	0.7413687253921153	0.9367429340511438
ID290919	290919	2	1.0	74.98777490456779	55.52615949656725	0.0	75.0	75	1.4217327374445248	1		49466.87611940301	49899.0	32124.0	62533.0	3.3142807E7	6323.498367239069	-0.9812874942938332	-820.4486191096157	0.015586799704626543	-0.03460347613672881	1.4799946250501943	1.4386392040512885	-1.1305362934316057	1.0287462074455127	6.350176555793177	10.940615143561743	0.6666719487821313	0.9277777777777783
ID291296	291296	2	1.0	75.22031674488841	55.27051308494822	0.0	77.0	77	1.2717553910980246	1		49480.86380597017	50010.0	35961.0	60549.0	2.6521743E7	5084.615742666833	-0.9812701535176321	-1019.679063587757	-0.018176500380779115	0.006235191495870524	1.369414254793942	1.2011994243170696	-0.6359942692266887	1.140039053525612	5.081091869867442	9.527603148982582	0.7033955116960131	0.9295652173913052
ID287072	287072	2	1.0	79.38564537815252	50.46908998928251	0.0	55.0	55	1.4595402030123996	1		49756.18634423908	50362.0	30950.0	61844.0	3.4978599E7	6076.1013280241805	-0.9810739066935686	-848.9709342153749	0.012077318673767599	9.360125857600155E-4	1.5872985873560634	1.3827985704562853	2.4337714897195672	1.1478885076025924	6.692401639638286	9.771264588974033	0.8808263825922347	0.967697594501718
ID279533	279533	2	1.0	87.84958290921972	44.762211859207014	0.0	17.0	17	1.4243906809452664	1		50668.64232488822	51514.0	32089.0	63108.0	3.3998659E7	6323.314192915401	-0.981256702812299	-838.9984270651382	-0.001984412448607254	0.004075689621552967	1.5664040115420688	1.3048131665336966	-0.5700120927549304	1.2004814572060931	6.3739421866157455	10.04667696312335	0.7935478280388153	0.9544483985765124
ID285544	285544	2	1.0	81.22126515432537	48.476124085446195	0.0	47.0	47	1.4765451286053355	1		50015.27222222223	50419.0	31603.0	62644.0	3.6010996E7	6099.588832291103	-0.9812485621213728	-858.1763262587865	0.017499278200385746	-0.020934908775479984	1.6345685102958847	1.3678564187827202	2.2452033336616686	1.1949854442694476	6.849254803067341	10.35345058433015	0.8029397472350042	0.9549370444002654
ID277609	277609	2	1.0	90.92780708097467	41.71124840271885	0.0	7.0	7	1.5019433641886617	1		51180.631367292255	51645.0	30976.0	63257.0	3.8180751E7	6170.327394490728	-0.9811045682306909	-861.3623885227283	-0.0033082750075230836	0.004007298953051658	1.6137670187840392	1.4222131927500665	-0.8290502049725182	1.1346871390382578	7.08691111129312	11.27935565050729	0.7000003679505278	0.9533248081841438
ID282346	282346	2	1.0	85.91569319726028	44.71515158150044	0.0	31.0	31	1.4877737703945138	1		50798.060109289654	51299.0	32114.0	65143.0	3.718418E7	6325.034939139389	-0.9811350712632678	-835.3872172192885	0.008967738075829169	0.0023151068841317994	1.5657814219286113	1.4455657177551537	-0.7083304305912685	1.0831617011228951	6.95382357868665	10.797716505999272	0.7494966404654029	0.9420476497102367
ID281706	281706	2	1.0	87.2579451098717	44.5473140455952	0.0	28.0	28	1.5074735509332302	1		50810.157123834906	51191.0	30317.0	65192.0	3.8158428E7	6386.993577937317	-0.9811280179289907	-827.1651276824949	0.003681476405462691	4.09454789633746E-4	1.633418128806848	1.4068760126448498	-0.8541402240627487	1.16102493334584	7.139195499102798	10.50540801819911	0.8128928238802272	0.9702842377260983
ID291696	291696	2	0.9833476543426514	74.90457787091576	54.12993919051462	0.0	79.0	79	1.0981050667445535	1		48515.23604060909	49942.0	37219.0	57571.0	1.9115003E7	4783.528329061289	-0.9814951822223188	-1075.8783131897178	-0.007788806630782493	0.01751234896451318	1.1528688403689098	1.0801564668368655	1.9860455196331372	1.0673165191937197	3.788241553119141	8.047513101090596	0.7350622892534115	0.933255269320843
ID284785	284785	2	1.0	82.38864095494266	47.40720512659801	0.0	43.0	43	1.4142639209296382	1		50302.792109256436	51253.0	31641.0	63486.0	3.314954E7	6462.2438541088795	-0.9811263769877306	-809.2979135264515	-0.010315371157769386	-0.005788519092419287	1.4696123649013484	1.4017775672117931	-0.5282645868769301	1.048391984060982	6.283632789489927	9.93153127136461	0.800549577226757	0.9449606862044302
ID279165	279165	2	1.0	88.69023239479748	43.743235785589995	0.0	15.0	15	1.457984465988628	1		50835.14245014246	51621.0	30000.0	63521.0	3.568627E7	6611.093751432914	-0.9812678485668885	-805.6021821945144	0.0021376839799050703	-0.0026010234339449577	1.5229894027090591	1.422252929932605	-0.8267353498683399	1.0708288031308382	6.67814226114474	10.396381176380455	0.77642791622723	0.9590443686006821
ID284158	284158	2	0.9935983419418335	82.79836672762217	46.32037676799668	0.0	40.0	40	1.1643103003091688	1		50267.52455357144	50540.0	35261.0	65463.0	2.2519851E7	5631.12970211048	-0.9810446004484006	-924.012342784668	-0.0032654516855993385	-0.014477081661138605	1.2769463059253434	1.0914744570654875	-0.825000974321612	1.1699277959820618	4.258801043406169	9.130630364898227	0.6419418546177589	0.9105691056910573
ID285176	285176	2	1.0	81.78541341958426	48.00749140913948	0.0	45.0	45	1.4460015425129857	1		50111.57039187235	50786.0	31863.0	62184.0	3.4526872E7	6133.187595345788	-0.9811416523099499	-850.1779450773478	-0.02100494670884737	-0.009078478890323916	1.5366423967198009	1.3845678446530634	2.4567131596282845	1.1098353920712665	6.568820359360898	10.153260695872826	0.8007301375046764	0.9577269577269574
ID306182	306182	20	0.9949699640274048	89.85418117520024	77.50578797251309	0.0	150.0	150	1.2729445034579356	1		49032.72607879922	49969.0	32291.0	58753.0	2.6134443E7	5468.571605641563	-0.9813414957221929	-943.1602062493755	-0.004627257699087697	-0.0267842264074003	1.4269467584226199	1.151967560123736	-0.7716925513180569	1.2387039425566355	5.09059812219645	11.185716861150539	0.5112708508137033	0.8771498771498761
ID303618	303618	20	0.991274893283844	89.92102686898633	76.62101060558771	0.0	138.0	138	1.2453076827255758	1		49443.427734375	49695.0	34349.0	63019.0	2.5315035E7	5138.205064645881	-0.9811213562496788	-1000.1820865423056	-0.008635761596389178	0.013040545057000728	1.454122881466913	1.0881841964962642	2.415785998521742	1.3362837708440338	4.871954318628745	9.691185913334497	0.6518673384732802	0.9201077199281875
ID309770	309770	20	1.0	89.72508752193563	75.40092760396055	0.0	168.0	168	1.3883515475980712	1		49508.30468749999	49955.0	31235.0	61022.0	3.1685315E7	5772.573471011457	-0.9810804429354969	-889.4719058239499	0.001636986257637879	-0.021141936014237823	1.5441826674876578	1.2923856204881803	2.3541979881161	1.194831204408143	6.055482733593195	9.341367593707846	0.8720426165496561	0.9622356495468277
ID333322	333322	20	0.9968293905258179	90.46198975457803	76.14145087550907	0.0	290.0	290	1.3839856514178197	1		49223.78075709783	49923.0	32053.0	60815.0	3.1207877E7	5755.180821516345	-0.981113886723589	-888.6337892174505	0.01015928618833197	0.0175661138770991	1.5067787489580795	1.288306362555646	-0.8170075676251775	1.169581081606276	6.017457724277071	9.708269237486268	0.8023046102553695	0.9504504504504508
ID322580	322580	20	1.0	90.00466673763135	74.94701817945344	0.0	235.0	235	1.39052935528587	1		49411.08920187787	49968.0	31344.0	61594.0	3.1573686E7	5587.6746291836835	-0.9810932310007212	-917.7328452576056	0.014329110942154359	-0.020233959918638703	1.5886170953684646	1.242642975645658	-0.742594629339398	1.2784179579360224	6.07449523825126	9.761476726682044	0.8011042092028843	0.9508928571428577
ID288790	288790	20	0.9968411326408386	89.93774468344073	75.44427648330742	0.0	64.0	64	1.2912357210771213	1		49436.05818181825	49666.0	33833.0	65177.0	2.7189832E7	5595.190901180443	-0.9810722866634852	-915.9289365138744	0.005977851838893544	-0.0035831251322777646	1.4644869077675255	1.1659483642331425	2.387644839930844	1.256047825694867	5.2379450332964765	8.692326448559374	0.8711616405444434	0.9582608695652174
ID327703	327703	20	1.0	89.72244074465466	75.2926391309682	0.0	261.0	261	1.401907342133946	1		49326.13803680975	49773.0	30001.0	61121.0	3.2160642E7	5924.716684402756	-0.9810532924987745	-862.1808474422185	0.0039533414582169114	0.003047150269572508	1.5050357115572397	1.3059882949848662	2.3292918777762335	1.1524113327330243	6.174310887706089	10.040023080085179	0.7697132007889679	0.9593796159527325
ID282640	282640	20	1.0	90.01326281393449	76.9756785537387	0.0	32.0	32	1.3011572261679596	1		49220.90484739676	49548.0	32948.0	64939.0	2.7416044E7	5782.6124855635835	-0.9811549729590371	-886.3318254624929	0.010577800790616746	-0.008973544015344032	1.4923332174161672	1.1585271702896889	-0.8765830536384913	1.2881296664307065	5.318748178093225	9.286844549719444	0.7749665199865204	0.9411269974768708
ID279057	279057	20	1.0	90.05278564403862	76.28525661020689	0.0	14.0	14	1.2883030901706827	1		49258.215970961865	49604.0	34679.0	63714.0	2.7141277E7	5335.748222440012	-0.98114974044979	-961.0175189373932	0.004083255697773678	-0.002767802992100256	1.4440143134386458	1.1716008787703058	2.3416231820311095	1.2325138531427706	5.214179402473892	9.547901575890993	0.7187534905805316	0.9400171379605838
ID293407	293407	20	1.0	90.29660079892358	75.47507602171086	0.0	87.0	87	1.2705651658573072	1		49425.418386491576	49943.0	33245.0	59972.0	2.6343748E7	5176.959657600995	-0.9811761245343734	-995.2759275894128	-0.00812694808286463	-0.006989506308066101	1.3767945221469604	1.1891429933670659	-0.6208308974338732	1.1578040066052595	5.071585617538427	10.4505956488728	0.5835412167756342	0.9174548581255385
ID286744	286744	20	1.0	89.90769250190887	76.05030423450347	0.0	53.0	53	1.2912357210771208	1		49445.08876811596	49895.0	34937.0	64589.0	2.7293689E7	5443.381764977801	-0.9810547084856968	-940.754483375881	0.0038341436059334813	0.0015011834919497677	1.4320793281965725	1.1669379900952117	-0.892666789686624	1.2272111631910514	5.237945033296474	9.583991223949111	0.7166019505360803	0.9443016281062552
ID294425	294425	20	1.0	90.35179445258535	75.66890124948142	0.0	92.0	92	1.4040641239355287	1		49387.77419354838	49894.0	30879.0	60993.0	3.2151441E7	5770.81829683511	-0.9811093985293032	-888.9630290218848	-3.243453798746248E-4	0.009093799287056227	1.5325434280505368	1.3095462974587093	-0.9909320302181481	1.1702857936558433	6.193323392364158	9.839126762679514	0.8039342108802076	0.9538799414348459
ID331300	331300	20	1.0	89.66721692443862	77.16236094727495	0.0	279.0	279	1.3867159473275765	1		49245.66508688783	49823.0	30068.0	59246.0	3.1172506E7	5563.5322474157965	-0.9811831178328112	-923.1022191565395	-0.00304683731737484	0.00608175403629897	1.5135843446085366	1.2970405041167203	-0.9719771885147047	1.1669522577009126	6.041223355099619	9.6263344114102	0.8192432417265418	0.968012185833968
ID308262	308262	20	1.0	90.16734790211542	75.27269764002125	0.0	160.0	160	1.283007462451927	1		49325.65750915746	50235.0	33743.0	59048.0	2.6931809E7	5359.3878842171835	-0.9812694061774283	-964.3271654238577	-0.004962290116538786	-0.00756212995332003	1.411342726751106	1.1973830739500775	-0.4556218574678945	1.1786893914369372	5.171401266993251	9.095332458081291	0.7855628642515191	0.932305055698372
ID323622	323622	20	1.0	90.10795322811248	75.72928952185718	0.0	240.0	240	1.4056795386104817	1		49387.377675840995	49864.0	30241.0	60262.0	3.2299345E7	5887.344022665567	-0.9810566750531153	-868.8892746270964	-0.007316918819666675	0.003863797145342001	1.4911332331394047	1.3417720287973165	-0.8618906825530099	1.111316379486586	6.207582770857706	10.247837286124808	0.742793236911703	0.9498181818181823
ID326695	326695	20	1.0	90.50015136058647	76.52625729633208	0.0	256.0	256	1.3491105808192367	1		49363.25538971806	49736.0	31369.0	61844.0	2.9766043E7	5460.19845614744	-0.9810273036992483	-934.9263502918942	0.01988356284409038	-0.013789022456730457	1.5411619060101376	1.2172583727534008	2.3421430261003975	1.266092672276369	5.7180107759125685	9.255718101325845	0.8387539830846843	0.9670418006430866
ID291362	291362	20	0.9944702982902527	91.2547803512546	76.08878959332138	0.0	77.0	77	1.2244796221286167	1		49572.16767676767	49742.0	33699.0	61244.0	2.4538223E7	5228.796198591267	-0.9810632475239663	-982.3306502486453	-0.0070616665319854855	-0.00759990086005493	1.325884953583579	1.1828405955090966	2.4633723330908026	1.1209329123616323	4.710348029035209	8.470896044463744	0.8249054187974234	0.949233716475095
ID316451	316451	20	0.9886048436164856	90.14078081625867	75.79311239200277	0.0	202.0	202	1.157141235058692	1		49487.49549549547	49726.0	34601.0	62692.0	2.1972448E7	5016.325072674479	-0.9811245151258453	-1025.571183262732	-0.013107948651647114	0.014032048158273604	1.4272680861304363	0.9447129818165256	2.378455862556703	1.510795462327656	4.206516655596543	8.852001859834738	0.6746048883251273	0.9114315139031937
ID279598	279598	20	1.0	89.90197937853907	76.68558716199293	0.0	17.0	17	1.3121571937574927	1		49237.038596491264	49647.0	32800.0	65266.0	2.8065112E7	5844.793622584045	-0.9810757530588212	-873.4472355312736	0.010769964104312916	0.014492476457241645	1.442091102981296	1.2291941572030083	2.351359267299058	1.1732004212115097	5.409057575219023	9.214528140400121	0.8005441105759907	0.9412737799834565
ID292393	292393	20	1.0	89.95549056500282	76.34428207944786	0.0	82.0	82	1.290063468705575	1		49289.33756805808	49807.0	32786.0	60935.0	2.7158425E7	5024.689141214671	-0.9810830928194199	-1017.4883302966512	0.0032855865197430833	-6.351086330239055E-5	1.4295385075096942	1.1742716195911118	-0.6684515765561904	1.2173831706904983	5.228438780967431	10.518690786540168	0.5938250503726249	0.9143807148794671
ID317994	317994	20	1.0	89.90622130095272	77.79785559680035	0.0	210.0	210	1.4142639209296408	1		49162.87425149705	49564.0	29517.0	63304.0	3.28408E7	6213.5058829518275	-0.9811415509910089	-823.2964519176253	-0.006202781410559666	0.010274797255721535	1.5250541281746954	1.3405019038829857	2.1322525430410106	1.1376739740220612	6.28363278948995	10.859909823589128	0.6695271968785738	0.9369241672572642
ID305719	305719	20	0.9968263506889343	89.6020280216936	77.56623109276465	0.0	148.0	148	1.3156117601405835	1		49273.67888307158	49811.0	34795.0	60375.0	2.8233818E7	5122.799933526723	-0.981202703074119	-1004.1553896381535	-0.006789100571989887	0.005122591979370451	1.4743291542761454	1.1800636138371434	-0.917769078763208	1.2493641334149403	5.4375763322061195	9.2635490357134	0.7962701235899425	0.9678510998307944
ID333873	333873	20	1.0	89.82501396800016	75.23605763539605	0.0	293.0	293	1.3834389456285963	1		49384.533123028385	49986.0	32176.0	62576.0	3.1309794E7	6039.282930845878	-0.9810972630909488	-848.8343506649703	0.009966035942141085	-0.005997902594672392	1.5561287968133009	1.255061916071747	2.340263921063235	1.2398820941709963	6.012704598112554	9.477638142739053	0.8411616904693666	0.9649122807017544
ID302129	302129	20	1.0	89.9578508015845	77.00788889775339	0.0	130.0	130	1.2349375631309403	1		49496.44333996024	49662.0	34766.0	65448.0	2.4896711E7	5470.325977041039	-0.9812308302937494	-946.0561344149993	0.006709209681404353	-0.016765186830726492	1.4533434951483897	1.0744897981495427	2.309767331212589	1.3525893848888082	4.791151173831956	9.23843017399234	0.7054291096395472	0.925619834710743
ID311345	311345	20	1.0	89.94163980572387	75.07762283336774	0.0	176.0	176	1.395416995506266	1		49503.100463678486	50151.0	29849.0	60575.0	3.2028506E7	5751.332496630275	-0.9810891700865048	-893.0829811769138	1.8747500310635422E-4	-0.011207075930870752	1.550642087574028	1.278178649066567	-0.7242629739300231	1.2131653808381455	6.1172733737319005	9.416730010533108	0.8668970306891283	0.9654913728432111
ID299570	299570	20	1.0	90.08352231995858	77.24864444560271	0.0	117.0	117	1.3202037872267118	1		49339.53379549394	49779.0	32305.0	65346.0	2.8468911E7	5931.959691119598	-0.981046213052684	-861.0340320169638	0.009730137502079588	-0.01881238946983966	1.4449185155230775	1.2452996565558554	-0.6765445226794035	1.1602978511367386	5.47560134152223	9.06239501807207	0.8378296162305068	0.9592006661115734
ID325171	325171	20	0.9968333840370178	89.9340413907496	76.41583179084353	0.0	248.0	248	1.2723500861929995	1		49214.11338289965	49755.0	31996.0	62256.0	2.6477193E7	5215.560078029019	-0.9810563500719003	-977.3474909965216	-0.01734176854948237	0.006092107738732072	1.464546732103328	1.1180207625594172	2.1827066594856057	1.309945916165841	5.085844996031956	9.383415561207379	0.7258570232551346	0.9256055363321797
ID284221	284221	20	1.0	90.02531985163088	76.11864167747507	0.0	40.0	40	1.292992106909738	1		49307.821942446026	49603.0	33705.0	64748.0	2.7415149E7	5482.8770443585245	-0.9811087020004241	-934.0984185513187	0.015610073706607415	0.016377941853090553	1.450465289310147	1.2010788760407998	-0.7968136059383089	1.207635333735464	5.252204411790016	9.85739772716207	0.6792457417321669	0.9162520729684919
ID313405	313405	20	1.0	89.89331208934036	75.55710123498983	0.0	186.0	186	1.3768615441287593	1		49411.51359999998	50170.0	31597.0	61177.0	3.0882196E7	5752.731538500777	-0.9812703469393369	-900.0009921941436	0.001932605931626911	0.0017257345572932127	1.552050448946535	1.2296139806795656	2.1106794413046437	1.262225766243134	5.955667084138366	9.983175441259803	0.7509359057589835	0.93717277486911
ID321080	321080	20	1.0	90.1203693593535	75.20546431975632	0.0	227.0	227	1.3552645486440302	1		49341.92459016394	50084.0	31020.0	59578.0	3.0098574E7	5537.557779840839	-0.9810639579808954	-923.2853031724904	-0.0024438284291235604	-0.00825999330463786	1.5432499811911013	1.2193149439633741	-0.7455900795948026	1.2656697015250045	5.770295163722249	9.321733494623063	0.8344773015697114	0.9581689029202844
ID281145	281145	20	1.0	89.79252473584475	76.71724840884923	0.0	25.0	25	1.3378490267251872	1		49307.21452702706	49646.0	33116.0	64903.0	2.9189871E7	5883.492075686149	-0.9812512353351516	-877.2287374815542	2.557665590941712E-4	-0.001671817275823357	1.4438966849958794	1.2707509716067198	2.043303071749434	1.1362546378148637	5.622948252622243	9.444455922757681	0.7921730484020237	0.9418789808917194
ID285243	285243	20	1.0	90.15258226582944	77.05561740794072	0.0	45.0	45	1.353588968507784	1		49231.86490939042	49694.0	33350.0	63222.0	2.9883742E7	5588.153560528187	-0.9809943265107479	-909.4758737193167	-1.5580921953893027E-4	-0.009949173966537942	1.4916356493557803	1.2390689285957674	-0.8647199339555345	1.2038358923633456	5.756035785228677	9.878436509381872	0.7412367163838868	0.9483163664839461
ID296507	296507	20	1.0	90.22016958856484	75.94672271811562	0.0	102.0	102	1.3641662177265699	1		49378.90584415582	49759.0	33727.0	60297.0	3.0417406E7	5467.211645332573	-0.981209961514806	-943.2783151060796	-0.006164205010155595	0.013038518818708229	1.4670018820501933	1.2868217560971185	2.2258991095671616	1.140019489956056	5.846345182354504	10.287622512884514	0.694167500881349	0.9425287356321843
ID307269	307269	20	1.0	89.83018289190079	75.52896470387621	0.0	155.0	155	1.36361156585663	1		49547.0633116883	50224.0	30799.0	61037.0	3.0520991E7	5711.026927507591	-0.9810579014957118	-898.6700240933023	-0.00337315892877014	-0.013269814923960595	1.525671962111559	1.2402392233571946	-0.8173633659091589	1.2301432928251765	5.8415920561899854	9.62887840006068	0.7917529399701448	0.9475713184271402
ID331852	331852	20	1.0	90.61194032370399	76.00254545947193	0.0	282.0	282	1.4099782628309314	1		49382.652968036506	50122.0	31435.0	61166.0	3.2444403E7	5782.155512984449	-0.9811625919272792	-889.6813387084941	0.008527946398760651	-0.002899166871040477	1.5217004456381829	1.3161951068696034	-1.0433291101820088	1.1561359236909388	6.2456077801738346	10.386434203614368	0.7275312002964865	0.9521739130434788
ID295502	295502	20	1.0	90.09470489338484	75.27766483582593	0.0	97.0	97	1.3636115658566297	1		49389.07967479674	50133.0	31545.0	60672.0	3.0374284E7	5605.675653833962	-0.9810770848015686	-913.5830897382237	0.004706070317545748	0.007118550789862482	1.5476842687561907	1.2201863801140853	-0.7457938860925508	1.2683998887214958	5.841592056189985	10.28082718218147	0.6945203434816801	0.9381679389312985
ID302665	302665	20	0.9880872964859009	89.8488825163057	76.15579397230508	0.0	133.0	133	1.2095615469440073	1		49572.608695652154	49824.0	35211.0	62352.0	2.394357E7	5084.704165873079	-0.9810522461924183	-1009.5794046106664	-0.0013813673432253317	0.007015472241763472	1.4183931096214384	1.0611931171324456	2.412257363121128	1.336602251486721	4.596273001086834	9.256429915779188	0.674106703213682	0.9028944911297864
ID310346	310346	20	1.0	90.00092144665967	75.25893486324878	0.0	171.0	171	1.392160475324979	1		49556.32293291734	50225.0	31577.0	58770.0	3.1765603E7	5575.477183635394	-0.9811319994970557	-924.3758450543556	0.00782244262749431	0.002106750362281724	1.5233246213554434	1.279016380207585	-0.8330885225441905	1.191012597593322	6.088754616744812	9.827001979272247	0.7923120278205457	0.9552572706935127
ID298571	298571	20	0.9944449067115784	90.12465660304429	76.05961159003229	0.0	112.0	112	1.1823626993281209	1		49529.89177489174	49625.0	36685.0	62295.0	2.288281E7	4972.262983053461	-0.9810178283286713	-1029.6136404716087	-0.008881112057594284	-0.003287657522818247	1.3119132155748465	1.07946249810399	-0.6961458132071099	1.215339317372435	4.3918885760126605	8.473885859988751	0.768592173073204	0.9286432160804033
ID329802	329802	20	1.0	90.37957342848526	77.18013435922599	0.0	271.0	271	1.4083677788526652	1		49242.6164383562	49804.0	30727.0	61115.0	3.2352399E7	6016.341328220681	-0.9810980887354245	-849.660362539054	2.769563481835788E-4	0.002914531717053548	1.5126669632090075	1.33356556076298	-1.0167522098190958	1.13430266026333	6.231348401680261	9.673169424823422	0.8368628881617216	0.9597364568081989
ID318550	318550	20	1.0	89.5510233347513	77.57798670576838	0.0	213.0	213	1.3992066897663256	1		49221.4915254237	49530.0	30666.0	63421.0	3.1944748E7	6057.385847021519	-0.9810347676202656	-840.6704022625847	0.008196356607610223	-3.7713602518248693E-4	1.5392710497551323	1.2936054118016047	-1.0093030280773947	1.1899077073366515	6.150545256883493	9.24265874139842	0.9047521961687237	0.9743975903614459
ID289374	289374	20	1.0	90.22313651289703	74.84555725257988	0.0	67.0	67	1.4328629678859142	1		49489.435103244876	50053.0	29657.0	63856.0	3.3553837E7	6026.546808514881	-0.9811751118064532	-856.0282085891398	0.024013756635724703	-0.0018522936985044995	1.6123015701679786	1.3255385379768592	-0.7076582288527133	1.2163370011322339	6.449992205248007	9.837712049220242	0.8374923345317493	0.9617292700212616
ID308824	308824	20	0.9968250393867493	89.89964842474491	75.67308296033329	0.0	163.0	163	1.3910732744755692	1		49501.3010920437	49989.0	31057.0	61000.0	3.1730334E7	5979.50434516854	-0.9810763756429789	-858.3806587392853	6.428007028934777E-4	0.0017058410468425871	1.5332882019263794	1.2807025555195553	-0.8769919271675208	1.1972242854659998	6.079248364415779	9.737708964571718	0.8056495516625684	0.9559043348281023
ID290393	290393	20	1.0	90.51622343134031	75.5481358236897	0.0	72.0	72	1.344617277477449	1		49453.81438127094	49980.0	34441.0	60381.0	2.9573381E7	5574.150422139418	-0.9810976371891453	-920.9737266159036	-0.022711246789110906	-0.0038075625653359456	1.4655035749132022	1.20638979508193	-0.996865457464315	1.2147844592913477	5.67998576659645	10.475777554872243	0.6504060547943301	0.9409448818897638
ID313945	313945	20	0.9936255812644958	90.29709439473973	76.83595239487073	0.0	189.0	189	1.058824151073811	1		48846.11051212934	49558.0	39143.0	60637.0	1.8121907E7	4878.657503217458	-0.9815383938022723	-1064.6269660107293	0.030953096677937338	0.007015796275647499	1.1361091333517512	1.051276928254867	0.020193680922639734	1.0806944419846698	3.5220664879062342	7.721730280748291	0.742297774958649	0.9415501905972049
ID287322	287322	20	1.0	89.9022316012566	75.94990636268535	0.0	56.0	56	1.2929921069097385	1		49340.79528985506	49744.0	34111.0	64551.0	2.7236119E7	5505.7073047293225	-0.9810957144199453	-930.195278055196	0.008572966188749248	-0.01266141782661442	1.5297416655104266	1.1331247760426448	2.120080436162559	1.350020490111369	5.252204411790021	9.166077544530717	0.7855691683243541	0.9452523524379813
ID315483	315483	20	1.0	90.25367077232565	77.26266746123697	0.0	197.0	197	1.3264918685542855	1		49391.51126516464	49764.0	32515.0	65224.0	2.8498902E7	6009.922850334571	-0.9810959602225502	-853.0417329145514	-2.3964045003944026E-4	0.0016967859522548762	1.43522809060657	1.2553308451125693	2.38521923551611	1.1433066399940717	5.527885729331906	9.492751032915042	0.7708763808718632	0.9424635332252836
ID278116	278116	20	0.9968277812004089	90.3758124774321	76.81353875009903	0.0	9.0	9	1.2489471673958061	1		49093.558365758756	49517.0	34941.0	61481.0	2.5234089E7	5065.414012345865	-0.981098454597476	-1006.1317117727652	0.011451570601298347	-0.006662524974207446	1.4239144707414775	1.1242724759060887	2.303610774046975	1.2665207956762414	4.900473075615837	9.50308012977944	0.6818974854548665	0.9131975199291404
ID319076	319076	20	1.0	89.90032147030817	77.99167213568066	0.0	216.0	216	1.360834915519053	1		49116.578431372494	49679.0	30679.0	62644.0	3.0059346E7	6127.003387948582	-0.9811779664814249	-835.7785579201014	-5.65357280637631E-4	-0.008951150598910095	1.4367759253167194	1.3161200896649468	-0.8020583613496962	1.0916753999876172	5.817826425367402	10.17634183642508	0.7059716314530018	0.9372128637059723
ID293984	293984	20	0.9936964511871338	89.92209434879294	75.62647372503041	0.0	90.0	90	1.11111705572838	1		48810.11922141117	49973.0	36816.0	59069.0	2.0060959E7	5054.403823172701	-0.981336608727199	-1015.54077746651	0.026137456244895847	0.004861730199722909	1.2527963727818752	1.0209735812323775	0.08306705790462203	1.2270605193032256	3.8785509502449522	9.06446849117829	0.5931911698737063	0.890829694323146
ID312416	312416	20	0.9968352913856506	90.152192298647	75.52903503168929	0.0	181.0	181	1.3757622532995102	1		49501.647527910696	50200.0	31466.0	59556.0	3.1037533E7	5590.509705039997	-0.9811294911730284	-920.7483787328924	-0.001918607904794947	5.74237204135995E-4	1.515332015573405	1.2771910911951037	2.2885686778217282	1.1864567690927643	5.946160831809341	9.557812637257028	0.8179551484899578	0.9593558282208593
ID276577	276577	20	1.0	90.22367176668706	76.81994988663571	0.0	1.0	1	1.285363768316621	1		48901.512820512835	49418.0	35296.0	61464.0	2.6700226E7	5199.004177832493	-0.9810023587374596	-971.4098279862981	0.015649389754612154	-0.005482895050898323	1.4817246630328538	1.145301184077323	2.27265125288061	1.2937423654429905	5.190413771651298	8.835047355843503	0.8355916302441183	0.9503916449086158
ID280162	280162	20	0.9968328475952148	90.08620934893254	76.58767396304711	0.0	20.0	20	1.1791593266052955	1		49360.42919389981	49826.0	34501.0	63942.0	2.2656437E7	5763.3980614697875	-0.9809115522614096	-880.2165760900941	0.017815730183484535	0.010835556178327498	1.2667832705757027	1.1329123393848883	2.7420089085728145	1.1181653041783437	4.3681229451900645	8.949322799419555	0.6853688645209113	0.9054187192118215
ID282211	282211	20	1.0	90.0917397596448	76.63345353653634	0.0	30.0	30	1.3063792828444194	1		49233.58333333328	49517.0	34008.0	64682.0	2.7767741E7	5512.123990484189	-0.9811413989935593	-929.3827176594646	0.018683388213264644	-0.0029261383844740984	1.4648287334775536	1.2072544705339028	2.2930525281162835	1.2133554020551605	5.361526313573876	9.841094499750785	0.6956831771387845	0.9253486464315007
ID283244	283244	20	0.9968261122703552	90.10124657259651	76.89844119440524	0.0	35.0	35	1.2525760772251202	1		49139.0727969349	49534.0	36085.0	61983.0	2.5650596E7	4966.637773194487	-0.981059011519798	-1024.912895349738	0.007546124674151829	0.00961480482239475	1.4987461041030745	1.0799263295981945	-0.8316561208989741	1.3878225421735104	4.9289918326029225	9.418271542034589	0.6982734787353635	0.9496336996336991
ID321643	321643	20	1.0	89.9030296813241	75.10807213376154	0.0	230.0	230	1.4019073421339459	1		49455.465437788	49922.0	30297.0	61777.0	3.2195508E7	6086.460618577591	-0.9811129718595591	-844.1796198441067	-0.007893699965250755	-0.018452512984717798	1.532060035166451	1.3263815469577787	-0.6508758043033447	1.1550673625401542	6.174310887706088	9.389050207854964	0.8801466378786781	0.9781626506024098
ID324203	324203	20	1.0	90.14573086016901	74.94422184945367	0.0	243.0	243	1.3801541631250098	1		49482.38535031847	49965.0	33142.0	62091.0	3.1074938E7	5633.933726592666	-0.9811573230694657	-914.6710561600357	-0.003675261637890505	-0.009982657163582575	1.5683214749806782	1.2224144612408216	-0.8525816658195291	1.2829703220205206	5.984185841125457	10.194542916871686	0.7235681123837173	0.954510993176649
ID328305	328305	20	1.0	90.42174063056086	76.40486344881035	0.0	264.0	264	1.426513470023154	1		49387.04166666664	49675.0	29743.0	61883.0	3.3188092E7	6218.6321329387865	-0.9811130819218404	-825.0990959606656	9.474217108246252E-4	-0.0047579861186690196	1.5260779724445654	1.3453747043437516	-1.0140029204879755	1.134314453451061	6.392954691273819	10.271408073382835	0.7614677649181381	0.9471830985915495
ID287857	287857	20	1.0	89.87675070061997	76.59287665066496	0.0	59.0	59	1.327062034868412	1		49282.29087779688	49658.0	32085.0	65478.0	2.8633011E7	5957.073642816065	-0.9811038007748512	-859.0697237620436	0.010529799758631875	-4.368743658848059E-4	1.4782191980208448	1.2183278149345111	-0.9153305308081504	1.2133181069171466	5.532638855496441	9.58989844658716	0.7559867261858348	0.9572368421052626
ID327282	327282	20	1.0	89.79190259242012	76.46635449986417	0.0	259.0	259	1.307536907602224	1		49327.96625222028	49717.0	32645.0	60692.0	2.7771645E7	5079.506007302138	-0.9811093906569762	-1008.7259496839113	0.020067449153722564	0.006106772735908272	1.4811383370538493	1.1661749116979157	2.2862021175575777	1.2700824912253998	5.3710325659029055	9.571260047073668	0.736765731406032	0.9369817578772797
ID330364	330364	20	1.0	89.74216901227798	77.07000354484411	0.0	274.0	274	1.3872613616838976	1		49310.17192429021	49626.0	31504.0	62978.0	3.1262649E7	5876.316921308179	-0.9811509925216868	-873.5920297454549	0.0027085323485070505	0.00522283425455109	1.511218521192176	1.2920877344354187	-0.9736181189361384	1.169594355643742	6.045976481264133	9.849257537081018	0.7831939618056162	0.9422222222222219
ID277118	277118	20	1.0	89.94662323437053	77.16796636595559	0.0	4.0	4	1.263998893653435	1		49096.33459357275	49831.0	34973.0	61124.0	2.5971961E7	5743.0387588091035	-0.9810655867541517	-885.8975671970948	-0.009478221055732887	-0.0010510321303751112	1.4279501804778858	1.1444715960147935	2.1604408784970945	1.2476938575410725	5.019301229728714	9.2018560053804	0.7449073482302149	0.9246935201401054
ID285816	285816	20	1.0	90.02546991516077	76.86790808741331	0.0	48.0	48	1.3496711919304119	1		49290.821963394315	49730.0	32830.0	64715.0	2.9623784E7	5802.946965113228	-0.981124957554558	-883.0470439096148	0.006542092523246904	3.766550580824307E-4	1.498040536459606	1.2211713841372958	-0.8461549560822212	1.2267242386439527	5.722763902077073	9.312124087613627	0.829312447825114	0.9647435897435894
ID325752	325752	20	0.9968279004096985	90.24353512578142	75.33876978643433	0.0	251.0	251	1.3384143548834122	1		49341.39695945948	49823.0	34136.0	60361.0	2.9210107E7	5210.718496029493	-0.9810937653256069	-982.764130339554	-0.009744200482357501	0.012787849406536923	1.545736117933798	1.1713354358517534	2.353874056034278	1.3196357513164398	5.627701378786775	9.664189383942297	0.7571990223388673	0.9610389610389619
ID307844	307844	20	1.0	90.0262690090593	75.1376618380383	0.0	158.0	158	1.3768615441287597	1		49528.80063795853	50165.0	31422.0	61033.0	3.1054558E7	5731.55226844161	-0.9810758691901288	-895.9880188304825	-0.007143487656230716	-0.005095119614755311	1.518040676591109	1.2722999006421414	-0.7798168146554837	1.193146895496054	5.955667084138367	9.615507547443844	0.8094608541958423	0.9594180704441048
ID319620	319620	20	0.984922468662262	90.14095842503966	76.438751184904	0.0	219.0	219	1.1778755381717403	1		49430.28043478262	49679.0	35450.0	64217.0	2.2737929E7	5297.152513497262	-0.9811685210593214	-972.3884019548426	0.0031836455140613657	0.016691265042857086	1.368713335715813	1.0236258395013336	2.3255162252874535	1.3371226896563995	4.3586166928610375	9.87774001548835	0.5613624505115419	0.8911564625850331
ID332421	332421	20	1.0	90.3903819728977	76.56741879979792	0.0	285.0	285	1.408367778852667	1		49270.3216463415	49741.0	31708.0	62059.0	3.2321331E7	5909.25708162126	-0.9811415019433385	-867.5750501775517	0.009187836239692618	2.9726521522060404E-4	1.53870810501784	1.307779483229065	-0.885066642739813	1.1765807039720368	6.231348401680276	9.885639453459016	0.8012764227424582	0.9653902798232695
ID292997	292997	20	1.0	90.0091001565479	75.93518538901617	0.0	85.0	85	1.319057279162234	1		49344.30397236611	49900.0	33491.0	59820.0	2.8570352E7	5233.130007850679	-0.981069229536042	-977.3201744653361	0.004109331393853966	0.002713139889810699	1.4842132796045273	1.1882360308539501	-0.930835853911554	1.249089609358056	5.466095089193233	9.103995834836766	0.828748863405457	0.9567387687188021
ID323206	323206	20	1.0	90.25794414985158	74.96749307282846	0.0	238.0	238	1.4126583227723364	1		49438.14199395766	50133.0	31318.0	61041.0	3.272805E7	5681.368463382828	-0.9811908790740512	-907.8710839045839	-0.0017103665932261143	0.004533595404053408	1.5712098615174577	1.2826302610066078	-0.7752327588556117	1.2249904818902158	6.269373410996409	9.544719331425604	0.8647840626488585	0.9727138643067849
ID320135	320135	20	1.0	89.89160304592787	76.18853656082092	0.0	222.0	222	1.2964977403842823	1		49458.486535008975	49849.0	32551.0	60996.0	2.7548377E7	4973.211487044597	-0.9811715383725159	-1036.48732189807	0.006774100405968198	0.007908653478629547	1.4770680066970836	1.152217542481573	2.3573624458599842	1.281935009873108	5.280723168777115	9.367214406223814	0.7562795258923432	0.9463373083475302
ID291978	291978	20	0.9968357086181641	90.17618874158853	76.32383822784809	0.0	80.0	80	1.3138856123250897	1		49383.541155866886	49824.0	33890.0	62116.0	2.8198002E7	5405.613472785755	-0.9811166391591856	-949.311157142377	-6.222698370189487E-5	0.016382434343341752	1.4356873526747262	1.1873476407391332	-0.9482606490484473	1.2091550135906275	5.423316953712588	9.89737881860506	0.6957199618634863	0.9390946502057613
ID317589	317589	20	1.0	89.76938909592162	77.81795581368925	0.0	208.0	208	1.3530299806794848	1		49270.61551155109	49532.0	31817.0	64593.0	2.9857993E7	5964.775366204468	-0.981038314657814	-854.7378269495641	-0.0014202939551230993	-0.004939161639791255	1.4585151226906155	1.27801289722284	2.306381130465997	1.141236622775883	5.7512826590641755	9.273589891583022	0.8403859912279904	0.9475332811276423
ID322197	322197	20	1.0	89.92832285078796	75.0747563301607	0.0	233.0	233	1.3591662025486122	1		49493.413398692785	50150.0	33172.0	61092.0	3.0289969E7	5673.164707726943	-0.9810839855332328	-904.9582821622212	-0.005317493650954838	0.0021057252892458756	1.5114017705415341	1.228888562229769	-0.8986204688889188	1.229893268596427	5.803567046873855	9.706188073354323	0.7741185342695501	0.9531615925058549
ID288407	288407	20	1.0	89.96609248153287	76.17137169055384	0.0	62.0	62	1.323065710783098	1		49272.1660899654	49597.0	33306.0	63321.0	2.8479312E7	5479.206870278366	-0.9811155459889721	-934.3932171931344	8.80749243124046E-4	0.014479484491189791	1.399684479612336	1.2618742138097225	-0.8488559896437564	1.109210778930612	5.499366972344843	9.837042835141897	0.7141565768467059	0.940650406504065
ID298128	298128	20	0.9955611824989319	90.21408846239028	76.31022381500507	0.0	110.0	110	1.2207671943157619	1		49448.487854251085	49549.0	34492.0	65095.0	2.4427553E7	5566.599948320267	-0.9810454028294157	-919.5334826417532	-0.0027097849330038233	-0.0049378897721246645	1.3504660984966435	1.1154545892139378	-0.8659629743216581	1.21068675637286	4.6818292720481205	9.285122906478783	0.6824174490506407	0.934535104364327
ID305296	305296	20	1.0	90.20973043844671	76.17563781017942	0.0	146.0	146	1.2770976776358534	1		49563.64498141259	49810.0	33687.0	61791.0	2.6665241E7	5238.251076920906	-0.9810902693028531	-981.8169979053465	-0.004002404223669879	0.015773209778712625	1.4525775575327935	1.1322124518380556	-0.7936619953298517	1.2829549393973285	5.123870005348092	9.018178515895341	0.791717621144958	0.9414847161572056
ID310928	310928	20	1.0	89.9971519929148	75.27893416064174	0.0	174.0	174	1.36361156585663	1		49551.55464926594	49947.0	32264.0	61824.0	3.0375103E7	5816.10127110791	-0.9810029255614967	-879.9113071128597	-0.009773187763704958	-0.01608243133525897	1.5129801471502162	1.2598850487382964	2.3652068958263905	1.2008874529191216	5.8415920561899854	9.424656388880427	0.8264375439427442	0.9519752130131682
ID309400	309400	20	1.0	90.00748190944428	75.71925325150644	0.0	166.0	166	1.3724590978652438	1		49504.449438202224	49916.0	32812.0	59477.0	3.0841272E7	5428.148715662881	-0.9810690824592866	-945.258124259025	-0.009125636262539908	0.006187398100320509	1.5016369091807582	1.263107512941476	-0.8328771270939325	1.1888433041489905	5.917642074822242	10.314901267268564	0.6989215106705469	0.9460486322188456
ID332952	332952	20	1.0	90.12937337193145	75.42660763503228	0.0	288.0	288	1.3384143548834124	1		49495.868465430074	49919.0	33337.0	61262.0	2.935105E7	5399.519301324162	-0.981091571044377	-951.2571738417081	3.0868946187901335E-4	-0.0020907441712305066	1.4643946027503008	1.251746857273508	2.1877160231309456	1.1698807903859822	5.627701378786778	9.472975459228175	0.7880759680000177	0.952534191472245
ID278693	278693	20	1.0	90.30832109943113	77.07688730626181	0.0	12.0	12	1.2847750969927219	1		49138.272893772875	49437.0	33360.0	63014.0	2.6829497E7	5419.399540918526	-0.9810824755284344	-940.4591304324264	-0.01037198003287948	-0.022559122915805987	1.4436580927483507	1.2043647607561954	-0.7490739826575105	1.1986884204764576	5.1856606454867755	9.385839330423787	0.7397206210734704	0.9332763045337875
ID330919	330919	20	1.0	90.3431132502796	76.70497628970111	0.0	277.0	277	1.4538276949750948	1		49399.59312320914	49580.0	29014.0	64130.0	3.4480916E7	6471.325167528185	-0.9811209705852391	-793.4198112192198	0.006353446640144928	-6.005431843919702E-4	1.5467392437499818	1.3887533725971588	-0.9727588809921967	1.1137609270804993	6.640117251828634	9.921062666456379	0.8477527876589591	0.9607977991746903
ID297120	297120	20	0.9879668354988098	90.3978556943002	75.28195086469562	0.0	105.0	105	1.2549895208448778	1		49740.95393474091	50223.0	33126.0	60831.0	2.5915037E7	5047.669509268311	-0.9809853649424938	-1016.7817139696616	-0.0045296899666854564	0.010168646358131073	1.4885863182459675	1.0763946324656903	-0.749675190854455	1.3829373292544875	4.948004337261014	9.10999729584531	0.7492097828204506	0.9621072088724592
ID316065	316065	20	1.0	90.23359197149196	76.00521583238137	0.0	200.0	200	1.2513676099131659	1		49515.41472868213	50179.0	35877.0	59470.0	2.5549954E7	4943.958293342181	-0.9810745993075811	-1038.371038524961	-3.900818985847126E-4	-0.00841237237142913	1.4658354050178346	1.0892631294053863	-0.834016339396913	1.3457128635374025	4.919485580273915	9.342757617828207	0.7082382727331997	0.9409090909090914
ID320673	320673	20	1.0	90.06552382750752	76.30764643136274	0.0	225.0	225	1.3647206441740585	1		49370.70129870128	49815.0	34052.0	59748.0	3.0412352E7	5305.880757524753	-0.9811194174211535	-967.0485689792309	-0.016722349601538705	3.612043268097483E-4	1.497409154585409	1.2664388731984084	-0.7958648502578238	1.1823777572490979	5.851098308519013	10.304682640983636	0.6924334138084357	0.9276563677467977
ID286370	286370	20	0.9968355894088745	90.07137087136626	76.56167485157825	0.0	51.0	51	1.2586010089464879	1		49339.83908045977	49870.0	35491.0	61455.0	2.5755396E7	5262.536214943756	-0.9810734547733725	-971.9922563653407	-0.004565287503669997	0.008914839725925728	1.4196013863144394	1.1171412955365176	-0.9346349390132687	1.2707447052457788	4.976523094248097	9.633857784137188	0.6738068565403174	0.9257294429708219
ID311983	311983	20	1.0	89.65598497013575	75.7496746883781	0.0	179.0	179	1.3801541631250098	1		49475.57052297937	49879.0	33228.0	60623.0	3.1219085E7	5624.227848888155	-0.9810372274080913	-910.2098920787014	0.002934045467567966	-6.677333494840262E-4	1.5226762509032257	1.2671366156691422	-0.8147060860510004	1.2016669963397275	5.984185841125457	9.546504743409066	0.8251371693463123	0.9625382262996943
ID333486	333486	20	1.0	89.98386398843027	75.16798490824554	0.0	291.0	291	1.3552645486440293	1		49473.21746293245	49890.0	33189.0	62147.0	3.0030243E7	5906.352237600803	-0.9811553040669444	-872.2268051745089	0.006552871509433014	-0.010736022073580726	1.51468675437835	1.2485253047080918	-0.922500402168999	1.2131806609498295	5.770295163722241	9.202561923520687	0.8562299126133361	0.9657915672235478
ID280745	280745	20	0.9968189597129822	90.05739270679442	76.49278242862368	0.0	23.0	23	1.1165504233656678	1		49142.93187347926	49277.0	38740.0	61748.0	2.0197745E7	5131.139670414233	-0.9811997942924926	-999.7054725436658	0.01787966090652933	-0.018197404968738593	1.213775795878697	1.0499519697677806	-0.43074595736726096	1.1560298288188835	3.916575959561061	9.423795586758386	0.5541976801155941	0.8530020703933738
ID295081	295081	20	1.0	90.06279598711004	75.76954448947832	0.0	95.0	95	1.2220059233958183	1		49152.647773279394	50141.0	34044.0	58172.0	2.4281408E7	5538.677466555034	-0.9812281104439186	-927.7539854105321	0.02795174877233957	-8.636530979703621E-4	1.354891867926423	1.1275682000111118	2.8256603842725614	1.2016052491663662	4.691335524377156	8.985569248055358	0.7301551754471844	0.9417938931297712
ID324790	324790	20	1.0	89.36633509991616	75.79687520521159	0.0	246.0	246	1.5809559019877395	1		49776.00242718445	49826.0	31996.0	65504.0	4.1015426E7	6618.9897299324775	-0.9808555753007725	-770.5858825440913	0.01962669686493309	0.031994960479213595	2.0994740439668944	1.2253081130730963	1.5665766862693473	1.7134254001643499	7.852164423780141	12.961569372810388	0.5873325523801238	0.8782562466772985
ID329398	329398	20	1.0	90.28755375282911	75.22753205094865	0.0	269.0	269	1.3801541631250103	1		49508.57844690965	50063.0	32798.0	59744.0	3.1239913E7	5748.17582794708	-0.9811511924358389	-896.6696361713	1.7380069777914032E-4	-0.0045544892464038506	1.5476590838254733	1.2447261707697246	-0.8376526668283243	1.2433731371361931	5.984185841125461	9.864455539255014	0.7728028176247184	0.9466165413533835
ID296113	296113	20	1.0	90.21543084149233	75.84743245472639	0.0	100.0	100	1.4206681676678108	1		49491.24587706149	49838.0	31532.0	61751.0	3.3010661E7	6050.996290746251	-0.9810307762214089	-845.9887109694653	-1.5677387511180545E-4	0.010765966108137763	1.517983802883355	1.3530627698999296	2.3228133953581813	1.1218872003961964	6.340670303464149	10.199730241197557	0.7658922307472669	0.953538241601144
ID326321	326321	20	1.0	89.9879707816586	75.03585468813972	0.0	254.0	254	1.3468658029234544	1		49249.943333333336	50097.0	31663.0	59230.0	2.9549966E7	5478.600527478559	-0.9811577850782511	-936.2093987225215	-0.0026793124101647395	0.009349298472881778	1.5166265358888715	1.205425248590868	-0.5702818392815635	1.2581672216189226	5.698998271254505	9.694476029909739	0.7620083089653356	0.956140350877193
ID290995	290995	20	1.0	91.44868829380086	76.67799768930178	0.0	75.0	75	1.404064123935526	1		49197.258859784306	49898.0	30577.0	62366.0	3.1929021E7	5930.728695951869	-0.981220329707097	-866.8449397631053	0.04859883955037461	-0.035224166927666105	1.6295705274792358	1.280107153528726	2.1123903932609336	1.272995407444747	6.193323392364136	9.424934129131094	0.8761469927860149	0.9752994011976053
ID301747	301747	20	0.9912559390068054	89.83561106533783	76.67173399931458	0.0	128.0	128	1.1185811320880483	1		49260.899509803916	49536.0	36742.0	62399.0	2.0098447E7	5199.798002332514	-0.9812293378617192	-990.4596615195352	0.0013310473667477905	-0.007706471524466816	1.2826936667136948	1.0121264528792056	-0.5223836467958087	1.267325503710336	3.930835338054593	9.156618332497574	0.5891481133106353	0.8490759753593405
ID284862	284862	20	1.0	89.97599915992176	76.92400338021217	0.0	43.0	43	1.2999939204135569	1		49391.456014362666	49688.0	34612.0	64050.0	2.7511041E7	5531.313034786513	-0.981094655970941	-926.7869558010043	0.009855873839105467	0.002187791808775525	1.4515107342744482	1.1822122885213187	-0.9422722648061831	1.2277919527379988	5.309241925764192	9.533891422221894	0.7340099989214449	0.9323873121869791
ID281785	281785	20	1.0	89.95148912965938	76.71958428294388	0.0	28.0	28	1.281237389230426	1		49224.843462246805	49556.0	34455.0	65110.0	2.672909E7	5642.195253938738	-0.9811084141783203	-906.1807096405665	0.0010953536138959556	-0.003118361930260346	1.4532973005806875	1.1469448552598278	-0.7625165883639741	1.2671030293356684	5.157141888499698	8.966624903316548	0.8060480642531682	0.9410234171725933
ID289977	289977	20	1.0	90.5751349162093	74.47736171781712	0.0	70.0	70	1.3872613616838994	1		49540.19811320754	49817.0	32210.0	63567.0	3.1507566E7	6014.379804267491	-0.9811056217375322	-855.421267004391	0.005987810452152883	0.005549149364401406	1.4875496136409823	1.3121421534111346	2.132785196238369	1.1336802264707726	6.04597648126415	9.702581299451847	0.8070524059887785	0.9687738004569683
ID313017	313017	20	1.0	90.08359478420287	75.2944720249041	0.0	184.0	184	1.3491105808192376	1		49595.37913907288	50384.0	32771.0	58425.0	2.9955609E7	5504.283613677288	-0.9810890363709353	-934.9000224214004	1.6699061009561763E-4	0.008407979399679194	1.5590530604436468	1.1846947932495244	-0.8764147754209524	1.315995536848176	5.7180107759125764	9.492207146615218	0.7974811365656074	0.9494869771112869
ID283844	283844	20	0.9968320727348328	90.01757458646492	77.01169728703199	0.0	38.0	38	1.2675847133220621	1		49261.07677902625	49622.0	33676.0	64555.0	2.6305415E7	5526.486984850204	-0.9810853791319982	-924.6852025486996	0.0026876035667053482	0.008744251412182132	1.4465894888524067	1.1244328004589845	-0.905455237780991	1.2865059506107617	5.0478199867158144	9.441326358102806	0.7116192745142602	0.9423247559893513
ID309958	309958	20	1.0	90.0535341271847	75.12907930055941	0.0	169.0	169	1.3663825737253057	1		49507.11345218806	50337.0	32013.0	58450.0	3.0545889E7	5512.850595803696	-0.9811540486790645	-935.0622267599922	-0.003830265284857992	-0.00341209682980086	1.5407350494799976	1.2389159125817686	-0.7094256119623509	1.243615514041845	5.865357687012562	10.115108593206784	0.7203826866602135	0.9355572403335862
ID277704	277704	20	0.9944300055503845	90.12603134992096	76.23240537329	0.0	7.0	7	1.250762938406533	1		49133.41425818881	49434.0	35260.0	63049.0	2.5500242E7	5189.2023177800875	-0.9810673630548976	-981.2825092151924	-0.014312961874388633	0.007497053924593164	1.3697778722353873	1.1655342271202493	-0.7025383877322059	1.1752360766099286	4.914732454109399	9.490293663304174	0.6857257251536443	0.9357466063348422
ID279240	279240	20	1.0	90.43811501125083	76.00749526597245	0.0	15.0	15	1.3230657107830985	1		49280.262975778525	49629.0	34213.0	62485.0	2.8483992E7	5368.352581104991	-0.9811184488922066	-953.9942444928437	0.005005408781076895	-0.003473472257281048	1.4649345201005683	1.223258623440537	-0.9249222544952268	1.1975672944616518	5.4993669723448475	9.453725734757747	0.7732440159632913	0.9585749792874897
ID303818	303818	20	0.9936472773551941	89.85856255656174	75.92861409312444	0.0	139.0	139	1.2501579744347913	1		49500.57225433533	49614.0	34464.0	63623.0	2.5690797E7	5097.523490062438	-0.981000900197518	-1002.807010436961	-0.006695185108859613	0.003934757415855576	1.4481995115222865	1.10744688681267	-0.7326672751747584	1.3076920697211338	4.90997932794488	8.924609346492634	0.7746599396745338	0.9485766758494037
ID316628	316628	20	0.9911588430404663	89.95383885248391	76.37846981714516	0.0	203.0	203	1.1022307108317775	1		50557.47263681592	49943.0	36176.0	65501.0	2.0324104E7	6452.616151801628	-0.980677027478575	-795.3011051653853	-0.0031392751739289884	-0.004359383059083503	1.1290389920539188	1.1011851220777578	2.1999894426662596	1.0252944481520103	3.816760310106235	8.206706519505774	0.7121425670014447	0.9348079161816061
ID282837	282837	20	0.9968248009681702	90.05136481359267	75.9805720382587	0.0	33.0	33	1.2806468211468593	1		49340.68749999996	49698.0	35688.0	63059.0	2.6841334E7	5021.076960496816	-0.9809571511764503	-1012.4100134941652	0.009561283818022301	-0.0035131965484918558	1.4390437095353903	1.1559815363573451	-0.8200220580795136	1.2448673826313978	5.152388762335189	9.362367998581384	0.7386642376741336	0.9369057908383759
ID293590	293590	20	1.0	90.31454753769502	75.11099134395258	0.0	88.0	88	1.4110508976477851	1		49426.56990881459	49935.0	30613.0	61769.0	3.2522683E7	6005.425527853956	-0.981088179779437	-853.9282769158245	-0.013080334134141886	-0.01629772471254638	1.5747888172534994	1.303671449372997	2.3033547468687994	1.2079644898343802	6.25511403250287	9.481122163729902	0.874431130533484	0.9669360764144018
ID304854	304854	20	0.9957705140113831	90.16166115222201	75.31429091236534	0.0	144.0	144	1.1868328956098209	1		49295.81837606842	50421.0	35581.0	58346.0	2.3070443E7	5403.495919213318	-0.9811668615668128	-950.5728845361471	0.012758954788775355	-0.005135597466067002	1.288904790649304	1.1292759633515388	1.7088038042305085	1.1413550208082075	4.425160459164276	8.663818968849874	0.7408327090397638	0.9366197183098605
ID300759	300759	20	0.9936437606811523	89.71212006308939	76.74110496062727	0.0	123.0	123	1.2519719893784473	1		49359.00193050194	49699.0	35840.0	63226.0	2.5567963E7	5185.605507339771	-0.9811296076603137	-989.7883596593558	-0.001220878214894954	-0.005200400729786212	1.3978704601774765	1.1335949416180502	-0.8671635520488736	1.2331304673803585	4.924238706438411	9.132229855427736	0.7419852868282535	0.9530818767249303
ID279773	279773	20	1.0	90.00191428021328	76.8755270483611	0.0	18.0	18	1.2935770389038772	1		49309.263063063074	49490.0	33655.0	65139.0	2.7366641E7	5505.1939803242	-0.9811666643671755	-933.257351347114	0.032445632276632615	-0.02203635808910073	1.5259397252231655	1.1459571257676624	2.3666728027639707	1.3315853542085683	5.256957537954517	8.757313881636268	0.8613953063107426	0.9710272168568927
ID308447	308447	20	1.0	90.03931300249721	75.47188898733648	0.0	161.0	161	1.4121227177017959	1		49455.94680851062	49958.0	31098.0	62071.0	3.2542013E7	5976.332030647675	-0.9811259312443806	-860.345754515546	0.0023062997635099223	-0.0036006100272632626	1.5387506885789484	1.312866509014993	2.1855612608146173	1.1720541867835672	6.264620284831892	9.690451792646607	0.8383330070068858	0.9712601326455415
ID286948	286948	20	1.0	89.99763128067733	76.14330698863972	0.0	54.0	54	1.3092714255979632	1		49402.201058201084	49652.0	33821.0	64901.0	2.8011048E7	5476.043426570032	-0.9811149877546017	-937.37215899227	0.011789678762798645	0.01107099795553739	1.4567715847401421	1.186329327898358	2.2699539778047155	1.2279655829809806	5.385291944396463	9.471824112055828	0.7543134758154628	0.9473244147157188
ID328933	328933	20	1.0	90.28189073533886	75.80552985974107	0.0	267.0	267	1.349110580819238	1		49471.46500000005	49817.0	31781.0	61629.0	2.9682879E7	5696.619416818641	-0.9810358712489408	-898.5030455293522	0.002731663511120119	-0.009778637097005903	1.4619983606004068	1.270213911259696	2.1992048741876093	1.1509859462572838	5.71801077591258	9.606872969088453	0.7785575799465898	0.9450117831893174
ID318181	318181	20	1.0	89.85258533126682	77.83664370487357	0.0	211.0	211	1.3997472370879274	1		49176.78086419749	49568.0	30321.0	63721.0	3.1866554E7	6340.2765929361985	-0.9811320632566413	-806.6496406260974	0.007071682774801014	0.001653808634726546	1.4690904351972955	1.3433184402660008	-0.8591562966851496	1.09362783325329	6.155298383048021	9.822013182746495	0.8017850407944844	0.9550147492625364
ID288992	288992	20	1.0	89.94275372537132	75.42559150946234	0.0	65.0	65	1.2883030901706831	1		49551.9160583942	49882.0	33616.0	65421.0	2.715445E7	5649.018288162786	-0.9810195200215606	-906.7507542438847	0.0022254736253074317	0.0035370249765980634	1.4499095594352454	1.1691575013619642	2.3593511925401205	1.2401319392350731	5.214179402473895	9.061391569276227	0.7980057815738242	0.9522569444444443
ID331488	331488	20	1.0	89.972198521594	77.28072282895741	0.0	280.0	280	1.3247798972641862	1		49119.226804123675	49901.0	32633.0	60209.0	2.858739E7	5673.887342312693	-0.9812409397363911	-905.6604242370299	-0.018371062276986257	-0.004180262507522887	1.468061713942488	1.1837079987750214	-0.8857866535931896	1.2402228551819658	5.513626350838361	10.745130628717249	0.6001002341425412	0.9243027888446218
ID291567	291567	20	0.9968428015708923	91.12495629638744	75.30468002634447	0.0	78.0	78	1.259201916600178	1		49641.59655831742	50003.0	37498.0	63177.0	2.5962555E7	5321.425514778608	-0.9810875410775591	-967.8487903656181	0.008819303518529373	-0.0017014563067924472	1.449624977674121	1.1049178102404538	2.2338707017168735	1.311975392412809	4.981276220412613	8.886981864129341	0.7925777952171599	0.9527272727272728
ID325359	325359	20	0.9899762272834778	89.9367220321009	76.12168630510483	0.0	249.0	249	1.1056569880134373	1		48950.01980198025	49463.0	36118.0	59363.0	1.9775808E7	4739.4396266640015	-0.9812823915462695	-1082.9278424078566	0.008898406214976977	-0.01958782525628589	1.2942184529530525	0.9647474990838543	2.506370924488423	1.3415100367526955	3.840525940928813	9.821753773576914	0.5002907603410205	0.8541226215644816
ID322793	322793	20	1.0	89.9924193641216	75.0961040824329	0.0	236.0	236	1.3702525705574506	1		49493.91935483874	49958.0	33208.0	62874.0	3.068623E7	5463.343221863633	-0.9811030153581355	-940.6876827990716	9.064720825819226E-4	0.001107548291190259	1.5279949592442408	1.2394915024889395	-0.8999897865088597	1.2327595277385741	5.898629570164176	9.423993936158482	0.8346242359318078	0.9635093167701871
ID327914	327914	20	1.0	89.66946098451021	75.359115753232	0.0	262.0	262	1.3190572791622337	1		49364.47395833329	50276.0	33873.0	58478.0	2.8433937E7	5531.5914724834065	-0.9810752605507669	-925.2664735392409	0.0025955793636802476	-0.013895051870468135	1.428952991068573	1.2413148154099065	-0.7969333239713435	1.1511608282840842	5.466095089193232	9.760634089182183	0.7209928906650406	0.9311740890688258
ID321268	321268	20	1.0	89.76021801455856	75.44816973136379	0.0	228.0	228	1.3850784156239295	1		49407.06907378331	49782.0	31383.0	61175.0	3.1472303E7	6060.983144993937	-0.9810716176734867	-845.0126745792273	-0.0033146485357488896	0.0034988724919882523	1.5287008926002947	1.2670901593447472	-0.7518366943089598	1.206465760408742	6.026963976606101	9.422264288349636	0.8530959814675729	0.9620637329286805
ID326900	326900	20	0.996832549571991	89.97475297265689	76.24485545741292	0.0	257.0	257	1.2639988936534383	1		49390.87121212119	49705.0	32998.0	63738.0	2.607838E7	5342.014807850225	-0.9811214772298896	-961.0065983737321	0.00141032127282367	0.008876779249530155	1.4396687462771087	1.1560680005038846	-0.9050031874125346	1.2453149344585386	5.019301229728741	8.771061278837706	0.819877246576441	0.9428571428571441
ID294645	294645	20	1.0	89.95957391562521	76.06291675442318	0.0	93.0	93	1.3828920237073887	1		49310.59873617697	49900.0	31641.0	59223.0	3.1213609E7	5626.001034426272	-0.9811405502668851	-911.9534530430855	-0.007831387758792867	-0.005300566230322783	1.504564038863073	1.2960367525744534	-0.7282461628074461	1.1608961210971833	6.0079514719480365	10.266511192515164	0.7162926753686037	0.9461077844311381
ID306421	306421	20	0.9968279004096985	89.76991691079255	77.14367880493873	0.0	151.0	151	1.3524707618167107	1		49514.860232945146	50076.0	33155.0	61503.0	2.9758431E7	5354.648185184465	-0.981035293980199	-956.694172192128	-0.006047579811460511	-0.010230566026550033	1.4865617601800971	1.256652134791252	2.201862667662574	1.1829540721920122	5.746529532899632	9.703912871385166	0.7668699675061937	0.9595238095238096
ID285431	285431	20	0.996807873249054	89.83697972519174	76.29298331915449	0.0	46.0	46	1.2586010089464876	1		49299.71347248577	49619.0	34983.0	63508.0	2.5980949E7	5201.946525069735	-0.9809775858947322	-977.4666756192954	-0.0017369237214299982	-0.004422512949859442	1.4125782171758248	1.133916285300618	-0.6940240437802494	1.2457517679987544	4.976523094248094	9.059186267614093	0.7620044527216028	0.9364937388193209
ID323824	323824	20	1.0	90.45585223890863	75.45036135535217	0.0	241.0	241	1.39052935528587	1		49368.75427682735	49942.0	31863.0	61471.0	3.1744109E7	5749.817820651255	-0.9810859169932014	-890.7376936867662	-0.0027778873429726114	7.879789675073825E-4	1.5174158681400067	1.284609140418128	-0.8952094482646495	1.1812276749378434	6.07449523825126	9.726964374184213	0.8067991082206727	0.949479940564636
ID292605	292605	20	1.0	89.60525050544348	77.81516790932558	0.0	83.0	83	1.2020330824333598	1		48635.08805031443	49891.0	32392.0	57362.0	2.3198937E7	5736.273372348542	-0.9815639381285984	-902.818187234086	0.006628455195702552	-0.008158239814144605	1.2897395149010897	1.1515313468208446	0.17549747821141337	1.1200211947871077	4.539235487112629	8.844797872292073	0.7291497859613113	0.9307992202729042
ID299770	299770	20	0.9955664277076721	89.96076001818723	76.84593376232219	0.0	118.0	118	1.2287966122785927	1		49384.50100603615	49583.0	35636.0	64241.0	2.4544097E7	5263.437353545361	-0.9811700734211741	-977.7928879165928	0.009571959261882146	0.007757178781869288	1.3652915216533457	1.1325849026091488	2.341786013324537	1.205465054768175	4.743619912186809	9.286450410942248	0.6912263088243682	0.9275092936802981
ID287492	287492	20	1.0	90.01137938188114	76.15352884708372	0.0	57.0	57	1.349671191930414	1		49275.6699834163	49530.0	32306.0	64957.0	2.9713229E7	5848.35950126396	-0.9810520494804494	-872.4856243938489	0.003019248406332119	0.007789996975364221	1.4441961493196673	1.2928647816519585	2.0105141491184972	1.1170511950014952	5.722763902077092	10.147947937665567	0.6983276403878804	0.9362363919129094
ID296708	296708	20	1.0	90.32791948100846	75.67764540912223	0.0	103.0	103	1.4094416393051845	1		49542.56554878055	49922.0	31146.0	61778.0	3.2499923E7	6120.047587399356	-0.9810979109264734	-840.3423189554456	-0.004488841582522351	-0.012389018069951572	1.5301512599885196	1.3189089866391634	-0.7820238673057485	1.160164405193449	6.240854654009316	9.615643969766797	0.8481978803776808	0.960497439648866
ID332037	332037	20	1.0	90.1005467515941	75.45771757689641	0.0	283.0	283	1.285363768316623	1		49424.48717948719	49875.0	34805.0	61991.0	2.698577E7	5267.112166728515	-0.9811858643238378	-978.7383636233697	-0.006782135179332621	0.0035681037590480995	1.4959125506619848	1.1126484031027528	-0.9673849793944246	1.3444611491738578	5.190413771651314	9.2595371109668	0.7607348134350496	0.9389509888220118
ID310534	310534	20	1.0	90.02387912240413	75.22347098429366	0.0	172.0	172	1.3746620833888064	1		49591.511182108654	50137.0	31240.0	62155.0	3.1044286E7	5953.578448284256	-0.9811334910057464	-866.354850675445	-0.00340094618691592	0.004475908309192892	1.535996341953531	1.259765117680719	2.3364640041858236	1.2192720058651612	5.936654579480299	9.070642183034911	0.9067249660614092	0.9765441751368259
ID313600	313600	20	1.0	90.28338737977644	75.25523769154934	0.0	187.0	187	1.3647206441740591	1		49488.16019417478	50083.0	32575.0	62772.0	3.0583683E7	5749.478087107922	-0.9810638295617076	-891.8832163486217	0.003675953886031383	-0.002447646408932473	1.5932125151033307	1.19344992840187	-0.8480216577171149	1.3349638532693	5.85109830851902	9.47341710116227	0.8192829952555992	0.9639780736100235
ID314112	314112	20	0.9912732243537903	90.07136839570465	76.86619806641498	0.0	190.0	190	1.2164217086925333	1		49424.62372188141	49602.0	37117.0	63433.0	2.4168641E7	5068.50855184164	-0.9811366422572846	-1014.387007456331	-0.002449392959311124	0.01696113398272253	1.383036161749183	1.1161707150005966	-0.8672467731973352	1.239090170672005	4.648557388896495	8.249409895356784	0.8583853448743858	0.9741035856573694
ID329986	329986	20	1.0	90.31193569698425	76.17257968580752	0.0	272.0	272	1.4008277059767833	1		49378.25423728813	49738.0	28610.0	63870.0	3.2046487E7	6501.432330915512	-0.9810874044376887	-787.9764628245695	0.002687985681737874	-0.004580149058193786	1.4687494746153462	1.364150331800224	-0.9470367150259502	1.0766771376854678	6.1648046353770605	10.101027434804775	0.7592732174925603	0.9446467589220693
ID311564	311564	20	1.0	89.68493494076608	76.38606924321553	0.0	177.0	177	1.2616026850650475	1		49428.939278937374	49934.0	34998.0	60370.0	2.6049051E7	4930.313075162636	-0.9810926403871479	-1040.4373207205713	-0.013475972777250768	0.0019606964634582154	1.4718060196111145	1.1121847676018404	2.402893957983799	1.3233466798729054	5.000288725070671	9.615043084331928	0.6796768480579812	0.9179755671902273
ID334094	334094	20	1.0	90.00590388286786	74.81524268135256	0.0	294.0	294	1.3378490267251881	1		49448.46023688662	49982.0	34127.0	60742.0	2.922404E7	5362.947506485077	-0.9811076708559604	-957.6578884195319	-8.406725985405125E-5	-0.004746993039614688	1.5287043458258793	1.1888744125504436	-0.8048812690579469	1.2858417421453394	5.622948252622249	9.79018345087858	0.7372118223404444	0.9433811802232851
ID318728	318728	20	1.0	89.72706028456383	77.69634003625389	0.0	214.0	214	1.387806561689889	1		49171.2319749216	49459.0	31586.0	64226.0	3.1371246E7	5977.370084725943	-0.9811369261826483	-855.752342112489	8.504712403865618E-4	0.020863140806543858	1.5059393118145636	1.3197788981201404	2.1692747462598945	1.1410542432217892	6.050729607428666	9.659442873161403	0.8149171413696396	0.9710144927536233
ID297737	297737	20	0.9968298673629761	90.30619674715943	75.39621981695204	0.0	108.0	108	1.3502315702779686	1		49633.82255389715	49996.0	33797.0	63437.0	2.9929195E7	5565.69485920696	-0.9810710438826505	-924.4046478585055	-0.004627907753785193	0.006133506219375239	1.5051894901035308	1.224693151633874	-0.7896243537720666	1.2290339732000986	5.727517028241606	9.495312927972071	0.7982844859891062	0.9593949044585991
ID307466	307466	20	1.0	89.97371642316818	75.73282022870762	0.0	156.0	156	1.2355499795152927	1		49168.96039603964	50272.0	33173.0	59700.0	2.4830325E7	5780.304342856653	-0.981433794566959	-899.3074122466564	0.03187267636627252	-0.025837390802105977	1.4154512352243307	1.1206675711086784	-1.19892036405266	1.2630429145228341	4.795904299996506	9.598715108477501	0.6541150906032056	0.9065588499550769
ID298772	298772	20	1.0	89.84973322882688	77.11507889105187	0.0	113.0	113	1.1900156122269152	1		49378.74145299143	50006.0	35962.0	64764.0	2.3109251E7	5637.29034331291	-0.9810632369588375	-907.5924322922115	0.004432986282041882	-0.004386923656037309	1.2986972438776827	1.1223492669671338	2.26473649186115	1.1571239738830008	4.448926089986815	9.66435058457405	0.5985765554941934	0.8974113135186963
ID281365	281365	20	1.0	90.03817708806837	77.04363170061636	0.0	26.0	26	1.3658288218996333	1		49182.01623376626	49478.0	32290.0	63454.0	3.0296122E7	5775.256953680663	-0.9811107339033348	-884.6428165534652	0.016947987160896367	1.3870720918276251E-4	1.4903805694195253	1.2838756600832368	-0.9053661352248389	1.1608449445352833	5.860604560848027	9.818980358402559	0.7638700812310975	0.9470046082949299
ID321815	321815	20	1.0	89.7428009621473	75.89632199322547	0.0	231.0	231	1.389440878128626	1		49345.80564263318	49710.0	30700.0	59768.0	3.1482624E7	5803.2969241453975	-0.9811037912334901	-882.9695430107001	-0.0022274261246534666	9.888949891441988E-4	1.4921415219643275	1.3019973538692748	-0.7624759670451171	1.1460403644677022	6.064988985922224	10.041542090094207	0.7558559820811753	0.9536621823617337
ID295698	295698	20	1.0	90.00018102500583	75.09045319856642	0.0	98.0	98	1.3752122783611622	1		49510.39840000001	50143.0	31105.0	61046.0	3.0943999E7	5802.180496097332	-0.9811519563422393	-888.3931002347672	0.011519051539462836	-0.003688624396362274	1.5503097646297244	1.238221705893422	2.239301178169428	1.2520453786675623	5.941407705644816	9.829466426708477	0.7727505660617009	0.9419743782969111
ID309022	309022	20	1.0	90.01198502646751	75.65114326726459	0.0	164.0	164	1.3752122783611627	1		49463.967948717975	50173.0	31817.0	60852.0	3.0865516E7	5839.417629574256	-0.9810584347912169	-877.4622141052943	0.0016944326744731315	-0.001547779970886208	1.542301938672964	1.2418031966203473	-0.7461795230915417	1.2419858016716696	5.941407705644821	9.440508893931623	0.8377383705977395	0.9682416731216114
ID325918	325918	20	1.0	90.50994078868594	75.12915683072906	0.0	252.0	252	1.3121571937574947	1		49328.25396825393	49835.0	33246.0	59879.0	2.796912E7	5254.023674224205	-0.9812154366860337	-980.8373205065354	-0.031046692291252873	0.024403108993648323	1.4270102228624306	1.1649925502458134	-0.7561900946260358	1.2249093117044667	5.409057575219041	11.203778052785871	0.5415050043268428	0.913322632423757
ID284440	284440	20	1.0	89.92169788640567	76.48887830858844	0.0	41.0	41	1.2859521701640195	1		49349.81834862386	49529.0	35329.0	64812.0	2.6895651E7	5374.173321690926	-0.9810997613170225	-953.3442833942015	-0.003957265174712781	0.011624762563512232	1.4499638510243842	1.157818153464914	-0.9830961500630381	1.2523243366716856	5.195166897815822	9.843119815439607	0.6738198876242428	0.9192598822539957
ID305945	305945	20	0.9936470985412598	89.82012463934993	77.08655165091264	0.0	149.0	149	1.2306421151141682	1		49479.614770459106	49639.0	34560.0	65503.0	2.4789287E7	5765.103030588562	-0.98109374499843	-890.7467118722019	0.001351322786268256	0.0037473723711403126	1.4074400980176125	1.09039430062335	-0.797949479233426	1.2907625225232886	4.75787929068034	8.71887189607802	0.7865071773010633	0.9416745061147698
ID314660	314660	20	1.0	90.23243572391225	77.22355936572916	0.0	193.0	193	1.2675847133220617	1		49162.069288389546	50309.0	31631.0	63112.0	2.6252545E7	6293.38959255427	-0.9813217367500485	-820.8247808297048	6.403463424984603E-4	-0.0015549892192630065	1.3546947377516463	1.2116138351873622	-0.6173187762214032	1.1180911759250076	5.047819986715811	8.744893182350403	0.8294776811401199	0.961085972850679
ID319781	319781	20	1.0	90.27672420630182	75.79583597821117	0.0	220.0	220	1.232484854526829	1		49511.92231075699	50096.0	35123.0	59560.0	2.4854985E7	4910.395784701617	-0.9812297457456447	-1054.2019991346529	-6.470946260500737E-4	-0.0030399697547579935	1.4790967826784895	1.0359638997913942	2.5062535524702585	1.4277493481928534	4.772138669173927	9.399800490599466	0.6787121866321285	0.9322191272052005
ID289574	289574	20	1.0	90.583266304781	74.46333687473289	0.0	68.0	68	1.4259830690120594	1		49486.68656716417	50191.0	28822.0	63608.0	3.315608E7	6041.298818492474	-0.9811513982173521	-852.7955827654705	-0.006218212679963985	0.0014189042751465615	1.583387166228151	1.2831761739285674	-0.7986646746293039	1.2339592944439255	6.3882015651092905	10.026952945506666	0.7984551402197904	0.9627507163323786
ID328487	328487	20	1.0	90.20532761480513	76.6318638250475	0.0	265.0	265	1.4062175977837208	1		49356.65084226646	49840.0	30205.0	61291.0	3.2229893E7	5938.351317385948	-0.9810545502433763	-860.7916144874969	-0.01633455724810079	0.00767728891718277	1.5093374740843875	1.3247988327255427	-0.8378291794853604	1.139295594772822	6.212335897022214	9.883478688744532	0.7991809689899053	0.9695845697329377
ID276775	276775	20	0.9936462640762329	90.15314360424459	76.22086367173408	0.0	2.0	2	1.2250972663656903	1		49043.36016096579	49127.0	36093.0	62669.0	2.437455E7	5173.984500747383	-0.9811515759580023	-986.8386536332721	-0.0016890478520320356	0.00950086680457142	1.3100774474792265	1.1431428811925395	-0.7407493374575713	1.146031234619192	4.715101155199733	9.173592854998848	0.704079915441384	0.9358490566037739
ID278305	278305	20	0.9968271255493164	90.26347035960723	75.87820696950497	0.0	10.0	10	1.3005757033562715	1		49270.81964285714	49731.0	34114.0	60806.0	2.7591659E7	5130.1306693656	-0.9810173125167512	-992.6824166526794	0.013295681334341669	-0.007328491982265434	1.4411534679597626	1.1990356097847215	-0.6911639152661136	1.2019271622954648	5.313995051928727	10.200435478860582	0.6417909421508757	0.913398692810458
ID319265	319265	20	1.0	90.13392573422732	78.06030656460928	0.0	217.0	217	1.429691743855355	1		49131.25222551926	49753.0	29453.0	64013.0	3.3114464E7	6135.001087483197	-0.9811452331845392	-833.461066532612	0.009275101474139118	0.007825566698015098	1.5827570742336223	1.3234694250494865	-0.8644809709413968	1.1959151033462225	6.421473448260915	9.903557626891068	0.8227390088683214	0.9650000000000005
ID288035	288035	20	0.9968262910842896	90.0688599966775	76.41784748559705	0.0	60.0	60	1.2669877814719985	1		49285.89245283018	49499.0	34139.0	64470.0	2.6121523E7	5460.250159912787	-0.981034112643494	-933.7938785159424	0.014912660795761814	-0.005265247059581901	1.4342047773807813	1.1384093166185727	2.2977348062368264	1.25983225580129	5.043066860551319	9.363064266572868	0.7228839484746096	0.953279424977538
ID280361	280361	20	1.0	89.98292912635956	77.04904823161363	0.0	21.0	21	1.3247798972641867	1		49227.703448275824	49633.0	33647.0	64133.0	2.8552068E7	5568.27834326783	-0.9811139077878019	-918.5355328018074	0.0037084211672457983	0.007948026894371237	1.4866338174757938	1.1945956234320756	-0.8651962128772399	1.2444661509847925	5.513626350838364	9.368715297693413	0.7893818058659731	0.9531635168447009
ID315689	315689	20	1.0	89.99385500920623	77.38868638069573	0.0	198.0	198	1.345742009817538	1		49363.063018242145	49603.0	32085.0	65503.0	2.9765927E7	5896.381059374556	-0.9809766055378393	-863.4102307495892	-2.4154192545430286E-4	-0.0059449697572977805	1.4625834573127243	1.260319671279246	2.3914573542502815	1.1604860978073739	5.6894920189254545	9.20613873422342	0.8435839842945814	0.9606741573033701
ID283444	283444	20	0.996837317943573	90.11679993340397	76.18169981960595	0.0	36.0	36	1.270565165857306	1		49311.121268656774	49631.0	33736.0	64102.0	2.6430761E7	5357.786935568513	-0.9810297336724627	-951.9150146201256	-9.379797125975726E-4	0.005846315822627991	1.4311293962466882	1.1341120669455445	-0.7964682100840372	1.2618941619244806	5.071585617538418	9.37703511212448	0.7248072706197514	0.9425795053003536
ID294197	294197	20	1.0	89.98292300040376	75.6316632037887	0.0	91.0	91	1.371907798747654	1		49369.68378812195	50203.0	31243.0	58703.0	3.0757313E7	5589.769863468209	-0.9811331337169392	-918.5960727478971	8.600518294052947E-4	-0.0022858458198706474	1.5458298030751716	1.2292244894947773	-0.8254486357717079	1.2575650878144498	5.912888948657723	9.619911499070296	0.8029110468835587	0.9598765432098767
ID277302	277302	20	1.0	90.17442305990195	77.01533092337833	0.0	5.0	5	1.3372834595780672	1		49117.48817567567	49481.0	33109.0	63078.0	2.9077553E7	5519.178413060218	-0.9810854167326029	-923.2126670604736	-0.002313514575135888	0.002619669879786096	1.458719313745571	1.270580401627639	2.2332427997218858	1.1480732048730817	5.618195126457719	9.666371157373181	0.755578774681966	0.930708661417323
ID332599	332599	20	0.994464635848999	90.510216810143	75.80788835914983	0.0	286.0	286	1.3457420098175417	1		49210.65224625624	49898.0	32355.0	60646.0	2.9575602E7	5542.561072632919	-0.9812143554272565	-927.5053470108389	-4.077672701083808E-4	0.007155070078856023	1.502637617124238	1.2206126022521255	-1.0905147667131196	1.2310520261315951	5.689492018925484	9.232475912044682	0.8387779210289885	0.9583666933546839
ID324400	324400	20	1.0	90.05198657033982	75.03792793178057	0.0	244.0	244	1.3507917161515877	1		49437.38943894394	50028.0	33606.0	60730.0	2.9959058E7	5320.84862089063	-0.9810824203621789	-963.7059599290011	0.0022259802504752684	0.004242957637329572	1.551780450996301	1.198606729548348	-0.7323072733956748	1.2946535446042704	5.732270154406118	9.289345617534497	0.8347689199093637	0.9594272076372314
ID290610	290610	20	1.0	90.67622121421624	76.0598136486315	0.0	73.0	73	1.411050897647785	1		49286.29071537286	49525.0	33257.0	62793.0	3.2381093E7	5679.75336809337	-0.9812373774646013	-907.6265549801864	-0.0013967880396719523	0.004522129026378116	1.4903200315573357	1.3559436716080537	-0.9087977545111614	1.0991017272789223	6.255114032502867	9.66008771934691	0.8423313318490686	0.9648093841642235
ID301363	301363	20	1.0	90.00098724990498	77.09367779171798	0.0	126.0	126	1.2549895208448727	1		49462.27307692308	49701.0	34190.0	64790.0	2.5720382E7	5447.657156577757	-0.9812096994834102	-948.249026263205	-4.694019864134804E-4	-0.003595670965490625	1.4722630272298183	1.098839897356279	-0.8903422953338522	1.3398339746963734	4.948004337260974	8.695020221252955	0.8224296196845159	0.9515539305301646
ID312627	312627	20	1.0	90.26786704486668	75.32798859660845	0.0	182.0	182	1.3674894046672101	1		49589.96925566341	50351.0	32662.0	60405.0	3.0646601E7	5608.045242896944	-0.9811341243781855	-919.7371738723323	-0.020699200013288243	-0.008351517856445067	1.4894881768733286	1.2913347469991454	2.315010612185014	1.1534485386803537	5.874863939341599	9.823692036774691	0.7649942983962554	0.9596273291925468
ID320307	320307	20	0.9968131184577942	89.663244223955	76.90512254935557	0.0	223.0	223	1.163660392192492	1		49155.89508928575	49724.0	34905.0	59187.0	2.2021841E7	5105.361064796938	-0.9811029476296766	-999.768976571326	-1.9591505619623314E-4	-0.0023194461010184924	1.3569496488833916	1.039202506151637	-0.6143262775308891	1.3057605624032147	4.2540479172416585	9.231332092865326	0.6273118505804003	0.8706225680933843
ID327487	327487	20	1.0	90.21048956641245	75.35402680899497	0.0	260.0	260	1.391616981072244	1		49383.4028213166	50037.0	30679.0	60937.0	3.1506611E7	5897.725315370749	-0.9812069363336469	-874.3584085041315	0.004250088253517997	-0.0022537549076744024	1.5806577276761298	1.2395145897623236	-0.7728886449058151	1.2752231726285854	6.084001490580294	9.50740587666139	0.8458144620990838	0.963130173062453
ID330553	330553	20	1.0	90.37721270927628	76.47144462516317	0.0	275.0	275	1.3927037574823702	1		49412.174454828644	49918.0	30960.0	60465.0	3.1722616E7	5940.945527741339	-0.9811221305303013	-864.5268470882586	-0.0018668361795921996	0.0030266561620096643	1.485006580633239	1.3397581629438173	2.251884031395836	1.1084139076042434	6.093507742909318	10.774161393330262	0.6596450041690247	0.9256317689530693
ID286009	286009	20	0.9968376755714417	89.90201844794741	76.75039044281989	0.0	49.0	49	1.275912435916351	1		49313.6189591078	49679.0	33769.0	65220.0	2.6530727E7	5747.798336956636	-0.98114239013383	-892.7723709687182	-0.0014075796885607398	0.00960212020263203	1.4657937884109953	1.137278632454951	2.2339232822419417	1.2888607475609606	5.114363753019044	8.982321966133366	0.79657054144055	0.946350043975373
ID282427	282427	20	1.0	89.91369065383438	76.7102567584884	0.0	31.0	31	1.3115805480720948	1		49211.52724077325	49584.0	34148.0	64651.0	2.8001359E7	5510.8080099230465	-0.9810997029300068	-927.0989127692613	0.008485876433660038	0.0025784178479102736	1.4874959551818598	1.1930853564330821	-0.7572011504042696	1.246764070283257	5.404304449054516	9.36214389453772	0.7748168327169598	0.9435684647302911
ID333127	333127	20	1.0	90.26647128491946	75.86333126295888	0.0	289.0	289	1.413193724846808	1		49474.80547112457	49703.0	31404.0	62123.0	3.2554422E7	6069.98945998201	-0.9810257161479321	-842.8322647860087	0.021325336780277954	0.00988111083987552	1.5058669863894678	1.343475303033539	-1.1059233865718998	1.1208743346373782	6.274126537160929	10.061480262466663	0.7788240933687043	0.9565217391304353
ID309580	309580	20	1.0	90.27381774345005	75.64640195628326	0.0	167.0	167	1.3910732744755696	1		49452.954898911325	49948.0	32014.0	59887.0	3.179825E7	5575.385967904749	-0.9811284468426815	-922.2858117633338	0.006336097365947877	0.0033125780412975895	1.5103995331085087	1.299703244927066	-0.7950026294983046	1.1621110734345101	6.079248364415782	9.734106793513483	0.8062459339558918	0.9523454951600898
ID311117	311117	20	1.0	90.60170240305756	75.08913963320329	0.0	175.0	175	1.3190572791622337	1		49516.361445783106	50299.0	32011.0	60188.0	2.8769006E7	5680.959677623741	-0.9810939200605867	-904.6198388018983	-0.0033194028392376667	-0.011894797589189845	1.5049716963600985	1.162132296958145	2.211687289869675	1.2950089248008407	5.4660950891932325	11.165145060286532	0.5510085104803502	0.9019607843137251
ID322388	322388	20	1.0	89.95020111106359	75.11453339507685	0.0	234.0	234	1.2812373892304272	1		49412.542279411806	49937.0	35234.0	59627.0	2.6880423E7	5466.24154396727	-0.9811586730367468	-941.469244216488	0.008853764215729979	0.0011371152490063153	1.5041797305083136	1.1160581391271556	-1.162905280503137	1.347761086787736	5.157141888499708	9.551568012103028	0.7103454442298732	0.9019118869492946
ID323408	323408	20	1.0	90.14512252659678	74.85598687309383	0.0	239.0	239	1.3845321413310883	1		49474.59621451103	50127.0	31045.0	62213.0	3.1366894E7	5881.347550425464	-0.9811194565294927	-874.2644254785603	-0.005309937206781688	-0.00373055754553158	1.56703103668647	1.246312952727213	-0.7868711050875423	1.2573335078139514	6.02221085044158	9.411864989849883	0.8543079416213348	0.971625766871165
ID286556	286556	20	0.9913326501846313	89.81386298964536	76.30130641803936	0.0	52.0	52	1.2026622544641083	1		49368.92901878914	50099.0	35889.0	61795.0	2.3647717E7	5342.371682277813	-0.9810520847796921	-956.9301411212506	0.012590848682317421	-0.00836042653671382	1.372150038343999	1.077315432733145	-0.9587522034316027	1.2736752827004993	4.543988613277154	10.196454397983677	0.5492230251176109	0.8893023255813949
ID293212	293212	20	1.0	90.11655314242675	75.4801331383438	0.0	86.0	86	1.370252570557451	1		49377.33974358974	49769.0	32346.0	62327.0	3.081146E7	5893.2968203272185	-0.9810214020914368	-866.1911178063943	-0.003045788480550257	0.003704047184418315	1.4906378772092306	1.2885900386621234	2.500185863068601	1.15679761016691	5.89862957016418	9.551402278816486	0.8125062571292354	0.9612703330751363
ID317790	317790	20	1.0	89.77418535158091	77.69632040340797	0.0	209.0	209	1.4318066736266948	1		49178.056047197664	49631.0	30122.0	59887.0	3.3342722E7	5779.53001261531	-0.9810835295949254	-882.6219209707291	4.6682646630996367E-4	-0.004720023433271344	1.5123352153416314	1.3449705229555122	-0.9745620721926623	1.124437442701973	6.44048595291897	11.391916694632197	0.623641346374511	0.9344827586206894
ID278874	278874	20	1.0	90.15713540758411	77.23910114261143	0.0	13.0	13	1.335018795023989	1		49054.551020408144	49697.0	33287.0	61519.0	2.8844076E7	5594.948669629698	-0.9811082736714821	-910.6646673073095	0.006937294534477708	-0.007245304290375859	1.5159054479012863	1.20657070397043	2.4421837286138675	1.2563751489348587	5.599182621799644	9.240033225762927	0.8241142635301899	0.9500000000000003
ID288602	288602	20	1.0	89.98690261631467	75.60970616484276	0.0	63.0	63	1.3075369076022256	1		49448.853873239386	49801.0	33229.0	65054.0	2.8086949E7	5673.375660109747	-0.9810264575426203	-901.3157935188566	-0.0014351989526019437	0.010776869289662492	1.4657695545288743	1.200404024983293	-0.8866999696678867	1.2210635119698758	5.371032565902918	8.93468416254355	0.8454914879867849	0.9617021276595754
ID308058	308058	20	1.0	89.97416341225843	75.0569982382946	0.0	159.0	159	1.377959957980463	1		49557.166931637505	50212.0	31042.0	61884.0	3.1171458E7	5939.686752590978	-0.9811275103173457	-867.4993965949416	-0.0015226693410900392	0.0033180448315889705	1.5270953726822163	1.2472299317341184	-0.784048011058878	1.2243896123940672	5.9651733364673944	9.559555489060157	0.8202713350746083	0.9587471352177244
ID280923	280923	20	1.0	90.03108066351729	76.05922507068581	0.0	24.0	24	1.2871281669074153	1		49369.52737226277	49831.0	34221.0	62978.0	2.7054501E7	5339.019927074549	-0.9809905145281591	-954.3811864177104	-0.004512314747205733	7.721227774889621E-4	1.468801471089985	1.1392158939126462	2.1950140411177896	1.2893091458243042	5.204673150144863	9.007651569861599	0.8060837534217284	0.9588441330998247
ID331109	331109	20	0.9955663681030273	90.02413095058222	77.03682761882615	0.0	278.0	278	1.2507629384065284	1		49161.28185328183	50218.0	33011.0	57497.0	2.5465544E7	5708.1080255910565	-0.9811175271950274	-895.0002916883551	-0.016849184353863504	-0.02459635779090629	1.3682275428306325	1.1765041615652603	2.8255053820135783	1.1629602236258112	4.9147324541093615	9.97416040589135	0.6208076333032836	0.9038461538461542
ID333668	333668	20	0.9944405555725098	89.78048860321651	75.62477617444503	0.0	292.0	292	1.2865403029046536	1		49480.87978142078	49867.0	34960.0	60739.0	2.7165003E7	4873.315803790818	-0.9810732968555146	-1052.6144738575524	-0.004550357046483494	4.701422728453402E-6	1.4569952434693811	1.1505465625823843	2.1894319471206805	1.2663505249185025	5.199920023980346	9.8395456674596	0.674926432087423	0.9471861471861469
ID316263	316263	20	0.9909622073173523	89.99523864394973	76.43837279198166	0.0	201.0	201	1.2195272070030607	1		49174.91242362522	50059.0	34265.0	57744.0	2.4144882E7	5399.3341795179385	-0.9812531237661605	-953.4227771351553	-0.001002347983589566	-0.02048453209205497	1.3030198333486647	1.2014279258041658	1.4950543428410188	1.084559302611931	4.672323019719082	9.107194758208209	0.7079025484352903	0.9238721804511291
ID326496	326496	20	1.0	90.13774936872247	75.12795764675441	0.0	255.0	255	1.3943323338612095	1		49398.878504672975	49897.0	33127.0	61415.0	3.171408E7	5881.408617043139	-0.9810571737271614	-869.9920277473886	-0.004532461514073378	0.005587780076999093	1.5652642638943932	1.2568615757894837	2.3720564514122895	1.2453752219381755	6.107767121402873	9.490807543447998	0.8520910433126601	0.9749620637329288
ID292193	292193	20	0.9911790490150452	90.18723172538559	77.01901221541343	0.0	81.0	81	1.2232433980657105	1		49299.202020202065	49609.0	34521.0	64260.0	2.4403105E7	5545.507442345861	-0.9810469893951944	-920.3228323231657	0.004648962628201608	-0.00441297633116629	1.3603165152669623	1.1190338541372165	2.314213062907843	1.2156169451332433	4.70084177670616	8.72909383818862	0.7752596366937708	0.9419047619047611
ID291171	291171	20	1.0	91.7041486662987	77.28492176501629	0.0	76.0	76	1.4008277059767784	1		49169.082170542606	49955.0	29170.0	64057.0	3.1714058E7	6315.746294680109	-0.9812682316466859	-815.654772481063	-0.014727228338867044	0.0021312725965385504	1.5397657305305803	1.2677400682195485	2.3325333734937734	1.2145752659636866	6.164804635377018	10.065866217122892	0.764586937759463	0.961452928094885
ID296303	296303	20	1.0	90.25701928532715	75.92905122921042	0.0	101.0	101	1.3894408781286265	1		49551.62852664576	49840.0	32829.0	60393.0	3.1613939E7	5592.051724662809	-0.9811622762841996	-923.0583752628548	0.0035993184698142953	0.0025393702705533215	1.5123870861728286	1.2805682050404281	-0.635265188699554	1.181028140648769	6.064988985922229	9.658488228817438	0.8169990862913666	0.9558052434456928
ID320879	320879	20	1.0	90.33244744296836	74.9195394920139	0.0	226.0	226	1.421732737444525	1		49431.18290854571	49955.0	30055.0	60331.0	3.2970599E7	5841.721133478482	-0.9812079171415046	-883.6419044610016	0.00516890817149566	-0.0021955352086053407	1.5909938782874997	1.2919001062006041	-0.8569663260632392	1.2315146276800852	6.350176555793178	9.97020311694585	0.802763563702338	0.9590811198851404
ID307051	307051	20	1.0	90.36341806768075	75.2511556271098	0.0	154.0	154	1.2818276852254535	1		49644.74491682068	50375.0	33750.0	60273.0	2.6857807E7	5244.70935868083	-0.9812614248481089	-991.3568559348867	0.0028824202451119205	0.016919582042360055	1.5316138455489128	1.0884951488105623	-0.711598874510735	1.4070929459102892	5.16189501466422	9.297809079429777	0.7503394542727684	0.9226847918436701
ID313204	313204	20	1.0	90.07128766996173	75.51336351218652	0.0	185.0	185	1.4099782628309316	1		49577.736762481094	50236.0	30284.0	61316.0	3.2770884E7	5901.997348894575	-0.9811061757934174	-872.3963141809807	-0.007129142217875899	0.006760835614476317	1.5324983876932177	1.3126323227217396	-0.8735146830698636	1.167500114971713	6.245607780173837	9.643704441023562	0.8439112724471313	0.9697416974169751
ID297334	297334	20	0.9968238472938538	89.74227268408465	77.54045014619473	0.0	106.0	106	1.2970810914780881	1		49344.402504472295	49998.0	33231.0	60215.0	2.7583521E7	5286.262229854799	-0.981079994634927	-968.0601708133134	0.004739119533048821	0.018588944224121065	1.4234610398003833	1.2039251055423978	2.253912871427465	1.1823501588656373	5.2854762949416125	9.873192495597598	0.6813633735486505	0.932885906040268
ID301937	301937	20	1.0	89.76912529543864	77.074410625583	0.0	129.0	129	1.288890150164772	1		49088.7098540146	49874.0	33322.0	61837.0	2.6900613E7	5738.168192261492	-0.9812147131308732	-893.6851886074334	0.012782043354344673	0.003654021994653198	1.4641776441839844	1.1505589515756154	2.05900803351731	1.2725794207927275	5.21893252863839	9.351380937307301	0.7499633645383695	0.9506493506493495
ID298355	298355	20	0.9936257004737854	89.9015506470851	76.2000245784048	0.0	111.0	111	1.220147358178156	1		49436.513238289175	49699.0	36147.0	64172.0	2.4273328E7	5295.679610789396	-0.9811976547856469	-974.3177285778447	0.011539314915566902	-0.0023449150190202844	1.3538766312634551	1.1053407414385623	-0.46338290676688576	1.2248500218144787	4.677076145883606	9.191427967345307	0.6956941133532828	0.9136490250696385
ID295288	295288	20	1.0	90.268273557866	76.0120818114826	0.0	96.0	96	1.2300272551631695	1		49402.6566866267	50017.0	34302.0	60427.0	2.4750731E7	5139.437941049606	-0.9811401155594991	-1000.1305171492772	0.009843677772276791	-0.02447242488804678	1.458230145120473	1.0836967724475546	2.444865909761287	1.3456071681629411	4.7531261645158605	9.343503178863502	0.6841789855777238	0.9310986964618251
ID279418	279418	20	1.0	90.33294996423663	76.31736520085565	0.0	16.0	16	1.3259214570600348	1		49218.38898450946	49772.0	34974.0	62008.0	2.8595884E7	5452.977195689166	-0.9811107924792069	-937.6225068594701	-0.010614310013307236	0.004965869485677829	1.465527887664704	1.200796073878794	-0.9278295402600685	1.220463590400306	5.523132603167423	9.855087743234405	0.71461864578735	0.9447154471544722
ID290170	290170	20	1.0	90.73473344860732	74.87337625298439	0.0	71.0	71	1.3735610322843197	1		49612.16159999998	49917.0	32849.0	64465.0	3.1007601E7	5863.148280907424	-0.9810354757501359	-875.4473403071578	0.004963761525093367	0.005444761275394427	1.482488055972585	1.2938868293101562	-0.9118774518769295	1.1457633097347337	5.927148327151269	9.16452763801621	0.8868200206086111	0.9711838006230524
ID315269	315269	20	1.0	90.34344668292593	76.26862153068026	0.0	196.0	196	1.3253508000690841	1		49508.85517241384	50043.0	34774.0	61342.0	2.8715136E7	5378.563034952517	-0.9811426399679206	-957.8508176872087	-8.893469153817638E-4	0.03610608466737775	1.4229589257326891	1.2589761587340025	-0.6618000573045715	1.130250891457376	5.518379477002906	10.332926205355479	0.6494934419691327	0.932530120481928
ID304007	304007	20	0.9955591559410095	90.08666591366412	76.64241304723096	0.0	140.0	140	1.2453076827255758	1		49420.79182879384	49473.0	35093.0	65475.0	2.5402287E7	5638.440709535115	-0.981042950578533	-907.1893773635519	2.414950025572514E-5	-0.0012963905763323036	1.449020756211615	1.0789832117240417	-0.7719929961739944	1.3429502335780674	4.871954318628745	9.302011988571248	0.7075534969852039	0.9284420289855075
ID310151	310151	20	1.0	90.19762487543817	75.69314732587486	0.0	170.0	170	1.3457420098175414	1		49482.13333333331	49970.0	32954.0	60688.0	2.968928E7	5485.544397576708	-0.9811072555289834	-936.8716844033319	-0.006067736712458762	-0.004451183042734242	1.4712724190453492	1.2472806634288303	-0.8300859864911926	1.1795840841473126	5.689492018925483	9.144102667388434	0.8550690154037722	0.96923076923077
ID312192	312192	20	1.0	89.9786549375073	75.01585086277157	0.0	180.0	180	1.374662083388807	1		49568.602236421684	50067.0	33271.0	60350.0	3.1029945E7	5690.773921632365	-0.9810985022387815	-904.2358661018634	0.007625275047515476	-0.003881182924590668	1.5727082563336574	1.2170625581656682	2.2489042508580104	1.2922164483508647	5.936654579480304	10.338405673997999	0.697982453677156	0.9390977443609032
ID324994	324994	20	0.9912506937980652	89.52365728000807	77.08705149385145	0.0	247.0	247	1.1459735590534323	1		48834.581018518526	49884.0	35958.0	58714.0	2.1096539E7	5125.925005576489	-0.9813872699148035	-1004.6517717515138	0.03230328763093543	-0.05128277484831243	1.359374132005252	1.0188391223334323	2.145722399647786	1.334238254310354	4.125713510799733	10.349275304470043	0.48404869267602907	0.8306220095693748
ID285059	285059	20	0.991580069065094	90.16761618572264	76.9956683104766	0.0	44.0	44	1.2723500861929986	1		49317.96992481204	49912.0	35822.0	60715.0	2.623716E7	5153.12951693462	-0.9810558814890017	-991.2506221653315	-0.01173584662346792	-0.0030013657726808115	1.4490457027040566	1.121527295006947	2.246581030643012	1.2920289226621817	5.085844996031949	9.610555918718942	0.691951991931412	0.9469026548672563
ID329602	329602	20	1.0	90.31908963550785	75.75728377005576	0.0	270.0	270	1.3613906986402524	1		49443.75980392151	50217.0	31937.0	59796.0	3.0259581E7	5670.486879411363	-0.9811956072601727	-909.9497623210715	6.338861862813975E-5	6.561659864728409E-4	1.5566628576761294	1.209967406496738	-0.8751762882468372	1.286532884537106	5.822579551531926	9.389007271066141	0.8300150058907058	0.9683794466403163
ID308623	308623	20	0.9944607615470886	90.01053981761221	75.98247082437494	0.0	162.0	162	1.151899345205821	1		49240.022883295154	49854.0	37720.0	59709.0	2.151789E7	4792.7675686773155	-0.9812711819220589	-1076.565721186128	-0.005643518888657637	-0.0052014394443378525	1.3805448156268507	0.9847474289772219	-0.6099651776144182	1.4019278192589055	4.168491646280409	9.35336054827399	0.5987609217635709	0.8648915187376731
ID284040	284040	20	1.0	89.9694237570945	76.61894334807666	0.0	39.0	39	1.266390568249342	1		49297.28490566039	49693.0	35060.0	64587.0	2.6127561E7	5501.264711092432	-0.9811974327002467	-935.2542811740503	0.0010707338897625635	0.0018310678803649498	1.428957741827942	1.1390196399512806	-0.8073706680566	1.2545505728848212	5.038313734386798	10.69524477152226	0.5534948888781824	0.9067579127459366
ID282005	282005	20	1.0	90.25338003999627	76.96942342162407	0.0	29.0	29	1.3029002372992455	1		49181.41385435167	49538.0	33702.0	63747.0	2.7689136E7	5470.993145440683	-0.9811415628921969	-935.3858813382008	-0.007846449760030013	-0.002497819204567455	1.4438869033814659	1.1946368228551556	2.2666633749158747	1.2086408821139534	5.33300755658677	9.39922676572253	0.7585737463771992	0.9396984924623114
ID300950	300950	20	0.9826247692108154	90.01225893664119	76.23198556621668	0.0	124.0	124	1.2032910975159496	1		49943.253638253685	49907.0	36267.0	65497.0	2.4022705E7	5774.830114935585	-0.9809104307810782	-888.7934379950474	0.007094213642409286	0.003913555252914427	1.2921352898701843	1.1221649403572755	2.3656593737639664	1.151466458628438	4.548741739441679	8.968746005024158	0.7106204380360006	0.9228543876567018
ID321426	321426	20	1.0	90.29630725067115	75.4221387619193	0.0	229.0	229	1.401907342133947	1		49330.464615384684	49825.0	30753.0	61018.0	3.2064802E7	5882.143688520179	-0.9811449299093313	-872.7996935768671	-0.002391004834452315	-0.00438256925921463	1.5188796322076226	1.306628345675821	-0.9334408936881268	1.162441973063136	6.174310887706097	9.392874268382146	0.8794301268757498	0.9701269604182227
ID302483	302483	20	0.9923838376998901	89.74169725248954	77.57565866706285	0.0	132.0	132	1.2032910975159465	1		49240.87656903766	49787.0	35713.0	60587.0	2.3537139E7	4986.697482440512	-0.981118626088114	-1026.196848291379	-0.0011705827956291555	0.005262362316911938	1.3729290918523023	1.0763037585342858	-0.6508534734406585	1.2755962998047705	4.548741739441655	8.85142355919823	0.7295833220204498	0.9291262135922329
ID277917	277917	20	0.9936356544494629	90.1864320091924	76.58912608187602	0.0	8.0	8	1.2355499795152913	1		49138.61188118809	49472.0	36129.0	61905.0	2.4814999E7	5065.6516824701375	-0.9810701593441923	-1005.4735798972409	-0.003979060317555564	-0.004600677065200049	1.3563157548117255	1.155322974765891	-0.8060910630380541	1.1739710751329624	4.795904299996495	9.221822853498805	0.7086745255357684	0.9156079854809439
ID279965	279965	20	0.9944354891777039	90.22285819175492	76.84331543237872	0.0	19.0	19	1.1266673660156803	1		49267.21002386634	49455.0	38434.0	62113.0	2.0642961E7	4953.8682120141775	-0.9809985213108672	-1026.8912888661073	0.015910631602081112	0.0019416351104128713	1.2241468584765784	1.0526301939653244	2.2768729421791316	1.1629410456725926	3.9878728520287843	9.766987747893864	0.5253271917504483	0.908008658008657
ID283032	283032	20	0.9968217015266418	90.09974293137044	76.36440234442587	0.0	34.0	34	1.2765051943389991	1		49270.12962962961	49451.0	35142.0	63827.0	2.660587E7	5180.605895561982	-0.9811131992359973	-988.0839948872087	0.002874916517437725	0.01014694307561724	1.4201634564300876	1.1472728942018786	2.291280872998263	1.2378602018816545	5.119116879183576	9.52699083047725	0.7087505599522808	0.9300518134715038
ID331672	331672	20	1.0	89.55209768824984	77.26477286867394	0.0	281.0	281	1.3647206441740538	1		49242.37987012989	49796.0	31594.0	59185.0	3.0333306E7	5672.098422310268	-0.9810807914134946	-900.3825696915577	-0.0032846073849913753	0.005171697776217834	1.5055206693299774	1.2666726100153238	-0.9862965326962292	1.1885633725921998	5.851098308518973	9.673123737763863	0.7858031629323843	0.952049497293117
ID276378	276378	20	1.0	90.4990475886726	77.19562066189069	0.0	0.0	0	1.3350187950239893	1		48829.030560271654	49119.0	31341.0	61160.0	2.8760299E7	5543.657129838945	-0.9811125646286907	-915.0768788114133	-0.01577072269420374	-0.011517088907411394	1.4172828288577397	1.3003898749328617	-0.4826254510880912	1.0898906983037784	5.599182621799648	9.140856818153702	0.8420942155546768	0.9523039611964439
ID318362	318362	20	1.0	89.91546017366026	77.50048349992124	0.0	212.0	212	1.4067554511588214	1		49158.37155963308	49640.0	30144.0	62207.0	3.2149575E7	6063.245792110461	-0.9811343836458083	-843.2955463040332	0.0012036231767593665	0.01047717293200214	1.5127071037508202	1.3370045479733819	-1.2804760069258894	1.131415077116803	6.21708902318672	9.99880008878863	0.781449970943323	0.9450867052023124
ID287140	287140	20	1.0	89.82910902168544	76.17899281210134	0.0	55.0	55	1.3104264954526101	1		49383.41093474429	49608.0	33210.0	65262.0	2.8000394E7	5481.664446560546	-0.9810684945770765	-933.7117220563281	0.0014400060615571318	-0.003699793493736497	1.4911755049272166	1.1939317207413331	-0.8884371277678677	1.2489621299292724	5.39479819672549	9.26516507980677	0.7897301967667182	0.9450457951706922
ID293798	293798	20	1.0	89.96504574292526	76.10368987824458	0.0	89.0	89	1.1900156122269194	1		49071.059829059865	50444.0	34282.0	57450.0	2.2965256E7	5978.471566062687	-0.981259498618046	-859.5436445058608	0.00920956611847073	-0.009217656003023239	1.2937675990985953	1.1217604155426928	0.04434895326950614	1.1533368276974614	4.448926089986846	8.339498923479075	0.8038687407008817	0.9541284403669731
ID327078	327078	20	0.9870346188545227	90.4560415199781	75.97972238136055	0.0	258.0	258	1.2312566680189518	1		49360.893069306876	49779.0	33057.0	59796.0	2.4927251E7	4917.672356027957	-0.9809737796576247	-1035.0427590873667	0.0021317105392268695	0.01296743438193849	1.4645220853127068	1.0567713491343684	2.2106611805588647	1.3858457522645165	4.762632416844898	9.244647952563335	0.7002871753289166	0.921803127874886
ID289186	289186	20	1.0	90.01714812387348	75.11602734687347	0.0	66.0	66	1.3697003833214239	1		49519.32471728594	49815.0	31465.0	64590.0	3.0652462E7	6224.362499132072	-0.981070513227152	-824.6529472644916	-0.0038683984338108517	-0.006318230348429029	1.4656347615980458	1.3071190082822086	2.4373390344946766	1.1212710949128921	5.893876443999656	9.34354926534877	0.8483735729529372	0.9649805447470813
ID325550	325550	20	1.0	90.28393527580211	75.6226682358955	0.0	250.0	250	1.3179097737000016	1		49330.96167247388	49678.0	33743.0	60937.0	2.8315972E7	5082.698378303711	-0.981129587441901	-1009.253390055527	0.015213880792054704	-0.00948238164415021	1.5032340883831752	1.1763177138911403	2.452572537199715	1.277915031484673	5.45658883686421	9.383206340358338	0.7788046945728154	0.9503311258278153
ID313770	313770	20	1.0	90.21069196134968	75.3700012456017	0.0	188.0	188	1.376312008467625	1		49569.58466453676	49996.0	32517.0	60890.0	3.103056E7	5698.515063840797	-0.9811856275814549	-907.2876863893786	-0.0055726585455325665	0.005859242728755616	1.555522116431276	1.2533123652091487	-0.9003683624258243	1.2411288355650234	5.95091395797385	9.69864317335242	0.7950081345305112	0.9653045489591365
ID324011	324011	20	1.0	90.16704908894265	75.44832445981156	0.0	242.0	242	1.3451797611989675	1		49248.20999999996	49976.0	31729.0	60410.0	2.9548926E7	5658.140262897727	-0.9810652206532139	-901.953956441833	-0.006839831517688627	-0.011774500651168295	1.5286984135286121	1.2024529876683576	-0.8378177803857644	1.271316574706898	5.684738892760967	9.703940894463402	0.7586196723684433	0.9529880478087653
ID291765	291765	20	1.0	91.18082415792992	75.07602482181112	0.0	79.0	79	1.2447000673282305	1		49662.25831702544	49903.0	35463.0	63721.0	2.5377414E7	5333.2815803681715	-0.9809803672918178	-960.5503540236826	0.002562580542954556	-0.022390147893344058	1.4187665759625003	1.0963978798048126	-1.3101935019758524	1.2940252823318827	4.867201192464236	10.166342122325617	0.5917792340935374	0.9006156552330696
ID305078	305078	20	1.0	90.50915127240822	75.05606611311353	0.0	145.0	145	1.371356278002252	1		49688.36407766992	50135.0	30211.0	58899.0	3.0707409E7	5695.695049115272	-0.9810714227518527	-904.3168414153457	0.012165911141609446	0.005825240875187868	1.525515050798467	1.261424341283631	-0.8696458724876474	1.2093591354405735	5.9081358224932075	9.24810655436413	0.8680698748975689	0.9591049382716049
ID328119	328119	20	1.0	90.16463258667335	75.39583433480743	0.0	263.0	263	1.3834389456285971	1		49377.14240506331	49823.0	32066.0	60660.0	3.1206354E7	5579.303484124274	-0.9811555723708262	-921.5754278892035	-0.007268776264096056	-0.004776787778011563	1.4891021889914262	1.3105211511408015	-0.7361126950926115	1.136267192402939	6.0127045981125615	9.771460907177467	0.7913356547379027	0.9511278195488736
ID285617	285617	20	0.9968332648277283	89.8764059374003	76.17126612446224	0.0	47.0	47	1.2924069101805509	1		49351.6	49629.0	32968.0	65263.0	2.714338E7	5676.352189756133	-0.9811043871108004	-902.8511054055633	0.011762135059061218	-0.007824121392397214	1.4579476330646066	1.1784733565559626	2.201616255358172	1.2371494229834736	5.247451285625498	9.695957596209164	0.70141793193231	0.9093904448105449
ID318897	318897	20	1.0	89.8769887365114	77.62798185966328	0.0	215.0	215	1.403525239201061	1		49163.318461538496	49625.0	30299.0	62630.0	3.1956157E7	6178.827802708962	-0.9810721983526868	-824.8327301263776	-0.026396941692778432	-0.017026457361465883	1.5063296015561025	1.3518673154442444	2.2858835030860543	1.114258466305992	6.18857026619963	9.717977699036139	0.8234711609120486	0.9531478770131765
ID323004	323004	20	1.0	89.76247761950017	75.3648638833548	0.0	237.0	237	1.3253508000690841	1		49314.089500860566	50355.0	31527.0	60485.0	2.8651486E7	5743.919945194514	-0.9812927448499076	-900.7020569942187	-0.009129459739132477	0.010712112597530563	1.5148751029219587	1.164575572916187	-0.5830125559665404	1.300795876328227	5.518379477002905	9.90802731227439	0.7063940552594753	0.9236276849642021
ID294847	294847	20	1.0	89.72007098283933	75.69208736039877	0.0	94.0	94	1.38671594732758	1		49431.017268445816	50003.0	29362.0	60172.0	3.1487558E7	6038.358782082091	-0.981068164373025	-848.4320928349758	-0.003840032473159068	1.2118352463698327E-5	1.5350136788199884	1.2744877658851148	-0.8254008853117216	1.2044161740179136	6.04122335509965	9.680864020176802	0.8100400966257701	0.9499252615844554
ID329150	329150	20	1.0	90.24923089312311	74.95660914351976	0.0	268.0	268	1.3986659335375264	1		49437.58229813664	50059.0	31173.0	61211.0	3.1837803E7	5663.97044443152	-0.9811364251849425	-907.9702973127708	0.005558650568216003	-0.02533555684096636	1.5809649837914694	1.277775991134655	2.440942616875142	1.237278673852359	6.145792130718997	9.260542105135988	0.9005646792575505	0.9773242630385491
ID330183	330183	20	1.0	90.18217231830373	76.41310788179268	0.0	273.0	273	1.3757622532995082	1		49489.58626198081	49747.0	31570.0	63546.0	3.0980481E7	5834.831192326557	-0.9810644851932949	-878.8929083770898	-0.003966191389200863	-0.0011032114650978762	1.5077175138404997	1.2702927629693637	2.13718029219073	1.1869055368906813	5.946160831809325	9.403150542572721	0.8450837242932675	0.9549618320610689
ID314305	314305	20	0.9859861731529236	90.05214804823702	76.98192840947402	0.0	191.0	191	1.2355499795152889	1		49364.059288537595	49590.0	33394.0	64691.0	2.4978214E7	5497.595829937771	-0.9810937273147505	-931.9071291349675	0.002033804282092423	3.3187728550300156E-4	1.418577254037234	1.0901845859935013	2.2797291257720835	1.3012266658902203	4.795904299996477	8.92917582053074	0.755888300194241	0.9333950046253453
ID307650	307650	20	1.0	90.0828565015825	75.0647661701498	0.0	157.0	157	1.3173356461303025	1		49392.27304347828	50319.0	32731.0	58506.0	2.8400557E7	5487.300305055388	-0.9812521080679171	-942.2332837141765	0.007751469398567799	-0.013569089340149143	1.4677769696641965	1.2080416946368004	2.745400734246753	1.2150052238929434	5.451835710699682	10.634112959193459	0.6058290379065396	0.9010212097407697
ID310732	310732	20	1.0	89.9849817719828	75.43968357832865	0.0	173.0	173	1.3927037574823706	1		49512.404354587896	49991.0	30075.0	61292.0	3.1836476E7	6038.776923378085	-0.9810530691033331	-849.0800854770209	0.003351382987532896	0.006522992307821944	1.4784193415879168	1.3225749571182208	-0.8528450327507194	1.1178340657600743	6.093507742909323	10.000779390528708	0.765613419368401	0.9405722670579606
ID332237	332237	20	0.9968321323394775	90.2030339097927	75.53326557578085	0.0	284.0	284	1.2471287526958392	1		49262.92441860465	50325.0	34616.0	58138.0	2.5419669E7	5444.342859960295	-0.9812940992068511	-949.347647334847	0.003893101631999017	-0.030476875910293775	1.3974530545647859	1.1480211852090279	-0.577788629493299	1.217271137997634	4.8862136971223045	9.282662670143619	0.712585832704022	0.9219730941704041
ID287690	287690	20	1.0	90.15645847300135	76.08550863177085	0.0	58.0	58	1.2835969444322384	1		49319.49264705886	49670.0	33464.0	65105.0	2.6829804E7	5707.308804506823	-0.9810715740245554	-895.7842370572864	-0.0071333721801453386	0.014456237211968315	1.4446016295329196	1.1524590140709516	2.290219215744174	1.2534950153498319	5.1761543931577725	9.981428351891804	0.6528774950203016	0.9205409974640762
ID292811	292811	20	1.0	90.13832354196063	76.77329065474159	0.0	84.0	84	1.2543865952655926	1		49311.30592734232	49507.0	33645.0	65393.0	2.5789813E7	5583.9282975249325	-0.9809928475119908	-911.5603972001439	0.004381216605148784	-0.0011622205561925922	1.409314997672078	1.1369415357842059	-0.7916943099667443	1.2395668144008851	4.943251211096479	8.970013129842583	0.7720339308443539	0.9480401093892421
ID321995	321995	20	1.0	90.00964280912338	75.14164680174848	0.0	232.0	232	1.3970424089815845	1		49345.51001540831	49947.0	29242.0	60272.0	3.2025236E7	5876.717814290885	-0.981087211804038	-871.1538416980709	0.001467658395328436	-0.0021677985922676493	1.5600400418318516	1.2766286633682746	2.4503549973440855	1.2219998552404585	6.1315327522254535	9.717048840849289	0.8160375535733102	0.9548482605477423
ID276948	276948	20	1.0	90.24741122403358	76.75336570149705	0.0	3.0	3	1.1597532953464385	1		48855.60449438206	49142.0	36957.0	62966.0	2.1740744E7	5178.760601316257	-0.9811333339116077	-981.18617303038	0.004732470154113701	-5.568306024302367E-4	1.2727535107062151	1.078684725274439	-0.5371892478924011	1.1799124256463362	4.2255291602545775	8.700643718122182	0.7014362347117065	0.9117948717948688
ID288212	288212	20	0.9936320781707764	90.0492483191708	76.39136264184212	0.0	61.0	61	1.1950903286912502	1		49230.17932489451	49599.0	35479.0	62271.0	2.3335105E7	5310.449378737945	-0.9810249849273822	-958.5793713498563	0.011002775107400796	0.027243940101957128	1.327236630763155	1.090303302128486	-0.6866489705027912	1.217309557966236	4.486951099302962	9.671325534587297	0.6028221434729428	0.9120772946859901
ID296919	296919	20	1.0	90.68492372847025	76.30932778055869	0.0	104.0	104	1.433918484027498	1		49443.38823529413	49992.0	30105.0	61729.0	3.3621504E7	6057.23614793493	-0.9811362993798233	-849.11431567439	-0.01494878002410581	-0.0046804266104889854	1.5556943327489845	1.3476388522740872	2.291856508868309	1.1543851901596722	6.459498457577037	10.229319104511323	0.7757382561324146	0.95435393258427
ID334294	334294	20	0.9912490248680115	89.75799783744733	75.4735618770799	0.0	295.0	295	1.0723129006113947	1		49028.17015706806	50129.0	36437.0	58959.0	1.8728761E7	4888.959294315023	-0.9813021669199586	-1052.6178695998035	0.0020648043266770933	-0.005324515645807929	1.2115985295446963	0.9848481166939012	-1.21478894292016	1.2302389668083926	3.6123758850320535	8.004443342788006	0.7085010995238498	0.9167671893848016
ID297939	297939	20	0.9968332648277283	90.19948645103199	76.01068953218245	0.0	109.0	109	1.2275647356658888	1		49549.20400000002	50191.0	33048.0	60719.0	2.4774602E7	5168.897592235894	-0.9810555307439517	-992.8414440741079	-0.00988354398043137	-0.006060046114260973	1.443294473474816	1.0763681673453025	-0.6975032735896105	1.340892937250719	4.734113659857795	9.250473590997183	0.6952173618547428	0.9213691026827017
ID295901	295901	20	1.0	90.04068580874132	75.7272447954901	0.0	99.0	99	1.3713562780022521	1		49461.97596153849	49793.0	32270.0	59968.0	3.0864273E7	5804.733048147514	-0.9811187828903722	-885.5453558481393	-0.006120107769892404	0.003800963357476951	1.502844995166397	1.2798683964595612	2.335835970225361	1.1742183800487966	5.90813582249321	9.185766722757688	0.8798922867111266	0.968823070927514
ID332767	332767	20	1.0	90.39123582040855	75.13451677974281	0.0	287.0	287	1.395416995506267	1		49549.197204968936	49998.0	31582.0	60913.0	3.1909683E7	5832.159286571516	-0.9810385192760782	-879.1258537149275	-0.005966127090061668	-0.010035119764344074	1.5623011375131848	1.2741392445697535	-0.9672848247530421	1.2261620102916904	6.117273373731909	9.468360055447517	0.8574685970329864	0.9618834080717494
ID309215	309215	20	1.0	89.94696273858946	75.20563176936882	0.0	165.0	165	1.3910732744755687	1		49382.61335403728	50002.0	31538.0	60812.0	3.1802403E7	5672.625394455773	-0.9810939832184774	-903.5049440542673	-0.001629921371772003	-0.007687179525060991	1.565781430900843	1.2471071289413882	-0.9044434611462646	1.255530815728688	6.079248364415774	9.544002141484349	0.8386846499777969	0.9733637747336373
ID319972	319972	20	1.0	90.39230976219987	76.55932819874542	0.0	221.0	221	1.2711604177830773	1		49484.793296089345	49725.0	33022.0	64960.0	2.6573334E7	5446.059261311449	-0.980958731873586	-936.2121266467313	-0.007733025213832852	0.004449467676104964	1.4385921858506574	1.1247979647022586	2.2701217977970685	1.2789782974326969	5.076338743702934	9.086956784896124	0.7725445507354307	0.9442970822281173
ID281573	281573	20	0.9968268275260925	90.15119810292745	76.6690640243789	0.0	27.0	27	1.2257145993685183	1		49193.81891348089	49418.0	35954.0	63659.0	2.4449328E7	5309.563959775605	-0.9812057725811029	-967.4249726996103	0.0020041725727439025	-0.0021814266917345128	1.396183657595677	1.1076646155163155	-0.8688973515139874	1.2604750915012972	4.7198542813642375	10.05985023729409	0.5860780062915265	0.9010889292196008
ID312806	312806	20	1.0	90.09867602936161	75.16422095414109	0.0	183.0	183	1.3992066897663276	1		49587.14197530867	50140.0	30935.0	61236.0	3.2132468E7	5902.298382773134	-0.981216330174804	-877.7326111355767	0.02030998841904988	-0.018072726199165046	1.6071010093532887	1.256253067645644	-0.7877808618695067	1.279281261669014	6.150545256883511	9.576024338702478	0.8428552572876067	0.9635145197319432
ID320486	320486	20	0.9955786466598511	89.90171457667402	76.34608926600123	0.0	224.0	224	1.183641620956007	1		49231.46120689657	50083.0	35765.0	59439.0	2.2843398E7	5098.02318722643	-0.9811036881252497	-1002.7871851067026	0.018424974383994343	-0.026209660251218615	1.3457803941162267	1.0754188259724877	2.5085285332039255	1.2514011858582208	4.401394828341676	10.228719592222864	0.5286371094198862	0.8777251184834108
ID326119	326119	20	1.0	89.97053314872154	75.0714765875619	0.0	253.0	253	1.3959590102851083	1		49357.941085271355	49687.0	32634.0	62060.0	3.1835872E7	5828.858047360154	-0.9812213856607881	-884.9261201760917	-0.012661670484303111	-0.009526013191925996	1.5457474556139017	1.3092760890357231	-0.8726733296175029	1.1806123006128821	6.122026499896418	9.41350901597714	0.8681644204408469	0.9720754716981129
ID280545	280545	20	0.9968246817588806	90.24288759163538	76.7451297906186	0.0	22.0	22	1.2151772871814108	1		49219.778234086225	49538.0	36839.0	62541.0	2.3970032E7	4922.399513580222	-0.9811811133667038	-1042.6727968018115	-0.004288616789794371	-3.768143290266469E-4	1.3833447190459347	1.0838681868095128	2.401296010308898	1.276303461879405	4.639051136567461	9.547327166599281	0.6395513404019392	0.9138576779026223
ID319457	319457	20	0.9968279004096985	90.23616863686063	76.78079732033251	0.0	218.0	218	1.2634002675750342	1		49406.45833333332	49695.0	33996.0	65447.0	2.608661E7	5609.673593666799	-0.9810325984232184	-911.0699576268611	0.007980389634984974	-0.0032341188270628204	1.4254585111034312	1.1416382296957586	2.400864566945166	1.2486078987415388	5.014548103564213	8.880458374860904	0.7990443774156359	0.9617137648131264
ID311778	311778	20	0.9936303496360779	90.22030338002705	75.93147887832362	0.0	178.0	178	1.19572315390303	1		49290.45127118639	49584.0	34463.0	61538.0	2.3265093E7	4952.407492108911	-0.9812835936404597	-1043.6346506377272	-0.006089121349696571	-0.0012107030149695853	1.4211549677806294	1.040407509082436	2.5091058959193795	1.3659599295222167	4.491704225467492	8.945206889728968	0.7054077640673123	0.9273797841020612
ID284653	284653	20	1.0	89.80063769434413	76.63537637066959	0.0	42.0	42	1.2941617065219357	1		49304.3417721519	49673.0	34572.0	64387.0	2.7265301E7	5464.437713625813	-0.9810339461600933	-933.4192154424713	0.01152740365934817	0.0071367608819439396	1.4442055079860778	1.1872763010488845	2.318751335894988	1.2164022028488335	5.26171066411904	9.18424232955225	0.7838810371988489	0.9626086956521734
ID286189	286189	20	0.9904360771179199	89.92562443053039	76.26249592752858	0.0	50.0	50	1.2453076827255767	1		49313.95906432754	49651.0	35787.0	64377.0	2.5298061E7	5268.218955692508	-0.9811009246244564	-971.8722396736541	-0.00748149747040416	0.016759324223377958	1.4235686782734687	1.097881742620208	2.35811882963055	1.296650288469116	4.8719543186287515	10.170344215686432	0.5918910428262603	0.9143621766280116
ID278510	278510	20	1.0	90.41989679745517	76.56420471370501	0.0	11.0	11	1.2669877814719985	1		49179.747645951014	49580.0	33684.0	61217.0	2.6114446E7	5052.189249765149	-0.9811072099329892	-1011.0137209291328	0.004815513151098958	0.0015083387029499033	1.4181581981455518	1.1409744826741814	2.3819975260819986	1.2429359461411578	5.043066860551318	9.310652571209483	0.7310453983213164	0.9339788732394376
ID314857	314857	20	0.991247296333313	90.34791480185183	75.93575493743009	0.0	194.0	194	1.248947167395808	1		49436.57170542642	50041.0	33220.0	61076.0	2.5509271E7	5329.217187336227	-0.9811650731349263	-966.4804279691757	-0.0030797980183071907	0.010287826647671278	1.4818947562494553	1.0606187364833766	-0.9469674983228649	1.3971983572182365	4.900473075615851	9.301538005994532	0.7117678077411718	0.9347234814143246
ID330741	330741	20	1.0	90.01971275784078	76.60641648811719	0.0	276.0	276	1.288890150164771	1		49180.79379562042	50352.0	31192.0	58349.0	2.6951075E7	6002.445632240687	-0.9812430716657454	-857.2592480328016	0.04629688939281357	-0.01877348957452713	1.4073763266099815	1.2330301876777279	-0.8056020270484133	1.1413964886460848	5.21893252863838	9.684979735766666	0.6991882375363514	0.9112033195020736
ID315888	315888	20	0.9913156628608704	89.5919131489207	77.02306650054086	0.0	199.0	199	1.0552458233297832	1		48853.87297297297	49417.0	35629.0	60679.0	1.8075933E7	4901.079308992509	-0.9812594159110917	-1043.8497196633316	0.002093866112128892	0.003816563454978884	1.273909665448267	0.8928987875097706	-0.464768408389	1.4267122805722559	3.498300857083643	8.505002519690615	0.6077404278621992	0.8867469879518067
ID290801	290801	20	1.0	91.14043275142492	76.40380363991416	0.0	74.0	74	1.4318066736266948	1		49691.898230088475	49895.0	29815.0	63826.0	3.3691107E7	6469.1411409774855	-0.9809786715549161	-792.2963891194534	0.002776201835979702	-1.0567539798307356E-4	1.5123153306353512	1.3748525317821385	2.4307663892832374	1.0999836678301984	6.440485952918972	9.760431432041907	0.8495529879707239	0.9609929078014182
ID301565	301565	20	0.996826708316803	89.7730622081014	77.55968533355629	0.0	127.0	127	1.2244796221286156	1		49212.69818913476	49935.0	35648.0	60327.0	2.4458711E7	5190.043650511084	-0.9812680048387064	-993.4357019610773	6.687723372039031E-5	0.017683864919312012	1.4355452726145754	1.0636084299986512	-1.0396530758564433	1.3496933947922882	4.7103480290352	9.474997017407928	0.6593328235925606	0.9184430027803515
ID283647	283647	20	0.9968217015266418	90.11402077922888	76.3485645475057	0.0	37.0	37	1.2306421151141727	1		49181.92842942346	49366.0	35726.0	63300.0	2.473851E7	5187.84852070219	-0.9811823761159755	-988.6287080376499	-0.019393329375362586	-0.01573459180671827	1.3558435390855317	1.1541766981648838	-0.634120140548474	1.17472787419924	4.757879290680374	9.548407108081676	0.6557849247139761	0.9311627906976744
ID289784	289784	20	0.9968311190605164	90.51067119992449	74.8797423188421	0.0	69.0	69	1.323065710783098	1		49552.71134020617	50009.0	33036.0	64038.0	2.8839678E7	5458.41021559982	-0.9809931736270566	-937.1036401352277	0.004065044111876358	0.0040020081775383794	1.5010200481869953	1.1908896854960143	-0.7966008292148706	1.2604190517963967	5.499366972344843	8.960958192302478	0.8606244159775935	0.9546204620462058
ID324600	324600	20	1.0	89.89068595948693	75.73470959021684	0.0	245.0	245	1.475520105830909	1		49466.17777777769	49763.0	30312.0	65504.0	3.5615648E7	7819.784873311672	-0.9809970222008767	-653.1148706220058	0.005751143747707076	-0.030395193413961453	1.6511615657361505	1.3756395867675102	-0.09422477994279767	1.2002864570189233	6.839748550738305	11.350386294636497	0.6671580264617576	0.9148124602670061
ID277497	277497	20	1.0	90.47513739687189	77.35937588719918	0.0	6.0	6	1.368042484327704	1		49075.42164781904	49506.0	33767.0	60932.0	3.0377686E7	5627.614991004093	-0.9811437382506194	-907.500129841377	-0.01523891439575351	0.0030063597949405775	1.449553593809505	1.3142821900647548	-0.6343132902696864	1.102924170141943	5.879617065506086	9.588570434449572	0.8036208207701206	0.9530046224961475
ID328696	328696	20	1.0	90.45561687277414	75.77222263907008	0.0	266.0	266	1.3856244745513628	1		49437.85331230282	50144.0	30644.0	62036.0	3.1343599E7	6106.288616049276	-0.9810841051801321	-839.8304594942583	0.007183295235542009	-0.002019179614995019	1.5471875231815178	1.258898431386465	-0.9056667432002323	1.2290010731664434	6.031717102770621	9.116181406985328	0.9120631527275638	0.9769053117782912
ID305158	305158	26	1.0	83.07326017647397	24.19704989900438	0.0	146.0	146	1.4051412734026867	1		51769.13343558283	52697.0	30518.0	65392.0	3.3753475E7	5845.576532518291	-0.9812103069906406	-924.945102549834	-0.007804304219458859	0.017316670221183324	1.6363969532031146	1.22674208212602	-1.068864497492819	1.333937244874764	6.202829644693165	11.154575110754037	0.626460443220614	0.9275053304904037
ID285696	285696	26	0.9968110918998718	83.15773023290403	23.36488189445574	0.0	48.0	48	1.2812373892304243	1		51687.56801470593	52951.0	30097.0	65493.0	2.8118037E7	6624.624162866361	-0.9811905245446495	-814.013318759251	0.015038503178212525	-0.013517629139254677	1.3374168565240356	1.2614460506966305	3.08354498890048	1.0602251723610776	5.157141888499684	8.639115080001538	0.8683212430404242	0.9551056338028159
ID291840	291840	26	1.0	82.88485730013387	23.674420359355516	0.0	80.0	80	1.4923429549905443	1		51690.13432835822	52078.0	34661.0	65364.0	3.8095629E7	5661.538621923301	-0.9811490918209929	-950.3988678279236	0.006378907223889911	-0.007860331593961765	1.6658309610671944	1.3533953896071236	2.3228787230812937	1.2308531371240798	6.996601714167305	10.3275699768219	0.8243292749752381	0.9595827900912642
ID284931	284931	26	1.0	84.15823117485222	23.455910114137822	0.0	44.0	44	1.328771065885477	1		51907.13550600338	52153.0	36590.0	64897.0	3.026186E7	5282.278519855957	-0.9811366402186459	-1022.2243185168886	0.007199252843286944	0.005729414553998232	1.4303090638478242	1.22913298240164	-0.6809045914029815	1.1636731617543126	5.5468982339899995	11.374881179414732	0.5387240012365458	0.9081712062256809
ID290051	290051	26	1.0	83.31341742408867	22.63890933226454	0.0	71.0	71	1.514982182235126	1		51834.608695652256	52238.0	32948.0	65011.0	3.9342468E7	6159.221544589319	-0.981193665682412	-878.1618737911401	1.172627883356789E-5	8.07994406131993E-4	1.5796050137672375	1.4792703543030106	-0.7624561972104799	1.0678271278623046	7.21049239157053	10.581380758296326	0.8092637785993424	0.9499060738885408
ID303886	303886	26	1.0	82.72379198079723	23.653922085503215	0.0	140.0	140	1.3785088366949094	1		51512.839427663035	52678.0	28442.0	62797.0	3.2401576E7	6188.437668870903	-0.9812314181832479	-870.3710784902281	0.013968442516552347	0.018886780085341795	1.5370672898554751	1.264373029641593	-0.17133052002444352	1.2156754801161662	5.969926462631876	9.316154074933403	0.8643816140382662	0.9743987587276962
ID281871	281871	26	1.0	83.80083887176056	23.30273988862093	0.0	29.0	29	1.366382573725305	1		51985.99837925444	52686.0	31462.0	61867.0	3.2075361E7	5426.918311414276	-0.9811101376908741	-995.0664212289576	0.0033154106599548668	-0.019950278405500864	1.4642120979890636	1.3036514639464987	2.5316226771355272	1.1231622396652747	5.8653576870125566	11.329061862695404	0.5742704496685227	0.8981077147016017
ID287753	287753	26	1.0	82.9326777031139	23.660470442267602	0.0	59.0	59	1.468324910921636	1		51670.35843793581	52146.0	28284.0	64284.0	3.7047647E7	6049.491876127421	-0.9811444574416197	-888.8868745680008	0.007608220924689862	-0.0038176061047356506	1.6448032260797787	1.3229701633783804	2.34277361576034	1.2432655486950324	6.773204784435061	10.33221481156187	0.7972916521512251	0.9550938337801604
ID314377	314377	26	1.0	82.84545289157714	23.09311368110347	0.0	192.0	192	1.5074735509332273	1		51802.30625832229	52354.0	31263.0	65187.0	3.8903532E7	5893.244487666715	-0.981172421895273	-916.1688194927426	-0.01962606421489481	0.004126292041313245	1.6031578194820588	1.4352660268276916	-0.5605825728727377	1.1169760793582297	7.13919549910277	10.886837691232747	0.7569298677532988	0.9494310998735767
ID294932	294932	26	1.0	83.54069092680396	22.92256468920239	0.0	95.0	95	1.409441639305183	1		51905.45121951222	52224.0	39037.0	65355.0	3.4049976E7	5342.30602414651	-0.9811449157334782	-1011.1576788278717	0.0035410618162358878	-0.010574541308805361	1.5696164794873535	1.2925724140356203	2.521194669444613	1.2143354309928036	6.240854654009302	9.86980998662562	0.8050750150175303	0.9473304473304475
ID282902	282902	26	0.9968315958976746	83.89625437642661	23.577141951929516	0.0	34.0	34	1.3867159473275783	1		51860.3699059561	52370.0	30790.0	64131.0	3.3086916E7	5473.614153717003	-0.981076591075879	-982.4149550911596	0.03899652347651516	-0.011614203173330145	1.5826811866949189	1.2734791066392606	2.794918941590124	1.2428010624152677	6.0412233550996355	9.972588472552742	0.7633416528901424	0.943578322197476
ID283920	283920	26	1.0	83.72327963017004	23.37530092606742	0.0	39.0	39	1.4249216746937938	1		52019.753343239245	52597.0	27400.0	62610.0	3.5009294E7	5558.577243486687	-0.9810634296830726	-969.6843834955005	0.005984754469810737	-0.001045609690345969	1.5551918865048162	1.3346734047488245	-1.0298894726738197	1.1652228035498255	6.378695312780267	10.474564627208188	0.7305833335868724	0.9371508379888274
ID310801	310801	26	1.0	83.00621699036911	22.8820515940704	0.0	174.0	174	1.3236373529401544	1		51506.209342560614	52999.0	30029.0	65504.0	2.9770589E7	7031.619265879934	-0.9813649656349821	-771.4976166090241	-0.012350343874807228	-0.014657343306162283	1.5258090583147887	1.1925987743751214	1.2944649140537516	1.2793984792699937	5.504120098509327	9.610338650173636	0.7488940536719577	0.9476268412438623
ID310035	310035	26	1.0	82.98642169300402	24.06023973152068	0.0	170.0	170	1.4355003030236686	1		51751.106038291604	52503.0	33546.0	65492.0	3.5139001E7	5661.238383859736	-0.9810907286149854	-948.5769470368512	0.01683226111980342	-0.011819934849875504	1.622507594911647	1.2923275832131014	2.392872295122637	1.255492505141477	6.473757836070564	10.039073936464206	0.8071960131634068	0.9571328179901614
ID277021	277021	26	1.0	82.97569468833339	23.7652707683889	0.0	4.0	4	1.2853637683166192	1		51200.58866544783	52890.0	24493.0	63701.0	2.8006722E7	6987.076294131748	-0.9814111064125693	-773.7610987826558	0.014502969817115104	0.01193886834041531	1.3971748091333847	1.2346396414110283	0.3561581871501688	1.131645835975751	5.190413771651284	8.944581305000318	0.8152518863010986	0.9732620320855614
ID279325	279325	26	1.0	83.98432569391072	23.6678013626625	0.0	16.0	16	1.3856244745513613	1		51846.94006309152	52513.0	29290.0	65066.0	3.287096E7	5930.387739338627	-0.9811532039384693	-910.268117482675	-0.002476601283151067	0.012903022742149967	1.5840831412950742	1.2314545736711333	2.5069118872831275	1.2863512590421482	6.031717102770609	9.969756607975166	0.7625735125051867	0.9470149253731341
ID302361	302361	26	1.0	82.73702284714668	23.62989908110256	0.0	132.0	132	1.3361516071030977	1		51515.683673469386	53077.0	27016.0	62276.0	3.0291222E7	6362.7188398003	-0.9813408301860035	-851.6365309965736	-0.004328642628055996	-0.02783031034655928	1.4905818045926043	1.2452457074917844	-0.07734381426364662	1.197018223491799	5.608688874128672	9.38953644011501	0.7994345431512361	0.964052287581699
ID292890	292890	26	1.0	83.02617234391143	24.034655722023984	0.0	85.0	85	1.36083491551905	1		51608.4747967479	52259.0	32035.0	63999.0	3.1739212E7	5539.091076757207	-0.9811927418257541	-972.1680736250321	-0.009194803360728566	-0.011408591959456375	1.6218662310367147	1.1673554425798485	2.2862077465476	1.3893508111397503	5.817826425367378	9.426979990453898	0.8226696081026934	0.9569976544175136
ID307738	307738	26	1.0	82.89244998483426	23.310159635155696	0.0	158.0	158	1.4938629108640598	1		51829.1837837838	52245.0	34977.0	65138.0	3.8353596E7	5812.416209125022	-0.981179447643959	-929.7447558389573	-0.015673862097595623	0.004280599201668738	1.6379218711582388	1.378027184977189	2.5464792456283374	1.1885990995056834	7.010861092660851	10.709072910835163	0.7682056123096832	0.9627937336814616
ID303140	303140	26	1.0	83.8577227449754	23.8526473296016	0.0	136.0	136	1.4339184840274977	1		52043.338235294126	52306.0	31058.0	65504.0	3.538947E7	5986.099507033672	-0.9810882066151444	-902.0415664058081	-0.002226889994150307	-0.006809460914318497	1.5794011472851028	1.3149250001061	-0.5519126136749203	1.2011340168889195	6.459498457577033	10.399383894534552	0.7505738712583643	0.9510146955913229
ID288293	288293	26	1.0	84.13100804701448	23.460622226336348	0.0	62.0	62	1.4174696611687843	1		51832.55052790344	52277.0	27445.0	65504.0	3.4364981E7	6224.253018681837	-0.9810967634718066	-864.4124459466243	0.006529738969091163	-0.006639976216215216	1.5454154170090075	1.3175560351322302	-0.7222286689195591	1.1729409420176269	6.31215154647705	10.250208022579407	0.754956489617486	0.9492494639027881
ID311845	311845	26	1.0	83.2219405044242	23.80409583635647	0.0	179.0	179	1.4323349181285718	1		51820.20176730489	52310.0	32903.0	65408.0	3.5185917E7	5825.020469833491	-0.9811607177721889	-926.6323104848943	-0.011165138988279581	0.004830939913154045	1.5515424906656987	1.3287646199398513	-0.8740473385130816	1.1676578886755216	6.445239079083481	10.449697221906373	0.7417225481495819	0.9522471910112362
ID296998	296998	26	1.0	83.25287991678992	23.523661746603707	0.0	105.0	105	1.3513516298403574	1		51604.448675496715	52502.0	29647.0	64853.0	3.1169087E7	6501.74968253494	-0.9812580180968705	-831.102516621082	0.010267926344830827	0.021993242069891596	1.4631668974849703	1.3111226201247894	-0.8110720606878654	1.1159649563102723	5.737023280570617	9.32214863336443	0.8295917606540397	0.957936507936507
ID279847	279847	26	1.0	82.89458887430972	23.834119701686355	0.0	19.0	19	1.4785930423892557	1		51815.14226519339	52431.0	33621.0	65485.0	3.7514163E7	5879.7368542215945	-0.9812647720339941	-923.1154646394971	0.001483305156460993	-0.012958807833841582	1.6010280916148398	1.3844070632929457	2.466218243244495	1.1564720623475007	6.868267307725376	10.310663080613972	0.8118650797598238	0.9607712765957444
ID308519	308519	26	1.0	82.80139375779723	23.633422374700277	0.0	162.0	162	1.4667784914184199	1		51805.559154929586	52243.0	28048.0	63875.0	3.6781947E7	6101.827876269181	-0.981103630620781	-881.6230202609956	-0.01191329767705732	-0.011204717106473252	1.6204708351490174	1.367017156956697	2.4380664056946983	1.1854063622409599	6.758945405941504	10.960792940759589	0.7069763002561777	0.9324590163934413
ID277794	277794	26	1.0	83.4233559114528	23.09813842274273	0.0	8.0	8	1.463680750914296	1		51611.744022503495	51949.0	36745.0	63869.0	3.669595E7	5624.736266169348	-0.9812299291918043	-959.3591937459635	-0.00803600814813842	0.0048300901713580115	1.5446195274659658	1.4041905118558828	2.5366812403959527	1.1000070962055437	6.730426648954432	10.738168191945192	0.733486382593456	0.947157190635451
ID309282	309282	26	1.0	82.99791107879201	22.934546192331716	0.0	166.0	166	1.496898192512071	1		51838.73854447438	52183.0	32480.0	65310.0	3.8464344E7	6147.037433666806	-0.981171473945976	-878.9155581284674	0.005637690246510443	0.022012693429012416	1.5799106769492666	1.4373682311461304	-1.1414524381964166	1.0991690526577698	7.03937984964794	11.122180603342485	0.7150960495173361	0.9445153061224483
ID298019	298019	26	1.0	82.96736775843492	23.95890694340364	0.0	110.0	110	1.3389794443554455	1		51686.77234401353	52657.0	32088.0	65494.0	3.0650256E7	6844.156280581095	-0.9812691158585872	-791.2602400118819	-0.0062708886720165636	-0.004635848064095013	1.5125131607150737	1.2002844142545293	-0.03063679258857689	1.2601289683949308	5.632454504951268	9.827891495218326	0.7328023451054129	0.9360189573459715
ID280621	280621	26	1.0	83.65314549341417	23.088748730011602	0.0	23.0	23	1.3586095094257096	1		51843.15196078428	52985.0	29016.0	61773.0	3.1728009E7	5863.466314872339	-0.9811946504480519	-922.6579333956189	0.00539989359448117	-0.016070594824750227	1.4666408210934183	1.2670657352646222	-0.33667836958799074	1.157509654214677	5.798813920709327	10.37657712246648	0.6767695346242872	0.9399075500770415
ID289070	289070	26	0.9847981929779053	82.89465514915526	23.867539648474466	0.0	66.0	66	1.179159326605292	1		50993.03703703707	53013.0	29013.0	60422.0	2.3405804E7	6788.083870255995	-0.9816070477908126	-801.8255668031715	0.008355752408171348	0.0023794039183647063	1.2486140213607027	1.1305486470353427	0.6152769242398312	1.1044319274849117	4.368122945190038	8.305882117352322	0.7956703807217252	0.9484004127966976
ID299054	299054	26	1.0	83.2132722903991	23.723142018988092	0.0	115.0	115	1.369700383321422	1		51753.71728594506	52431.0	36117.0	63740.0	3.2035551E7	5312.3458688511055	-0.9812165699740237	-1017.8298288799218	0.010781029486324702	0.008778854647575893	1.5893909051041202	1.2084742908992667	-0.9965762391213758	1.31520456585088	5.893876443999641	9.931675582896986	0.7508718818383298	0.9444021325209454
ID300847	300847	26	0.9968041181564331	83.20199334342755	23.566676384185282	0.0	124.0	124	1.288890150164772	1		51846.46823956437	53275.0	26356.0	64177.0	2.8567404E7	6472.778694192276	-0.9811355661413591	-833.1892498218268	0.007724862466350302	-0.01383755340940553	1.3935589969865303	1.2450494341928542	2.59301885453951	1.1192800532373661	5.21893252863839	9.516617341403137	0.7241463274799682	0.9180602006688957
ID276264	276264	26	1.0	83.69780115566311	23.02565691091161	0.0	0.0	0	1.4647140590210528	1		51588.05774647894	52034.0	27247.0	61947.0	3.6627521E7	5678.342529010862	-0.9810906959456303	-942.7384024696981	-0.014361460158710121	0.005107770950140654	1.5952424173319306	1.3723830450911878	-0.8136326868546793	1.1623886079312027	6.7399329012834714	10.575320472495545	0.7573181458867675	0.9561699258260286
ID304936	304936	26	1.0	82.89605313583876	23.68791496801548	0.0	145.0	145	1.3850784156239253	1		51783.86234177216	52728.0	27848.0	62840.0	3.2727401E7	5945.477469269986	-0.9812140229063864	-909.8455080918764	0.0018381712241347988	-0.004997891724281715	1.5334303689020616	1.2735775803502236	-0.7430199775211309	1.2040337334458893	6.026963976606065	10.406731267766888	0.699326168709884	0.9385640266469274
ID293673	293673	26	1.0	82.81133567309008	23.344257013750205	0.0	89.0	89	1.415333307790134	1		51679.23975720793	52891.0	27074.0	65504.0	3.4056619E7	7020.994159087639	-0.981251305680759	-770.4717497596812	0.02213138562917639	-0.014847838517042099	1.5456514645577666	1.355080301175386	0.13569707550456722	1.1406345905973843	6.293139041818959	9.981731091361905	0.7937165934046688	0.937677053824362
ID287028	287028	26	1.0	83.31054166495885	23.36543380046322	0.0	55.0	55	1.4254524706424299	1		51812.333830104355	52283.0	37814.0	64032.0	3.4766076E7	5212.2382875309	-0.981171020366127	-1035.9929867547278	0.003760826179483959	8.626532053870629E-4	1.577015695268158	1.3010300996116462	-0.7943584982323763	1.2121285247273623	6.3834484389447725	9.951629103915092	0.8099847751250715	0.9497878359264493
ID278581	278581	26	1.0	82.87399372292849	23.9193982191212	0.0	12.0	12	1.3823448853976588	1		51570.81616481771	52537.0	26514.0	65504.0	3.2541185E7	6940.244706892386	-0.9812323500518744	-777.0002888419797	0.01488767966119248	-0.006516948982671941	1.5553021928188568	1.2446202767145167	-0.09815274389423244	1.2496198414222062	6.003198345783501	10.771163468221493	0.6502304788466335	0.9014989293361882
ID286259	286259	26	1.0	83.28824242846626	24.257862322438108	0.0	51.0	51	1.3992066897663258	1		51597.1653786708	52408.0	27685.0	64341.0	3.3383366E7	6272.73605247843	-0.9812637329586045	-861.5916980698463	-0.013536179452901597	0.020397278642400034	1.5313018924580437	1.2577120890827884	-1.2624494431796773	1.2175297556174212	6.150545256883495	10.329866415351805	0.7243259953289434	0.9302659956865555
ID313660	313660	26	1.0	83.6809292540316	23.91952201113933	0.0	188.0	188	1.3937896865030963	1		51798.92534992225	52459.0	34421.0	64732.0	3.3306709E7	5653.917005245732	-0.9811325977123451	-952.8332677949235	-0.014674167893959445	0.007330709944247361	1.5739973874443665	1.264964680885865	2.484740637186931	1.244301450647684	6.103013995238345	10.017953654376484	0.7641809260297558	0.9420396184886282
ID312888	312888	26	0.995774507522583	83.1947007854115	22.955634000184133	0.0	184.0	184	1.4094416393051816	1		51827.17404580147	52177.0	37302.0	64779.0	3.3946799E7	5378.85621064547	-0.9812020392453511	-1005.8779625187094	-0.004030243826971616	0.002728646721594826	1.6091738853454107	1.2471398434078222	-0.7007089554933549	1.2902914567690555	6.240854654009292	9.804654210991112	0.8158106470756591	0.9500723589001439
ID290874	290874	26	1.0	83.43120849618597	22.721918300676606	0.0	75.0	75	1.4811489527539563	1		51827.99448275868	52410.0	35496.0	63721.0	3.7575296E7	5703.42682731664	-0.9812209905540882	-949.6261715957964	-2.1087828799939764E-4	0.0071531416206571125	1.5737148895956012	1.4182692359856974	-0.7540173563904355	1.1096023587523345	6.892032938547972	9.94189105671189	0.8762322000775891	0.9666666666666668
ID291642	291642	26	1.0	83.28104417533943	23.921563122414724	0.0	79.0	79	1.4312782341646548	1		51679.452135493426	52229.0	36097.0	64211.0	3.5090348E7	5503.216289971709	-0.9812285819310321	-981.7579405578962	-0.005655125698733658	0.007855072304895365	1.5367252773901632	1.3430468051671567	2.405216668048059	1.1442082818542583	6.435732826754445	10.07981445801854	0.7959811708429007	0.9637010676156581
ID281659	281659	26	1.0	82.95336821263443	23.663812927065464	0.0	28.0	28	1.4636807509142944	1		51660.380818053614	52175.0	30802.0	64941.0	3.662721E7	6154.364600381896	-0.9812868615521688	-880.3466804504573	-6.32305193254113E-4	0.006111668283496493	1.605244099455556	1.36070396403836	2.4689639896534064	1.179715898446741	6.730426648954419	10.743628018524563	0.7327410680945077	0.9503355704697983
ID295995	295995	26	1.0	83.38712455600805	24.175165752155557	0.0	100.0	100	1.397042408981582	1		51791.8728682171	52619.0	32847.0	63401.0	3.3405758E7	5823.025998468791	-0.9812330675192529	-930.0831286746933	0.01187852233373598	-0.0027395487574963075	1.5595679462628949	1.2671642085697652	-0.8800181272872248	1.2307544166064812	6.131532752225432	10.879191895074399	0.6510069754651941	0.9247311827956991
ID285508	285508	26	1.0	83.6845706710408	24.51038831366557	0.0	47.0	47	1.4460015425129862	1		51751.73843930633	52493.0	27244.0	61810.0	3.5812203E7	6009.981798718081	-0.9812513946809271	-901.3492513746793	-0.00738059631318499	-0.009994645771844862	1.510000844927199	1.3867765370517782	-0.5328313618442092	1.0888566431455424	6.5688203593609	11.796519510541932	0.5931840550217224	0.9134170522141444
ID294724	294724	26	1.0	83.04799440761334	23.02132038767928	0.0	94.0	94	1.4775694402988397	1		51840.21191135731	52160.0	32566.0	64068.0	3.7428633E7	5875.045389452257	-0.9811943570245114	-920.7726115089271	-0.0030123390614662806	1.0040018382938621E-5	1.5527515514343717	1.4191752132159128	-0.6445670808951369	1.0941225135378239	6.858761055396346	10.151510682424558	0.8363617936311802	0.960719041278295
ID289861	289861	26	1.0	83.19836600967453	23.044886887079336	0.0	70.0	70	1.3395442954433647	1		51480.54180602008	52245.0	30273.0	63469.0	3.0785364E7	6552.102324836951	-0.9812713595595818	-823.332586662113	0.02131792940982105	-0.020796504458272524	1.5038195924835478	1.235986834879255	-1.4236468899903771	1.2166954776912795	5.63720763111578	10.38140267405699	0.6572972595614539	0.9039634146341444
ID284737	284737	26	1.0	83.6457975545787	23.365993169574896	0.0	43.0	43	1.4381328016644608	1		51992.23032069969	52307.0	30797.0	65485.0	3.566667E7	5762.266229418746	-0.9811619662283946	-939.8969871493891	-0.018782126905758395	-0.012261265174415045	1.5675609235442383	1.3683364897649408	2.3203370572535515	1.1455960834703174	6.497523466893162	10.495367712559483	0.7412460681781753	0.9519498607242344
ID299841	299841	26	1.0	82.9507324975323	23.369056824458653	0.0	119.0	119	1.488282150306976	1		51828.43032786888	52312.0	33046.0	65170.0	3.7938411E7	5722.412745502203	-0.9812135278106161	-946.1002680647867	0.0023526363532276246	-4.0940333212465213E-4	1.607700432453534	1.3842527376064753	-0.6869700253941456	1.1614211688202432	6.958576704851181	10.640844712116422	0.7722858403053537	0.9494163424124512
ID301634	301634	26	1.0	82.84558770938027	23.93574998445083	0.0	128.0	128	1.4328629678859106	1		51936.168869309826	52780.0	29179.0	64512.0	3.5368531E7	5772.921767077235	-0.9811887734996168	-938.5117010205721	-0.003808064897496562	0.0028270679886714944	1.6121702648660974	1.282029135206715	-0.9537034067981609	1.2575145295790413	6.449992205247975	10.458924828132382	0.7409603531600955	0.9603680113234245
ID306499	306499	26	1.0	82.81817724367208	23.442915220634458	0.0	152.0	152	1.3236373529401546	1		51840.22413793104	52995.0	31457.0	65495.0	3.006733E7	6629.505111149703	-0.981216227689169	-816.9541125005533	0.022858163067888095	0.005494228143741505	1.4461602472697594	1.240693332152899	0.25633275383099186	1.165606528053412	5.504120098509329	9.118831066412325	0.8318009753701622	0.9633943427620625
ID292686	292686	26	1.0	83.98874906947101	23.163618207774068	0.0	84.0	84	1.422264723520184	1		51813.19133034382	52104.0	34630.0	65501.0	3.4663025E7	5727.280621693452	-0.9811360672254983	-941.0633852120926	-0.01853242905140966	-0.013408835677234268	1.5289081523667811	1.3622165225199012	-0.8220702460400948	1.1223679401116973	6.35492968195769	9.909584184262844	0.8132231824444789	0.957736389684814
ID303689	303689	26	1.0	82.94754425198268	23.700406312390445	0.0	139.0	139	1.4131937248468038	1		51818.50983358553	52409.0	30042.0	64635.0	3.4252035E7	5854.219680318931	-0.9810843143145667	-918.1848935809135	9.773928805754133E-4	-0.009912884078213011	1.5776962317587835	1.2847076782901783	-0.8636617916695554	1.2280585369105481	6.274126537160891	9.935183686352017	0.7987508538904067	0.9462365591397842
ID310602	310602	26	1.0	82.95859119691063	23.135206282338814	0.0	173.0	173	1.4811489527539543	1		51894.97095435687	52294.0	30632.0	64444.0	3.7520064E7	5802.612683629581	-0.9811544233534865	-931.2357095849005	0.001770289111495704	-0.00385043375783468	1.6286994399812875	1.370540270600579	2.387024514632423	1.1883630674110595	6.892032938547954	10.171980154573658	0.8370399762549112	0.9615384615384606
ID277579	277579	26	1.0	83.09987091798807	23.330509569396472	0.0	7.0	7	1.501439609901746	1		51617.03882195449	52012.0	29480.0	65482.0	3.8557928E7	6342.4366984062	-0.9811343557037425	-846.4938011533775	0.004394196752820067	-0.004571910660723634	1.6041056639556248	1.4219039720531115	-0.6103356861315833	1.1281392382914783	7.082157985128595	9.95648971474323	0.8977656316465475	0.9725848563968668
ID283723	283723	26	1.0	83.28174700658009	22.978035981714203	0.0	38.0	38	1.456427067147138	1		51746.82051282051	52420.0	30018.0	62582.0	3.6326268E7	5769.140730351195	-0.9811045070362301	-931.4500646605896	-0.023134467117322612	0.003668958150426773	1.4928767383435682	1.4033507823972777	-1.415553481359707	1.0637944247933204	6.6638828826511975	10.729997207734309	0.7273408870775415	0.9328010645375905
ID302932	302932	26	1.0	82.98062942307754	23.301710451632598	0.0	135.0	135	1.4631638232093456	1		51866.440056417545	52334.0	33221.0	65341.0	3.6773306E7	5566.75444026115	-0.9812515741726655	-975.281372480225	-0.023452399561992465	0.015418951860955977	1.577279582075702	1.3569248116673887	-0.5886383931526569	1.1623927637799927	6.725673522789904	10.536608582455685	0.7612791789354543	0.9632402995234849
ID307540	307540	26	1.0	82.6924904529463	23.972011014450665	0.0	157.0	157	1.3513516298403547	1		51619.4076539102	52865.0	28792.0	64988.0	3.1023264E7	6387.806895579107	-0.9812917069735552	-847.7254047664745	-0.0066591633197696665	0.011546187269957542	1.5403985126835829	1.1905939602499738	-0.3634057603394912	1.2938067587376012	5.737023280570593	10.216666441083344	0.690681855666104	0.9400311526479752
ID314192	314192	26	1.0	83.40640416772384	24.148024095159876	0.0	191.0	191	1.4407604903194327	1		51769.82361516036	52352.0	31853.0	65180.0	3.5514099E7	5875.474891899319	-0.9812143447750076	-920.4522158230122	-0.00225936711969786	0.00794001182765119	1.5741733348161258	1.3284503204122888	-0.9549747288023414	1.184969667761137	6.521289097715739	9.883558722518638	0.838912419070244	0.9689265536723166
ID282706	282706	26	1.0	82.99307595612065	23.787805545583744	0.0	33.0	33	1.366936101223692	1		51535.241935483864	52386.0	35490.0	65382.0	3.195185E7	5915.5369755195825	-0.9811393791145054	-906.3894942154859	0.003820621131853199	-0.012802777313176274	1.5537571192696111	1.2441660308257276	-0.06323372922001731	1.248834223707598	5.870110813177056	9.533052040492393	0.8116938138704738	0.9441896024464829
ID297810	297810	26	0.9861742258071899	83.33237179990991	23.956832519486802	0.0	109.0	109	1.322493821536243	1		51728.86426116838	52735.0	26220.0	61933.0	3.0106199E7	6187.494276813933	-0.9811293370749767	-869.335137128765	0.002289120427078159	-0.0024138022765597686	1.4537513443798888	1.2106030312776082	2.7867650252073117	1.2008489214219746	5.494613846180314	11.00457317805313	0.5701651056647027	0.9248000000000004
ID287571	287571	26	1.0	83.19315076748181	23.685390362518497	0.0	58.0	58	1.393789686503095	1		51560.83931357254	52349.0	30024.0	61890.0	3.3050498E7	5890.790484737768	-0.9810844599418208	-907.9544229816134	0.011063964132003935	-0.0038114038514661924	1.5733873702764993	1.2448033512649503	2.073374079713429	1.2639646002540457	6.103013995238334	11.190519518095199	0.6124261576416652	0.9257390050468628
ID304723	304723	26	1.0	82.90908197454374	23.82776200980967	0.0	144.0	144	1.4423348056574166	1		51878.70348837207	52634.0	27036.0	64205.0	3.5692548E7	6057.633144649418	-0.9811117608107064	-889.699095591682	-0.001412197314449116	-0.006069379683454454	1.616314201295962	1.3024276851101824	-0.9074466918971296	1.2410011087557813	6.5355484762092635	10.185979441663266	0.791564508992592	0.9456671251719381
ID306259	306259	26	1.0	82.69350820553169	23.376725221941356	0.0	151.0	151	1.4703842736600536	1		51912.99014084504	52439.0	34846.0	65268.0	3.6858223E7	5728.1576192317725	-0.9811321824264576	-942.5338000043793	-4.373472982070176E-4	0.004738623575224282	1.5894445950206706	1.35820770156866	-0.40316739224157755	1.1702514962806823	6.79221728909311	11.568957424212421	0.6377243346412074	0.9451058201058197
ID296796	296796	26	1.0	82.9528604739803	23.162240347132123	0.0	104.0	104	1.3921604753249743	1		51702.00936037443	52559.0	34089.0	63421.0	3.3140988E7	5514.051834566598	-0.9813213501372423	-985.2180043822352	0.003917374501199971	0.014734604428320086	1.507483482715698	1.3196673494077915	-0.9473265725457464	1.1423208154632227	6.088754616744772	10.340263979379085	0.7156078296707308	0.9195979899497474
ID300636	300636	26	1.0	83.12693760240485	22.83593559310102	0.0	123.0	123	1.4527866438605859	1		51952.80372492838	52765.0	35510.0	64235.0	3.6263057E7	5829.081974782812	-0.9811559021553321	-928.1143614629026	-0.004829453280722941	-0.005899390184667329	1.5508020674499692	1.3738705768429682	-1.180142570339828	1.1287832300867624	6.63061099949959	10.642516347210584	0.7356559669153572	0.9432048681541579
ID311645	311645	26	1.0	82.90878189545377	24.060247512597115	0.0	178.0	178	1.4449548528770857	1		51577.60781476118	51986.0	34915.0	65472.0	3.5640127E7	5596.394334646761	-0.9812862704530525	-966.536494445852	-0.027917743926715012	0.012847987927594836	1.6236104688137876	1.2913949045543975	2.395811497238018	1.2572532717046943	6.559314107031849	10.613702860309647	0.7317023376474527	0.9387755102040813
ID309849	309849	26	1.0	83.02717406197246	23.86945763562474	0.0	169.0	169	1.3647206441740563	1		51877.21717990277	52639.0	28168.0	65480.0	3.2008243E7	6711.388094187991	-0.9810822938355094	-801.7357991403743	0.005007642831730775	-0.013737758343173447	1.5203606320464835	1.243841416309	2.940801729898742	1.222310667671794	5.851098308518994	10.278477413026478	0.6959686663097089	0.936121673003802
ID295771	295771	26	1.0	82.9898752484607	23.770407665270156	0.0	99.0	99	1.4548680011511286	1		51782.38516405136	52235.0	34509.0	64340.0	3.6299452E7	5513.53924573806	-0.9811447598325372	-977.4230943680471	0.009240511090863539	0.011518682291560702	1.5909683303689526	1.3304365780513658	-0.7634468733760305	1.1958242554479197	6.649623504157649	10.970280725055877	0.6943388061496542	0.9277188328912461
ID294500	294500	26	1.0	82.83206875763499	23.672349137199145	0.0	93.0	93	1.4460015425129829	1		51763.43001443	52337.0	28951.0	64735.0	3.5872057E7	5903.143122298052	-0.9810726250394944	-909.0347827502134	0.0034999896867575386	-0.005255861113379746	1.629298534304068	1.3013150650532852	-0.7199727680940362	1.252040015564834	6.5688203593608705	9.89264131653033	0.8434759875730984	0.9517906336088148
ID279138	279138	26	1.0	83.2118784523133	24.273496810174535	0.0	15.0	15	1.4013676280264995	1		51651.17484662579	52310.0	29630.0	65487.0	3.3676566E7	6043.408809861735	-0.9810656238074792	-885.6768304951729	0.00506955881937785	0.0119996686661388	1.5665269643590352	1.2854774596810719	2.5690699537916992	1.218634331206159	6.169557761541562	10.071363393407362	0.7643413689481702	0.9405797101449275
ID288867	288867	26	1.0	82.83919075278443	23.7595731952456	0.0	65.0	65	1.457984465988628	1		51505.72727272726	52347.0	27937.0	63419.0	3.6260032E7	5939.145173155682	-0.9811418676563416	-902.3909013630234	0.013838854073452153	-0.0202093490821338	1.6386771040725443	1.3289689573841812	-0.9115669801155437	1.2330439285037658	6.678142261144741	9.998436670075488	0.8394625575604734	0.9629883481836872
ID284525	284525	26	1.0	83.49592347026007	23.841523088014387	0.0	42.0	42	1.4099782628309294	1		51765.4810318665	52351.0	34387.0	64467.0	3.4113452E7	5562.892046566439	-0.9811283912074745	-967.5792266578596	-0.008326468647874875	0.0030872828671587474	1.544690754003308	1.2882966248428984	-0.7460927491505	1.1990179312871176	6.245607780173819	10.142644079610658	0.7629256211477946	0.95286439448876
ID276846	276846	26	1.0	83.45975264284243	23.243068836249464	0.0	3.0	3	1.481659605743703	1		51513.75069252075	51928.0	33925.0	62701.0	3.7192928E7	5657.962061755734	-0.9811625999234347	-948.4472031041482	0.002397550117141428	0.00905501637974548	1.5889827981014868	1.4008153459022374	-0.7405225850442252	1.1343270922535864	6.896786064712487	10.472891930482527	0.790175162511549	0.9514754098360656
ID288110	288110	26	1.0	83.53624032873155	22.73809991917543	0.0	61.0	61	1.3785088366949125	1		51683.6295707472	52436.0	38531.0	62423.0	3.2509003E7	5361.412161376517	-0.9811550625594844	-1003.7989906899069	0.02511150473926655	-0.012489930589833241	1.4514856761924504	1.282106227213405	1.578271166391076	1.1321103083222546	5.969926462631902	11.74398131110866	0.5439364251177672	0.9022988505747126
ID308334	308334	26	1.0	83.04817811233352	24.04184073138524	0.0	161.0	161	1.4078305414580066	1		51905.24961948257	52845.0	27682.0	64237.0	3.4101749E7	6156.251243786232	-0.9811446265929692	-877.450925259184	0.007396985423974969	-0.026463747820998647	1.6191526950441675	1.2585482962182282	2.205861020018873	1.28652408485992	6.226595275515739	10.844838212004356	0.6652951339926854	0.929078014184396
ID278383	278383	26	1.0	83.52232544887745	23.998059461501658	0.0	11.0	11	1.3190572791622321	1		51694.600000000006	52616.0	29318.0	63463.0	2.9724395E7	5929.557477127982	-0.9812917342911832	-914.5711613764897	-0.019219314404525643	-0.013395918731310678	1.4815481078887962	1.1955387534324926	2.7258921255127646	1.2392305173171063	5.466095089193219	9.857916546774923	0.7068329262801751	0.9274193548387096
ID286825	286825	26	0.9968156814575195	83.38794499763398	23.337907448266222	0.0	54.0	54	1.3708045353615301	1		51684.64620355413	52539.0	32732.0	61660.0	3.1992796E7	5760.354125935223	-0.9812914884101591	-941.2416897708708	0.019268330372134625	-0.0063312223284424365	1.614489921703651	1.2069807619946817	-1.0468239965922068	1.3376268889617686	5.903382696328677	9.87426402353678	0.760854005175797	0.9409090909090911
ID293481	293481	26	1.0	82.97038730228866	23.779135883395767	0.0	88.0	88	1.3948747701135338	1		51498.56055900624	52290.0	36891.0	65500.0	3.3165073E7	5704.551816635141	-0.9811484751972538	-939.7055805392957	-0.013257556977114945	-0.0019630008175351003	1.6387664834796347	1.2135289258609459	2.734717203319982	1.3504140268572513	6.112520247567364	10.317868169509671	0.7215230761278064	0.9192280200142954
ID306026	306026	26	1.0	83.12142024838282	22.597510193938174	0.0	150.0	150	1.5139831829954427	1		51882.409986859486	52034.0	31059.0	65216.0	3.9482514E7	6217.8380656492645	-0.9811783881030224	-869.9652176602236	-5.843524907725456E-5	0.0074617542575798656	1.5454564678090679	1.503685781434182	2.5535106810629333	1.027778866363321	7.200986139241488	10.69884590116275	0.7905475087672718	0.9686700767263426
ID309099	309099	26	1.0	83.05916920154446	23.312243687907184	0.0	165.0	165	1.4647140590210508	1		51738.36478873238	52173.0	31849.0	64697.0	3.6734239E7	5765.990809709835	-0.981225430649777	-937.9238075289448	-0.009265000786545298	0.00616723508194009	1.5447524386236973	1.3899580790538113	-0.7772801514851198	1.111366207299762	6.739932901283453	11.047439230645583	0.6939723935566785	0.9478609625668446
ID279669	279669	26	1.0	83.30685098976207	23.572703617583542	0.0	18.0	18	1.2877157625403526	1		51598.30308529949	52711.0	30893.0	62118.0	2.8430665E7	5871.49917364842	-0.9811732331641436	-915.9807752113152	0.05923001806564472	-0.054089625628272825	1.3890620540766971	1.2821248060018822	2.7456004775237703	1.0834062702587302	5.209426276309362	10.471477325405026	0.5970130810624361	0.8782051282051275
ID304503	304503	26	1.0	83.28093344244272	23.505935787443665	0.0	143.0	143	1.3986659335375244	1		51778.74418604647	52368.0	35102.0	64624.0	3.339729E7	5162.401639805723	-0.981250683398413	-1049.8427375218087	-0.01516554839468383	0.017543100715931653	1.6002400038423699	1.2659671170116786	2.341670584331625	1.2640454734872923	6.14579213071898	10.135682669901156	0.7517643395752656	0.9369565217391304
ID298864	298864	26	1.0	83.0040808789773	23.78874711814116	0.0	114.0	114	1.399206689766325	1		51769.59230769235	52352.0	31162.0	63411.0	3.3650235E7	5389.8281214410945	-0.9811033420662245	-997.3775261859046	-0.004846727177259122	0.0022458162801912793	1.637260773901445	1.228135169912927	-0.8106346006034284	1.3331275042123616	6.150545256883487	9.805496966233779	0.8038671159155536	0.9410909090909086
ID291443	291443	26	1.0	83.36748361677088	24.043034860165122	0.0	78.0	78	1.3597226677520886	1		51525.12662337663	52133.0	33600.0	65198.0	3.1739478E7	5459.201644798861	-0.9811739932413995	-983.8021005845158	-0.006259619299390156	-0.0076846767708886755	1.5923799126819478	1.1882960113188725	2.1850705401644	1.3400532338020628	5.8083201730383625	9.93425990726221	0.7395871822204831	0.9400000000000005
ID302195	302195	26	1.0	82.82894793106816	23.08550738032678	0.0	131.0	131	1.4121227177017932	1		51957.90288315628	52963.0	29531.0	65502.0	3.4240258E7	6763.708992860206	-0.9812110990642283	-802.3387566019485	-0.012511504593526276	-0.009186048046607836	1.5017622880420496	1.3348826858932468	0.045685045292582105	1.1250144330377123	6.264620284831869	11.691310807188346	0.5759412758334977	0.9140083217753123
ID311423	311423	26	1.0	83.25236248040264	24.082224832713013	0.0	177.0	177	1.3625015847480975	1		51626.269480519484	52349.0	35100.0	65255.0	3.1801782E7	5565.332400720934	-0.9811749552943444	-966.9857387710005	-0.0020880066875739664	0.004608716071257573	1.5560606709023823	1.1910294144686155	-1.0086020634570068	1.3064838298696657	5.83208580386094	9.563806847306049	0.801257626125227	0.9467592592592604
ID286072	286072	26	0.9882839322090149	83.60012169835036	23.564543874192676	0.0	50.0	50	1.2561945038597075	1		51669.092843326835	52810.0	25392.0	65008.0	2.6712921E7	6587.306228787954	-0.9813927400450632	-827.3959580336465	-0.003508083844385178	-0.010783432722665375	1.4310837026779397	1.1064235247447154	2.4443391006166775	1.2934320996185733	4.957510589590021	10.540662795496011	0.5607091901655566	0.8853989813242769
ID292474	292474	26	1.0	82.9848342905577	23.274319083087992	0.0	83.0	83	1.484719835384187	1		51739.53635116603	52142.0	29769.0	63625.0	3.7718122E7	5780.41031297804	-0.9812087558728236	-934.7591851541873	-0.0012707122685840224	-0.0077968472376893335	1.6241694945551908	1.368056283020866	-0.6911742891636841	1.1872095576132218	6.925304821699571	10.214585558933258	0.8340791345111503	0.9661803713527853
ID299643	299643	26	1.0	84.20112897002542	23.408004871042145	0.0	118.0	118	1.3034807230653167	1		52267.15329768275	52509.0	35997.0	64003.0	2.9321873E7	5139.3447558336675	-0.9810755754323419	-1054.461850258222	-9.201483571116691E-4	0.011123248900834	1.4078902685622228	1.1984502871982818	2.1685998777946036	1.1747590063610953	5.3377606827513056	12.645009794368153	0.4194987028634324	0.8631821675634135
ID301435	301435	26	1.0	82.90426015577106	23.405495115234693	0.0	127.0	127	1.3970424089815805	1		51890.505409582656	52719.0	31163.0	64210.0	3.3573157E7	5552.899925689552	-0.9811836240717551	-974.5684769994213	-0.004618947610498493	-0.0012849546283712394	1.605014854988681	1.2338938934650099	2.2637338017489608	1.3007721842933289	6.131532752225418	10.702835271942611	0.672637744934554	0.9374999999999996
ID312699	312699	26	1.0	82.93262580550322	23.290939927969532	0.0	183.0	183	1.4913287904459636	1		51901.751020408155	52339.0	34663.0	64017.0	3.8147787E7	5916.554814116273	-0.9811240998787258	-911.9255550989279	-0.005408178194583038	0.006438107848405829	1.6152739052782543	1.3862353373472933	2.340714382621444	1.1652234377239656	6.987095461838273	10.525108256634887	0.7925987770889963	0.9601567602873938
ID302726	302726	26	1.0	82.92981578893065	23.33931586174757	0.0	134.0	134	1.5024469495721955	1		51908.8630872483	52423.0	33613.0	64483.0	3.8672103E7	5738.858724261832	-0.9812185544998733	-945.1107796035544	0.00534097570437663	-0.0022752115216333824	1.654452790184159	1.4038155209453014	-0.6324477852352629	1.1785400328599327	7.091664237457624	9.849329663097047	0.9186385825488121	0.9802890932982917
ID285319	285319	26	0.9936843514442444	82.9968057697186	23.6461877500792	0.0	46.0	46	1.1804417188566043	1		50899.47619047622	52866.0	30191.0	64062.0	2.3515558E7	6739.121155013323	-0.9816525962393491	-808.2081875352521	-6.161288283085984E-4	0.006459711753045893	1.28193614451272	1.1193587789299562	0.7177384699319568	1.1452415156275262	4.377629197519071	8.33306534589994	0.7922080686934206	0.9583766909469301
ID283520	283520	26	1.0	83.10327562416806	23.29566405063049	0.0	37.0	37	1.3997472370879256	1		51505.85935085001	52353.0	31209.0	60673.0	3.3324291E7	5545.387725684724	-0.9812990859923464	-974.7500756098336	-0.004486674896919953	-0.0011820378859595585	1.456935007683688	1.3323117619588207	-1.0308066634435982	1.0935391019453593	6.155298383048005	12.832276135558434	0.46973355147740425	0.889423076923076
ID289664	289664	26	1.0	83.0538245305273	22.833419463760176	0.0	69.0	69	1.513983182995443	1		51824.41842105267	52159.0	28484.0	65504.0	3.9386558E7	6518.210158816262	-0.9811498206215976	-827.6675254333333	-0.01735299659128738	9.443892886983608E-4	1.5567058928893607	1.4873975343157917	-0.9796076674109356	1.0465970643184177	7.20098613924149	11.840929835893512	0.6454018762721665	0.9283088235294111
ID294272	294272	26	0.9942395091056824	82.93916934695356	23.143554841421	0.0	92.0	92	1.1969878006382033	1		50818.1687763713	52765.0	30610.0	59770.0	2.4087812E7	6241.977581157607	-0.9816766304559987	-872.3482905031946	0.004763943978343228	0.0034081605028739004	1.2947222604741677	1.1288702596706215	1.072483360618077	1.1469185669325173	4.501210477796479	8.24510846697759	0.8320442785364912	0.9488977955911825
ID297601	297601	26	1.0	82.86485734958906	23.634069109095933	0.0	108.0	108	1.3350187950239898	1		51700.70370370372	52765.0	31155.0	65026.0	3.0710218E7	6448.840469895211	-0.9812209018876547	-837.7932875406393	0.005099977095780311	6.819720168833341E-4	1.4476918888511774	1.2320265345201011	0.01420545306763361	1.175049277177364	5.599182621799651	9.658488228817436	0.7542515075636569	0.9401436552274535
ID277379	277379	26	1.0	82.91128247806166	23.83154309793555	0.0	6.0	6	1.4842102352883844	1		51802.10866574966	52409.0	27588.0	64358.0	3.7660133E7	6107.61382603346	-0.9810548529420047	-878.4178945412712	-0.022534795379045847	-5.884239060273433E-4	1.6012350219832392	1.4022003557336489	2.4927838457383276	1.1419445269969661	6.920551695535051	11.269487657487701	0.6847660757130084	0.9503916449086164
ID281229	281229	26	1.0	83.69317944433259	23.83281857608559	0.0	26.0	26	1.395416995506265	1		51759.22049689442	52348.0	34845.0	64317.0	3.3332938E7	5666.8384314559535	-0.9811039576142265	-948.4644673939607	-0.004490054561635294	-0.00982421978088208	1.5933845842403527	1.245697974355712	2.358999723697867	1.2791098781905526	6.117273373731891	10.384440543791708	0.712855565817799	0.9505169867060561
ID282510	282510	26	1.0	83.21935766729624	23.51710847651406	0.0	32.0	32	1.4475701579181803	1		51752.09798270896	52263.0	31464.0	64750.0	3.5915956E7	5656.604347453715	-0.9810852811903683	-949.0935543377983	-0.007291640637345543	-0.014678299957798228	1.5408042691310015	1.3876382689523687	-0.5285430093690686	1.1103789104160908	6.5830797378544395	10.13917493448658	0.8046995292622163	0.9525447042640991
ID305806	305806	26	0.9924120903015137	83.3713353632854	23.956475880558937	0.0	149.0	149	1.2287966122785927	1		51376.46906187624	52804.0	34609.0	60520.0	2.5739611E7	5728.829933026545	-0.9813241174501847	-942.4529049330939	-0.008724026762918412	-0.010100087441654783	1.4139287269078564	1.1009605607118154	1.4813261536193343	1.284268281139603	4.743619912186809	8.908795811652775	0.7510722862513106	0.9486692015209119
ID313480	313480	26	1.0	83.06082856060164	23.8802645097869	0.0	187.0	187	1.422796510685342	1		51655.67313432839	52164.0	37979.0	64817.0	3.4609301E7	5231.405048873182	-0.9811247845869521	-1026.5072092228652	-0.005487912151668336	0.0037410377508102378	1.5758075895319954	1.311515690961528	2.245001085025768	1.2015163832136113	6.359682808122189	9.967548498761893	0.8043935964561614	0.957766642806013
ID296585	296585	26	1.0	82.93452360033835	23.407050358402707	0.0	103.0	103	1.4527866438605854	1		51904.12464183381	52525.0	34370.0	65297.0	3.6229079E7	5609.58970311019	-0.9812694702124628	-969.4803146880215	-0.004974337162911379	0.011125735879074304	1.5569874008111806	1.3665241404677675	-0.7124909006028111	1.1393778965940673	6.630610999499585	10.8419069644005	0.7088462747175978	0.9451219512195118
ID310421	310421	26	1.0	82.88179753619596	23.836416471362412	0.0	172.0	172	1.4507023004000252	1		51808.81321839082	52434.0	34524.0	64627.0	3.6058934E7	5799.448980736905	-0.9811089617979951	-927.9152750188925	-0.010679076158974352	-0.0044338887723584745	1.625737704750701	1.3123421430569624	-0.8492965615877849	1.2388062925143262	6.611598494841516	10.33082661397396	0.7784777257181681	0.94819359236537
ID309655	309655	26	1.0	83.0092492990682	23.792487136178714	0.0	168.0	168	1.4688400222902	1		51789.282913165305	52169.0	36379.0	65386.0	3.6977548E7	5551.318860374836	-0.9812063088899181	-974.1413250373253	-0.004901119033296206	-0.0035077776269069605	1.5901931963187717	1.3636180041151984	-0.6833624494239824	1.1661573780338794	6.777957910599577	10.695000508942751	0.7446412875227247	0.9500333111259156
ID300433	300433	26	1.0	83.00522838657962	23.37933030353751	0.0	122.0	122	1.2999939204135562	1		51646.01960784318	52665.0	33499.0	65022.0	2.8973417E7	6035.886380756395	-0.9812462006124507	-895.3946963127074	0.022544063158893114	0.001365674094683034	1.414556041370666	1.2202799807830997	0.30187305953349014	1.1592061360073218	5.3092419257641845	9.055005698717125	0.8137011379126162	0.9458086367485173
ID284306	284306	26	1.0	83.22315413422983	23.28081273645943	0.0	41.0	41	1.4480926521268278	1		51792.65079365081	52172.0	34185.0	62719.0	3.5892307E7	5472.8278209393275	-0.9812359048717402	-989.7651429099042	-0.007190910408127022	0.002408377084432782	1.5788388493872128	1.33855985404891	-0.7415133556829607	1.1795056041846024	6.587832864018956	10.446889089979967	0.7585399669426005	0.9454297407912683
ID304287	304287	26	1.0	82.77855665200099	23.293985411652645	0.0	142.0	142	1.300575703356266	1		51331.35727109517	52432.0	30043.0	60646.0	2.8591566E7	6008.585776985628	-0.9813447182319067	-898.7941858444212	3.745639451728916E-4	0.01849109153039799	1.3919146828474194	1.2697610949269507	1.3847666444330273	1.096202024466261	5.313995051928683	9.85795332148348	0.6871594049386142	0.9270315091210617
ID307359	307359	26	0.9968124032020569	82.86811380987874	23.10326990332098	0.0	156.0	156	1.245307682725573	1		51357.16796875	53118.0	26856.0	65484.0	2.629487E7	7297.3871046355725	-0.9814305305951649	-743.9157391324011	-0.010293330379350214	-0.004980021895980337	1.3891637324130168	1.1577481479043994	0.5242146113691402	1.1998842191434251	4.871954318628722	10.087358372767987	0.6016697415895232	0.938644688644688
ID311199	311199	26	1.0	82.76181569388062	23.860072367304046	0.0	176.0	176	1.4574655179508356	1		51861.980000000025	52493.0	27892.0	63401.0	3.6303386E7	5906.528802485629	-0.9810574046072595	-909.4978985569066	-0.011277061131072713	-0.0011871593517846528	1.6118698301770669	1.341402871395223	-0.9680641800007084	1.2016299238278245	6.673389134980215	9.86325518107257	0.862016890158868	0.9682758620689649
ID303513	303513	26	0.9955206513404846	83.7757492240996	23.23626715551877	0.0	138.0	138	1.360278905315855	1		51844.80718954247	52439.0	34255.0	64721.0	3.1729022E7	5467.7825144761455	-0.9812036666669547	-989.9426871753165	-0.008031490220041867	0.009693224666676981	1.5874867948860891	1.1935410146459087	-0.5483851678456687	1.3300647195245767	5.813073299202879	9.719383125863917	0.7732826383917982	0.9487975174553914
ID314009	314009	26	1.0	83.23456837002331	23.443511708355526	0.0	190.0	190	1.433390823113944	1		51904.14117647063	52488.0	32386.0	64766.0	3.5294816E7	6192.515206591665	-0.9811665117149241	-873.326973558312	0.003623020751168543	-0.0014254964414993918	1.5121974670017406	1.3808933765338336	-0.7051729284961578	1.0950863351937368	6.454745331412509	10.63956303358362	0.7165415723133968	0.9470013947001397
ID298651	298651	26	1.0	83.01760254253807	23.24029013507125	0.0	113.0	113	1.4938629108640606	1		51819.86874154265	52190.0	29083.0	64744.0	3.8294883E7	6164.6925607792255	-0.9811342265911088	-874.3165388900983	0.0047594815822667	0.024237887245087308	1.6527545160934212	1.4010063623441593	2.4423138995531444	1.1796909425365047	7.010861092660858	10.06618002646477	0.8694644710515211	0.9684832567301382
ID287397	287397	26	1.0	82.96299295791316	23.836082624977024	0.0	57.0	57	1.4678096187805107	1		51732.25702247186	52336.0	35644.0	65485.0	3.6833367E7	5962.289403259514	-0.9811042709845832	-901.0105664207173	0.016238361009593215	-0.02359489640822431	1.5876556197262373	1.4065679060745837	-0.5112615438747194	1.1287443804665136	6.768451658270551	10.383021925080683	0.7889539471439309	0.9557046979865765
ID308902	308902	26	1.0	83.67690175985254	23.543750997316536	0.0	164.0	164	1.4158676983350573	1		51790.09242424252	52193.0	35458.0	64714.0	3.4181461E7	5347.8949199572535	-0.9812590334061064	-1014.1110099512184	0.03450610979272395	-0.011027044763484699	1.6075744802868854	1.2722213472510973	2.3348358304028864	1.2635965303996741	6.297892167983495	10.394974632913641	0.7324166638079009	0.9363957597173145
ID288679	288679	26	1.0	84.2141459347135	24.09776003096231	0.0	64.0	64	1.4249216746937943	1		51673.87202380955	52347.0	33454.0	63448.0	3.4724842E7	5454.091720012056	-0.9811929429472132	-988.5807234601658	0.0018261850164097615	0.003029202650799707	1.5357899493797071	1.3351822627858696	2.247362861422367	1.150247417289133	6.3786953127802715	9.81494808107059	0.8320811981956201	0.9565217391304354
ID286636	286636	26	1.0	83.56312705711481	23.89834877050389	0.0	53.0	53	1.401907342133945	1		51833.43797856049	52435.0	34233.0	65002.0	3.3847235E7	5491.807528823953	-0.9810814398585448	-978.9075606621573	-9.474353585610821E-4	-0.011390008814228013	1.6206093016073422	1.232364751520685	2.3034939532732417	1.315040291121261	6.17431088770608	10.440510512126723	0.7117949250644987	0.9291845493562234
ID312492	312492	26	0.9912489056587219	83.51835039493622	23.74784264163978	0.0	182.0	182	1.324208748327418	1		51857.077452667836	52686.0	31220.0	63416.0	3.0128962E7	5424.079104663384	-0.9812359055852603	-999.9029286394708	-0.01474807813144238	0.015390925327647971	1.4600935059446989	1.1865836742025457	-0.4081330005683906	1.2305019339878984	5.508873224673858	9.820772047158462	0.7177635185712183	0.9125984251968503
ID291245	291245	26	1.0	82.8032359161672	24.056315603541947	0.0	77.0	77	1.3457420098175372	1		51549.259197324434	52518.0	31190.0	64708.0	3.0826457E7	5706.249962501359	-0.981212210164878	-943.6020650448515	-0.005450532447995178	-0.04117559672586305	1.613585148532784	1.1908943637850697	-0.716577919503163	1.3549355825350102	5.689492018925447	9.665333384798293	0.7653316595749005	0.9622186495176845
ID278190	278190	26	0.9955615401268005	83.5924077810489	24.21072233595896	0.0	10.0	10	1.3242087483274183	1		51483.384083045	52528.0	27435.0	62831.0	2.9757396E7	5980.463589018236	-0.9812565118592039	-901.3518764151731	0.009117249134985001	-0.036919751790067214	1.4893721970512366	1.2202150988049196	-0.28740847274614634	1.2205816814674149	5.5088732246738585	9.687270714594915	0.7376829898870175	0.916205533596837
ID282286	282286	26	1.0	83.10751718346877	23.22742056244513	0.0	31.0	31	1.4698697034697894	1		51721.76011157599	52243.0	30892.0	62639.0	3.7084502E7	5562.262153441011	-0.9811672129972723	-968.9029325278285	-0.012446545855563873	0.016878765303010617	1.5901370496840508	1.3911161699211196	-0.7587069585583193	1.1430656073634857	6.787464162928618	10.259701175838988	0.810304013875157	0.9616161616161616
ID281007	281007	26	1.0	83.7625056347078	24.115472051111617	0.0	25.0	25	1.429691743855354	1		51744.970501474934	52142.0	32718.0	65423.0	3.508309E7	5899.439285051247	-0.9811031583758039	-910.7786762037549	3.2786018458509945E-4	0.003161338618140506	1.5835063486084195	1.3050572880345228	-0.8019096699364626	1.21336156130989	6.421473448260908	9.82932348812098	0.8352131027035776	0.9643112062812279
ID290472	290472	26	0.9968541860580444	83.60934724822309	23.149041589556717	0.0	73.0	73	1.4110508976477831	1		51757.17173252277	52110.0	36457.0	62646.0	3.4056219E7	5169.675935189462	-0.9811432456594944	-1041.8439815607796	0.01228994760184295	-0.001258897419973199	1.5673250929417606	1.3035914040165222	-0.8323666914730504	1.2023131543462493	6.25511403250285	9.542657414074466	0.8631900587255843	0.9676470588235291
ID294056	294056	26	0.9936894178390503	82.88762643280054	23.686630808588042	0.0	91.0	91	1.3005757033562666	1		51437.28085867619	52986.0	26915.0	60754.0	2.875344E7	6463.247948842526	-0.9811712961555594	-829.4335361187542	0.0031752754092080684	0.0019335962738259687	1.359118887245865	1.2870155308816178	0.2425323618776256	1.056023687853134	5.313995051928688	9.003087267181517	0.823849893923372	0.9654576856649393
ID293290	293290	26	0.9968066811561584	83.05760359934497	23.727601061787734	0.0	87.0	87	1.2645972363584994	1		51346.89204545449	52950.0	27700.0	63434.0	2.7111159E7	6635.072152177742	-0.9812643999713361	-810.6193079281201	0.018629458598401847	-6.64531645926674E-4	1.3581329862252223	1.2074599267378863	0.06098158297011252	1.1247851428861904	5.024054355893239	8.858212527576011	0.8045851302515454	0.9591651542649724
ID292276	292276	26	1.0	83.33577091764627	24.08785560955219	0.0	82.0	82	1.4312782341646548	1		51653.89660265879	52396.0	32386.0	64998.0	3.4969688E7	5820.093466832468	-0.9811086647797563	-921.8443157515247	-9.452943972506837E-4	0.003392042403617085	1.5940150081124518	1.3009173890266594	-0.8734977924140938	1.225300715908707	6.435732826754445	9.899348703006975	0.8252672779209996	0.9535211267605633
ID302006	302006	26	1.0	82.7921351420354	23.714467488355165	0.0	130.0	130	1.3474273479980567	1		51690.41666666675	52895.0	27425.0	62444.0	3.101425E7	6411.56221184688	-0.9812549753234714	-844.0574807517547	0.005406364816330154	-0.004315838213362892	1.4996236829067031	1.233591929411772	-0.2771975850291521	1.2156562045779482	5.7037513974189915	9.461083202302984	0.8007348466500659	0.9456264775413712
ID285879	285879	26	1.0	84.00527488918655	24.10453534331637	0.0	49.0	49	1.2877157625403541	1		51470.60948905111	52847.0	31176.0	65502.0	2.8205894E7	6745.557219524873	-0.9813564347770366	-803.2843097855528	0.020582624139713856	1.9056762237147667E-4	1.4075714788433904	1.2183026345851238	0.9420976689038952	1.1553545390819249	5.209426276309374	8.645622101278356	0.8758046827798385	0.9707705934455276
ID287920	287920	26	1.0	83.23392275604793	22.71804778638347	0.0	60.0	60	1.4867564890650475	1		51699.00820793437	52075.0	32496.0	63903.0	3.7791975E7	5901.164423050569	-0.9811913482678017	-914.0512292211398	0.007900426735586264	0.0016153091201974615	1.5313907628047794	1.4513857911490808	-0.7037460236228783	1.0551231603227682	6.944317326357641	10.306182804728481	0.8215684237871644	0.9561518324607329
ID289458	289458	26	0.9968289136886597	83.9408699173104	23.23165428552391	0.0	68.0	68	1.168849538967761	1		51284.90308370046	52544.0	34662.0	62295.0	2.3283346E7	5995.613252466111	-0.9814443228187509	-904.8462330825155	-4.23414900204907E-4	0.0045195443700943244	1.2044828295062635	1.156835783252957	0.48179608289741904	1.0411873897255544	4.292072926557815	8.479217945549891	0.7501797898139803	0.9445606694560671
ID305586	305586	26	1.0	82.82618949403538	23.772740231001542	0.0	148.0	148	1.4449548528770844	1		51886.200290275745	52485.0	29291.0	64093.0	3.5749592E7	5813.344965635246	-0.9811760615396798	-930.4482385696084	-0.00136128247633519	-0.007649910381522927	1.654984292300119	1.2710288053735062	-0.9328174574262512	1.302082443217157	6.5593141070318355	10.243488300479935	0.7855476632289043	0.9610027855153196
ID276659	276659	26	0.9968323707580566	83.3968480924365	24.16798404275874	0.0	2.0	2	1.3636115658566283	1		51388.83792544574	51900.0	31110.0	63827.0	3.1706913E7	5639.087897975327	-0.9812481855818334	-953.7301211426192	0.004292374101748912	-0.00415912196138728	1.5721279735763927	1.1969016933452779	2.315010478282762	1.3134979942942322	5.841592056189972	11.214374253775603	0.5837017533820283	0.9130757800891526
ID280243	280243	26	1.0	83.23134775172447	23.440712633036647	0.0	21.0	21	1.4249216746937925	1		51837.96572280179	52481.0	30154.0	63365.0	3.4783275E7	5923.719054708943	-0.9812312202300407	-914.995192741106	-0.00392981442994382	-0.004013470943894192	1.517823412727299	1.3508797171524447	-0.8986962516844074	1.123581465807155	6.3786953127802555	10.190081764510442	0.7719450460139273	0.9477401129943499
ID283320	283320	26	1.0	83.0282886262516	23.487330112970795	0.0	36.0	36	1.3641662177265668	1		51619.54383116887	52289.0	34140.0	64154.0	3.1797639E7	5658.88397955027	-0.9812096684427245	-952.6661705803338	-0.00708566178455521	0.018108773639091434	1.5327376873531404	1.2503044064195572	3.0096898230439	1.2258916144608138	5.846345182354478	9.72532855455442	0.7767580328796828	0.9498069498069492
ID297400	297400	26	1.0	83.17294710457435	23.566269242008403	0.0	107.0	107	1.2723500861929982	1		51254.64245810051	52142.0	32980.0	64386.0	2.7523743E7	5752.696718268145	-0.9813521192152861	-937.750071407524	0.02936586399761287	0.01468565602526515	1.3436640590082916	1.1374725769562486	-0.413835392614193	1.181271607095609	5.085844996031945	10.86240064243644	0.5416532456211746	0.8924103419516266
ID299450	299450	26	0.9968348741531372	83.33872596242173	24.13752008013471	0.0	117.0	117	1.1982511126527606	1		51134.01894736844	52625.0	36022.0	60664.0	2.4288659E7	5446.145673976407	-0.981462260822754	-994.185689066107	-9.5764603060913E-4	-0.012220931982673591	1.3339482330313057	1.104182282835246	1.4092003760142797	1.2080869741960374	4.510716730125533	8.57420477337782	0.7710236789881322	0.940535183349852
ID308154	308154	26	1.0	83.24096220940199	23.06695329009803	0.0	160.0	160	1.3981249681591232	1		51738.08742331286	52017.0	38691.0	64087.0	3.3733233E7	5162.084528461477	-0.9812529899635933	-1049.2143829603583	0.005819102363642836	-0.005928143426844432	1.587347771989097	1.2634480037244233	-0.7478150470677231	1.2563617713668263	6.14103900455446	9.531841667447289	0.8493722743096053	0.9598811292719172
ID313275	313275	26	1.0	83.25215150273743	22.869946642148626	0.0	186.0	186	1.4449548528770864	1		51885.23623188406	52137.0	35254.0	65350.0	3.5800813E7	5703.333668856135	-0.9812389868957231	-951.6199153354409	0.014081138664838797	-0.0033636665433315486	1.564149539879183	1.3577063107105316	2.3898594420230057	1.1520529348210902	6.559314107031855	10.257791301451785	0.7833585261345823	0.951724137931035
ID307140	307140	26	1.0	82.67076316206878	23.25688448781483	0.0	155.0	155	1.4121227177017908	1		51775.26858877083	52868.0	28173.0	62824.0	3.4119902E7	6088.012129517201	-0.981235542203578	-889.4347598645039	7.503405950472865E-4	0.011947835172214715	1.5312963905610004	1.2912092459996176	-0.9056510252360868	1.1859397656152268	6.264620284831846	13.988160266672837	0.4023309265489626	0.9140083217753117
ID277189	277189	26	0.9968409538269043	84.23560008922028	24.427959673010854	0.0	5.0	5	1.203919612104388	1		50377.895615866364	52251.0	34762.0	62011.0	2.4131012E7	5584.794682901869	-0.9818426952344695	-975.558543384219	0.018904420108853865	0.00375228679851377	1.3290726349927666	1.114666634859338	0.6110089335099196	1.1923498859912363	4.553494865606186	9.561666934532445	0.6258748378702532	0.9020715630885124
ID295366	295366	26	0.9905014634132385	83.24808028157155	23.02625282071587	0.0	97.0	97	1.3446172774774459	1		51649.496666666666	52917.0	34923.0	65017.0	3.0989698E7	6117.018100681271	-0.9811376564920792	-878.3965440811318	-0.008052340324881516	-0.017246536761877873	1.4233368620774245	1.2822593240789768	-0.3879713662912026	1.1100226259612354	5.679985766596424	11.666940845198269	0.524376378297723	0.9256390395042602
ID301254	301254	26	0.9968416690826416	82.9080873069883	23.639725666189516	0.0	126.0	126	1.3845321413310856	1		51871.18454258673	52296.0	34426.0	64248.0	3.2886331E7	5227.801653525838	-0.9811601010645787	-1033.4711801154144	-0.003895350833092859	0.011470732297369267	1.5768004884669926	1.238928332563637	-0.68574651677454	1.272713236934551	6.022210850441556	9.723937221243585	0.8003529100964135	0.949775112443777
ID310214	310214	26	1.0	83.48159185915128	23.80046209923086	0.0	171.0	171	1.38835154759807	1		51880.092476489	52419.0	35646.0	63736.0	3.3099499E7	5545.992122047082	-0.9810417335228836	-968.1448690216554	-0.006770069590127616	-0.026900097267748967	1.5707765742464748	1.2196970131173888	-0.8091408689301753	1.2878416175110339	6.055482733593183	10.838336282723434	0.6477887337366852	0.9360764144011761
ID296387	296387	26	1.0	82.85742799455662	23.41186594215805	0.0	102.0	102	1.4631638232093453	1		51955.192634560895	52355.0	35852.0	64187.0	3.6680366E7	5706.746024146852	-0.9812133489412904	-951.008698286807	0.005521560238723514	-0.0034420390215930984	1.596152766660308	1.3641694089139593	-0.5219465019680846	1.1700546546715447	6.7256735227899025	10.666000111318013	0.7429207324918214	0.9483914209115283
ID304078	304078	26	0.988471269607544	83.26635462458881	23.261848622957842	0.0	141.0	141	1.2970810914780873	1		51487.534172661864	52801.0	26348.0	60353.0	2.8627069E7	6609.502861509903	-0.9813606392104304	-820.2777175557345	-0.0012562870852291547	0.03318541365286268	1.4566814341557428	1.144984770838025	1.7247779734874955	1.2722277808896831	5.285476294941606	10.4154515633664	0.6122626772734515	0.9243557772236076
ID298447	298447	26	1.0	83.02372196442569	23.21840234591528	0.0	112.0	112	1.508978266214782	1		51914.392052980096	52256.0	32236.0	63928.0	3.9195366E7	5675.913936614253	-0.9810753697087589	-948.3244226860622	0.001308774829205821	-8.941581857598221E-4	1.642268479686264	1.4091233231496543	2.3486574808698126	1.1654540469995818	7.153454877596329	10.343806942856062	0.8401655959083716	0.9678456591639867
ID279497	279497	26	1.0	83.31590448282901	23.70064082065796	0.0	17.0	17	1.3796059390068045	1		51812.44108280247	52378.0	34999.0	64125.0	3.2538213E7	5491.144568118252	-0.9812158632898681	-985.7674925723693	0.025342435809473932	-0.03142176335205687	1.4351667506103396	1.3021273443669865	2.6960190155243238	1.1021708105730845	5.979432714960926	11.024772847155523	0.61820220117988	0.9451540195341841
ID285140	285140	26	1.0	83.69790254547878	24.32337550925661	0.0	45.0	45	1.3834389456285954	1		51635.9207606973	52105.0	34480.0	64040.0	3.2582266E7	5665.308457683068	-0.9812617476367368	-954.5839896237295	0.009174921056685567	0.004158104479634196	1.533734318118116	1.2460379774848704	-0.9263487843883584	1.2308889021295812	6.012704598112546	11.648756103981622	0.5568274377392095	0.897799858055359
ID302550	302550	26	1.0	82.84411259544311	23.593709062617332	0.0	133.0	133	1.4391844528482625	1		51925.1885964913	52373.0	31237.0	62627.0	3.5516829E7	5778.565681320903	-0.9811743347435914	-936.6640925864223	-0.001140958721282548	-0.004921735526445287	1.5887367193276118	1.3250897209757737	-0.7447802542894467	1.1989653939490927	6.507029719222171	9.987359489725996	0.8197686193882956	0.9573426573426569
ID312278	312278	26	0.9968355298042297	83.04459730799856	23.618013842111434	0.0	181.0	181	1.2877157625403517	1		51615.155109489046	52753.0	29977.0	62924.0	2.8285105E7	5870.523733571584	-0.9812375369934397	-919.6333005593747	-0.006126455586484974	-0.019632785809794134	1.4655347655941273	1.2074236249933323	-0.21139765629426152	1.2137701592531125	5.2094262763093555	10.019634827541902	0.6520726321150825	0.9005751848808542
ID284113	284113	26	1.0	83.1253229342602	23.01846118661584	0.0	40.0	40	1.3713562780022481	1		51644.41479099674	52529.0	27992.0	63429.0	3.2122826E7	6128.650390737783	-0.9811730341821158	-878.3220350277516	-0.006097635134555785	0.0022228403578887883	1.4816432174208578	1.2887555684949903	0.3736019495281828	1.1496696919425318	5.908135822493175	11.200132624926153	0.5918532055045183	0.9248511904761896
ID290258	290258	26	1.0	82.9880847711945	23.031196711595975	0.0	72.0	72	1.3491105808192343	1		51685.92320534228	53040.0	31183.0	65504.0	3.0959868E7	6933.111791335082	-0.9813431043385364	-784.2518703057009	0.021029269208567593	-6.906017073133442E-4	1.4195158331152518	1.3302551675641554	0.364375442815168	1.0671004087994205	5.718010775912547	10.014703980423782	0.7164379788775617	0.9427899686520378
ID300242	300242	26	1.0	82.98577063934384	23.211218690368465	0.0	121.0	121	1.2888901501647707	1		51506.13636363635	52727.0	35916.0	60572.0	2.8328375E7	5634.16296810221	-0.9813379907047497	-961.4346607658036	-0.00512344450202637	-0.013273848954021296	1.42802802744793	1.207680693863245	0.09350867266899035	1.182454960739512	5.218932528638379	9.620735110517181	0.7085573895686692	0.9328802039082404
ID310994	310994	26	1.0	82.69108839052657	23.893381187808384	0.0	175.0	175	1.3190572791622295	1		51500.5905923345	52698.0	25698.0	65504.0	2.9561339E7	7054.251253557904	-0.9812629002064576	-764.6704198757458	-0.002229538761417631	-0.010161600879121968	1.5390427741457022	1.1447536437463488	-0.13997055272105147	1.3444314264062904	5.466095089193196	10.088233264604666	0.6749270203619275	0.9090909090909082
ID307933	307933	26	1.0	83.18956996917942	23.096292936247885	0.0	159.0	159	1.4072930989717465	1		51831.14003044139	52272.0	34612.0	64180.0	3.4053059E7	5498.023300984316	-0.9812104165339779	-984.5985192297335	0.009486980571380943	0.003931440171180372	1.6056197809186343	1.2471331340935279	-0.7508150205534772	1.2874485786841599	6.22184214935123	9.988679473898562	0.7836329667592841	0.9424046076313899
ID308701	308701	26	1.0	83.23255352932065	23.807957360919165	0.0	163.0	163	1.3046409197552264	1		51605.27580071175	52665.0	36371.0	62566.0	2.9002165E7	5594.754445165128	-0.98129201212505	-967.6409807500593	0.008652270053140666	0.008852803691781482	1.4414028095388347	1.2120312705133605	-0.7194610099027572	1.189245562062374	5.347266935080318	8.972432531997388	0.8346825341148125	0.9533898305084741
ID292068	292068	26	1.0	82.92001369376983	23.418022670688053	0.0	81.0	81	1.4626467128121354	1		51640.700141442765	52155.0	33834.0	65106.0	3.6509975E7	5609.676133570923	-0.981201503338559	-960.9912075015766	0.004422958068813129	-0.0033871617603246224	1.610031835438678	1.3243386714308945	-0.5578564368501228	1.2157251541247402	6.720920396625389	10.615651283209528	0.7494545972830482	0.9376657824933687
ID288485	288485	26	1.0	83.69160127528775	23.746012186719227	0.0	63.0	63	1.2281808284201905	1		51518.84600000001	52419.0	35802.0	64870.0	2.5759423E7	5685.444916810656	-0.9812320518432742	-947.5160968707847	0.030638506059622837	-0.031610749605902974	1.453839477631967	1.1280233995707698	-0.9555616308860194	1.2888380490911582	4.738866786022303	10.182084156042722	0.5743954619216805	0.8677110530896431
ID293094	293094	26	1.0	82.9579349534373	23.593101775949815	0.0	86.0	86	1.4739812351471502	1		51818.93472222223	52156.0	28284.0	63422.0	3.7309633E7	6185.746013762288	-0.9811900342908293	-873.9599216810211	-0.011819622129226657	0.01065326332479818	1.5808944627735728	1.3973042612363487	2.5209245356876417	1.1313888511116268	6.8254891722447395	10.431215964354578	0.7882677740400513	0.944736842105263
ID282080	282080	26	1.0	83.15718723842602	23.562354710096315	0.0	30.0	30	1.4110508976477822	1		51696.31866464337	52363.0	34331.0	64924.0	3.4067874E7	5579.795311565395	-0.9811294437334999	-963.4139985506406	-0.003080752565199828	0.004348800623738015	1.5667015397972357	1.277171652441655	2.6584756368912483	1.2266961428419327	6.255114032502844	10.080492982191764	0.7735378200355251	0.9570909090909093
ID283104	283104	26	1.0	82.97681279623771	23.941305564388628	0.0	35.0	35	1.3669361012236925	1		51598.054574638845	52430.0	29995.0	65456.0	3.2145588E7	6692.686793891711	-0.9811052638643125	-800.6405764550583	-0.0038224663279932793	-0.00910142290380989	1.5557756604758577	1.2254133805858416	-0.09211640793323231	1.2695925188380737	5.8701108131770585	10.018165961687426	0.73498710526505	0.9363153904473085
ID309472	309472	26	1.0	83.62368778013494	22.92533175572194	0.0	167.0	167	1.4083677788526665	1		52027.67682926824	52678.0	29375.0	65504.0	3.4130156E7	6299.415934574831	-0.9808955592935907	-848.1107838575602	0.012658402534964983	-0.02713425625221076	1.5163876262390181	1.3726977629937265	2.3482248715719036	1.1046769850720215	6.231348401680273	10.69424651954572	0.6846861070830477	0.9418103448275862
ID305377	305377	26	1.0	82.87532319950947	23.741793626407368	0.0	147.0	147	1.314461246794029	1		51546.86736474691	52806.0	24991.0	65119.0	2.9536355E7	6810.940429032658	-0.9814118551453817	-799.1723372491267	0.015634059451178635	-0.009352000809082677	1.462180749251601	1.2157991491435927	2.9463436251182356	1.202649919833847	5.428070079877083	9.945549939994974	0.6896007181971697	0.9269480519480522
ID303330	303330	26	1.0	83.0314039596901	23.28455806708221	0.0	137.0	137	1.4046028019234758	1		51892.561832061096	52626.0	26379.0	65501.0	3.3989628E7	6586.3449601904895	-0.9812097117664468	-822.8468862410011	0.009701506886073899	-0.011995563166135278	1.4652921423412248	1.3530385707403887	-0.5719797825822978	1.0829640588437996	6.198076518528645	11.996004142149355	0.5412446087670677	0.8949897048730268
ID306915	306915	26	1.0	82.84085680498237	23.675851374129184	0.0	154.0	154	1.4428591957149737	1		51883.35029069767	52543.0	26616.0	63129.0	3.5695745E7	5844.281596136042	-0.9812075784219076	-927.0539777894817	-5.215413056406338E-4	-0.007139381949372537	1.5951373583132944	1.3253873089177968	2.2080164599379755	1.2035254506969388	6.540301602373776	9.731857905569619	0.8677929581963869	0.9642606867554312
ID276460	276460	26	1.0	83.36666102763282	23.09743489465304	0.0	1.0	1	1.492342954990546	1		51558.23035230353	51946.0	29382.0	64536.0	3.8049974E7	5855.575856774211	-0.9812111639859353	-919.6466466438781	0.0031384429686694927	-0.003145231773547328	1.5742634025237034	1.428635459334663	2.2419116874631726	1.1019349913496208	6.996601714167321	11.024375400411179	0.7234175316648598	0.9478428847392144
ID297197	297197	26	1.0	83.63404053109728	22.77955602601052	0.0	106.0	106	1.4180032466050243	1		52542.68373493976	52604.0	30529.0	65360.0	3.4888342E7	6172.629071104829	-0.9808719508109853	-872.9989130330906	-0.0090786832256321	-0.009233619340589111	1.5006893694988723	1.3844719746462737	-1.0166098206835792	1.0839434795220695	6.316904672641558	10.220196720335283	0.7599686487898976	0.9554277498202735
ID313837	313837	26	1.0	84.23717521266849	23.622247574575688	0.0	189.0	189	1.4605764404187733	1		52046.48860398861	52389.0	35870.0	65444.0	3.6536635E7	5566.042212956861	-0.9810811326019774	-969.8056835497689	0.003501409008976145	-0.005029625588469854	1.6029079651190443	1.3519906555446382	2.535437402386499	1.1855910087435673	6.7019078919673465	10.071905842779248	0.8302043499425928	0.963773069036227
ID293870	293870	26	1.0	84.160267415094	23.113276017614563	0.0	90.0	90	1.4222647235201835	1		51904.684131736525	52377.0	30252.0	65498.0	3.4672329E7	6290.087264150826	-0.9811560080449461	-859.3004415813037	0.0013428405971030494	0.008721663344434723	1.5277304446974782	1.3413860171314067	-0.8786438945128734	1.1389193156825763	6.354929681957686	10.488384371387129	0.7259445079632204	0.9488999290276793
ID277999	277999	26	1.0	83.61449574742814	24.32627624410611	0.0	9.0	9	1.453827694975095	1		51552.20857142861	51944.0	34102.0	64691.0	3.6086546E7	5450.6841630063045	-0.9811911028243642	-986.7713301560703	-0.0071147388497211925	0.0044992884472246945	1.5565424521908384	1.3618193461892047	-0.7649762741499057	1.1429874722712154	6.640117251828636	11.133162618757428	0.6732068197324793	0.9413746630727764
ID280815	280815	26	1.0	84.31063395038795	23.690556722812914	0.0	24.0	24	1.4349732237685153	1		51883.70906432755	52451.0	30918.0	63079.0	3.5488457E7	5367.679875253125	-0.9810744330748348	-1002.1378475162674	-0.005496863249410629	7.141823004718664E-4	1.6288259843164075	1.2748163404998936	-0.6447213696786209	1.2776946235860893	6.4690047099060655	9.837429861346877	0.8400091823080467	0.9631988676574663
ID301039	301039	26	0.9936011433601379	83.2381146674706	23.673762024123064	0.0	125.0	125	1.287715762540352	1		51861.56569343065	53107.0	26212.0	64087.0	2.8420138E7	6416.000436898346	-0.9812269520482896	-844.9789967738833	0.02452559363081512	-0.012221093917323159	1.4300808560601925	1.1908469072238892	2.849205842561167	1.2008939582284404	5.209426276309357	9.334646606476523	0.7512837553241901	0.9217830109335566
ID280040	280040	26	1.0	83.1040485652867	23.57200467754583	0.0	20.0	20	1.3790574969501452	1		51689.925278219365	52677.0	29784.0	63536.0	3.2512963E7	5888.210513943068	-0.9812980021653908	-921.2245092990871	0.0012479341064925951	-0.00688314704571953	1.4641842524672772	1.3394080054732533	2.9807304383320234	1.0931577581171292	5.974679588796401	9.906220384115056	0.7650829307125384	0.9408682634730533
ID287208	287208	26	1.0	83.21213641353914	23.156973777279287	0.0	56.0	56	1.3058000856167267	1		51349.692170818475	52471.0	33870.0	61098.0	2.8858527E7	5512.994195331961	-0.9814556027944262	-985.9122041083408	0.0412616490846575	-0.003247724267380118	1.4146453101489072	1.2588436439953992	0.3536509671805341	1.123765701083428	5.356773187409346	10.493830207553577	0.6112868541852332	0.911075181891673
ID289258	289258	26	1.0	83.88416796259202	23.35858403958746	0.0	67.0	67	1.4512236669219456	1		52025.908177905265	52283.0	30559.0	65504.0	3.6262058E7	5898.609588275015	-0.9810875859931422	-915.0837167884624	0.004941570889721821	0.022135145701646552	1.5722544787589716	1.3654861642740344	-0.8879407116554641	1.1514246866022744	6.61635162100606	10.105544513928914	0.8141585772156061	0.9606625258799175
ID286443	286443	26	1.0	83.162117330216	23.16051474192495	0.0	52.0	52	1.4370803808856263	1		51859.84087591236	52304.0	33935.0	64015.0	3.5523991E7	5608.958972383582	-0.9812026836850879	-965.2543999410497	-0.023305766647250516	0.019854811028944538	1.6353461568094665	1.3020251808951493	2.20558773592177	1.2560019428235307	6.4880172145641115	10.049711709572525	0.8072622617827395	0.9646643109540635
ID291062	291062	26	1.0	82.81448177597515	23.9619993892444	0.0	76.0	76	1.4605764404187702	1		51814.45531914895	52657.0	24940.0	64871.0	3.6529191E7	6116.983901359574	-0.9811216522587312	-880.4454915312914	0.011329094685352198	-0.024615998787849067	1.6861970159719528	1.32323767864625	-0.8207542948065235	1.27429640432929	6.701907891967319	10.426026165170809	0.7747662569342574	0.9527027027027013
ID298225	298225	26	0.990185558795929	82.97962741306604	23.688188463818626	0.0	111.0	111	1.249552717573151	1		51221.02135922334	53234.0	25085.0	59531.0	2.6378826E7	7068.382985705916	-0.9813214833103353	-761.4249068099866	0.01200106835163458	0.002380559679838063	1.3531634867581264	1.1754495538394205	0.5521494715319106	1.1511880559554695	4.905226201780336	10.287250744616275	0.5824655610137073	0.9116607773851578
ID278770	278770	26	1.0	83.58834548421973	23.391753630015764	0.0	13.0	13	1.406755451158822	1		51851.94063926946	52378.0	32218.0	65394.0	3.4066725E7	5938.302213930421	-0.9810726777942279	-905.2003652477823	-0.012691116110184118	0.013833510138789463	1.491722917442768	1.3075960248909733	-0.9763716448819385	1.1408132856377773	6.217089023186725	11.162945935052392	0.6269592402004607	0.9430425378514777
ID295154	295154	26	1.0	83.24620807813305	23.132561033877828	0.0	96.0	96	1.4755201058309073	1		51843.76071922543	52138.0	30125.0	64781.0	3.7483039E7	5957.475647525957	-0.981240386038862	-910.3653825488518	0.0036353839712783714	-0.007753488107507855	1.5990808300582264	1.3825483096228057	-0.8528800327894791	1.1566184117605962	6.83974855073829	10.09635152737681	0.843181508986235	0.9612558450233797
ID300029	300029	26	1.0	82.89644601156742	23.766003591298794	0.0	120.0	120	1.2918214483565387	1		51424.8003629764	52944.0	23341.0	65147.0	2.8335065E7	7209.419502547269	-0.981350941225303	-750.7057436666756	0.05233124617520419	-0.021538119539726123	1.4268516845973582	1.228078833928803	3.033535644456089	1.1618567515186724	5.242698159460955	9.763114005653968	0.6911749618801144	0.917637271214641
ID296191	296191	26	1.0	83.50908522986171	23.090852828629117	0.0	101.0	101	1.4024468485391903	1		51958.936825886	52434.0	31860.0	65490.0	3.372135E7	6097.918528250086	-0.9811983366969869	-889.3427443458412	-9.567227618724438E-4	-0.0033765586476258787	1.579575774578444	1.2499136068163872	-1.027384203412786	1.2637479630306034	6.179064013870597	9.867701064421583	0.7974447253334209	0.9537784299339689
ID299256	299256	26	1.0	83.0310256369696	22.948637243566903	0.0	116.0	116	1.491835958898117	1		51756.96747967475	52031.0	29767.0	65044.0	3.8196642E7	6381.253636804556	-0.9811550327688338	-844.5688519330915	-0.002795216717272949	0.03549111230002821	1.5768562601804943	1.459407587910032	-0.8629196338384875	1.0804769505403604	6.991848588002786	10.370752688227146	0.8169233759182868	0.964590163934425
ID313081	313081	26	0.9945035576820374	83.49336204245377	23.454289667505464	0.0	185.0	185	1.225097266365688	1		51931.596774193575	52789.0	35086.0	62043.0	2.5758072E7	5213.623628156367	-0.9811753399965841	-1038.3445296259674	1.077210530045868E-4	-0.019188592262185947	1.3967457885948642	1.095802276462788	-0.8065269588109717	1.27463304155884	4.715101155199717	10.546943001852178	0.5326570510075986	0.8694127957931633
ID312058	312058	26	0.996805727481842	83.6531908456772	23.197525847832306	0.0	180.0	180	1.404602801923478	1		52085.89723926377	52464.0	29012.0	64271.0	3.3960005E7	5703.714487023824	-0.9809668482854711	-941.3171884276645	-0.005281397354379892	-0.0016376226187495115	1.5025815072669817	1.3245090522880918	-0.9547660464533564	1.134444120764044	6.198076518528665	10.972917635603533	0.6468782645920622	0.9281138790035591
ID301819	301819	26	0.9936445951461792	83.03012677098847	22.970803967383407	0.0	129.0	129	1.2281808284201874	1		51214.27054108216	52955.0	29852.0	64099.0	2.5555921E7	6815.503919716618	-0.9815254742560753	-798.4565579222642	-0.005419234466914365	-0.0070338634442627685	1.3612929618075174	1.1389916724852114	1.030417634050012	1.1951737617512672	4.73886678602228	8.717118555010156	0.7836794513338823	0.9558964525407466
ID285700	285700	29	1.0	37.54105855561349	25.84175856129852	0.0	48.0	48	1.4501807464373146	1		50770.07194244611	50934.0	30991.0	65127.0	3.52852E7	6079.089799011213	-0.9810916659171027	-866.6735353775575	-5.340094143564588E-4	-9.020395749594182E-4	1.5531602789668308	1.3705275523435387	-0.7148026413002087	1.1332572455847374	6.60684536867702	9.766879045216392	0.8703469017648064	0.9693165969316592
ID296198	296198	29	1.0	37.454880507340036	26.69945026823131	0.0	101.0	101	1.5713568095951316	1		50936.00735294116	51183.0	34072.0	64868.0	4.1563782E7	5958.191736222499	-0.9809555158604396	-880.6848401157213	-0.002336289938248147	-0.013111544598664617	1.653604624927958	1.5254805412286898	-0.5202133247317655	1.0839893267967031	7.757101900489851	10.897781208881712	0.8207921451050149	0.9504950495049503
ID287757	287757	29	1.0	37.6223262972355	25.805381618218718	0.0	59.0	59	1.4418102248778717	1		50695.14680232554	50916.0	31614.0	64480.0	3.4878261E7	6063.74793619678	-0.9810648733354241	-866.3327901106412	-0.004924214364406363	0.020796297939592256	1.5409130900537096	1.3786977469474768	-0.9071614606288144	1.1176583797756887	6.530795350044766	10.403792083725858	0.7582154157940579	0.9502074688796681
ID290056	290056	29	1.0	38.000279241894475	26.827024144835303	0.0	71.0	71	1.9374393531644147	1		50736.5371567044	50860.0	31111.0	65504.0	6.2811833E7	6492.686684494794	-0.9811122476356656	-811.829427377151	-0.0031587601561253024	0.01604449383547946	2.4108966658894904	1.6095977070247003	1.0193629577288814	1.4978256090746864	11.792506014163799	15.274276973936221	0.6351768297342152	0.8953446409238539
ID291850	291850	29	1.0	38.12121773919635	26.42154970771056	0.0	80.0	80	1.9201824645222136	1		50709.10682004931	50819.0	31996.0	65502.0	6.1712983E7	6407.921234903311	-0.981085904523209	-820.9566989685276	0.022471739377268665	0.02795108685464844	2.270480318118323	1.6104215348844113	0.5568305066873867	1.4098670869309304	11.58336846292511	14.459761467901021	0.6961814990685812	0.9096677864874951
ID284939	284939	29	1.0	37.545682245134536	25.677237666699952	0.0	44.0	44	1.4496590048314963	1		50771.28591954018	50999.0	33515.0	63442.0	3.5336815E7	5761.610655366403	-0.9810393609753207	-911.8800490252366	-0.0073025248212883155	0.004551927762793755	1.5706833552896873	1.3400224115422328	-0.8978173927673445	1.1721321537316578	6.602092242512509	10.268679271829486	0.7867962348047729	0.9539835164835169
ID283927	283927	29	1.0	37.645556855619986	25.512411961175076	0.0	39.0	39	1.4688400222902014	1		50605.92706872373	50848.0	33377.0	61808.0	3.6082026E7	5770.642016378281	-0.9811073784793268	-910.8179164013504	0.0028907069822480006	0.002200626047292041	1.6135814750589175	1.3682459610503246	-0.771137357075752	1.1793065874064506	6.777957910599589	9.849856278940678	0.8779078741511139	0.9661246612466124
ID292892	292892	29	1.0	37.28488577925535	26.419825599113786	0.0	85.0	85	1.8629939369549948	1		50734.81135371177	50891.0	30572.0	65504.0	5.8091359E7	6442.937645289974	-0.9810567540545944	-815.6274835390957	0.02348141356222983	-0.028486950389326686	2.4660355329882258	1.448408805565906	2.562449530922512	1.7025825329919368	10.903671421399329	14.285274582561701	0.6714372550734535	0.8826471719892267
ID281880	281880	29	1.0	37.55732423465627	25.873467814151855	0.0	29.0	29	1.451744846205014	1		50667.05475504322	50832.0	30566.0	64946.0	3.5162936E7	6094.0635859648355	-0.9811459310875834	-865.3208955107988	-0.0036550019780645267	-0.002369415927147887	1.555136332687523	1.3741394506671833	-0.7566635973189039	1.1317165313407316	6.621104747170567	9.817269827147353	0.8632942874778798	0.9640138408304497
ID282906	282906	29	1.0	37.696629350171314	25.70909219290425	0.0	34.0	34	1.455907563985562	1		50841.94714285718	51183.0	33182.0	62975.0	3.5589363E7	6071.350226457819	-0.9810385851602975	-866.5272677837056	-0.00775256753471698	0.008086087173357305	1.5314944177481553	1.3863636097775993	-0.37072028735394913	1.1046845192321788	6.659129756486695	10.91371634384794	0.7025577316781298	0.954359673024523
ID294938	294938	29	1.0	37.69036790683013	26.706556103797052	0.0	95.0	95	1.8633999506760535	1		50893.52264808356	50912.0	34325.0	65504.0	5.8425764E7	6332.927965473575	-0.980986300343837	-829.2476941628336	-0.02420751474272757	-0.00105076410666045	2.3954429870222453	1.4912968579417254	1.5066536920986044	1.6062817904199265	10.908424547563854	14.945527577120009	0.6136904931346066	0.9000000000000001
ID279328	279328	29	1.0	37.432736997570174	25.499939412328114	0.0	16.0	16	1.4517448462050142	1		50525.193409742125	50800.0	33507.0	65021.0	3.5266585E7	6119.3376017509645	-0.981188067687523	-861.2959741115249	0.0040848550429820555	0.007908238805415833	1.5740492100097654	1.3658071332672344	-0.8110038003063084	1.152468142587879	6.621104747170571	9.842332649221055	0.8589032464817985	0.9626814098134068
ID277025	277025	29	1.0	39.2499696813223	25.064018663214284	0.0	4.0	4	1.4857385112058377	1		50538.419178082215	50688.0	32295.0	65435.0	3.6893046E7	6220.43599115614	-0.9810263244680129	-840.1561584125387	0.01050300481840803	-0.00594868524415094	1.5842783897404147	1.444995415733831	-0.6505348944256457	1.0963899071858645	6.9348110740286115	10.572811812627704	0.779585034836836	0.968791500664011
ID297005	297005	29	0.996812105178833	36.6604211575683	27.542113588962778	0.0	105.0	105	1.3524707618167116	1		50672.84271523175	50502.0	38760.0	65504.0	3.0606397E7	5695.42862105585	-0.9810367696491863	-920.5593969649086	-0.02392943701629446	-0.01511694707949016	1.5004956259092852	1.2525915990608605	2.329742640964626	1.1979128927850806	5.746529532899641	10.743966945922095	0.6255847883557448	0.9186930091185411
ID293679	293679	29	1.0	37.45432334876563	26.412943600610866	0.0	89.0	89	1.8880016859459143	1		50722.136440677954	50912.0	29886.0	65504.0	5.9852121E7	6520.5928593585295	-0.9810288075004361	-804.502835613132	0.007597995435773629	-0.015059091120455531	2.5154018550674184	1.3916816325314212	2.316219413483205	1.8074549496582697	11.198365243599314	14.398812025384503	0.678752071599038	0.9065025009619088
ID277800	277800	29	1.0	38.444348074686104	25.391661797209313	0.0	8.0	8	1.4872652167066474	1		50516.66757865936	50664.0	31971.0	65504.0	3.6927684E7	6129.113020615758	-0.9811129637702641	-856.2927372533964	8.19493463017006E-4	0.0017570890236197024	1.5450730367986614	1.459649824642213	-0.6585869078753462	1.0585230859582277	6.9490704525221565	9.847828105379945	0.9004418261735131	0.9714285714285713
ID279849	279849	29	1.0	37.446355161891375	25.56393811721481	0.0	19.0	19	1.4512236669219447	1		50737.72349570198	50998.0	32520.0	63907.0	3.5414931E7	5760.232141727629	-0.9811037467086489	-914.6611214130493	-0.003596206448721913	-4.937267958116877E-4	1.5854178148580509	1.3438350458074144	2.3303013498737823	1.1797711481065645	6.616351621006053	9.682849433227494	0.8867926482537589	0.9686847599164927
ID276266	276266	29	1.0	39.18421979663459	25.068354992630052	0.0	0.0	0	1.4847198353841882	1		50335.853223593964	50494.0	32286.0	65457.0	3.6694837E7	6187.706975702985	-0.9811799220952578	-848.2130050948882	0.005986601151648298	0.016219419780197225	1.6086484345688814	1.4097200489394717	-0.6243258534865483	1.1411119787783843	6.925304821699582	10.251078716071616	0.828151172622418	0.9771965124077804
ID288299	288299	29	1.0	37.63549414010621	25.865740677738057	0.0	62.0	62	1.434973223768515	1		50511.14977973574	50852.0	31834.0	64344.0	3.4398093E7	6159.712188979487	-0.9811554882768212	-853.9054358905868	-0.014339795778241987	0.005512607119707568	1.5159516732063045	1.372394712969604	-0.7411137303331442	1.104603259455926	6.469004709906063	10.954055970372048	0.677481468236549	0.9431739431739431
ID286261	286261	29	1.0	37.684356914332255	25.632541131090864	0.0	51.0	51	1.4286331048772718	1		50498.46971935005	51002.0	33604.0	62286.0	3.4187464E7	5971.701897136871	-0.9812770719764699	-886.3963868512105	1.555149039412607E-4	0.004757022339310798	1.5536304718574114	1.3243263934042764	-0.6129009636284757	1.173147707087293	6.411967195931873	9.834274884291721	0.8331370900912147	0.9594594594594593
ID278582	278582	29	1.0	37.39574702158379	25.49498962421608	0.0	12.0	12	1.4496590048314963	1		50618.372661870526	51001.0	33534.0	64824.0	3.5179769E7	6108.45384514069	-0.9810795295653244	-859.3679674483985	0.009533905359002073	-0.012810461726731502	1.573115415879813	1.3802112286156247	2.2781078765824705	1.1397642500399554	6.6020922425125095	9.732379722655526	0.8758976506702124	0.9632454923717066
ID289078	289078	29	1.0	37.57609689697861	25.827729866405797	0.0	66.0	66	1.452786643860587	1		50785.80057388812	51057.0	32361.0	64208.0	3.5397703E7	6028.428525057243	-0.981190035599812	-878.8876016299025	-0.005026333234174677	0.009105996353741628	1.5381689749468532	1.3959702023494245	-0.7574068201963788	1.10186375923935	6.630610999499599	10.101960560607452	0.8164922681390815	0.964063579820318
ID287031	287031	29	1.0	37.6118018711276	25.832479177271964	0.0	55.0	55	1.4590218083226307	1		50788.19373219377	51012.0	32032.0	64539.0	3.5653312E7	5984.263783412406	-0.9811578365867225	-883.8735654617112	0.008835795287530611	0.006607412306975798	1.5345353962875186	1.399235021459698	-0.7422894087862779	1.0966959608305642	6.687648513473791	10.62497989015893	0.7444354912665813	0.9474747474747476
ID280627	280627	29	1.0	37.47055363845967	25.624659068742965	0.0	23.0	23	1.4376066875800297	1		50783.03660322109	51043.0	32109.0	64418.0	3.4684814E7	5956.172197269507	-0.9810668439469822	-883.6026321939819	-0.02085417580405458	0.014512045287728816	1.518977871052107	1.3556629401299212	-0.9615076043640433	1.1204686844257425	6.492770340728639	10.825564949312232	0.696207609165699	0.9499304589707924
ID291645	291645	29	1.0	38.101823478721776	26.402112842269077	0.0	79.0	79	1.8843921202071028	1		50716.16227697537	50856.0	32243.0	65497.0	5.9692923E7	6471.588769435571	-0.9810382376169404	-810.9100836137744	0.02612433901922081	-0.028200151979841874	2.209885530128825	1.6241335889455326	0.5291257104946897	1.3606550256519179	11.15558710811868	14.111903839644265	0.7039326007273724	0.8961435662466589
ID281662	281662	29	1.0	37.552633104870125	25.760692408021058	0.0	28.0	28	1.4507023004000277	1		50684.586455331446	51019.0	31904.0	64412.0	3.5175103E7	5943.210911607055	-0.9810723578630728	-884.0753539537698	0.008655223617097104	0.003509226367524435	1.571408965955624	1.3730467535376363	-0.849072043769374	1.144468651127072	6.611598494841539	9.830604902875876	0.8597176685926476	0.9632963988919668
ID290879	290879	29	1.0	38.47625667797798	26.291104890601442	0.0	75.0	75	1.9622693847406825	1		50621.057389937145	50779.0	31526.0	65049.0	6.4389985E7	6414.597312903722	-0.9811141334723579	-819.9255620333425	-9.762431993138499E-4	0.006094832975955156	2.4739344061777957	1.553293207837934	0.25107080038987184	1.592702777359932	12.09670608869281	15.650345930680947	0.6206247770358821	0.9089285714285714
ID295999	295999	29	1.0	37.54073478166648	26.54451697121536	0.0	100.0	100	1.5752034660476546	1		50843.9597560975	51061.0	34186.0	65371.0	4.1692047E7	5952.18022559288	-0.9811493561051629	-889.2056696432228	-0.008216511882432677	0.014131446744479926	1.6977857784704722	1.484511811180313	-0.7675777501632346	1.1436660629332334	7.795126909805977	11.076360818471713	0.7984337103496998	0.9545983701979047
ID284742	284742	29	1.0	37.550504599937184	25.589829920468727	0.0	43.0	43	1.4553878753864653	1		50766.21509971512	51015.0	33494.0	62626.0	3.5637883E7	5747.577180129081	-0.9810593481967654	-914.998389240644	-0.005347279163644858	-4.7260741603133796E-4	1.5938986874227752	1.3506262257818982	-0.7994998293556039	1.180118271803913	6.6543766303221785	9.615691741102108	0.9043908862477702	0.9756097560975607
ID285510	285510	29	1.0	37.53379969168533	25.86404717988975	0.0	47.0	47	1.448092652126828	1		50715.788489208666	50936.0	31300.0	65235.0	3.5247473E7	6052.537302022557	-0.9811558588968333	-872.5641324174669	0.0020857073097770764	0.009475395160806	1.5615981592582695	1.3688518801885514	-0.6712876928726521	1.1408087185029605	6.587832864018958	9.749700233876947	0.8709032483746963	0.9672016748080952
ID277582	277582	29	1.0	38.550969057673704	25.46242521055982	0.0	7.0	7	1.478081329952271	1		50451.669432918396	50519.0	31902.0	65482.0	3.6476557E7	6138.650493913051	-0.9811189146374718	-854.1365814346619	-0.0017178966303663475	-0.00545363043343592	1.5510262754758197	1.4249832387294878	-0.6653401049720757	1.088452294259062	6.8635141815608725	10.291715907368607	0.8142932232884644	0.9575596816976127
ID289864	289864	29	1.0	37.87416670583109	26.871480026771856	0.0	70.0	70	1.958796680325597	1		50709.15524034674	50821.0	30980.0	65504.0	6.4349918E7	6086.582276312633	-0.9810965649938794	-864.7964558211835	0.0328908948467352	0.027747324495569825	2.4858077734914463	1.5641573898988919	1.1064723202614357	1.5892312305298961	12.05392795321217	15.11860778338216	0.6626967710094817	0.8895124517713077
ID294728	294728	29	1.0	37.31581466630146	26.71130082941902	0.0	94.0	94	1.8706931290437545	1		50761.25452976702	50997.0	31219.0	65485.0	5.8832294E7	6593.272758525863	-0.981016919345173	-795.7398443274167	0.037280601719987795	-0.02715130717775488	2.4643672151745553	1.4232190418810984	2.2400797794148493	1.7315445779290233	10.993980818525133	14.614729659869939	0.6468197413261935	0.9127861089187054
ID282709	282709	29	1.0	37.65516970709819	25.8572909033674	0.0	33.0	33	1.4439074044952314	1		50675.94934876991	50972.0	32661.0	63075.0	3.5017081E7	5963.987035876034	-0.981120183710445	-883.1198455888157	0.010783612173640843	-0.0023346493131676843	1.5915095958077519	1.3409163066859173	-0.7499306575743794	1.1868821252097213	6.54980785470283	9.688240655306691	0.8768970064671695	0.9649859943977587
ID283733	283733	29	1.0	37.645700233067224	25.72715004423135	0.0	38.0	38	1.4636807509142962	1		50733.55240793203	50970.0	33696.0	62797.0	3.5817888E7	5871.3868255035195	-0.9810950022618535	-896.8483394887957	0.010866772966660766	-0.004739208411756539	1.5776877334673818	1.373708168081185	-0.781606622289593	1.148488281664015	6.730426648954435	10.18759813825453	0.8149085018270735	0.9541778975741241
ID292690	292690	29	1.0	37.368205127055795	26.534357646063285	0.0	84.0	84	1.8920042380024045	1		50612.86802030464	50819.0	30040.0	65504.0	5.982441E7	6712.403720970845	-0.9810570561907888	-781.0155281468104	0.04021456627650786	-0.023682831764238143	2.385018609828886	1.50219249513936	2.9259031770050608	1.5876917356105054	11.24589650524448	14.68028316646178	0.6557451407062256	0.9065134099616864
ID287576	287576	29	1.0	37.632217912698984	25.835702706158067	0.0	58.0	58	1.4641974961204796	1		50640.531824611026	50862.0	31552.0	64130.0	3.5802856E7	6002.6507522820675	-0.981176568443578	-879.495348288794	-0.0029658275744957768	0.00584956904447407	1.5463336025611503	1.4009602679652131	-0.5302295614427325	1.1037669218179047	6.735179775118949	10.453341570010648	0.7745487785748573	0.9522849462365592
ID296804	296804	29	1.0	37.21867814007345	27.552789037516064	0.0	104.0	104	1.4418102248778717	1		50738.03488372097	50795.0	37057.0	65504.0	3.4907768E7	5722.689049820518	-0.98103815944318	-917.4214706978644	0.009208335470668287	0.007350361637264232	1.6031191802395168	1.3031147930544154	-0.7976623452915592	1.2302209972476108	6.530795350044767	10.200308541834046	0.7887680699153168	0.9535045107564197
ID281447	281447	29	1.0	37.530745539545414	25.597921614006285	0.0	27.0	27	1.4449548528770872	1		50661.442836468894	50872.0	33188.0	63615.0	3.5007057E7	5798.262314467995	-0.9810697522617919	-905.635169123939	-0.004228278908202982	-0.008857248244915836	1.5856114424738843	1.3454460660395662	-0.7713863948403745	1.178502418265836	6.559314107031863	10.017050275017299	0.8214640946098829	0.9570041608876557
ID295777	295777	29	1.0	37.580343727459415	26.336716972471496	0.0	99.0	99	1.5823907435191877	1		50825.94430992735	50947.0	34109.0	65245.0	4.198223E7	5911.383508415059	-0.9811395990717244	-894.5532543435003	0.011078557355181309	0.00635324170095838	1.6899489383696011	1.4865041495884774	2.4263312495165064	1.1368612316605005	7.866423802273714	11.06118306705115	0.8079491790465398	0.9533410138248847
ID279139	279139	29	1.0	37.40518644870714	25.606554769166184	0.0	15.0	15	1.4600584136458128	1		50783.695035461	51023.0	33970.0	64424.0	3.5802505E7	5905.745378807632	-0.9810774171855349	-891.6664752667441	-0.001783790936761191	0.0046424180448523976	1.570484887552366	1.3770469670259684	2.2903218762414363	1.1404730013996318	6.697154765802821	10.02344243757277	0.8376573391836198	0.9777931991672447
ID293484	293484	29	1.0	37.45221679467349	26.364336418163138	0.0	88.0	88	1.8662395734520867	1		50725.29391304349	50898.0	30184.0	65504.0	5.8334088E7	6349.490278580406	-0.9810597775111564	-827.6107044970468	0.029579289656519653	-0.02713610231629065	2.5668842229042106	1.4004761270732233	2.367061813274665	1.8328653900503098	10.941696430715458	14.801196740121135	0.6276259079994102	0.9084451460142072
ID286831	286831	29	1.0	37.603028799919166	25.803430580274917	0.0	54.0	54	1.4688400222902018	1		50738.40225035162	50929.0	31905.0	64379.0	3.6075004E7	5971.7846254377455	-0.9810842204048503	-881.3424574085824	0.0029812007407843608	0.0013261287260457767	1.5621660026350361	1.3996540917516358	-0.819905224328793	1.1161086241530007	6.7779579105995955	9.860700305034033	0.8759780272042447	0.966124661246613
ID294505	294505	29	1.0	37.19665223591493	26.61244313344214	0.0	93.0	93	1.8936028899462622	1		50774.86390532551	51029.0	31809.0	65504.0	6.0066664E7	6498.026574768938	-0.9810698604617528	-809.9223791222663	0.013105585549035645	-0.037899604579100646	2.5742458659557723	1.4188751113400344	2.293586337885362	1.8142864339374916	11.26490900990254	14.714297807024764	0.653820402966334	0.9122401847575059
ID288874	288874	29	1.0	37.6167392837458	25.811987303094757	0.0	65.0	65	1.4569463850695612	1		50855.43794579167	51153.0	32099.0	64105.0	3.5649662E7	5991.661476532039	-0.9811408251242772	-883.1384339393935	-0.005491119272023451	0.0016039308115471346	1.551638988997924	1.3978707819697325	-0.7430933786589622	1.110001731927981	6.668636008815727	10.239073388933706	0.799328992411917	0.9492557510148852
ID278388	278388	29	1.0	37.61549061937489	25.47179652058172	0.0	11.0	11	1.45226583845082	1		50584.04297994272	50959.0	33826.0	65006.0	3.5307662E7	6023.057892304108	-0.9811260060663374	-873.1472132574859	-0.0030106996273268696	-0.0076911981141797965	1.570914536553547	1.3514734214211126	-0.7874788248598472	1.162371757856463	6.625857873335082	10.374997712433798	0.7735278608001417	0.9502385821404228
ID279671	279671	29	1.0	37.46048467425813	25.544032289883813	0.0	18.0	18	1.4585032293802418	1		50777.16335227275	51047.0	34139.0	64111.0	3.5747123E7	5893.9644172853195	-0.9810522491242523	-892.1243499299435	-0.009903881883958628	-2.6737180637059717E-4	1.5989516022280135	1.3516395453899699	2.250304417510453	1.1829719008159754	6.682895387309273	9.891818127796538	0.8582667369488188	0.9663230240549826
ID280439	280439	29	1.0	37.472609579626884	25.6321325369214	0.0	22.0	22	1.4517448462050144	1		50788.93237410071	50971.0	31864.0	64610.0	3.5298308E7	5940.859783085183	-0.9810711708572931	-886.1893774739157	0.0038224733602021366	0.0028805295288402287	1.5812593722140178	1.3474637947780648	-0.8244127726306313	1.173507873341013	6.6211047471705715	9.672236733382666	0.8893782151250978	0.9700557103064069
ID291447	291447	29	1.0	38.26337854428837	26.376738476371024	0.0	78.0	78	1.9079304805356063	1		50676.66777408634	50757.0	30615.0	65488.0	6.1014708E7	6359.4552174381715	-0.981074870656646	-826.1928419229216	-0.008524569788031204	-0.009833813154470806	2.34085820377316	1.5662154025895516	0.38713226656454247	1.4945953154992782	11.436021551825116	14.832487609975582	0.6532160403273363	0.9137865552601594
ID276849	276849	29	1.0	39.23286338511443	25.026789258811316	0.0	3.0	3	1.5024469495721968	1		50394.583668005296	50484.0	32445.0	65342.0	3.7644754E7	6170.674813029055	-0.9811305486072699	-849.2757460593429	0.012557402243789716	0.0014641746658025008	1.5972914794576027	1.440267765748842	-0.6542446163796233	1.1090239727937805	7.091664237457636	10.13054438227528	0.8683453084452183	0.9777195281782439
ID284529	284529	29	1.0	37.558592028672656	25.800776281982007	0.0	42.0	42	1.4470474750493925	1		50750.77023121387	51077.0	32683.0	64106.0	3.5119533E7	5917.488121966386	-0.9811259154528009	-891.6493345340723	-0.004684507381369818	0.007461093890886604	1.5649618828307428	1.3520533538622697	2.360838056490323	1.1574705083643921	6.578326611689927	9.851707473878932	0.8517306591451752	0.9685094471658499
ID288114	288114	29	1.0	37.56476619480277	25.8355220504162	0.0	61.0	61	1.4222647235201835	1		50625.41017964069	50972.0	31163.0	64734.0	3.3817774E7	6208.858835196568	-0.9811439547911978	-848.5332919545015	-0.001709045585823538	3.522317738775287E-4	1.5596828678225476	1.3227222909245653	-0.9006867073723999	1.179146128045026	6.354929681957684	9.52550685010038	0.8801251393110351	0.9816446402349486
ID286076	286076	29	1.0	37.637868149320795	25.603018895682098	0.0	50.0	50	1.4533072626351777	1		50557.68999999998	51068.0	33116.0	63713.0	3.5390383E7	6058.1575795414155	-0.9811981388425083	-871.0288245017299	0.0032294307985830887	0.003003813355636267	1.56118096230679	1.3671489348887842	-0.7206182512323136	1.1419245719807332	6.635364125664119	9.869701204706397	0.8559859067607193	0.9620951068228811
ID289668	289668	29	1.0	37.734771472039725	26.956652009086636	0.0	69.0	69	1.964966133965084	1		50658.6549019607	50848.0	32046.0	65504.0	6.4589785E7	6318.129384685798	-0.9810845854286513	-831.7364272606702	-0.004657324877369322	0.03571509809929312	2.524815352817314	1.5289928855808268	1.4421573315806828	1.6512930678929867	12.12997797184443	15.797827861878664	0.6107663779633807	0.9088319088319091
ID290693	290693	29	1.0	38.431035200451355	26.473009301743538	0.0	74.0	74	1.9514451211689605	1		50668.50079744822	51063.0	31092.0	65151.0	6.35383E7	6489.634340877111	-0.9811268587436194	-811.7621495492363	-0.0204247759072078	-0.006308837212753766	2.48457513883642	1.5317054160529637	0.4634950326730958	1.6220972471579402	11.96361855608637	15.346363113324987	0.6383538497973247	0.9139433551198262
ID294277	294277	29	1.0	37.25745790176381	26.642017427020058	0.0	92.0	92	1.856078115087703	1		50758.51363236588	51055.0	32345.0	65504.0	5.771243E7	6432.666959321082	-0.9810399023647878	-816.5709532265714	0.0617324614176282	-0.02624925335450817	2.533197033815681	1.423467504236468	2.2649287183388713	1.779595969894978	10.822868276602563	14.816699918699602	0.6195113483449414	0.8939929328621906
ID283526	283526	29	1.0	37.61972440463219	25.745940199001723	0.0	37.0	37	1.4418102248778721	1		50666.97376093293	50929.0	33209.0	62649.0	3.4757544E7	5955.239158818609	-0.9810384506540415	-880.3755298359692	-0.004867097090173215	5.567287439690639E-4	1.5357835128401944	1.3679709390639374	-0.9460560077820743	1.1226726160506642	6.53079535004477	9.986675507910878	0.8228753660629309	0.9635343618513322
ID277383	277383	29	1.0	38.91650368502086	24.9680225391023	0.0	6.0	6	1.4480926521268274	1		50617.47413793103	50787.0	31748.0	65471.0	3.5229762E7	6379.391232490129	-0.9809744959115775	-818.2250515488047	-0.007619006474084422	-0.0038929458452040167	1.549312712739667	1.3775686668989915	-0.7183954236058754	1.124671858447016	6.587832864018954	9.880241799849575	0.8480418601229448	0.9705882352941172
ID292480	292480	29	1.0	37.4139353186857	26.474865863313287	0.0	83.0	83	1.90276907346295	1		50650.15564853554	50855.0	29856.0	65504.0	6.0526936E7	6715.49812046016	-0.981084448181895	-782.3839347292146	0.029077137934715752	-0.012437699073855578	2.3939219553651743	1.5118779589629603	3.055338465065497	1.5834095213658865	11.374230911686405	14.981141654156817	0.6368572302954392	0.907126611068992
ID285322	285322	29	1.0	37.56070698213925	25.823610306249485	0.0	46.0	46	1.437080380885628	1		50758.78005865102	51050.0	31904.0	63806.0	3.4617488E7	5959.311858120283	-0.9810752016352087	-883.1126290362969	0.009704998200629844	-0.007164097099490708	1.5544581049912325	1.3459078231343982	2.32927450678954	1.1549513854308053	6.488017214564127	9.976027083033733	0.8192314541013224	0.9612676056338028
ID296592	296592	29	1.0	37.14277953264126	27.428458425912513	0.0	103.0	103	1.4765451286053342	1		50819.65742024962	50983.0	36113.0	65504.0	3.6640973E7	5704.85073599442	-0.9810303645276551	-921.3845110179612	0.002460506980267237	-0.006484915179361633	1.6292413738915545	1.3540197214614997	-0.772538784886294	1.2032626615903248	6.8492548030673275	10.43569005547001	0.7903343232068444	0.9467805519053872
ID282513	282513	29	1.0	37.62924819475799	25.958550043785845	0.0	32.0	32	1.456946385069561	1		50590.204285714295	50803.0	31280.0	65004.0	3.5413143E7	6072.720721713629	-0.9811263255139335	-866.127022130805	-0.004048946281662627	-8.440493871128353E-4	1.5553323185888919	1.38409874784398	2.4149581403630673	1.1237148512789594	6.668636008815724	10.234793920929938	0.7999975780272438	0.9524779361846571
ID281234	281234	29	1.0	37.54705088231235	25.640987106035336	0.0	26.0	26	1.4407604903194327	1		50720.85465116281	51062.0	33022.0	63708.0	3.4895948E7	5831.32667379508	-0.9811027012887187	-903.1584101849181	-0.003384496363034318	0.002264825821238811	1.5637752574185873	1.3457836165817094	2.285376086441035	1.1619811967919305	6.52128909771574	9.649859194496345	0.8800378771127815	0.9814020028612306
ID284313	284313	29	1.0	37.57258902529941	25.71433593867668	0.0	41.0	41	1.443383395258416	1		50750.84615384619	51064.0	32825.0	63533.0	3.4967333E7	5852.927962320303	-0.9810667627622768	-898.6152617507561	-0.01579799596318212	-0.002749649524869351	1.5860965441841082	1.3501949986531014	2.329886833826142	1.1747166489035528	6.545054728538317	9.76678925144092	0.8622228206788038	0.9642857142857145
ID288684	288684	29	1.0	37.60539427548738	25.835409032368144	0.0	64.0	64	1.449659004831496	1		50771.68155619591	51032.0	32453.0	64196.0	3.5235547E7	6054.016621025547	-0.9811438088974852	-872.743515993623	-0.003181105888111563	-0.0033876092209586092	1.5554872681400016	1.3719936061783145	2.391335159215818	1.1337423593924818	6.602092242512506	10.176385842062764	0.8011324471869851	0.9513698630136983
ID294060	294060	29	1.0	37.3048458396848	26.650559864526404	0.0	91.0	91	1.9031666017391902	1		50753.10108604844	50959.0	29109.0	65504.0	6.0751462E7	6564.244685283146	-0.9810005536345165	-798.4286720263188	0.030878053130436577	-0.017151688638996316	2.4818154090744797	1.4460430491694745	-0.9351069005563044	1.7162804457999328	11.378984037850921	14.829511568862081	0.650219003123144	0.8956228956228963
ID290478	290478	29	1.0	38.487997225208346	26.54592807174735	0.0	73.0	73	1.9974218649918318	1		50609.218181818134	50900.0	29576.0	65363.0	6.6804168E7	6300.492584637354	-0.9811185307666397	-834.7776490872869	0.009261140623283695	-0.007128310089524455	2.5125738766500736	1.5910216932574666	0.6812234079377468	1.5792203759999124	12.533993695828274	15.13320224146552	0.6877611878691688	0.8999999999999998
ID286639	286639	29	1.0	37.72977371911953	25.46637117518607	0.0	53.0	53	1.4760327061958007	1		50788.95961002789	50993.0	33330.0	62904.0	3.6466473E7	5874.34400905502	-0.9810202421605557	-893.7730147410628	0.005460960352656229	0.0014313544227824622	1.6142631394349851	1.3621368783653498	-0.8032627921965502	1.1850961273232707	6.844501676902814	10.189477574610802	0.8284148256097428	0.9677419354838713
ID278952	278952	29	1.0	37.49725388469634	25.54635057804589	0.0	14.0	14	1.4610942835268423	1		50692.88920454546	50943.0	33846.0	65134.0	3.5687794E7	6050.474939842678	-0.981159100900519	-872.6204493669704	-0.001776616693651384	0.008302035641195568	1.5641963352904604	1.3685579694016026	-0.7971458549122271	1.1429521951301778	6.7066610181318564	9.88259957357273	0.8629265319966771	0.9690934065934065
ID287400	287400	29	1.0	37.6111799533268	25.817394823227808	0.0	57.0	57	1.4412854531680863	1		50698.46656976741	50922.0	31673.0	64708.0	3.4880545E7	6061.4852921110905	-0.9811428352030535	-870.3653720543957	0.004731617620861993	0.0043392880140801435	1.5352235678348967	1.3713313591738396	-0.8873522368535588	1.1195132070485094	6.526042223880253	9.653484971008746	0.8800178752986084	0.9696327683615816
ID295593	295593	29	1.0	37.58320952439091	26.16921578675418	0.0	98.0	98	1.6023436214526103	1		50804.42049469967	50890.0	33979.0	64902.0	4.3132953E7	5856.630772531143	-0.9810871312103975	-899.9819971045646	0.004494405977185024	0.019467486771508953	1.675990014269363	1.5264735735279855	2.6376198311022443	1.0979489218380736	8.066055101183382	10.908395069792979	0.8518229399807545	0.9686073059360732
ID276660	276660	29	1.0	39.22672471737676	25.040549889644662	0.0	2.0	2	1.4958871162788396	1		50433.132611637346	50533.0	31970.0	65433.0	3.7270085E7	6187.146939477273	-0.9811233537849938	-847.3333250421832	0.0051475257597656575	0.015213459911847691	1.5790560261211735	1.4439379220627098	2.4351566225380346	1.093576117085036	7.029873597318927	10.027835295328257	0.8785024880502985	0.9717477003942179
ID291252	291252	29	1.0	38.3507183803956	26.34405305822767	0.0	77.0	77	1.8928037327509548	1		50693.416101694966	50689.0	31234.0	65224.0	5.9818231E7	6348.591840732516	-0.9810654033363625	-827.4581725738685	-0.007208690332114101	-0.003046910604014161	2.2996964690574453	1.540599272510807	0.2800074910771515	1.4927285181106777	11.25540275757351	15.725283887201439	0.5719708754919216	0.901408450704225
ID292278	292278	29	1.0	37.57621351845139	26.279391058173367	0.0	82.0	82	1.9190002073770773	1		50699.55081967216	50891.0	30006.0	65504.0	6.1853452E7	6681.580813737718	-0.9810230316125735	-784.5258373850597	-0.017552414597009257	-0.006888097400143487	2.411701066833522	1.5245678867357069	3.1328943120210275	1.5818915561689286	11.56910908443155	14.826997570745934	0.6613073463627981	0.922668688400303
ID293296	293296	29	1.0	37.39119508385376	26.495721209112485	0.0	87.0	87	1.818194984277168	1		50678.400183150145	50890.0	30090.0	65504.0	5.5340813E7	6329.5341183953105	-0.981028993717561	-828.0806225686667	0.06314186011415203	-0.04574756971716325	2.562205320575699	1.314886040372961	2.387728561564297	1.9486139801506615	10.385580669467107	13.99763686878782	0.6660873748489401	0.8991769547325107
ID278193	278193	29	1.0	37.732631485270524	25.616057964084636	0.0	10.0	10	1.4600584136458123	1		50566.250000000015	50871.0	34053.0	64592.0	3.559864E7	6074.140053401446	-0.9810886923668578	-863.759133323326	-0.023415852390076753	-0.005544314381230799	1.5612525428510478	1.3806780645613717	2.317858992293729	1.1307868089778357	6.697154765802817	10.311512008176923	0.7915083404003656	0.9670555936856552
ID282289	282289	29	1.0	37.601883661746314	25.95851705879364	0.0	31.0	31	1.4486149578794756	1		50676.23741007197	50908.0	31212.0	64539.0	3.5219985E7	6069.246680417825	-0.9811366883928556	-868.5826403012111	-0.006175731972302652	0.00457805129606261	1.5444774469235656	1.374757242064573	-0.7987603667097908	1.1234546723348127	6.592585990183475	10.58771002509254	0.7390291866993222	0.9467576791808876
ID281010	281010	29	1.0	37.541173195031135	25.74310735034694	0.0	25.0	25	1.4460015425129855	1		50773.284271284254	51043.0	31978.0	64298.0	3.5185886E7	6006.510689277308	-0.9810660857345422	-875.9934416423238	-0.003025987249811756	1.3343841336650993E-4	1.5466110253006315	1.3723483160078185	-0.8722432449670164	1.126981399153639	6.568820359360895	9.900467544210441	0.8421429947655502	0.9664335664335665
ID289469	289469	29	1.0	37.52177649422743	25.896359011719806	0.0	68.0	68	1.439709990369103	1		50806.78102189784	51009.0	31672.0	64830.0	3.4802645E7	6126.878569912905	-0.9810851305311803	-860.2323044572925	0.00939799035704855	0.006899330315822025	1.5705815969371224	1.359693327649446	2.3369019210696536	1.1550998780381212	6.511782845386706	9.498860232468212	0.9069154038682081	0.9730113636363635
ID297405	297405	29	0.9904640316963196	37.4195723638571	27.306867294009827	0.0	107.0	107	1.2410481277195626	1		50667.473477406646	49885.0	40853.0	65504.0	2.5789744E7	6438.044085545318	-0.9810241574265909	-813.7367525030813	-0.004221582053719471	-0.002389155507442912	1.3207242232563516	1.1795752949062375	1.8816942760979711	1.1196608041552225	4.838682435477129	9.880658401522078	0.62282382059136	0.918772563176895
ID280248	280248	29	1.0	37.438252018320874	25.546922608588204	0.0	21.0	21	1.4360271888197285	1		50775.86617647056	51019.0	32626.0	63905.0	3.4527589E7	5879.061101542759	-0.9810815785164791	-895.7763388887983	-0.01316611008622321	-0.006017062641239114	1.564248202433844	1.342890142135739	2.3063886745239066	1.1648370580381624	6.478510962235092	10.270487515056553	0.7717967474558167	0.9504881450488144
ID285881	285881	29	1.0	37.66430087722234	25.740500484172376	0.0	49.0	49	1.4579844659886299	1		50957.217638691334	51203.0	33609.0	64519.0	3.5822924E7	6061.019183110709	-0.9810336797681838	-869.7428799224726	0.013862091929502192	-0.004925734301213464	1.5733408386186485	1.3711809248909201	-0.8505899876626218	1.1474348935708907	6.6781422611447585	10.027748718563542	0.8345620750049184	0.9676308539944904
ID283322	283322	29	1.0	37.65568745902894	25.74397236031713	0.0	36.0	36	1.474494370492599	1		50658.7695530726	50905.0	33412.0	62627.0	3.6271679E7	5830.0268695150535	-0.981054139472058	-899.8968157061033	0.010226510565164701	-5.928717381403303E-4	1.6094117070322331	1.3659982884395683	-0.7713684315451609	1.1781945267813807	6.830242298409265	9.965821391196998	0.8642109713027276	0.9683288409703501
[truncated: 2,675 more rows]
