# Supplementary material for: Adhesion pilus retraction powers twitching motility in the thermoacidophilic crenarchaeon Sulfolobus acidocaldarius
Source: Nat Commun. 2024 Jun 14;15:5051. doi: 10.1038/s41467-024-49101-7 (PMC11178785; doi:10.1038/s41467-024-49101-7)
Supplement: Supplementary file 15 — Source Data [file 41467_2024_49101_MOESM15_ESM.zip › TWITCHING FULL TRACK DATASET/Figure 1/MSD data/aapF_100X_1sec_interval_5min_total__2_spots.csv]

LABEL	ID	TRACK_ID	QUALITY	POSITION_X	POSITION_Y	POSITION_Z	POSITION_T	FRAME	RADIUS	VISIBILITY	MANUAL_SPOT_COLOR	MEAN_INTENSITY_CH1	MEDIAN_INTENSITY_CH1	MIN_INTENSITY_CH1	MAX_INTENSITY_CH1	TOTAL_INTENSITY_CH1	STD_INTENSITY_CH1	CONTRAST_CH1	SNR_CH1	ELLIPSE_X0	ELLIPSE_Y0	ELLIPSE_MAJOR	ELLIPSE_MINOR	ELLIPSE_THETA	ELLIPSE_ASPECTRATIO	AREA	PERIMETER	CIRCULARITY	SOLIDITY
Label	Spot ID	Track ID	Quality	X	Y	Z	T	Frame	Radius	Visibility	Manual spot color	Mean intensity ch1	Median intensity ch1	Min intensity ch1	Max intensity ch1	Sum intensity ch1	Std intensity ch1	Contrast ch1	Signal/Noise ratio ch1	Ellipse center x0	Ellipse center y0	Ellipse long axis	Ellipse short axis	Ellipse angle	Ellipse aspect ratio	Area	Perimeter	Circularity	Solidity
Label	Spot ID	Track ID	Quality	X	Y	Z	T	Frame	R	Visibility	Spot color	Mean ch1	Median ch1	Min ch1	Max ch1	Sum ch1	Std ch1	Ctrst ch1	SNR ch1	El. x0	El. y0	El. long axis	El. sh. axis	El. angle	El. a.r.	Area	Perim.	Circ.	Solidity
			(quality)	(�m)	(�m)	(�m)	(sec)		(�m)			(counts)	(counts)	(counts)	(counts)	(counts)	(counts)			(�m)	(�m)	(�m)	(�m)	(radians)		(�m^2)	(�m)
ID209920	209920	0	0.9968435764312744	80.63735030360749	8.307369811979031	0.0	95.0	95	1.4605764404187727	1		24165.920567375877	24418.0	16252.0	31801.0	1.7036974E7	3038.9287818915373	-0.9811061625887016	-825.864211965586	0.006348319947077515	4.338872558447854E-4	1.5179932231082784	1.4303842872063344	2.2075953492880003	1.0612485306819555	6.701907891967341	9.575194301039685	0.9185718408589769	0.9818941504178271
ID216071	216071	0	0.9698635935783386	79.82234860882267	8.725715086891158	0.0	176.0	176	1.420668167667808	1		24109.39999999999	24255.0	17551.0	31381.0	1.6153298E7	2678.6303900533208	-0.9811224969065958	-935.5829320248149	-7.914951269504708E-4	0.0014318791470897404	1.4932539417344544	1.3621409243071505	0.2836573742525672	1.0962551048042215	6.340670303464123	9.466437570431857	0.8891435562833014	0.9680696661828737
ID203270	203270	0	0.995169460773468	80.08537745751775	8.488775549678952	0.0	6.0	6	1.4164018872611879	1		24174.4	24408.0	16218.0	30380.0	1.6075976E7	2883.779459195372	-0.9812276816638971	-876.3458550716409	-0.0029276205232858414	0.002429025951418846	1.5018200947939107	1.350939091607103	-0.7573232566469723	1.1116860146576386	6.302645294148003	9.381603288587728	0.8998675715535617	0.9742836149889783
ID214026	214026	0	0.9927697777748108	80.42145787143126	8.941647134955781	0.0	150.0	150	1.4094416393051834	1		24105.64687975649	24338.0	16505.0	30354.0	1.583741E7	2963.748234529544	-0.9810391599133559	-841.6591431607962	0.011328262740679948	0.01668158499108248	1.4875452005492547	1.3633175209433062	-0.42663437495647843	1.091121604246671	6.240854654009307	9.622878667999894	0.8469229710381994	0.9690036900369008
ID216585	216585	0	0.9947296977043152	78.91137871426182	7.4974890136803936	0.0	183.0	183	1.4370803808856278	1		24147.79325513197	24519.0	16901.0	30797.0	1.6468795E7	2968.955668563066	-0.9811083246985487	-844.7928311464865	-1.5881997619812097E-4	0.01278026456210893	1.472986040599553	1.4197369376384887	1.1296594022842665	1.0375063165220142	6.488017214564126	9.738932301979002	0.8596054566155029	0.9701492537313432
ID219144	219144	0	0.9815040826797485	78.89819148321092	7.919201597061523	0.0	215.0	215	1.3894408781286252	1		24054.053291536053	24384.0	16133.0	30026.0	1.5346486E7	2608.195491304366	-0.9811661047486885	-960.9051271696995	-0.002887669447960317	-0.0058145751495517805	1.4416678385131376	1.3729612559644626	-0.18124640349634347	1.0500426230166349	6.064988985922217	9.171777931544902	0.9060096399069723	0.9733028222730741
ID206353	206353	0	0.9877362251281738	80.22413100649486	8.50076159447278	0.0	48.0	48	1.441810224877872	1		24174.37317784259	24441.0	16054.0	30503.0	1.658362E7	2966.708075716315	-0.9811393580703943	-847.7828589118087	-0.004001067546380676	0.009250252993264145	1.5002876374065282	1.4046720175957466	-0.8329908632742057	1.0680697120844185	6.530795350044769	9.394277588346608	0.9299276503583792	0.9828326180257511
ID203792	203792	0	0.9911589622497559	80.1287360410804	8.542734221320293	0.0	13.0	13	1.4381328016644603	1		24150.341569767457	24395.0	16106.0	30711.0	1.6615435E7	2974.8758213490228	-0.9811102364840265	-843.2876057878194	0.0025074868233576956	2.5289817776943924E-4	1.4913985436159052	1.3918482854389131	-0.84706903506235	1.071523785471776	6.497523466893156	9.431226602430485	0.9179549357403705	0.9792263610315185
ID204816	204816	0	0.9937305450439453	80.17316931348755	8.602253629199284	0.0	27.0	27	1.4339184840274968	1		24130.517699115066	24339.0	15891.0	30539.0	1.6360491E7	3007.8863524308476	-0.981076949747953	-831.8540614484195	0.009540015875142633	0.010555280229994109	1.5116222535600166	1.3942967783580356	-0.7635106426057876	1.0841467017804824	6.459498457577026	9.50891284749767	0.8977324608103963	0.9812274368231041
ID209431	209431	0	0.9905139207839966	80.37795802811783	8.627569238695328	0.0	89.0	89	1.442334805657419	1		24126.404069767425	24360.0	16817.0	30292.0	1.6598966E7	2805.5312712959067	-0.9810912561499952	-892.3889940391258	0.011589493151580322	1.5938533424141087E-4	1.505781132983203	1.411812623209248	-1.0378984108015645	1.0665587686561062	6.535548476209287	9.515407011240972	0.9070624012596005	0.9821428571428569
ID223259	223259	0	0.9968677163124084	80.67473598559522	9.32391658335617	0.0	268.0	268	1.434445950841007	1		24009.752941176477	24273.0	16265.0	32223.0	1.6326632E7	3029.3563003132545	-0.9811529488874337	-825.2026914022273	0.013116360349896081	-5.403594059316148E-4	1.4997767200122343	1.3984716332803806	-0.14933545347471008	1.0724398581430097	6.464251583741548	9.563043728899347	0.8882512578645874	0.9749103942652331
ID206873	206873	0	0.9905376434326172	80.41397578518696	8.460588340964096	0.0	55.0	55	1.4254524706424305	1		24132.463595839523	24441.0	16206.0	30752.0	1.6241148E7	3045.3833867444464	-0.9811081583366231	-823.0614694329196	8.731156480863782E-4	-9.337088248156729E-4	1.4879741044657748	1.3898710528437768	2.570047045974551	1.0705842829241403	6.38344843894478	9.635263915068915	0.8640482389795874	0.9524822695035462
ID217625	217625	0	0.9739074110984802	79.07774684526778	8.141089439702721	0.0	196.0	196	1.3513516298403572	1		24046.019867549665	24273.0	16910.0	30188.0	1.4523796E7	2410.025646100405	-0.981132110149413	-1037.661468421074	0.013104119853944657	-0.004346801838535813	1.4148351385187692	1.3272149326448741	2.659809671357004	1.0660180982889376	5.7370232805706145	9.446020949359154	0.8079763844960416	0.9496459480723842
ID205848	205848	0	0.9937400817871094	80.16743650944922	8.749268889157367	0.0	41.0	41	1.427573680849568	1		24189.279585798828	24432.0	16002.0	30474.0	1.6351953E7	2945.9129167080096	-0.9810719787407546	-851.1942511841954	0.0034104389587303807	0.006209404322047175	1.5090783983386564	1.3811485072991012	-0.6570329074813752	1.0926257316743786	6.402460943602839	9.268725424969695	0.936519378193935	0.9853694220921725
ID223768	223768	0	0.9879345297813416	80.25695284180263	9.032974696690273	0.0	275.0	275	1.3801541631250083	1		24028.88076311604	24194.0	16427.0	30706.0	1.5114166E7	2484.3194252069447	-0.9811523307525074	-1007.0125681191021	0.017570574285720803	0.013850947356954215	1.4743999193755177	1.3185040442684481	0.010105966246398613	1.1182369335799542	5.984185841125445	9.907046507126811	0.7661724521667046	0.9523449319213311
ID205340	205340	0	0.9951057434082031	80.19414049728182	8.580833774431886	0.0	34.0	34	1.4376066875800293	1		24109.067251461976	24349.0	16076.0	30789.0	1.6490602E7	2963.9168687466663	-0.9810937317455591	-844.2072371708174	0.00506753255738546	0.006151445622680082	1.5029983851278317	1.3953828169686808	-0.7438165174726626	1.0771226124117925	6.492770340728637	9.410236740595042	0.9213800543856074	0.975714285714286
ID208924	208924	0	0.9968336224555969	80.47175301833741	8.445543691166607	0.0	82.0	82	1.4496590048314961	1		24080.152517985603	24347.0	16258.0	30748.0	1.6735706E7	2912.2733541164507	-0.9811098161285521	-858.8919414595894	3.918784019767351E-4	-0.007604795170007666	1.5265302569444783	1.4184498886803776	2.2346092925892105	1.0761961131842668	6.602092242512508	9.610792271066291	0.8982000419012736	0.9706498951781968
ID215075	215075	0	0.99625164270401	78.72158133457049	7.895923761368319	0.0	163.0	163	1.434445950841007	1		24093.201470588265	24443.0	16344.0	31952.0	1.6383377E7	3002.5991149933184	-0.9810885597130308	-832.5508363305845	-0.0016500326671207788	0.002416846380504558	1.4787016362174488	1.4163821095529467	0.333146436250336	1.0439990919429023	6.4642515837415475	9.506101206346935	0.8989245620267987	0.9735146743020757
ID207392	207392	0	0.9948446154594421	80.47712143018528	8.445841878162911	0.0	62.0	62	1.448614957879476	1		24156.988505747137	24428.0	16373.0	31051.0	1.6813264E7	3035.5475587054566	-0.9810213476377607	-822.7138984676513	-0.0023343923406245783	0.004747405460223537	1.5205791497797714	1.3987742534634073	-0.8935596904513812	1.0870797385745208	6.592585990183478	9.660368230812567	0.8877247027409703	0.9652052887961033
ID220710	220710	0	0.98532634973526	78.85146167950673	7.97019037028776	0.0	234.0	234	1.3954169955062652	1		23979.248833592534	24270.0	16380.0	30703.0	1.5418657E7	2640.5665669858095	-0.9811818732774172	-946.9816799324138	-1.1222061824572876E-5	-0.006672293542773681	1.4361546723334504	1.3764848318729401	-0.2794620009975586	1.0433494355178032	6.117273373731893	9.399403934100766	0.8700959074594444	0.9705882352941181
ID218660	218660	0	0.9261507391929626	79.50467495671433	8.168805348504762	0.0	209.0	209	1.3190572791622286	1		23957.20418848169	24242.0	18932.0	29428.0	1.3727478E7	2309.545537406235	-0.9812308675533872	-1084.5925156314088	-0.019706052794273208	-0.008282203061717173	1.4321627775566568	1.2494190659771427	0.8891547896242832	1.146262944560234	5.46609508919319	9.211583105696477	0.8095030647275423	0.972104818258664
ID210474	210474	0	0.9796299338340759	80.23896097869826	8.365538381100265	0.0	102.0	102	1.405141273402688	1		24151.134762634003	24464.0	16343.0	29566.0	1.5770691E7	2721.8676937991277	-0.9810801056468897	-920.208600929989	0.003187091171752249	-0.003435278612230953	1.443025749369566	1.378265403669235	-0.7721829482815953	1.0469868470382593	6.2028296446931765	9.404463859432376	0.8813159584132825	0.9717051377513033
ID222253	222253	0	0.9725640416145325	78.99315952077691	8.238902996794812	0.0	255.0	255	1.3932468277925318	1		23985.556074766362	24190.0	16614.0	31466.0	1.5398727E7	2653.70274752123	-0.9811464290497893	-940.7359070354602	0.014359572991666252	-0.006435017906676694	1.4666414778031132	1.3426764544639362	-0.40188275705133625	1.0923268021324393	6.0982608690738225	9.37549465202332	0.8718213127646058	0.9653875094055677
ID212017	212017	0	0.9667665958404541	79.35996927171372	8.496621995847923	0.0	123.0	123	1.3845321413310854	1		24140.605388272586	24295.0	17199.0	31732.0	1.5232722E7	2654.525216491038	-0.9809772133704466	-937.9422088478701	-0.006384335903189047	-0.005088909055875211	1.4371482782660157	1.370211975494732	-0.10067585734629371	1.0488510566017462	6.022210850441554	9.272077954471095	0.8802614289658282	0.9664378337147207
ID220209	220209	0	0.9453126192092896	80.29846728337019	8.164708446985264	0.0	228.0	228	1.3597226677520884	1		24052.57073170735	24252.0	17646.0	30257.0	1.4792331E7	2425.232776588744	-0.9810781292528151	-1028.4367561119946	0.004475989438114164	0.010443825340358044	1.4409996641103848	1.3134123319079867	-0.5602255376631253	1.0971418716748707	5.808320173038361	9.251851070111313	0.8527135137267184	0.9683042789223456
ID212535	212535	0	0.9821843504905701	79.69550029300221	8.790783273840637	0.0	130.0	130	1.4131937248468036	1		24141.372163388816	24344.0	16709.0	31406.0	1.5957447E7	2596.495450003835	-0.9811118017102807	-965.9004033846074	-0.007583010661868504	0.009603773772125724	1.4564830333469587	1.395145782689795	-0.2059952889840007	1.0439647608287268	6.274126537160889	9.741290822764347	0.8308643381953426	0.9606986899563316
ID213046	213046	0	1.0	80.34910298001955	8.913260895795972	0.0	137.0	137	1.4164018872611885	1		24146.798192771068	24450.0	15072.0	30994.0	1.6033474E7	2976.588878712941	-0.9811430586915976	-844.1736261729321	-0.0023081400157148797	5.815162089249266E-5	1.4750490766764426	1.3892841396238085	2.861032342006744	1.061733186614984	6.30264529414801	9.722729599088558	0.8378307869230825	0.963662790697675
ID215606	215606	0	0.9905354380607605	78.7419472393126	7.858272636778992	0.0	170.0	170	1.422796510685343	1		24090.738023952104	24366.0	17125.0	31704.0	1.6092613E7	2842.3916944114253	-0.9811512259591962	-882.3665132335601	0.0014459492686795857	-0.004920663405894288	1.487697215562627	1.3782088048278782	0.13565776478677435	1.0794425419074452	6.359682808122199	9.512967862008251	0.8831068642376472	0.9688631426502538
ID224310	224310	0	0.9513804912567139	79.76954633639556	8.24447167321314	0.0	282.0	282	1.333885020895884	1		23997.607508532386	24238.0	17405.0	28984.0	1.4062598E7	2211.010418251966	-0.9811181111860967	-1127.93223757192	0.01298647647831369	0.0012827627270513668	1.3992181866175817	1.2945176225358928	3.015420008907565	1.0808799836008303	5.589676369470604	9.157263725889905	0.8376548051051769	0.9631449631449636
ID218165	218165	0	0.9871996641159058	79.44911933466065	8.57240445486334	0.0	203.0	203	1.4062175977837161	1		24069.92933947775	24242.0	16619.0	32201.0	1.5669524E7	2759.544323796849	-0.9811692018524166	-908.9554886111025	-0.0029450861628418177	-0.011873081940839561	1.466408139363384	1.372381527714302	0.24099135779633074	1.068513463457704	6.212335897022174	9.671561143487386	0.8345870280522683	0.9589141599413047
ID210996	210996	0	0.9905011057853699	80.49639276310734	7.986619153648244	0.0	109.0	109	1.4512236669219456	1		24216.18678160922	24448.0	16051.0	31907.0	1.6854466E7	3044.213918148808	-0.981083804487394	-825.1499896872667	0.002815280853819278	-0.003161648884534682	1.497019816688585	1.4266575623542006	-1.1491210390904598	1.0493196518849808	6.616351621006059	9.521848599110744	0.9170349713877048	0.9754730203223548
ID219707	219707	0	0.9688926339149475	79.61026140242184	8.35027536284265	0.0	222.0	222	1.3541477255877237	1		23948.82207578255	24137.0	17137.0	30140.0	1.4536935E7	2402.0248625353415	-0.9811084664401911	-1035.5866999673103	0.014177672143378006	0.005109935946651196	1.4529801082255476	1.305270996213398	-0.10406844057126383	1.1131635594758904	5.760788911393174	9.093610668138258	0.8754253390228331	0.978208232445521
ID217146	217146	0	0.9824174046516418	78.77520650799235	7.759798274081861	0.0	190.0	190	1.396500814695294	1		24055.43875968992	24358.0	16419.0	29840.0	1.5515758E7	2550.5312218658974	-0.9811659069650821	-982.6760508748915	-0.00892655676067394	5.329312676092706E-4	1.4579704250349463	1.3569836044879244	-0.463046194947651	1.0744200742094674	6.126779626060921	9.19868454090741	0.9098937305520999	0.9794832826747721
ID202814	202814	0	0.990548312664032	80.16593349289347	8.379752132714374	0.0	0.0	0	1.4323349181285718	1		24131.830383480836	24413.0	16675.0	30755.0	1.6361381E7	2892.400222651974	-0.9811421543706104	-868.1639191173865	-0.004249369673486816	-0.002752503222055442	1.5185994892559909	1.3687004576895836	-0.9521482303560326	1.1095192382849366	6.445239079083481	9.747247814786396	0.8524813375005603	0.9685714285714286
ID221245	221245	0	0.9727311730384827	79.70932259161643	8.525417087744206	0.0	241.0	241	1.42226472352018	1		23948.09924812031	24030.0	17921.0	31733.0	1.5925486E7	2636.699947020309	-0.9811782326039811	-946.9517203177567	0.003685204448546901	0.0013705633697569692	1.477787399741403	1.3811000316774318	0.0959772329769479	1.0700075055001907	6.354929681957654	9.358006797267274	0.9119140369771461	0.9802052785923739
ID211516	211516	0	0.9874069690704346	80.19780089431279	8.98806345974152	0.0	116.0	116	1.4169358747965626	1		24114.998491704362	24407.0	16377.0	29975.0	1.5988244E7	2892.4530377391475	-0.9811995863369277	-870.2436633920565	0.003563582149779565	0.004412084682630648	1.4689017036750767	1.3837762680933836	-0.5399151908701131	1.061516762170652	6.307398420312523	9.205718900861134	0.935286595516604	0.9771723122238594
ID222780	222780	0	0.9740790128707886	79.51863138854186	8.64359397071766	0.0	262.0	262	1.4051412734026842	1		23978.700460829477	24104.0	17417.0	32398.0	1.5610134E7	2639.1272714201623	-0.9811295671016652	-944.7998250977082	-0.0015040941502659116	0.001081062752597325	1.4639786509637895	1.369854332387543	-0.4494065730817707	1.0687111880079947	6.202829644693143	9.495033655186631	0.8645830180468788	0.9681008902077154
ID225340	225340	0	0.9843971133232117	79.71290924936679	8.722977872688393	0.0	295.0	295	1.3812499585839537	1		23889.7765451664	24008.0	17013.0	30691.0	1.5074449E7	2395.6992813819675	-0.9811228321429172	-1036.564486511546	0.00383508805026298	0.006593136166441639	1.438167166864893	1.3298213544466604	-0.04687234924305154	1.0814739604353214	5.993692093454456	9.593253218734532	0.8184129196835275	0.9625954198473278
ID221763	221763	0	0.9077284336090088	79.65275298927206	8.169104215605241	0.0	248.0	248	1.3372834595780647	1		23954.003389830512	24131.0	17568.0	30498.0	1.4132862E7	2272.993743999339	-0.9811307123840092	-1095.9259948535102	0.009159156503416607	4.287584282232754E-5	1.4519069374934455	1.2609864765819034	-0.28992541327788335	1.15140563713979	5.618195126457698	9.175716097488996	0.8385457211317437	0.958637469586375
ID214593	214593	0	0.9857602715492249	78.87379711522266	7.868470065011084	0.0	157.0	157	1.4212005522349949	1		24102.44394618833	24384.0	17026.0	32039.0	1.6124535E7	2878.0748074931817	-0.9811464837925492	-871.6266338908179	9.362279211846879E-4	0.006552877554069232	1.4835528631370836	1.3687895696848749	-0.06254716925961118	1.083842904704943	6.34542342962865	9.647444080112436	0.8567338609577237	0.9680928208846992
ID208448	208448	0	0.9937099814414978	80.46743126444574	8.76962495152459	0.0	76.0	76	1.4217327374445239	1		24078.99550224887	24410.0	16376.0	30547.0	1.606069E7	2973.39719384278	-0.9811443562441133	-842.7659482234708	-0.001459536616431347	0.003650656505720344	1.4968243253606643	1.3879881472444446	-0.8058348025134681	1.0784129016751987	6.350176555793169	9.4989715713216	0.8843872818498805	0.9773226042428675
ID207947	207947	0	0.9968488812446594	80.61282510830814	8.335090306762948	0.0	69.0	69	1.4407604903194329	1		24152.447024673427	24415.0	16566.0	31249.0	1.6641036E7	3037.235879586995	-0.9809910111369359	-820.7646133956691	0.004564068518515549	-0.006521875973277322	1.5175439583986117	1.401978993910188	-0.832078328754175	1.082429883037054	6.521289097715742	9.712128944421838	0.8687892490610373	0.964838255977497
ID204362	204362	0	0.9914077520370483	80.18837109794619	8.792400671763195	0.0	21.0	21	1.4328629678859128	1		24149.82179675995	24412.0	16138.0	30545.0	1.6397729E7	3039.2245147549784	-0.9811198501524556	-825.8435250216514	-0.013902418067590936	-0.0039537136090695485	1.4996702014367755	1.4107554044154524	-0.7597548700002983	1.0630263734897156	6.449992205247996	9.805847019945013	0.8429441997734973	0.9748563218390802
ID213578	213578	0	0.9905657172203064	80.12013399890826	9.071660828464886	0.0	144.0	144	1.444431223632541	1		24123.193641618524	24364.0	16162.0	31222.0	1.669325E7	3028.8190588968723	-0.9811502712195844	-829.1285919339243	-0.0022681294742069387	0.0013523090400751787	1.5027433166932884	1.4099475931239558	-0.3726050660244487	1.0658150161196627	6.554560980867343	9.53922317908223	0.9051643753941243	0.9724964739069111
ID209998	209998	0	0.9856420159339905	80.54623010500902	8.277707487233506	0.0	96.0	96	1.4259830690120603	1		24163.26557863501	24373.0	16417.0	30706.0	1.6286041E7	2853.3664556024937	-0.9811076385188947	-879.5458461669447	0.0019674449808964834	0.006766344352352066	1.4926286372236075	1.3906379374700182	-1.0273470458062923	1.073340944472679	6.3882015651092985	9.457959823894834	0.8974154562668846	0.96969696969697
ID219214	219214	0	0.9783894419670105	78.86440898575093	7.900172731075317	0.0	216.0	216	1.3801541631250083	1		24045.86009538947	24428.0	16018.0	29627.0	1.5124846E7	2536.0495558687885	-0.9811242959775254	-985.674332816677	-0.0021536852389959444	-0.001660141681092721	1.4235065902297224	1.3524317039212357	-0.46461772152937153	1.052553401478546	5.984185841125444	9.211410771085903	0.8862630378872592	0.9714506172839498
ID224851	224851	0	0.9541800618171692	80.23619265848865	8.986141948829216	0.0	289.0	289	1.3423649856492392	1		23883.07731092437	24008.0	17276.0	30070.0	1.4210431E7	2361.463094540102	-0.9810737209773025	-1048.5171101317346	0.01576268104072842	0.020788278232461297	1.438321480994353	1.2832334067600326	-0.05201741057153382	1.1208572605866722	5.660973261938363	9.082612640854737	0.8623416896148356	0.9643724696356278
ID216144	216144	0	0.9379998445510864	79.40951943039143	8.45087324827903	0.0	177.0	177	1.3535889685077824	1		24035.115131578932	24203.0	17682.0	30152.0	1.461335E7	2298.8696513086734	-0.9811156896876105	-1086.3779647143267	0.01092847560470624	0.0139780071104989	1.420408642821608	1.3114953658334143	0.1505939967568406	1.0830451100519007	5.756035785228664	9.128754232132344	0.8679812012451574	0.96802557953637
ID203350	203350	0	0.9803826808929443	79.97612450295789	8.443870642217307	0.0	7.0	7	1.38889631966047	1		24217.936037441497	24485.0	16924.0	30263.0	1.5523697E7	2715.5463027657806	-0.9810097593861367	-921.4096823607257	-0.012179531897659355	-0.005617815421026696	1.4742682622856789	1.3435749493859648	-0.674847755621309	1.0972728115833381	6.060235859757693	9.17879057259557	0.9039168227532829	0.9725400457665901
ID203860	203860	0	0.9936967492103577	80.17994092440513	8.449663705090986	0.0	14.0	14	1.4538276949750943	1		24191.278571428575	24460.0	16665.0	30753.0	1.6933895E7	2941.1798618091275	-0.9811174992872612	-854.7296048009371	-3.104353198834502E-4	0.005284767638582558	1.51761266992061	1.4134570156442208	-0.9116364157720646	1.0736885898358342	6.640117251828628	9.44266894341005	0.935828106943087	0.9803508771929825
ID204891	204891	0	0.9951199293136597	80.1270671072323	8.505449330608037	0.0	28.0	28	1.4259830690120594	1		24104.73065476191	24435.0	16172.0	29969.0	1.6198379E7	2927.0037747226606	-0.9811717311992584	-858.3089348759256	6.1275166922712E-4	0.00308811654924214	1.5017941675784703	1.3782661385226815	-0.6236714834919632	1.0896256721420976	6.38820156510929	9.607080909337832	0.8697723118711735	0.9703971119133569
ID214104	214104	0	0.9905714392662048	80.55917840362595	8.685589629007037	0.0	151.0	151	1.4227965106853435	1		24134.65568862277	24439.0	16492.0	30477.0	1.612195E7	2930.4785146883523	-0.9810748418838245	-853.8767411159705	-0.003754275922873851	-0.005841657176893095	1.491757872941716	1.3876400653407264	2.5058958603273243	1.0750322869752424	6.359682808122202	9.475373061020306	0.8901284537312484	0.973090909090909
ID205919	205919	0	0.9919098615646362	80.08426951906135	8.867634581430869	0.0	42.0	42	1.4233280991629544	1		24134.870535714268	24391.0	16021.0	30265.0	1.6218633E7	2956.8441366581587	-0.9811505717737241	-849.7359984523722	0.012373997851732765	0.010382425862000128	1.4904565636549865	1.3958483710324583	-0.4698955339497903	1.0677782734757573	6.364435934286706	9.455842169328234	0.894477362504179	0.9752367079388201
ID206431	206431	0	0.9968596696853638	80.29102016013377	8.70865888391985	0.0	49.0	49	1.4323349181285723	1		24190.296023564082	24525.0	15802.0	30671.0	1.6425211E7	3021.113740377844	-0.9810398227954273	-828.606522020769	-4.63432920632476E-5	0.01073390940381227	1.5110862661086328	1.3863836660055846	-0.7056172301064569	1.0899481169324061	6.445239079083484	9.412584478553333	0.9141787492802215	0.9854651162790694
ID223331	223331	0	0.987089216709137	80.87960054520151	9.273804920901657	0.0	269.0	269	1.3779599579804622	1		23907.44089456869	24224.0	15842.0	29593.0	1.4966058E7	2622.2104538920917	-0.9812522437803005	-954.3922567679236	0.001222058429543619	-2.8747941139995657E-4	1.4142718006446786	1.3553479904693655	0.9193678875921789	1.0434750415315166	5.965173336467388	9.52515513606396	0.8262068977876671	0.9572845156369183
ID206945	206945	0	0.9916010499000549	80.27915011401899	8.479700965125678	0.0	56.0	56	1.4333908231139447	1		24075.682352941207	24373.0	16051.0	30354.0	1.6371464E7	2931.322028143242	-0.981150271643213	-855.0184795055934	-0.013630273795268526	0.009780570705987673	1.4956361475429671	1.3973087485237203	-0.6779189140048527	1.0703691286003407	6.454745331412515	9.54145713018895	0.8909627957014679	0.9727793696275077
ID216678	216678	0	0.9968243837356567	78.82455913902204	7.554786745254606	0.0	184.0	184	1.4312782341646557	1		24135.528803545036	24478.0	16669.0	31122.0	1.6339753E7	3020.1321311783104	-0.9811106802478707	-830.1614371230442	-0.004687574347062937	-0.006404439497510974	1.4739573486955315	1.412304096557847	0.6290194407482627	1.0436543746406666	6.435732826754451	9.550081801329322	0.8867346666049466	0.9699140401146131
ID209508	209508	0	0.9945777654647827	80.1560772557813	8.507687331312418	0.0	90.0	90	1.4249216746937927	1		24068.967359050446	24406.0	16623.0	29458.0	1.6222484E7	2749.8758127522815	-0.9812129900855218	-914.281636731514	0.003155780988389725	0.008813168975432254	1.4544773899089702	1.4109201103824827	-0.7975580038446309	1.030871542056821	6.378695312780258	9.718273786798742	0.848718095742297	0.9682539682539681
ID217700	217700	0	0.9642804265022278	79.0739594538216	8.044759519230178	0.0	197.0	197	1.3965008146952937	1		24070.44479004665	24269.0	17492.0	31418.0	1.5477296E7	2643.827318317343	-0.9811498232161611	-947.7655700655408	-0.008232333800629203	-0.020281937900503224	1.4648845758685645	1.3647909825848528	0.2680764057667292	1.0733398700320682	6.12677962606092	9.206704477164212	0.908309208878234	0.9765151515151514
ID209003	209003	0	0.9814643263816833	80.36673893237734	8.47396206467622	0.0	83.0	83	1.4105146822008519	1		24123.96369137671	24354.0	16333.0	30635.0	1.594594E7	2853.1430778918375	-0.9811326818091641	-879.372093866924	-0.0034488186952171315	0.0032792324649361794	1.4811870524486999	1.352216677642913	-0.6922948809662038	1.095377003507011	6.250360906338335	9.413374779652365	0.8863887988857522	0.9704797047970481
ID205416	205416	0	0.9888417720794678	80.30915282680152	8.287465037354705	0.0	35.0	35	1.4318066736266943	1		24164.943952802387	24384.0	16370.0	30449.0	1.6383832E7	2921.2855160490535	-0.9811712423704325	-862.1144573148575	-0.009436979018679582	-0.012973303051909007	1.4996868433184314	1.4013508794460492	2.5060899815784587	1.0701722640023277	6.4404859529189675	9.287520986767237	0.9382722783475547	0.9876093294460635
ID207464	207464	0	0.9951575994491577	80.35885693133758	8.584309304004986	0.0	63.0	63	1.423328099162955	1		24113.913561847978	24395.0	16032.0	30824.0	1.6180436E7	2953.8135833282727	-0.9811212565520079	-848.5241601521257	0.004535108631741574	0.008472590161922774	1.5176392434523003	1.35730391857736	-0.907247440817626	1.118127799294202	6.364435934286711	9.329214661341009	0.9189240350311626	0.9845588235294118
ID215150	215150	0	0.960731565952301	79.37441494957501	8.32922878944132	0.0	164.0	164	1.3927037574823673	1		24088.443057722285	24292.0	18314.0	31605.0	1.5440692E7	2604.285846257691	-0.981145435676998	-962.6467786875116	0.010404847209404738	5.700702550809324E-4	1.448889663594563	1.3623242164585965	0.3524751275236787	1.0635424710873862	6.093507742909294	9.54660365735736	0.8401937494808303	0.9675471698113205
ID223853	223853	0	1.0	79.149512123	8.236348096331309	0.0	276.0	276	1.4233280991629542	1		24001.98505231687	24209.0	15957.0	31985.0	1.6057328E7	2979.7243864052107	-0.9810719676421858	-835.0191938004448	-0.010382624138531395	0.014107449737944302	1.4556026750024296	1.4220502736718195	0.47437123299380296	1.0235943847779556	6.364435934286704	9.706056925278949	0.8489539141074527	0.9709934735315442
ID220785	220785	0	0.9717300534248352	79.05159117553224	7.906414741227149	0.0	235.0	235	1.3845321413310872	1		23950.535433070883	24226.0	16560.0	29992.0	1.520859E7	2490.02870201008	-0.981059177338686	-996.4080699088886	9.382802189655646E-4	-0.011201445723234385	1.4651098987957298	1.3444083772299738	0.06848483389586169	1.0897803997729099	6.02221085044157	9.715958250305274	0.8016679867174363	0.9598484848484852
ID215675	215675	0	0.9919157028198242	78.53156544178276	7.871623108710139	0.0	171.0	171	1.4328629678859135	1		24087.805022156568	24366.0	16950.0	32917.0	1.6307444E7	3042.7721337269727	-0.9811324605218109	-823.3228517565184	-0.003422295339853733	-0.0035417634006771805	1.464268339699058	1.4203103776874542	-0.1416206826706836	1.0309495464527803	6.449992205248002	9.407406115310593	0.9158603721816286	0.9776657060518734
ID213114	213114	0	0.9919659495353699	79.76102551573359	8.832737257125565	0.0	138.0	138	1.4035252392010584	1		24017.43230769233	24301.0	15926.0	29925.0	1.5611331E7	2734.797434920657	-0.9812187244705874	-917.639607102567	-7.679074548417047E-4	0.005395208340535418	1.4608288470297666	1.3669260519972586	0.3584139576223194	1.0686963240588645	6.1885702661996085	9.22153799115925	0.9145205539989868	0.9811605124340611
ID222328	222328	0	0.9579160809516907	79.9655899689089	8.841059409493004	0.0	256.0	256	1.3547062522048297	1		23955.39373970346	24189.0	16688.0	30072.0	1.4540924E7	2339.9652111938994	-0.9811836616200158	-1067.675069070811	-0.008509370748337944	-0.0010799229134541696	1.4415066442584847	1.2959468897914803	-0.4085517928128174	1.1123192282134533	5.76554203755771	9.219261760146077	0.8524280164836868	0.9696243005595523
ID224382	224382	0	0.9754274487495422	79.49271424703522	8.468663248105539	0.0	283.0	283	1.3768615441287542	1		24033.682108626206	24200.0	17224.0	31098.0	1.5045085E7	2458.1948530544496	-0.9811340260150166	-1016.9113844537452	-0.004960707864932528	0.009383139924944706	1.4465129816950446	1.3389632441814026	-0.1837711915259325	1.0803231440302863	5.95566708413832	9.515201120736942	0.8266169998197695	0.9449472096530922
ID218748	218748	0	0.957209050655365	79.45356725712134	8.204857741752994	0.0	210.0	210	1.3150366292889917	1		24036.70979020981	24221.0	17250.0	29186.0	1.3748998E7	2298.593662723751	-0.9812871277123045	-1096.7268070216771	0.004645101411774152	-0.002681052010569959	1.4367927313420397	1.2470253795748427	-0.002041813708906187	1.152176014117608	5.432823206041582	9.239342541459298	0.7997482519078214	0.9596977329974811
ID220291	220291	0	0.9014407992362976	79.62725302033127	8.507231681866491	0.0	229.0	229	1.340673283671955	1		23978.887205387207	24146.0	17804.0	29343.0	1.4243459E7	2170.507290446145	-0.9811914071012315	-1152.6440193799522	0.003548243786134798	0.005282983758622137	1.394336676881911	1.3148043647543164	-0.10865121602909289	1.0604898449226368	5.646713883444792	9.59298588803833	0.7710775088726972	0.9413629160063391
ID217218	217218	0	1.0	78.71413446053081	7.5580722504635585	0.0	191.0	191	1.4418102248778721	1		24121.377906976748	24453.0	16728.0	31097.0	1.6595508E7	3080.412652120221	-0.9810437977133424	-810.5135354003515	-0.002973768263799606	-0.002039911803945637	1.4552356708328127	1.450299003759638	1.327123901326252	1.00340389606583	6.530795350044771	9.714646349787204	0.8696048402602121	0.9648876404494383
ID202881	202881	0	0.9889925718307495	80.00782040701937	8.694489701438675	0.0	1.0	1	1.4131937248468054	1		24124.553030303017	24391.0	15607.0	30101.0	1.5922205E7	2962.4309100857968	-0.9811535470398342	-847.9073388646377	-0.0022166896811581993	0.0059162464037394525	1.4725255023470247	1.3752575395505757	2.56337433838499	1.0707270892899343	6.274126537160905	9.280507037798813	0.9154185917769488	0.9792284866468836
ID210560	210560	0	0.9958064556121826	80.69855713394426	8.237456657169552	0.0	103.0	103	1.445478292435238	1		24165.484848484855	24474.0	16408.0	31762.0	1.6746681E7	3119.136412713307	-0.9811099514233723	-804.7773523315325	0.001929683346877772	0.0022578388155411254	1.5170290410880414	1.408498847562904	-1.1403743320877129	1.0770538035674824	6.564067233196386	9.458313906506241	0.922052050121101	0.9836182336182341
ID212096	212096	0	0.9630849957466125	79.1882833314723	8.396130998518547	0.0	124.0	124	1.4201355835187575	1		24157.0824587706	24281.0	17453.0	31900.0	1.6112774E7	2597.6949774546365	-0.9811282779510049	-966.9423556805427	0.008457331383836397	0.00745482935023088	1.4736079840029697	1.3830875171394608	0.023961838530197177	1.0654481120983044	6.3359171772996055	9.685887150164438	0.8486733134301042	0.9610670511896172
ID211590	211590	0	0.9890722036361694	80.1737843310918	8.93304030998356	0.0	117.0	117	1.4164018872611879	1		24144.23680241332	24444.0	16295.0	29668.0	1.6007629E7	2922.3338999320185	-0.9811541874354283	-860.272491363478	7.493256714027847E-4	0.003692540732212057	1.4595984757301128	1.3945004200468514	-0.4218538522944552	1.0466819907311855	6.302645294148002	9.540025084391559	0.8702292907272919	0.9643636363636365
ID212613	212613	0	0.9898373484611511	79.88803446601284	8.690714139216848	0.0	131.0	131	1.4169358747965617	1		24155.602409638574	24347.0	16995.0	30805.0	1.603932E7	2690.2975957876242	-0.9811545717911142	-934.9297223866873	-0.0033130886093291362	0.0032791015282035867	1.46560133914331	1.3886160018304856	0.44261798709961075	1.0554403357093263	6.307398420312513	9.766451644193555	0.8309722497104954	0.9560518731988481
ID222853	222853	0	0.9511699080467224	79.70440769509365	8.641436460605648	0.0	263.0	263	1.3921604753249743	1		23972.734693877574	24093.0	18552.0	30875.0	1.5270632E7	2468.3051266749644	-0.9811449198872635	-1010.7727081213116	0.0030039617262038517	0.0016766007874353356	1.4671757495469007	1.3308638145945644	0.3483970784874556	1.1024236540640053	6.0887546167447715	9.451615392969218	0.8564978045052792	0.9638826185101578
ID221828	221828	0	0.983401358127594	79.55447052973592	8.534020653260633	0.0	249.0	249	1.4164018872611848	1		23948.698340874813	24049.0	17449.0	31796.0	1.5877987E7	2741.7268715481937	-0.9810952361742276	-906.6248769210049	0.04206584447278046	0.01880135371178248	1.5396059644570965	1.3607223934584358	0.11727394647149136	1.1314622084994186	6.302645294147975	9.274581125307176	0.920755075456843	0.9800443458980047
ID208523	208523	0	0.9871562123298645	80.24095759071142	8.663603673231812	0.0	77.0	77	1.4238594891755558	1		24065.23994038746	24356.0	15819.0	29862.0	1.6147776E7	2912.2129776884985	-0.981124717388863	-859.0685361520286	0.002557688132793689	0.002599850170530077	1.4749349626457593	1.3924376606868125	-0.6478965312516619	1.059246675300534	6.369189060451228	9.5566993903136	0.8763511358194802	0.9745454545454545
ID218250	218250	0	0.996796190738678	80.37620471300677	8.89693169823925	0.0	204.0	204	1.410514682200852	1		24087.26899696049	24366.0	16047.0	31480.0	1.5849423E7	2825.0651649621104	-0.9811290742482542	-886.5883658006568	-0.011906198976077703	0.016349792240523763	1.4384011581240816	1.4192615758120963	0.5211347109466573	1.0134855918304093	6.2503609063383365	9.779116657050952	0.821326253352446	0.9704797047970481
ID211081	211081	0	0.9968481659889221	80.45425730462551	8.548661761496733	0.0	110.0	110	1.4407604903194327	1		24085.158660844234	24380.0	16184.0	31079.0	1.6546504E7	2962.4987595686875	-0.9812735120254601	-852.030359726475	0.0019117764494171036	0.005136993703270855	1.5015581987959814	1.3979370419886648	-1.0263765589049891	1.0741243372876852	6.521289097715738	9.63046955761115	0.8835851169250922	0.9730496453900709
ID221320	221320	0	0.9619173407554626	79.15750681439653	8.24352233957781	0.0	242.0	242	1.402986147481844	1		23947.003081664123	24089.0	17411.0	31577.0	1.5541605E7	2615.7030703922856	-0.981091121913892	-950.0277859949181	0.0040215606926879	0.0016256063881082386	1.4614919936387318	1.3621129660689355	0.05479823937207786	1.0729594608122737	6.1838171400350985	9.521584509810355	0.8571326723515494	0.9622781065088751
ID204429	204429	0	1.0	80.14197489092122	8.609466128189002	0.0	22.0	22	1.434445950841006	1		24144.63823529413	24354.0	16057.0	30146.0	1.6418354E7	2954.5611255786166	-0.9811669957838313	-851.4929302367796	0.0015813205366849944	-0.005139191475517549	1.513885471172163	1.3677523262709563	-0.5947637287123997	1.1068418178455046	6.464251583741538	9.779436320247115	0.8493769445793588	0.9659090909090907
ID219792	219792	0	0.9585719108581543	79.67468539306039	8.903535505240068	0.0	223.0	223	1.3828920237073845	1		23980.184126984128	24192.0	17152.0	31150.0	1.5107516E7	2491.552557600063	-0.9811196215475231	-1000.2849216467554	-3.7441497695055783E-4	-0.0012097209025177232	1.4279072005687026	1.356283109660354	2.959681181363776	1.0528091003996098	6.007951471947999	9.568555918526434	0.8246002870619545	0.9518072289156616
ID213653	213653	0	0.9968333840370178	80.12859743174205	9.087393154604705	0.0	145.0	145	1.455907563985562	1		24121.38088445082	24287.0	16075.0	32753.0	1.6909088E7	3183.271074428192	-0.9810165504798958	-783.1766696693436	-0.003158675828571585	-0.0011647439251175804	1.526254630971307	1.424594405599837	-0.345636529955767	1.0713608202951388	6.659129756486694	9.406627433198398	0.9457132085754203	0.9922096317280454
ID225428	225428	0	0.9508069157600403	79.21274784585475	8.393209526191988	0.0	296.0	296	1.3834389456285936	1		23872.02527646131	24066.0	16982.0	30142.0	1.5110992E7	2479.9646484552827	-0.9811809993138175	-1003.7518127150487	0.011846220112020885	0.0011895199481951287	1.4423351140925416	1.3493091091256577	0.11769651038486581	1.0689434350792784	6.012704598112532	9.369339363716568	0.8607197974964411	0.9686064318529861
ID208026	208026	0	0.9951564073562622	80.40260726374012	8.59518586718555	0.0	70.0	70	1.4412854531680863	1		24105.1046511628	24350.0	16239.0	30934.0	1.6584312E7	2940.133889866624	-0.9811361800112247	-852.8478448625079	-0.0030396911275321816	0.007161596580823061	1.50933115409814	1.3961574428880834	-0.7765755547726559	1.0810608515440394	6.526042223880255	9.753347135328633	0.8620895487649236	0.9793152639087019
ID214680	214680	0	0.9724263548851013	79.16982573604005	8.05643211898842	0.0	158.0	158	1.415867698335056	1		24089.71945701357	24267.0	17679.0	31576.0	1.5971484E7	2640.22394735252	-0.9810190259353552	-943.148126872017	-0.007255376398966343	0.00623667788174062	1.4679232158123796	1.395730028319646	0.24548613026696406	1.0517243206264242	6.297892167983484	9.425850114377088	0.8907668070187764	0.9778597785977856
ID224927	224927	0	0.9925692081451416	79.43766534543477	8.303460130274017	0.0	290.0	290	1.3636115658566246	1		23940.03267973854	24118.0	17643.0	30932.0	1.46513E7	2611.353335180082	-0.9812660777077176	-960.3889768748411	0.002183533217535196	0.013325183792557413	1.3999525245741642	1.3685203254873115	-0.6373914336054314	1.022968017720643	5.84159205618994	9.401260862029531	0.8305559276443132	0.9571651090342677
ID210078	210078	0	0.9857624769210815	80.4551770069217	8.360555166609835	0.0	97.0	97	1.4428591957149766	1		24138.748911465882	24419.0	16517.0	30935.0	1.6631598E7	2871.6477275032435	-0.9810910090960391	-872.2772244012979	-0.005290030995343638	0.007210846516138623	1.5107743267592304	1.403643921601935	-1.0648649196618225	1.0763230642106374	6.540301602373802	9.487605146760487	0.9130497376573963	0.9800569800569802
ID219294	219294	0	0.9485699534416199	79.37814856875951	8.37862444410296	0.0	217.0	217	1.3828920237073858	1		23969.47003154575	24142.0	18354.0	30596.0	1.5196644E7	2472.3609626727607	-0.9811515863874435	-1009.3408648597746	-0.0013772904048792002	0.00889031064851215	1.436654430920538	1.350731714694391	0.3373843537497656	1.0636119780792943	6.00795147194801	9.098517289514652	0.9120004040241123	0.9738058551617872
ID203932	203932	0	0.9922171831130981	80.20703652439144	8.329066554291243	0.0	15.0	15	1.4233280991629547	1		24203.659701492536	24430.0	16403.0	30647.0	1.6216452E7	2946.1110157642856	-0.9810836844378178	-852.1801796784987	1.8331659848845125E-4	0.006355617780087671	1.4991191894063143	1.3762967380928803	-0.8265784151629005	1.08924125729138	6.36443593428671	9.397256524833644	0.9056650710053397	0.9752367079388194
ID206498	206498	0	0.9915425777435303	80.4288049138119	8.431970210998525	0.0	50.0	50	1.4486149578794756	1		24222.348703170028	24432.0	16262.0	30641.0	1.681031E7	3003.6286841369097	-0.9811594058859335	-839.9336535318549	-2.0533598207312582E-4	-3.831871587104111E-5	1.5135710909265583	1.402481695610131	2.3605824615615782	1.0792091587819972	6.5925859901834745	9.573847703175671	0.9038422488967385	0.9747013352073087
ID216225	216225	0	0.9968252182006836	78.8505922631376	7.995131358688897	0.0	178.0	178	1.4402353361229012	1		24124.904970760228	24386.0	17123.0	31942.0	1.6501435E7	3075.86425018058	-0.9811668890002487	-817.2393322668795	6.875665279403926E-4	0.007117673634125064	1.467318592225866	1.4325730293624621	0.5988813305738268	1.024253955750421	6.516535971551219	9.570276778697998	0.8940826449493523	0.9723404255319155
ID203424	203424	0	0.9878522753715515	80.14570260019609	8.464622390693298	0.0	8.0	8	1.4222647235201828	1		24219.59043348279	24442.0	16385.0	30067.0	1.6202906E7	2935.7747688950526	-0.9810070272941653	-852.2229609388447	-0.004390550574432563	-0.005776528428665136	1.5009335287052255	1.3649525731110763	-0.6005877169664852	1.0996232090937883	6.35492968195768	9.597461140525072	0.8669776237294764	0.9667389732465657
ID207015	207015	0	0.9898950457572937	80.2193932855226	8.423732234914745	0.0	57.0	57	1.4185366313320336	1		24130.622556390997	24390.0	16009.0	30129.0	1.6046864E7	2923.740114892258	-0.9811081351780898	-857.238767534263	-0.0020054930955164686	0.0024218451701845676	1.475972575101664	1.3903063461311713	-0.8332111651201826	1.06161680064892	6.321657798806072	9.660146277068206	0.8512819827954304	0.9616775126536519
ID223397	223397	0	0.9844189882278442	80.69100233236256	9.51173915899134	0.0	270.0	270	1.3975837933882564	1		23990.857805255015	24169.0	16845.0	30750.0	1.5522085E7	2720.3569587179772	-0.981130958581058	-917.121805440706	-0.004151371340770335	-0.014307749033023334	1.451924938436184	1.3804918956204428	-0.24742862158548604	1.0517446303323907	6.136285878389955	9.302790798389335	0.8910230503158931	0.9795144157814873
ID205988	205988	0	0.9914764761924744	80.22099150730898	8.60313114270674	0.0	43.0	43	1.4296917438553531	1		24191.82595870205	24480.0	16288.0	30500.0	1.6402058E7	2902.124519372417	-0.9811886283422674	-869.5902164330619	-2.9793412587396953E-4	0.008180583100827104	1.4923254469763798	1.3862804625821459	-0.6905080652775042	1.076496053472982	6.421473448260898	9.58747726073967	0.8778814278743919	0.9677650429799419
ID214180	214180	0	0.9885221123695374	80.34657586954381	8.945485482578997	0.0	152.0	152	1.4180032466050239	1		24146.342857142838	24369.0	16303.0	31415.0	1.6057318E7	3029.8036025828064	-0.9811731877902775	-830.6838405238747	-0.009400909668999787	0.0036112486839543893	1.5014863142510888	1.3837294603905255	2.78933371391512	1.0851010672471548	6.316904672641552	9.51173852310864	0.8773934359450665	0.9729136163982431
ID217771	217771	0	0.9592545628547668	80.03774372878024	8.705004157871828	0.0	198.0	198	1.3547062522048297	1		24023.7039473684	24317.0	16651.0	29588.0	1.4606412E7	2393.3602245102506	-0.981191614916642	-1047.2833858877937	0.015800438696937057	-0.010896458292912385	1.4379839043021672	1.3410795755143188	-0.4581058883494307	1.0722584480124413	5.7655420375577116	9.39950515141995	0.8200494214723136	0.9543666404405978
ID204975	204975	0	0.9909942746162415	80.05399501147015	8.704995375921872	0.0	29.0	29	1.412122717701794	1		24103.103030303024	24364.0	15734.0	30506.0	1.5908048E7	2947.5872808863537	-0.981130315209214	-850.3511988693807	0.011481987682520333	0.0019848054889150153	1.46434411088331	1.3858528204912721	2.773656385724581	1.0566375369963266	6.264620284831875	9.333457271185054	0.9036901096363777	0.9813849590469098
ID209070	209070	0	0.9919983148574829	80.30667866633021	8.386289945037296	0.0	84.0	84	1.428633104877272	1		24140.706666666683	24315.0	16458.0	30743.0	1.6294977E7	2769.5877442100186	-0.9809817742752377	-899.1989413219522	-0.0055459832856290135	0.006997142148363039	1.5100334909684445	1.38054580210298	-0.8637388204039661	1.0937945620262772	6.411967195931874	9.40271677006438	0.9113694090008615	0.9775362318840582
ID216750	216750	0	0.9841811656951904	79.07364516788675	8.164187723715385	0.0	185.0	185	1.395959010285106	1		24136.641304347842	24341.0	16621.0	32191.0	1.5543997E7	2718.364773574442	-0.9810863706952409	-921.1523577134784	-0.0034316124711234425	0.00144878073775644	1.4543411599386125	1.3525407551261706	-0.37191427146115985	1.0752660534823926	6.122026499896399	9.351952602899317	0.8796308959241524	0.9684210526315786
ID205488	205488	0	0.9905055165290833	79.93156654008398	8.77684540031702	0.0	36.0	36	1.4046028019234764	1		24051.003058103983	24335.0	15992.0	29657.0	1.5729356E7	2929.659568678935	-0.9812097884123527	-857.3856947798025	-0.0036003762775188458	-0.013960916839893683	1.45341082108015	1.3972611647326894	-0.7248695192831086	1.0401855127478639	6.1980765185286515	9.345824244931359	0.8917263058367516	0.9680772086117292
ID207541	207541	0	0.9967905282974243	80.34926281234755	8.755059535746584	0.0	64.0	64	1.4275736808495685	1		24151.51183431955	24419.0	16301.0	30363.0	1.6326422E7	2989.4812380164476	-0.9810631481212695	-837.081349383926	9.718420370283697E-4	-0.0017489259953218314	1.4796220167036869	1.4076543586174846	-0.819630486349859	1.0511259441251506	6.402460943602842	9.517322222444541	0.8882337183315572	0.96420901932713
ID220859	220859	0	0.9898903965950012	79.05673379094179	7.4300437621132875	0.0	236.0	236	1.4402353361229006	1		23986.212609970687	24306.0	16288.0	30748.0	1.6358597E7	3055.3727618587363	-0.9811142335038826	-815.6661366304527	-0.003656667480227844	-0.003882231197869243	1.4908641588306049	1.425363546461338	-1.4435967085200465	1.0459536183115397	6.516535971551212	9.4463867868474	0.9176883384806723	0.9751066856330011
ID215224	215224	0	0.9819392561912537	80.01812357467519	9.101947222772969	0.0	165.0	165	1.421732737444523	1		24075.220895522394	24288.0	16401.0	30311.0	1.6130398E7	2662.4397948399096	-0.9810782306788721	-937.6966745833284	-0.0020043405739035573	-0.0072780420187351265	1.4817563988612095	1.404260862634598	-0.3498698252299605	1.0551859973375735	6.350176555793161	9.22596646903968	0.9375013905251726	0.9852507374631266
ID209599	209599	0	0.9879321455955505	80.39162102178827	8.094616303855314	0.0	91.0	91	1.4180032466050243	1		24178.833082706802	24427.0	16587.0	30398.0	1.6078924E7	2838.6313111410973	-0.9810825886429474	-883.4870836209991	-0.010994850005281461	0.0158951171308848	1.5140813590310354	1.3625953320730757	-0.7218342110877275	1.1111746263855802	6.316904672641558	9.37127371830897	0.903892829163008	0.977924944812362
ID223934	223934	0	0.9847370386123657	79.08137217777038	8.411815421448125	0.0	277.0	277	1.3965008146952935	1		24044.57829457365	24276.0	15871.0	31134.0	1.5508753E7	2666.900840897599	-0.9811061971751301	-936.3472345277405	-0.0015548891990918518	-0.009176273619530684	1.461152588046258	1.3694785783534964	3.0981203871665226	1.0669408131983924	6.126779626060919	9.690038746635986	0.8199570348350776	0.9612229679343776
ID212679	212679	0	0.9874154329299927	79.96043152767506	8.71849650874525	0.0	132.0	132	1.4110508976477814	1		24112.596358118346	24358.0	15827.0	30938.0	1.5890201E7	2829.733173065368	-0.9811844366053697	-888.7137707935966	0.0029828461992764126	0.01538791029044347	1.4706429677999688	1.3882824785365857	0.10896443431447778	1.0593254546799444	6.255114032502836	9.2428678609153	0.9200927463477007	0.9857677902621722
ID218823	218823	0	0.9825735092163086	78.90715943833688	8.184066112646864	0.0	211.0	211	1.4115869094041136	1		24115.75531914894	24355.0	16675.0	32003.0	1.5868167E7	2775.1689552159696	-0.9811305488836682	-903.6681314601916	-1.8095822852975943E-4	-8.665636771453839E-4	1.4798476982997906	1.3929679252258471	-0.2246644947197613	1.0623702610093175	6.259867158667362	9.574181423867511	0.8581667340289039	0.9585152838427946
ID221895	221895	0	0.9803999066352844	79.8008254053429	8.757789388458926	0.0	250.0	250	1.412122717701793	1		23870.27836611195	24097.0	17037.0	30851.0	1.5778254E7	2698.256524852678	-0.9812112046456037	-923.9911382637611	0.005935873873971076	-0.02320008026754592	1.4616954115387906	1.4092792084642949	0.06859483088933618	1.0371936254786687	6.2646202848318655	9.39589696232777	0.8917192155619985	0.9726937269372694
ID222410	222410	0	0.973761260509491	78.8594210148605	7.904195191371452	0.0	257.0	257	1.3779599579804616	1		23943.748006379577	24265.0	16440.0	29767.0	1.501273E7	2514.1625598382348	-0.9811596832449149	-991.9282710442403	-9.836811606462029E-4	0.019931917830205547	1.4234700403986391	1.368786207236242	-0.4614822135103805	1.039950602127129	5.965173336467383	9.251863957475472	0.8757385256854169	0.9797033567525372
ID202952	202952	0	0.9936569929122925	79.87486131723709	8.650641864301285	0.0	2.0	2	1.4051412734026865	1		24110.588055130156	24292.0	16187.0	30028.0	1.5744214E7	2852.9926710855993	-0.9811116274261225	-877.9322942755729	0.005166209363236795	-0.001604750086245911	1.4689643748095866	1.3611263501595106	-0.5670717069330433	1.0792270494487441	6.2028296446931614	9.220728044574786	0.9167887840193826	0.9760658189977562
ID210636	210636	0	0.9917474985122681	80.53768768276734	8.372664758045698	0.0	104.0	104	1.4657466386762805	1		24169.643758765746	24422.0	16912.0	30950.0	1.7232956E7	2890.892764674353	-0.9811266833111095	-869.2508473372847	-0.0019781322750077315	0.004085418702269391	1.5298508562455673	1.4237536385852714	-0.9701743384586556	1.0745193654189502	6.7494391536124985	9.594152795966618	0.9214341184348833	0.9759450171821303
ID212172	212172	0	0.9889536499977112	79.2562780912471	7.361227004691473	0.0	125.0	125	1.4344459508410048	1		24184.087020648967	24526.0	16555.0	30463.0	1.6396811E7	3018.8295108790876	-0.9809995565719871	-827.229817630602	0.004592955022095999	0.008017306706343605	1.4890583345089519	1.4037358209147741	1.5292628813254776	1.0607824580116332	6.464251583741529	9.868214195917702	0.8341631094169438	0.9700427960057048
ID213196	213196	0	0.9873405694961548	79.7277735110807	8.895487716740396	0.0	139.0	139	1.4270436738957688	1		24101.22551928785	24367.0	16676.0	30844.0	1.6244226E7	2625.6043282906494	-0.9810681536750445	-951.3625473228996	0.005534819305937164	0.0015793239344586802	1.4926463855922034	1.3919481254771018	0.07953421249326417	1.0723434000678629	6.3977078174383015	9.299806987011534	0.9295791965505223	0.9817651349380012
ID215756	215756	0	0.9686599373817444	78.95010878142142	8.03467938230653	0.0	172.0	172	1.3674894046672077	1		24067.457189014538	24365.0	16626.0	30302.0	1.4897756E7	2519.3643036534986	-0.9811517774099934	-994.5692438677763	-0.005745634623899468	-0.009412513458887684	1.427718338112449	1.3339225485352075	-0.5427595802687706	1.0703157688429807	5.874863939341578	9.392465272721717	0.8368516580166788	0.9716981132075471
ID224460	224460	0	0.9582260847091675	80.64307306559027	9.145399471959795	0.0	284.0	284	1.3378490267251875	1		23938.59190556492	24206.0	16763.0	29210.0	1.4195585E7	2349.860459212889	-0.9811415680068585	-1060.0164846705284	-0.011610940015817348	-2.6146433647221916E-4	1.3616759687056668	1.3317072662801381	-0.729646998205907	1.022503971544167	5.622948252622245	9.325111742761406	0.8125794997156213	0.9594484995944846
ID208595	208595	0	0.993689775466919	80.51217520282783	8.6002959160543	0.0	78.0	78	1.446001542512986	1		24138.109668109682	24438.0	16527.0	30964.0	1.672771E7	3009.361562999243	-0.9810986793647551	-832.6824739507543	9.342710101556752E-4	-0.001445450815104138	1.5058060020381503	1.4034745754236129	-1.0005634211554004	1.072912917986883	6.568820359360899	9.606477127637797	0.8944765163659147	0.973239436619718
ID211664	211664	0	0.9912692308425903	80.25315472368364	8.929935401837168	0.0	118.0	118	1.4296917438553531	1		24141.73293768545	24433.0	15955.0	30357.0	1.6271528E7	2965.655241307622	-0.9811850788820368	-849.0363957183476	-0.0019783626482494892	0.0018117314816602044	1.4877124574116363	1.3938723003721107	-0.7274346909792248	1.0673233530894284	6.4214734482609	9.547335058331887	0.8852791316392884	0.9684587813620068
ID221392	221392	0	0.9628769755363464	80.0575160989925	8.641511125699243	0.0	243.0	243	1.3429284127404286	1		23966.8998330551	24117.0	17530.0	30000.0	1.4356173E7	2379.867311016195	-0.9810276405130024	-1041.475388696242	0.013394817540744331	-0.003521793374278893	1.3960956190747116	1.2778570586528064	0.2296610912102403	1.0925287845156635	5.665726388102879	11.318937547983785	0.5557175778492423	0.9099236641221374
ID217302	217302	0	0.9618293642997742	79.65273934929718	8.555256150059664	0.0	192.0	192	1.3883515475980668	1		24015.21003134797	24219.0	17234.0	31595.0	1.5321704E7	2575.413988411292	-0.9811861653033439	-972.6205175115756	-0.003560461312016008	0.0032040796775266436	1.451521094423243	1.3452762695174367	0.0694272957538522	1.0789762127774076	6.055482733593156	9.53099137550861	0.8376883604687425	0.9607843137254893
ID211157	211157	0	0.9951661825180054	80.47088887815218	7.947367567119812	0.0	111.0	111	1.4386587233502304	1		24192.714912280706	24455.0	16362.0	31791.0	1.6547817E7	3045.087483064116	-0.9810810485304676	-823.9913500977151	0.007085368292328232	0.0033634024866345687	1.4956980004011535	1.3963502687675864	-0.9810047621428777	1.071148145172236	6.502276593057675	9.75819825250977	0.8580962995279497	0.9674681753889668
ID208091	208091	0	0.9968234896659851	80.55125986752874	8.656203441337265	0.0	71.0	71	1.4370803808856285	1		24135.969253294286	24444.0	16115.0	30738.0	1.6484867E7	3075.5799120232496	-0.9811256525251097	-815.8689565648594	0.012119609305898942	0.005649763470940493	1.4984987231263176	1.3985330554275692	-0.620875548156916	1.071478945249661	6.48801721456413	9.943644257753983	0.8245760191405476	0.9592410400562192
ID222938	222938	0	0.9833329319953918	79.37910772995922	8.179473349615193	0.0	264.0	264	1.4180032466050219	1		23968.565868263486	24142.0	17335.0	31722.0	1.6011002E7	2766.7663197708957	-0.9811070609647723	-899.738786656611	-0.0017758284011939874	0.006387699509192246	1.4436189709254952	1.4090521570267915	0.5592097917099053	1.0245319619478404	6.316904672641535	9.64069311468189	0.8540782654761504	0.961649782923299
ID218329	218329	0	0.965175211429596	79.43883266480667	8.117257882532632	0.0	205.0	205	1.3663825737253013	1		24044.2730210016	24244.0	17632.0	30976.0	1.4883405E7	2535.1384893071922	-0.9811619137278896	-987.9702281386714	0.0022953027066408074	0.0037372708345177245	1.4568159350312853	1.3285497428902486	-0.42198349510170585	1.0965460215753717	5.865357687012525	9.11044276800234	0.8880254192714576	0.9724192277383764
ID220377	220377	0	0.9904838800430298	79.57066974740674	8.727863069163186	0.0	230.0	230	1.3752122783611571	1		24022.977635782765	24257.0	16457.0	30275.0	1.5038384E7	2527.3491313032014	-0.9810832041847372	-985.9385714224162	0.0019471484181401164	0.006929003067760347	1.4283605805638084	1.333442278940006	2.868276604021851	1.0711829099188726	5.941407705644773	9.560906800592765	0.8167723922294142	0.9689922480620153
ID213730	213730	0	1.0	80.25381570708437	8.860281366566895	0.0	146.0	146	1.4486149578794751	1		24108.044540229897	24305.0	16103.0	32707.0	1.6779199E7	3122.0516178449275	-0.9811035889040112	-801.8394833928184	-0.005077948983679342	4.861914940071569E-4	1.5021036350895431	1.4256637431102248	-0.026681177532084946	1.053617055458363	6.592585990183471	9.490638471476608	0.9197606115489483	0.9747013352073082
ID204512	204512	0	0.9937108755111694	80.11577940725026	8.827498255445441	0.0	23.0	23	1.4169358747965621	1		24091.404511278182	24404.0	15880.0	30532.0	1.6020784E7	3024.844976657636	-0.9811642577251357	-829.7513605284913	0.00600577343388778	0.014355000788701128	1.4720070289702238	1.404076486008544	-0.46610570415768676	1.048380941949103	6.307398420312517	9.237578991495333	0.9288461788123834	0.9851521900519674
ID204006	204006	0	0.991946816444397	80.11682492038278	8.57271410794828	0.0	16.0	16	1.4381328016644597	1		24157.25475841875	24438.0	16540.0	30167.0	1.6499405E7	2983.438609714558	-0.9811457147920999	-842.7211782967222	-0.0011182889291697082	0.003991159729794235	1.5133495153867362	1.3908999958707555	-0.8221929297705356	1.0880361779276033	6.497523466893151	9.642421259345616	0.8781839966169578	0.9647141848976709
ID225510	225510	0	0.9899585247039795	79.38171497717872	8.044914409626513	0.0	297.0	297	1.3943323338612053	1		23940.713395638624	24222.0	16351.0	30721.0	1.5369938E7	2899.268212921996	-0.9811259008429666	-858.4938684868927	0.0103763826250983	0.0071252763365567745	1.4391702237104644	1.38167082593084	1.5400045606570185	1.0416158441652605	6.107767121402836	9.50682314833116	0.8492225228182116	0.9596713965645991
ID225003	225003	0	0.9653306603431702	79.65883679981035	8.958458339321869	0.0	291.0	291	1.4013676280264957	1		23962.495356037165	24136.0	18093.0	30327.0	1.5479772E7	2479.231666891568	-0.9811140692038458	-1004.2134562213769	-8.478825382639865E-4	0.00848425703505672	1.4672485335883967	1.3625539075677882	0.6474954447078906	1.076837052419814	6.16955776154153	10.057389852745697	0.7664667662991838	0.9481373265157046
ID206570	206570	0	0.9952778220176697	80.45199227016113	8.539476209247445	0.0	51.0	51	1.4444312236325414	1		24178.19622093026	24469.0	16301.0	31328.0	1.6634599E7	3013.5255986126454	-0.9811112314972019	-833.4769847989531	0.002637370743952556	-0.002887159858335913	1.5241441884919629	1.3857554414464541	-0.9218930552983831	1.0998652019731983	6.554560980867347	9.802057102058166	0.857272743865018	0.9609756097560981
ID214762	214762	0	0.9199236631393433	79.78816088231927	8.125652103661773	0.0	159.0	159	1.3321825504881377	1		24038.471890971043	24295.0	18049.0	28620.0	1.4110583E7	2209.352728358262	-0.9812580574027955	-1139.3061114733323	0.014308902938273376	0.01073528670442272	1.3987587223565503	1.30933284997777	-0.5569806658665651	1.0682988075799813	5.5754169909770575	9.100904428340726	0.8458982195096704	0.9750623441396501
ID219881	219881	0	0.9935915470123291	79.17876917627497	7.572587167217264	0.0	224.0	224	1.4126583227723335	1		24019.11550151974	24274.0	16590.0	31015.0	1.5804578E7	2818.211019496913	-0.9811917761727937	-889.2412747612999	-0.005128008075549479	-0.002153209088441991	1.4383841877934915	1.3910771388745515	1.7294261522192422	1.0340074950532316	6.269373410996383	9.683069477799402	0.8402488092572336	0.9606700655498904
ID203496	203496	0	0.9919900298118591	80.21433916205011	8.471359893830172	0.0	9.0	9	1.431806673626694	1		24213.58970588236	24462.0	16339.0	30695.0	1.6465241E7	3004.066926348229	-0.9811046771453957	-837.0291833139235	-7.201967125725617E-4	0.006938617480598563	1.51461290773283	1.372534300586025	-0.8535058435267544	1.1035155238642431	6.440485952918964	9.63444030362202	0.8719177545030469	0.9644128113879004
ID210152	210152	0	0.991981029510498	80.54470326295304	8.419269899285144	0.0	98.0	98	1.4439074044952318	1		24134.50653120466	24442.0	16662.0	31048.0	1.6628675E7	3017.9948237421822	-0.9811281144404596	-831.4963648318273	0.0078692288363988	0.002163643471624694	1.5002757977681562	1.416482258807539	-1.087744653714311	1.0591560808048233	6.549807854702833	9.514065735303333	0.9092977746339305	0.9690576652601973
ID206063	206063	0	0.9887138605117798	80.16079307744458	8.780884484577395	0.0	44.0	44	1.4147987153979615	1		24158.101055806954	24416.0	16075.0	29846.0	1.6016821E7	2900.3137621256283	-0.9812711134721381	-872.8203469873712	0.012750615876555666	0.003940725876589912	1.4952558801286842	1.3736893999871276	-0.4608590752101065	1.0884963370487504	6.288385915654454	9.446164689510205	0.8856008491393922	0.9807264640474427
ID216301	216301	0	0.980326235294342	78.9591303949276	7.949587475725685	0.0	179.0	179	1.4105146822008512	1		24109.80610687026	24336.0	16988.0	31251.0	1.5791923E7	2581.4371653198837	-0.9811597417200736	-972.7808735272617	-0.008636673657063804	0.0025785501232862057	1.49815060454328	1.335539601504748	3.137184454973557	1.1217567811956446	6.2503609063383285	9.39014000699	0.8907807509110391	0.9711964549483015
ID219379	219379	0	0.9704585075378418	79.38183649896575	8.468056592892436	0.0	218.0	218	1.4002875757442548	1		24020.685758513922	24222.0	17350.0	31691.0	1.5517363E7	2676.8971338922024	-0.981159091382098	-934.5903746752499	0.00354675465229502	-0.0038336231385015466	1.4554369324265244	1.375767538439797	0.35226892379336894	1.0579090520460146	6.1600515092125105	9.341689883827597	0.8870402279548916	0.9737039819684443
ID214262	214262	0	0.9910803437232971	80.4068180842564	8.913318970219871	0.0	153.0	153	1.428103491103789	1		24118.848664688434	24342.0	15987.0	31684.0	1.6256104E7	3085.52372308356	-0.9810813497122823	-810.7231024654951	0.0014059861691910625	-0.0108650082627582	1.488741844283153	1.409961064678564	-0.20953929371042	1.0558744362366836	6.40721406976736	9.334986484871518	0.9239568962779046	0.9825072886297381
ID209141	209141	0	0.9827799797058105	80.44829649284651	8.52786562799675	0.0	85.0	85	1.451223666921945	1		24090.373198847232	24354.0	17126.0	30578.0	1.6718719E7	2738.841693409936	-0.9810854629715342	-912.4681585982021	0.003252927716992758	0.00840822855329157	1.5338511013399734	1.3921958332914783	-1.2025106130847905	1.101749527373307	6.616351621006055	9.717960934267898	0.880396168152209	0.9713886950453592
ID207092	207092	0	0.9947951436042786	80.46240471645743	8.389662242686905	0.0	58.0	58	1.450702300400028	1		24164.72622478387	24437.0	16245.0	31238.0	1.677032E7	2995.920889142605	-0.9810115779160856	-833.4255106051102	-0.003158257925962103	0.010272938719443243	1.5231949421732087	1.413088920761673	-0.8219926427887803	1.0779186785727448	6.61159849484154	9.499918873687777	0.9206118123484126	0.9761403508771933
ID223476	223476	0	0.9619948267936707	80.48075009326702	9.531895698907247	0.0	271.0	271	1.3916169810722423	1		23967.202808112335	24244.0	16921.0	30618.0	1.5362977E7	2637.201513807698	-0.9811181952859989	-944.4562795693432	-0.0025457011333336545	0.003885225301384128	1.4528222518701255	1.363071073545131	-0.23075225182132766	1.065844826485508	6.08400149058028	9.246708587377162	0.8941797572643831	0.9756097560975607
ID217851	217851	0	0.969916045665741	79.37511107480258	8.343045537126436	0.0	199.0	199	1.3796059390068034	1		24069.757142857157	24224.0	17334.0	31512.0	1.5163947E7	2565.057695078697	-0.9810837067348867	-973.3624560915435	0.006546467605083455	0.0033195586381198753	1.4695510595781787	1.3206458303229565	-0.1711931752736706	1.1127518262930556	5.979432714960916	9.67610814471111	0.8025432014511109	0.9501510574018124
ID205562	205562	0	0.9874721765518188	80.1100608528289	8.53057546964286	0.0	37.0	37	1.427573680849568	1		24120.679999999993	24392.0	16714.0	29436.0	1.6281459E7	2770.3199723281277	-0.9811628887841339	-907.019076014144	0.0057068114999427625	0.002989008430773922	1.4731217519623474	1.4123690656085164	2.338322313837825	1.0430147387344935	6.402460943602838	9.399214550053264	0.9106965172274487	0.977503628447025
ID216831	216831	0	0.9672625064849854	79.60411334477621	8.378565628820803	0.0	186.0	186	1.406755451158818	1		24115.765243902442	24278.0	18287.0	31311.0	1.5819942E7	2568.808873539428	-0.9810934592535299	-974.3108879369653	0.00343267377690227	0.006956287995546804	1.469905863511045	1.3681226921054173	0.5004740868009299	1.0743962306838084	6.21708902318669	9.483911405223191	0.8686042970011059	0.9624724061810157
ID205054	205054	0	0.9883500337600708	80.11515796225528	8.657038097524207	0.0	30.0	30	1.4291625223884497	1		24070.368343195278	24325.0	16731.0	29873.0	1.6271569E7	2770.5960233969563	-0.9811688682454669	-905.3298987275836	-0.0015242905389849634	-0.0031215865481592723	1.479059488316491	1.399832286400844	-0.7069611318158388	1.0565976386495204	6.416720322096382	9.661916609514877	0.8637665963663513	0.9698275862068967
ID220939	220939	0	0.9832829833030701	79.29015830145502	8.242034813512555	0.0	237.0	237	1.4270436738957701	1		23977.79407407407	24107.0	17900.0	32243.0	1.6185011E7	2687.9045075128415	-0.9810969925144595	-925.9902720591914	-0.006527762357036492	0.0012820929757111207	1.4803784274473544	1.388755066161612	0.045141754735693373	1.065975176989979	6.397707817438313	9.791226757859581	0.8386100230428895	0.9641833810888251
ID215305	215305	0	0.9623703956604004	79.63439203474714	8.603821769442378	0.0	166.0	166	1.3485497366541441	1		24024.140728476803	24287.0	17167.0	29631.0	1.4510581E7	2282.1341336659525	-0.9812806683608338	-1103.670912567467	-0.0025845775413104247	0.014016622900315042	1.3830706096891665	1.3289044277155657	-0.3906546428169661	1.040760028218669	5.713257649748013	8.755044113842379	0.9366492645119963	0.9868637110016418
ID209679	209679	0	0.9917288422584534	80.33669351471389	8.285226962462119	0.0	92.0	92	1.4407604903194324	1		24176.245639534885	24478.0	16599.0	31578.0	1.6633257E7	2946.032354523036	-0.9810572181006083	-850.0254358851857	-0.006701900466980186	0.006849487660323939	1.5202040622959234	1.3791816690094756	2.019996506108042	1.102250774104132	6.521289097715737	9.342390543326363	0.9389171696582505	0.9877609791216707
ID221964	221964	0	1.0	78.85142065115788	7.791280562129944	0.0	251.0	251	1.4296917438553538	1		23913.056296296265	24267.0	16396.0	30800.0	1.6141313E7	3020.4311068140582	-0.981152674015236	-824.2956295455481	-0.008178503892125754	0.0017374060400168884	1.497136575858142	1.3857976959137412	0.2998502884115877	1.080342809251814	6.421473448260905	9.74132389765139	0.8503712866989754	0.9527503526093087
ID224012	224012	0	0.9871629476547241	79.56580144626042	8.682806925170297	0.0	278.0	278	1.386715947327575	1		23991.902515723275	24202.0	16983.0	31572.0	1.525885E7	2676.5183342602872	-0.9811865323822824	-934.9904810093423	0.003927297647544439	-0.0037203394984160055	1.4447695275230883	1.3662589517391541	0.65138446706698	1.0574639058605952	6.041223355099606	9.061702037523586	0.9245176380128811	0.9754412893323102
ID210707	210707	0	0.9941222667694092	80.5464894403346	8.542601371848113	0.0	105.0	105	1.446524603315954	1		24128.10853835022	24443.0	16583.0	30847.0	1.6672523E7	3001.5562574210103	-0.9810742728356391	-833.4049930607314	0.0034184130134626853	0.0030202679417254885	1.5165022023466392	1.399133910941656	-0.9878110714219239	1.083886388920408	6.573573485525412	9.28045610883723	0.9591195513249298	0.9913978494623654
ID221457	221457	0	0.973602831363678	80.13396295398037	8.40561748182001	0.0	244.0	244	1.37135627800225	1		23943.24558587481	24162.0	16609.0	30263.0	1.4916642E7	2453.0148270732952	-0.9812168786598285	-1019.7884494116556	-0.014679552026754297	0.013892678920478008	1.4590228146739401	1.316324228439986	-0.5383432110555245	1.1084068675109553	5.9081358224931915	9.307022802126069	0.8571143750972186	0.9583654587509642
ID203024	203024	0	0.9937220811843872	79.893334173436	8.532073514504123	0.0	3.0	3	1.404602801923476	1		24115.857798165125	24413.0	15814.0	30142.0	1.5771771E7	2962.4639071018064	-0.981132354301325	-846.6219562028494	-0.009062441301211534	0.002197234199633977	1.4609639781091337	1.3724815734230662	-0.37455027628474524	1.0644689199472355	6.198076518528648	9.322596071984686	0.896175490839604	0.9687964338781574
ID212240	212240	0	1.0	78.92495580500945	7.877822287470156	0.0	126.0	126	1.4270436738957715	1		24158.10830860533	24517.0	15740.0	31298.0	1.6282565E7	2980.057908801771	-0.9810443297921096	-839.1076955207716	1.5219089189989632E-4	0.0017704953960318306	1.4852156438738773	1.3836042106916273	0.2988880752010109	1.0734396674981619	6.397707817438324	9.634714470471106	0.8660771263246312	0.9746560463432297
ID222480	222480	0	0.9831987023353577	78.89551502609896	8.026687837915873	0.0	258.0	258	1.3801541631250083	1		23968.50793650793	24301.0	16138.0	29780.0	1.510016E7	2603.328257869127	-0.9811685746196742	-959.4061522311928	0.0030691641864302	-0.0016523316278443186	1.4403148218354394	1.3472891992779048	-0.2800712026009439	1.069046513998177	5.984185841125445	9.427804859914325	0.8460455913342172	0.9707016191210487
ID224528	224528	0	0.9771851897239685	79.18158782474579	8.718532318020406	0.0	285.0	285	1.3916169810722407	1		23981.58777429469	24230.0	16278.0	30264.0	1.5300253E7	2482.585320223534	-0.98114468200759	-1005.3167978571914	0.01597017753907717	-7.80301776351614E-4	1.4685169999023884	1.3608918570000508	-0.48237457408326506	1.0790842728235486	6.084001490580267	9.285097814136039	0.8868010719885978	0.9733840304182505
ID207636	207636	0	0.9818743467330933	80.2212880863384	8.308404371208294	0.0	65.0	65	1.4169358747965624	1		24110.782805429877	24461.0	16591.0	30030.0	1.5985449E7	2790.027715572302	-0.981254617223516	-904.7324955619845	0.009689547508171966	0.004454156304371682	1.5091195508656088	1.3799541082726356	-0.6414500285983133	1.0936012595046778	6.307398420312521	9.377069257697274	0.9014172852913112	0.9743024963289282
ID212756	212756	0	0.9721664190292358	80.22820719637708	8.75656686215321	0.0	133.0	133	1.3669361012236936	1		24056.811290322566	24383.0	15894.0	29188.0	1.4915223E7	2523.527759639027	-0.981253777960921	-997.9931393961664	0.002016648387316473	0.003621662107321725	1.4164318309508894	1.3518272421576993	-1.0450261771755411	1.047790565819692	5.870110813177069	9.384063026692264	0.8376726419027953	0.9686274509803919
ID218900	218900	0	0.952398955821991	79.57631333424891	7.9962200644504735	0.0	212.0	212	1.354706252204827	1		24053.745454545482	24300.0	17273.0	29509.0	1.4552516E7	2240.501838445903	-0.9811911909972425	-1120.1076053000374	-0.007936470760934348	0.006260966045918994	1.4579468577166452	1.2857581789463874	-0.41018734319593103	1.1339199560148687	5.7655420375576885	9.00816875720516	0.8928468687770036	0.9719551282051281
ID211738	211738	0	0.983124315738678	79.98269773157423	8.763812754368944	0.0	119.0	119	1.4008277059767813	1		24094.650306748445	24410.0	16177.0	29409.0	1.5709712E7	2732.4635526328398	-0.9811995620283529	-920.4191048150668	-0.0033815461456111473	-0.006471873818969083	1.4412058890076422	1.3888044911774033	-0.4284786294573762	1.0377312992311927	6.164804635377042	9.255318606693217	0.9043705991253588	0.9664679582712377
ID215834	215834	0	0.9866216778755188	78.89697477224114	7.746316132972818	0.0	173.0	173	1.404602801923477	1		24100.534668721117	24387.0	17360.0	30774.0	1.5641247E7	2721.374354772174	-0.9811547088553955	-922.1530913003709	-0.011495544248483952	-0.024409554722138817	1.4936735077202559	1.3631046019597592	0.6992155247648479	1.09578788419669	6.198076518528659	9.14474927358244	0.9313720314013374	0.9834087481146302
ID213273	213273	0	0.9737395644187927	79.6324238174717	8.361793993069746	0.0	140.0	140	1.3916169810722385	1		24108.960998439947	24361.0	16857.0	30107.0	1.5453844E7	2571.822939942406	-0.9809705608428312	-966.4900999606044	-0.012985881551525049	0.002433310604092441	1.4889736247679495	1.3322564808739157	-0.46648073927903844	1.1176328628487757	6.084001490580247	9.450927249264492	0.8559538222644174	0.9631301730624526
ID211228	211228	0	0.9840225577354431	80.06681922176561	8.80722523011968	0.0	112.0	112	1.4002875757442563	1		24086.599383667188	24383.0	15840.0	29636.0	1.5632203E7	2926.1567718521856	-0.9811928505298324	-858.8934558913857	0.004379694213049842	0.0023706959768309247	1.4366301754154698	1.3919620318131727	2.6009803662714432	1.0320900589106674	6.160051509212524	9.08118782604503	0.9386612533258066	0.9878048780487804
ID208161	208161	0	0.9919725060462952	80.52869509792464	8.540248085410436	0.0	72.0	72	1.429691743855354	1		24137.642011834294	24446.0	16454.0	30860.0	1.6317046E7	2983.558025894055	-0.9811694965203144	-843.0871205537716	-8.023216083455153E-4	7.604162099560707E-4	1.502432037788391	1.3744966690205933	-0.9271858176870802	1.0930779765795715	6.421473448260908	9.582130141096032	0.8788614702437093	0.9698492462311559
ID208681	208681	0	0.9937644600868225	80.50389333936042	8.513664462837369	0.0	79.0	79	1.4480926521268283	1		24159.00431034483	24377.0	16574.0	31291.0	1.6814667E7	2973.111969179156	-0.9810794808424049	-842.6920668577249	-0.0020629610595782953	-0.0016934200092183112	1.5437297095824916	1.3749222160848829	-1.0267385364749677	1.1227760316349322	6.587832864018961	9.657356326609559	0.8876380788343959	0.9705882352941175
ID218408	218408	0	0.979604959487915	79.7769393843259	7.759980724060474	0.0	206.0	206	1.3674894046672048	1		24125.868932038844	24436.0	16112.0	29867.0	1.4909787E7	2657.9957744677336	-0.9810912273122709	-941.899843987644	-0.008951031549408722	0.012208672961835003	1.447421221084336	1.3007373917592928	-1.2163431418729602	1.112769749108733	5.874863939341555	9.15132004224964	0.88153627713848	0.9626168224299054
ID204078	204078	0	1.0	80.19050982333741	8.356243447882207	0.0	17.0	17	1.4131937248468063	1		24180.564954682763	24391.0	16157.0	30324.0	1.6007534E7	2899.3125562972336	-0.9810606329217604	-864.0359058126115	0.0073680887290436215	0.002950422253611798	1.4856770703138023	1.366520568165518	-0.6943357985068663	1.0871970059757283	6.274126537160913	9.436749259557486	0.8853567565330284	0.9727339719970526
ID213806	213806	0	0.9889331459999084	79.97498510783554	8.896644286620214	0.0	147.0	147	1.4381328016644592	1		24065.46277372264	24356.0	16248.0	31523.0	1.6484842E7	3067.57149368368	-0.9810151934660746	-810.7726266946753	-0.002826813974095506	-0.008007915253168884	1.4841167542596185	1.4156069528488988	0.32793607523095614	1.0483960616842438	6.497523466893148	9.396508316526614	0.9247508001727599	0.9813352476669053
ID216371	216371	0	0.9672666788101196	79.38971437917786	8.323685387193239	0.0	180.0	180	1.3790574969501446	1		24102.554140127362	24285.0	17166.0	30979.0	1.5136404E7	2464.031104540994	-0.9811802541554091	-1019.9571398557335	4.123560377768096E-4	0.0015048545618725764	1.4365906614221822	1.333533478954984	-0.2134071317553234	1.0772812862170946	5.974679588796396	9.052403152580304	0.9162135481378713	0.9774494556765155
ID220467	220467	0	0.9394596815109253	79.44137698117049	8.112987877783723	0.0	231.0	231	1.3796059390068012	1		24050.800000000003	24242.0	18300.0	31122.0	1.5152004E7	2497.1585692924627	-0.9810171007176265	-995.468302891298	0.016320417885119915	-0.0038689736385841677	1.4513003591557367	1.3330830912809382	0.32641597496899394	1.0886795944288856	5.979432714960898	9.663926272384066	0.804567770020148	0.9610389610389608
ID217394	217394	0	0.9381014108657837	79.60680662683393	8.340521855047236	0.0	193.0	193	1.3741116681181325	1		24055.503205128207	24238.0	17516.0	30348.0	1.5010634E7	2456.389530361445	-0.9811421552250894	-1019.0302665206393	0.001624702255687926	0.0034589781925706523	1.4605807443014585	1.303267281499941	-0.10017481851395302	1.120706983927705	5.931901453315742	9.54457767148385	0.8182581855510694	0.9541284403669728
ID225585	225585	0	0.9897213578224182	79.3276982651292	8.276749816774982	0.0	298.0	298	1.3768615441287557	1		23901.53044871795	24200.0	17494.0	30451.0	1.4914555E7	2696.740056077064	-0.981224397415032	-926.3840604887395	-0.002990098374186215	-0.0017084599196323064	1.4666111691500734	1.3207535393073173	0.7344625896969681	1.1104351610666534	5.955667084138335	9.437213098557459	0.8403355828168194	0.9713178294573638
ID223024	223024	0	0.9676966071128845	80.08640595244	8.759511010686229	0.0	265.0	265	1.3932468277925323	1		23995.91149068324	24114.0	17193.0	30773.0	1.5453367E7	2447.3893495385623	-0.9811754017665516	-1022.0805342327192	0.004571227658845563	-8.287737928461255E-4	1.4858252675619554	1.3418922663200124	0.03746995122161234	1.1072612197376046	6.098260869073825	9.267011829425275	0.8923524651376151	0.9719696969696968
ID206646	206646	0	0.9968720078468323	80.2726612932541	8.516471846187484	0.0	52.0	52	1.4397099903691029	1		24118.358600583073	24486.0	16458.0	30460.0	1.6545194E7	2845.0413145395387	-0.9811450666777564	-882.2616259112124	0.0039091549138886225	0.005553640991079503	1.4818312206128677	1.4211168805433008	2.584798998850986	1.0427229743737583	6.511782845386703	9.698555247674674	0.8699527897334824	0.9620786516853935
ID203572	203572	0	0.9921839833259583	80.12088397337159	8.67751321707159	0.0	10.0	10	1.4222647235201826	1		23629.777943368106	23881.0	16559.0	29726.0	1.5855581E7	2782.468430554994	-0.981045067509648	-879.0753598164848	0.0017578019447131422	-0.01033342599170407	1.504323808718352	1.3670042305959758	-0.8440956234418134	1.100452928417426	6.354929681957678	9.669919775291161	0.8540334308094396	0.9681390296886311
ID207162	207162	0	0.9924255013465881	80.56248800301607	8.410844689220648	0.0	59.0	59	1.4407604903194329	1		24168.150145772597	24454.0	16447.0	31135.0	1.6579351E7	3061.0908497726787	-0.9810288271443771	-816.5537447867033	5.883313829918852E-4	-9.082165758739618E-4	1.527837695867851	1.3813935147917746	2.5011889996643055	1.1060119216631408	6.521289097715741	9.548395985093634	0.8988401727547091	0.9758179231863442
ID214841	214841	0	0.9735704660415649	80.10509706936853	8.81639109624172	0.0	160.0	160	1.3652748454737222	1		24039.90453074432	24309.0	16931.0	29560.0	1.4856661E7	2449.585492460734	-0.9811354212092432	-1020.8265935515969	-0.005193329584049167	-0.013986500321042466	1.4377911679816862	1.3257150295783195	2.866260588132806	1.084540143170147	5.855851434683513	9.054082040629421	0.8976583255180705	0.976228209191759
ID206136	206136	0	0.9919548034667969	80.14784596043363	8.805005760261182	0.0	45.0	45	1.421200552234994	1		24176.076347305396	24477.0	16441.0	30213.0	1.6149619E7	2965.5325784625043	-0.981087613675694	-845.813430255895	0.006290456992179801	0.0011539211502879455	1.4913168509963532	1.383744454379565	-0.4889287124366991	1.0777400742429866	6.345423429628642	9.404221144759754	0.9016226337602318	0.9723233794610339
ID204606	204606	0	0.983885645866394	80.12580304849308	8.64182436689414	0.0	24.0	24	1.4185366313320331	1		24113.16216216216	24353.0	16071.0	30025.0	1.6059366E7	2924.5425086570517	-0.9810833370629456	-855.2391993949647	0.003337142457419764	-0.0017963201473330532	1.4867482165062118	1.370485083208432	-0.7691316277932807	1.08483356347491	6.321657798806069	9.545667368386027	0.8718228625170242	0.968681718863802
ID223550	223550	0	0.9792370200157166	80.07889398488084	9.292807965519643	0.0	272.0	272	1.384532141331087	1		24025.88801261831	24251.0	16313.0	30965.0	1.5232413E7	2593.752143469344	-0.9811500447779938	-964.2864769049332	0.0018156088899305709	-0.00535710858609555	1.4546143713828972	1.338581063176958	-0.2666235676164269	1.0866838112370636	6.022210850441567	9.300533060003184	0.8748833254842108	0.9693955623565416
ID225086	225086	0	0.974068284034729	80.5271934088834	9.54309650130766	0.0	292.0	292	1.3828920237073878	1		23964.661367249613	24185.0	16736.0	30143.0	1.5073772E7	2613.0302816805724	-0.9811500387165436	-954.7327324579292	8.052917092607328E-4	0.005557302915974014	1.4527662956246268	1.3253739834773304	-0.3318554029024296	1.0961180117728448	6.007951471948028	8.971194857328257	0.938070979124826	0.9882720875684128
ID209212	209212	0	0.9893718361854553	80.50229759738063	8.436203863623662	0.0	86.0	86	1.4439074044952322	1		24099.623733719236	24382.0	16589.0	30930.0	1.665284E7	2983.561880203109	-0.981023029295748	-835.136611828191	0.0031389183778713853	-0.011075140978514414	1.5053194025235899	1.4146599168198262	-0.9872713697019823	1.0640857103716965	6.549807854702836	9.45027332083757	0.9216153191579971	0.9842857142857147
ID210236	210236	0	0.9921215772628784	80.55435619818444	8.313934504695592	0.0	99.0	99	1.4641974961204798	1		24177.655807365427	24441.0	16482.0	31270.0	1.7069425E7	2960.211825696703	-0.9811486927323146	-850.187576251026	0.005817937694182794	-4.1391338732128016E-4	1.524776468436525	1.424733359995933	-1.093443285939036	1.070218829185608	6.735179775118953	9.745671763677777	0.8911185742465711	0.9765678842177814
ID205123	205123	0	0.9832251071929932	79.81047200153535	8.612636780180807	0.0	31.0	31	1.4115869094041111	1		24050.14871016693	24387.0	15834.0	29522.0	1.5849048E7	2898.472768756942	-0.9811552941065242	-864.0262260312699	0.006137098314972541	0.007514552316051928	1.4543567372845432	1.3836120320477407	-0.3881295831385782	1.0511304495755942	6.2598671586673404	9.259765098405289	0.9174344453727747	0.9813710879284642
ID219971	219971	0	0.9865013957023621	78.87729235191794	7.645420698822512	0.0	225.0	225	1.4270436738957715	1		24040.09806835067	24360.0	16495.0	31889.0	1.6178986E7	3016.912572898185	-0.9810774736446904	-826.2808564142783	-0.0013051014098148033	0.00731861014325136	1.4550747149026186	1.42393303564637	-0.21435271845739845	1.0218701852381087	6.397707817438325	9.330871182317164	0.923400017494075	0.976069615663524
ID214342	214342	0	0.9898891448974609	80.13547983131312	9.134689308845003	0.0	154.0	154	1.4339184840274972	1		24094.628487518334	24333.0	16029.0	31238.0	1.6408442E7	3080.9591781397767	-0.9810850423282714	-811.2702805711053	-0.007540452231345794	0.005253379798772144	1.496733504013094	1.4026126209287397	2.638499130018822	1.0671039755952232	6.45949845757703	9.550315667164897	0.8899655787232941	0.9693295292439372
ID205642	205642	0	0.9967876076698303	80.22501809354605	8.641001242211182	0.0	38.0	38	1.4349732237685147	1		24146.27859237538	24373.0	16101.0	30334.0	1.6467762E7	2973.479602132616	-0.9811446503593733	-845.1108730182661	-0.013380146619942662	0.008534438173601309	1.510085397574678	1.3882571130983268	-0.6778747317368071	1.0877562832755479	6.469004709906058	9.734119332451343	0.8579342370252323	0.9645641389085748
ID219465	219465	0	0.9735162258148193	80.34795710824919	8.87166319615372	0.0	219.0	219	1.3916169810722423	1		24035.40312499998	24295.0	16607.0	30107.0	1.5382658E7	2626.32023942059	-0.9810008868198634	-945.0826617651127	0.0010017492083765481	-0.0029471930814264197	1.4496424314714946	1.3660406316821068	-0.7772912661288633	1.0612000828163088	6.08400149058028	9.831794629446527	0.7909218605238824	0.9559372666168781
ID216908	216908	0	0.9835408926010132	79.06712695275486	7.826558319755753	0.0	187.0	187	1.3899852232535737	1		24125.78056426333	24457.0	16467.0	30375.0	1.5392248E7	2592.6533251042756	-0.9810911035155706	-965.6284950737463	0.011995452930259231	0.006435571966648687	1.4507640335685763	1.3450771559852024	-0.2509101681306543	1.0785730968019924	6.069742112086726	9.525944898676233	0.8405508143938472	0.9659606656580938
ID217932	217932	0	0.9226731657981873	79.53231572726476	8.64170086555819	0.0	200.0	200	1.3997472370879231	1		24063.799072642953	24219.0	18170.0	30837.0	1.5569278E7	2396.622879995004	-0.9811059045108552	-1042.7597774582457	0.010901149147551059	0.004751135264741748	1.5029486607281641	1.3185814707755052	0.15562905162585342	1.1398223727838568	6.155298383047985	9.376837350812794	0.87972353125891	0.9685863874345549
ID222547	222547	0	0.9829717874526978	78.84288456036812	7.856716898234844	0.0	259.0	259	1.3899852232535739	1		23959.728414442714	24252.0	15710.0	30002.0	1.5262347E7	2689.9352713728304	-0.9811610031926482	-927.7961438098355	0.0044854100416625055	0.004459839014136982	1.4500288666640622	1.3644169103712613	-0.11134364741981483	1.062746185306004	6.069742112086728	9.43275108452774	0.857241830402233	0.9674242424242419
ID224081	224081	0	0.9862930178642273	79.81119643562033	8.252878089362303	0.0	279.0	279	1.3823448853976583	1		24054.29365079367	24350.0	17289.0	30503.0	1.5154205E7	2504.6598126107187	-0.9810924634935202	-996.6641765807811	0.0028518237539996226	0.01029764339572193	1.4762506347616862	1.310490959982932	-0.02409105535965092	1.1264866983751747	6.003198345783495	9.135875106554689	0.9038414393797326	0.9767981438515082
ID222037	222037	0	1.0	78.91093366204127	7.913553850380869	0.0	252.0	252	1.4126583227723342	1		23949.022761760254	24166.0	16369.0	31699.0	1.5782406E7	2869.5316173773963	-0.9810768768357488	-865.4002213410688	0.009627473966932153	0.013458908372642728	1.4764697163316378	1.383624616764215	0.7456279638552418	1.067102809853552	6.269373410996391	9.196268002620117	0.9315598520801773	0.9813988095238088
ID221531	221531	0	0.9078860282897949	80.32068701134426	8.615297051966587	0.0	245.0	245	1.332750282263535	1		23906.764906303244	24081.0	18273.0	29156.0	1.4033271E7	2243.980887730579	-0.9811308403881145	-1107.91392780899	-0.011677261867006907	0.012554431962699862	1.4075710018519556	1.290208523905245	-0.19157196919491307	1.0909639610746595	5.5801701171416	9.523734277898111	0.7731126221596413	0.9575856443719414
ID221018	221018	0	0.9617522358894348	79.43097608397167	8.003392999194954	0.0	238.0	238	1.390529355285865	1		23913.229199372065	24072.0	17831.0	31315.0	1.5232727E7	2630.694766942567	-0.9811625853235946	-946.9290539260705	0.00441298717905454	0.0015490420283148815	1.418147882579504	1.377817355197945	0.20715953734928327	1.0292713161359222	6.0744952382512185	9.933962643913796	0.7735261763464889	0.9473684210526305
ID212313	212313	0	0.9951637983322144	78.6418369796654	7.572334138754565	0.0	127.0	127	1.4365538813695566	1		24201.916299559463	24562.0	16783.0	30806.0	1.6481505E7	3017.3442223616494	-0.9811063155573482	-833.0178472587955	0.0037760189923176763	-0.006944463943641555	1.4733904554116015	1.4368605225985478	0.5928384682733602	1.025423436887938	6.483264088399613	9.4126744261641	0.9195545594347139	0.9777777777777779
ID215385	215385	0	0.9704892039299011	80.14548102743294	8.463343000305613	0.0	167.0	167	1.351351629840358	1		24061.70695364238	24304.0	16372.0	29314.0	1.4533271E7	2515.621553325054	-0.9811062190301173	-993.3636733997818	-0.01477497184934994	0.017819032607827877	1.4029447360601717	1.316156520690412	-0.8953460154870095	1.065940649159443	5.7370232805706225	9.477236709495154	0.8026625866413356	0.9679230152365687
ID210782	210782	0	0.9888283014297485	80.56195281340243	8.389575361776107	0.0	106.0	106	1.4496590048314968	1		24172.334289813498	24551.0	16975.0	31012.0	1.6848117E7	2939.2753894138423	-0.981071969308559	-852.5183681752119	0.005315901343506712	0.0019812389737633093	1.5169686941981397	1.3925713684300742	-1.2189250127885674	1.089329228352803	6.602092242512513	9.822058777500093	0.8599761251862375	0.9639139486467734
ID211806	211806	0	0.9650454521179199	79.65512851781631	8.437859326713316	0.0	120.0	120	1.3708045353615266	1		24136.08534621579	24338.0	17263.0	30200.0	1.4988509E7	2494.0600066754246	-0.9811373775587305	-1006.7408225799899	0.004841165590910423	0.00881754156277307	1.4457420723523242	1.3281445076614735	-0.09292950655925857	1.088542748181755	5.903382696328647	9.274910639793449	0.862365420977142	0.9627906976744187
ID212830	212830	0	0.9887838363647461	79.86681513147859	8.904843087851525	0.0	134.0	134	1.4222647235201813	1		24128.48875562221	24393.0	16148.0	31355.0	1.6093702E7	2976.4132153696555	-0.9811781840055204	-845.1878651107744	3.3367523752535454E-6	0.010988714962329981	1.4640248389375266	1.4057288213071615	-0.07802195220912661	1.04147031543122	6.3549296819576675	9.387785913898377	0.9061378244019104	0.9759124087591236
ID211299	211299	0	0.986838698387146	80.06925485798854	8.953726344356236	0.0	113.0	113	1.4094416393051825	1		24124.722306525025	24392.0	16454.0	29322.0	1.5898192E7	2823.3003721103073	-0.9811487770283728	-889.4684947687373	-0.0025023350103180572	0.006813708186473145	1.4557486929204946	1.3790928261222866	-0.6402442866149349	1.0555842691269361	6.240854654009298	9.223590103168954	0.9218365912531362	0.9769345238095237
ID213347	213347	0	0.9744565486907959	80.06939680005915	9.155485580487905	0.0	141.0	141	1.404064123935526	1		24039.015337423283	24335.0	16503.0	29496.0	1.5673438E7	2663.7681203218003	-0.9812589765260721	-945.0191108980556	-0.017699331345347145	0.019699194767134744	1.485702102376976	1.364687071661756	-0.42560596107046683	1.0886760292730422	6.193323392364136	9.491164654186033	0.8639619311410602	0.9694940476190477
ID215907	215907	0	0.9842116236686707	78.78601752984308	7.791869709308136	0.0	174.0	174	1.4029861474818455	1		24083.795698924718	24364.0	16038.0	30101.0	1.5678551E7	2604.2595208701837	-0.9810436876840054	-957.2054484520904	-0.0014972813886571718	-0.013472858174432837	1.4442474946955826	1.3931829495144041	-0.5119749428740791	1.0366531511162815	6.183817140035113	9.0871141332005	0.9410539829426446	0.9878511769172365
ID209762	209762	0	0.9968298673629761	80.30547407018587	8.47253902899059	0.0	93.0	93	1.4286331048772718	1		24123.734421364978	24392.0	16513.0	30106.0	1.6259397E7	2883.5148503546984	-0.9811032953852078	-868.7223640351364	0.0054786764962172834	0.003901743748130121	1.4806614216928002	1.4006513006919286	-0.9214228661814703	1.057123511727256	6.411967195931872	9.321541025504192	0.9273116697817595	0.9796659404502541
ID203104	203104	0	0.9901378750801086	79.89524398581325	8.550325539514265	0.0	4.0	4	1.4180032466050227	1		24166.11861861862	24441.0	15993.0	29951.0	1.6094635E7	2802.309843609853	-0.981130857948434	-896.7998508006112	-0.0012346013467062701	7.054568865196316E-4	1.466602365772589	1.3933123756344383	-0.5748746005252643	1.0526012625882106	6.3169046726415425	9.47551515859747	0.8841145251346384	0.9700729927007301
ID207712	207712	0	0.9905511736869812	80.48678988186983	8.392361109606053	0.0	66.0	66	1.4286331048772722	1		24173.801481481456	24450.0	16599.0	30630.0	1.6317316E7	2970.7682341752516	-0.9810465037883679	-842.3768770710503	-0.001890071792799544	0.006449680139516635	1.50207478470846	1.388051050290148	-0.9591253212861083	1.0821466432336744	6.411967195931877	9.47563721896569	0.8973963640690984	0.9726027397260275
ID224608	224608	0	0.9866270422935486	79.10827892153311	8.236419278192107	0.0	286.0	286	1.4302207694956064	1		24011.09777777778	24211.0	16600.0	31765.0	1.6207491E7	2895.0603939792577	-0.9811085037775595	-861.4599036368924	0.0036451032382999885	0.004040251480831039	1.462113602161909	1.4307045159043685	-0.7231669450271033	1.0219535801476705	6.426226574425413	9.481584344039208	0.8982641607000069	0.9684813753581659
ID208230	208230	0	0.9887740015983582	80.416524274102	8.572452973202497	0.0	73.0	73	1.430220769495607	1		24097.223703703687	24392.0	16609.0	30348.0	1.6265626E7	2940.165113053842	-0.9811514584500121	-853.2643235750813	0.008679693274251804	9.333433626695641E-4	1.482442145920362	1.3975415515578031	-0.9192027954022577	1.0607499607206115	6.426226574425421	9.638994710204122	0.8691653688361735	0.9677881173944167
ID218984	218984	0	0.9720609784126282	79.52001495387924	8.317466615219981	0.0	213.0	213	1.3468658029234497	1		24020.08193979931	24288.0	16611.0	30072.0	1.4364009E7	2377.2624279969777	-0.9812087430212187	-1055.1955020571759	0.008613397946910219	0.012986070314120279	1.4228847627642738	1.3387562746163988	-0.13600814128216893	1.0628407797169659	5.698998271254466	9.404179293575284	0.8097791459175224	0.9531001589825117
ID204143	204143	0	0.9919306039810181	80.1740672287303	8.472751037911946	0.0	18.0	18	1.4291625223884503	1		24172.298219584587	24436.0	16350.0	30362.0	1.6292129E7	2987.6344812490174	-0.9811787145547758	-843.566477562087	0.0051041976192554	0.001987248929922772	1.4942506367674633	1.3782044349628868	-0.6885947494618903	1.0842010073837134	6.4167203220963875	9.517177506308595	0.8902390400932665	0.9754335260115607
ID225655	225655	0	1.0	79.03970004933565	8.096365670703886	0.0	299.0	299	1.4641974961204787	1		23971.880112834977	24231.0	15943.0	31765.0	1.6996063E7	3049.8106810766194	-0.9811749179229633	-819.3487036480501	0.006715656100420143	-3.2736024999447186E-4	1.519484706129902	1.4316313208144689	0.5070067331389906	1.0613659285307144	6.735179775118942	9.714334777856035	0.8968770768403628	0.9772413793103445
ID213878	213878	0	0.9968474507331848	80.18091745411668	8.810352363148352	0.0	148.0	148	1.456427067147139	1		24133.241428571404	24299.0	15785.0	33287.0	1.6893269E7	3217.5156634635305	-0.9811136042994166	-779.282989858722	0.0029149748064256063	-0.0012744072989202791	1.4932728849503283	1.4331799099684635	0.06984593096631975	1.0419298195319995	6.663882882651208	9.784624512470963	0.8746793861519755	0.9602739726027395
ID208756	208756	0	0.9858898520469666	80.45957111457432	8.345290757397338	0.0	80.0	80	1.4339184840274974	1		24145.08836524301	24383.0	16618.0	30381.0	1.6394515E7	2843.4973927996707	-0.9810884554477702	-881.0227552416579	7.787081184869412E-4	-0.0022798194594429526	1.5229551068460654	1.3809399820967594	2.2161164815653502	1.1028394619537891	6.459498457577032	9.53406078389058	0.893002819394205	0.9721030042918456
ID223099	223099	0	0.9570330381393433	79.41321329096893	7.831733345296039	0.0	266.0	266	1.3746620833888017	1		23942.3376	24112.0	17650.0	30508.0	1.4963961E7	2556.66670441146	-0.9811135159183014	-972.9501111421685	0.0025327507472511445	0.0041254097299034545	1.4090813031794245	1.3540975755568634	0.41221600232660793	1.0406054398258187	5.936654579480259	9.461160357368067	0.8334179264651923	0.96076923076923
ID216442	216442	0	0.9294693470001221	79.43333770830459	8.541332451625998	0.0	181.0	181	1.3287710658854723	1		24036.704974270982	24190.0	19055.0	30420.0	1.4013399E7	2286.5766971278404	-0.9812662994578928	-1101.2412365162143	-0.0056445017889591885	0.006359514241048952	1.3654203080491283	1.3053862907072669	0.070695953701946	1.0459894651638593	5.546898233989962	10.80463795696164	0.5970897612293076	0.9117187499999994
ID218495	218495	0	0.9968575835227966	79.5067322546342	8.386469400836448	0.0	207.0	207	1.4174696611687798	1		24157.06033182505	24279.0	17388.0	32112.0	1.6016131E7	2802.588501284628	-0.9810284434797291	-891.4425895196365	0.004769166671831789	0.009938925272984058	1.4552116183911101	1.4025312211750898	0.121061360418734	1.0375609443987157	6.31215154647701	9.350859326129175	0.9071607138897377	0.9736070381231668
ID206205	206205	0	0.9905136227607727	80.45883649854359	8.492867828697467	0.0	46.0	46	1.4397099903691029	1		24200.98398835516	24518.0	16170.0	31297.0	1.6626076E7	3063.253369899079	-0.9811070019864899	-820.5321389246918	0.0012647697812803271	-0.003939596046880282	1.532770594774922	1.3677598441922296	-0.8404120994199998	1.1206430728927739	6.511782845386704	9.512643650380145	0.9042891438692996	0.9764789736279396
ID203644	203644	0	0.9893750548362732	79.98162299833938	8.456735917956092	0.0	11.0	11	1.4323349181285714	1		24153.61932650072	24426.0	17051.0	30238.0	1.6496922E7	2727.2240081003742	-0.9810562789899827	-917.3182507046954	-0.001405123335609524	0.0018327321959559198	1.5133676235016418	1.383329743251064	-0.8769954418820242	1.0940035308898703	6.445239079083477	9.568676369330491	0.8845963913102538	0.9797687861271681
ID223612	223612	0	0.9731800556182861	80.26740070577172	9.394229325396202	0.0	273.0	273	1.380702169564362	1		23938.812995245644	24149.0	16811.0	30474.0	1.5105391E7	2530.45374309156	-0.9811388186980008	-984.2281319101868	0.0015353033945327478	-0.0013285003779301393	1.4475824709231173	1.3444379184079898	-0.23385588568916943	1.076719461049764	5.98893896728996	9.240864757673439	0.8813218201478719	0.9662576687116567
ID210307	210307	0	0.9805898666381836	80.31606753102632	8.578246243142907	0.0	100.0	100	1.430220769495607	1		24125.78846153847	24401.0	17052.0	30000.0	1.6309033E7	2694.066239871398	-0.9811827206525335	-933.8912379459149	-7.501979086463459E-4	-0.0012116785344287412	1.4847104470556585	1.402423149240011	-0.9565231237374084	1.0586750852338966	6.426226574425418	9.374591417214695	0.9188850818208936	0.974765681326604
ID206721	206721	0	0.9919466376304626	80.4223566969333	8.675152383322489	0.0	53.0	53	1.4360271888197285	1		24163.423753665684	24439.0	16385.0	30849.0	1.6479455E7	3006.543796683038	-0.9812094686159254	-839.3509761218627	0.0024519940234421565	-1.4709574516031117E-4	1.4889844602317197	1.399200261289157	-0.8754089909070477	1.0641682262550751	6.478510962235092	9.60570247568635	0.8823213747646833	0.9680397727272722
ID207238	207238	0	0.9925296902656555	80.4138094465755	8.440389535049693	0.0	60.0	60	1.4349732237685149	1		24126.838472834042	24382.0	16515.0	30472.0	1.6430377E7	2949.443632537782	-0.9811540538953714	-851.7449541514809	0.00218876789600022	0.0068560252780852995	1.4907315605714164	1.4087015713228395	-0.6147008209154315	1.0582309205288576	6.469004709906061	9.543172327962289	0.8926101045113041	0.9763271162123388
ID214918	214918	0	0.9724940061569214	79.64651277784549	8.800701606786827	0.0	161.0	161	1.4153333077901327	1		24087.73827534038	24278.0	17123.0	32211.0	1.5921995E7	2682.1303139091433	-0.9811799769545597	-936.4286032493513	-0.004046345854518628	-0.01278270090739801	1.4912870191356915	1.3700411243992505	0.09261521738545617	1.088497996576275	6.293139041818947	9.779284360768147	0.8269191354779535	0.9573391178597245
ID204676	204676	0	0.9900336861610413	80.22555279354677	8.619135392319764	0.0	25.0	25	1.4444312236325412	1		24091.93013100434	24373.0	16269.0	30565.0	1.6551156E7	2981.2126454979366	-0.9811183515643909	-839.8275707530983	0.00404820980559024	0.004213484652168103	1.4988153968579525	1.4093486017002492	-0.8311806967981984	1.0634809549956412	6.554560980867346	9.441602203556247	0.9239789452079895	0.9807965860597441
ID217476	217476	0	0.9711788296699524	78.8935389097412	8.09263589700826	0.0	194.0	194	1.415867698335057	1		24058.527108433726	24262.0	17359.0	31918.0	1.5974862E7	2692.109731736521	-0.9811175852822643	-928.6879309078894	-0.00656793700744121	-0.019195760383151003	1.4714932886667598	1.3966898410274309	0.5205215889103059	1.0535576657336478	6.297892167983492	9.32380729099786	0.9103711932926658	0.971407624633431
ID209289	209289	0	0.9787564873695374	80.16064757478179	8.175919368897103	0.0	87.0	87	1.38835154759807	1		24002.562695924775	24276.0	15958.0	29948.0	1.5313635E7	2749.068013613485	-0.9809959916263986	-901.413677453739	0.006399559292764189	0.0012646759653031638	1.4552312663829778	1.3510712377164804	-0.5162860937682977	1.0770944016560844	6.055482733593182	9.321803931614632	0.8757067677106104	0.9725190839694653
ID220552	220552	0	0.984146237373352	79.34756729228583	7.809527693591417	0.0	232.0	232	1.3921604753249748	1		24005.361934477358	24236.0	17612.0	31625.0	1.5387437E7	2724.4418625745625	-0.9810937470469842	-914.4621883213058	0.002717542847002163	9.702471592379173E-4	1.4260807574172434	1.37784871973081	2.9632776305606194	1.0350053216987831	6.088754616744776	9.354725902244574	0.8743316543864134	0.9704545454545448
ID205196	205196	0	0.9968883395195007	80.17122455742651	8.688467099971936	0.0	32.0	32	1.427573680849568	1		24079.088888888902	24363.0	16308.0	30590.0	1.6253385E7	2973.488932425371	-0.9811110054549567	-841.2266553923048	0.005513570301807772	-0.001664486368993835	1.4902938668307573	1.3879168117867944	-0.7225767392783113	1.073763106098674	6.402460943602839	9.672799954482379	0.8599087925946906	0.9648997134670488
ID205708	205708	0	0.9936800003051758	80.15756996967806	8.704820615212693	0.0	39.0	39	1.4185366313320327	1		24144.36581709146	24415.0	15903.0	30412.0	1.6104292E7	2973.5946060268416	-0.9811205935820073	-843.9138100983967	0.008373146848483816	0.012432136537692266	1.4761797621740236	1.3864274380089385	-0.6560057095650784	1.0647364021401504	6.321657798806065	9.552706009142668	0.8705385798869673	0.9644670050761419
ID214419	214419	0	0.993726909160614	80.27312976713606	9.053981396511483	0.0	155.0	155	1.4328629678859128	1		24101.64264705882	24304.0	16196.0	31981.0	1.6389117E7	3026.1230425861313	-0.9810489572901743	-824.6081563998434	-0.010846058370706709	-0.007403318839621736	1.5107345170958435	1.403976910837925	3.051627191741896	1.0760394315845287	6.449992205247996	9.264455874250315	0.9443418129366992	0.9905109489051093
ID220050	220050	0	0.9794894456863403	79.94239183251689	8.825383501200788	0.0	226.0	226	1.4099782628309279	1		24060.77099236639	24224.0	17310.0	31244.0	1.5759805E7	2730.120830420981	-0.9811024225823313	-915.0943660433168	-0.009799699517461959	-0.015127542190636507	1.4642335891109302	1.3873933745722253	0.13659085713462701	1.055384590950924	6.245607780173804	9.663329544691928	0.8404869809467818	0.9521739130434781
ID212379	212379	0	1.0	78.6171664040915	7.650934112767446	0.0	128.0	128	1.4412854531680863	1		24190.95494186047	24469.0	16533.0	31993.0	1.6643377E7	3188.8162358972604	-0.9810525701830559	-785.5891713290281	-0.008272542755927328	-0.00105675102539891	1.4753385550750184	1.4303163367357328	0.7534392000599531	1.0314771055765435	6.526042223880254	9.892615475257438	0.8379873959721591	0.9528105482303956
ID225178	225178	0	0.9895561337471008	79.97514194260914	8.770076446299958	0.0	293.0	293	1.3899852232535728	1		23979.904238618525	24141.0	17418.0	30937.0	1.5275199E7	2572.6763928983273	-0.981135158008364	-969.5449424303544	0.008523309387953709	0.009628472106141211	1.4588197894260284	1.342748181529691	0.7760716001617931	1.086443317885641	6.069742112086719	9.3655123329467	0.8695949784719373	0.9623210248681237
ID222105	222105	0	0.9656583666801453	79.3081936395084	8.628201097244698	0.0	253.0	253	1.3702525705574473	1		23944.754838709672	24086.0	17283.0	30626.0	1.4845748E7	2425.79787075312	-0.9811019776004941	-1024.9049052097507	0.0046002706235476675	0.007961895629513436	1.4475410534868955	1.3268087347938213	-0.27318066809373914	1.090994516034623	5.898629570164148	9.390690047320234	0.8405546887565443	0.9590417310664611
ID216984	216984	0	0.9702054858207703	79.29111667833497	8.018284564329296	0.0	188.0	188	1.350791716151585	1		24065.679401993348	24284.0	17005.0	29371.0	1.4487539E7	2324.0603680234467	-0.9812033398171174	-1081.083018199712	0.011410217094220411	0.0011673592568221926	1.4588228074413032	1.2662904937644792	-8.316844939213907E-4	1.152044348926964	5.732270154406094	9.965321681717414	0.7253604452153085	0.9473684210526317
ID218008	218008	0	0.9857495427131653	79.03340359850625	8.100529553145787	0.0	201.0	201	1.4281034911037882	1		24041.63501483679	24202.0	17008.0	32482.0	1.6204062E7	2768.0743319145054	-0.9811159619012221	-902.4885913826346	-3.5194697446120645E-4	0.009431115073895194	1.5159281942556715	1.3684482167557008	0.08819475260044711	1.107771690367367	6.407214069767351	9.299817175202087	0.9309584037179045	0.978939724037763
ID224152	224152	0	0.9582996964454651	79.40531325701899	8.683085819302528	0.0	280.0	280	1.3965008146952913	1		24030.186046511626	24238.0	17911.0	31365.0	1.549947E7	2482.906199425709	-0.9810886910295272	-1004.1844582857415	0.001136633512464342	0.003943533828860713	1.4464345675403374	1.3584434744925482	-0.042421865027696196	1.0647734666182254	6.126779626060899	9.590764723770342	0.8370196411647864	0.9569413511507044
ID210845	210845	0	0.9968492984771729	80.51412708439923	8.592229706672597	0.0	107.0	107	1.4460015425129857	1		24160.823953823954	24466.0	16652.0	31044.0	1.6743451E7	2915.2777459471995	-0.9811164848616111	-861.1910966182843	0.0013335781343621887	-0.0018359841645875718	1.50577947505577	1.4095521352826155	-1.019388227476039	1.0682680245479965	6.568820359360898	9.789682369018582	0.8613111054994125	0.9577269577269578
ID219549	219549	0	0.9685410857200623	79.55605636879359	8.726974399829434	0.0	220.0	220	1.4040641239355234	1		24042.36363636362	24200.0	17551.0	32087.0	1.5603494E7	2660.710517917559	-0.9810982429794228	-938.0367485080048	-0.0019229988425719785	-0.015370709466722544	1.4746591107636724	1.3648038808231207	0.3263442340184833	1.080491586728415	6.193323392364112	9.388950756758216	0.8828755693360516	0.9716629381058915
ID222626	222626	0	0.9830796122550964	78.70041952237027	7.828880492716596	0.0	260.0	260	1.429691743855354	1		23993.847858197936	24273.0	16052.0	30936.0	1.6243835E7	2848.7929389597875	-0.9811328421792843	-875.972239871321	0.005991481042834493	-0.011060222832365242	1.4614328396133778	1.422637266961155	-0.25754045395339903	1.027270178810297	6.421473448260906	9.318031580974964	0.9293861562054795	0.9804063860667637
ID211873	211873	0	0.9825536012649536	78.89927166516223	7.881172965443844	0.0	121.0	121	1.3752122783611607	1		24120.27884615383	24527.0	16638.0	29875.0	1.5051054E7	2569.4417833098014	-0.9811308410457228	-976.2204977668487	-0.002704375477944703	-0.0070491088587384485	1.4139520717977103	1.3571183896313723	-0.4862079835792276	1.0418782050265898	5.941407705644803	9.618514573357789	0.8070179684252176	0.9498480243161094
ID221606	221606	0	0.988788366317749	80.72422204011212	8.745336728674307	0.0	246.0	246	1.3779599579804627	1		24005.91547049445	24315.0	16468.0	30727.0	1.5051709E7	2705.8855768166154	-0.9810310688356121	-917.6535339280814	-0.021091918011879842	0.009047877289087736	1.4911029153826134	1.3156169105224242	-0.8206057347446515	1.133386857113675	5.965173336467391	9.227425659696605	0.8803833529745502	0.9743788819875782
ID208298	208298	0	0.9919642210006714	80.59175913557117	8.353375194253815	0.0	74.0	74	1.4328629678859137	1		24181.473372781027	24414.0	16514.0	30852.0	1.6346676E7	2938.67076489952	-0.9811469002345771	-856.4718480909688	0.006061855048725273	3.68028298428014E-4	1.5185279746146387	1.3680500926364423	-0.8802312194257702	1.1099944240259525	6.449992205248003	9.498108979894168	0.8984517464162288	0.9734576757532285
ID221098	221098	0	0.9382566213607788	79.55200954301975	8.234599836547725	0.0	239.0	239	1.3680424843277015	1		23856.70664505673	24030.0	17886.0	30405.0	1.4719588E7	2406.14195621923	-0.9811843336135505	-1034.070719813135	-0.003978816803635986	0.004636668168465551	1.4378350244902673	1.3191464040869896	0.718689636252473	1.089973804299171	5.879617065506066	9.807961217920221	0.7680711028588318	0.9732494099134538
ID212904	212904	0	0.9794439077377319	80.11521162134166	8.691323353843659	0.0	135.0	135	1.3724590978652413	1		24104.086124401907	24370.0	16210.0	30403.0	1.5113262E7	2538.3540600995325	-0.9811449003003743	-988.2635658779528	0.008635495791924502	0.004374060053788868	1.4355426202939188	1.3335104397939106	-0.45129269530895394	1.0765139720359271	5.91764207482222	9.015389885716248	0.9149335034275957	0.9764705882352941
ID213422	213422	0	0.9920134544372559	80.35767500898021	8.89355777114246	0.0	142.0	142	1.4196027995632161	1		24127.745481927697	24411.0	16303.0	31634.0	1.6020823E7	3041.5913478936227	-0.9811472479152442	-825.6677238308433	0.0017045644572642976	-0.011838771709129482	1.4929914033458394	1.3964434155569134	0.06632603165378022	1.069138489045345	6.3311640511351	9.292204088857977	0.9214164285564573	0.9765395894428149
ID211373	211373	0	0.982613205909729	80.29721696870732	8.761441391088836	0.0	114.0	114	1.4307495995264339	1		24157.204142011837	24423.0	16354.0	29770.0	1.633027E7	2916.832980611475	-0.9811124605910009	-860.4160660127696	5.877137241339062E-4	0.003216670473702437	1.4950384777849708	1.3842080679028441	-0.5145093941485059	1.0800677386962794	6.430979700589937	9.872638026128241	0.8291260769181777	0.9616204690831555
ID215469	215469	0	0.9777422547340393	78.62512924880262	8.02840808076863	0.0	168.0	168	1.3774108605456372	1		24053.171701112882	24391.0	16154.0	30031.0	1.5129445E7	2595.516289919234	-0.9812015398841175	-967.4188248489169	-0.0042435526702956266	0.003075393531282141	1.4252497751191666	1.338552155982617	2.944118550802351	1.0647696981765389	5.960420210302871	9.74032692432062	0.7894773507533971	0.9579831932773114
ID224684	224684	0	0.9848539233207703	79.08893618180173	8.416101690398479	0.0	287.0	287	1.396500814695293	1		23976.0511627907	24197.0	15519.0	30489.0	1.5464553E7	2635.576985902811	-0.9811300208449596	-945.9911857655032	0.037200993999079536	0.002596972978638725	1.4799638572259044	1.3686104187035075	3.0812448125441434	1.0813624074467316	6.126779626060914	9.486212637992795	0.8555717038902343	0.9655430711610488
ID209842	209842	0	0.9905294179916382	80.48008295822554	8.338793053665885	0.0	94.0	94	1.4386587233502304	1		24146.92982456141	24413.0	16588.0	31228.0	1.65165E7	2966.1441679285294	-0.9811166927846084	-845.9452688373465	0.0030289944957638025	-7.879409843092808E-4	1.5123806776599418	1.3882247899548505	2.1335641652530053	1.0894350026043902	6.502276593057675	9.333917878514928	0.9378801676846708	0.9834651329978434
ID207793	207793	0	0.9905751347541809	80.542524317326	8.390308108737557	0.0	67.0	67	1.447047475049393	1		24124.607246376803	24435.0	16760.0	30831.0	1.6645979E7	2984.8995851576433	-0.9810672434115056	-837.6169280381515	0.00844921908438691	-0.0018514790441689758	1.527318375684129	1.3943753085085788	-0.9446654332542153	1.095342384768521	6.578326611689932	9.812881326798504	0.8584839950551001	0.9631176061238701
ID215984	215984	0	0.9838192462921143	78.96951914346327	7.9263324103697	0.0	175.0	175	1.4131937248468063	1		24289.58850226931	24469.0	17001.0	32088.0	1.6055418E7	2725.813364315269	-0.9810815540432981	-924.2164371356586	-0.018401895892795214	-0.015998181902804505	1.4575539432977822	1.4048728382322473	0.5087000501780086	1.0374988423378044	6.274126537160912	9.56423306419081	0.8619118192787117	0.9663250366032211
ID203189	203189	0	0.9786810278892517	79.78731708619945	8.282760896061076	0.0	5.0	5	1.3834389456285923	1		24171.8607594937	24484.0	16576.0	29528.0	1.5276616E7	2773.46149345907	-0.9810395980820781	-901.8969892358713	0.005972303835260802	0.0012328732884950917	1.4353639505948275	1.3473204403340306	-0.5033845272918672	1.0653471198276847	6.01270459811252	9.749753031387577	0.7948634035412786	0.957607872823618
ID219066	219066	0	0.9887267351150513	79.50616700672741	8.63952698566988	0.0	214.0	214	1.4137289241558384	1		24066.318181818206	24204.0	17648.0	31451.0	1.588377E7	2721.145154474027	-0.9810883551554073	-917.6282145757307	0.0037547017687265642	0.008588427931396147	1.471564213767713	1.3689270253613224	0.3018931824522805	1.0749763767570444	6.2788796633253945	9.89247421046127	0.8062730996005038	0.9628279883381924
ID204217	204217	0	0.9900413751602173	80.17783135907486	8.716975953674297	0.0	19.0	19	1.4099782628309288	1		24118.150455927065	24414.0	16213.0	30276.0	1.5869743E7	2954.997633992688	-0.981131565736214	-848.8056144030525	-0.0011133827803179262	-5.230737033295334E-4	1.4936962081544585	1.3800494765741549	2.368175049422751	1.0823497515918206	6.245607780173812	9.170249360351939	0.9333021811173549	0.9820627802690581
ID216511	216511	0	0.9795548915863037	79.14527926551956	8.042977769608644	0.0	182.0	182	1.404064123935526	1		24167.654907975455	24391.0	17285.0	31939.0	1.5757311E7	2718.251963647121	-0.9811239415958496	-924.2455268992522	-0.005166233779559064	-0.012524632034858095	1.4764418551642362	1.3705566524219461	0.47329606493963583	1.077257078395977	6.193323392364136	9.131909585873704	0.9332766839890729	0.9841389728096674
ID213954	213954	0	0.9905996918678284	80.1821887638427	8.926326963201156	0.0	149.0	149	1.4296917438553538	1		24108.108823529397	24376.0	16401.0	30917.0	1.6393514E7	2932.8079037360385	-0.9810151478607345	-849.5286212787189	0.008963619556151192	-0.004151027711385018	1.468071590958374	1.4077167723823663	-0.3336637259947072	1.0428742626074317	6.4214734482609055	9.512612491625116	0.8917537494537229	0.9754512635379066
ID203719	203719	0	0.9905136227607727	80.28910705763772	8.37930658202057	0.0	12.0	12	1.4574655179508387	1		24200.97432239658	24472.0	16321.0	31181.0	1.6964883E7	3080.2693911729316	-0.98110872133642	-816.0747267092956	-0.004434688411609993	-0.004565070328370782	1.5197175365686237	1.4165542721157587	-1.0048392751444712	1.0728269057413387	6.673389134980242	9.469775902982551	0.9351405949923626	0.9818181818181818
ID206790	206790	0	0.9905354976654053	80.47993781268183	8.519660625790895	0.0	54.0	54	1.4491370753798969	1		24153.56834532378	24427.0	16469.0	30985.0	1.678673E7	2990.2206347575207	-0.9811481253458361	-840.791082931881	-7.579060650282761E-4	0.011411496896194143	1.5364644164421173	1.3860388985954346	-0.8444383312092746	1.108529073750469	6.597339116347996	9.603040627437672	0.8990029975684399	0.9767769176636175
ID223684	223684	0	0.9891853928565979	79.30850877189545	8.103305709636055	0.0	274.0	274	1.4158676983350555	1		24002.94419306183	24208.0	16853.0	31904.0	1.5913952E7	2801.822642359323	-0.981040280468201	-886.5613645218799	0.013645011820991445	0.009177269534290308	1.454332791691211	1.4138814849714691	0.4493201270128143	1.028610111349296	6.29789216798348	9.591033629965215	0.8603482047606142	0.9664478482859225
ID206281	206281	0	0.9968472123146057	80.43012781172476	8.554027200026269	0.0	47.0	47	1.4381328016644603	1		24202.276720351365	24484.0	16173.0	30985.0	1.6530155E7	3062.8689650740625	-0.9811081919607544	-820.7316442479815	-0.006871852993346702	-0.008756412486205933	1.5057290036571649	1.405001398421271	-0.7307026072658951	1.0716921743630123	6.497523466893158	9.63318084953155	0.8798695607326685	0.9715707178393745
ID223176	223176	0	0.9920706748962402	80.58278608861968	9.395751150979546	0.0	267.0	267	1.4212005522349949	1		24025.632132132137	24212.0	16728.0	32404.0	1.6001071E7	2824.004334187065	-0.9810552857313287	-881.1399301586764	0.0032461152414589405	0.002975161785664639	1.46782800704972	1.3876840026407002	-0.46493944031928475	1.0577537856287955	6.345423429628651	9.950234516390971	0.805385559382582	0.9597411933860535
ID217551	217551	0	0.9556363224983215	79.07950335812458	8.26096620184168	0.0	195.0	195	1.3828920237073874	1		24055.366666666647	24251.0	17625.0	30693.0	1.5154881E7	2507.03680519599	-0.9812095861436455	-1002.0899439324512	-8.135992526152481E-4	8.543097839168896E-5	1.4571433418801603	1.333720795149911	0.1576593167001499	1.0925400182550025	6.007951471948023	9.177880862071992	0.8962959797748096	0.9745566692367
ID204750	204750	0	0.9936297535896301	80.22658716588671	8.550306802808313	0.0	26.0	26	1.4501807464373142	1		24113.83357245333	24391.0	16055.0	30387.0	1.6807342E7	2973.1981911329667	-0.9811593608467872	-844.7268814320793	-0.004161257226104904	-0.012128944233567616	1.5054034669712266	1.4292777345165044	-0.698923252257841	1.0532616793897471	6.606845368677018	9.552112443748507	0.9099240713012196	0.983722576079264
ID205262	205262	0	0.9866855144500732	80.11614130406993	8.615056548196291	0.0	33.0	33	1.4180032466050234	1		24128.318862275446	24392.0	16159.0	30015.0	1.6117717E7	2978.9101885870396	-0.9811170783381561	-841.6883063397214	-0.005454866404356673	0.007317270017254769	1.4927212675855284	1.374751687685165	-0.5510605833313053	1.0858115548845064	6.316904672641549	9.187000820084043	0.9405170582824515	0.9837157660991853
ID208846	208846	0	0.9841089844703674	80.43479154080777	8.389946679942355	0.0	81.0	81	1.4328629678859135	1		24124.985294117654	24359.0	16595.0	30440.0	1.640499E7	2759.353746524344	-0.9811177513743219	-908.5672838745916	-0.012500803977000806	-0.0017791753343699831	1.520096940513747	1.3821602090101655	2.2538983030436297	1.0997979326885448	6.4499922052480025	9.373183204157279	0.9225604712251737	0.9762589928057552
ID209362	209362	0	0.9882194995880127	80.51340298283318	8.27510127124228	0.0	88.0	88	1.433918484027498	1		24166.7107195301	24380.0	16598.0	31105.0	1.645753E7	2930.71820850527	-0.980976335619618	-850.4285508969116	0.0031364828515654274	0.0024702068289674476	1.5027883035662315	1.3950219852823316	-0.9554434882004003	1.0772506235893404	6.4594984575770376	9.78509974874229	0.847770203730255	0.9611032531824615
ID207312	207312	0	0.992019534111023	80.33700486261975	8.243004210336947	0.0	61.0	61	1.458503229380242	1		24146.747159090894	24425.0	16473.0	30842.0	1.699931E7	2932.982198878691	-0.981093731694358	-854.4445564807166	0.006254575914615623	-0.0014963057768556981	1.5211567370143169	1.4254745375530982	-0.6031781375543049	1.0671230505635423	6.682895387309275	9.603195442392309	0.9106321762209537	0.9777468706536852
ID218576	218576	0	0.9893369078636169	80.15160281196833	8.91619606655535	0.0	208.0	208	1.4360271888197285	1		24132.67492711373	24268.0	16828.0	32165.0	1.6555015E7	2955.7390555064817	-0.9810171440982525	-843.8872288824168	-0.004263071413393347	0.008955838701047608	1.4921453291872484	1.4063117180143037	-0.13691680040086665	1.0610345559049603	6.47851096223509	9.500260917088152	0.9020154908074945	0.9735714285714285
ID214999	214999	0	0.9824966788291931	78.88986161303448	8.146245375726215	0.0	162.0	162	1.4206681676678088	1		24086.717293233076	24256.0	16953.0	32512.0	1.6017667E7	2809.3310910237446	-0.9812419264716989	-897.0002167498602	-0.003465783229842629	7.6051732316456E-4	1.4860580234288066	1.3813156132030393	0.032836097940486295	1.0758280071727324	6.340670303464132	9.468728998461334	0.8887132636977878	0.9708879184861717
ID210390	210390	0	0.9952496886253357	80.65946138400582	8.353326900161566	0.0	101.0	101	1.4538276949750955	1		24159.833095577767	24439.0	16418.0	31490.0	1.6936043E7	2960.3133708328396	-0.9810289385971148	-844.0660402055759	-0.003760428880789137	-0.003997923238243129	1.5135695957498496	1.4173359480555827	2.0621529057003922	1.0678975565576305	6.640117251828639	9.634440303622018	0.8989439874839549	0.9708130646282143
ID205785	205785	0	0.9888487458229065	80.04160842552982	8.585272304492335	0.0	40.0	40	1.4243906809452656	1		24197.05794947996	24389.0	16291.0	29922.0	1.628462E7	2802.114618361369	-0.9810496592601775	-894.0887543053003	-0.004740328086646869	-0.008725143484864696	1.4852115195981672	1.3851725154393904	-0.7640911578391218	1.0722213320317315	6.373942186615738	9.583937987092364	0.872027124877563	0.9738562091503267
ID220633	220633	0	0.964676558971405	79.16438578459307	8.056835769571013	0.0	233.0	233	1.319057279162231	1		23856.794425087115	24149.0	16822.0	28665.0	1.36938E7	2257.793729088251	-0.9812861778252853	-1108.1307452452154	-0.011574841442597222	0.00916543093961527	1.368251181330936	1.3086498189768014	-0.3737150769627458	1.0455441642904404	5.466095089193211	8.868072211388883	0.8734310057827477	0.9680134680134681
ID214495	214495	0	0.9869583249092102	78.8438885438951	7.920724055959583	0.0	156.0	156	1.4126583227723353	1		24082.553869499265	24413.0	17060.0	30478.0	1.5870403E7	2710.6042599687125	-0.9811386132897394	-924.3217408287874	-0.001129884275285188	-0.009469923026728489	1.4444816025626437	1.4149255200688693	-0.5197933880504972	1.020888790310557	6.2693734109963986	9.310748434105776	0.9087926718125	0.973431734317343
ID224226	224226	0	0.9812703728675842	79.07871290570492	8.257190382763243	0.0	281.0	281	1.421732737444523	1		24047.332335329345	24297.0	16954.0	32317.0	1.6063618E7	2849.2257982665355	-0.9811173244322107	-877.0562468357297	0.0010059494790605576	-0.008713026547524894	1.4739392952781698	1.4056794329613715	0.004712824596999474	1.0485600491237137	6.350176555793161	9.394245237503053	0.9042153549149449	0.9758948137326522
ID220129	220129	0	0.9472082257270813	79.55082836455823	8.531277128548465	0.0	227.0	227	1.3730101756219826	1		24032.29099678456	24192.0	17696.0	31073.0	1.4948085E7	2376.7180914443775	-0.9811532420824014	-1052.8043938068738	0.0026102021987047244	0.007785553653807038	1.4523232812042615	1.325278480001602	-0.21648456031802868	1.0958627210203442	5.922395200986709	9.408618904186643	0.840727963734571	0.9569892473118278
ID222182	222182	0	0.9801719784736633	78.70630473956184	7.864631355574239	0.0	254.0	254	1.388896319660471	1		23910.920062695932	24277.0	16098.0	29291.0	1.5255167E7	2544.1739191347847	-0.9811924352052143	-980.6208239995977	0.003156618111789072	0.001286867131766146	1.4188538560533281	1.379581037421706	0.4963134439666185	1.0284672067579437	6.060235859757701	9.256568468352516	0.8887904003806419	0.9688449848024319
ID211941	211941	0	0.9920263886451721	78.7921612007128	7.94761712402564	0.0	122.0	122	1.4323349181285723	1		24152.76514032497	24373.0	17161.0	32378.0	1.6351422E7	2983.965451057121	-0.9811014117418021	-840.4030133861605	-5.532116763196373E-4	0.004760862765728336	1.4828627436777653	1.4088466531040515	-0.17708416217803938	1.0525366550082915	6.445239079083484	9.545183638577013	0.8889561102195079	0.9699570815450648
ID210916	210916	0	0.9890545010566711	80.2659978238507	8.429540697829736	0.0	108.0	108	1.4418102248778717	1		24165.422125181936	24461.0	16252.0	30992.0	1.6601645E7	2946.229404173587	-0.9811431666568711	-853.5352125964351	-2.237802366359106E-4	-0.003685330185015082	1.530536499118473	1.3815441491637825	-0.9520901821827813	1.1078447981882245	6.530795350044767	9.419871125580356	0.9248813380555864	0.9772403982930301
ID212459	212459	0	0.9623264670372009	79.32741935616345	8.401691541255452	0.0	129.0	129	1.4174696611687814	1		24142.791225416033	24307.0	17371.0	31731.0	1.5958385E7	2609.0217170394553	-0.9810546416871355	-958.3632548137431	0.013563250075079891	0.0104848880309599	1.5084757554644197	1.3622712135215163	-0.007070650768348183	1.1073241073375983	6.312151546477024	9.30613979695168	0.9159001639149477	0.9771891096394405
ID217066	217066	0	0.9643057584762573	79.32806371768679	8.344961022257655	0.0	189.0	189	1.375212278361159	1		24093.14262820514	24276.0	16923.0	30993.0	1.5034121E7	2482.814471912056	-0.9811520725837457	-1010.303608289538	0.006666691624758459	0.004460699516305501	1.46495408684858	1.3220481594392697	-0.12860129446736052	1.108094343151555	5.941407705644789	9.24289074354691	0.8739439500424794	0.9674922600619196
ID222702	222702	0	0.982167661190033	80.38409879689559	9.149617108288952	0.0	261.0	261	1.389440878128625	1		24009.064162754294	24246.0	16566.0	30758.0	1.5341792E7	2712.155235697702	-0.9810034377824884	-914.2946935946455	-0.016980402050288994	0.0032438763090780645	1.4789531592210885	1.3341010287139272	-0.6324231773244391	1.1085765825747085	6.0649889859222155	9.540896666709962	0.8372622223786835	0.9696048632218842
ID225262	225262	0	0.9499496817588806	80.41220792287906	9.140952142583247	0.0	294.0	294	1.3867159473275787	1		23979.631496063004	24123.0	17991.0	30364.0	1.5227066E7	2437.931477549616	-0.9811111590085012	-1021.7953226881442	0.006044693075168121	0.0026904892518393704	1.431609740855663	1.3624074726954336	-0.059023899407121605	1.0507941049554854	6.041223355099638	9.602186697943477	0.8233689115930414	0.9694889397406562
ID218093	218093	0	0.9725539684295654	79.67111527301931	8.619878432360924	0.0	202.0	202	1.410514682200848	1		24034.157492354763	24237.0	17664.0	31323.0	1.5718339E7	2579.3479964808753	-0.9812053347642654	-972.9135791804338	-0.0022217038698197676	-6.956441326326781E-4	1.495017851521869	1.3499940745127192	0.5166908984501855	1.1074254915240989	6.250360906338302	9.521873772906375	0.8663035999247104	0.9654919236417026
ID221171	221171	0	0.9418563842773438	79.68384169724573	8.401077629741724	0.0	240.0	240	1.408904811390332	1		23981.010719755002	24116.0	17972.0	31369.0	1.56596E7	2552.1932481008917	-0.981033942938243	-972.0551476779467	0.010181335908289282	-0.004803162298866702	1.4701819740559008	1.3682797086332819	0.12207073529800554	1.0744747326001092	6.236101527844754	9.675529844074573	0.8370926477405468	0.9654157468727005
ID221683	221683	0	0.9385109543800354	79.54766671242882	8.545983053008374	0.0	247.0	247	1.4056795386104763	1		23927.407975460126	24037.0	17771.0	31824.0	1.560067E7	2554.209020949787	-0.9811754802823021	-976.5444089690518	0.009730380309569856	0.001725868895345992	1.4913260679046678	1.337545851003724	0.08130556390878128	1.1149719217367717	6.207582770857659	9.572630577154763	0.8512748147505466	0.9688427299703266
ID208370	208370	0	0.9916187524795532	80.53594736565292	8.59709239929762	0.0	75.0	75	1.4302207694956077	1		24144.97333333332	24427.0	16499.0	30949.0	1.6297857E7	3013.817665708479	-0.9809539156779871	-825.2445291530731	-0.006558931057213745	0.012619882908886828	1.5232538830580409	1.3803159058631462	-0.9679410339219449	1.1035545389194887	6.426226574425426	9.630283636157163	0.870738487243099	0.9754689754689758
ID212978	212978	0	0.9796527028083801	80.0748696312898	8.903430131660027	0.0	136.0	136	1.3986659335375242	1		24105.034003091198	24332.0	16487.0	29674.0	1.5595957E7	2628.4852314299005	-0.9810912281508033	-951.652239399957	0.006988421364298213	0.0018490273998558009	1.4729641643824218	1.3554605908994757	-0.22754523203917276	1.086689037122777	6.145792130718978	9.68657169781052	0.8230903998590982	0.9678143712574852
ID215537	215537	0	0.9968379735946655	78.67062856919054	7.740765511350572	0.0	169.0	169	1.423328099162955	1		24116.90690690691	24401.0	16789.0	32376.0	1.606186E7	2983.2912108045202	-0.981096066847992	-839.103081129249	-0.004406868917148513	-0.007267206454275166	1.4679162222248934	1.4039439126134037	1.0347142903608777	1.0455661433742085	6.364435934286714	9.278697907483751	0.9289572156972543	0.9766593727206418
ID219632	219632	0	0.9795660376548767	79.73491516796823	9.003587620206225	0.0	221.0	221	1.4349732237685127	1		24019.493372606772	24314.0	16133.0	30952.0	1.6309236E7	2848.575532263296	-0.9811321041245571	-876.9404739049869	0.003456087594381652	0.0023033456862593432	1.4717215200369307	1.4137726045789465	-0.1285230381840029	1.0409888515807268	6.4690047099060415	9.541941044331255	0.8928404826107037	0.9735336194563654
ID211446	211446	0	0.985528826713562	80.2202924521749	9.018504519030794	0.0	115.0	115	1.4121227177017945	1		24162.386949924137	24525.0	16233.0	30161.0	1.5923013E7	2997.2512950578725	-0.9811036607343301	-837.1126267008643	-0.006634019487322437	-0.007400696510332409	1.4658971809548924	1.3814418699262427	-0.6886827093628887	1.0611356242106365	6.26462028483188	9.349423147873457	0.9006063075221606	0.9755736491487786
ID204287	204287	0	0.9848572611808777	80.02337504168125	8.669530061259325	0.0	20.0	20	1.4126583227723348	1		24106.333836857983	24443.0	16358.0	29083.0	1.5958393E7	2679.032391093767	-0.9811380827150304	-936.1113153157462	-0.006127513369700205	-0.007282304583754409	1.4769491296104245	1.3823324330999287	-0.5279282705782318	1.0684471363363113	6.269373410996395	9.303744387412078	0.9101615018186948	0.9799405646359587
ID207870	207870	0	0.990455150604248	80.41195731423326	8.750178608128781	0.0	68.0	68	1.444954852877087	1		24110.61070911724	24394.0	16715.0	30646.0	1.6660432E7	2935.472437665008	-0.9811975316877888	-857.2387241492195	1.7643140357335885E-4	0.009464088729294884	1.5261764017847135	1.4030579993031866	-0.6875121409897134	1.0877500449323352	6.559314107031861	9.797026230984264	0.8587757074355724	0.9759547383309752
ID213501	213501	0	0.9968568086624146	80.4006986245961	8.863878636845621	0.0	143.0	143	1.4407604903194327	1		24139.695778748173	24344.0	16448.0	31706.0	1.6583971E7	3018.26383479157	-0.9810684764038565	-828.9309253867909	0.003604656113306336	0.002009094320124276	1.495340020440674	1.3956782801873575	-0.2859350424088002	1.0714073878400814	6.521289097715738	9.674348178854952	0.8755881805029708	0.9709837225760795
ID224765	224765	0	0.9624183177947998	79.62476636196354	8.402281866283909	0.0	288.0	288	1.3104264954526061	1		23849.491197183102	24104.0	17315.0	28093.0	1.3546511E7	2088.1239210407384	-0.9812724064468378	-1196.907137167866	0.0212461981601811	0.006799752753370934	1.3424209228662585	1.3224582575311732	0.7390714901462777	1.015095119427325	5.394798196725455	8.927209034662132	0.8506553926015696	0.9569983136593594
ID218624	218624	3	0.9915778040885925	35.61673317315704	53.87810664081984	0.0	208.0	208	1.3625015847480972	1		23199.32137030996	23502.0	16181.0	30166.0	1.4221184E7	2574.0433186000364	-0.9810808273210072	-934.7426799599277	0.007972045920544884	-0.006446621927986594	1.4090521617450833	1.3480720158364314	0.13955839442047338	1.0452350803163997	5.832085803860937	8.913149138595827	0.9225107211771694	0.9792498004788505
ID210955	210955	3	0.9571797847747803	35.77511027764776	54.369710808761454	0.0	108.0	108	1.3161866396786785	1		23225.15734265734	23320.0	17412.0	28995.0	1.328479E7	2370.9098705833076	-0.9810039231259203	-1011.7668399224888	0.0034685094077393196	0.0032837508817283294	1.339764361980493	1.2910782545960497	-0.4959889304805448	1.0377096486685666	5.442329458370645	9.840073367545351	0.7063143336795815	0.9478476821192052
ID214539	214539	3	0.9016909599304199	35.6251905342991	53.36023526003369	0.0	156.0	156	1.032783505461423	1		23571.892351274768	23230.0	18472.0	30361.0	8320878.0	2951.6059380240504	-0.9806038204998208	-807.501719349776	8.998138597023516E-4	-0.001211175148295651	1.108215149921797	0.9919457581647658	0.7243905450855669	1.1172134572883756	3.350953945983666	7.9947122253302405	0.6588289155824744	0.9215686274509802
ID220171	220171	3	0.9915158152580261	36.90026165714239	54.23744472133379	0.0	227.0	227	1.34236498564924	1		23050.54637436761	23333.0	15425.0	29118.0	1.3668974E7	2539.8068315348946	-0.9811685744498251	-945.7382733331505	0.013077704522352431	0.010284211138270756	1.3882957606721313	1.3274969909375236	0.2618932033244456	1.0457995537087204	5.660973261938367	8.911364359107612	0.8958031093716425	0.9698697068403911
ID211982	211982	3	0.9795165061950684	36.4318555223967	54.70734675869914	0.0	122.0	122	1.3625015847480972	1		23117.040783034237	23277.0	16001.0	30524.0	1.4170746E7	2526.4341704495437	-0.9811879543882975	-954.4879128873024	-0.006011467706156871	-0.005448015970015294	1.4159224025209798	1.3310715382199791	-0.08174592393096965	1.0637462840009864	5.832085803860937	9.064678676756039	0.8919262405082011	0.9653815892997637
ID222221	222221	3	0.9920374155044556	36.22430738367837	54.65264226284078	0.0	254.0	254	1.3310463604729175	1		23007.356655290092	23214.0	15478.0	30035.0	1.3482311E7	2618.0070009827987	-0.9810914495084307	-911.962898218287	-0.010513660956696156	-0.006366953115714407	1.3945614397395965	1.3198629695572517	-0.5802324132894615	1.0565956253832944	5.565910738648053	9.200355330506595	0.8262983771027836	0.9543602281988585
ID212492	212492	3	0.9435557126998901	34.70503254139188	53.402423767279224	0.0	129.0	129	1.3434916035442774	1		23180.47147651007	23352.0	17165.0	29382.0	1.3815561E7	2373.3219007465445	-0.9810941254133903	-1013.7001631745976	-1.476967427433214E-4	0.02283434635272809	1.441155718979685	1.2808150810921162	-1.5448384046815349	1.125186406886192	5.670479514267403	8.938215776807011	0.8919242675047403	0.9722901385493073
ID213011	213011	3	0.8977999091148376	35.314701295747966	52.866016577097206	0.0	136.0	136	0.9479991702400775	1		23516.6321070234	23192.0	18322.0	29355.0	7031473.0	3048.053040993652	-0.98072691887728	-785.1986553021189	0.02708363949467314	0.00430923067614639	1.0637231898788693	0.8704755199672841	0.8003948371627718	1.222002417619795	2.8233569417224094	6.748744073778586	0.7789861441043375	0.9549839228295824
ID217105	217105	3	0.9968245029449463	36.31931710369202	54.69492116838897	0.0	189.0	189	1.3547062522048305	1		23135.94710743799	23315.0	15349.0	29107.0	1.3997248E7	2598.152299494763	-0.9811467911107633	-926.8327719851478	0.001448376424469403	0.006718350281717172	1.3901516008294148	1.341586526496366	-0.3105652100635877	1.036199733206832	5.765542037557718	9.404652377024135	0.8191520306649983	0.954366640440598
ID218135	218135	3	0.9853127598762512	36.01091330964182	54.56714863362787	0.0	202.0	202	1.336151607103101	1		23080.86802030458	23235.0	16648.0	29767.0	1.3640793E7	2495.4036987709965	-0.9810349988262894	-956.9140830495214	0.00856735283278407	0.0011129919113353007	1.4118557956000513	1.2698652771417138	-0.2074584397262024	1.1118154193316774	5.6086888741287	9.917702106386992	0.7165542802998851	0.9455128205128203
ID224279	224279	3	0.9846294522285461	36.417349966742144	55.18249271490976	0.0	281.0	281	1.3230657107830943	1		22997.322970639023	23255.0	16004.0	28286.0	1.331545E7	2397.2493589393453	-0.981149021096969	-998.6082195653325	-0.0023108015835272885	-0.0013327825561874117	1.3582397664786146	1.3109419896063512	1.1450233337115931	1.036079229475643	5.499366972344812	9.021812016056456	0.849053424261114	0.9649708090075065
ID225307	225307	3	0.9240847229957581	36.576896438034886	54.93262785327919	0.0	294.0	294	1.2495527175731513	1		23126.699612403077	23187.0	16953.0	29504.0	1.1933377E7	2352.7149664750254	-0.9808680493886385	-1007.919104324091	-0.015678375999704244	-0.0029161849907859303	1.289431841118134	1.0681886998682464	-0.7912420416347838	1.2071199042614629	4.90522620178034	14.285104051170984	0.30206616877260073	0.8528925619834707
ID208409	208409	3	0.9346444010734558	35.949964170797315	54.132327663398094	0.0	75.0	75	1.1675544144271213	1		23399.019911504434	23349.0	18140.0	29670.0	1.0576357E7	2583.1515415322838	-0.9808065842043115	-925.7823113403906	0.019305526309053755	-0.005114787818414172	1.3168964281730386	1.0195162658738643	-1.4078354977007503	1.2916875112770065	4.28256667422878	10.580115634234692	0.4807653601164617	0.8756073858114668
ID222745	222745	3	0.9660196900367737	36.54459330606	54.050118945952136	0.0	261.0	261	1.3547062522048292	1		23024.202635914342	23304.0	15900.0	28995.0	1.3975691E7	2461.526145935029	-0.9811352570592011	-972.9446448279502	0.013644620188289455	0.005025981454586468	1.4372701078041068	1.3121862633853691	-0.21853738006519013	1.0953247628854368	5.765542037557707	9.015373331245083	0.8914204140181357	0.979015334947538
ID211480	211480	3	0.903899073600769	35.701426028354504	52.68021772093253	0.0	115.0	115	0.927019570190578	1		24197.240282685503	23962.0	19261.0	29863.0	6847819.0	2695.721635026298	-0.980074333104583	-883.0126769584163	-0.007596794609544075	-3.684278715296906E-4	1.038153584804332	0.8407378395805885	0.9225588871661345	1.2348124896129649	2.699775661444993	6.608069604377117	0.7769415079026775	0.9482470784641066
ID215576	215576	3	0.895203709602356	36.70287087541336	53.53036431609237	0.0	169.0	169	0.9367608489351256	1		24317.70790378006	23604.0	20003.0	32218.0	7076453.0	2778.7436085345826	-0.9798453400785933	-850.915066604554	-0.005885034206573123	0.002136454052586344	1.1188722635096684	0.8240211257915644	1.0638836014515036	1.3578198768082148	2.7568131754191905	6.950686515928122	0.7170704009814574	0.9133858267716544
ID221725	221725	3	0.9854507446289062	36.17114573531299	53.31902827071104	0.0	247.0	247	1.3451797611989655	1		22985.798994974873	23276.0	15950.0	29809.0	1.3722522E7	2538.6778708635743	-0.981126290771817	-941.3468125112131	-0.0027760304693050086	-0.005407443369143969	1.3991281047462631	1.3136143603289991	-0.363286911427482	1.0650980584559435	5.684738892760948	9.001491270747636	0.8816403463132721	0.9652945924132363
ID221212	221212	3	0.9917687177658081	37.35160457557111	54.92335464477709	0.0	240.0	240	1.347427347998059	1		22956.653910149762	23154.0	15805.0	29939.0	1.3796949E7	2525.7952094384427	-0.9810608321115711	-941.6196019522848	0.004022829388370957	0.0012744682824057268	1.3924618096885342	1.3300277902344908	-0.17173514365412315	1.0469418909232235	5.70375139741901	9.58516608492345	0.7801375235152571	0.9419152276295134
ID204323	204323	3	0.9926766753196716	35.61471242201311	54.122395610257115	0.0	20.0	20	1.356380452125506	1		23268.365733113656	23539.0	15583.0	30061.0	1.4123898E7	2627.1070684665438	-0.9810332140059451	-916.2375181764587	5.8748054436914E-4	0.008485781513182538	1.4048882986522653	1.326790142938269	-0.4934048894325263	1.0588624780864309	5.77980141605127	9.13011583300453	0.8713049999857447	0.9650793650793662
ID219680	219680	3	0.9763041734695435	35.79767840898428	54.69110602054272	0.0	221.0	221	1.3350187950239925	1		22975.488095238117	23247.0	16395.0	28505.0	1.3509587E7	2399.425069877542	-0.9812136150414471	-1000.248475700056	4.975733024969542E-4	0.011610007058109162	1.3895413056022563	1.3095073449247507	1.1945604969335526	1.0611176111288667	5.599182621799674	9.192089643863467	0.8327334199607519	0.9492344883158749
ID213543	213543	3	0.9769628047943115	35.108575097259774	51.552512952349765	0.0	143.0	143	1.3075369076022234	1		23132.214159292045	23251.0	16778.0	28625.0	1.3069701E7	2452.3810636521075	-0.9810734274355489	-977.8872524048995	-0.005364947249880174	-0.01064603926333588	1.3530428412858237	1.267794761313001	-0.8220730937568855	1.0672412306582928	5.3710325659029	9.395824713354314	0.7645358195254933	0.9519797809604048
ID207909	207909	3	0.9120479226112366	36.433726141812976	54.184117090695175	0.0	68.0	68	1.21206064371357	1		23365.373195876284	23410.0	17929.0	29401.0	1.1332206E7	2413.6352180495264	-0.9808988443568577	-994.2501451562937	0.02760049467964115	-0.024098317506955052	1.318863931377971	1.1026844322411513	-0.8529149395885514	1.1960483823077521	4.615285505744886	12.303375446970398	0.3831421059205103	0.8480349344978175
ID203822	203822	3	0.9770330786705017	35.036164008179654	53.716763888985675	0.0	13.0	13	1.3264918685542857	1		23215.97413793105	23532.0	16186.0	28972.0	1.3465265E7	2534.819525861943	-0.9810322102640562	-947.4065942267232	0.001164077294098088	-0.005012634863858695	1.3465325346421921	1.33028327145618	0.07373563556831778	1.0122148895161442	5.527885729331907	9.185603533105958	0.8232913031297198	0.9524979524979529
ID216109	216109	3	0.9784453511238098	35.12433749312538	53.64055974420948	0.0	176.0	176	1.3282016332191329	1		23144.35897435898	23370.0	16244.0	29169.0	1.353945E7	2483.8730095892724	-0.9810332622426932	-963.9108238820735	9.088572785154946E-4	0.018227948810106084	1.3543476215383328	1.3308550718435852	-0.26865050743740365	1.0176522223882756	5.542145107825453	9.239221484689695	0.8158625530973028	0.9526143790849674
ID219181	219181	3	0.9862215518951416	36.281011646069615	54.882462484417836	0.0	215.0	215	1.3558226151896662	1		23044.57095709572	23349.0	15755.0	30028.0	1.396501E7	2581.2887166604255	-0.9810577659205815	-924.7523003828035	-0.0054232565776078726	0.008262496970353722	1.3885771400617037	1.33374769822859	-0.3730158370526411	1.0411093056849772	5.775048289886747	9.476129549195335	0.8081714521065466	0.9650516282764099
ID209964	209964	3	0.8564463257789612	35.89144354143924	52.53930331106544	0.0	95.0	95	0.9591058155668201	1		24369.963934426225	23735.0	19133.0	32235.0	7432839.0	2870.6934109861345	-0.9797101133225538	-819.8153381910928	0.011761317354794189	-0.006107233401098601	1.0072456334298563	0.9492492729198055	1.223988994943412	1.0610970818356902	2.889900708025632	6.650262171808862	0.8211363010099061	0.9589905362776029
ID214067	214067	3	0.9237430095672607	35.5248732776278	54.26895272637762	0.0	150.0	150	1.3321825504881413	1		23067.519591141387	23260.0	17250.0	28758.0	1.3540634E7	2285.9335426265025	-0.9810818590037746	-1046.6321736638008	0.002546273956706028	0.005164981448056939	1.3646224413431056	1.3082787677742338	0.6460679651021805	1.0430670243657083	5.575416990977086	10.055027269072546	0.6929800193474737	0.9361532322426172
ID203314	203314	3	0.9936524033546448	36.0053732976733	53.957186205033324	0.0	6.0	6	1.3395442954433658	1		23249.66104553119	23585.0	15463.0	29250.0	1.3787049E7	2642.9954261057273	-0.9810966488840771	-913.1102144946364	0.005891955630150412	-0.0023699860805332664	1.3830730772212716	1.320228552538799	-0.10532146569869594	1.0476012464369315	5.63720763111579	9.302437226045008	0.8186163211227641	0.9611021069692055
ID204854	204854	3	0.9926284551620483	35.671522592529115	54.07924802519834	0.0	27.0	27	1.3591662025486113	1		23224.76229508199	23506.0	15387.0	29933.0	1.4167105E7	2640.6297379651555	-0.9810805795060784	-912.159136844163	-0.005038733627815884	-0.004125237385217103	1.3923573062457626	1.3515773491460321	-0.8562727711329973	1.0301721223173033	5.803567046873848	8.749602383223067	0.952638732874214	0.9878640776699027
ID224821	224821	3	0.9820159077644348	36.75097210996691	55.12219321426207	0.0	288.0	288	1.3496711919304099	1		22979.456810631196	23139.0	15972.0	29112.0	1.3833633E7	2381.8393329417804	-0.9811789430754444	-1005.9155055173526	0.004466710819488938	-0.003013300809810603	1.3804182263584577	1.3438717320644236	-0.4078856202770967	1.0271949274786012	5.722763902077055	9.476171998335804	0.8008474985807039	0.948031496062992
ID206393	206393	3	0.9742937088012695	36.61625044018433	54.19817411500622	0.0	48.0	48	1.3674894046672075	1		23292.741518578365	23567.0	16459.0	30665.0	1.4418207E7	2569.9695566438154	-0.9810567059076067	-938.7743894858429	0.008223986991484683	-2.633940919695767E-4	1.4162923740765232	1.3431943052394302	-0.8793477585048776	1.054421068159653	5.874863939341577	9.260973106356941	0.8607844856075249	0.9618677042801561
ID209464	209464	3	0.9535263776779175	34.9033980868862	53.444086021521855	0.0	89.0	89	1.3034807230653136	1		23132.82709447417	23289.0	16713.0	29123.0	1.2977516E7	2403.87006134608	-0.9811909521038598	-1004.0016838605924	-0.021059211032502682	0.006408845645013594	1.3857445508470805	1.2380881006238669	2.7737276778586653	1.1192616665557242	5.33776068275128	10.187971432919625	0.6462395380145282	0.9476793248945143
ID206910	206910	3	0.972873330116272	36.606281080012316	54.418836453538894	0.0	55.0	55	1.3597226677520877	1		23201.725040916535	23452.0	16507.0	29841.0	1.4176254E7	2508.810789998176	-0.9809618574034544	-953.0373217031556	-0.00459763491155581	0.00838463614195768	1.4328717552577108	1.3155710187041192	-0.7285717237493573	1.0891633631980862	5.808320173038355	9.247037272456634	0.8536015514023179	0.9599371563236452
ID216638	216638	3	0.9782885313034058	35.831681272041834	53.744049928653396	0.0	183.0	183	1.314461246794029	1		23183.2591943958	23304.0	16522.0	28861.0	1.3237641E7	2373.7113799189115	-0.9810362602573849	-1010.5030945107749	0.0074152136508214605	-0.03705775043878374	1.3438566837340475	1.2773202878739447	-0.6967615186513534	1.0520906122698876	5.428070079877081	12.503025061107156	0.43634007978484857	0.8859581070597357
ID205884	205884	3	1.0	36.83364581647068	54.18943598603378	0.0	41.0	41	1.3451797611989649	1		23250.358458961462	23478.0	15645.0	29950.0	1.3880464E7	2573.3744550796882	-0.981094167626141	-937.7164916590048	-0.007881406417241728	0.002103632931394877	1.4043080614835952	1.2976298653601017	-0.5764115824335687	1.0822100345955659	5.684738892760943	9.152487510233241	0.8527899939594253	0.9668552950687144
ID207427	207427	3	0.9605914950370789	36.75892519405814	54.36759512797231	0.0	62.0	62	1.3479886591442545	1		23176.45666666669	23426.0	16936.0	29297.0	1.3905874E7	2297.0830311961386	-0.9811276104345539	-1049.05666295184	8.62350707672316E-4	-0.0026589256486698343	1.4360025045067508	1.2780730721806979	-0.9179033340313671	1.123568390386778	5.708504523583522	9.005791590692276	0.8844808384140141	0.9638844301765649
ID223297	223297	3	0.9926022291183472	37.09007112428857	55.26879757798586	0.0	268.0	268	1.3270620348684106	1		22991.506003430546	23222.0	15753.0	29455.0	1.3404048E7	2525.1146732250404	-0.9810619482851741	-943.3599683922985	-0.004934322732441545	0.024294143775779414	1.3616674946377927	1.2544820867058535	-0.3394366178398875	1.0854419597280958	5.5326388554964305	11.413236297493059	0.5337336306662719	0.9245432883240664
ID217664	217664	3	0.9019007682800293	35.30671131432019	53.90868267908361	0.0	196.0	196	1.2994118769904182	1		23154.239285714266	23278.0	17833.0	29834.0	1.2966374E7	2311.1895859514816	-0.9811203906756955	-1041.2481419818619	0.01829981192417719	0.0071006882700332015	1.3544583402944876	1.2131501675228267	-0.564951101377644	1.116480363729581	5.304488799599664	10.443427051045102	0.6111774551780773	0.9378151260504202
ID208967	208967	3	0.9494907259941101	35.92923827229909	53.84128347727723	0.0	82.0	82	1.352470761816713	1		23134.22314049586	23324.0	16911.0	29626.0	1.3996205E7	2314.860280307307	-0.9809942732636475	-1031.6731412522793	-0.0070237017649111685	0.0036819432166722826	1.3638508745572477	1.3419284787447805	1.385941246622667	1.0163364860048079	5.746529532899654	9.341222580166663	0.8275763403806329	0.9572446555819478
ID223814	223814	3	0.9917492866516113	36.92125243604306	55.06984606158333	0.0	275.0	275	1.3463040236277202	1		22992.84924623114	23189.0	15842.0	29683.0	1.3726731E7	2500.247479842076	-0.9811493258006422	-957.2998957228348	0.0075345355464616365	-0.0019284494175661547	1.369631167002231	1.341346199677703	-0.01792271303905918	1.0210870000088899	5.694245145089964	8.92825781335498	0.8976614589897164	0.9731925264012992
ID215109	215109	3	0.8526556491851807	36.773695198206575	53.27895269455236	0.0	163.0	163	0.9105525479330889	1		24196.184115523472	23662.0	19684.0	30771.0	6702343.0	2742.075197709154	-0.9798848938734177	-859.7065783823678	0.0022309739687258563	0.005063317545111954	1.0810284379539334	0.7920097446538165	0.6712343769433223	1.3649181026509285	2.6047131381546795	6.640629459454699	0.7422518166792182	0.9225589225589229
ID205380	205380	3	0.9968277812004089	36.01737568872399	54.04201619461474	0.0	34.0	34	1.3333177722966039	1		23172.04421768708	23499.0	15410.0	29548.0	1.3625162E7	2581.170707821104	-0.9810883952581912	-931.4453364450059	-0.0014146381321365575	0.007866635559468696	1.3884254550991977	1.305732667497704	-0.46236926584861204	1.0633305650229044	5.584923243306121	9.139683395672105	0.8401653553966185	0.9584013050570968
ID220748	220748	3	0.9549469351768494	37.032352990490516	54.7588706217122	0.0	234.0	234	1.3636115658566283	1		22916.785365853637	23115.0	16690.0	29917.0	1.4093823E7	2436.9648226207596	-0.981134094056188	-978.1042259693447	1.2036805872435739E-4	0.01103132999776613	1.444540089046913	1.312136410311954	-0.26894037225590117	1.100906946636349	5.841592056189972	9.432948364186952	0.8249852328547213	0.9624119028974155
ID218705	218705	3	1.0	36.07979019348428	54.175154307004824	0.0	209.0	209	1.348549736654148	1		23135.41459369821	23347.0	15578.0	29652.0	1.3950655E7	2549.4079067506286	-0.9810905417168662	-941.6683100457104	0.019476423693797703	0.0050906639737866	1.4039083841080302	1.336406949463467	-0.10975122165368957	1.0505096405489835	5.713257649748044	9.013293148929403	0.8837444129355295	0.9693548387096781
ID215638	215638	3	0.8609477281570435	36.899470688901054	53.17837426478841	0.0	170.0	170	0.9278352496886334	1		24551.835087719304	23601.0	20135.0	32491.0	6997273.0	2992.6836626008967	-0.9793885552708472	-779.650087279801	-0.024431226086270186	0.011397706925595398	1.0031799191051145	0.8973418832440727	0.5752172387313365	1.117946167271738	2.7045287876095103	7.045767204748534	0.684612607994594	0.9046104928457874
ID222293	222293	3	0.9769619107246399	36.21778956064482	54.310810372080546	0.0	255.0	255	1.353029980679484	1		23007.396351575462	23182.0	16384.0	29742.0	1.387346E7	2442.2926372638435	-0.9810642531908069	-976.1460098918852	-0.0034154884366377146	0.001995677602495105	1.4082698772622946	1.3180490073582476	2.859772167067426	1.0684503151251377	5.751282659064171	9.036485502325935	0.885065605822624	0.9718875502008028
ID210516	210516	3	0.9280813932418823	34.92397694132705	53.026794414654304	0.0	102.0	102	1.3098490878478184	1		23153.931216931203	23331.0	16987.0	28574.0	1.3128279E7	2259.9368226251354	-0.9811075647115053	-1064.111451725903	0.029093926990656757	0.015845247986483856	1.3644194747788856	1.2035846661975727	-0.8082125451087033	1.133629825219883	5.390045070560961	10.711133935923288	0.5903796250488286	0.9553496208930077
ID212056	212056	3	0.8560162782669067	35.515238580672275	52.01185470169298	0.0	123.0	123	0.9030444280939017	1		24565.022222222244	23824.0	20428.0	32233.0	6632556.0	2762.8425343100557	-0.9794964552350932	-849.5030480854392	0.00701371259450124	-0.004987375224397218	0.9272603677493749	0.9017908119355085	0.6915788434464782	1.0282433081783138	2.5619350026740366	7.2061642453849375	0.6199685490920616	0.8778501628664496
ID213080	213080	3	0.9877828359603882	34.51497687118203	52.13772103333512	0.0	137.0	137	1.3406732836719577	1		23156.212478920737	23430.0	15499.0	29459.0	1.3731634E7	2588.6163583509997	-0.9810855284288407	-927.9882716168278	0.0035881898907470892	4.2114957773760304E-4	1.3823416816796659	1.3164184365309906	-1.1678750563368643	1.050077728569645	5.646713883444813	9.140603315563755	0.849289829236049	0.9557522123893806
ID224349	224349	3	0.9906857013702393	36.39924231485257	55.08783338142406	0.0	282.0	282	1.3440545583578118	1		23042.830252100815	23321.0	15644.0	28872.0	1.3710484E7	2487.559853214732	-0.9810907898805618	-961.231707371497	-4.0030771255339034E-4	0.009645788807654923	1.3640690562139448	1.3345961921800948	-0.7134060208658672	1.0220837315485707	5.675232640431902	9.498718928465303	0.7904300801906677	0.9529130087789306
ID220252	220252	3	0.9683600068092346	36.445895543459514	54.07972342974409	0.0	228.0	228	1.3502315702779661	1		23062.764900662227	23284.0	16609.0	29580.0	1.392991E7	2391.1413785537643	-0.9811087800532557	-1001.8282418029326	0.003578702090031248	0.0041067921588321225	1.420263581370263	1.3002370566928594	-0.3223679687620496	1.092311262826711	5.727517028241586	9.451715344016348	0.8056659065100563	0.9436178543461236
ID212579	212579	3	0.975760817527771	35.0743427809422	53.62185563726293	0.0	130.0	130	1.3367176531387006	1		23198.086734693865	23448.0	16616.0	28918.0	1.3640475E7	2377.3282974868166	-0.9811413935668495	-1015.3482045364387	-0.0020955684639757293	0.008028336063913432	1.3622987384569933	1.3232448615858434	0.31894970659656824	1.0295137188927723	5.61344200029319	9.009745902185536	0.868988477511869	0.9609438567941416
ID219747	219747	3	0.9864276647567749	35.82133072399032	54.456761335922735	0.0	222.0	222	1.3355853211666247	1		23006.028813559333	23230.0	15690.0	29715.0	1.3573557E7	2543.138951340197	-0.9811238548197638	-940.3988548573049	-0.005039796148060523	0.008445064894607415	1.375183587152565	1.315998265502341	-0.37923339030169634	1.0449737079460601	5.603935747964186	8.843195998364509	0.9005016435783031	0.9663934426229509
ID221283	221283	3	0.8966168761253357	36.250070108835956	54.50051474082869	0.0	241.0	241	1.2812373892304254	1		22918.47970479703	23257.0	18027.0	28229.0	1.2421816E7	2134.5511864580626	-0.9811247046220559	-1116.1939960778716	0.013332218393594214	-0.004967561079082116	1.3498443588917937	1.2344332471568003	-0.6019900070703621	1.0934931977900086	5.157141888499694	9.160581387584301	0.7722765880570495	0.9500875656742556
ID202850	202850	3	0.9949657320976257	36.33457469891934	54.2542442494507	0.0	0.0	0	1.353029980679484	1		23190.516611295683	23538.0	15192.0	29945.0	1.3960691E7	2672.9253650656105	-0.9810553262661931	-898.5866383917688	-0.013448138789091157	0.014436913599171776	1.4186543008989179	1.315256205525344	-0.6099407679578318	1.0786144136322657	5.751282659064171	9.178440146477092	0.8579002929097175	0.9610802223987296
ID221793	221793	3	0.9634761810302734	35.968882838429096	53.40304795019935	0.0	248.0	248	1.3069582233926003	1		22976.10424028269	23235.0	16635.0	28232.0	1.3004475E7	2390.6097066743673	-0.9810214898474383	-993.605791999165	0.004753467115025722	0.0060218502285926834	1.3361973523738016	1.2947606849304019	2.5478914967711193	1.0320033407916052	5.366279439738387	9.03071296000783	0.8268734950042499	0.9657827202737382
ID222817	222817	3	0.9897194504737854	36.39195834150986	54.39391994657366	0.0	262.0	262	1.309271425597962	1		23018.625441696116	23262.0	15890.0	28657.0	1.3028542E7	2526.809603577622	-0.9810255043841297	-941.991363266268	0.0018640266516595143	-0.0021487627828931754	1.3346196798236727	1.2786377675699871	-0.4829459459784505	1.0437824641767601	5.385291944396453	10.133467473448654	0.659026624549474	0.9264104660670484
ID211040	211040	3	0.961926281452179	35.55278411213127	54.470102020450035	0.0	109.0	109	1.3434916035442779	1		23169.227045075128	23415.0	16228.0	29163.0	1.3878367E7	2391.3371600941746	-0.9811011206728282	-1005.9547560723856	0.004119578309027965	0.008725308913079887	1.3675618859549468	1.329557745473076	-0.656406039028845	1.0285840465457545	5.670479514267408	9.313593730609446	0.8214763610799541	0.9582329317269082
ID211558	211558	3	0.9323738217353821	34.926588247974045	53.42715349139338	0.0	116.0	116	1.2592019166001762	1		23328.06500956024	23391.0	17559.0	29086.0	1.2200578E7	2381.8455905498154	-0.9810130353725065	-1012.0788416713061	0.016813394591690407	-0.032624642189579785	1.316999540058637	1.1762168647930913	1.087877226094554	1.1196910871451506	4.981276220412599	13.51679171843945	0.342612532667356	0.8444802578565676
ID217189	217189	3	0.9800699353218079	36.09606509302413	54.57889007661919	0.0	190.0	190	1.3259214570600342	1		23114.286449399682	23276.0	16435.0	28950.0	1.3475629E7	2442.7443439363947	-0.9809340270860384	-973.6733840407696	-0.005873824890167649	-0.006459783085429961	1.4104083240482643	1.2714938414147976	-0.5176646244323742	1.1092529732420064	5.523132603167418	9.489870286065484	0.7706812298134239	0.9439480097481717
ID208484	208484	3	1.0	37.09622834341495	54.62604926811084	0.0	76.0	76	1.3161866396786788	1		23129.732173913028	23398.0	15595.0	29103.0	1.3299596E7	2507.895794962006	-0.9810871287761029	-956.8441918010867	-8.639439016900468E-4	-0.00889928686702364	1.3561726737162936	1.301502117575824	-0.024215875500279514	1.042005737372367	5.442329458370648	9.177067051931738	0.8120576894537287	0.9470636889991733
ID204394	204394	3	0.9666654467582703	35.91638499677133	54.38590011169118	0.0	21.0	21	1.3507917161515874	1		23207.87458745877	23376.0	16426.0	30431.0	1.4063972E7	2522.344643372149	-0.981047112382793	-952.5228755273431	0.012494007682029391	0.009711728940888273	1.4651907294418298	1.2772525243398734	-0.4267182589761715	1.1471425591420061	5.732270154406114	9.33161576121308	0.827223413393364	0.9601910828025477
ID225385	225385	3	0.8952517509460449	37.76768109713052	53.59628230084048	0.0	295.0	295	1.01430645908526	1		23801.7256637168	23044.0	18572.0	32518.0	8068785.0	3107.59563229614	-0.9802678063628947	-760.9976397453578	0.0017131499811123476	-0.0063477697685299225	1.0728053944731775	0.981141408699435	1.4396025000811974	1.0934258659974905	3.232125791870767	7.023234073690561	0.8234245910862913	0.95774647887324
ID218216	218216	3	0.9592964053153992	36.32836749722596	54.52294428035636	0.0	203.0	203	1.3663825737253044	1		23147.502431118337	23184.0	17099.0	29823.0	1.4282009E7	2400.83098582092	-0.9809819701225713	-994.6448687327957	-0.005248423059975928	-0.02390134342049237	1.4060906530146275	1.352246888825456	2.3405744771016312	1.0398179982029314	5.865357687012551	10.529647857474512	0.6647780499003085	0.9243445692883898
ID214636	214636	3	0.9123140573501587	35.15378951760586	53.40483048575236	0.0	157.0	157	1.226331621607128	1		23187.46184738956	23257.0	17589.0	29245.0	1.1547356E7	2434.1422477835736	-0.9810481813591125	-986.2265709299722	-0.0527941436430625	-0.03398669792605333	1.2365429709524745	1.1824289864385569	2.6352325800574405	1.045765103134783	4.724607407528742	13.272666740613802	0.33702274429670015	0.851027397260275
ID210035	210035	3	0.8851174116134644	36.592863009757465	52.55822543063072	0.0	96.0	96	0.9878581609960666	1		24259.05900621118	23407.0	18946.0	33102.0	7811417.0	3324.946971155089	-0.9798875583441055	-710.9362670133465	0.010800918253331042	-0.023236767866197876	1.100295062896336	0.9164026142528086	2.0006189574138276	1.2006677477600438	3.0657663761127147	7.099960077505926	0.7642529210987836	0.9307359307359311
ID207986	207986	3	0.983235776424408	37.141657843773196	54.10125240443209	0.0	69.0	69	1.3384143548834102	1		23183.59762308996	23442.0	15762.0	30213.0	1.3655139E7	2578.8187447801974	-0.981242681148342	-940.5798646076639	-0.008625119845774657	0.01117200048026987	1.3829822401453833	1.2967801795587095	-0.5469903960989633	1.0664739189767753	5.6277013787867585	9.258753733948456	0.8249656066948826	0.9563812600969313
ID216183	216183	3	0.9139019846916199	35.47623791198537	53.67816290260866	0.0	177.0	177	1.3569380597347216	1		23128.062500000007	23215.0	17419.0	30865.0	1.4061862E7	2292.6914220078993	-0.9810929484912226	-1046.911544233172	-0.005522754992905061	0.01524212541525181	1.4389278427621686	1.3185214444028794	2.049222248523234	1.0913192567860113	5.784554542215769	9.129480540965725	0.8721429004357404	0.9635787806809184
ID203894	203894	3	0.9820501208305359	35.083318786818595	53.852996546740606	0.0	14.0	14	1.3440545583578116	1		23265.093489148592	23599.0	15784.0	30089.0	1.3935791E7	2605.5844184776906	-0.9810218541339485	-923.1123285344279	0.011120856068494719	0.01850774783909996	1.4225333613548476	1.302723004187042	-0.3745398043189864	1.0919691728653957	5.675232640431901	8.818304261945125	0.9171141077246546	0.9754901960784311
ID213622	213622	3	0.9361617565155029	34.93840705773169	53.73738785523	0.0	144.0	144	1.2994118769904182	1		23089.526978417263	23300.0	17352.0	28407.0	1.2837777E7	2288.209470580182	-0.9810787736084146	-1046.4147440146046	0.002401613492955868	0.007644048891675646	1.3385388930302868	1.2851367075977003	-0.14978149094483326	1.041553700175922	5.304488799599664	8.928902618658881	0.8360980833619002	0.9554794520547947
ID219257	219257	3	0.9728643894195557	36.36474084923831	54.83358664908667	0.0	216.0	216	1.3338850208958866	1		23020.00510204081	23348.0	16149.0	28325.0	1.3535763E7	2464.336748468982	-0.9812420336576556	-977.295163486407	-0.006945683472686425	0.01032161777808902	1.3751152712715147	1.3123400234005025	1.4669179880834422	1.0478345906942246	5.589676369470628	9.64961563121291	0.7543562599367317	0.9537712895377128
ID203390	203390	3	0.9947189092636108	35.7257320512125	53.957084326676174	0.0	7.0	7	1.3401089084486038	1		23319.22259696461	23526.0	15807.0	30276.0	1.3828299E7	2641.513564834512	-0.9809909481059274	-911.1623420328	0.022724153480384934	0.004918810953646004	1.415218378212413	1.3154382847115087	-0.6296037178057357	1.0758531165320213	5.641960757280307	9.214787688394855	0.8349668979561892	0.9541800643086821
ID214142	214142	3	0.9917356967926025	35.79355330676639	54.2362006737848	0.0	151.0	151	1.350791716151587	1		23118.729684908772	23365.0	15872.0	29560.0	1.3940594E7	2570.686795953194	-0.981034440770543	-930.3864933455318	-0.002365991496019561	0.004203830468428038	1.372918184892369	1.3430644135661198	-0.15956647473872868	1.0222281009195837	5.732270154406111	9.37877804628834	0.8189247515309908	0.9594272076372317
ID224894	224894	3	0.9907749891281128	36.19981478653054	54.96566578610133	0.0	289.0	289	1.3434916035442763	1		22953.8210702341	23239.0	15817.0	29012.0	1.3726385E7	2570.104554330781	-0.9810220466017918	-923.3441201129024	0.007897426042222317	0.011084608139659228	1.3877046666275958	1.3289620263672082	-0.44947112947030726	1.0442018952347074	5.670479514267395	8.911972871118587	0.8971848640901874	0.9770679770679765
ID206467	206467	3	0.9605759382247925	36.799303487506116	54.053913764461065	0.0	49.0	49	1.3613906986402489	1		23234.210784313702	23512.0	16799.0	29799.0	1.4219337E7	2453.2756290905027	-0.9811099388036778	-983.7752367867373	0.008430386241564733	0.0022613636918705476	1.3943174152615327	1.3551484033511265	-0.03559713076491011	1.028903854229947	5.822579551531897	8.830148933348081	0.9384026759822843	0.9815705128205124
ID205954	205954	3	0.9843132495880127	36.32322009844933	54.0292994514983	0.0	42.0	42	1.335585321166624	1		23249.3350253807	23485.0	16183.0	30655.0	1.3740357E7	2545.3065619581885	-0.9809923449068929	-942.8389377527675	0.01378245599077561	-0.002223320965073668	1.4103201447032252	1.2913646089845545	-0.524384209229001	1.0921161497620797	5.60393574796418	9.134761694758945	0.8439341617106744	0.9538834951456312
ID216711	216711	3	0.9652812480926514	35.842022798181475	54.32208713390693	0.0	184.0	184	1.3293402546311717	1		23234.90085470085	23358.0	17146.0	29942.0	1.3592417E7	2440.405016439479	-0.9809843762877419	-982.3368277897017	0.0176842484783958	-0.0026784364012518045	1.3598157165473668	1.2880527848562648	1.465055531412107	1.0557142785876668	5.551651360154509	11.703574190024698	0.509325035243618	0.9373996789727121
ID204933	204933	3	0.9772773385047913	35.74309846905759	53.92558393195273	0.0	28.0	28	1.343491603544277	1		23201.939291736937	23445.0	16335.0	29835.0	1.375875E7	2482.153656950692	-0.9810280717267253	-966.7085942634128	-0.003766995672073333	0.018991191563119934	1.3921974714517005	1.33114757156067	-0.7455442063940341	1.0458626084705651	5.6704795142674005	8.937258685602139	0.8921153101075613	0.9770679770679771
ID223365	223365	3	0.990233302116394	36.36450424579692	55.03025841205133	0.0	269.0	269	1.3457420098175379	1		22976.481605351153	23156.0	15838.0	29706.0	1.3739936E7	2477.6957656321038	-0.9811916723551362	-967.5406373827066	0.014301855571061152	0.0011540089508870477	1.372752515200234	1.3470230695054082	0.20380595605210003	1.0191009688529484	5.689492018925452	8.896166250260794	0.9033947780898437	0.976345840130506
ID206987	206987	3	0.9741912484169006	36.96345741427248	54.360532974956335	0.0	56.0	56	1.3350187950239911	1		23154.1477079796	23429.0	16270.0	30107.0	1.3637793E7	2482.9583183086615	-0.9809918271862038	-962.5302418661814	0.0037685418102130427	0.002454835545635757	1.4052991353867952	1.2890201822092446	-0.6661112910215503	1.090207240183207	5.599182621799662	8.84427630465594	0.8995180712706998	0.9784053156146179
ID207502	207502	3	0.9678762555122375	36.47067992070615	54.22092921208062	0.0	63.0	63	1.355264548644028	1		23179.9239669421	23421.0	16589.0	29925.0	1.4023854E7	2437.832642781166	-0.9811601195238853	-990.3754334327183	-0.011750764593986558	0.019700547965898704	1.441503309967615	1.3199216232263797	2.359015717415702	1.0921128077620583	5.77029516372223	9.200857662484069	0.8565471383499642	0.9581689029202837
ID209549	209549	3	0.922135591506958	36.1220247330725	53.45495052582404	0.0	90.0	90	1.0393548347841477	1		23642.29691876749	23153.0	18635.0	31402.0	8440300.0	3127.35636218292	-0.9805869434415513	-763.7205514544191	0.00878174100813615	-0.0029566093637957724	1.0585933614542742	1.0265137845853738	0.6544089996011639	1.0312509947266397	3.3937320814643077	7.8620961346085725	0.6899390369315552	0.9260700389105057
ID205452	205452	3	0.991815984249115	36.16532803431306	54.18105359149299	0.0	35.0	35	1.3372834595780683	1		23206.354131534572	23460.0	15661.0	29388.0	1.3761368E7	2543.9854073397105	-0.9810651469473758	-945.2750683248122	0.0014203916981708935	-7.860670890059484E-4	1.3997547346836254	1.3042970734367032	-0.5154118467271528	1.0731870546909992	5.618195126457729	8.804705834876675	0.9107034486381458	0.9744435284418795
ID217740	217740	3	0.9330998659133911	35.94378037713858	54.185990404016856	0.0	197.0	197	1.3219216848789082	1		23160.451388888905	23296.0	17509.0	29499.0	1.334042E7	2312.5057460380367	-0.9810957492865288	-1039.5517651984612	0.023092454194349403	-0.008273143410109646	1.329833706189462	1.2701205858610807	-0.7607133504842746	1.0470137410519165	5.4898607200157965	12.084312890187512	0.4724189033817971	0.8974358974358968
ID215187	215187	3	0.9188255667686462	36.36202352214539	54.136303241868035	0.0	164.0	164	1.3361516071031005	1		23106.605752961088	23284.0	17947.0	29358.0	1.3656004E7	2302.035193571425	-0.9811386598004204	-1044.2681477152896	-0.011452354187996077	-0.016433107508726896	1.361023512383853	1.3381231904584163	0.8417644439503192	1.0171137620876232	5.608688874128696	9.620461188679199	0.76151669628378	0.9417398244213886
ID223898	223898	3	0.9874298572540283	37.10544492198552	55.228154254987814	0.0	276.0	276	1.3446172774774456	1		22985.303182579533	23210.0	15821.0	29475.0	1.3722226E7	2500.1817343757148	-0.9811327578706053	-956.1543548838351	0.0028252481516213134	0.0019609250071557197	1.3981880317973403	1.3202136731718757	-0.2261888657361218	1.059061923240143	5.679985766596422	9.533624582169843	0.7853098036545288	0.9521912350597608
ID220824	220824	3	0.9917580485343933	37.045523188537935	54.94569721701749	0.0	235.0	235	1.3434916035442763	1		22941.272575250827	23156.0	15772.0	30468.0	1.3718881E7	2572.3938920708747	-0.9811593099071116	-928.8653319856555	0.014905768677356372	0.0050915478796162575	1.3953449253903818	1.3201625883438715	-0.16719023531714586	1.0569493013287292	5.670479514267394	8.970874587774246	0.8854419200348626	0.9699186991869911
ID210594	210594	3	0.8727532625198364	35.795418607812174	52.84186131183708	0.0	103.0	103	1.015796991056269	1		23730.827485380123	23241.0	18885.0	31653.0	8115943.0	3130.0370805434	-0.980600063218274	-766.4520630082071	8.823347821667814E-5	-0.0010604302387543921	1.0444015380167324	1.0043943007896288	0.35016668544335855	1.0398322025479942	3.241632044199808	7.138880847309318	0.7993064437134122	0.9538461538461532
ID222370	222370	3	0.9789276719093323	36.56132386651734	54.49501177768003	0.0	256.0	256	1.3613906986402495	1		23004.42225859248	23229.0	15553.0	29044.0	1.4055702E7	2456.1244698852943	-0.9811262230654871	-973.7714112359798	0.016729363701545326	-0.013520901300292716	1.4170873167138045	1.3349598544866113	-0.16600305266608342	1.0615205483154977	5.822579551531902	9.221951613356856	0.860358822430943	0.9622937941869601
ID213152	213152	3	0.9789177179336548	34.418478103250244	52.58450558543824	0.0	138.0	138	1.3293402546311714	1		23178.56655290103	23403.0	15554.0	29352.0	1.358264E7	2589.156423326338	-0.981077840781574	-928.3057806005161	-0.012895330548829156	0.0029161056599131085	1.3728850006646465	1.3055525311438347	-1.215762284639347	1.0515739259161174	5.551651360154507	9.064037258913906	0.8491583505325795	0.9621087314662273
ID202918	202918	3	0.9843614101409912	36.58511792705425	54.39921674793658	0.0	1.0	1	1.3418013219730551	1		23239.015151515145	23553.0	15686.0	30176.0	1.3803975E7	2604.6383081850004	-0.9810854458323591	-925.5737199461705	-0.010517686117146985	0.013067981354607766	1.388849495335675	1.327705244839997	-0.6569667037232789	1.0460525788636517	5.6562201357738475	8.922112947822372	0.8928957049991695	0.9643435980551057
ID221862	221862	3	0.9926128387451172	35.994525055281436	52.96885460806247	0.0	249.0	249	1.3602789053158555	1		23012.340425531933	23298.0	16351.0	30169.0	1.406054E7	2534.2542218510066	-0.9810598543724718	-940.7035816175519	-0.0022535829422213782	-0.0018573306005453959	1.421092353782713	1.306620571740679	-0.2884110255057655	1.087609046205001	5.813073299202882	9.236337399644313	0.8562805609992246	0.9683293745051467
ID215717	215717	3	0.8819529414176941	36.18536486215363	54.43857006340575	0.0	171.0	171	1.2164217086925344	1		23230.85510204081	23227.0	18219.0	29205.0	1.1383119E7	2206.434958107857	-0.9810049814401535	-1087.51574254973	0.03343372335379815	-0.08802203172125425	1.2001486703965314	1.0274116047656188	3.0409099245282425	1.168128396476813	4.648557388896503	14.657807584803056	0.2718879926026191	0.8482220294882916
ID224426	224426	3	0.9766657948493958	36.26238639829694	55.011682539941994	0.0	283.0	283	1.339544295443365	1		23032.388513513506	23261.0	16017.0	29905.0	1.3635174E7	2533.3013854880255	-0.9811977229983324	-948.9169358885766	-0.011571846573772379	0.017153680690670848	1.3893634265750474	1.3341562788632242	-0.666208364040302	1.0413798207799636	5.637207631115782	8.944438116397677	0.8854575958021587	0.9705400981996725
ID212649	212649	3	0.9920372366905212	34.98987807906079	53.75462137861961	0.0	131.0	131	1.312733586139236	1		23241.525483304045	23433.0	15853.0	29235.0	1.3224428E7	2517.8519083107253	-0.9809962081903546	-952.9969433577552	8.450570581467335E-4	-0.011220376405220264	1.3866062485702244	1.2693980560938831	-1.2462798802344575	1.0923336788753304	5.413810701383528	9.552612147003162	0.7455360361047695	0.9343724364232981
ID221353	221353	3	0.9713665246963501	36.54987797650302	54.08756022778558	0.0	242.0	242	1.3282016332191342	1		22953.653448275876	23212.0	16557.0	28803.0	1.3313119E7	2352.7815050722093	-0.9811288704046445	-1014.4446981819736	-0.0014309880631385265	-0.005279811540424062	1.3574353934766985	1.3196148060282378	-0.09576917379449314	1.0286603236608816	5.542145107825464	9.006165412902986	0.8586336768411734	0.956521739130435
ID218792	218792	3	0.977806568145752	35.59022687289122	54.366948195726756	0.0	210.0	210	1.3167612682324366	1		23097.354782608694	23181.0	16311.0	28692.0	1.3280979E7	2399.9166462094513	-0.9810821996302749	-998.2305127506214	0.010496671262461081	0.017394952368909367	1.3326229053858574	1.2825884989110887	-0.6296488612498377	1.0390104905176116	5.447082584535158	10.371005702437014	0.6364027940198113	0.9332247557003255
ID220334	220334	3	0.984223484992981	36.533850707992734	54.515828750260965	0.0	229.0	229	1.3591662025486104	1		23067.627257799693	23313.0	15748.0	29423.0	1.4048185E7	2509.0320444305758	-0.9810830737414337	-953.6344356316981	0.004947134456503659	-0.026289189654702123	1.418972036427094	1.343930661083771	-0.12256937434600661	1.0558372373786071	5.803567046873841	9.176768835876713	0.866014744608344	0.9644549763033174
ID211628	211628	3	0.9329063296318054	34.99975170793312	54.04209926847924	0.0	117.0	117	1.3264918685542866	1		23189.262886597935	23272.0	16943.0	29174.0	1.3496151E7	2291.274542825362	-0.9810586534138496	-1048.392563589683	0.013760893815624876	0.0011984296933281707	1.3623736457816282	1.322630222307216	1.958691533421094	1.0300487791705555	5.527885729331915	9.596937232603873	0.7542296689483601	0.9417004048582993
ID222897	222897	3	0.9342688918113708	36.46369839203479	54.38796694289681	0.0	263.0	263	1.2723500861929993	1		23125.394052044605	23135.0	17773.0	29684.0	1.2441462E7	2540.421684692119	-0.9808873932979852	-934.3563815549837	0.004617843334774633	0.010234790856211911	1.3011581594153159	1.2304393674667813	2.0540380153387634	1.0574744224041936	5.085844996031954	11.373548443290401	0.4940615088427601	0.902953586497891
ID208560	208560	3	0.9853094816207886	36.09874216719243	54.381906171585086	0.0	77.0	77	1.3608349155190522	1		23200.01954397394	23317.0	16492.0	29205.0	1.4244812E7	2424.6330079227323	-0.9810756147256686	-992.0944801918706	0.00912804992480533	0.00614914102277245	1.4017009691501223	1.3239574014544695	0.16842995268149902	1.0587205960027457	5.817826425367397	9.612296040146111	0.7912547832915625	0.9540140296180825
ID218294	218294	3	0.9582484364509583	36.673612781288455	54.23425129610371	0.0	204.0	204	1.1893797502460521	1		23411.45824411134	23104.0	18584.0	30852.0	1.0933151E7	2634.3579887209107	-0.9806143764036207	-899.0878929676948	-0.047883202345810484	-0.029317781731682282	1.2649750237593673	1.1292661419971342	-1.0597210843785452	1.1201744006264358	4.444172963822316	12.249783680292714	0.3721722413724511	0.8165938864628832
ID204472	204472	3	0.9786293506622314	35.564156655459556	54.07733831577082	0.0	22.0	22	1.357495438299915	1		23209.296721311453	23453.0	16156.0	30783.0	1.4157671E7	2585.924271338828	-0.980994431896082	-926.5350663026449	-0.0020417106023924614	-0.0013204178648576685	1.398243283995078	1.3198075180609825	-0.539527194314342	1.0594297008167757	5.789307668380295	9.034931561746921	0.8912237678066176	0.98146655922643
ID208061	208061	3	0.9523214101791382	36.76069822613011	54.17079559696276	0.0	70.0	70	1.321921684878908	1		23101.480138169238	23367.0	17189.0	28892.0	1.3375757E7	2318.466881920744	-0.9810918995628111	-1034.0241809718325	0.011448834871373492	-0.0027086090148962585	1.3489824317935952	1.328485451713533	-1.4496368258779178	1.015428832926717	5.489860720015794	8.97316111832463	0.85680158006077	0.9657190635451514
ID213692	213692	3	0.8730763792991638	36.16199981242844	53.912147105554176	0.0	145.0	145	1.0709010331121782	1		23860.46437994724	23320.0	19350.0	31028.0	9043116.0	2517.841628522423	-0.9803487135313295	-945.5185952618881	-0.046945568124407	0.06581473164201507	1.2787366429829539	0.9501686491717175	1.5995992125268694	1.3457996578793208	3.6028696327030088	10.790117958167796	0.38887142084554477	0.7970557308096733
ID214716	214716	3	0.87619549036026	36.14037562008873	54.12925155469028	0.0	158.0	158	1.0918873724766933	1		23750.012690355336	23391.0	19197.0	30192.0	9357505.0	2430.780801549588	-0.9804416885727609	-979.5767218131044	-0.032044089797387855	0.01987561006250101	1.2273958786427395	0.9694970819000808	1.4358403764845564	1.2660129685354107	3.745463417638484	9.962802969738085	0.47418994484892446	0.8216892596454636
ID203458	203458	3	0.9954158663749695	35.56459253093656	53.75825658538639	0.0	8.0	8	1.3502315702779657	1		23284.511589403977	23535.0	15360.0	30013.0	1.4063845E7	2642.061717222003	-0.9810002664642069	-910.0720681379603	0.008622541004152216	0.008302874240007752	1.3875937953520694	1.3312037321804182	-0.2830565202487775	1.0423602051350083	5.727517028241583	9.080916665581086	0.8728042907713786	0.9647718174539632
ID225474	225474	3	0.8857105374336243	35.97681346227741	53.21507147947569	0.0	296.0	296	0.9801704319974608	1		23951.178683385573	23081.0	19662.0	32135.0	7640426.0	2679.4722685228835	-0.9798909014174069	-871.1496003270497	0.007684650700980314	-0.004363385299308629	1.0614628960830856	0.8953136565822641	0.6191621439885113	1.185576572276439	3.018235114467558	7.921769877587104	0.6043916934390052	0.9216255442670525
ID210113	210113	3	0.8816149830818176	36.09355555782362	54.29509187842064	0.0	97.0	97	1.3156117601405848	1		23214.68237347296	23268.0	17545.0	29373.0	1.3302013E7	2221.8981538157923	-0.9810307390137664	-1080.6891650659056	0.011572626541873469	-0.036190178503872295	1.3795918864341201	1.2553547318278548	-0.6728337295302611	1.098965775534514	5.43757633220613	12.177544971550823	0.46078225567199105	0.8986645718774557
ID203968	203968	3	0.9887718558311462	35.22183187931114	53.96430498427138	0.0	15.0	15	1.346865802923452	1		23234.233333333326	23498.0	15288.0	29572.0	1.394054E7	2620.6904280019885	-0.981062006368273	-918.5548839316383	-0.0047379472830752275	0.005316718859627216	1.4050920173096613	1.3074229367065653	2.8373023547691627	1.074703508605354	5.698998271254484	8.941056818768102	0.8958404736160798	0.971636952998379
ID219846	219846	3	0.9915851950645447	36.438195391948916	54.73004784367148	0.0	223.0	223	1.3389794443554455	1		23002.06554621848	23222.0	15371.0	29106.0	1.3686229E7	2502.6827660898193	-0.9810953133559717	-953.9656725907278	0.0034799387231901867	0.02065447009166613	1.3894336782007901	1.30410113216273	2.8271035319302333	1.0654339942919488	5.632454504951269	9.445172529454968	0.7933919064491057	0.9634146341463405
ID206027	206027	3	0.9796866178512573	36.786023256287486	54.40376083112688	0.0	43.0	43	1.3474273479980585	1		23252.71048252913	23525.0	16432.0	30661.0	1.3974879E7	2508.4130732476924	-0.981170392151391	-966.0679703814002	0.001774408037525378	0.01260868376096477	1.407153869857683	1.3267555530851012	-1.1423552019953873	1.0605976862773492	5.703751397419007	9.49167783635654	0.7955811304407572	0.960768614891914
ID224971	224971	3	0.9896801114082336	36.49251226195992	55.050477580723545	0.0	290.0	290	1.3034807230653136	1		22988.48745519713	23176.0	15740.0	29442.0	1.2827576E7	2520.0915921245655	-0.981173494332245	-950.8240450636079	0.008907312223610218	-0.00411593562235196	1.3535058777765037	1.2526365457546877	-0.2845223941202525	1.080525618036351	5.33776068275128	10.857055354348757	0.569042702540512	0.9159869494290377
ID206538	206538	3	0.9725655317306519	37.12524794718156	54.24609987946888	0.0	50.0	50	1.3541477255877277	1		23223.575907590777	23390.0	16630.0	30630.0	1.4073487E7	2508.0493398102694	-0.9810706782466965	-959.8165950077637	0.011383596824585845	0.018201391012526557	1.4116073676574161	1.2865253915656	-0.7884980480753241	1.097224646254048	5.76078891139321	9.846567935924876	0.7466585846043895	0.9696000000000005
ID216266	216266	3	0.9052632451057434	35.73549381421783	53.556619236742264	0.0	178.0	178	1.0364393877093856	1		23440.200000000015	23026.0	18182.0	30407.0	8321271.0	2830.4814142046916	-0.9808323217546666	-847.5323018461795	-0.01135079187238169	1.1459736273228276E-4	1.1097323580776393	0.9776571114809338	1.4807471257394142	1.1350936284774125	3.3747195768062443	7.451742764908437	0.7637159234297675	0.9607577807848449
ID219338	219338	3	0.9968106150627136	36.18298391315313	54.819232008488946	0.0	217.0	217	1.3440545583578138	1		22957.913188647766	23186.0	15653.0	29963.0	1.375179E7	2576.79550917998	-0.980976083558736	-918.8422141152352	-9.632811103753332E-5	0.004199131911227736	1.3644449306074427	1.3384689807553551	-0.6101868058881204	1.019407210944424	5.675232640431919	9.161606049553054	0.8496700434220874	0.9668016194331982
ID214223	214223	3	0.9782640933990479	35.36273084200202	54.231327952063005	0.0	152.0	152	1.3429284127404286	1		23059.343959731545	23236.0	16012.0	29581.0	1.3743369E7	2388.3837453613514	-0.9811301183250846	-1003.9920341620425	-0.004301189565635745	0.00932055852495362	1.3639620266635382	1.3415659677276037	-1.3006004159942528	1.0166939677024378	5.66572638810288	9.288597103411647	0.8252113836837952	0.9437846397466344
ID223441	223441	3	0.995456874370575	36.21570167260538	55.035817043396754	0.0	270.0	270	1.3440545583578123	1		22966.098993288597	23199.0	15614.0	29506.0	1.3687795E7	2538.941195038697	-0.9810986704243384	-939.0417862586235	-0.009494341407789828	0.0045068461901719694	1.353243492534232	1.3408464409864156	0.5187493627264776	1.0092456907583662	5.675232640431906	9.119616534240556	0.857512339780529	0.9652384801940174
ID216791	216791	3	0.9889081716537476	36.17277985489365	54.18210186478187	0.0	185.0	185	1.3023194927919912	1		23212.520572450787	23327.0	15694.0	29095.0	1.2975799E7	2550.3951375327956	-0.9809167132057779	-935.6723216528422	0.008626547786202875	-0.004906722630301372	1.369143972524927	1.239658417788985	-1.1238693267598112	1.1044526079747745	5.328254430422263	10.995273785467266	0.5538379651572298	0.9396479463537307
ID209110	209110	3	0.9354692101478577	34.57875639292968	52.32600188016824	0.0	84.0	84	1.324208748327418	1		23154.766839378255	23258.0	17468.0	29261.0	1.340661E7	2287.584388566994	-0.9810378102848988	-1047.3468775649578	-0.0011728730046571146	0.004213720253070623	1.3366787923661894	1.2570800190478968	-1.1171596278887748	1.0633203711077837	5.508873224673858	11.051663837497415	0.5667836444524293	0.9554822753503716
ID217814	217814	3	0.9492285251617432	35.56061750539326	54.12010246648198	0.0	198.0	198	1.3547062522048308	1		23078.281713344288	23216.0	16964.0	29416.0	1.4008517E7	2336.0740968948726	-0.9811058195222582	-1025.9699590294094	-0.007218803863251094	0.01223504718358771	1.3684021827443524	1.3396909190197412	3.08843085939934	1.0214312594920172	5.76554203755772	10.556358410101465	0.6501622550067634	0.9491392801251954
ID205012	205012	3	0.9918013215065002	36.09292384971853	54.09009051170383	0.0	29.0	29	1.3513516298403583	1		23202.8839137645	23461.0	15558.0	29472.0	1.3991339E7	2547.985677565647	-0.9810288852931599	-941.8113617297007	0.0011120032348208807	0.004402556761042975	1.4127496749772512	1.30533478446221	-0.3668547168705358	1.0822891504873942	5.737023280570624	9.009251060391058	0.8882170328636657	0.9757477768795473
ID207060	207060	3	0.9829233288764954	36.6679476932011	54.1911834886791	0.0	57.0	57	1.3259214570600326	1		23192.99312714777	23561.0	15524.0	29475.0	1.3498322E7	2597.500678768061	-0.9810655877025952	-925.2888696629486	-9.938399554440909E-4	-0.016827476886474194	1.3561486085667347	1.338001955237035	-0.18175826831609934	1.0135625013541067	5.5231326031674035	8.603177153505154	0.937729551559498	0.9830795262267349
ID205534	205534	3	0.9876049757003784	35.79690346384775	54.19059918441223	0.0	36.0	36	1.3440545583578138	1		23226.06197654941	23434.0	15802.0	30228.0	1.3865959E7	2572.3756310251533	-0.9810441715659799	-934.5810744042923	0.008677733421857148	0.008495063175711486	1.3903732142117573	1.3217312552932718	-0.36875114060655134	1.0519333704515106	5.675232640431919	9.39933684134489	0.8072333682063566	0.9536741214057505
ID215262	215262	3	0.8831833600997925	35.59386557021154	52.56152779109814	0.0	165.0	165	0.922110341133673	1		24308.035587188624	23692.0	19927.0	31103.0	6830558.0	2736.242779566358	-0.9798640690238194	-864.6081986821471	-0.0023507436776706086	0.004856425448519396	0.9898856964389428	0.8828920965285934	0.64862958318428	1.121185363795908	2.671256904457899	6.478118073031105	0.7998854609601819	0.9366666666666674
ID223973	223973	3	0.9968172907829285	36.379842667578316	55.083849493032	0.0	277.0	277	1.3547062522048288	1		23028.904448105477	23372.0	15559.0	29033.0	1.3978545E7	2599.0234052085357	-0.9810980327484765	-919.8107510664805	-0.00583568512223808	0.001740674693754693	1.3746562222301804	1.3419408897155538	0.8392349954987095	1.0243791159248163	5.765542037557704	9.397486343123504	0.8204017923805188	0.9558707643814028
ID220900	220900	3	0.967228353023529	37.14904402444216	54.784677763754765	0.0	236.0	236	1.3669361012236934	1		22949.980551053515	23171.0	16409.0	29192.0	1.4160138E7	2396.898219427861	-0.9811278413529352	-995.5584108051322	-0.008127966207735256	0.009665758224980385	1.3947437330416343	1.3568898808804353	2.890248968341102	1.0278975123144387	5.8701108131770665	9.031719014825164	0.904305824567281	0.9786053882725829
ID209643	209643	3	0.8668313026428223	36.30201792005042	53.086275215642594	0.0	91.0	91	1.0053168596819357	1		24011.549253731355	23263.0	18879.0	33499.0	8043869.0	3336.4516905008295	-0.9800861248688583	-708.3922450287957	0.004542282763517761	-0.009424433557305763	1.1107803263319087	0.9313208755252731	-1.1421086678023429	1.1926934695900797	3.175088277896582	7.30418975244812	0.7478621859067323	0.9316596931659697
ID207592	207592	3	0.9886078238487244	36.82350160872294	54.201113604810516	0.0	64.0	64	1.3507917161515859	1		23171.46357615891	23455.0	15556.0	29607.0	1.3995564E7	2517.259370816729	-0.981060328819588	-953.6275189712848	0.01681631737546388	0.01977355106113899	1.3860588058819463	1.3648228959808004	0.1210519994788386	1.0155594619372832	5.732270154406101	9.250541040374632	0.8417870599963597	0.960956175298805
ID202989	202989	3	0.9830164313316345	36.01968048877158	53.85199177152382	0.0	2.0	2	1.3647206441740567	1		23252.766612641815	23492.0	16042.0	30301.0	1.4346957E7	2571.2614792728814	-0.9810309023883995	-935.3936152270348	-0.003915951879348489	0.01167579986727301	1.4293164880393474	1.3206766780888886	-0.459959244787686	1.0822607166105698	5.851098308518998	9.336010957144287	0.8435766568638008	0.9746634996041169
ID222445	222445	3	0.9802588820457458	36.3268726848457	54.47167091091397	0.0	257.0	257	1.3479886591442554	1		23012.21227197347	23214.0	15919.0	29640.0	1.3876364E7	2504.9386623975565	-0.9810548625280076	-951.4518280176968	-0.0030557549703023757	0.004723424496690983	1.404939846107374	1.3085437563028128	2.7256629434911965	1.0736666919545135	5.708504523583529	9.29657586888386	0.8300154524888195	0.9638844301765649
ID221932	221932	3	0.9851464629173279	36.18058285144888	53.888400335971426	0.0	250.0	250	1.3591662025486102	1		22967.43185550083	23128.0	15985.0	29813.0	1.3987166E7	2514.183533705248	-0.9810517276438827	-945.9490444778332	0.00300363509669974	0.003235920206459839	1.408006508026371	1.322509137986531	-0.3667615505822366	1.0646478482334016	5.803567046873839	9.245717715531478	0.8531464946328582	0.9606608969315495
ID211699	211699	3	0.9794754385948181	36.79111641952561	54.663332129070334	0.0	118.0	118	1.3547062522048297	1		23190.95551894563	23428.0	16381.0	29751.0	1.407691E7	2409.2553728929506	-0.9810122159075592	-994.6400283516928	0.002417610177444351	0.006169229244235507	1.3656968986876763	1.348823793500734	-0.7173384263276165	1.012509495508787	5.76554203755771	9.446550457137217	0.8119018103447901	0.957379636937648
ID212210	212210	3	0.9774910807609558	35.351520775190934	54.1371454744317	0.0	125.0	125	1.3479886591442545	1		23207.50083194674	23469.0	16494.0	28915.0	1.3947708E7	2408.6719377593354	-0.9811000208125915	-1000.3055454595959	-0.004178169848164604	0.01651458455000982	1.364737387841765	1.3552098208921262	0.4555927092223684	1.007030326081438	5.708504523583521	9.37552654551802	0.816095302354646	0.9577352472089309
ID212722	212722	3	0.9832311868667603	34.891874057225834	53.692095475444866	0.0	132.0	132	1.3463040236277197	1		23194.337815126073	23362.0	16882.0	29045.0	1.3800631E7	2424.068332640753	-0.9811580630813638	-996.5074444603183	0.0056653441158814296	-0.012812774858409677	1.4247917757450415	1.2982931530381663	-1.294649572709993	1.097434560454126	5.69424514508996	9.148645702005682	0.8549336399783413	0.9576338928856913
ID210672	210672	3	0.9176996946334839	35.04249521829571	53.754033354379374	0.0	104.0	104	1.291235721077117	1		23194.329710144928	23377.0	17686.0	29426.0	1.280327E7	2269.9679067395427	-0.9810218720132257	-1056.3733198575464	0.04123202175084504	0.029672819049678563	1.3432072120238436	1.259734987473305	-0.5711519518194625	1.066261733920689	5.237945033296443	10.053589987133003	0.6512210970855282	0.9237217099748534
ID218864	218864	3	0.8980918526649475	36.257593317702025	54.38890574521011	0.0	211.0	211	1.1486110160726188	1		23310.835240274606	23351.0	17099.0	28629.0	1.0186835E7	2457.022401787113	-0.9808967932031087	-974.3068411539176	-0.005589780650734101	-0.005860730773219074	1.310044408071529	1.0159729158437851	2.387276297549974	1.2894481611092081	4.144726015457817	10.487212874755416	0.4735714625029239	0.858267716535433
ID211191	211191	3	0.8742783069610596	35.17069926253859	52.009994903333514	0.0	111.0	111	0.9080567390874363	1		23492.51291512916	23201.0	19041.0	28819.0	6366471.0	2592.742816018929	-0.9807471998561451	-923.1307219378889	0.003747884188551669	0.010359777801396595	0.9814849820786342	0.7945812328196415	0.5386329107865622	1.2352229596409523	2.5904537596611346	8.049795744888993	0.5023610817542765	0.8876221498371343
ID215799	215799	3	0.9638878107070923	35.79663916961041	53.81862026912447	0.0	172.0	172	1.3115805480720935	1		23177.79858657246	23265.0	17080.0	30493.0	1.3118634E7	2474.2212387177283	-0.980884184694806	-961.3655516742018	0.013697756697936287	0.0014843651116645269	1.4023468610547252	1.2395586790071031	-0.8033300364360223	1.1313275319713114	5.404304449054505	10.971488995379861	0.5641810920951371	0.9304418985270044
ID224501	224501	3	0.9860790967941284	36.55640369961319	55.2281058138866	0.0	284.0	284	1.322493821536241	1		23025.926956521733	23290.0	15388.0	29115.0	1.3239908E7	2528.4067813147103	-0.9810230909930645	-941.5728482566693	-0.008334005344611489	5.452555936607268E-4	1.381972158367579	1.3035011345025802	2.5470955351282827	1.0602001960626937	5.494613846180298	9.67222798175228	0.7380639463142902	0.9383116883116883
ID221428	221428	3	0.9805002808570862	36.47787820164787	54.35886434477114	0.0	243.0	243	1.3384143548834095	1		22985.638513513517	23265.0	16256.0	28515.0	1.3607498E7	2478.4945503834983	-0.9811128709791411	-963.4997933798667	-0.0037690272363660174	0.0022465285909807134	1.3590975911889456	1.339831782678523	1.3035607233077455	1.0143792741443312	5.627701378786754	9.459867512842282	0.7902614561962589	0.9517684887459813
ID208123	208123	3	0.9619801044464111	36.66433603111684	54.08901945703149	0.0	71.0	71	1.351911311632769	1		23169.310231023108	23334.0	16876.0	29847.0	1.4040602E7	2326.6757251589484	-0.9810497686951419	-1031.0595899877933	-0.005276791362083017	0.006541751601226989	1.386236215271089	1.32775019002144	-0.3078637530268492	1.0440489677118439	5.74177640673513	8.949169736256797	0.9009291726073415	0.9757673667205172
ID208634	208634	3	0.8929486870765686	36.12375442515954	53.523825099236504	0.0	78.0	78	1.0239561341052912	1		23616.686046511637	23292.0	18453.0	30482.0	8124140.0	2896.721809607148	-0.9805771950484539	-823.2125877772078	-0.006676028173240123	-2.6279841798433206E-4	1.0849141634843242	0.9787380173174951	1.0043664507158856	1.108482703530649	3.2939164320094734	7.188460800587059	0.8010333967655228	0.9493150684931511
ID218371	218371	3	0.9468376636505127	35.478897631023806	53.23057217515061	0.0	205.0	205	1.3299091997694092	1		23118.025641025626	23383.0	16953.0	28332.0	1.3524045E7	2330.0226021213202	-0.9810291726339404	-1026.162767448977	-0.008683105842485253	0.008763115355670559	1.367722826513463	1.3153156085315953	1.1295872683073493	1.0398438349259571	5.5564044863190185	9.21969103558159	0.8214307988485083	0.9581967213114749
ID222978	222978	3	0.9135220050811768	36.79326453803866	53.39936225129776	0.0	264.0	264	0.9901528404200349	1		23473.061538461523	23109.0	18459.0	29552.0	7628745.0	3022.668005710277	-0.9807496406925993	-791.2771079675417	0.013093310986833029	-0.030319116205996918	1.0191013949091967	0.9960213710605256	-0.9829735792991532	1.0231722175038236	3.080025754606262	6.818538672386745	0.8324949275616612	0.9487554904831628
ID217349	217349	3	0.9160799384117126	35.30787839776189	54.04612677728604	0.0	192.0	192	1.3547062522048294	1		23116.74049586778	23275.0	17303.0	29904.0	1.3985628E7	2303.0794322575666	-0.9810362087269499	-1038.502501211545	-0.002766653074483165	0.01052702800401675	1.4123366723075432	1.3065817990098345	1.5875880805923301	1.0809401090523785	5.765542037557708	9.416020201982844	0.8171753238202688	0.9588932806324111
ID213770	213770	3	0.895484983921051	34.9144358531636	53.86588386161709	0.0	146.0	146	1.191921162866542	1		23392.173076923085	23421.0	18066.0	29438.0	1.0947537E7	2203.8891742699248	-0.9808063727394659	-1084.768424102229	-0.018936405903058704	-0.011941624832092013	1.141536910867611	1.0513924821764766	-0.7769401988794133	1.0857381332083784	4.463185468480353	15.953938856215665	0.22035299202116038	0.7799003322259123
ID203529	203529	3	0.9897861480712891	35.49879076676913	53.61365802440128	0.0	9.0	9	1.3287710658854746	1		23275.02905982907	23576.0	15847.0	29343.0	1.3615892E7	2551.374510195901	-0.9810395436178819	-944.0255350650312	-0.003971357379873746	0.0022096182219273823	1.3848189870188592	1.2935442152622736	2.612468245597013	1.07056177182013	5.54689823398998	8.846547392494415	0.8906610191580623	0.975752508361204
ID204041	204041	3	1.0	35.89549097437903	53.802202480031724	0.0	16.0	16	1.3429284127404286	1		23246.406354515027	23562.0	15250.0	29567.0	1.3901351E7	2636.3511654871118	-0.9810609901927165	-913.5268168999296	-0.001825241956731534	0.018219005007987236	1.3915032073731206	1.3299494319491267	-0.2562666533608419	1.0462827938756911	5.66572638810288	9.049452418476177	0.8694024501764107	0.962066182405166
ID220425	220425	3	0.9865077137947083	37.10395124574059	54.25037043585499	0.0	230.0	230	1.3372834595780685	1		23050.414551607464	23306.0	15674.0	29450.0	1.3622795E7	2526.1573744321754	-0.9811936942161289	-952.1373208996292	-5.496362871389939E-4	0.008653737909568195	1.3615649784380888	1.3295208676141044	-0.1054218336395743	1.0241019991521376	5.61819512645773	9.054804934954396	0.8610898795389944	0.962540716612378
ID225551	225551	3	0.9222249984741211	37.51686536971774	54.35492509550693	0.0	297.0	297	0.9985215495545166	1		23443.12462006078	23124.0	18110.0	29928.0	7712788.0	2928.1704528401183	-0.9805597806131139	-807.6478700281883	0.01461281770427183	0.00778629002691524	1.08781495286875	0.9596954143925136	0.6487502757603979	1.1335002090817907	3.132310142415945	6.988637574342909	0.8059156382154331	0.9564586357039179
ID206606	206606	3	0.9796268939971924	37.20232932364014	53.73475275922711	0.0	51.0	51	1.3344520283692713	1		23249.451612903205	23514.0	16028.0	29389.0	1.3693927E7	2505.033783181895	-0.9810113938437746	-958.9811854299566	0.02444567591148482	0.014926073268965986	1.3949484403565038	1.332939174475892	-0.5154724111670083	1.0465207018204665	5.594429495635139	9.120848243637914	0.8450749129709911	0.9655455291222312
ID204557	204557	3	0.9790815114974976	35.80258277564725	54.17359561931678	0.0	23.0	23	1.3361516071031012	1		23202.452542372874	23421.0	16019.0	29898.0	1.3689447E7	2613.5136742034083	-0.9810346174758856	-918.4633642204806	0.0010828767108937386	8.742849605591663E-4	1.3908940513259191	1.3025622654383922	-0.5854724799631481	1.0678138682743108	5.608688874128702	9.020522313765497	0.8661793846446904	0.9640522875816996
ID209174	209174	3	0.8756783604621887	35.50378665939079	52.535258858831185	0.0	85.0	85	0.9677430459512382	1		23559.501618122988	23565.0	18894.0	28819.0	7279886.0	2762.367068699891	-0.9807038672877405	-866.9265772320158	0.002557545702968037	0.004887418652093624	1.0016167423544708	0.9476513086474712	1.2221205601901468	1.0569465089263914	2.9421850958353017	6.426911111004045	0.8951076493526825	0.9763406940063094
ID214806	214806	3	0.9609370231628418	35.079375469577	53.65717958262848	0.0	159.0	159	1.3150366292889928	1		23138.720767888302	23288.0	16815.0	29549.0	1.3258487E7	2374.914791744529	-0.9811782480960489	-1015.8022619333616	0.01834107622004131	0.027233231491367988	1.4069676400409963	1.268398187009204	2.474781834032775	1.10924759626039	5.432823206041591	9.765692665435106	0.7158620362862175	0.9438480594549962
ID219931	219931	3	0.9711667895317078	36.40708983069206	54.6361222185979	0.0	224.0	224	1.3625015847480972	1		22997.36215334423	23133.0	16046.0	29423.0	1.4097383E7	2437.411505215078	-0.9810985479306731	-979.482377788884	-0.0039769848589039335	0.005158346798423066	1.4023935127475975	1.3451115929412034	0.04984095379378447	1.0425852547156642	5.832085803860938	8.902802595856533	0.9246561900505403	0.9792498004788509
ID206105	206105	3	0.9712011218070984	36.74143693867706	54.18499962082243	0.0	44.0	44	1.3735610322843173	1		23260.123397435927	23453.0	16492.0	30702.0	1.4514317E7	2533.603090854564	-0.9810636080537146	-951.2690389026307	0.00562842782839894	0.014082776352217588	1.4274951502170217	1.3574519717798483	-0.9067890058629521	1.0515990104204829	5.927148327151249	9.206547879348554	0.8787433014561138	0.9696734059097981
ID205087	205087	3	0.987547755241394	36.33260870516784	53.975866974302065	0.0	30.0	30	1.340108908448603	1		23217.941077441104	23496.0	15682.0	29759.0	1.3791457E7	2548.3836516471893	-0.9810728251739359	-944.5051770314504	-3.783034412219079E-4	-0.015845816679930833	1.3954709082890555	1.3197278507486057	-0.6586508379651353	1.0573929371100907	5.6419607572803026	8.882919764235211	0.898521444164623	0.9777594728171334
ID223519	223519	3	0.9917703866958618	36.908807042337926	55.341826107105796	0.0	271.0	271	1.3418013219730542	1		22949.816360601002	23116.0	15391.0	29515.0	1.374694E7	2514.0400176543194	-0.9811046849567003	-947.977951136825	-0.02178816270632198	-0.011599863557549524	1.378878151214451	1.3431754923923336	0.026039237805881577	1.0265807848820465	5.6562201357738395	9.238407477126255	0.8328023464684782	0.9589041095890406
ID207134	207134	3	0.9968246221542358	36.422292118635625	54.01058716023165	0.0	58.0	58	1.3446172774774463	1		23202.47068676715	23471.0	15351.0	29801.0	1.3851875E7	2590.2932249398896	-0.981082979328907	-929.1124969618398	-0.007695803944579913	0.003887493502900268	1.3940942706033226	1.3061080815631338	-0.5344297107923288	1.0673651670043172	5.6799857665964275	8.965932965816544	0.8879042533404521	0.9731270358306183
ID225052	225052	3	0.9869472980499268	36.96614146302581	55.20490416628594	0.0	291.0	291	1.3440545583578118	1		22924.76755852841	23150.0	15753.0	28744.0	1.3709011E7	2425.0872034228837	-0.9810798428361891	-980.363626860929	-0.004459287569039254	-0.0034726772535239136	1.3713441168037275	1.3229766277804682	-1.462601701260018	1.0365595944838455	5.675232640431902	8.935656060718083	0.893183403356849	0.971521562245728
ID219425	219425	3	0.9917609691619873	36.280319905149334	54.78010037981381	0.0	218.0	218	1.3253508000690826	1		23090.458477508655	23355.0	15684.0	28820.0	1.3346285E7	2548.2320025514728	-0.981030102708169	-937.2186898028147	-0.007939997144644429	0.03250037762911156	1.3730264208377334	1.2926548100587831	2.289946496491567	1.0621756173059809	5.518379477002893	9.252101104604872	0.810103830929639	0.9691151919866445
ID216871	216871	3	0.9478603005409241	35.19173342088758	53.91822981115956	0.0	186.0	186	1.2906497279808729	1		23151.585454545457	23376.0	16662.0	28840.0	1.2733372E7	2362.109040128447	-0.9811892139610795	-1022.4842176148683	0.022848158079983773	0.004785319270972423	1.3456758227295742	1.2172153464096191	-1.1307437137197522	1.1055363594444243	5.2331919071319355	10.790112710439356	0.5648388533069291	0.9213389121338915
ID205606	205606	3	0.9951516389846802	36.05074442454244	54.18964339926343	0.0	37.0	37	1.3479886591442558	1		23222.16749585407	23477.0	15895.0	30336.0	1.4002967E7	2579.153299244063	-0.980996846306849	-929.6030133128834	-0.0010181950738172435	0.009025026388040648	1.408173635638578	1.2901512199991683	-0.4675744938894989	1.0914795210126498	5.7085045235835326	9.417609714124618	0.8088180540111751	0.9546899841017491
ID217893	217893	3	0.8933030962944031	37.32289801467759	53.90317463592506	0.0	199.0	199	0.9606819970994481	1		24012.40849673205	23423.0	19523.0	30445.0	7347797.0	2761.763171633271	-0.9801897969592192	-860.4002647878846	0.003909745670452898	-0.025842488576102465	1.1378815921273153	0.7947732837242996	0.6741705024012292	1.4317058907607132	2.8994069603546655	7.86961251824449	0.5883182798729052	0.9104477611940298
ID214308	214308	3	0.9706398248672485	36.52673266244429	54.79740604154152	0.0	153.0	153	1.3429284127404282	1		23112.04690117254	23378.0	16874.0	30340.0	1.3797892E7	2396.764775078759	-0.981033854593524	-997.5804085293637	-0.002720868022762363	-0.010792487005929746	1.400481577705292	1.3126556174025181	-0.8265262484247138	1.0669070844922477	5.665726388102876	9.181461908190938	0.8445819351591404	0.9620661824051655
ID221999	221999	3	0.9865095019340515	36.2396802868185	53.928137962129114	0.0	251.0	251	1.3361516071031	1		22995.17089678511	23198.0	15717.0	29902.0	1.3590146E7	2546.5678922948077	-0.980999208557128	-932.4130517051909	0.03832965344201246	0.029173165479246723	1.3588566701337108	1.2830086012135473	-0.46483120394222444	1.0591173503033586	5.608688874128692	10.356053367694992	0.6571774514317158	0.9554655870445344
ID215340	215340	3	0.9608033895492554	35.68198690937431	54.27816252641803	0.0	166.0	166	1.3327502822635355	1		23087.330494037473	23193.0	16725.0	29255.0	1.3552263E7	2392.193130267404	-0.9810384956942005	-998.6670867656668	-8.808436145167001E-4	0.009696164233784204	1.367649613143756	1.32245410906089	2.493966662665824	1.0341754800965917	5.580170117141602	9.545253382923548	0.7696306949822003	0.9302694136291598
ID212279	212279	3	0.9622581601142883	34.790458807285994	53.384125857737516	0.0	126.0	126	1.3156117601405835	1		23119.921328671335	23382.0	16548.0	28331.0	1.3224595E7	2405.2433017389435	-0.981151108733847	-1000.7081195476023	-2.2586288646183152E-4	0.001742872801766731	1.3589907364393539	1.2938177918189047	0.5803590356574876	1.0503725833981818	5.43757633220612	9.37762377842663	0.7770153887995714	0.9400164338537376
ID220983	220983	3	0.9917853474617004	36.756830787951806	54.976316850684434	0.0	237.0	237	1.3507917161515843	1		22829.96345514951	23086.0	15532.0	29555.0	1.3743638E7	2564.259316499845	-0.9812031950526069	-929.4974203059095	-0.006281687701391112	-0.01254749770659901	1.3879799877371382	1.3361855140883996	0.339514633783151	1.0387629360613708	5.7322701544060894	8.925940015403249	0.9041252247691454	0.9702333065164918
ID224055	224055	3	0.991044819355011	36.941722074465474	55.37882723651273	0.0	278.0	278	1.331046360472916	1		23012.28888888887	23246.0	15481.0	29693.0	1.3462189E7	2579.6695180240085	-0.9810436722866438	-923.3362238407865	0.0100171307853959	0.008415024451751763	1.4113088039750463	1.3149804539025212	-0.19338465268967547	1.0732545870067098	5.565910738648039	10.045341890350109	0.6931331281896309	0.9338118022328549
ID222516	222516	3	0.9730981588363647	36.397795326119464	54.49888803557997	0.0	258.0	258	1.3468658029234533	1		23021.136666666647	23172.0	16166.0	30136.0	1.3812682E7	2496.9214677309287	-0.9811601740639643	-960.317628099526	-0.0026948889635976148	0.006927924544435116	1.4100859391545857	1.3038810135471133	-0.4845410823882773	1.0814529274558187	5.698998271254497	9.387710929409886	0.8126227432669254	0.9646017699115043
ID203066	203066	3	0.9813888072967529	36.26747789221327	53.92486535685735	0.0	3.0	3	1.3344520283692722	1		23247.678023850094	23476.0	16427.0	30219.0	1.3646387E7	2505.560655462612	-0.9811801354068012	-967.4686693650731	-0.003632524690223019	0.009813446790072157	1.4041304336391516	1.2788328367261321	-0.8076215258046398	1.097978088546574	5.594429495635146	8.912364081231278	0.8850745025635549	0.9735318444995862
ID218938	218938	3	0.9956401586532593	35.99905763850568	54.706468307126805	0.0	212.0	212	1.3167612682324368	1		23429.183246073313	23243.0	16214.0	30325.0	1.3424922E7	2840.9149552205427	-0.9807383658011544	-839.8252847488194	0.006573404818313013	0.0026536882717902634	1.35711720602535	1.289846125388843	2.250893243207703	1.0521543456326834	5.44708258453516	9.346830526691805	0.7835109803995901	0.9471074380165285
ID221498	221498	3	0.9699547290802002	36.47381151775766	54.18615476331488	0.0	244.0	244	1.3625015847480975	1		23005.892156862767	23187.0	16458.0	30283.0	1.4079606E7	2469.67987843265	-0.9810958251316977	-966.9012320718082	-0.005138403898849786	-0.0011129847558996224	1.417390919772706	1.326905906929552	2.7777596557499336	1.068192486272471	5.832085803860939	9.502809879347677	0.8115769199669176	0.960093896713615
ID209721	209721	3	0.8872643113136292	35.165097430932725	52.496958436606384	0.0	92.0	92	1.0276434205569922	1		23433.173410404634	23178.0	18220.0	30321.0	8107878.0	3087.509454351716	-0.9807889572731195	-774.9566966476186	0.006349589617708546	0.008826448181455004	1.0791581157636303	1.0131415607779262	1.3295148342840049	1.0651602476311546	3.3176820628320542	7.077268735574366	0.8323639360088483	0.9694444444444449
ID210744	210744	3	0.9749942421913147	35.1368866325769	53.86894713495945	0.0	105.0	105	1.3440545583578118	1		23199.14524207014	23426.0	15896.0	29839.0	1.3896288E7	2464.327933633873	-0.9809948488664244	-971.8491944786614	0.007799010152693049	0.007610952058952974	1.4102826327971785	1.2999838416058045	-1.123496610257057	1.0848462785930688	5.675232640431902	9.525760263771586	0.7859487692979875	0.9328124999999999
ID212792	212792	3	0.935448408126831	35.02840070532184	52.605917798806864	0.0	133.0	133	1.2324848545268257	1		23308.714285714297	23389.0	17823.0	29219.0	1.1747592E7	2332.209016434047	-0.9808860175527324	-1025.765775783535	0.05573275760551922	2.2240083026768293E-4	1.225666611646888	1.1979242702282809	0.12522831267385895	1.0231586771451926	4.772138669173901	13.910404138229202	0.3099155899998612	0.8544680851063832
ID211262	211262	3	0.9236594438552856	35.570201380116956	54.21023431150714	0.0	112.0	112	1.3144612467940306	1		23235.492982456122	23316.0	17394.0	29114.0	1.3244231E7	2296.3943734863656	-0.9812297295530829	-1057.8779886018986	0.03549094355898784	0.004282383610455429	1.31551575471619	1.2748578683903808	-0.5773331905823071	1.0318920934905027	5.428070079877094	11.359426683057306	0.5286186538424698	0.9322448979591833
ID213310	213310	3	0.8624842762947083	34.773741129531814	52.68056055000831	0.0	140.0	140	1.200143587292334	1		23197.079664570207	23348.0	17656.0	28585.0	1.1065007E7	2338.1648449969734	-0.9809696912082944	-1022.8169985492618	0.027046962144079142	-0.016662468868776786	1.2500665296856963	1.1482756218787025	-0.5664300598451859	1.088646755071272	4.524976108619083	11.559083828741624	0.42557815541910077	0.8256721595836942
ID207677	207677	3	0.9711984992027283	36.765419782697144	54.396468986630126	0.0	65.0	65	1.3479886591442545	1		23166.755407653887	23394.0	16335.0	30074.0	1.392322E7	2462.6677915913756	-0.9810642768218438	-974.7762625952334	0.003454670509174453	-0.0027361349838571753	1.4148873923008358	1.2974632724366857	-0.7122298392008165	1.0905028468695095	5.708504523583522	8.906569530168	0.9042974127784964	0.9804081632653061
ID211773	211773	3	0.9829378128051758	36.17618813560299	54.55195172110776	0.0	119.0	119	1.3299091997694101	1		23197.18803418805	23308.0	16836.0	29608.0	1.3570355E7	2381.4657220146046	-0.9809872708239383	-1005.1709153287785	0.0016225348784304477	0.019913843021806724	1.3542154250866565	1.3305703542731813	0.5086661923631475	1.0177706280149246	5.556404486319025	9.578670671397246	0.7610150291107576	0.9511798209926774
ID224572	224572	3	0.9957889318466187	36.42288655325074	55.22921612205519	0.0	285.0	285	1.3367176531387017	1		23005.663837011874	23241.0	15337.0	29317.0	1.3550336E7	2495.9761840394335	-0.9811074436530213	-957.3046591607458	0.01745988915715698	0.010617871539910357	1.362878891179269	1.3065649590276822	-0.749773307525062	1.0431007519086495	5.613442000293198	10.117673208285906	0.6890929517017395	0.9425379090183564
ID215872	215872	3	0.9542306065559387	35.567202408930285	54.40285406694706	0.0	173.0	173	1.3219216848789086	1		23124.17962003454	23138.0	16367.0	28733.0	1.33889E7	2369.389954525883	-0.9809803434466596	-1006.7402256417995	0.019932574076134107	0.024128274762112562	1.3892281615266904	1.2444092271165754	-0.788672669736634	1.116375651396989	5.489860720015801	10.697176062295798	0.60288281243934	0.9405537459283388
ID208196	208196	3	0.9901754856109619	36.768856112990036	54.414982322057554	0.0	72.0	72	1.3367176531387024	1		23144.28135593221	23404.0	15889.0	30035.0	1.3655126E7	2535.0432690021166	-0.9810514165407644	-945.3733158405224	0.001919583902571993	-0.0028629937086743	1.3756674940005207	1.305479628982954	0.07968291014882256	1.0537640446157304	5.6134420002932055	9.376285784231147	0.8023750798040684	0.9578264395782646
ID204109	204109	3	0.9681411385536194	35.81700707575532	54.1924125525489	0.0	17.0	17	1.3524707618167138	1		23220.762852404638	23485.0	16402.0	30312.0	1.400212E7	2487.1818750441225	-0.9810308923057929	-965.6832884275356	-4.2788577754398414E-4	-0.0047750902146317924	1.394850078917502	1.3166236544762324	-1.0013411010113853	1.0594144151787923	5.746529532899659	9.428108803085768	0.8123933046228573	0.9618138424821
ID225619	225619	3	0.9317420125007629	36.38899111424815	54.64931308930517	0.0	298.0	298	1.2257145993685181	1		22990.248987854233	23102.0	17231.0	28720.0	1.1357183E7	2372.8482454407967	-0.9811642448638189	-1009.3978698939034	-0.004512755030493576	-0.10546494066242147	1.2579167187546292	1.126515058317324	1.012954918582023	1.1166443887874697	4.719854281364236	15.36300087554286	0.2512964445454746	0.8106122448979599
ID208720	208720	3	0.8941619396209717	36.140940033326544	53.49131337086894	0.0	79.0	79	0.999278865969452	1		23581.948484848483	23318.0	18232.0	30201.0	7782043.0	2913.585208353289	-0.9805607009137315	-816.5369460436797	0.010546510682867752	0.0065305598229953785	1.0505319181365143	0.9809084528067393	2.393203331147715	1.070978555777103	3.137063268580452	7.112724666837179	0.7792218942775913	0.9428571428571433
ID213840	213840	3	0.9453194737434387	34.59373588536739	53.45412971289479	0.0	147.0	147	1.3619462549574528	1		23142.83006535948	23382.0	16522.0	29898.0	1.4163412E7	2396.7420133938613	-0.9810825856214791	-1001.5415316056616	-0.004624955985430133	0.0034649116347172664	1.4102799930624357	1.3259998226733505	-0.8821074242079784	1.0635597146756535	5.827332677696418	8.860259955311545	0.9327961571558417	0.9863234111021723
ID218452	218452	3	0.9853636026382446	36.16584503713171	54.34850312485623	0.0	206.0	206	1.3491105808192358	1		23084.455149501664	23307.0	15758.0	30094.0	1.3896842E7	2580.857627222986	-0.981109916661428	-929.1147791679668	0.009416166517890828	-0.002070685260555923	1.4155269359473366	1.319665092648968	-0.26953978218880514	1.0726410388759657	5.718010775912561	9.44655045713723	0.8052084730789626	0.9593301435406691
ID203609	203609	3	0.9792032241821289	35.062986545001465	53.60350207541035	0.0	10.0	10	1.329909199769407	1		22861.25	23129.0	15346.0	29551.0	1.335097E7	2570.0055874557997	-0.981118609437824	-924.4500252065967	0.00847899746145773	0.002440664228773855	1.3725291616226516	1.3113284269506031	-0.25129075370130144	1.0466707907906536	5.556404486319	9.242891423555804	0.817312261818729	0.9597701149425287
ID206169	206169	3	0.9752885103225708	36.950595969400815	54.29949071209023	0.0	45.0	45	1.3429284127404293	1		23253.254208754217	23475.0	16203.0	31045.0	1.3812433E7	2628.874377646768	-0.9810747236005252	-917.0726829509191	-0.003277564934249705	0.009092735363871337	1.3704339930311304	1.3389405180434535	-0.8102731778825195	1.0235211904959731	5.665726388102884	8.985770620296726	0.8817689569314267	0.9738562091503266
ID216408	216408	3	0.9635125994682312	34.64602423554028	52.71323195178336	0.0	180.0	180	1.326491868554288	1		23171.079310344812	23293.0	16922.0	29683.0	1.3439226E7	2325.4466669766675	-0.9810723996502962	-1032.940667805554	0.0175473012592994	-0.01694206739408878	1.4016722092457907	1.2846467717696612	2.1902110588998926	1.0910954201947056	5.527885729331927	10.591078030439341	0.6192821830604727	0.9215530903328051
ID223064	223064	3	0.9104803800582886	36.95206374904925	54.370479083527705	0.0	265.0	265	1.2935770389038768	1		23234.525270758128	23215.0	17824.0	29050.0	1.2871927E7	2382.731420822022	-0.9808942743557941	-1001.2611597606862	0.053338133227724654	-0.061781814597949306	1.2710340609727864	1.1684586281148837	0.43506791328487027	1.087786961720152	5.256957537954514	16.844668006446536	0.2328195371142587	0.8481595092024528
ID206685	206685	3	0.9747662544250488	36.77472465415711	54.10170024271484	0.0	52.0	52	1.3507917161515854	1		23172.6832504146	23473.0	17031.0	30038.0	1.3973128E7	2544.5868662257963	-0.9810604809902843	-943.4434552793562	0.0032849367124390574	0.004957229487110454	1.392550986739297	1.3422418618995302	2.5332557025691487	1.0374814154347485	5.732270154406097	8.941021483848195	0.901077690200713	0.9757281553398056
ID217437	217437	3	0.994784414768219	35.24218847354579	54.02307143263953	0.0	193.0	193	1.3558226151896653	1		23120.881188118812	23213.0	15716.0	29677.0	1.4011254E7	2491.9535943590367	-0.9810349705366834	-959.8986792832824	-0.002815308854933746	0.005261022277176371	1.4064711893739292	1.3186420804630021	-1.2712104625907767	1.066605722820622	5.7750482898867395	9.489632169732783	0.8058732241660523	0.956692913385827
ID223587	223587	3	0.9918211698532104	36.77821058086463	55.25990619462637	0.0	272.0	272	1.3574954382999131	1		22981.84983498352	23174.0	15424.0	29665.0	1.3927001E7	2543.9902493884383	-0.981209194553395	-943.4431791465784	-0.005241245088385965	0.00862789846577023	1.4096744676279145	1.3289761364230868	-0.057557607178407424	1.060722182282389	5.789307668380278	9.244648169159094	0.8512472450923739	0.9636075949367093
ID204642	204642	3	0.9838452339172363	35.68036548195522	54.17136774710276	0.0	24.0	24	1.3304779016127088	1		23197.5976027397	23525.0	15734.0	29841.0	1.3547397E7	2669.0270885430805	-0.9810762470139962	-901.1882390451415	-0.001933875183977357	-0.0023927227231679304	1.373835403724965	1.2975860097740026	-0.2749101408643287	1.0587624969571323	5.561157612483541	9.021488653509104	0.8586549016168621	0.9661436829066886
ID210273	210273	3	0.9875295162200928	35.19970865979014	54.03750227176742	0.0	99.0	99	1.319057279162231	1		23131.357019064093	23312.0	15986.0	28684.0	1.3346793E7	2403.960973455982	-0.9811641673380639	-1002.4449910113074	0.017358059249776635	0.014814274477185174	1.3552028889885972	1.2956671383044684	-0.8353484200524465	1.0459498808945933	5.46609508919321	9.113959674221702	0.8269377939928385	0.96234309623431
ID214881	214881	3	0.9587774276733398	35.06765513966953	53.879535081255604	0.0	160.0	160	1.3389794443554446	1		23110.95270270268	23300.0	17160.0	29279.0	1.3681684E7	2368.6317184664526	-0.9810879200678021	-1012.322611335601	-0.002568889219160457	0.004668549748601766	1.369953363207529	1.3219906571288544	0.2521361223127113	1.0362806694737476	5.632454504951261	9.013055923970223	0.8712913951123074	0.9713114754098359
ID207204	207204	3	0.9793128371238708	36.487592528149065	54.12012905239606	0.0	59.0	59	1.3270620348684117	1		23164.737113402065	23513.0	16253.0	28906.0	1.3481877E7	2476.216247267787	-0.9810083665017058	-966.4495616169056	0.009517182101684006	-0.0016840960397831151	1.3765685366871094	1.2953776178164547	-0.2538149363778483	1.0626774137162518	5.5326388554964385	9.31367121262132	0.8014941951451956	0.9463414634146347
ID209252	209252	3	0.9517499804496765	34.70858646656659	53.12308326932211	0.0	86.0	86	1.3429284127404295	1		23139.22445561139	23312.0	17009.0	29389.0	1.3814117E7	2270.110204108358	-0.9809900538143507	-1051.9995895197862	0.022092848722426603	4.4867230998238464E-5	1.3848893052395117	1.3276190793201827	-1.057397313753589	1.043137543600725	5.665726388102887	9.293070533708184	0.8244171064658112	0.9505582137161082
ID220516	220516	3	0.9768977761268616	36.937633476607076	54.46741099838071	0.0	231.0	231	1.3485497366541477	1		23032.66445182723	23302.0	16105.0	29782.0	1.3865664E7	2468.3101517752025	-0.9810774236630833	-967.6035720373835	-0.0029860546986290844	-0.01980471327118104	1.385833503431	1.3540002082424416	-0.5436257129607612	1.0235105541304752	5.7132576497480425	8.880554423964506	0.9103607259958364	0.9701372074253427
ID205163	205163	3	0.9312014579772949	36.480657142230754	54.2213422728584	0.0	31.0	31	1.3457420098175386	1		23200.71237458195	23385.0	16992.0	29451.0	1.3874026E7	2294.023972005244	-0.981099440199914	-1049.9575102913354	0.002409376179911424	0.017764979138801453	1.4329811117151636	1.2619754070874363	-0.756024248710825	1.1355063685610152	5.689492018925458	10.058205575601885	0.7067117971732781	0.9575999999999996
ID220014	220014	3	0.9788657426834106	36.34326810392708	54.492412818664604	0.0	225.0	225	1.3316145766612215	1		23013.62564102567	23279.0	15919.0	28450.0	1.3462971E7	2508.974659254208	-0.9811240249248482	-953.5276261740058	-0.005128714322518454	0.007468494590146209	1.361268721289964	1.3092787755130713	0.9573893025349743	1.039708843333628	5.570663864812569	9.355979557699188	0.7997206114737644	0.9630238290879211
ID205676	205676	3	0.9382603764533997	36.18402412432378	54.224475820580366	0.0	38.0	38	1.3293402546311717	1		23167.197934595533	23382.0	16519.0	28923.0	1.3460142E7	2314.619393095176	-0.9812769454467432	-1049.1529595147647	0.0046305265918302205	1.174618017908968E-4	1.415546195679495	1.2629914907476587	-0.9555390405263765	1.1207883869760102	5.5516513601545086	9.226409231284162	0.8195333319736869	0.9558101472995097
ID214386	214386	3	0.9837662577629089	36.3479989812499	54.91548652512758	0.0	154.0	154	1.3406732836719577	1		23058.62121212121	23316.0	16264.0	28916.0	1.3696821E7	2430.2546455284305	-0.9811269824605312	-986.496218767646	0.0010651795310798698	0.005120783689232681	1.3481149504432137	1.346765742287063	-1.1310804385660733	1.0010018135402372	5.646713883444815	9.033629532279193	0.8695230404038333	0.9650690495532078
ID216950	216950	3	0.9544670581817627	35.755710901813806	54.15832185178571	0.0	187.0	187	1.3451797611989662	1		23175.423333333325	23288.0	16974.0	29239.0	1.3905254E7	2423.936367422023	-0.9811536879271359	-995.513420873708	0.004965547608318073	0.018615530692527464	1.4140179248801688	1.297203812425382	0.7806196964603539	1.0900507008504543	5.684738892760955	9.849719779656372	0.7363302379170703	0.9492063492063503
ID222587	222587	3	0.9641971588134766	36.381578491077335	54.652383304357826	0.0	259.0	259	1.327631956318292	1		22940.851027397253	23135.0	16326.0	29228.0	1.3397457E7	2388.906859405551	-0.9810995292601584	-996.9669220871402	0.007784387135154075	-0.0015388915115658744	1.3933571117287655	1.3025037171695637	-0.1626985185103116	1.0697528869680564	5.537391981660959	8.876994217485887	0.883045857559019	0.9757118927973201
ID217977	217977	3	0.9730414152145386	36.18054206652479	54.581164840314194	0.0	200.0	200	1.2994118769904206	1		23147.773214285706	23239.0	16650.0	29647.0	1.2962753E7	2461.82407618979	-0.9809754401793788	-969.6739244558376	0.00863487036045621	-0.003839277093124914	1.3676467520833395	1.2082155896927351	2.5633113487728707	1.1319558891233557	5.304488799599685	10.491733637948089	0.6055623814189159	0.9200329760923335
ID224121	224121	3	0.9917751550674438	36.83894473016089	55.19894697926034	0.0	279.0	279	1.3451797611989635	1		23003.06030150754	23130.0	15925.0	30118.0	1.3732827E7	2493.0055308591955	-0.9811983558230067	-963.0600196903755	-0.0030230849686442287	-4.472988579780811E-4	1.3821368190329766	1.3311141778727158	-0.4521545555691698	1.038330777335571	5.684738892760932	9.319696670344111	0.822463873444046	0.9614147909967845
ID225145	225145	3	0.9947226643562317	35.783652840036396	54.646538985020854	0.0	292.0	292	1.364720644174058	1		22995.003246753247	23227.0	15805.0	29197.0	1.4164922E7	2525.462956510128	-0.9809857674934288	-939.5207463780023	0.0033730740701478994	0.0038731985117948188	1.3777163029028647	1.359613623738972	0.4752152112635748	1.0133145761765097	5.85109830851901	9.060334421470872	0.8956922223720004	0.977760127084988
ID219512	219512	3	0.9735729694366455	36.40920019656138	54.71599615146096	0.0	219.0	219	1.3253508000690826	1		22999.863793103428	23251.0	16271.0	29832.0	1.3339921E7	2432.2355247965406	-0.9811927199209128	-986.683708473388	-0.019028596592406133	0.005869299336643914	1.3694755829624832	1.3292377674079572	1.2795123400521373	1.0302713453838968	5.518379477002893	8.973851513424869	0.8611199831030767	0.9675000000000005
ID212863	212863	3	0.9569681882858276	34.70159248623932	52.7518488990767	0.0	134.0	134	1.3418013219730562	1		23148.015100671157	23357.0	16769.0	29146.0	1.3796217E7	2382.694897145002	-0.9810983556379206	-1008.5287385894187	-0.0029846408720173236	-0.00563200071368745	1.3974062242334695	1.3014458341711757	-1.2630468372740986	1.0737336795298946	5.656220135773856	9.842744740861535	0.7336750035050535	0.9414556962025319
ID210813	210813	3	0.9791390895843506	35.37926866785536	54.160982604365536	0.0	106.0	106	1.3395442954433656	1		23171.342905405407	23312.0	16195.0	29298.0	1.3717435E7	2411.0537857298496	-0.9810508027193787	-995.1189152407117	0.003978506754439394	-7.413771863744703E-4	1.397738986909894	1.3021161208773568	-1.4728699869650006	1.0734365119203861	5.637207631115788	9.158634460080181	0.8445248704009513	0.9572235673930588
ID211837	211837	3	0.8966076970100403	35.2132327489261	53.48175554850457	0.0	120.0	120	1.2281808284201878	1		23471.779116465856	23420.0	18216.0	30314.0	1.1688946E7	2462.9346074733216	-0.9807158520491364	-969.3170778884424	0.055132459015609196	-0.017920865884569214	1.2665664648313588	1.1686537847638583	0.9219585658253605	1.0837824523772754	4.738866786022283	15.316838133853121	0.25383185221151683	0.8046811945117041
ID212348	212348	3	0.9917536973953247	35.67014722673653	53.80506751549157	0.0	127.0	127	1.341801321973055	1		23219.873949579836	23426.0	15980.0	29252.0	1.3815825E7	2500.686661775288	-0.9811398279957158	-966.0860972087333	-0.010989997785993797	0.014374977740033273	1.3608739537709529	1.333295528035707	-0.13676251672133313	1.020684405786522	5.656220135773846	9.173368206137301	0.8446533636646606	0.9698451507742467
ID222076	222076	3	0.9968224763870239	36.113743875410265	54.50243811114752	0.0	252.0	252	1.3389794443554464	1		23030.12289562289	23307.0	15375.0	29444.0	1.3679893E7	2689.713997104576	-0.9810928548582809	-888.5958955029656	-0.0010616438320589117	0.006569759305953135	1.3761543828736031	1.3338110436651274	-0.7311468095767355	1.0317461303155222	5.632454504951276	9.228778295392798	0.8310346470781661	0.9579628132578825
ID221568	221568	3	0.9877492785453796	36.644189999801796	53.93871054384145	0.0	245.0	245	1.3440545583578118	1		22968.901172529306	23138.0	15940.0	29743.0	1.3712434E7	2461.5897340418505	-0.9810998979418301	-968.7319509607797	-0.0020542745596927275	0.006969507707062403	1.393036425371589	1.311629794346798	-0.018736439110947415	1.0620652499475525	5.6752326404319025	9.543567921987202	0.7830184502683333	0.956730769230769
ID207751	207751	3	0.950785756111145	36.916213302120404	54.301384434276834	0.0	66.0	66	1.3547062522048303	1		23144.116968698523	23389.0	16970.0	29195.0	1.4048479E7	2316.293099031118	-0.9810068378678767	-1032.1714848438617	0.015245177742115429	0.003572151588235774	1.4278729825773844	1.297311687399359	-0.8871542537485818	1.1006398820315522	5.765542037557716	9.074342303244897	0.879872393237515	0.9657643312101911
ID203142	203142	3	0.9922516942024231	36.24917075318274	53.76584452174489	0.0	4.0	4	1.3344520283692711	1		23266.174576271198	23541.0	15420.0	29498.0	1.3727043E7	2621.276326654024	-0.9811266906050241	-922.8246864445754	-3.3353134963605766E-4	0.014984305420415863	1.370920594904848	1.3130939982799468	-0.1991234152819385	1.0440384288563116	5.594429495635137	8.936249692891696	0.8803494124175879	0.9719240297274978
ID209798	209798	3	0.9082040190696716	35.8900024881295	53.55363060612304	0.0	93.0	93	0.9954865226264864	1		23483.116564417178	23375.0	18511.0	29400.0	7655496.0	2910.297817998677	-0.9808956130684732	-828.586746766196	-0.009440737203206415	0.0026569999705607535	1.0497679594420182	0.9659968707967245	0.7892679542932055	1.0867198343781403	3.113297637757876	6.961730664633135	0.8072277283900311	0.9604105571847497
ID213382	213382	3	0.8630931973457336	35.10480242431866	52.53779395627152	0.0	141.0	141	0.9630414324920376	1		23210.71895424837	23258.0	18531.0	28791.0	7102480.0	2806.760786194336	-0.9808868608774944	-848.7896681438195	0.002462532915476842	0.007504231398674107	1.0119651971871526	0.9172331945470854	1.137821188865087	1.1032801725921446	2.9136663388482096	7.704406278009496	0.6168382945667263	0.9149253731343289
ID215428	215428	3	0.8799148201942444	36.3187978982511	53.96742973935321	0.0	167.0	167	1.0638135890447566	1		23387.474666666654	23052.0	18701.0	30166.0	8770303.0	2803.5512036753016	-0.9808146209726136	-852.9456939228174	0.008550801970237373	-0.015993308232570443	1.113801088611875	1.0522027649571484	1.079194658048483	1.058542256023472	3.555338371057844	7.314574624231034	0.8350503339184973	0.9589743589743597
ID221060	221060	3	0.9915716648101807	36.60507038197782	54.8139338151989	0.0	238.0	238	1.3552645486440273	1		22886.399671052623	23162.0	15646.0	28465.0	1.3914931E7	2521.2145493305543	-0.9811452493451497	-944.7353820580875	0.005457668181890361	0.0035034488864376613	1.3775496025235985	1.3442775833265617	0.8328822998656371	1.0247508547414006	5.770295163722225	9.100660817536907	0.8755118647971036	0.9673306772908364
ID208266	208266	3	0.9463570713996887	35.64019867182543	54.23938632013404	0.0	73.0	73	1.3491105808192363	1		23120.324459234595	23410.0	17690.0	29465.0	1.3895315E7	2348.5688882560125	-0.9811619332726669	-1025.4747612222423	0.004400512243074218	0.0075141579530351174	1.417066397357232	1.3018261913203293	-0.0023956033195315935	1.0885219600014535	5.718010775912565	8.932220933462862	0.900608248722211	0.9670418006430871
ID215945	215945	3	0.9287763833999634	36.38063605874228	54.68420344177518	0.0	174.0	174	1.3110036487487942	1		23086.91872791522	23216.0	17215.0	29837.0	1.3067196E7	2358.3305202919883	-0.9812104614422029	-1022.4388745607847	0.05138679499678027	0.03624180942428407	1.3836938126319447	1.1828467710379496	-0.988753588862392	1.1697997124494424	5.399551322889998	12.047981246417775	0.46745409843745117	0.9161290322580649
ID204175	204175	3	0.9637578725814819	36.260286435323216	54.10697442958225	0.0	18.0	18	1.358052588103098	1		23254.963993453333	23434.0	16322.0	30184.0	1.4208783E7	2483.2568980377805	-0.9809435297926289	-964.1077262713584	-0.003282496562326958	0.003524169294548782	1.4439564192680039	1.3076369781289003	2.3176016914652493	1.1042486893680257	5.794060794544812	9.42936916124108	0.8188938966259329	0.945694336695112
ID224655	224655	3	0.9917673468589783	36.30957608293577	55.1867646051356	0.0	286.0	286	1.3535889685077835	1		22986.99009900991	23196.0	15424.0	28847.0	1.3930116E7	2516.9433022375893	-0.9811387742255416	-950.1653686770289	-0.0025229151333522053	0.0073079693930485235	1.376691351428786	1.3356943919540882	1.1434383111816142	1.03069336797523	5.756035785228674	9.140248523538062	0.8657995197140925	0.9703525641025642
ID211340	211340	3	0.9712914228439331	34.77659173793034	53.72501768255885	0.0	113.0	113	1.3052206313678183	1		23186.73440285205	23359.0	16184.0	28614.0	1.3007758E7	2459.0734823978282	-0.9810775869012178	-977.7434408676123	0.0012778249178738604	0.0073001928130949105	1.376806959574433	1.2467304342551815	-0.9581320117541787	1.1043341220726368	5.352020061244829	10.393978709259136	0.6225352546448818	0.9383333333333332
ID219024	219024	3	0.9949647188186646	36.13599719876985	54.83350374091573	0.0	213.0	213	1.3338850208958872	1		23022.473594548548	23248.0	16001.0	29279.0	1.3514192E7	2480.5190150851845	-0.9811365708354266	-965.4910159238424	0.002887624943770155	4.1256347829602303E-4	1.3509371610352372	1.3320515488350133	1.2758649773714845	1.0141778388507119	5.5896763694706335	9.46026723880268	0.7848555223439814	0.9415532425940752
ID203678	203678	3	0.9898924827575684	35.22928942557169	53.61991985101304	0.0	11.0	11	1.3372834595780658	1		23277.665540540547	23568.0	15621.0	30336.0	1.3780378E7	2586.8873716755415	-0.9809168071714897	-925.0666747820156	-0.018039739991490996	-0.005327339782387068	1.4005638129310576	1.301231042848178	-0.388257055401266	1.076337534851195	5.6181951264577075	9.522980366673975	0.7785041011925519	0.9664758789860999
ID206750	206750	3	0.9800432920455933	36.74350915420914	54.18553540253195	0.0	53.0	53	1.337283459578067	1		23186.780033840943	23460.0	16200.0	30000.0	1.3703387E7	2519.536055424436	-0.981050226895204	-952.8775352692213	-0.001264204775657002	0.017809679875085527	1.3768076065727566	1.3268630918951103	-0.8916350268682176	1.03764104599994	5.618195126457717	9.016794228549788	0.8683651089625737	0.9800995024875622
ID213918	213918	3	0.9364472031593323	34.42971247999086	52.6875724678566	0.0	148.0	148	1.3327502822635358	1		23094.17546848384	23364.0	16981.0	29225.0	1.3556281E7	2285.357429765912	-0.9811459895662241	-1051.7395691058553	-0.01176534747625321	0.00986155964255258	1.3845074270654494	1.3037990903852053	-1.2760941750485868	1.0619024336459684	5.580170117141605	9.143261788463475	0.8387933793095558	0.971050454921423
ID208797	208797	3	0.9241818189620972	35.63036373972014	53.312041686975675	0.0	80.0	80	0.9840218041305326	1		23637.479623824456	23388.0	18257.0	29971.0	7540356.0	2764.8249194615078	-0.9806630231583789	-867.1510434579673	0.016368256275673215	-0.002505484077303756	1.0301513999695295	0.971215992466937	1.512610192563861	1.0606820809786026	3.042000745290132	6.802114427443738	0.8261926234747865	0.9566517189835574
ID216476	216476	3	0.9550546407699585	35.27937209031676	54.183308290345664	0.0	181.0	181	1.353029980679483	1		23177.9701986755	23365.0	16616.0	29997.0	1.3999494E7	2388.7323141704574	-0.9810808369486932	-1006.3308439108707	-0.011014201284377209	0.006214536350565004	1.413146419023536	1.3072433324676034	-1.2101967057583023	1.0810125276034308	5.751282659064161	9.581650243131428	0.7872160658081996	0.9520062942564909
ID223139	223139	3	0.9907059669494629	37.08721297740623	54.967566257338504	0.0	266.0	266	1.3691479733843264	1		22988.983896940423	23190.0	15843.0	29868.0	1.4276159E7	2465.9210089378207	-0.9811375193234787	-969.8435612825325	-0.006419596513607823	-0.013564557165730868	1.384908002848798	1.3688771874319763	0.6871487601318448	1.011710923057236	5.889123317835129	9.277235142709984	0.8598513622078737	0.9725274725274731
ID223651	223651	3	0.9918033480644226	36.04398658786019	54.936648520785596	0.0	273.0	273	1.350791716151586	1		22977.315525876475	23218.0	15579.0	29560.0	1.3763412E7	2575.8389312237746	-0.9811094662129092	-926.5819098535118	0.01578826329057391	0.0011680215102593953	1.3662280611749669	1.35660300238606	-0.08247362019657506	1.0070949708735553	5.732270154406104	9.118814463635717	0.8662829267794454	0.9609561752988042
ID218535	218535	3	0.9812138676643372	35.768996997736274	54.239366348964374	0.0	207.0	207	1.3389794443554468	1		23184.346283783787	23464.0	16010.0	29500.0	1.3725133E7	2567.0144159829597	-0.9809427439564964	-929.7792140854655	2.1317707905105113E-4	0.0071708913699936126	1.3571345661940326	1.3285781086281947	0.9068580263674932	1.0214939997734296	5.63245450495128	9.366946844249249	0.8066988635362117	0.9533386967015284
ID206244	206244	3	0.9384323954582214	36.784606389676966	53.945276300078895	0.0	46.0	46	1.3293402546311701	1		23281.288164665522	23443.0	17568.0	29833.0	1.3572991E7	2320.8036414673275	-0.9810713023522486	-1039.8685482914505	-0.0049085810462641604	0.0077339627851695375	1.3940716896525633	1.284134618608128	-0.9870316020204332	1.0856117960308522	5.551651360154496	9.13116176480554	0.8367196639903365	0.9629018961253094
ID225700	225700	3	0.9439215660095215	36.30950120116026	54.55326966978777	0.0	299.0	299	1.230642115114171	1		23025.599198396794	23112.0	16688.0	28842.0	1.1489774E7	2375.172396127206	-0.9811193954252194	-1007.5155635011197	-0.0169265864652922	-0.011951510945836527	1.3306015590922422	1.2017293417326984	-0.9330177370016987	1.1072389704438197	4.7578792906803615	9.44013943878249	0.6709133986573198	0.8858407079646012
ID209323	209323	3	0.91240394115448	34.55068935042582	51.97425999660941	0.0	87.0	87	1.2912357210771186	1		23068.515539305332	23251.0	17123.0	29076.0	1.2618478E7	2307.9720046017655	-0.9810488737087397	-1034.8436172638935	-0.006514303851113038	0.010811653609791525	1.3107320369259958	1.2507140681143196	-0.6298746233259396	1.0479869622816063	5.237945033296455	10.51422644563377	0.5954100326740233	0.9410760034158834
ID204712	204712	3	0.9618015885353088	35.96389453555277	54.14430699823423	0.0	25.0	25	1.3647206441740578	1		23157.588617886184	23300.0	16046.0	30622.0	1.4241917E7	2537.232332738507	-0.9810082770066321	-942.9125098455047	-4.430858454482734E-4	0.003716125482380295	1.43043822223633	1.3028242013331157	-0.6970439692169708	1.0979518347699047	5.851098308519006	9.207360925107162	0.86731513237328	0.9670070699135904
ID214958	214958	3	0.9237523078918457	35.64304008055846	53.40152439883006	0.0	161.0	161	1.0494951220788988	1		23442.728260869568	23155.0	18214.0	30630.0	8626924.0	3005.689261526518	-0.980702524908781	-792.7401851397062	0.02421142736860292	0.015574269852936126	1.1172361562631716	1.035079146938002	0.5808189910565807	1.0793726833046617	3.460275847767531	7.006666805635307	0.8857224532995402	0.9693741677762986
ID205229	205229	3	0.9886629581451416	35.93717731897131	54.09181495958122	0.0	32.0	32	1.3474273479980596	1		23173.46076794658	23427.0	15768.0	30073.0	1.3880903E7	2597.87595411263	-0.9810089164649494	-921.5644075333497	0.004439650057836606	0.008698609643780093	1.4001193987298866	1.3366152925136074	-0.5125296677787274	1.0475111324641924	5.7037513974190155	9.260126851999598	0.8358658462728067	0.9546539379474939
ID210349	210349	3	0.9159677624702454	35.328796376706094	53.09561430237607	0.0	100.0	100	0.9947263189855436	1		23485.60365853659	23384.0	17993.0	29511.0	7703278.0	2896.6283587214407	-0.9807111176555426	-824.4664346340984	-9.703576332216098E-4	0.00854332496124549	1.0420826132617411	0.950651749493578	0.8627572988434172	1.0961770320381456	3.1085445115933594	7.018450175146643	0.7930206789117499	0.9589442815249273
ID207276	207276	3	0.9663447737693787	36.56066727447616	54.17236531271634	0.0	60.0	60	1.3138856123250877	1		23157.986013986032	23504.0	16671.0	28754.0	1.3246368E7	2381.6341333553046	-0.9810584084512992	-1007.2427127748031	0.00884244923772674	0.0022417367301244967	1.3386831043842717	1.3214584173244617	-0.6813858121862886	1.0130346039148812	5.423316953712571	8.827636396925957	0.874552684707717	0.9735494880546077
ID217516	217516	3	0.9300168752670288	35.681614083228546	53.65257311920374	0.0	194.0	194	1.0254326397519937	1		23295.241379310337	23342.0	18012.0	29550.0	8106744.0	2875.5453249134353	-0.9809135458982161	-832.6883197275271	-0.005347545290672838	0.002303391963692292	1.0532397488347565	1.0281760854641788	1.162218493750942	1.0243768200067234	3.303422684338506	6.822478549415946	0.8918455568083755	0.962603878116343
ID205747	205747	3	0.9636947512626648	36.28703466039194	54.10333237268913	0.0	39.0	39	1.3519113116327701	1		23256.562499999993	23438.0	16377.0	30377.0	1.413999E7	2466.253567328547	-0.9810664143284178	-977.2447175528952	-0.006198384846048825	0.00466982961103707	1.423883109830792	1.293655165655888	-0.6386194251043966	1.1006666595799337	5.7417764067351404	9.14636772400681	0.8624994455713392	0.9602543720190779
ID220594	220594	3	0.9676622152328491	36.613606111182904	54.6992506030971	0.0	232.0	232	1.3641662177265672	1		23020.643322475582	23238.0	16742.0	30014.0	1.4134675E7	2465.8808216477837	-0.9810847820375165	-968.4351809870061	-0.009695596674421766	0.014560380196157742	1.442274989956569	1.3137671526057855	2.824708431340288	1.0978162965148697	5.846345182354481	9.117325168477114	0.8838110544893035	0.9707971586424625
ID212415	212415	3	0.9164899587631226	34.74460103040748	53.251090988454365	0.0	128.0	128	1.3350187950239913	1		23209.086587436308	23368.0	17822.0	29591.0	1.3670152E7	2324.629000677137	-0.9811314079316882	-1038.2981404043244	-0.010859644228780494	0.011165768506000973	1.3658474754529646	1.3324804977302156	-0.36575604481276347	1.025041250344442	5.599182621799664	9.11653187955991	0.8465940008121065	0.9695473251028807
ID220094	220094	3	0.9841753244400024	36.4867325895616	54.34888226552009	0.0	226.0	226	1.366382573725304	1		23046.604538087504	23225.0	16163.0	30101.0	1.4219755E7	2507.2873838421824	-0.9809909994291748	-948.7211205874287	0.0015569418342286446	0.023264576260857563	1.4276326730530182	1.3447580977941362	-0.5304418074335845	1.0616278685325076	5.865357687012548	9.268928669231963	0.8579170242055699	0.9655712050078248
ID214461	214461	3	0.9287363886833191	35.14208842588945	52.301783344587626	0.0	155.0	155	1.2651952960922659	1		23138.276515151527	23256.0	17160.0	28404.0	1.221701E7	2227.206348935305	-0.9811064614421904	-1078.955115008751	0.003858468842883442	0.002503535792012064	1.3201839271061389	1.2365792408902325	-0.4182428578162508	1.067609647203618	5.028807482057746	8.761864823619455	0.823155295634374	0.9480286738351258
ID210876	210876	3	0.9560071229934692	35.48055603413236	54.31914905915986	0.0	107.0	107	1.3389794443554466	1		23130.567567567592	23280.0	16592.0	29497.0	1.3693296E7	2390.4962759877917	-0.9812031896131747	-1010.1898589760447	0.009409810115187132	-0.0018668562836925255	1.3607083016749595	1.3358893288166545	1.3659912231860254	1.0185786145026623	5.632454504951278	9.407576296398757	0.7997459660189671	0.9510433386837874
ID224188	224188	3	0.99681556224823	36.52063050683321	55.27165553110551	0.0	280.0	280	1.3530299806794817	1		23036.915841584134	23311.0	15487.0	29630.0	1.3960371E7	2547.038600851578	-0.9810560307115035	-936.7886827012524	0.00791984577343952	0.005720016080409368	1.3732333368858731	1.3536490505354635	0.41254911804555194	1.01446777238359	5.751282659064151	9.09537359985143	0.8736419729320632	0.9672262190247806
ID217026	217026	3	0.9666926860809326	35.382460364501945	53.92989144728253	0.0	188.0	188	1.3440545583578127	1		23170.914572864323	23386.0	16202.0	29701.0	1.3833036E7	2402.3624588370417	-0.9810230365252518	-997.211143721678	0.0013328069065022233	-0.0017621468902705867	1.4122437587976695	1.305750078025936	-1.25833409071799	1.0815574760927706	5.6752326404319104	8.827575655582294	0.9151886729227018	0.9723127035830614
ID211905	211905	3	0.8947568535804749	35.03681436710396	53.351156410361135	0.0	121.0	121	1.0994820015384261	1		23164.042288557204	23415.0	18223.0	28308.0	9311945.0	2342.52105613943	-0.9811700935302475	-1030.5213194476712	0.05697592442406653	0.0062672137176977925	1.1045056139061173	1.0506932298844032	0.008533762175209292	1.0512160757213926	3.7977478054481573	12.347071581419995	0.3130459240913669	0.8095238095238102
ID222663	222663	3	0.9949629902839661	36.386496729693086	54.58869820758268	0.0	260.0	260	1.3457420098175392	1		22987.645590682205	23148.0	15675.0	30476.0	1.3815575E7	2566.5372084811133	-0.9811280051736917	-931.2896730765214	0.0037240170840690257	0.005057983979016348	1.4076952881649964	1.317956913447653	-0.04910494546125804	1.0680890048845346	5.689492018925464	9.015076186942988	0.8797201789956134	0.9629927594529363
ID212934	212934	3	0.956702470779419	34.6715976773046	52.085970544353685	0.0	135.0	135	1.3316145766612204	1		23146.05119453922	23309.0	16828.0	29450.0	1.3563586E7	2399.2446890045458	-0.9811412901973998	-1003.8109714868923	-0.009438801964782117	-0.007926324341427546	1.3877520538330648	1.2897003515605079	-0.8518534020898914	1.0760267314449565	5.570663864812559	9.368245371608753	0.7976278390883077	0.9559543230016316
ID218054	218054	3	0.9212840795516968	36.24796952072054	54.4769766981489	0.0	201.0	201	1.1063409701314442	1		23200.584158415844	23311.0	17836.0	28995.0	9373036.0	2472.359961053183	-0.9809818395153489	-968.0764906094684	-0.02676458869933986	-0.03737443117002569	1.1949014919715832	1.0432712045357955	-0.6285023551517466	1.1453411986993889	3.845279067093312	12.490055116209687	0.3097483617596565	0.8049751243781073
ID222148	222148	3	0.9903473258018494	36.08765903746283	54.55422924386839	0.0	253.0	253	1.3179097736999994	1		22979.968641114967	23165.0	15863.0	28734.0	1.3190502E7	2543.1007490086336	-0.9809881164217256	-932.5120700135469	-0.004163265109574831	0.010975828031664685	1.390183122704277	1.2867952497362307	-0.6440395000823219	1.0803452398423439	5.456588836864192	9.07103801830145	0.8333301979178733	0.9647058823529414
ID211407	211407	3	0.8560613393783569	36.09935763932811	53.7703417075085	0.0	114.0	114	1.0623904264155444	1		24250.86595174264	23503.0	19227.0	31332.0	9045573.0	2571.8649332091554	-0.9802171476722472	-934.4207549852036	-0.026094827195731255	0.09006938133956335	1.2541273190577338	0.9738029920857928	1.5164801257430796	1.287865542876915	3.545832118728826	11.99617429332077	0.30962961985423804	0.7827911857292768
ID215503	215503	3	0.9252932667732239	36.19892314602611	53.56768294241157	0.0	168.0	168	0.9932041661137148	1		23851.10802469134	23458.0	18815.0	30307.0	7727759.0	2809.1884889808853	-0.980402114847058	-849.4791151339987	0.010352358668868529	-0.006647572194973721	1.073951426262469	0.8749561394589161	1.195037906615997	1.2274345853800328	3.099038259264323	8.104753911579298	0.5928668075905342	0.92090395480226
ID221134	221134	3	0.9818025827407837	36.46292251995356	54.80917476737	0.0	239.0	239	1.3485497366541475	1		22894.732888146915	23180.0	15910.0	28951.0	1.3713945E7	2491.454752693542	-0.9811241880890429	-955.280502674089	-0.004965235030494779	-0.0029314045290441885	1.3897506160374526	1.3239198387796278	0.46868545430965614	1.0497241413940188	5.713257649748042	9.495172618223908	0.7963205896005472	0.9539682539682537
ID225228	225228	3	0.9777311086654663	36.09834967961075	54.36590302122887	0.0	293.0	293	1.360278905315855	1		22998.799019607854	23180.0	16239.0	30172.0	1.4075265E7	2439.1920901869244	-0.9809835025464952	-972.7927492391751	-0.004889407378683373	0.008450594892256932	1.4078126898637136	1.3358664492287484	-1.2712322687856197	1.0538573602746761	5.8130732992028795	9.173228498894552	0.8681029657874967	0.9660347551342812
ID221651	221651	3	0.9331714510917664	36.53037639398482	53.33422308273754	0.0	246.0	246	1.311003648748793	1		22928.679012345678	23099.0	17396.0	28637.0	1.3000561E7	2222.1394744212957	-0.9811999438676972	-1077.0505443703269	0.014992824133500142	0.006261258802302485	1.3449934778418395	1.2935035575442184	0.3162185417851159	1.039806554838842	5.399551322889988	8.918047199825672	0.8531551257970356	0.9726027397260272
ID208338	208338	3	0.8532684445381165	37.26125456450227	53.80317052531255	0.0	74.0	74	0.9606819970994477	1		24008.21639344263	23503.0	19732.0	31122.0	7322506.0	2697.9640092345753	-0.9801735918494874	-879.8582198054419	-3.3185221879687964E-4	-5.223013844954454E-4	1.036884203033791	0.9092359939461315	0.3827201331942695	1.1403906245876383	2.8994069603546624	6.66649854246207	0.8198293540035783	0.9501557632398749
ID219602	219602	3	0.990714430809021	36.601459601469394	54.799349726730654	0.0	220.0	220	1.3647206441740558	1		23057.996747967478	23330.0	15656.0	29615.0	1.4180668E7	2512.7601711094194	-0.981172089887865	-956.4088790392153	-6.928133994250577E-4	5.567758113936852E-4	1.3880437192849917	1.3577631399294536	0.022498068287927442	1.02230181278681	5.85109830851899	8.9100159924225	0.9261691097455143	0.984012789768185
ID207829	207829	3	0.9735909700393677	36.569946316552084	54.32999134930014	0.0	67.0	67	1.3613906986402495	1		23170.947712418292	23441.0	16686.0	30174.0	1.418062E7	2370.3767496050937	-0.9810987740051932	-1014.7969947350139	-0.0034861511885547055	-0.0031281184224777924	1.4093220795444807	1.329402489632015	-1.01315159649663	1.0601169251116627	5.822579551531902	9.008296726025922	0.9016540312810809	0.9676145339652449
ID224729	224729	3	0.9968111515045166	36.328461189004145	55.15091149808134	0.0	287.0	287	1.3485497366541463	1		22987.176961602683	23209.0	15373.0	29715.0	1.3769319E7	2559.6526988112832	-0.9811066773028198	-932.7010828628343	0.005365018347290273	0.003837169791771804	1.3903939582823066	1.328173298196654	-0.10090460685156315	1.046846793389186	5.713257649748033	9.202106367999615	0.8478502953837646	0.9600638977635786
ID216030	216030	3	0.9540208578109741	35.19758502362412	54.21312750203435	0.0	175.0	175	1.3519113116327695	1		23077.31395348838	23295.0	16823.0	29975.0	1.3892543E7	2363.404712073149	-0.9811615217712083	-1017.1191884264405	0.0018017070132704675	-0.0034788749980273724	1.4110745727942122	1.3157433121581574	-0.4928040383895363	1.0724542999802043	5.741776406735134	9.165688865169734	0.858867005162406	0.9587301587301595
ID204252	204252	3	0.9926308989524841	35.92350629297645	54.16546605495055	0.0	19.0	19	1.3412374214135983	1		23217.884033613467	23464.0	15262.0	29452.0	1.3814641E7	2623.674526667262	-0.9810373470707963	-915.6491976064691	-0.002811169656273505	9.874204707272037E-4	1.3888537174519104	1.3146637144545836	-0.20357922797767902	1.0564326847859387	5.651467009609344	9.245898801772444	0.8307546663711637	0.9557877813504825
ID213468	213468	3	0.956399142742157	34.7969222179482	52.97927839717634	0.0	142.0	142	1.327062034868412	1		22993.16809605487	23153.0	16607.0	28400.0	1.3405017E7	2317.7335740219964	-0.9811495523647724	-1032.7110891323796	9.03376356343456E-4	-0.002327671281896409	1.34271596374797	1.32833066635992	0.4265756157721369	1.0108296057242063	5.532638855496442	9.344459927591242	0.796221269178891	0.9463414634146345
ID203233	203233	3	0.9688144326210022	36.039564447741526	53.96163284385268	0.0	5.0	5	1.3563804521255056	1		23270.831960461295	23458.0	16566.0	30081.0	1.4125395E7	2476.4323331011883	-0.9810500169260586	-972.9662219719792	0.008868700518186307	0.0023125033383929986	1.4115405155046732	1.325330634575242	-0.5422748734759651	1.0650478293343462	5.779801416051266	9.389877187438703	0.8237642815063508	0.9574803149606302
ID213984	213984	3	0.9494112730026245	34.74902405658204	53.173075486722794	0.0	149.0	149	1.3184836512685418	1		23068.027874564465	23230.0	16487.0	28236.0	1.3241048E7	2329.8337324500526	-0.9812051334788454	-1033.7989821127949	-0.010313013486566418	0.007992844216158734	1.344365844909168	1.3131883480776714	-1.5374553777733846	1.023741831761709	5.461341963028701	9.418360382392194	0.773675112013126	0.9535269709543567
ID216549	216549	3	0.9028424024581909	36.88473148083604	54.57197127550855	0.0	182.0	182	1.3316145766612204	1		23220.126279863507	23319.0	17790.0	28980.0	1.3606994E7	2303.4633102424214	-0.9810810858925271	-1045.4950269364535	0.049110357135323	-0.018172371841652137	1.308163207816601	1.2324029207884333	-1.3773371304674384	1.0614736347587523	5.570663864812559	14.520680047964325	0.332003686062735	0.8967100229533284
ID219108	219108	3	0.9967960119247437	36.19883132546305	54.83481448950181	0.0	214.0	214	1.3491105808192354	1		23048.820598006645	23272.0	15681.0	30169.0	1.387539E7	2565.431105379151	-0.9810951947076095	-932.5181359575239	-0.004870170214703972	0.005123507231024196	1.3770910970661723	1.3299310315137882	-0.5502030570795886	1.0354605347457035	5.718010775912558	9.189545539492439	0.8508769617948131	0.9616306954436452
ID204782	204782	3	0.9616929888725281	36.13613258552042	54.28151838233693	0.0	26.0	26	1.2947461101220634	1		23079.994594594584	23298.0	16937.0	28348.0	1.2809397E7	2298.8494316411884	-0.9811183820299428	-1043.3676752133279	0.0028960092598391773	-0.0011026745158676872	1.3529250885017565	1.2569565480616967	-0.47303243874753054	1.0763499268037937	5.2664637902835585	9.268879510548668	0.7703258880118132	0.9381879762912789
ID203757	203757	3	0.9957748055458069	35.18169312832221	53.78134941521867	0.0	12.0	12	1.338979444355444	1		23277.751689189176	23600.0	15347.0	30004.0	1.3780429E7	2692.950498362336	-0.9810458184698428	-894.8019292819398	0.004622144855848471	-0.008135855425720508	1.3808726649689107	1.3434080733620015	-0.5892923484770024	1.0278877225392509	5.632454504951255	8.722679977114398	0.930267135104231	0.9866777685262285
ID209394	209394	3	0.9467802047729492	34.81144492421281	53.06876078541229	0.0	88.0	88	1.3287710658854759	1		23188.37157534247	23328.0	17055.0	29397.0	1.3542009E7	2320.541015454167	-0.981054569244436	-1034.903077463006	0.01829856327980554	-0.021928236190790887	1.3632520125063818	1.2984607920709401	0.8931347998080229	1.049898480440141	5.546898233989992	11.70661079787322	0.5086249994950233	0.9124315871774829
ID223729	223729	3	0.9968118667602539	36.20233450150855	54.93613371049409	0.0	274.0	274	1.3468658029234526	1		22984.26333333335	23200.0	15655.0	30234.0	1.3790558E7	2571.3505998147157	-0.9810859771986719	-927.3046731717913	-0.012240491338998337	0.017983962964207876	1.3896082045382063	1.3460973561837126	-0.4218476135886747	1.032323700922978	5.69899827125449	9.2393928999324	0.8389218733955477	0.9591999999999997
ID206320	206320	3	0.9778078198432922	36.77495115765174	54.01474824860669	0.0	47.0	47	1.344617277477446	1		23258.85117056858	23462.0	15941.0	29874.0	1.3908793E7	2465.3054586832377	-0.981092026125849	-979.0666794500506	0.004140784974416005	0.011730594881177885	1.4159211502794193	1.280698942836521	-0.699067875844268	1.1055846951379573	5.679985766596425	9.474750571674388	0.7950996091508206	0.952950558213716
ID205302	205302	3	0.9801242351531982	36.022548029783145	54.20797366175319	0.0	33.0	33	1.3333177722966043	1		23201.4525423729	23407.0	15901.0	30319.0	1.3688857E7	2615.9962105220075	-0.9810280756861895	-917.2297093448718	-0.005675700828063131	0.0038684526706209334	1.4200724620338507	1.2672966185337848	-0.562208810841339	1.1205525535740968	5.584923243306124	9.012658164568075	0.864014983930352	0.9576202118989415
ID205814	205814	3	0.9712545871734619	36.284873194896846	54.118871212894845	0.0	40.0	40	1.3474273479980592	1		23239.68999999997	23480.0	16417.0	30417.0	1.3943814E7	2592.146515888531	-0.980954975703511	-923.5668242689999	-0.00427714979278562	0.006427919314532971	1.4172421637342365	1.2992553675435337	-0.8360472523563905	1.0908110900582826	5.703751397419012	9.03275555380014	0.8784760734187532	0.9685230024213074
ID206838	206838	3	0.9690808653831482	36.90808073323696	54.37340127865527	0.0	54.0	54	1.356938059734723	1		23203.278688524573	23386.0	16487.0	30671.0	1.4154E7	2557.2643289878233	-0.9810608407677429	-940.0240758347365	-2.2966934088776796E-4	0.0050209587740202705	1.399868548600982	1.3234623231029483	2.555940760582875	1.0577320745473842	5.78455454221578	9.732112628832414	0.7674772870722623	0.9537617554858936
ID223221	223221	3	0.9968423843383789	36.865087024223705	55.19385577114788	0.0	267.0	267	1.3541477255877248	1		22940.29983525538	23088.0	15766.0	29953.0	1.3924762E7	2482.37617967326	-0.9811788446627016	-963.525886421172	0.0012982916036207155	3.734951090055239E-5	1.3897570649216489	1.3508617352507524	-0.36805800201047595	1.0287929761099321	5.760788911393184	8.964001337497809	0.9009236769666881	0.9742765273311892
ID217588	217588	3	0.9783197641372681	35.138578074967526	53.94284062439128	0.0	195.0	195	1.3586095094257082	1		23301.911475409826	23605.0	15925.0	29458.0	1.4214166E7	2612.2169595403957	-0.9809809226133829	-920.202513196175	0.019098775550749833	0.0015186637271135638	1.4602625843322372	1.3154420654727739	-0.07686636253111943	1.1100926621252716	5.798813920709317	9.088441452117914	0.8822064103876084	0.9760000000000002
ID207354	207354	3	0.9926187992095947	36.54368940523403	54.19795899021664	0.0	61.0	61	1.342364985649239	1		23200.61474036848	23471.0	15487.0	30041.0	1.3850767E7	2589.616784310183	-0.9810707980763048	-928.6713163843795	0.0027050340905512456	0.0069544821921612215	1.3913028124287106	1.3287343628364177	-0.4372714379658425	1.0470887570475182	5.66097326193836	8.695847366680953	0.9407563343225506	0.9859271523178804
ID215039	215039	3	0.8774141669273376	36.44730465066744	53.54750191272741	0.0	162.0	162	0.9022063356366983	1		24002.333333333325	24045.0	18964.0	29390.0	6408623.0	2640.274438439248	-0.9801491853492543	-897.7351629945666	0.008182887724022762	-1.9835075968471585E-4	0.9690715107932046	0.8518205726816838	0.6241090552481128	1.1376474598898145	2.5571818765095236	6.227830923090516	0.8285101908243745	0.9422066549912445
ID220671	220671	3	0.958499550819397	37.044923104778164	54.622370290588464	0.0	233.0	233	1.3630566882890538	1		23014.33278955957	23234.0	16572.0	29940.0	1.4107786E7	2399.1036616341175	-0.9809926685326277	-990.2024216303782	0.00450145785758939	7.12218925689063E-4	1.4057528210075483	1.34126122813676	-0.11485771035769785	1.0480827981290253	5.8368389300254595	9.144590154003236	0.8771201360891345	0.9676910953506698
ID210430	210430	3	0.9736623764038086	35.584531301460395	54.1478982371267	0.0	101.0	101	1.345742009817539	1		23173.57357859532	23344.0	16166.0	30060.0	1.3857797E7	2548.323515727209	-0.9811122874435667	-944.7301922255267	8.587123430949995E-4	-0.0026507568370908877	1.41303392103468	1.3173172569726506	-1.5563369635671152	1.072660297703833	5.6894920189254625	9.244644789696272	0.8365711800847141	0.9637681159420287
ID208892	208892	3	0.9760814309120178	35.79913535924426	54.39324043233317	0.0	81.0	81	1.2953302500616046	1		23170.450450450466	23269.0	16234.0	29115.0	1.28596E7	2399.0041313009233	-0.9809330355787796	-993.7823548000677	0.010668802703985656	-0.005066984202395461	1.3452983839702348	1.2783115181986016	-0.5701740101373517	1.0524026145567642	5.2712169164480756	10.021604788764225	0.6595476973212248	0.9135090609555184
ID211458	211458	4	0.9831103086471558	91.50031691531235	22.99534249084292	0.0	115.0	115	1.2924069101805495	1		24445.950909090883	24767.0	16390.0	30603.0	1.3445273E7	2848.5486157278287	-0.9810598206149722	-889.0469505066208	-0.0011246029361759856	-0.002772630804376395	1.3098552810673587	1.2967987900382152	0.4259052733984462	1.0100682473869047	5.247451285625487	8.605698369389183	0.8904018212744972	0.9692712906057941
ID221186	221186	4	0.977876603603363	91.95403956626126	23.122986323132942	0.0	240.0	240	1.266390568249338	1		24135.30113636365	24470.0	16219.0	30061.0	1.2743439E7	2769.0763251892427	-0.9812325964915639	-911.4137292465681	-0.00635201066713721	-0.004268640371418677	1.3119379905724042	1.245844017213062	0.8789090818869056	1.0530515637962397	5.038313734386767	8.223539612458316	0.9362190933703113	0.9823911028730307
ID221698	221698	4	0.9655311703681946	92.14134152803636	23.142822544123238	0.0	247.0	247	1.228180828420186	1		24105.19721115538	24494.0	16397.0	29976.0	1.2100809E7	2679.6018418583035	-0.9810781328030266	-932.8461484097635	-0.007438341304584696	-0.007184631768666583	1.2707272384533	1.215301032494565	0.9649617505468786	1.045606976770986	4.738866786022269	8.272180360867708	0.870250686704514	0.954066985645933
ID209931	209931	4	0.9904232621192932	91.50887885689805	23.002311641313042	0.0	95.0	95	1.2929921069097359	1		24374.197106690783	24717.0	15843.0	30242.0	1.3478931E7	2843.3002600301043	-0.9812518250373028	-897.344219264536	0.001437157855670943	-5.829232884731592E-4	1.3082801359240455	1.2910443137935474	0.18295132160848052	1.0133502947546804	5.252204411789999	8.939659243195655	0.8258659377777937	0.9617058311575278
ID207882	207882	4	0.9731222987174988	91.68961965154595	22.90395741533028	0.0	68.0	68	1.2681813641968636	1		24344.084905660402	24663.0	16398.0	30122.0	1.2902365E7	2764.8932730401934	-0.9812059586161799	-919.358881468179	-0.0018578347141909124	0.0065075366648710406	1.2939388433408974	1.2703451762144735	1.1354062391113608	1.018572642749533	5.052573112880327	8.587212768716567	0.8610294842230378	0.9637352674524025
ID213514	213514	4	0.9775870442390442	91.74609072977384	23.088099610233343	0.0	143.0	143	1.2549895208448718	1		24282.890173410404	24604.0	17075.0	30574.0	1.260282E7	2706.6580544690482	-0.9811504155640681	-933.9654069098342	-0.001047431702248535	0.002544323246812471	1.3105836516233123	1.2147670411645901	1.4769745991273684	1.0788765312292827	4.948004337260967	8.606063539578482	0.8395195987003232	0.9674721189591081
ID204301	204301	4	0.9794155955314636	91.61125403846921	22.825306914873682	0.0	20.0	20	1.2567965621276092	1		24385.44933078393	24689.0	16683.0	30301.0	1.275359E7	2774.009211618482	-0.9812217519985988	-918.6814684964098	0.0017502014920441956	-4.5472388002674877E-4	1.3103006667367696	1.2220968532638818	0.7328002398016458	1.0721741597135446	4.962263715754527	8.479959201838515	0.8671658753241838	0.9693593314763234
ID219154	219154	4	0.9742708206176758	92.12977616114112	23.22639919840184	0.0	215.0	215	1.2555921569040183	1		24235.909961685848	24531.0	16825.0	30719.0	1.2651145E7	2679.262828961881	-0.9810942044715911	-938.8360571191507	-0.004244253817033305	-0.00915875747411407	1.321387105606088	1.214517044687086	1.0715687552795785	1.0879938749204927	4.952757463425481	8.682385481572439	0.8256173246212115	0.9542124542124542
ID224785	224785	4	0.9724903106689453	92.23803673102329	23.568834461079106	0.0	288.0	288	1.2555921569040185	1		24202.64875239926	24546.0	16396.0	29962.0	1.260958E7	2721.503981371079	-0.9811225370973137	-924.4076824559569	0.005907700263439005	0.004008680980775807	1.2892833675183355	1.247424038180386	0.2872680535163117	1.033556615919483	4.952757463425483	8.722650429694054	0.8180125923485791	0.9612546125461257
ID214038	214038	4	0.9726294279098511	91.73957519158495	23.116131707694755	0.0	150.0	150	1.2495527175731493	1		24259.998054474712	24584.0	16747.0	30134.0	1.2469639E7	2714.6832048197293	-0.9812539689038923	-935.5644147529605	-0.004260558055629399	0.0013950671353125835	1.2947730741929964	1.222861994384474	1.1621437558718581	1.058805556259616	4.905226201780324	8.452155883045513	0.8628472258989619	0.9644859813084111
ID216085	216085	4	0.9798879027366638	91.67978222313545	23.03723087549481	0.0	176.0	176	1.259201916600175	1		24288.5547024952	24598.0	16012.0	30127.0	1.2654337E7	2792.573614721104	-0.9811828313111675	-907.032190093956	0.008933913553172553	0.0105705102622232	1.3363198913222916	1.2284513351203035	0.7347530978793523	1.0878085709365315	4.98127622041259	8.193923971361546	0.9323234951870949	0.9812734082397004
ID203803	203803	4	0.978614091873169	91.67303980137464	22.792593268282886	0.0	13.0	13	1.2604028724445384	1		24390.7908745247	24703.0	16469.0	30807.0	1.2829556E7	2869.7513411431237	-0.9811904467829599	-886.7198731370366	-4.824323883214888E-6	0.0031671107658409582	1.284398025916347	1.249744898282573	0.6738794168275921	1.0277281609081943	4.990782472741622	8.798428964858388	0.8101552321502458	0.950226244343891
ID203289	203289	4	0.9563223719596863	91.68565117172923	22.804255781568653	0.0	6.0	6	1.2324848545268239	1		24232.351999999995	24593.0	18100.0	28810.0	1.2116176E7	2383.503752960493	-0.981291830712467	-1066.5386951849268	-0.004058862838400002	-0.0022471416463610587	1.3105071334336942	1.179309641867332	0.8493371360735095	1.1112494012671879	4.772138669173887	8.057727541200528	0.9236294293517221	0.977604673807205
ID216600	216600	4	0.9773414731025696	91.74473385440167	23.069647538023155	0.0	183.0	183	1.2657930732558298	1		24331.68241965972	24651.0	16372.0	30026.0	1.287146E7	2788.1106515008155	-0.981207142859627	-911.2971628077372	-0.002403957850948325	0.002129714048509349	1.293871792571996	1.2545929255226798	0.6667134046089394	1.0313080571795445	5.033560608222256	8.654524486463774	0.8444982310795891	0.9636032757051854
ID204828	204828	4	0.99149090051651	91.2856034109493	22.910920409583593	0.0	27.0	27	1.271160417783076	1		24388.992523364494	24752.0	15256.0	30500.0	1.3048111E7	3048.5173009229247	-0.9811629424903904	-833.4187473270343	-6.784963639336757E-4	0.004866021005437077	1.3044624436429646	1.2679767371108754	-0.358000829918389	1.0287747444130741	5.076338743702923	8.784522561917399	0.8266546892367364	0.9612961296129612
ID206371	206371	4	0.9743098616600037	91.87221910875057	22.78116418915937	0.0	48.0	48	1.2567965621276078	1		24356.903846153848	24657.0	16847.0	30302.0	1.266559E7	2726.7412379598054	-0.9812901280723038	-936.9895906349215	0.002350640446552528	-6.091090915918169E-4	1.3416570971887694	1.1967770657042396	0.945859142116717	1.1210584958855938	4.962263715754514	8.3914824176603	0.8855484493667498	0.9684601113172535
ID209443	209443	4	0.9750075340270996	91.71611918976927	22.96371493426688	0.0	89.0	89	1.2639988936534343	1		24313.269083969462	24624.0	16807.0	29866.0	1.2740153E7	2671.2525062808963	-0.9811525391990575	-947.6371829315191	0.0015657234177054282	0.006308547792242382	1.320280591618474	1.2370118335983076	0.9822410672439896	1.0673144393275111	5.019301229728709	8.453371572506232	0.882659513042403	0.9723756906077343
ID223782	223782	4	0.9777476787567139	92.52056513123408	23.497866802538628	0.0	275.0	275	1.246522024976787	1		24181.165369649792	24508.0	16882.0	30070.0	1.2429119E7	2593.1325321557943	-0.981139261367156	-970.1848021822819	0.009295593578454296	0.012748198937578078	1.3052475148028175	1.2246481078113864	1.0336210514882491	1.0658143400355824	4.88146057095777	8.588913919346098	0.8315400083002575	0.9553488372093025
ID205860	205860	4	0.9710380434989929	91.51871300167326	22.702088410022686	0.0	41.0	41	1.2835969444322353	1		24411.141544117654	24738.0	16496.0	30840.0	1.3279661E7	2763.884454580348	-0.9812162358940476	-922.7420274350079	-3.350417317752159E-4	-0.005754327524132632	1.340391870739948	1.2674312263578043	1.1719314731521187	1.0575657620428127	5.1761543931577485	8.62270667003814	0.8748424761578211	0.9714540588760029
ID205355	205355	4	0.9968602657318115	92.27596872531538	22.715972097646162	0.0	34.0	34	1.2610029214537466	1		24225.9580952381	24850.0	16144.0	29928.0	1.2718628E7	2816.4287071329863	-0.9812759084856747	-901.5764861817182	0.0027529968333187553	0.01050437593175482	1.3401548412871407	1.2174274106303626	1.1594934700673247	1.1008088281774697	4.995535598906127	8.474712544050053	0.8740614570214426	0.9740500463392026
ID208939	208939	4	0.9785424470901489	91.67098452132117	23.037419809571734	0.0	82.0	82	1.2537833797484934	1		24298.523166023147	24615.0	15669.0	30043.0	1.2586635E7	2908.3180384559946	-0.9811549746976052	-869.9791862693481	-5.855616562892367E-4	0.002429935335726346	1.2907051755175851	1.2535189345864641	-0.8756464718436455	1.0296654800379132	4.938498084931942	8.333457678150403	0.8936228915062758	0.968313140726934
ID217642	217642	4	0.9823828935623169	91.9287757680436	23.026944310162182	0.0	196.0	196	1.2507629384065275	1		24272.671844660184	24622.0	16254.0	30673.0	1.2500426E7	2793.9044070412165	-0.9811463080403425	-904.2185332940417	-6.535333584603934E-4	0.002468818321222578	1.305532720745443	1.2173296974858754	1.1843701357652305	1.0724561500813883	4.914732454109355	8.337207495449544	0.8885226931706124	0.9745523091423186
ID223273	223273	4	0.945055365562439	92.24455141737278	23.500873720343886	0.0	268.0	268	1.2434839458191655	1		24152.965048543683	24512.0	17913.0	29329.0	1.2438777E7	2399.977913067496	-0.9811415522163256	-1047.1741885229953	-0.0058825573345755305	0.009984937016184086	1.2841605932676539	1.226572716195628	1.0141609082645675	1.0469502348386177	4.857694940135168	8.342595653803123	0.8770769794074265	0.9770554493307838
ID206888	206888	4	0.97867351770401	92.0178690966166	22.801884949719284	0.0	55.0	55	1.2592019166001736	1		24300.337164750952	24648.0	17287.0	29883.0	1.2684776E7	2641.4938354360834	-0.9811694779413735	-958.681535472365	-0.004152710756810224	-0.0077346150623853385	1.3200056920459364	1.2330018252007526	0.9824555650679097	1.0705626423797208	4.9812762204125764	8.323485726035011	0.9035246606294117	0.9730733519034359
ID207400	207400	4	0.975558876991272	91.4968032943573	22.846952707259586	0.0	62.0	62	1.2859521701640177	1		24299.829670329655	24624.0	16405.0	29462.0	1.3267707E7	2720.9272627359433	-0.981195611410949	-931.9930478944485	-5.352605546330718E-4	0.0012977305055344216	1.3190474318171348	1.27134856819285	1.069747748596741	1.037518320952755	5.195166897815809	8.672443960674915	0.8680132681087073	0.9732858414959928
ID220719	220719	4	0.9819033741950989	91.83181896035822	23.250695137249966	0.0	234.0	234	1.2489471673958024	1		24231.493203883474	24566.0	15240.0	30092.0	1.2479219E7	2966.939010967041	-0.9811390548519525	-849.7059616511291	-0.011777584303626264	-9.946643931496375E-4	1.3156367698780926	1.2057137724855866	-0.503644912749316	1.0911684015733676	4.900473075615808	8.424877419897003	0.8676022907864279	0.9590697674418606
ID218673	218673	4	0.9823414087295532	92.32696867439024	23.114147695823196	0.0	209.0	209	1.2495527175731498	1		24308.021317829454	24642.0	16452.0	30803.0	1.2542939E7	2704.207840422933	-0.9811376708844393	-935.13469241392	0.013850661610366572	0.008478080091125932	1.3248141723722273	1.1991358539810482	0.6472071099511199	1.1048074060782487	4.905226201780327	8.566038773922447	0.8400571482283314	0.9653882132834412
ID215088	215088	4	0.987152099609375	91.9199931791909	23.125978001687088	0.0	163.0	163	1.2525760772251175	1		24285.527131782943	24571.0	16126.0	30420.0	1.2531332E7	2765.525838311629	-0.9811883568279819	-916.0632558980791	-0.008841955513646834	0.0021015217559443963	1.3023621314479479	1.2294388984912097	0.9987683645075106	1.0593142392405437	4.928991832602902	8.255552420503502	0.9088154128550352	0.9746240601503758
ID222262	222262	4	0.9743072390556335	91.82509749735547	23.235623594662048	0.0	255.0	255	1.247735185385549	1		24139.960861056752	24435.0	16440.0	29933.0	1.233552E7	2735.6723657234224	-0.981196324802997	-920.9067279169822	-8.955162648878147E-4	0.0011690215611014807	1.2798642193275651	1.234163714769904	0.6148756690380348	1.0370295318285074	4.890966823286776	8.1941769855714	0.915364153129912	0.970754716981132
ID210490	210490	4	0.9869235157966614	91.54232552553056	22.95748469635023	0.0	102.0	102	1.2924069101805495	1		24373.744565217385	24687.0	15568.0	30338.0	1.3454307E7	2923.248576729272	-0.9811366462422542	-867.3554106868584	-0.0018333207102401855	0.0052354800613748425	1.3130667540688488	1.2815465634940555	-0.08597753032706981	1.024595431389442	5.247451285625488	8.73345503950273	0.8645420109685847	0.970976253298153
ID212031	212031	4	0.9815152883529663	91.58897354841551	22.93356102853909	0.0	123.0	123	1.2871281669074126	1		24361.99452554745	24679.0	16829.0	30764.0	1.3350373E7	2758.144286123884	-0.9811173627566966	-917.8763223351323	-0.01347709648001752	0.007813058213144297	1.326622095095845	1.2787278108572402	1.011781441193996	1.0374546356401657	5.204673150144842	8.534980818682332	0.8978385044091088	0.9741992882562277
ID220223	220223	4	0.9887847304344177	92.23502667249	23.15569938340383	0.0	228.0	228	1.2645972363584972	1		24204.531309297938	24466.0	16543.0	31231.0	1.2755788E7	2732.8668408184903	-0.9811439831298395	-921.70297397067	0.00402900446333106	0.0036822299375255147	1.3406221892770522	1.2115126026476168	0.80753832769239	1.1065689175228401	5.02405435589322	8.381759017165763	0.8986567749547075	0.9715073529411767
ID213053	213053	4	0.9767034649848938	91.75985752275236	23.0098014364309	0.0	137.0	137	1.259802537629606	1		24288.69714285716	24623.0	16703.0	29568.0	1.2751566E7	2724.4716060455303	-0.9812668092673291	-933.9578648335297	-0.001483488231500821	0.007059178729997863	1.2791648849587067	1.2540995499476564	0.6656434921784028	1.019986718767339	4.986029346577094	8.784106943971949	0.812025121689698	0.9519056261343019
ID215616	215616	4	0.9811000227928162	91.63754238903354	23.104156800711714	0.0	170.0	170	1.2800559805981553	1		24327.1425925926	24644.0	15485.0	30323.0	1.3136657E7	2891.191987016633	-0.981198990015936	-878.2538803604136	0.0026368952095399854	-3.055677235905236E-4	1.3300797231800088	1.2651219745835687	0.0663101460121851	1.0513450480676552	5.147635636170651	8.319532988078578	0.9345870662864534	0.9792043399638335
ID224327	224327	4	0.9703419208526611	92.2316966217621	23.601163338902815	0.0	282.0	282	1.2330984890455623	1		24194.565737051806	24452.0	17172.0	29844.0	1.2145672E7	2565.2345681987026	-0.9811542035715856	-982.0724244996247	-0.0016264299238495936	0.004690820170410792	1.2619349960864135	1.222243034586228	1.0425973978855605	1.0324746882387614	4.776891795338398	8.206665377735579	0.8912957108367533	0.9691417550626812
ID211014	211014	4	0.9640119671821594	91.68539733185216	23.02355494393895	0.0	109.0	109	1.2519719893784453	1		24248.388030888043	24532.0	17917.0	29366.0	1.2560665E7	2530.882410854773	-0.981172885908399	-998.6255769363402	0.003118215162211441	0.008823741927377948	1.3023923769895545	1.2221740299619053	1.0320528493524077	1.0656357810435144	4.924238706438394	8.943897188117916	0.7735624229495397	0.9522058823529408
ID222790	222790	4	0.9818192720413208	92.05710340751422	23.191840652900886	0.0	262.0	262	1.2555921569040183	1		24190.710982658955	24497.0	16047.0	30548.0	1.2554979E7	2759.1278113277176	-0.9811454958009868	-912.4836836595629	-0.0011550393369747192	-9.565899118181115E-4	1.3145824735381437	1.2357383594392153	1.154384119166268	1.0638032424069999	4.952757463425482	8.119363882075106	0.9440889494608001	0.9914367269267365
ID217156	217156	4	0.9749661087989807	92.40487269177872	22.906790869991806	0.0	190.0	190	1.268777734492792	1		24238.028195488718	24584.0	16620.0	30607.0	1.2894631E7	2727.501178561221	-0.9812557757483362	-930.4158276252481	8.073709550339309E-4	-0.004343691538706256	1.3224330501878676	1.2353305265736714	0.9071010584265146	1.0705094885461828	5.0573262390448415	8.912831852421576	0.800017353458149	0.9559748427672949
ID218180	218180	4	0.9921372532844543	91.62451951784108	23.185672271523842	0.0	203.0	203	1.263400267575033	1		24319.635160680515	24597.0	15067.0	30036.0	1.2865087E7	2964.193758422937	-0.9811578486893588	-854.4543358159834	0.006502018355857274	-0.0018073570180423691	1.3108625845575619	1.239509276811768	-0.6302792254134673	1.0575657714553997	5.014548103564204	8.523110190344003	0.8674520133418021	0.9678899082568805
ID202827	202827	4	0.9857051372528076	92.08123560301053	22.707837749029686	0.0	0.0	0	1.272944503457935	1		24262.191011235973	24565.0	16212.0	30680.0	1.295601E7	2799.9020093134864	-0.9812017496461348	-904.6030875193713	0.001805837163901274	-0.0031511643785969755	1.3498862512909355	1.2182620862085392	1.0735248984938524	1.1080425686496045	5.090598122196443	8.605138368542294	0.8638989792303746	0.9622641509433962
ID225355	225355	4	0.9850648045539856	92.09651524268327	23.678039946226882	0.0	295.0	295	1.2741325060529052	1		24178.20817843867	24452.0	15317.0	30253.0	1.3007876E7	2917.6562481985084	-0.9810891136094767	-859.8378453508711	0.0012644184999431594	-7.48677587373381E-4	1.346384196994688	1.2360341091903428	-0.4745250674591434	1.089277542572534	5.100104374525473	8.529006300996553	0.8810327605144156	0.9692863595302625
ID219722	219722	4	0.9867843985557556	91.71383855453638	23.22365912418704	0.0	222.0	222	1.2705651658573025	1		24193.245318352077	24517.0	15121.0	30023.0	1.2919193E7	2949.958119988695	-0.9810657847438135	-849.8829055522093	0.002367508881962178	0.002250119120266342	1.3233469903880872	1.235119597428554	-0.430955307790451	1.0714322670802223	5.071585617538389	8.434255286485374	0.8959012479327337	0.9726526891522328
ID221258	221258	4	0.9895415306091309	91.78248244151361	23.229190633595	0.0	241.0	241	1.281237389230422	1		24180.391866913124	24546.0	14950.0	29841.0	1.3081592E7	2989.0700495255637	-0.981161352485703	-842.6514073540484	2.1856652089443686E-4	0.006861332971450271	1.3546002294482715	1.2489487308031764	-0.6549065757976071	1.0845923423751371	5.157141888499667	8.631746857092372	0.8698043067358547	0.9576345984112965
ID212553	212553	4	0.9795631766319275	91.77305993744389	23.010017963181195	0.0	130.0	130	1.2741325060529056	1		24349.200000000023	24645.0	16192.0	29900.0	1.3026822E7	2792.3639139115353	-0.9811711145081361	-908.7884849369262	-0.004038738284065488	0.00799184603527793	1.2924829519871017	1.276885636966044	0.5203775630505485	1.0122151229284073	5.100104374525477	8.758038583453772	0.8355553414022694	0.9631956912028719
ID208460	208460	4	0.9781556725502014	91.79696246463823	22.94954549424555	0.0	76.0	76	1.2699696349289407	1		24298.621013133208	24619.0	15727.0	29684.0	1.2951165E7	2851.6885610690492	-0.981206002289558	-889.7142697769442	0.0037380762185855944	0.00609556094858812	1.2973408201503926	1.2544070560181464	0.691694975506559	1.0342263413827808	5.066832491373862	8.387502064655594	0.9050678345979746	0.9788797061524334
ID211532	211532	4	0.9719629287719727	91.91762844741147	22.92392858943177	0.0	116.0	116	1.2447000673282256	1		24337.064453125	24650.0	17592.0	29322.0	1.2460577E7	2515.059783781336	-0.9812446857075909	-1012.518218982443	-0.006295972605383308	0.0039096470044957836	1.3015677611384675	1.2070550342674804	0.9544826813657569	1.0783002631925094	4.867201192464198	8.617763905398718	0.8235689774551749	0.9660377358490568
ID214604	214604	4	0.9788290858268738	91.77693359115835	23.180073862286086	0.0	157.0	157	1.2639988936534337	1		24290.579545454537	24632.0	15748.0	29947.0	1.2825426E7	2756.6165042557664	-0.9812399772157891	-921.7929718961863	-0.002735671567182795	-4.4955928973573463E-4	1.2886715485312092	1.2622535000882433	0.9538063336249513	1.020929273272856	5.019301229728703	8.552248095255777	0.8623678206070154	0.9635036496350367
ID221772	221772	4	0.9871940016746521	92.07976930621065	23.121696647327614	0.0	248.0	248	1.2657930732558291	1		24127.62570888469	24475.0	16309.0	30312.0	1.2763514E7	2713.5141652094526	-0.9811632781966588	-926.2931479222624	-0.0011468396794616289	0.0021191912912930703	1.280168061301101	1.2692247052251013	0.5672775970128876	1.0086220793142053	5.033560608222251	8.512613778953313	0.8728895752933472	0.9688929551692587
ID213591	213591	4	0.9627234935760498	91.93924859199221	23.128092501807256	0.0	144.0	144	1.2459150017973848	1		24253.500974658862	24622.0	16899.0	29805.0	1.2442046E7	2627.2202739159175	-0.9811812340810925	-962.6447341560225	-0.001925912486493056	-0.004646891864526955	1.2851151875888855	1.2268859829955387	0.9582795589905473	1.0474609746956074	4.876707444793229	8.439170465179284	0.8604726048622904	0.95977549111319
ID204372	204372	4	0.9844048619270325	91.40898719946789	22.83955195907603	0.0	21.0	21	1.2741325060529083	1		24352.844277673543	24678.0	16036.0	30527.0	1.2980066E7	2850.3020563040573	-0.9811726943510622	-890.5249292476271	-0.006135597427615514	9.750418903579967E-4	1.308458328316584	1.2708482772893193	1.2783687354961728	1.029594446244587	5.100104374525499	8.579905292108005	0.87061057916116	0.9808043875685561
ID216155	216155	4	0.9499974846839905	92.13190116710936	23.281771205191323	0.0	177.0	177	1.2349375631309387	1		24219.642998027604	24530.0	17288.0	30236.0	1.2279359E7	2421.2087997815484	-0.9811991814546622	-1044.109166649224	-0.0023152211281794303	-0.003231346841875071	1.3070481482207807	1.19551859372297	1.249780063325367	1.0932896862360761	4.7911511738319446	8.409169396010801	0.8514193892890778	0.9545454545454541
ID207962	207962	4	0.9561331272125244	91.9639179746923	22.828419789626246	0.0	69.0	69	1.2428754388359105	1		24218.25343811393	24560.0	18178.0	28782.0	1.2327091E7	2241.2534291494517	-0.9813359768682448	-1136.303397231198	0.013456571121199207	0.003413813535619039	1.3221301458573087	1.2125271635474926	1.1032233166145813	1.0903921871648223	4.852941813970652	8.484973176197997	0.8470596624311794	0.9686907020872864
ID210008	210008	4	0.9726385474205017	92.02233583414254	22.85833613348012	0.0	96.0	96	1.2459150017973846	1		24282.72124756333	24622.0	16862.0	30629.0	1.2457036E7	2693.4682172581315	-0.9812139861127956	-941.7694227892728	-0.001856873721830016	-0.006451798908015719	1.3185618157319914	1.1933957372860362	1.1459905200252603	1.1048822905389304	4.876707444793227	8.378724784940744	0.8729326067976849	0.9633802816901407
ID203870	203870	4	0.9646133184432983	91.75992679719968	22.70898351448517	0.0	14.0	14	1.2610029214537468	1		24338.952290076337	24634.0	17033.0	29864.0	1.2753611E7	2637.3895169767047	-0.981185004864078	-962.5080965094769	0.003060267379525877	0.002393291492207976	1.3076253495173937	1.2345503816387793	1.0992598150337431	1.0591915639616203	4.995535598906128	8.55173006807015	0.8583886252035463	0.9563239308462224
ID219228	219228	4	0.9769339561462402	92.27804428685245	23.16846364119614	0.0	216.0	216	1.257999814257802	1		24240.544761904755	24557.0	16625.0	30651.0	1.2726286E7	2748.3481000419138	-0.9811965584328589	-920.4904856871619	0.00435046251297568	0.005331689857817846	1.3201913868848851	1.219131016287337	0.834373520220292	1.0828954142314506	4.971769968083551	8.733705402121936	0.8190752697477227	0.9474637681159414
ID224867	224867	4	0.9751622080802917	92.21541704942797	23.60152417275794	0.0	289.0	289	1.2717553910980206	1		24131.46529080677	24444.0	16438.0	29879.0	1.2862071E7	2672.0082829775292	-0.9811941757632124	-942.4069451142034	-0.006664353353299531	0.012557018610022487	1.3112188755745924	1.2582677226162267	1.1472147715428025	1.04208258068344	5.08109186986741	8.35765979887619	0.914108049334561	0.9825367647058819
ID203364	203364	4	0.9637752175331116	91.56402941582286	22.815065055380817	0.0	7.0	7	1.2567965621276098	1		24284.948176583468	24644.0	17766.0	29876.0	1.2652458E7	2528.823554236834	-0.9811491684328193	-999.6619819180692	0.0014230097086042786	-0.0014720144171610726	1.3197683880183333	1.216461380349909	0.6346388715021506	1.0849241984473923	4.962263715754531	8.514275408722515	0.8601898559510036	0.9657724329324703
ID214116	214116	4	0.9825949668884277	91.65514360826069	23.116716749323512	0.0	151.0	151	1.270565165857303	1		24306.280602636518	24623.0	16178.0	30266.0	1.2906635E7	2840.3254906456955	-0.9812411779166568	-895.2629097626523	2.657150357973218E-4	0.0033495634390858175	1.296923266011212	1.2617691447957626	0.19264309526566273	1.0278609770736942	5.071585617538393	8.587836264645311	0.8641439910815298	0.9569506726457396
ID204907	204907	4	0.9630080461502075	92.06413531260453	22.79345115127098	0.0	28.0	28	1.2519719893784447	1		24258.27272727275	24601.0	16834.0	29883.0	1.2541527E7	2575.522029023887	-0.981172046580073	-981.6725624405398	-0.0017599113690049063	-0.002092921729076097	1.3422562026203382	1.1825217413832632	1.1739071456751602	1.135079513252944	4.924238706438389	8.81671570053555	0.7960407269280112	0.9566020313942747
ID223343	223343	4	0.9836212992668152	92.06506522654959	23.586363082167626	0.0	269.0	269	1.2835969444322328	1		24216.712454212473	24542.0	15589.0	30632.0	1.3222325E7	2852.7125754738463	-0.9810659018523562	-879.7124162466679	-0.004804700353377156	0.006813093610889497	1.314780106304415	1.2776899484664597	-0.8678886823491856	1.0290290753891214	5.176154393157728	8.846814411236064	0.8310808063262276	0.9723214285714287
ID206958	206958	4	0.9525988101959229	91.70004595547462	22.722502783505803	0.0	56.0	56	1.1900156122269157	1		25635.094017093987	25381.0	19808.0	31041.0	1.1997224E7	2497.1361317559104	-0.9798442717019568	-998.1165441705781	0.006089038083130475	-0.0011708033639144444	1.2846931420172412	1.1261446744618837	0.2375012942359544	1.1407887202691058	4.448926089986817	8.475330943408249	0.7783084112887831	0.9388164493480435
ID205932	205932	4	0.9758891463279724	91.82769670168935	22.753039877806874	0.0	42.0	42	1.2531798738748994	1		24340.957446808516	24661.0	17058.0	30361.0	1.2584275E7	2695.383839237258	-0.9812052209874789	-942.9087358201427	0.007741375268679604	0.0021353592724278054	1.322234469401449	1.2016630376528687	1.069660852152746	1.1003371394231154	4.933744958767421	8.198000551395111	0.9225091305463743	0.9801699716713881
ID206444	206444	4	0.9753600358963013	91.69114161493833	22.833274328176252	0.0	49.0	49	1.2573983321224114	1		24371.811900191933	24731.0	16868.0	30084.0	1.2697714E7	2773.178069113479	-0.9811653227342129	-915.6385392906936	-0.004902390234942853	0.0026200352479745803	1.3266999036209361	1.217774293586919	0.8017434462090333	1.0894464685349696	4.967016841919042	8.298756878214528	0.9063155123821207	0.9775491113189895
ID216689	216689	4	0.9808987975120544	92.17636042120279	22.974642562943977	0.0	184.0	184	1.2507629384065275	1		24283.675728155366	24591.0	16664.0	30291.0	1.2506093E7	2631.052608831845	-0.9812399021913771	-965.506030516266	0.011617950490493429	-0.007416345805903159	1.3086643593022387	1.2270929074402277	0.8764481422190107	1.0664753674048795	4.914732454109355	8.50291470171545	0.8542285849937012	0.9672591206735263
ID217712	217712	4	0.9856986403465271	91.59063564907937	23.098910363863798	0.0	197.0	197	1.2871281669074124	1		24302.082417582435	24617.0	15443.0	30277.0	1.3268937E7	2938.786889861286	-0.9811767199084462	-862.0993585629457	0.001450236062227081	0.012788162775406703	1.3319171479987073	1.2803835822300889	-0.9588843642878703	1.0402485368321115	5.204673150144841	8.721651503920263	0.859816681437138	0.9673144876325095
ID205431	205431	4	0.9857233762741089	91.3363847019731	22.85016405257592	0.0	35.0	35	1.2859521701640189	1		24357.90458715595	24666.0	15510.0	30396.0	1.3275058E7	2867.2572013209256	-0.9810887719750833	-881.4381483318225	-2.289099400854903E-4	-7.947754324658334E-4	1.3244538117668296	1.290440178094498	1.1664419183370207	1.0263581638651063	5.195166897815817	8.450103006270464	0.9142929312714461	0.9776386404293372
ID209014	209014	4	0.9835283160209656	91.8662661269106	22.95092630076672	0.0	83.0	83	1.245915001797385	1		24249.14619883043	24542.0	16555.0	30024.0	1.2439812E7	2770.5677885881587	-0.9811147384731148	-909.3989811138081	-0.0030020433281257013	-0.0076314947444248975	1.3043722203550396	1.2162536546219447	0.8684750889787028	1.0724508127052539	4.87670744479323	8.487020485505601	0.8507972275604098	0.9743589743589746
ID207476	207476	4	0.9743249416351318	91.86698000369987	22.80700279385664	0.0	63.0	63	1.2543865952655886	1		24314.326923076907	24657.0	16633.0	30218.0	1.264345E7	2748.0860575354222	-0.9811038757998918	-918.7644346184525	8.974272930580824E-4	8.951069408459904E-5	1.3163028793869436	1.2167929192426268	0.9988131922449577	1.0817805220351342	4.943251211096448	8.279464557761502	0.906187448853435	0.9737827715355801
ID209524	209524	4	0.9951627850532532	91.51753904020873	22.98687897544656	0.0	90.0	90	1.277097677635851	1		24342.98144712429	24623.0	15597.0	30419.0	1.3120867E7	2980.21113427549	-0.9811129486175522	-848.6167048493413	0.004484819534555385	0.0013603840734990505	1.3026989538025708	1.276440661132227	0.9266212927224838	1.0205714949937839	5.1238700053480715	8.73530489265141	0.8438239177129471	0.964221824686941
ID215163	215163	4	0.9523525238037109	92.19754909908073	23.068613801515706	0.0	164.0	164	1.2453076827255718	1		24220.270058708407	24562.0	17645.0	30235.0	1.2376558E7	2544.5269118947563	-0.9811794750808619	-992.4728867267778	-0.004349348723989228	0.00419927813751703	1.3087557507943381	1.203554683419777	0.950282470088955	1.0874086311355984	4.871954318628713	8.333511435314556	0.8815704009441964	0.9771210676835078
ID220798	220798	4	0.9822821021080017	91.8569037105725	23.197346882643608	0.0	235.0	235	1.2747260921582722	1		24149.848880596994	24475.0	16428.0	30301.0	1.2944319E7	2800.7940465408974	-0.9812113796918336	-900.5978893998719	0.011494892642452409	0.0059366639172979945	1.3278972562948528	1.245811904906896	1.1451024468141822	1.0658890407650192	5.104857500689987	8.602135859217043	0.8669237337362842	0.9572192513368988
ID223868	223868	4	0.9793111681938171	92.18137724768962	23.612428681019193	0.0	276.0	276	1.2770976776358485	1		24234.43888888886	24526.0	16095.0	30426.0	1.3086597E7	2782.41937441289	-0.9811090914810233	-904.7005011980217	-0.006227776833676598	-0.001142291884662831	1.3335195492429552	1.247452389608773	0.7821940361600137	1.0689943442740726	5.123870005348053	8.350485957815849	0.9233885115078583	0.980891719745223
ID213127	213127	4	0.9838849902153015	91.8827531911185	23.011297885296948	0.0	138.0	138	1.2628013577202934	1		24273.629277566553	24560.0	16281.0	30152.0	1.2767929E7	2802.4509853269924	-0.9811371447924682	-901.0501676353717	0.001298205982627774	5.591236905755788E-4	1.2852024236084902	1.2514342117687518	0.8278097539649568	1.0269836093037692	5.0097949773996735	8.677300003783511	0.8361045590630227	0.9590536851683352
ID222341	222341	4	0.9721246957778931	91.9060319901976	23.17781381489236	0.0	256.0	256	1.2453076827255718	1		24135.75929549901	24408.0	16567.0	29954.0	1.2333373E7	2709.8120430418053	-0.981261228641017	-932.8145688760609	-0.004856494738048273	9.873800994032657E-4	1.3025608754951237	1.2133962490431394	0.7266563340706125	1.0734835191078742	4.871954318628713	8.348797144187316	0.8783452435305171	0.9624413145539907
ID215688	215688	4	0.9607409834861755	91.75984148749586	23.123691104257418	0.0	171.0	171	1.2622021636852676	1		24224.711832061083	24541.0	17307.0	29707.0	1.2693749E7	2560.310211952375	-0.9812628273019525	-991.0083508538046	-0.004400911043066467	0.006804669831637336	1.3180539720792888	1.2334309634694036	1.0498105027606097	1.0686078192587747	5.0050418512351555	8.44318245954627	0.8822775492240957	0.9678308823529413
ID218760	218760	4	0.9905331134796143	91.70588532816932	23.140091149877463	0.0	210.0	210	1.2924069101805484	1		24333.293693693668	24669.0	15652.0	30320.0	1.3504978E7	2922.34204982709	-0.9811535131453994	-866.9746592845922	-0.0016758895979727636	0.004404575734856136	1.3202442083550379	1.2904179855399467	0.08919201351938642	1.0231136136889871	5.247451285625478	8.477819733288015	0.917465884037195	0.9804618117229124
ID202895	202895	4	0.9659013748168945	91.66212987267716	22.789418987560296	0.0	1.0	1	1.2675847133220626	1		24323.47457627115	24639.0	17624.0	29854.0	1.2915765E7	2496.1326738167995	-0.9810876769150556	-1010.9993729720297	-0.0065416937475014795	0.00764133240112884	1.3268346188919962	1.2300240884348428	1.2393929183460846	1.0787062069494435	5.047819986715818	8.84967757351401	0.8099511508594477	0.9752066115702474
ID212111	212111	4	0.9863770604133606	91.53206962389103	23.05541170279199	0.0	124.0	124	1.2723500861929977	1		24392.51310861422	24749.0	15460.0	30199.0	1.3025602E7	2904.325569865628	-0.9812383580486137	-878.5063758512948	-4.953822620196504E-4	-0.005923980282472025	1.3148256420401832	1.2564647106820428	-0.8095930429632414	1.0464485240707322	5.085844996031942	8.262431937920752	0.9361753330212582	0.9843606255749766
ID221839	221839	4	0.9784982204437256	91.80006152614807	23.190516171054515	0.0	249.0	249	1.2717553910980206	1		24124.33333333335	24517.0	15915.0	29792.0	1.2810021E7	2819.3125403190065	-0.9812614779723744	-896.1722862305454	0.005173904678256196	0.025219488231485572	1.3311017167531025	1.2520106226426606	1.6311916494918552	1.0631712644286528	5.08109186986741	8.36303194097226	0.9129340394483696	0.9762557077625572
ID210574	210574	4	0.9840757250785828	91.65209686911628	22.97214616588797	0.0	103.0	103	1.2800559805981555	1		24334.07208872459	24636.0	16176.0	30188.0	1.3164733E7	2815.2184693161526	-0.9811474916443627	-899.7002452701417	-0.007248754833988404	0.008666244058142704	1.2941987383357123	1.2916250014701247	-1.4534371999408815	1.0019926347528565	5.147635636170652	9.16561693720083	0.7700062628802316	0.9516695957820739
ID211603	211603	4	0.9791703820228577	91.5234762851571	22.95163424539919	0.0	117.0	117	1.2830074624519248	1		24395.467652495394	24770.0	16222.0	30445.0	1.3197948E7	2831.2167011152505	-0.9811297866977999	-896.0158323065426	0.003444755727602864	0.0026360230871482803	1.3093579830837287	1.2863731490806631	1.2423683851438732	1.0178679367021088	5.171401266993233	8.663831912391306	0.8657610946004103	0.9628318584070796
ID212625	212625	4	0.987870991230011	91.55991103393777	23.030840708344826	0.0	131.0	131	1.288890150164772	1		24355.570127504558	24699.0	15454.0	30055.0	1.3371208E7	2934.6245822864676	-0.9811213083856667	-862.6339780508122	0.0013090646574158737	0.004189201873467973	1.3195682505079875	1.2713574883469867	-1.1833791594371554	1.0379206970524744	5.218932528638389	8.885244630075455	0.830716367730609	0.9589519650655028
ID220305	220305	4	0.9808756113052368	91.93320152522118	23.115650762052567	0.0	229.0	229	1.268181364196862	1		24245.772556390977	24588.0	15907.0	30216.0	1.2898751E7	2767.675307760817	-0.981083993331343	-908.7148286509873	6.791839530729641E-5	-0.003201988718540208	1.292853298125957	1.2629854518594132	1.4415125152375174	1.0236486067377666	5.052573112880315	8.42990630084049	0.8934638302477308	0.9734432234432235
ID221329	221329	4	0.9655133485794067	92.20571251471246	23.227045528240037	0.0	242.0	242	1.2699696349289404	1		24114.514981273423	24310.0	17236.0	30663.0	1.2877151E7	2529.5917502340308	-0.9811033050438527	-989.8900913337098	-0.006944461317468976	9.744864366281221E-4	1.35326067217714	1.211449703280565	1.1486674285037497	1.117058899360457	5.0668324913738605	8.592941768981172	0.8623085124219481	0.9682107175295188
ID217232	217232	4	0.9872827529907227	91.87989458861549	23.038324250764845	0.0	191.0	191	1.2604028724445366	1		24265.720841300226	24611.0	16767.0	30009.0	1.2690972E7	2672.5195780576078	-0.9811086004959195	-943.0945775039519	-0.005732915001016196	-0.0014499213221348087	1.2959149094615041	1.2430809762026493	1.152222263814483	1.0425024067380158	4.990782472741609	8.777665607569917	0.8139925708630059	0.9597806215722121
ID222864	222864	4	0.9902267456054688	92.51713110520711	23.180689626705544	0.0	263.0	263	1.2616026850650452	1		24170.874285714264	24479.0	16888.0	30366.0	1.2689709E7	2597.821677655835	-0.9811029188586265	-966.1239730539189	0.009329303805320212	0.008905806830045295	1.3506877080005235	1.2045898240590678	0.8736268119683541	1.121284341792922	5.0002887250706545	8.518145533501608	0.8659939030738473	0.9660238751147842
ID224400	224400	4	0.9808789491653442	92.13543351941617	23.582536285807535	0.0	283.0	283	1.2592019166001738	1		24239.01140684409	24603.0	15876.0	30395.0	1.274972E7	2801.5317993424214	-0.9811650640855988	-901.4201700721055	0.002499505797560246	-0.0010716833584512215	1.300970225159947	1.251584516583274	1.2653967321533646	1.0394585486815482	4.981276220412579	8.4032414527317	0.8864552244712344	0.9694727104532841
ID208533	208533	4	0.9766393899917603	91.78403445437543	22.99274701390334	0.0	77.0	77	1.2507629384065275	1		24312.86407766991	24638.0	16411.0	29973.0	1.2521125E7	2785.520550337583	-0.981122314765189	-907.2650142263793	-0.001753909284241022	0.006929025006628039	1.300096997061876	1.2214432717916432	0.9894911866823206	1.0643940877867064	4.914732454109355	8.198538186885514	0.9188336615122719	0.9745523091423184
ID211092	211092	4	0.973790168762207	91.94167428520687	22.951651256669567	0.0	110.0	110	1.2477351853855487	1		24289.24609375	24574.0	17162.0	29884.0	1.2436094E7	2560.2893737014238	-0.9812061754978971	-990.6040126862529	0.0064265374124369236	-5.749697203153879E-4	1.330679984993949	1.1907606001206585	1.0989468882056883	1.1175042110556166	4.890966823286775	8.15452929654729	0.9242868754139932	0.9799999999999998
ID218267	218267	4	0.9778788685798645	91.77614362265706	23.127440563740368	0.0	204.0	204	1.2806468211468542	1		24282.962962962953	24627.0	15753.0	30549.0	1.31128E7	2894.5935969303355	-0.9811125923063816	-871.5465156587054	-0.009616444292442667	8.412613967949746E-4	1.3033373422951513	1.2827047158605345	0.8820608715235972	1.01608525031482	5.152388762335147	8.648602864297814	0.8656185964924329	0.961845607808341
ID204445	204445	4	0.9781528115272522	91.41213724644918	22.88855942081043	0.0	22.0	22	1.2741325060529083	1		24330.807116104876	24608.0	16604.0	29952.0	1.2992651E7	2760.5364656368165	-0.9812106603776048	-920.5423317263433	-0.0012962015174542583	-0.0035720370726165704	1.3313082126519151	1.2412073505554555	0.5624344772323079	1.072591305599454	5.100104374525499	8.72039192222189	0.8427852383995081	0.958035714285714
ID219804	219804	4	0.9888654351234436	91.76681935951613	23.230397218417252	0.0	223.0	223	1.280646821146855	1		24222.2749077491	24605.0	15396.0	30199.0	1.3128473E7	2916.70547441302	-0.9811280769660169	-863.4991116423502	0.0017560520545062024	-0.0022531041372602805	1.2938150278316503	1.2689414530648753	3.0131822723398582	1.0196018300975966	5.152388762335153	8.458779586288204	0.9049051738103905	0.9748201438848922
ID208035	208035	4	0.9808832406997681	92.15492200325755	22.755500907848177	0.0	70.0	70	1.2687777344927909	1		24287.315196998145	24617.0	16288.0	30575.0	1.2945139E7	2828.961163594467	-0.9810826719140235	-890.4885272317498	-0.0029619590521081343	-0.004691565131915033	1.3296114861259203	1.235525069344222	0.6586998750214607	1.0761509572862302	5.057326239044833	8.686070046163104	0.8423337064331125	0.9646418857660923
ID225443	225443	4	0.9808290004730225	92.50953293735544	23.637672648700978	0.0	296.0	296	1.26220216368527	1		24126.16477272727	24375.0	16623.0	30580.0	1.2738615E7	2640.4504139177106	-0.9810901330549252	-948.114315624318	0.0011618104310695376	0.0036163387801547127	1.314141114284616	1.2283994115584225	0.8322747396295648	1.0697995309338486	5.005041851235173	8.434620529677641	0.8840696470387053	0.9731977818853974
ID213666	213666	4	0.9841094017028809	91.68054012293783	23.103979668823715	0.0	145.0	145	1.258601008946486	1		24334.938931297722	24653.0	16036.0	30316.0	1.2751508E7	2855.192286756086	-0.9810654848926018	-883.2196115733493	-8.630906738588439E-4	0.002528041367240118	1.302823314971281	1.2329621576865184	0.26373005081416945	1.0566612339634553	4.976523094248082	8.375039295066317	0.8915838251826159	0.9658671586715867
ID214689	214689	4	0.9533406496047974	92.06168316762245	23.096079251641836	0.0	158.0	158	1.2525760772251178	1		24218.60231660231	24531.0	17992.0	30117.0	1.2545236E7	2444.504339595295	-0.9812368361821789	-1036.2296915160048	0.0024243806566786176	0.003488468254848998	1.3265911848996224	1.2040544868915128	0.9333966776427464	1.1017700605264638	4.928991832602903	8.452042935556676	0.867050860184033	0.969158878504673
ID203946	203946	4	0.9750245809555054	91.42510090135066	22.85209156918681	0.0	15.0	15	1.2741325060529074	1		24380.54850746272	24680.0	16430.0	30702.0	1.3067974E7	2799.590342775574	-0.9812551597028657	-911.7571751231573	-9.704550797651212E-4	-0.004375063230438533	1.3362463006856542	1.2471234897186572	0.9589122119364776	1.0714626993250704	5.1001043745254915	8.590830384144189	0.8683976492536649	0.9719202898550722
ID210088	210088	4	0.9857209324836731	91.65302952018055	23.05661867809471	0.0	97.0	97	1.2699696349289427	1		24325.68726591759	24678.0	15948.0	29709.0	1.2989917E7	2835.619275065122	-0.9811091844352999	-891.0741157809356	0.0011209986871153722	-5.188678691544765E-4	1.2964770469105558	1.2631838800068258	-0.36089344073088514	1.026356548267185	5.066832491373879	8.384124270106158	0.9057972486497534	0.9735159817351596
ID219304	219304	4	0.9527716040611267	92.23596896962141	23.18483095052409	0.0	217.0	217	1.2717553910980202	1		24167.97378277154	24478.0	17964.0	30527.0	1.2905698E7	2474.3507290334205	-0.9811199469055493	-1015.1445134846355	0.0015157535895695565	0.003866775175146038	1.3393316587217592	1.2197466770600025	1.3342353846563881	1.0980408341427061	5.081091869867407	8.686493855113579	0.8462094633476107	0.9674208144796381
ID214191	214191	4	0.9839335083961487	91.78678460836727	23.158986481835523	0.0	152.0	152	1.2723500861929955	1		24313.118867924542	24630.0	16699.0	30335.0	1.2885953E7	2691.83966984476	-0.9812672476874504	-946.2528324902026	2.3692639984432975E-4	0.011108763003073762	1.3061705633044112	1.2546793801017548	1.0661553811511586	1.0410393157162432	5.085844996031924	8.53689630204687	0.8769462427568784	0.9674502712477396
ID224942	224942	4	0.9888296723365784	92.06865061896994	23.689434925442757	0.0	290.0	290	1.2941617065219322	1		24241.961887477297	24550.0	14655.0	30695.0	1.3357321E7	3016.476389974246	-0.9811395803266938	-836.1366751157393	-0.013997590055351287	0.003649609451230028	1.3643075999143268	1.2422550957843306	-0.761499525985506	1.0982507574685658	5.2617106641190095	8.806211313255801	0.8526260982327212	0.9693520140105075
ID216237	216237	4	0.9901130795478821	91.73092301565609	23.079230594471422	0.0	178.0	178	1.2645972363584974	1		24321.96401515153	24644.0	15482.0	30424.0	1.2841997E7	2893.3826406067506	-0.9811677235416749	-875.917489441078	4.576700770625757E-4	0.0049277363697964914	1.2889299951521571	1.2545769847467332	-1.275101837064076	1.0273821461919763	5.024054355893222	8.526737450439628	0.8683572049884872	0.9715073529411756
ID203436	203436	4	0.9753884077072144	91.83413648867986	22.743105080483545	0.0	8.0	8	1.257999814257801	1		24346.44741873807	24706.0	16757.0	30280.0	1.2733192E7	2697.870912115109	-0.9811713409069078	-940.5240188786213	-0.006630377735972644	0.002833139631216031	1.3263881711585168	1.2186628809657716	0.8066760116156496	1.0883963004661097	4.971769968083546	8.764345291025622	0.8133583550556552	0.9578754578754578
ID223410	223410	4	0.9800941944122314	92.10120104143174	23.556945656809855	0.0	270.0	270	1.2776898861896504	1		24204.16789667898	24465.0	16012.0	30454.0	1.3118659E7	2814.9175472838083	-0.9811410650518624	-894.6821339856137	0.0019637805307347192	0.002662756487352786	1.3012951419806762	1.273971193637841	2.84329650837524	1.021447854142456	5.128623131512568	8.374758257778215	0.9188954294788939	0.9738267148014439
ID206001	206001	4	0.9616996645927429	92.08760515424665	22.746438063117925	0.0	43.0	43	1.237385410058466	1		24302.814229249012	24678.0	17374.0	30168.0	1.2297224E7	2557.6312542560986	-0.9812675220457676	-995.4989977081324	-0.00533363110246826	-0.0012298708858144965	1.3249175198782674	1.182287234103549	1.173229894662043	1.120639284313059	4.810163678490008	8.455446810115076	0.8454668711696951	0.9665711556829035
ID206512	206512	4	0.9838337898254395	91.76196077135602	22.839736365942723	0.0	50.0	50	1.2693738246053072	1		24389.240601503727	24661.0	16264.0	30720.0	1.2975076E7	2821.9443668858007	-0.981173327582877	-900.8489856597446	-0.0034779856931787243	1.6724628229758105E-4	1.3091349071894594	1.2466279324747211	0.8053894526714793	1.0501408424169139	5.062079365209355	8.547344524312486	0.870715738245937	0.9638009049773755
ID207028	207028	4	0.9704899191856384	91.529428825992	22.9859971339666	0.0	57.0	57	1.2639988936534363	1		24337.001908396956	24623.0	16209.0	30056.0	1.2752589E7	2723.499390001513	-0.9812037441359368	-932.9484296067667	-0.014811558065581962	0.0013461995855540319	1.3048499545895467	1.2622526310053197	-1.4801442568583798	1.0337470665838902	5.019301229728725	8.583628938942175	0.8560738947230973	0.9652650822669102
ID209083	209083	4	0.9594597816467285	91.96211896516824	22.956057880344076	0.0	84.0	84	1.2459150017973848	1		24203.671875	24472.0	17691.0	29838.0	1.239228E7	2495.2009009213875	-0.9812525348875664	-1015.4159275298585	-0.002117587337420433	0.013505244449375592	1.3467774372236005	1.1804500223154302	1.0521770652505218	1.1409016999990582	4.876707444793229	8.217239816951697	0.9075794279244159	0.9771428571428572
ID216762	216762	4	0.9824076890945435	91.68762444368626	23.058358333519298	0.0	185.0	185	1.2729445034579365	1		24368.528089887637	24723.0	15401.0	30316.0	1.3012794E7	2921.6454412839603	-0.9811453791608181	-868.0551984371773	-0.007619061253889984	4.756268474522191E-4	1.3106699853870558	1.2653932413658766	-0.0702001680476046	1.0357807695987906	5.0905981221964565	8.261698146713105	0.9372167253314099	0.9852805887764485
ID217786	217786	4	0.9917011857032776	91.57066409845027	23.144201255239686	0.0	198.0	198	1.2759124359163505	1		24319.873605947967	24681.0	15031.0	30344.0	1.3084092E7	3017.8285358048547	-0.9811016473108026	-836.7328190158164	-0.003705214624985414	0.003957090715021791	1.3256632317224817	1.2477407677287158	2.42189490824488	1.0624508439646558	5.114363753019039	8.566930581808991	0.8756911928502132	0.9676258992805754
ID205503	205503	4	0.9770312905311584	91.47647347002187	22.88466318073044	0.0	36.0	36	1.2663905682493408	1		24339.062264150936	24665.0	16940.0	30407.0	1.2899703E7	2728.986718946046	-0.9810940421470751	-925.644805407133	0.006174300901381318	0.006340793740153588	1.3282246962214974	1.2269197301204675	1.026941543469639	1.0825685361593158	5.03831373438679	8.236477744404251	0.9332801156074438	0.9860465116279069
ID204989	204989	4	0.9900712370872498	91.73633455841687	22.891148736047786	0.0	29.0	29	1.2645972363584976	1		24341.2485768501	24638.0	16751.0	30243.0	1.2827838E7	2720.0178945803505	-0.9812181419125137	-935.0355015107224	-0.006421318349227523	0.004967509293225828	1.3424976322987088	1.2072666012036612	1.0007104280664738	1.1120142236687574	5.024054355893224	8.545553074459233	0.8645375118073303	0.9724011039558412
ID207555	207555	4	0.97701096534729	92.09121292527016	22.76769863043485	0.0	64.0	64	1.2507629384065277	1		24297.11583011582	24679.0	16984.0	30161.0	1.2585906E7	2666.6089713879387	-0.9812013671611713	-951.1680698988566	4.027132348672702E-4	4.721095093146548E-4	1.3323082025936268	1.1939704939889833	0.8886334065503668	1.115863590684277	4.914732454109357	8.299910520355938	0.8965260726872024	0.9699812382739216
ID215236	215236	4	0.9869757890701294	91.57626121809048	23.093068305091062	0.0	165.0	165	1.2853637683166206	1		24284.82201834863	24667.0	15602.0	30236.0	1.3235228E7	2869.4117113734733	-0.9811748322160948	-882.2254829132153	0.001464332898779725	0.0052412117830101055	1.298279213518339	1.2909569032024506	0.7385201963148585	1.0056720021386647	5.1904137716512935	8.615551639211901	0.8787101943482596	0.9646643109540637
ID223947	223947	4	0.9687188267707825	92.23996892651411	23.619668618456302	0.0	277.0	277	1.2675847133220601	1		24217.094339622658	24481.0	17331.0	30656.0	1.283506E7	2587.435514034578	-0.9811352449547385	-973.5543488750768	-0.0024022114629357358	0.0016875615371273244	1.3454324617013602	1.212278507346292	1.0492714625723458	1.1098377588550552	5.047819986715798	8.613812524826269	0.854914911665512	0.9698630136986299
ID220874	220874	4	0.9920983910560608	91.80932763476187	23.268810881999443	0.0	236.0	236	1.2765051943389942	1		24201.57806691449	24553.0	14977.0	30185.0	1.3020449E7	3018.2187358555757	-0.9811455599055727	-834.5315745697515	-0.008863215790358184	-0.004567393529118433	1.3470399518775782	1.2353075030428393	-0.5662920257344404	1.0904490975400998	5.1191168791835375	8.513591130498233	0.8875224168740189	0.9764279238440603
ID209613	209613	4	0.9738970398902893	91.92157315122786	22.890962843128452	0.0	91.0	91	1.245915001797385	1		24251.550980392138	24623.0	17418.0	29636.0	1.2368291E7	2632.776090998438	-0.9812270497414004	-962.9252422899743	-0.0069995366881041785	-0.004948072757621204	1.3162137853040994	1.2163645414135984	0.9679363634865203	1.0820882560210618	4.8767074447932295	8.116135620067691	0.9303320357319077	0.9827586206896554
ID202963	202963	4	0.9890137910842896	91.27504784785964	22.8132550168459	0.0	2.0	2	1.3046409197552273	1		24423.615248226943	24772.0	15379.0	30581.0	1.3774919E7	2967.5857748811313	-0.980981314207155	-849.0179970468943	-9.080393354026946E-4	-2.0563742241486917E-4	1.3402765061454789	1.2816618995141364	-0.4435665124060608	1.045733283211089	5.3472669350803255	8.760459089292377	0.8755642021476228	0.9723422644770955
ID212691	212691	4	0.9913687705993652	91.59577115724869	23.076779023834252	0.0	132.0	132	1.2941617065219344	1		24420.18772563176	24717.0	15295.0	30930.0	1.3528784E7	3011.219156917728	-0.9811135316733128	-842.5683475626632	-0.006378004714455949	0.0021206792405833305	1.3493245130206184	1.2753793420181219	2.250340519944646	1.0579789624673455	5.261710664119027	8.639658122128619	0.8858163909809872	0.9685039370078734
ID218835	218835	4	0.9968630075454712	91.7265247562078	23.173143306171514	0.0	211.0	211	1.2847750969927205	1		24357.620183486222	24696.0	14874.0	30628.0	1.3274903E7	3064.434530164645	-0.9810939458252054	-824.9434909056918	0.011220308550206465	-0.0019097759292220132	1.3276499661653205	1.262484996012197	-0.6439923226230241	1.0516164313706378	5.185660645486765	8.489763996980372	0.9041130156796293	0.9749776586237701
ID222419	222419	4	0.9888794422149658	91.7645087112557	23.2272924037616	0.0	257.0	257	1.2824177095076614	1		24232.260628465785	24603.0	14943.0	30159.0	1.3109653E7	3017.1552207984682	-0.9811433592204465	-835.784695827027	-0.009287694279497239	0.00635077737266778	1.3633310618978232	1.2394161895941929	-0.7467225006166842	1.0999784199560942	5.1666481408286975	8.454422752035672	0.9083449991585199	0.9705357142857136
ID221904	221904	4	0.9851498603820801	92.03238627396506	23.28015910181886	0.0	250.0	250	1.254386595265589	1		24131.46346153849	24425.0	16339.0	30127.0	1.2548361E7	2638.793622635684	-0.9812738031423578	-958.4045143030711	-0.0028918852165444177	-0.0042288441848351045	1.3084561524324678	1.2342314701546224	0.2625356194733686	1.0601383809056064	4.943251211096451	8.782961056453082	0.8052683522157617	0.95852534562212
ID213205	213205	4	0.9937150478363037	91.61865052217966	23.03419793239091	0.0	139.0	139	1.2806468211468562	1		24333.038745387454	24711.0	15927.0	30244.0	1.3188507E7	2915.279380652489	-0.9811758710916018	-870.1179614693787	0.002325347026887451	-0.010124126585381301	1.3165136611338906	1.2841573114509706	-0.913631423649201	1.0251965622859402	5.152388762335163	8.700439060000122	0.8553348146173958	0.9525483304042183
ID224474	224474	4	0.9527344107627869	92.37832685032467	23.68925290193334	0.0	284.0	284	1.248341323475897	1		24164.69844357978	24421.0	17856.0	30103.0	1.2420655E7	2391.5875542710455	-0.9812542634118273	-1057.8013998737788	0.0012642403334255257	0.006305426173371148	1.357795101438128	1.1903655402023297	1.3890214875577411	1.1406539046882522	4.8957199494512915	8.091045501393472	0.9397604070233044	0.9856459330143541
ID210649	210649	4	0.9815241694450378	91.64895993309818	22.909619257444994	0.0	104.0	104	1.279464867206856	1		24323.387037037028	24673.0	16580.0	30192.0	1.3134629E7	2766.771600821398	-0.9811824218863693	-916.7834578391265	0.007235823992533295	0.0014184237528227217	1.3340087983666455	1.2551902491233342	1.1185257548309715	1.0627941057527819	5.142882510006126	8.343387123698903	0.9283926152727623	0.9836363636363628
ID212184	212184	4	0.9469109177589417	92.15904532473847	22.882947220398112	0.0	125.0	125	1.2428754388359102	1		24281.5234375	24590.0	18142.0	29341.0	1.243214E7	2430.54708864785	-0.9812398317661094	-1045.05784113377	0.011827312531611085	0.01431363423936826	1.3500056635082154	1.1784235671967014	1.0785863244932727	1.145603076082128	4.85294181397065	8.220580583182286	0.9024226068407314	0.977969348659004
ID215768	215768	4	0.9683831334114075	91.67449293744099	23.13683210255423	0.0	172.0	172	1.2699696349289413	1		24261.10131332084	24583.0	17305.0	30598.0	1.2931167E7	2583.5345945031413	-0.9810479838042147	-972.2121774477754	-0.002570118976814897	0.003922640248552114	1.3361243455785845	1.2281175636462085	1.3990109314890233	1.0879449859927988	5.066832491373868	8.526573275291407	0.8757846996147188	0.9726277372262766
ID211166	211166	4	0.9842582941055298	91.58371776063235	23.020127476872876	0.0	111.0	111	1.2859521701640175	1		24377.121100917444	24747.0	15789.0	30153.0	1.3285531E7	2866.173850995633	-0.9811466895067171	-885.2301638377568	0.002354235095592556	8.973398309143338E-4	1.3023239624423397	1.2846465567750085	1.6635384589928788	1.0137605208016973	5.195166897815806	8.660109106615097	0.870487703909237	0.9672566371681413
ID211676	211676	4	0.9556101560592651	91.8524293848644	22.96395320409103	0.0	118.0	118	1.2440921551711692	1		24294.919921875	24605.0	18312.0	29007.0	1.2438999E7	2358.9894432115534	-0.9811290846990669	-1070.9092135586034	0.00223666907867055	0.006102471778655442	1.3244836671937201	1.1928917981392824	1.0403387235588522	1.11031333207228	4.862448066299681	8.746408067229137	0.7987398796797442	0.9632768361581919
ID221404	221404	4	0.9839737415313721	91.92985155919754	23.212792228773647	0.0	243.0	243	1.2549895208448718	1		24179.79615384617	24491.0	15326.0	30106.0	1.2573494E7	2911.34217185196	-0.9810686147400745	-860.8081465423703	-0.005176244533235648	0.010705166630596135	1.2952883741296615	1.238727798268192	-0.6109706423098163	1.045660213600231	4.948004337260967	8.58953128966023	0.8427543513147485	0.9647822057460613
ID208608	208608	4	0.968902051448822	92.02080112074357	22.796748523151535	0.0	78.0	78	1.2628013577202932	1		24258.51802656546	24626.0	16823.0	29925.0	1.2784239E7	2708.098556196518	-0.9812196377690852	-936.0349455297468	-1.4009940928403969E-4	-0.004701293072732105	1.3097314138650826	1.2287828484693104	1.049104628117463	1.065877030670317	5.009794977399672	8.396015776852265	0.8930655258890368	0.9687499999999999
ID222950	222950	4	0.9566646814346313	92.20743850424489	23.1638883797447	0.0	264.0	264	1.2275647356658834	1		24060.418000000005	24440.0	17987.0	29201.0	1.2030209E7	2361.0092521320857	-0.9812115530931589	-1064.4058332663824	4.2337143553180677E-4	0.012432106397294305	1.309750776760276	1.1747397848014103	0.8678485765165184	1.114928423899161	4.734113659857754	8.241991565513342	0.8757582012780677	0.9679300291545189
ID217317	217317	4	0.9774168133735657	91.86019617796156	23.02491386923961	0.0	192.0	192	1.2711604177830724	1		24292.758426966302	24645.0	15933.0	30227.0	1.2972333E7	2805.130564808534	-0.9811432210353183	-901.1947312265751	0.0013093580690753013	-0.006224918668158372	1.3155331280231712	1.2562627427213335	1.657810515018811	1.0471799276427203	5.076338743702894	8.385108174014137	0.90728372282398	0.9753424657534246
ID208106	208106	4	0.9857906103134155	91.59918097971168	22.93650095443381	0.0	71.0	71	1.2770976776358507	1		24344.579925650578	24708.0	16243.0	30609.0	1.3097384E7	2832.622630460706	-0.9811712138028506	-895.7071362372983	-0.005535230917571484	-0.011481073229349721	1.3226121198936784	1.2566992300130806	1.1014854524294866	1.0524492164126749	5.12387000534807	8.626303600268834	0.8652836331589132	0.9685534591194961
ID218345	218345	4	0.9839006662368774	91.6068885366583	23.152732002876313	0.0	205.0	205	1.278281820382255	1		24305.254612546134	24679.0	15635.0	30382.0	1.3173448E7	2964.503457302979	-0.9811322640985457	-852.6798071867008	9.37680622121301E-4	0.011760078664143936	1.3032599493775665	1.2740913758407952	-1.1529561804355302	1.0228936276391656	5.133376257677103	8.59860549666676	0.8724828794096082	0.9660107334525937
ID220392	220392	4	0.9775546789169312	92.06158455340886	23.181779659692143	0.0	230.0	230	1.2567965621276076	1		24163.37404580153	24488.0	16866.0	29881.0	1.2661608E7	2546.26774094544	-0.9811523661713599	-988.0140586952114	5.288519577868258E-4	0.007141599529161996	1.3316790748636547	1.2116435491931725	1.0253734534397094	1.0990683487321111	4.9622637157545135	8.477724834049685	0.8676230316644811	0.9702602230483274
ID213740	213740	4	0.9779618382453918	91.86358047308119	23.10999212688287	0.0	146.0	146	1.2610029214537466	1		24253.82442748091	24532.0	16515.0	30135.0	1.2709004E7	2653.83897183439	-0.9811656419184731	-952.1977840049559	-0.0020392448701121104	0.011533004890376735	1.3125757400146594	1.2411447768903172	0.8188684821492127	1.0575524825583298	4.995535598906127	8.82437872923575	0.8061644520825384	0.9571948998178511
ID219891	219891	4	0.9776409268379211	91.79133062464372	23.149638589762684	0.0	224.0	224	1.2788734805946247	1		24198.37105751391	24562.0	15460.0	30535.0	1.3042922E7	2929.3793269637445	-0.9811275376638404	-858.8897369114169	-4.943519196568165E-4	-0.002935277190139307	1.3151798629424576	1.2637748602663423	1.1471072406778917	1.0406757598147518	5.1381293838416	8.543837406822295	0.884522633407547	0.9695067264573992
ID204018	204018	4	0.9501138925552368	91.88708229845098	22.7616190616519	0.0	16.0	16	1.2404384258268444	1		24267.341846758332	24616.0	17575.0	29320.0	1.2352077E7	2437.379348323761	-0.9811912249108525	-1038.776745535279	0.0049011101625696385	6.231982545000254E-4	1.330631966635765	1.1679320789338898	0.8481936294659436	1.1393059499233815	4.8339293093125875	8.778768340176029	0.7882118896398903	0.9504672897196261
ID225521	225521	4	0.9530765414237976	92.79092902561675	23.678413118859023	0.0	297.0	297	1.2349375631309418	1		24087.1485148515	24292.0	17598.0	29560.0	1.216401E7	2296.806655601868	-0.9812218345972907	-1095.985962573748	-0.01162970092180177	-0.007060579485406859	1.3229732771053295	1.1814947042048158	1.1978728437824677	1.1197454143442254	4.7911511738319685	8.532731333563813	0.8269392302046051	0.9563567362428842
ID204528	204528	4	0.98736172914505	91.39672786276677	22.883946136617148	0.0	23.0	23	1.3046409197552267	1		24357.758436944925	24661.0	16402.0	30362.0	1.3713418E7	2756.9058069466582	-0.9811316980775941	-918.8399649966437	0.0021236203645064794	-6.391866744098008E-4	1.3215616607767078	1.3060985101578457	0.04559086147889174	1.0118391916831704	5.34726693508032	8.832363253947761	0.861366315165592	0.96483704974271
ID203508	203508	4	0.9819114804267883	91.56066664689534	22.803926014455282	0.0	9.0	9	1.2711604177830749	1		24382.98689138577	24680.0	16347.0	30694.0	1.3020515E7	2777.3287957996504	-0.9812239084703552	-917.5981552878771	0.0017288544702851012	-0.011095818216327475	1.3476111541358504	1.2413149165281394	0.8632876792882644	1.0856319667091516	5.076338743702913	8.51961085427235	0.878862517077025	0.9638989169675085
ID206586	206586	4	0.9528130292892456	91.82542391655569	22.879098292131825	0.0	51.0	51	1.2555921569040183	1		24335.35000000001	24691.0	17765.0	29666.0	1.2654382E7	2533.937340136485	-0.9812608404370423	-1005.7871426132423	0.001365433573532925	0.018087757173225524	1.3500876437167681	1.2003587893188492	1.3967474764088814	1.1247367501535799	4.952757463425481	8.442491598949442	0.8732038680216727	0.9729225023342672
ID216314	216314	4	0.9729822278022766	91.82571829497891	23.094672230640928	0.0	179.0	179	1.2519719893784442	1		24288.92471042473	24575.0	16781.0	30097.0	1.2581663E7	2695.1738362970514	-0.9811591616055463	-938.6220260069459	0.0010402437262270168	0.010150792881592763	1.3086250511029125	1.2228621089160738	1.2749982285944519	1.0701329623033766	4.924238706438386	8.51493552503008	0.8534660183217827	0.9700374531835203
ID225018	225018	4	0.973320722579956	92.70869809533875	23.493131978190664	0.0	291.0	291	1.2705651658573045	1		24171.819029850754	24424.0	16593.0	30671.0	1.2956095E7	2646.3594324454984	-0.9811591218403912	-951.3247686296895	0.0020099521796396367	0.021611509969563604	1.3146388388911832	1.2527063823356102	1.538054322390108	1.0494389247383755	5.071585617538405	8.650135262071462	0.8517415396817172	0.9647377938517172
ID210168	210168	4	0.9905419945716858	91.47846075767971	23.044674347635976	0.0	98.0	98	1.2988295727366703	1		24378.559352517983	24743.0	15440.0	30479.0	1.3554479E7	2963.529467776698	-0.9811009588391724	-854.0881816549983	0.002287900088590462	0.0011424717990140768	1.3329771061840712	1.2886060326387703	-0.709800267554433	1.0344333895864504	5.299735673435162	8.4877523546316	0.9244398832056403	0.9763572679509622
ID214776	214776	4	0.9576602578163147	92.44626132466738	23.08836610177798	0.0	159.0	159	1.2312566680189465	1		24174.25903614458	24489.0	17803.0	29415.0	1.2038781E7	2396.609659147394	-0.9813954718163183	-1064.1705864143764	0.001754655412564617	0.005497719080293802	1.3260473914443967	1.1654271467626252	1.0830841669746365	1.1378209226788216	4.762632416844857	8.6226868869335	0.8049551730584097	0.9533777354900079
ID207102	207102	4	0.9680244326591492	92.21246308342221	22.934317249717584	0.0	58.0	58	1.268181364196862	1		24265.128787878755	24550.0	16758.0	29739.0	1.2811988E7	2525.084796232395	-0.9812593382610358	-1006.3186239449617	0.002700330806855967	0.00867573007033875	1.359917847495539	1.207967594728441	1.238352366681088	1.1257900074722265	5.052573112880315	8.516697322442184	0.8753465909032171	0.9681238615664847
ID206077	206077	4	0.9604336619377136	91.8365176602266	22.89368870191181	0.0	44.0	44	1.2386075194033206	1		24338.39999999999	24594.0	17570.0	29894.0	1.2290892E7	2520.3787694054704	-0.9812908930463601	-1012.9801101789358	8.294687185486965E-4	-2.2182796541068042E-4	1.3135373336185971	1.1975067873379992	1.014781016441842	1.096893435183385	4.819669930819041	8.470510270155726	0.8441274329165634	0.9494382022471914
ID219389	219389	4	0.9726242423057556	91.94244876295494	23.138940334521244	0.0	218.0	218	1.254386595265589	1		24215.436538461534	24550.0	16703.0	29427.0	1.2592027E7	2687.927997700155	-0.9811264471591599	-936.6470909124417	-6.570404992429713E-4	0.009620716213438577	1.280486737849245	1.2562124445302536	0.5646028851318835	1.0193233982235135	4.943251211096451	8.78480013516656	0.8049312251678171	0.9585253456221197
ID209148	209148	4	0.9732123613357544	91.83889599521417	22.957280242488725	0.0	85.0	85	1.2537833797484923	1		24262.805019305026	24570.0	17208.0	29671.0	1.2568133E7	2646.040973652793	-0.9812407650921936	-959.256828812714	0.005563358566020498	-7.241327802607982E-5	1.3250114031308142	1.2057174069939636	1.0148749326083193	1.0989402619924586	4.9384980849319335	8.151700493006771	0.9339170938361844	0.9839015151515148
ID214274	214274	4	0.9790476560592651	92.01887216913116	23.130741743834626	0.0	153.0	153	1.2525760772251178	1		24267.826254826257	24617.0	16349.0	30966.0	1.2570734E7	2815.294705573819	-0.9812024994025563	-899.902684857129	0.0010894880449932895	-0.004589440793108133	1.3018983096665178	1.2332993401256227	0.9712310019595186	1.0556223191799547	4.928991832602905	8.264384729553258	0.9068739133762034	0.9700654817586534
ID205063	205063	4	0.9853305220603943	91.83705369361404	22.75103934244949	0.0	30.0	30	1.2416575302250887	1		24257.339920948616	24557.0	17131.0	29921.0	1.2274214E7	2641.6893385583153	-0.9812620355442098	-961.7318789832797	0.003834420256254627	0.0031505385584919576	1.319099410425739	1.1781766692182454	0.9604354569750196	1.1196108740644135	4.843435561641616	8.431805349687451	0.8560955622227989	0.963137996219281
ID205574	205574	4	0.9789828062057495	91.34182255301182	22.80090961129397	0.0	37.0	37	1.2900634687055748	1		24396.147540983624	24708.0	16242.0	30454.0	1.3393485E7	2820.4221765082243	-0.9810953327613142	-897.7993744472924	0.006102635368572526	2.1565465357867107E-5	1.3278095502670926	1.2822462479383498	0.9006852608641032	1.0355339720447623	5.228438780967429	8.276846921281226	0.9590738399074243	0.9892086330935252
ID223492	223492	4	0.9804397821426392	91.98457538249956	23.66566941195918	0.0	271.0	271	1.2806468211468542	1		24271.256457564577	24564.0	15188.0	30166.0	1.3155021E7	2904.3387116266013	-0.9810483924273573	-865.2056897901732	-0.0026794890776201626	-0.006585692905044043	1.3620179274400097	1.2225894686058894	2.3833623210106056	1.1140435627939032	5.152388762335147	8.763553185882712	0.8430591278690741	0.9669937555753794
ID216843	216843	4	0.9753304123878479	91.77642200682136	23.027464377247753	0.0	186.0	186	1.2741325060529052	1		24294.895327102793	24546.0	17051.0	29733.0	1.2997769E7	2588.7543344250234	-0.9812039418754647	-979.8208884690873	0.001879161887388219	-0.0014053808783701877	1.328451498104475	1.2434414305378416	1.0754190530202072	1.0683667645928951	5.100104374525474	8.266371541369901	0.9379055065218074	0.982600732600733
ID217864	217864	4	0.986943781375885	91.57758351302773	23.123540612483968	0.0	199.0	199	1.2735386432818667	1		24292.11423220973	24641.0	15622.0	30055.0	1.2971989E7	2926.7534626620313	-0.9811301136535596	-863.1106804222684	3.6174543887037126E-4	0.006799884116675378	1.310261725186383	1.2614647149175062	-0.516493366521573	1.0386828182285446	5.095351248360975	8.546368373748127	0.876638974384376	0.9631626235399812
ID215317	215317	4	0.9785953164100647	91.96376362627942	23.056635260698613	0.0	166.0	166	1.265793073255829	1		24246.034026465033	24523.0	16721.0	30446.0	1.2826152E7	2644.4718680600886	-0.9811630563535807	-955.1300380746325	5.483014828310877E-4	0.009613703331176397	1.3344881803418325	1.2203005931422708	0.9632137739273795	1.093573327622114	5.033560608222249	8.497763906823286	0.8759429960638059	0.965360072926162
ID220954	220954	4	0.9763551354408264	91.99110606356197	23.14812007537736	0.0	237.0	237	1.2586010089464832	1		24141.723809523828	24472.0	15947.0	30422.0	1.2674405E7	2762.246712146489	-0.9811794596942806	-911.2806913313158	5.189363615203361E-4	0.0019648905477764726	1.2729529183554011	1.255993888015129	-0.21675272392809625	1.0135024783974649	4.976523094248059	8.423173702252882	0.881422990657308	0.973048327137546
ID221976	221976	4	0.9807940125465393	91.75703917191362	23.251352109603125	0.0	251.0	251	1.2800559805981533	1		24185.99815498154	24501.0	14974.0	29896.0	1.3108811E7	2881.9079301612574	-0.9810132706635886	-867.238664457459	1.1432346427476122E-4	-0.004514569704547064	1.3396662895696196	1.2369474873166837	-0.5788907641692969	1.0830421689733687	5.1476356361706355	8.633720162555642	0.8678041576893162	0.9739208633093525
ID203038	203038	4	0.9726375341415405	91.56936140191887	22.83101272293013	0.0	3.0	3	1.2800559805981546	1		24347.955637707935	24621.0	16852.0	30649.0	1.3172244E7	2696.79450010677	-0.9810499999388205	-934.8169320374361	-0.003744828764052462	0.004873649640133028	1.3486450773371086	1.229486168065282	1.2673400209708765	1.0969176493130743	5.147635636170645	8.721907505362879	0.8503441128521335	0.9713004484304932
ID224030	224030	4	0.9823319315910339	91.99093448643984	23.623284429501314	0.0	278.0	278	1.2865403029046487	1		24302.228519195614	24683.0	15479.0	30599.0	1.3293319E7	2902.1676288339772	-0.9810871671852779	-868.7695965444639	-0.002897769703427964	-0.0011556177841122682	1.3182302810528925	1.2772137438059732	-0.49328666930132303	1.0321140744419912	5.199920023980305	8.720570294606132	0.8592444858727009	0.9664310954063607
ID209693	209693	4	0.9768049716949463	91.69332397007715	23.00110547923277	0.0	92.0	92	1.2616026850650448	1		24343.927619047627	24664.0	16471.0	30280.0	1.2780562E7	2738.762426414308	-0.9812444683809232	-930.0667649972607	-0.005797720038865835	-0.0019763756890164314	1.3094887418548695	1.2425338907151184	1.2048653613724174	1.0538857343369656	5.000288725070651	8.455446810115092	0.8788845340617764	0.9678012879484816
ID221468	221468	4	0.9829690456390381	91.84228270590532	23.178414686371212	0.0	244.0	244	1.2735386432818645	1		24204.754221388375	24552.0	15332.0	29898.0	1.2901134E7	2917.715557880406	-0.9811384360371033	-863.0586515768575	-0.006528888706365726	0.002648223646974223	1.304244918887617	1.2649530706294663	-0.3532458652970675	1.03106190195546	5.095351248360957	8.531327144050636	0.8797328310747531	0.9727767695099817
ID222492	222492	4	0.9671137928962708	92.46728709060065	23.120155503974754	0.0	258.0	258	1.259201916600175	1		24135.7123809524	24451.0	17467.0	29218.0	1.2671249E7	2412.865892662163	-0.9812216571102022	-1045.3622029216913	0.003734708207290438	0.0055275736518679034	1.3570811631825388	1.20217332996705	0.819629319366541	1.128856487957302	4.981276220412589	8.426511923501028	0.8815659541914889	0.9739776951672864
ID212258	212258	4	0.9640721082687378	91.94047409069793	22.902632786136433	0.0	126.0	126	1.247735185385549	1		24305.77431906615	24604.0	17461.0	29953.0	1.2493168E7	2572.5236044704275	-0.9811224134334063	-982.1024966635409	4.0239033120072903E-4	-0.01521095828604984	1.3487054518550576	1.186565386233685	1.1815717544576874	1.1366465493621272	4.890966823286776	8.217169260156926	0.9102488004587704	0.9762808349146112
ID224546	224546	4	0.9502449631690979	92.74326475252579	23.511264992533775	0.0	285.0	285	1.2495527175731527	1		24170.398452611236	24436.0	18142.0	29274.0	1.2496096E7	2284.5758744675463	-0.9811346620962944	-1100.4549033657543	0.002045876493516306	0.011909684418407465	1.3192791893814724	1.2052607672293834	1.1576558732385844	1.0946006252358078	4.90522620178035	8.326252838877851	0.8891391105452421	0.9635854341736698
ID207649	207649	4	0.9422900080680847	92.04606519721455	22.855946427305096	0.0	65.0	65	1.2422666337840327	1		24267.911764705874	24581.0	17728.0	30176.0	1.2376635E7	2534.6631467018146	-0.981177237308285	-998.173992117851	-0.005791182624780621	0.004658492365575735	1.3247958903861832	1.1839445549395027	1.1607707095057387	1.118967847657256	4.848188687806133	8.571730644147191	0.8291867374049321	0.9595484477892753
ID212769	212769	4	0.9671314358711243	92.31884687797464	22.87917602194008	0.0	133.0	133	1.2788734805946256	1		24285.12407407411	24655.0	17263.0	29501.0	1.3113967E7	2625.193836711853	-0.9812084074007852	-966.0656018720314	-5.135836726237745E-4	0.0026666478729560857	1.3259837183927425	1.262302547940951	0.8144627101697691	1.0504484210664609	5.138129383841606	8.620965851611434	0.8687664689595815	0.9695067264573981
ID210720	210720	4	0.9729301929473877	91.67248018111721	22.9211585116131	0.0	105.0	105	1.2824177095076623	1		24288.167896678977	24650.0	16392.0	29934.0	1.3164187E7	2723.2543981503272	-0.9812024605155122	-931.0953573935845	-0.0035734025771828825	9.119216691017385E-4	1.3256074267006923	1.267206385821688	-1.3210662680028817	1.0460864477423981	5.1666481408287055	8.372974817376527	0.926102763617623	0.9757630161579887
ID218912	218912	4	0.992037296295166	91.76552852237818	23.223888789625764	0.0	212.0	212	1.281237389230422	1		24327.46507352939	24667.0	15182.0	30510.0	1.3234141E7	3005.574676033885	-0.9810701770588799	-838.9824045961689	-0.006322206312317821	4.954559254847783E-4	1.322364838946723	1.2582925695940856	-1.0164263672507194	1.0509200093053928	5.157141888499667	8.628368305991648	0.8704856067297287	0.9618794326241128
ID211239	211239	4	0.9761623740196228	91.64880752327636	23.016472726925688	0.0	112.0	112	1.2782818203822546	1		24335.925925925927	24605.0	16738.0	30700.0	1.31414E7	2758.232451762122	-0.9810841356080079	-915.2232997591454	9.742911504277865E-4	0.006844333620395408	1.3353373258168444	1.2407407176264462	1.1477426816028866	1.0762420438424578	5.133376257677098	8.570067342032038	0.8783032556114339	0.9694793536804305
ID211750	211750	4	0.9784603714942932	91.55801766152938	22.995159354660267	0.0	119.0	119	1.2818276852254509	1		24385.52029520295	24651.0	17352.0	30181.0	1.3216952E7	2652.40715673436	-0.9811617180605833	-957.6815781633883	0.0029681417131058787	0.0028037152470851306	1.3350648964666696	1.2581850814670792	1.340286300794	1.061103740723063	5.161895014664198	8.452976898354652	0.9078198346705467	0.9722470904207693
ID213284	213284	4	0.9579634070396423	92.1822261623887	23.060848590112325	0.0	140.0	140	1.2537833797484923	1		24239.104247104257	24538.0	17875.0	29885.0	1.2555856E7	2412.960204498318	-0.9812485656684692	-1051.3345681513651	9.960222987999696E-4	7.144489425789235E-4	1.3426105334652625	1.1879692755760933	0.911958656806505	1.1301727755662514	4.938498084931934	8.45513523818391	0.8680877681947313	0.9692164179104478
ID215848	215848	4	0.992655873298645	91.53546637613734	23.11209522253583	0.0	173.0	173	1.2924069101805489	1		24327.366606170614	24621.0	15163.0	30477.0	1.3404379E7	2925.270682718735	-0.9811092093850189	-863.8259667667816	-6.493474039179437E-6	-0.007738306275696954	1.3377879291090875	1.2703929284146047	-0.9241919714446525	1.0530505162513686	5.247451285625482	8.61788111806725	0.8878861508682857	0.9744042365401592
ID208176	208176	4	0.9629059433937073	91.89917792431731	22.98450712594738	0.0	72.0	72	1.2567965621276076	1		24289.875239923233	24598.0	17513.0	29903.0	1.2655025E7	2589.669230026	-0.9812632986640257	-982.4340464943607	-0.009266872368935265	0.002153049263954989	1.3550717421562892	1.1994532079878677	1.1203947885138053	1.1297412296970535	4.9622637157545135	8.4056913895296	0.8825571194441908	0.9729729729729728
ID208695	208695	4	0.9562842845916748	91.88294875565437	23.02465907051923	0.0	79.0	79	1.254386595265589	1		24241.315384615424	24549.0	17837.0	29203.0	1.2605484E7	2340.2740359098957	-0.9812266980552291	-1082.7997684107008	-0.0031644449160821526	-5.656041810857245E-4	1.3383113442049899	1.1979272558992655	0.8180388723917863	1.1171891595373544	4.943251211096451	8.376073011198056	0.885404320570701	0.9674418604651163
ID213815	213815	4	0.9743545055389404	92.2740431663204	23.043299391432974	0.0	147.0	147	1.2422666337840327	1		24183.635294117645	24518.0	17466.0	29225.0	1.2333654E7	2563.0110071399313	-0.9812538801426345	-987.804742108197	-0.0018856604286404295	0.009410802813081097	1.3072353622706314	1.2077940212347784	0.6631199702514972	1.0823330297116307	4.848188687806134	8.472073202572403	0.8488090056708701	0.9659090909090912
ID218426	218426	4	0.9808907508850098	91.93274890434944	23.130549411439514	0.0	206.0	206	1.2616026850650435	1		24255.045801526714	24547.0	16300.0	30742.0	1.2709644E7	2776.452802796805	-0.9812205131253992	-912.9031314045303	-0.0021502433725932584	0.006656047742509722	1.3051713903444417	1.2507183242466064	1.2863527676038324	1.0435374336828687	5.00028872507064	8.202752531281078	0.9338685006778499	0.9831775700934579
ID204088	204088	4	0.9847117066383362	91.31172116728504	22.83484065375332	0.0	17.0	17	1.282417709507664	1		24406.24770642203	24711.0	15960.0	30053.0	1.3301405E7	2881.2562209833404	-0.9811019735087267	-879.5222402783252	0.00573825722566046	0.010316876208560909	1.325399388871425	1.2680705433514454	-0.02697784541746735	1.0452095081149526	5.166648140828721	8.413491201324735	0.9172046766917233	0.9748878923766817
ID216383	216383	4	0.9796463847160339	91.75573467902973	23.075017971143478	0.0	180.0	180	1.2741325060529052	1		24344.031775700932	24636.0	16402.0	29893.0	1.3024057E7	2701.561253581637	-0.9811876746516361	-939.977127588132	0.006146626633098619	0.005460690597451394	1.3040982228139604	1.27501078209285	2.526054013642281	1.022813486073714	5.100104374525474	8.640348449455693	0.8584725517267184	0.9606087735004466
ID223037	223037	4	0.9674856066703796	92.06076924370755	23.146079452077668	0.0	265.0	265	1.2705651658573007	1		24168.833020637918	24430.0	16400.0	30290.0	1.2881988E7	2683.5641216482622	-0.9811178691132767	-935.9311069418196	0.008117004007032667	0.0021801814994485322	1.3215235655460094	1.2518422858678253	1.3188897466441505	1.0556629860365183	5.071585617538377	8.266113888666098	0.9327190702563031	0.9861367837338264
ID225597	225597	4	0.9819839000701904	92.16977143840099	23.63592771089975	0.0	298.0	298	1.2806468211468542	1		24179.30627306273	24523.0	15553.0	30369.0	1.3105184E7	2874.7740366585285	-0.9810939140047058	-872.9292999162805	-0.002049299866054931	0.005731305859959426	1.3170151786189215	1.2716621572817879	-0.607703384384697	1.0356643634297311	5.152388762335147	8.462280197757131	0.9041566601340963	0.9774571686203792
ID214851	214851	4	0.9777951240539551	91.71660025741923	23.08459692380292	0.0	160.0	160	1.2806468211468551	1		24314.731481481493	24667.0	16107.0	30378.0	1.3129955E7	2827.862201543427	-0.981175804868117	-896.337661665536	-0.004273344575069436	0.01229047773628372	1.3199099674342456	1.2794673208351226	-1.4567065707388016	1.0316089719061567	5.152388762335154	8.446392711960511	0.9075612581692409	0.9809954751131207
ID203586	203586	4	0.956897497177124	91.41936360851122	22.848933521886085	0.0	10.0	10	1.2776898861896535	1		23693.805555555577	23964.0	16749.0	29648.0	1.2794655E7	2581.817722909386	-0.9812033362310814	-958.1146512234455	-0.003879919061420087	0.0035834138348427294	1.3411716871645107	1.243030467891205	1.0706449323767429	1.0789531888464503	5.128623131512594	8.579658147778293	0.8755292968103184	0.9764705882352942
ID217409	217409	4	0.9773887991905212	92.24005876776496	23.03299332787169	0.0	193.0	193	1.2465220249767839	1		24210.025440313097	24516.0	16784.0	30162.0	1.2371323E7	2668.5020431420844	-0.9811806651678882	-946.024565923363	-0.003771168292714007	0.003136632016820236	1.3235800025476583	1.20475300880761	0.716848468600122	1.0986318298201687	4.881460570957745	8.48060865470262	0.852914709193099	0.9500462534690104
ID220481	220481	4	0.9794080257415771	92.00744716834402	23.18080412169893	0.0	231.0	231	1.2386075194033206	1		24170.106299212614	24450.0	16454.0	30187.0	1.2278414E7	2683.6833435561944	-0.9812204578286484	-941.150071188494	-0.00735539335384941	-0.0012297714583149762	1.2821896293748931	1.2198154685451632	0.6985891446812985	1.0511340956383524	4.81966993081904	8.419863135650326	0.8543131610463728	0.9684813753581659
ID204615	204615	4	0.9769841432571411	91.7797757357775	22.856342171882915	0.0	24.0	24	1.2513676099131603	1		24262.80232558138	24561.0	17672.0	29716.0	1.2519606E7	2534.783126563893	-0.9811846281218526	-998.3161052412289	0.004006854099814247	0.008922986181917473	1.3418695779942764	1.1928868010695703	0.9517233261661424	1.124892635907384	4.919485580273871	8.411004706414017	0.8738437894411113	0.9672897196261682
ID206663	206663	4	0.9775197505950928	91.99271272541579	22.86331105318252	0.0	52.0	52	1.248341323475897	1		24296.98640776699	24623.0	17341.0	30028.0	1.2512948E7	2667.721417628105	-0.9811836424729924	-949.8536016570235	-0.0015555137048150099	3.234849298107858E-4	1.2990791082281945	1.1993751334551939	0.6709669400221993	1.083129933239295	4.8957199494512915	8.938816026225568	0.7699569313093013	0.9458218549127642
ID210247	210247	4	0.9815971851348877	91.70337334340759	23.03922822438688	0.0	99.0	99	1.2645972363584985	1		24355.442125237194	24656.0	15926.0	30239.0	1.2835318E7	2826.692474603267	-0.9810951492282964	-894.3043137776901	-0.003685870417933166	-0.0038464309558625645	1.27846419028771	1.2699084705722603	0.985320311351892	1.0067372727355652	5.024054355893231	8.635582653289816	0.8466051439826717	0.9600363306085372
ID206148	206148	4	0.9803543090820312	91.59233965143338	22.84794280821005	0.0	45.0	45	1.2729445034579365	1		24439.882242990654	24728.0	16311.0	30770.0	1.3075337E7	2850.1450464376016	-0.9811394226815524	-892.1500136573562	0.006190520878608325	2.3883770053391654E-4	1.350681885757222	1.234418944478453	0.7653714380579597	1.0941843462455048	5.090598122196457	8.233077091498876	0.9437442377975266	0.9889196675900279
ID207176	207176	4	0.9739815592765808	91.84432821085343	22.89307587380567	0.0	59.0	59	1.244092155171169	1		24275.639763779505	24596.0	17153.0	29724.0	1.2332025E7	2695.5860381202506	-0.9812131843849913	-940.7141653940122	0.0014751987391292448	0.0050027866048742865	1.2852533402479782	1.220080266494565	1.020051098547147	1.0534170378319971	4.86244806629968	8.345200977411924	0.8773870890328139	0.9650943396226411
ID209224	209224	4	0.9888175129890442	91.50902448419092	22.934159889080306	0.0	86.0	86	1.3075369076022232	1		24328.643738977073	24642.0	15839.0	30488.0	1.3794341E7	2914.9886980231945	-0.9810808155593718	-865.5923140687402	-0.004107635806352854	0.003657896234362975	1.3357735317470134	1.3135770845177486	-1.378576251031088	1.0168977119735716	5.3710325659028975	8.440939760273121	0.9472967511768997	0.9860383944153581
ID223564	223564	4	0.9921560287475586	92.02138767711944	23.642231360594092	0.0	272.0	272	1.2711604177830724	1		24276.2168224299	24593.0	15193.0	30333.0	1.2987776E7	2949.4190327592682	-0.980967694731522	-848.4726260599102	8.911730887538182E-4	0.002667925991541038	1.3080337178388837	1.253584150426131	-0.6686702273843422	1.0434351115513416	5.076338743702894	8.451000924943445	0.8931906339259138	0.9726775956284153
ID205651	205651	4	0.9743345975875854	91.25573486303841	22.869562692628392	0.0	38.0	38	1.291235721077119	1		24354.653985507222	24671.0	16776.0	30182.0	1.3443769E7	2742.273606261661	-0.9810650398703555	-920.3109317042891	0.0054393903793172015	0.005963323573473177	1.3307412452876108	1.2733264243095097	1.0132729667161298	1.045090418200687	5.23794503329646	8.899749352163017	0.8310272206534195	0.9590948651000872
ID219475	219475	4	0.9825653433799744	91.86942432804514	23.17416286695144	0.0	219.0	219	1.2705651658573007	1		24248.431261770238	24590.0	15707.0	30658.0	1.2875917E7	2899.1275884375505	-0.981234632395857	-874.7060008758205	-1.8004017732391357E-7	-0.00239991232448568	1.3012786417384752	1.2563846610238476	0.7310562671425177	1.0357326717742978	5.071585617538377	8.605598727568669	0.8605803843805552	0.9682395644283119
ID225107	225107	4	0.9630786180496216	92.42996458249767	23.717758178675513	0.0	292.0	292	1.2561945038597062	1		24152.234165067173	24371.0	17521.0	30715.0	1.2583314E7	2565.025589702859	-0.9811530923655599	-980.3751151220994	-0.007811967473894251	-0.007975098843330987	1.3351879354328313	1.2020041937045827	1.006499393870359	1.1108013952245672	4.957510589590011	8.224784502485338	0.9209254159966288	0.9784240150093801
ID205137	205137	4	0.9755573272705078	91.70967586857746	22.872685728732325	0.0	31.0	31	1.2699696349289407	1		24308.46516007535	24578.0	17395.0	30176.0	1.2907795E7	2562.7624210242507	-0.9811701139346223	-988.4980249605787	-0.0039361972741454535	0.0013685386374113558	1.369474502108923	1.198906657333311	1.1026990529161982	1.1422694950706176	5.066832491373862	8.537682005187419	0.8735071431628264	0.9752973467520577
ID219985	219985	4	0.9736582636833191	91.93781059188238	23.174121612775906	0.0	225.0	225	1.2567965621276078	1		24214.023121387294	24527.0	16275.0	30053.0	1.2567078E7	2734.639401426635	-0.9811440553107293	-921.4703440218356	0.0032747978154979538	-8.79319155645098E-4	1.2735098582829638	1.2703565455808281	-1.2474969555286002	1.0024822265159377	4.962263715754515	8.373934627782655	0.8892637159475052	0.9639889196675906
ID214356	214356	4	0.9720578193664551	91.6345163367564	23.164891313536632	0.0	154.0	154	1.2759124359163496	1		24229.801125703576	24571.0	17018.0	30300.0	1.2914484E7	2715.9103075618177	-0.9811190386460477	-927.1756593995316	-0.004341636318241951	0.003197071344249531	1.3352820739960565	1.2419203508096843	1.2901841478306155	1.0751752905293033	5.114363753019033	8.829868783147981	0.8243145733553068	0.9555950266429831
ID217945	217945	4	0.9870023131370544	91.94320409250138	23.08933180131172	0.0	200.0	200	1.2495527175731491	1		24264.211650485457	24570.0	16242.0	30372.0	1.2496069E7	2763.4889088397554	-0.9812936765904252	-921.1895806239032	0.004285448782291053	0.013390786682602539	1.3069741104010095	1.2167572040165522	0.9964504753998628	1.074145364487384	4.905226201780321	8.305128408003979	0.8936679856818048	0.9644859813084108
ID216926	216926	4	0.9640194773674011	91.98910708998666	23.148635160394516	0.0	187.0	187	1.254989520844872	1		24264.451923076915	24500.0	17563.0	30397.0	1.2617515E7	2506.312385593107	-0.9812058720275658	-1010.8884635144176	0.003387692833450805	0.010448444476743746	1.3419957100461857	1.1866587047775767	0.9525623385402539	1.1309028490190234	4.948004337260968	8.26047486314813	0.9112339830954805	0.9783834586466167
ID224094	224094	4	0.9882837533950806	91.97200200731137	23.676957507473375	0.0	279.0	279	1.2941617065219322	1		24307.032727272723	24646.0	15232.0	30436.0	1.3368868E7	3042.2414028188728	-0.9811163804438718	-830.2398087672001	-0.0027819492777311715	0.003993817649507177	1.352219055113149	1.2569693792396808	-0.5879016358928076	1.0757772444155187	5.2617106641190095	8.45175995519932	0.925640864713113	0.9805137289636845
ID222049	222049	4	0.9789178967475891	92.46802962001708	23.115094295013744	0.0	252.0	252	1.2699696349289427	1		24103.039399624788	24404.0	16647.0	30211.0	1.284692E7	2588.5189113583465	-0.9811730418532586	-970.5455311595026	-0.008209088284128759	0.004979562507418798	1.3303787526273738	1.2422574893218679	1.0598232754487409	1.0709363912578302	5.066832491373878	8.506365506463538	0.8799506800354939	0.9735159817351597
ID222561	222561	4	0.9697301387786865	92.0514167550727	23.301107247277574	0.0	259.0	259	1.2379966155341466	1		24160.525691699615	24529.0	16043.0	29848.0	1.2225226E7	2697.320367454554	-0.9811957668093942	-934.7680955027413	0.006206569374353659	0.0020775492491303827	1.2561734216512486	1.2425675049293727	0.11675129666030304	1.0109498410894378	4.814916804654522	8.100059721764426	0.9221938245026615	0.9815891472868215
ID221031	221031	4	0.983101487159729	91.99308920051628	23.138469231030548	0.0	238.0	238	1.259802537629606	1		24122.230476190467	24442.0	15803.0	29761.0	1.2664171E7	2770.839784071446	-0.9811094085704958	-904.290418018575	-0.0012270988505771563	2.9404532853409516E-4	1.2818512699067413	1.2457147833430084	0.16579283736466688	1.0290086358827313	4.9860293465770935	8.25938654584381	0.9184787449999869	0.9776328052190122
ID221541	221541	4	0.9673908352851868	92.23315768638993	23.18424238379489	0.0	245.0	245	1.2616026850650433	1		24087.673664122147	24374.0	17409.0	30172.0	1.2621941E7	2478.532623927121	-0.9812840311314683	-1019.0902159314409	0.0017345303265221205	0.01666851695403353	1.348321691258926	1.2066832438791781	1.2990945608993445	1.1173783162219246	5.000288725070639	8.331725210882858	0.9051802507474551	0.9776951672862454
ID210794	210794	4	0.975559651851654	91.54521860322541	22.96422878773207	0.0	106.0	106	1.2918214483565404	1		24355.971014492745	24668.0	16334.0	30207.0	1.3444496E7	2798.1697990300177	-0.9811876135597671	-907.9659141510676	0.0030346623678011264	0.009045375681870237	1.3507639885148306	1.2596847580356452	1.4241375321578813	1.072303193237977	5.242698159460969	8.670441280146154	0.8763595342549205	0.9718061674008812
ID211818	211818	4	0.9883498549461365	91.36659037390604	22.98996500488381	0.0	120.0	120	1.3040609504357228	1		24419.64946619213	24737.0	15707.0	30288.0	1.3723843E7	2943.9481723115296	-0.9809773199229195	-855.5128237284795	0.0028449255199382256	-0.001091347875315803	1.338563533661614	1.2862954981655674	-0.7563615540474586	1.040634547481965	5.3425138089158075	8.78466089784602	0.8699724786068728	0.9656357388316151
ID212330	212330	4	0.9883723258972168	91.57329825476678	23.00875281857242	0.0	127.0	127	1.2622021636852705	1		24377.69696969695	24709.0	16055.0	30230.0	1.2871424E7	2857.787639526138	-0.981162798869094	-888.6227239530722	-0.00555600546227533	0.007271491432403504	1.2958840954272224	1.262067827641311	0.472245158182056	1.0267943346984059	5.005041851235177	8.232838118628537	0.927936857816255	0.9731977818853971
ID212841	212841	4	0.9818766117095947	91.7614880838781	23.081054339715287	0.0	134.0	134	1.2651952960922646	1		24344.854442344036	24733.0	16432.0	30200.0	1.2878428E7	2736.9967081943632	-0.9812052115582625	-928.7210891690938	0.007042779847233239	0.0055277956986259725	1.3029135910310827	1.255190512933912	1.046852399106883	1.038020585405495	5.0288074820577355	8.474899494548062	0.8798441702772087	0.9706422018348626
ID215400	215400	4	0.9519474506378174	91.88555706494341	23.112729439495272	0.0	167.0	167	1.2459150017973846	1		24221.493150684943	24552.0	17615.0	29924.0	1.2377183E7	2508.3004759984733	-0.9812238411221209	-1009.2823708784915	-0.002399104693645267	0.009643992538454613	1.325826901617621	1.193381781554606	1.062347556247599	1.1109830249716734	4.876707444793227	8.366705415838542	0.8754424682078904	0.974358974358974
ID207726	207726	4	0.956829845905304	91.96451546941535	22.938911069166963	0.0	66.0	66	1.236773902529122	1		24261.720792079195	24565.0	17826.0	29621.0	1.2252169E7	2479.1633531917364	-0.9812325954709206	-1023.3264602837581	-0.006350658111816877	0.00657177347647946	1.3185749767316313	1.1849253900875907	1.218374718172455	1.1127915628798883	4.805410552325492	8.834193542178374	0.7737604766646645	0.9564806054872285
ID209774	209774	4	0.9783781170845032	91.7020390641389	23.03475662765711	0.0	93.0	93	1.2610029214537475	1		24346.5494296578	24653.0	15787.0	30130.0	1.2806285E7	2815.335353183593	-0.9811342255617507	-899.4790827746903	-0.0038872416189364364	-0.0015711570046878	1.2797163765989774	1.25841390298756	0.31456433078287094	1.016928034218983	4.995535598906135	9.041643365176489	0.7678867544870118	0.9468468468468462
ID203117	203117	4	0.9775686860084534	91.60640883190723	22.770578000267452	0.0	4.0	4	1.2705651658573032	1		24384.12007504691	24726.0	17065.0	30157.0	1.2996736E7	2654.9794429896715	-0.9811800352874807	-957.6478084306472	-0.003813885830210188	-5.058537013423513E-4	1.3429663570960972	1.2372241642873423	1.0076079659959716	1.0854672870616489	5.071585617538396	8.640729500056944	0.8535968549095042	0.962996389891697
ID213357	213357	4	0.9645620584487915	91.899435360494	23.00336726990088	0.0	141.0	141	1.2489471673958026	1		24214.098837209283	24479.0	17531.0	29641.0	1.2494475E7	2568.9198651782385	-0.9812877774189088	-988.595806833956	0.007072871564578027	-0.005756401293847827	1.301595551086102	1.2283520789069131	0.9853830723639317	1.0596274255866174	4.900473075615809	8.859386074998572	0.7845861109498925	0.9572887650882079
ID211314	211314	4	0.9860849380493164	91.51301168472644	23.08727512420598	0.0	113.0	113	1.2628013577202963	1		24392.49053030303	24743.0	15775.0	30036.0	1.2879235E7	2784.0085368254504	-0.9811076230366809	-910.0088703302453	-9.551454635387286E-4	0.0037289791153270815	1.312459162900574	1.2533228766939315	0.19916820143076439	1.047183600735538	5.009794977399697	8.300328619245818	0.9137749393868326	0.9732225300092326
ID208241	208241	4	0.954551100730896	92.04417050160504	22.94461590595442	0.0	73.0	73	1.2349375631309387	1		24237.172962226643	24586.0	17898.0	29260.0	1.2191298E7	2447.4273808972366	-0.9811131498106686	-1028.872843391044	-8.29072089416943E-4	0.0059486670583213	1.3136181850019897	1.1826351313127463	1.015849365960522	1.1107552534346328	4.791151173831944	8.297873821958333	0.8744119516337369	0.9692307692307691
ID218993	218993	4	0.9857298135757446	92.15152419487099	23.165605132241478	0.0	213.0	213	1.2579998142578013	1		24239.990439770558	24564.0	16184.0	30194.0	1.2677515E7	2770.2062515548614	-0.9811630044573193	-911.5486752948505	-0.012717214424983771	0.00770334687058582	1.3007962676752338	1.2526840189681447	0.3791841724184575	1.0384073301635315	4.971769968083547	8.38401253598162	0.8888266191813552	0.9667282809611831
ID215920	215920	4	0.9820012450218201	92.0354035238615	22.97228069690133	0.0	174.0	174	1.2651952960922643	1		24298.371916508557	24634.0	15960.0	30113.0	1.2805242E7	2772.908190149268	-0.9812044714733522	-914.9063808693136	-9.660372797456159E-4	0.0020956881834662314	1.2945000556360027	1.2505406759543274	0.9649504479219909	1.0351522989431179	5.028807482057735	8.330538431588359	0.9106022714776002	0.9733210671573135
ID224624	224624	4	1.0	92.64132984171539	23.595430972632386	0.0	286.0	286	1.19825111265276	1		24073.670886075957	24465.0	16796.0	30464.0	1.141092E7	2809.415888316807	-0.9813493452219908	-901.7493419003384	-0.008430858075004771	0.010086880011407626	1.2795618611575323	1.1559813416858506	1.066872497767757	1.1069052890520321	4.510716730125528	8.15735212448407	0.8518379792186261	0.9509018036072143
ID204153	204153	4	0.9729118943214417	91.55616290102417	22.82887920103233	0.0	18.0	18	1.2711604177830746	1		24330.621013133226	24610.0	17251.0	30407.0	1.2968221E7	2602.2696424831142	-0.9812261588199344	-977.3426975685762	-0.0017395575940675713	-0.006230438822095829	1.3285228741115163	1.2347557528985218	0.9767120767216798	1.075939813192108	5.0763387437029115	8.759802583914517	0.8313268765254308	0.9630297565374212
ID213888	213888	4	0.9584380388259888	92.00241845448306	23.062106248445005	0.0	148.0	148	1.2525760772251178	1		24258.384912959344	24598.0	17129.0	29864.0	1.2541585E7	2544.6742037253557	-0.9812027975609104	-995.2341055482012	-0.0011123948690778022	-0.002390404579265297	1.3109901560176127	1.2156607901777317	1.0953032458270626	1.078417735119962	4.928991832602904	8.40296055546941	0.8772094724536433	0.9727954971857413
ID203654	203654	4	0.9734675884246826	91.65348775223603	22.850255703318744	0.0	11.0	11	1.2501579744347864	1		24328.444660194167	24581.0	17517.0	30280.0	1.2529149E7	2599.6662106799413	-0.9812020618782695	-976.9559622103254	0.003207902150416693	0.010357531011766096	1.3283986964935248	1.1910819638416044	0.9291494060471626	1.115287391481466	4.909979327944844	8.273750785270494	0.901331723855913	0.9763705103969742
ID216453	216453	4	1.0	91.61400632075872	23.172457320419458	0.0	181.0	181	1.272944503457937	1		24414.812734082407	24700.0	15060.0	30602.0	1.303751E7	3060.421639295649	-0.9811551382240975	-830.7050590522765	-0.007189142435156487	-0.006863564734549476	1.3506632475682596	1.2262847061658908	-0.7829886223297272	1.1014271325223093	5.09059812219646	8.62686393129627	0.8595532381917342	0.9718693284936482
ID223109	223109	4	0.9738594889640808	92.17335549412898	23.218426757299333	0.0	266.0	266	1.2513676099131603	1		24090.419417475725	24397.0	16923.0	30352.0	1.2406566E7	2580.952436106337	-0.9811153483321595	-969.8519581159323	0.010279991229312902	0.0014320454642112426	1.3421456370459315	1.1997099970264455	1.1117206264583537	1.1187250588663271	4.919485580273871	8.279490008845723	0.9018252339939794	0.9754948162111211
ID208772	208772	4	0.9888370633125305	91.62590705750935	22.985838463914035	0.0	80.0	80	1.2782818203822541	1		24288.749999999996	24587.0	17123.0	29900.0	1.3115925E7	2738.2559205722832	-0.9812395752713284	-927.8836335293661	-0.00903852042018797	-0.006322139358656718	1.3342290992145993	1.2625852719963608	1.324344014774592	1.0567437533189006	5.133376257677094	8.464764483065345	0.9002916109697264	0.9720972097209719
ID223626	223626	4	0.979999303817749	91.96984700722051	23.694395959413825	0.0	273.0	273	1.2741325060529056	1		24273.600746268665	24631.0	15756.0	29849.0	1.301065E7	2952.876493538615	-0.9808887659440673	-843.8202564104367	-0.009693844577415449	-0.0037729423249032662	1.3573509784912972	1.2376219289884423	-0.9222650977388722	1.0967412153085507	5.100104374525476	8.656523702953624	0.8552673302814696	0.9692863595302619
ID206217	206217	4	0.9766077399253845	91.62030873054502	22.823120152370752	0.0	46.0	46	1.2681813641968644	1		24415.878787878773	24709.0	16630.0	30584.0	1.2891584E7	2775.6396935192956	-0.9811717052095369	-916.7972303675347	0.004396386752791767	0.005665069294190961	1.3068469767848243	1.2579521987590774	0.8090445944411603	1.0388685500720773	5.052573112880333	8.607509104996911	0.856973690609161	0.9611211573236892
ID225672	225672	4	0.9806062579154968	92.85364367212402	23.42687198466952	0.0	299.0	299	1.2675847133220641	1		24171.403377110706	24413.0	16196.0	30686.0	1.2883358E7	2751.2248599193417	-0.9811315812379418	-913.6871635442496	-0.005787677997259052	0.010551200337542019	1.3157729959224576	1.2505312640486468	1.2537027053829113	1.052171212147538	5.0478199867158295	8.546109332997617	0.868514020599492	0.9707495429616088
ID218509	218509	4	0.9839910864830017	92.0417274977579	23.1703846176303	0.0	207.0	207	1.2610029214537464	1		24304.72709923661	24643.0	16356.0	31002.0	1.2735677E7	2809.494225140851	-0.9812867850171507	-907.277507413725	0.005353534489616986	0.009410884034847659	1.3237161244006006	1.2262553982581257	1.2069611082756175	1.0794783258698932	4.995535598906125	8.266818378283077	0.9185760747571858	0.9776744186046512
ID206732	206732	4	0.9417243599891663	91.74583020437913	22.98235380055949	0.0	53.0	53	1.2392181221120402	1		24296.64891518737	24577.0	18311.0	29617.0	1.2318401E7	2468.775704126718	-0.9812821344952564	-1031.8873983734602	-0.006330871300138434	0.008900723612303615	1.3708261313191483	1.1563808267574516	1.1140013554186072	1.1854452266931923	4.824423056983557	8.246255866024896	0.891541648986499	0.9778420038535649
ID204690	204690	4	0.9659474492073059	91.77976076132629	22.914788452533905	0.0	25.0	25	1.2531798738748994	1		24250.385356454735	24567.0	17329.0	29429.0	1.258595E7	2494.794072686829	-0.9810967895796885	-1008.9978068403205	-0.002509205897040048	-0.003858532116990449	1.335429423622274	1.1985281041736697	1.178216482190336	1.114224538391606	4.93374495876742	8.292828342419934	0.9015321275028971	0.977401129943503
ID220562	220562	4	0.9618056416511536	92.01478907717204	23.194755820503158	0.0	232.0	232	1.2343248428932059	1		24134.735586481103	24424.0	17705.0	29931.0	1.2139772E7	2563.4641091131275	-0.9812930529816047	-987.736511289974	0.005367034033731087	-0.009417526917376571	1.319902452821044	1.1940298480160028	1.0513666498172907	1.1054183067652712	4.78639804766743	8.194288454845102	0.8957693140123888	0.97577519379845
ID207249	207249	4	0.9809359312057495	91.91343311964012	22.702112082236205	0.0	60.0	60	1.2657930732558293	1		24323.457466918717	24678.0	16217.0	30445.0	1.2867109E7	2845.4568005794813	-0.9811753421582643	-891.0926085577603	-0.003832410055688952	0.0030440689404807844	1.2893707036474642	1.2605383801373073	0.29309595419561313	1.022873023118119	5.033560608222253	8.452254069121631	0.8854011462931669	0.9706691109074244
ID214929	214929	4	0.9692076444625854	91.77460496242838	23.167439319315278	0.0	161.0	161	1.2561945038597044	1		24263.355086372358	24566.0	17504.0	29888.0	1.2641208E7	2591.544861997978	-0.9812149113349731	-978.0769150198885	-4.231961739672125E-4	0.007630945611385456	1.3294776723126012	1.2062530114209586	1.3275710693610911	1.1021549042571794	4.957510589589997	9.21776724076482	0.733199296523083	0.9413357400722021
ID210320	210320	4	0.9828806519508362	91.75436694617534	22.975602674192622	0.0	100.0	100	1.271755391098021	1		24342.189138576792	24669.0	16245.0	29882.0	1.2998729E7	2776.186989141952	-0.9810682948166017	-908.7625506272628	-0.0057516045569090445	0.0019451387255833305	1.2928572718067444	1.271850843820464	0.8611937702372088	1.0165164241454445	5.081091869867413	8.55412305568891	0.8726014379340751	0.9674208144796368
ID209301	209301	4	0.9679543972015381	91.94493546922153	22.976048290985396	0.0	87.0	87	1.2537833797484925	1		24152.532567049813	24444.0	17073.0	29622.0	1.2607622E7	2568.4823363949863	-0.9810779954418629	-975.1074643401879	0.007065984515450385	0.0070426749132760395	1.3340542499521542	1.1924779727180568	0.947080064493661	1.118724438080309	4.938498084931935	8.346739586571926	0.8907811653723048	0.977422389463782
ID217493	217493	4	0.9758738279342651	91.79183361914082	23.145921709546652	0.0	194.0	194	1.264597236358497	1		24237.998109640863	24509.0	16825.0	30651.0	1.2821901E7	2685.0689184055095	-0.9811452017840716	-939.4695340043775	-0.0013941952525368872	-8.687275959045025E-4	1.3224056809984168	1.2155775237186717	0.9269120201359892	1.087882636191675	5.0240543558932185	8.666155687435605	0.8406422620488949	0.9741935483870966
ID205721	205721	4	0.980151891708374	91.46431886033069	22.831590698570434	0.0	39.0	39	1.2651952960922677	1		24362.149056603765	24674.0	16438.0	30459.0	1.2911939E7	2744.2399773624934	-0.9810624638405174	-919.806955803099	-0.0015550865758620187	-0.008463240862797351	1.2985887854653193	1.2588162542555943	0.3178634052805558	1.0315951840272706	5.028807482057761	8.357640299392951	0.9047061076418653	0.9733210671573134
ID205208	205208	4	0.9722532629966736	92.0759117132368	22.74851411745324	0.0	32.0	32	1.252576077225118	1		24258.874517374516	24589.0	17084.0	30149.0	1.2566097E7	2669.2646937874583	-0.9811951700399407	-948.4075280939409	0.0039855229438492245	-0.00318330717226353	1.306404813077161	1.2129349823167013	1.0290639612593535	1.0770608747568091	4.928991832602906	8.575651880753426	0.8422357592684154	0.9637546468401489
ID214431	214431	4	0.9904279708862305	91.60111131338518	23.186684113430978	0.0	155.0	155	1.2806468211468567	1		24276.73296500921	24637.0	15822.0	30200.0	1.3182266E7	2849.529849962995	-0.9811037317077296	-884.679384846746	0.0010330413469145513	0.00671182159837658	1.2959210454533407	1.2845161369471993	0.8792686432831782	1.0088787584508252	5.152388762335167	8.582304510097034	0.8790440706811604	0.9687220732797135
ID220063	220063	4	0.9827932119369507	91.96261772474519	23.145429868806527	0.0	226.0	226	1.2573983321224098	1		24210.214559386986	24541.0	15957.0	30454.0	1.2637732E7	2822.1044583497483	-0.9810976074592889	-890.5349899764919	-0.004393025334880839	0.001987238898139283	1.3035789668208	1.2498863983991564	1.1829791384722095	1.042957958811627	4.967016841919031	8.359222731292864	0.8932513933221795	0.9720930232558141
ID218023	218023	4	0.9842077493667603	91.71105604592094	23.14825047716919	0.0	201.0	201	1.2663905682493393	1		24286.866920152082	24607.0	15072.0	30219.0	1.2774892E7	2992.7948551668487	-0.9810880103596763	-841.9674208453314	0.002233885890370664	0.0021530535626162143	1.3056874256152384	1.244906926270158	-0.471847750463993	1.0488233281239616	5.038313734386778	8.474773135382904	0.8815336785794408	0.9662716499544209
ID222117	222117	4	0.9579554796218872	92.18041440214964	23.22986767819494	0.0	253.0	253	1.2573983321224096	1		24067.328846153843	24340.0	17486.0	30431.0	1.2515011E7	2464.820496994313	-0.9811651794402555	-1017.309806544014	-0.00749444267350603	0.0021468251529893137	1.327965507165487	1.2109372835319903	1.258375612353825	1.0966426793732502	4.967016841919028	8.680688075979797	0.8283181824747196	0.9729981378026068
ID210852	210852	4	0.9889618158340454	91.59198400136206	22.970351624483033	0.0	107.0	107	1.2859521701640182	1		24382.73260073256	24764.0	15724.0	30353.0	1.3312972E7	2895.3910312390067	-0.981140713429954	-876.2160107255008	1.3757648490953344E-4	0.0029860075913594433	1.326576156101074	1.2752256793945265	2.5142461689509714	1.0402677561597793	5.195166897815811	8.692669983946526	0.8639785971747592	0.966401414677277
ID224164	224164	4	0.9605322480201721	92.33526037121489	23.83533186719553	0.0	280.0	280	1.2687777344927902	1		24230.35272045026	24472.0	16843.0	29963.0	1.2914778E7	2500.042618316643	-0.981094260786676	-1005.9106169218263	-0.0012234915823643535	0.00178736672700326	1.3395166448618547	1.2233328629577318	1.4884213133965234	1.0949731552402	5.057326239044828	8.371058884374069	0.9069222156193094	0.972577696526508
ID211883	211883	4	0.9735201001167297	91.62936523579754	22.983687516995744	0.0	121.0	121	1.273538643281866	1		24362.674812030058	24663.0	16421.0	30244.0	1.2960943E7	2754.9120871275154	-0.981311345945315	-928.7012174044136	0.0034115811349236308	0.014111779526633627	1.3149775068103113	1.2495370269141126	1.0745432223113593	1.0523717812971194	5.095351248360971	8.852245982388453	0.8171034509383205	0.9657657657657647
ID212394	212394	4	0.9888184070587158	91.70333954690841	22.97989739334977	0.0	128.0	128	1.2776898861896517	1		24412.66233766235	24730.0	15433.0	30156.0	1.3158425E7	2955.637711192673	-0.9811322296747772	-859.0153057931626	-0.007270096500738999	0.011042108157347774	1.2923644479201373	1.2835675398309911	1.8852215140488622	1.0068534828251456	5.12862313151258	8.737508449898154	0.8441807280265095	0.9651162790697674
ID217000	217000	4	0.9420063495635986	92.07637424595875	23.090454694985844	0.0	188.0	188	1.2410481277195593	1		24228.766666666666	24532.0	17868.0	29753.0	1.2356671E7	2422.222872664528	-0.9812831808461894	-1048.840655791491	-0.003844986598776498	-0.0016276849860198772	1.3130600577476081	1.1864255519673714	1.1693323742836477	1.1067361585143265	4.838682435477102	8.493713052424825	0.8428335489484746	0.9594721960414703
ID225198	225198	4	0.9767064452171326	92.48896845898872	23.584294796589408	0.0	293.0	293	1.2531798738749014	1		24159.271153846177	24427.0	16446.0	30676.0	1.2562821E7	2743.7532880207496	-0.9811321392305999	-915.7429951118265	-0.00689339603054297	0.007040192002147547	1.2847888110451362	1.2551209647430197	0.9830912547757724	1.0236374398448447	4.933744958767437	8.584136891241174	0.8413821423922748	0.9611111111111106
ID222637	222637	4	0.9874507188796997	91.83349821871903	23.230632672008234	0.0	260.0	260	1.2519719893784444	1		24199.503875969	24515.0	15459.0	29664.0	1.2486944E7	2887.213962966046	-0.9810386114756545	-867.3081993836767	-0.007336640695500346	5.741184305012251E-4	1.2901406677765592	1.2550501128448166	-0.3240415260618285	1.0279594851015177	4.924238706438388	8.688703456784003	0.8196699455966276	0.9513314967860402
ID212915	212915	4	0.9766663908958435	92.23537381095903	22.98625039098588	0.0	135.0	135	1.2489471673958024	1		24278.615533980585	24606.0	17076.0	29911.0	1.2503487E7	2669.08492016314	-0.9811758081479184	-948.2481699032296	0.0019341735312635216	0.004303099258115615	1.3351218198999528	1.1842465050167177	0.9114853736965168	1.1274019507290884	4.900473075615808	8.660751878333574	0.8209877519464921	0.9599627560521413
ID221619	221619	4	0.978101909160614	91.83551983935828	23.17814479230535	0.0	246.0	246	1.2935770389038743	1		24126.463636363645	24448.0	16895.0	30081.0	1.3269555E7	2698.3108103208256	-0.9812475123808235	-935.731766067564	0.001944257074313703	0.013867328177075545	1.3410208855341923	1.2799326811786762	0.6477564379693754	1.0477276697859301	5.256957537954494	8.607655398096071	0.8916092987832317	0.9770318021201414
ID219569	219569	4	0.9777219891548157	92.11935133201447	23.18890686907731	0.0	220.0	220	1.2634002675750313	1		24242.60795454547	24579.0	16942.0	30716.0	1.2800097E7	2649.399255184302	-0.9812255825983552	-956.4545061311153	-0.0024906395024562075	-0.003967658934337961	1.3310466722626835	1.2232080464937924	0.9147140505609965	1.0881604941023728	5.01454810356419	8.379425055419741	0.8974561204837618	0.9714548802946598
ID208311	208311	4	0.9592447876930237	91.74837833404246	22.97618611497908	0.0	74.0	74	1.237385410058466	1		24204.33663366338	24564.0	18148.0	29065.0	1.222319E7	2403.480116039855	-0.9812695364502055	-1055.1700053707198	0.009960512407591583	-0.0021184514364596396	1.3089626209906904	1.195439189310457	0.9450782099071349	1.0949637862765023	4.8101636784900075	8.125597305165043	0.9155016425700377	0.9721421709894335
ID211383	211383	4	0.9716883897781372	91.76423225561254	22.95161271495464	0.0	114.0	114	1.2513676099131603	1		24349.441005802684	24661.0	17051.0	30026.0	1.2588661E7	2682.9424512295877	-0.9812100092557099	-947.8574710058557	-0.0019395113970413344	6.988267536096184E-4	1.314184256122443	1.2021566879604295	0.9349835993445494	1.093188824122485	4.9194855802738715	8.215074927832958	0.9160232528201739	0.9791863765373703
ID221109	221109	4	0.9806192517280579	91.89580777978843	23.240557358245468	0.0	239.0	239	1.2687777344927906	1		24054.57035647278	24452.0	16881.0	29874.0	1.2821086E7	2673.1726013837515	-0.9811427340785185	-936.3841746966189	0.001780251015544072	0.0020839753243167307	1.3233367852603153	1.227320865219176	0.8526407920612442	1.0782321255688851	5.057326239044831	8.269360308957552	0.9293664782432406	0.9815498154981553
ID224697	224697	4	0.9760980606079102	92.22634775306032	23.62180524717772	0.0	287.0	287	1.2549895208448718	1		24210.95366795364	24533.0	15626.0	30555.0	1.2541274E7	2863.704804738244	-0.9811266174967233	-879.0001727329256	0.0013437312770936852	0.0011665745135038719	1.2746775976718112	1.256107466096224	1.2651273822552058	1.0147838716645003	4.948004337260967	8.20670651950574	0.9232134648175637	0.98300283286119
ID215480	215480	4	0.9905762672424316	91.5885398775647	23.07786512899555	0.0	168.0	168	1.2741325060529076	1		24339.06902985074	24669.0	15487.0	30432.0	1.3045741E7	2973.6355282783156	-0.9811016641740266	-849.8390271590603	-0.014505460551502801	0.015190940691954214	1.326015363127391	1.2541647894565056	-0.5990684349447156	1.0572895797066844	5.100104374525494	8.72451129170665	0.8419895665120857	0.9692863595302623
ID209854	209854	4	0.9789074659347534	91.88306230529477	22.974711783868013	0.0	94.0	94	1.2592019166001736	1		24298.495219885288	24598.0	17435.0	29902.0	1.2708113E7	2604.0933599753153	-0.9811739478982058	-972.6118947601512	0.0013789748650207302	0.0023827323654649784	1.3494653143424178	1.1940330496879998	0.9748012617538989	1.130174172896665	4.9812762204125764	8.199305221709558	0.9311001184172584	0.9812734082397003
ID213438	213438	4	0.9874850511550903	91.66422629238873	23.04533403902426	0.0	142.0	142	1.291235721077118	1		24344.838475499084	24675.0	15572.0	30766.0	1.3414006E7	2920.1227983594727	-0.98112893670576	-866.8929907495004	-0.004648169506697626	0.002250962420546267	1.321994515297591	1.2852367905540265	-0.0244237826560229	1.0285999630680658	5.23794503329645	8.57624783954488	0.8949033932308036	0.9743589743589743
ID207805	207805	4	0.9936232566833496	91.4527193467223	22.88049074644461	0.0	67.0	67	1.2894769428881672	1		24400.777372262757	24733.0	15483.0	30567.0	1.3371626E7	2951.1986796677706	-0.9811710332191779	-861.6947346967327	-4.989320820969507E-4	0.009315720421731385	1.3473132025379182	1.2620483359736614	-0.6064239135018605	1.0675606980603287	5.223685654802907	8.917022754351066	0.8255571609118101	0.9548218940052128
ID215997	215997	4	0.9831060767173767	91.4931116543326	23.032549696486814	0.0	175.0	175	1.301738489197251	1		24303.967741935463	24662.0	15923.0	30028.0	1.3561614E7	2850.8525032640478	-0.9811635931775494	-888.128467079885	-0.0020777714094018535	0.007158585306804691	1.3225935542887777	1.2967003332454308	1.4537824135397952	1.019968546609794	5.3235013042577375	8.40031248154829	0.9480174810779098	0.9859154929577463
ID204227	204227	4	0.9687267541885376	91.73959778583483	22.835233028752963	0.0	19.0	19	1.2525760772251178	1		24303.94015444015	24636.0	17653.0	29546.0	1.2589441E7	2543.5147901491578	-0.9811488739209159	-994.6494049169347	0.0029567222222974866	-0.005632513889920422	1.3347349062938851	1.1893775281244234	1.0440306526559124	1.12221298513911	4.928991832602903	8.797883739108904	0.8002239131333246	0.9435850773430391
ID203202	203202	4	0.9789785146713257	91.78686960890715	22.860107363099974	0.0	5.0	5	1.2616026850650433	1		24369.06072106262	24653.0	16471.0	30315.0	1.2842495E7	2736.0743144331104	-0.9810979167534931	-924.5780497837085	0.009137101245094911	0.004325754040201332	1.3621537963548038	1.2005966393811796	1.0443393185454304	1.1345640589639625	5.000288725070639	8.418681065894532	0.8865777585556734	0.9731729879740975
ID219078	219078	4	0.9788520932197571	91.95936194595289	23.228334557532598	0.0	214.0	214	1.247128752695834	1		24253.990215264206	24579.0	16192.0	30261.0	1.2393789E7	2841.5256565385475	-0.9812117128357954	-891.532431754649	8.359437037625499E-4	0.007465912583463828	1.299049240110748	1.2207219856127605	0.4691343354156147	1.0641646955008106	4.886213697122262	8.374691165022337	0.8754769574042093	0.9625468164794009
ID213964	213964	4	0.9558197259902954	91.90408478766311	23.103010183060103	0.0	149.0	149	1.2422666337840327	1		24257.01171875	24566.0	17762.0	29649.0	1.241959E7	2509.6832476980626	-0.981198527581876	-1008.819359428321	0.008576245506141658	-0.0016206297424397214	1.3122531457464175	1.1886134149480636	0.9873364218402877	1.1040201374504564	4.848188687806134	8.16508640406631	0.9138350433962593	0.9770114942528736
ID216524	216524	4	0.973810613155365	92.55317324029826	22.944104263324636	0.0	182.0	182	1.2705651658573036	1		24314.708411214953	24672.0	17210.0	30218.0	1.3008369E7	2634.0211311436256	-0.9811362661030661	-960.2437172612166	0.00835392778816207	0.00222264974914293	1.3283653602699492	1.2364346500832364	1.0801391411261054	1.07435145090808	5.071585617538398	8.550954343317311	0.8716145079234806	0.9629963898916971
ID203733	203733	4	0.9869303107261658	91.2796647962155	22.80899375795693	0.0	12.0	12	1.277689886189654	1		24411.33703703703	24769.0	16017.0	30179.0	1.3182122E7	2923.3123005279313	-0.9811628963749652	-869.9080269677397	-0.006661695144536904	0.00403267017880119	1.292900550230932	1.2779768623063048	0.15411363506996645	1.0116775885110276	5.128623131512597	8.452675834519631	0.9020325786046811	0.9791288566243197
ID206293	206293	4	0.9768311381340027	91.79737765738965	22.827810525413717	0.0	47.0	47	1.2592019166001736	1		24395.674285714267	24690.0	16756.0	30138.0	1.2807729E7	2775.386936541379	-0.9811466329017619	-914.8803000854331	0.003481663202401804	0.0035144495476565223	1.3251679768120257	1.2145672570656738	0.8749425786453545	1.0910618321899743	4.981276220412577	8.217577857261253	0.9269639270452592	0.9821930646672914
ID223700	223700	4	0.975568413734436	92.4907641710286	23.552900612503286	0.0	274.0	274	1.2639988936534363	1		24208.466918714537	24462.0	16665.0	30583.0	1.2806279E7	2716.0821374559605	-0.9811393502117686	-927.3174379077705	-0.003814176970743778	-5.290324736955098E-4	1.3361590539709995	1.2205645927168411	1.2288284212096336	1.0947057304004355	5.0193012297287245	8.865119698241713	0.8025718383184889	0.953929539295392
ID207323	207323	4	0.9902350902557373	91.81838017979123	22.832704253317115	0.0	61.0	61	1.2483413234758967	1		24326.865497076033	24662.0	16753.0	30247.0	1.2479682E7	2744.2636519910498	-0.9811901370417436	-924.8213748326336	-4.0918786109509705E-5	-0.0016861246397384378	1.3234469127420203	1.199556745263789	0.9914779966030142	1.1032799556731159	4.89571994945129	8.26363027044708	0.9009167784555006	0.9726156751652502
ID217563	217563	4	0.9838071465492249	91.62142850135369	23.103317449771897	0.0	195.0	195	1.2847750969927219	1		24297.16880733943	24662.0	16197.0	30428.0	1.3241957E7	2844.910862112109	-0.9810801258846932	-885.7338428577476	-0.0012103109126308247	8.784102682734915E-4	1.3069996947908284	1.279071476444056	0.49965006483281027	1.0218347597152393	5.1856606454867755	8.520070093861928	0.897692550855522	0.9697777777777774
ID223195	223195	4	0.9826008677482605	92.07848708606814	23.500603109239044	0.0	267.0	267	1.2812373892304219	1		24201.476014760156	24556.0	15850.0	30391.0	1.31172E7	2841.681801760196	-0.9811453543840847	-886.3625153697449	-9.769608467561984E-4	0.0052620126186153126	1.2976985353038888	1.273038841720237	0.28214869392972397	1.019370731493416	5.157141888499664	9.098436413831823	0.782862365561258	0.9517543859649121
ID204762	204762	4	0.948967456817627	92.26961424420762	22.837816523123625	0.0	26.0	26	1.242266633784033	1		24202.609037328104	24540.0	17602.0	29096.0	1.2319128E7	2429.113136176115	-0.9811881806768944	-1039.3598772638584	-0.0016241151135896756	0.004127544015003404	1.3570708601996828	1.1697769992805491	1.1628114341006708	1.1601107399396	4.848188687806135	8.49870937948825	0.8434967645140734	0.9577464788732393
ID206808	206808	4	0.9726586937904358	91.66775342397409	22.928036555241082	0.0	54.0	54	1.283596944432234	1		24322.83977900553	24616.0	17054.0	29896.0	1.3207302E7	2616.7714576813437	-0.9811496603839268	-967.5971029355983	-0.0028146024879348924	0.007014549252776454	1.354341920156038	1.2359456102062953	1.131396811921917	1.095794110171224	5.176154393157736	8.439638964241793	0.9132072461095871	0.9766816143497757
ID209374	209374	4	0.9968794584274292	91.52189374155147	23.077096200438007	0.0	88.0	88	1.2776898861896526	1		24326.563197026015	24690.0	15767.0	30129.0	1.3087691E7	2921.5898054557897	-0.9811747676709675	-867.9556584748045	0.0025103160646422124	0.006446585134359926	1.3210417372752858	1.2554389667320465	2.287540697684924	1.052254846537069	5.128623131512586	8.420115807590093	0.9090222666413669	0.980909090909091
ID205277	205277	4	0.9720515012741089	91.55795814322684	22.842146652912163	0.0	33.0	33	1.2747260921582746	1		24276.035381750477	24563.0	17247.0	30085.0	1.3036231E7	2632.9666707760325	-0.9811767097136154	-961.2007184326127	-0.006719717895691666	-0.00387425101944648	1.3594503330417094	1.2208031324905189	0.9458288259926312	1.1135704823007302	5.104857500690006	8.422489923507536	0.9042999094951247	0.971945701357466
ID208860	208860	4	0.9864048957824707	91.660685540362	22.973596850963133	0.0	81.0	81	1.284186155821738	1		24278.128676470595	24618.0	16287.0	30083.0	1.3207302E7	2795.687329540568	-0.9811864992767215	-905.8130136180713	-0.009653245036278253	0.005292005675277927	1.3148955217432479	1.2751117851290477	0.6665084017978291	1.0312001952128251	5.180907519322257	8.566470222782607	0.8871802902431423	0.9758281110116384
ID205795	205795	4	0.9733818769454956	91.69824536001737	22.75991058454045	0.0	40.0	40	1.272944503457936	1		24387.811567164154	24665.0	16771.0	30499.0	1.3071867E7	2708.8350435932157	-0.9811907955550957	-939.2978013291049	0.013476659751044914	0.010870910675929475	1.3260163153014348	1.2448412672075382	1.024914624364127	1.0652091557632812	5.090598122196453	8.643810430719343	0.8561861723404769	0.9736363636363623
ID220643	220643	4	0.9842523336410522	91.85866735597389	23.229339700054464	0.0	233.0	233	1.2693738246053061	1		24223.232514177675	24553.0	15627.0	30110.0	1.281409E7	2815.10434046923	-0.9811790297391471	-897.1681477267856	-0.0060733517506229625	-0.005471926837009199	1.32414474428129	1.2386387335700813	-0.5366174817681812	1.0690322435378377	5.062079365209346	8.656947287271413	0.8488076162379918	0.9585958595859588
ID215010	215010	4	0.9799695014953613	91.79334338413068	23.09488463428103	0.0	162.0	162	1.2586010089464834	1		24268.957773512484	24568.0	16336.0	29864.0	1.2644127E7	2762.0034468698955	-0.981192659650509	-916.8194373589068	-4.938753536453018E-4	0.00496465314458763	1.3023555747152593	1.2287180442682057	0.952055288193301	1.0599303727902118	4.976523094248061	8.400388090151857	0.8862111028783697	0.9739534883720928
ID210401	210401	4	0.9771015048027039	91.72297751513624	22.963157464149983	0.0	101.0	101	1.2753194019842813	1		24327.973831775715	24590.0	16998.0	29848.0	1.3015466E7	2686.42144271022	-0.9812080907173313	-945.6969834093422	0.0029732938163514	0.004208521056778167	1.3332844463522233	1.2399385131005756	1.123615653223145	1.0752827114130266	5.109610626854504	8.390692712735543	0.9120151179804938	0.9844322344322343
ID218593	218593	4	0.9628820419311523	92.17988073110294	23.046085995291463	0.0	208.0	208	1.2507629384065277	1		24265.156976744158	24585.0	17018.0	29907.0	1.2520821E7	2533.197689204697	-0.9812114767603244	-1000.4928531592442	-0.002863854166436851	-0.0012619897116837274	1.303891520914567	1.2090215135275924	0.938075862944963	1.0784684195653145	4.914732454109356	8.521490952027758	0.8505083280222774	0.9699812382739212
ID214506	214506	4	0.9888194799423218	91.69857674868013	23.14911943936089	0.0	156.0	156	1.2645972363584979	1		24297.208728652753	24642.0	16761.0	30678.0	1.2804629E7	2783.7857450278448	-0.9811516821796407	-908.6866134239152	-0.0031588317081809075	-0.004758288206457115	1.2985559693166902	1.2531216811695534	1.4418109867572215	1.0362568845706448	5.024054355893225	8.619745698450043	0.849718916652152	0.9670631290027437
ID222195	222195	4	0.9799863696098328	91.75669469849208	23.18113803181745	0.0	254.0	254	1.270565165857301	1		24187.769811320755	24582.0	15663.0	30359.0	1.2819518E7	2893.123970050584	-0.9812409376556395	-874.6278681327306	-0.002164917322084128	-0.0027083897762986307	1.3047266521952634	1.2609315668667156	-1.3439332748497377	1.0347323252739038	5.0715856175383776	8.65098570833984	0.8515740848196022	0.9629963898916971
ID211954	211954	4	0.9753385186195374	91.88859287468678	22.90744083235396	0.0	122.0	122	1.2717553910980208	1		24328.667917448412	24667.0	16797.0	30617.0	1.296718E7	2686.045555455091	-0.9812258722117089	-946.7693134958963	5.845324441000391E-4	0.017913588751175425	1.3273076458553814	1.2468727582379906	1.0732935367992789	1.064509299033092	5.081091869867411	8.532545079120464	0.877020466846934	0.9727024567788902
ID210928	210928	4	0.982293426990509	91.67884488266525	23.028148136435696	0.0	108.0	108	1.2579998142578024	1		24383.452107279692	24705.0	16070.0	30170.0	1.2728162E7	2842.0806182274614	-0.9811673315541998	-893.9639650527367	-0.004484278677893275	0.001859434087398975	1.2804890983837498	1.2524287671831673	0.7193732925469488	1.022404732257702	4.9717699680835565	8.604098300998348	0.8439372641943111	0.9631675874769795
ID220144	220144	4	0.9745559692382812	91.87680205187344	23.13907778709902	0.0	227.0	227	1.262801357720293	1		24214.846007604578	24554.0	16219.0	30209.0	1.2737009E7	2801.590206438588	-0.9812517298555666	-904.7452867522325	0.0037225097446496476	-1.6425139475786054E-4	1.3039266122322326	1.2401495790664903	0.9356915529635216	1.0514268877257127	5.009794977399671	8.505924591496928	0.8701352458904784	0.9678604224058768
ID212469	212469	4	0.9619693160057068	92.10330651846374	22.991594491158732	0.0	129.0	129	1.2537833797484923	1		24312.874759152204	24632.0	17494.0	30093.0	1.2618382E7	2532.002556030287	-0.981243237252701	-1004.664277216209	0.0021000630951488364	0.013802620408927825	1.341209326019733	1.1975093685231755	0.8930274736232037	1.1199990257059744	4.938498084931934	8.432729128777254	0.8727069868513573	0.9665116279069766
ID217076	217076	4	0.9873533248901367	91.76625200775099	23.053501208171	0.0	189.0	189	1.2800559805981533	1		24340.622222222224	24682.0	15110.0	30261.0	1.3143936E7	2996.2915814492603	-0.9810990825759579	-843.349481837406	-0.0012612665153660246	0.0021504798837829672	1.323987006775696	1.2630022301965005	-0.7143276118567772	1.0482855652358645	5.147635636170635	8.255747886846095	0.9490843643482841	0.9881386861313857
ID225274	225274	4	0.9814174771308899	92.31844644158431	23.65384759456577	0.0	294.0	294	1.2639988936534337	1		24159.267045454555	24477.0	16903.0	30450.0	1.2756093E7	2638.9209956970158	-0.9811239858229541	-951.7019514983816	-0.0020607216839510713	0.019069802680004865	1.3304341112267954	1.2353514159434162	1.2345646394774696	1.076968135589796	5.019301229728703	8.738094626514258	0.8260753012766662	0.9679193400549952
ID222713	222713	4	0.9742056727409363	91.92701978888337	23.41412315548219	0.0	261.0	261	1.298247007301334	1		24184.771171171193	24505.0	17586.0	30288.0	1.3422548E7	2601.498449741023	-0.9811653258045681	-968.5732858120494	8.875557000985943E-4	-0.004697595070083341	1.36405302279903	1.2573143667385576	1.403408842605724	1.0848941671901433	5.294982547270622	8.598633639205932	0.8999440421231267	0.9720767888307154
ID224249	224249	4	0.9790056347846985	92.10119046086237	23.6246334417031	0.0	281.0	281	1.2657930732558291	1		24245.02452830188	24510.0	16557.0	30083.0	1.2849863E7	2687.926866677562	-0.9810896693327661	-935.932988468063	-0.002399411729131285	-0.0032905754018915747	1.2919434655427295	1.2602104837031152	0.9378814204945285	1.0251806997719677	5.03356060822225	8.297886037627585	0.9186503277459344	0.9769372693726939
ID219647	219647	4	0.9855282306671143	91.74449749219839	23.231520786216137	0.0	221.0	221	1.2741325060529056	1		24288.553072625742	24634.0	15415.0	29915.0	1.3042953E7	2875.7381306634866	-0.981165100598627	-879.9562709543294	-0.007699946291057034	0.006418637615584193	1.3073505818857496	1.2827846256973718	2.037872315234611	1.0191504915916987	5.100104374525476	8.46993751274896	0.8933641394944657	0.9728014505893008
ID208382	208382	4	0.9781213998794556	91.78527270501299	22.955199803415635	0.0	75.0	75	1.2586010089464834	1		24301.264367816082	24652.0	16451.0	29711.0	1.268526E7	2758.812702396541	-0.9811663840638705	-917.7948137549865	-0.003931919798591415	0.002180596278209093	1.309605068153873	1.225339920203675	0.835782514529906	1.0687687935084915	4.976523094248061	8.407600142480955	0.8846913684800674	0.971243042671614
ID212988	212988	4	0.9793606400489807	91.71482967082167	23.046678800872044	0.0	136.0	136	1.274726092158273	1		24337.583955223894	24620.0	15821.0	30357.0	1.3044945E7	2821.4245133490863	-0.9811191097111873	-896.4752192318227	-0.0071276563332304445	0.006546322481933503	1.3225586648837677	1.2618790873952745	-1.4682592327363426	1.0480866812792229	5.1048575006899926	8.353888764993513	0.9192129013885626	0.9710669077757673
ID215548	215548	4	0.9640639424324036	91.84516963310112	23.080102729846914	0.0	169.0	169	1.2459150017973846	1		24199.570588235285	24510.0	17891.0	29661.0	1.2341781E7	2492.042637829451	-0.9812952067214042	-1018.8938745351797	0.007123801931041397	-0.003628207303824049	1.31147495548475	1.2040043402677785	0.9284901576353897	1.0892609865451726	4.876707444793228	8.291728095748747	0.8913462928870112	0.9734345351043643
ID218108	218108	4	0.9823006987571716	91.88382375576357	23.085252827942195	0.0	202.0	202	1.254386595265589	1		24260.438223938236	24557.0	15784.0	30291.0	1.2566907E7	2824.499168053506	-0.9811981335347787	-896.4848102403024	-0.008468780503621466	5.280922903548131E-4	1.279154549145335	1.247167916287422	0.020595080195507535	1.0256474147868806	4.9432512110964515	8.68658765498703	0.8232355807572284	0.9515096065873743
ID223234	223234	5	0.9479280114173889	24.600549105751135	63.48800877928374	0.0	267.0	267	1.2287966122785934	1		22329.43951612903	22446.0	16164.0	28306.0	1.1075402E7	2459.065921120277	-0.9811182985766954	-943.6651061257377	0.00977390832176263	0.0011719537391000456	1.2314872950676803	1.2071210062581714	-0.7827387483101043	1.0201854567049904	4.743619912186814	9.999376577053376	0.5961751902436236	0.9353327085285845
ID209408	209408	5	0.948711097240448	23.95128058889943	62.44785886667756	0.0	88.0	88	1.169496563395373	1		22488.105263157886	22601.0	16969.0	27986.0	1.0254576E7	2399.6852948188944	-0.9810179553176651	-968.6403045581636	-0.005479413971994183	-0.01990246922967066	1.1836261191559267	1.1546839741913315	-0.8123392493342276	1.025064992336855	4.2968260527223165	12.441054189666577	0.3488536514778486	0.8440709617180207
ID217600	217600	5	0.887426495552063	23.993700362992907	62.927748244926995	0.0	195.0	195	1.1995130941638223	1		22414.99156118142	22465.0	17356.0	28420.0	1.0624706E7	2258.306259726376	-0.9809701752582782	-1023.3089016332123	0.009059578217378838	-0.023165056569904974	1.2760830175699764	1.1409745969952703	-0.05365436519633126	1.1184149243379398	4.5202229824545626	11.818507114629861	0.4066721962306683	0.8575293056807931
ID208903	208903	5	0.9341077208518982	23.857779717320877	62.96626024117477	0.0	81.0	81	1.2232433980657118	1		22368.812877263583	22579.0	16347.0	28600.0	1.11173E7	2372.5291270848697	-0.9809684815913432	-971.9479177389929	5.823405274924966E-4	5.110870638887937E-5	1.2672243254775999	1.1965737304931618	-0.5739511369644769	1.0590440799292158	4.700841776706171	8.953319644629362	0.7369148672713469	0.9277673545966233
ID205829	205829	5	0.8567330241203308	23.870739380146187	62.706446733454676	0.0	40.0	40	1.1577948025974165	1		22621.69144144146	22740.0	17116.0	28240.0	1.0044031E7	2062.4094517246467	-0.9807529261031065	-1117.8282434891462	0.03963243292629061	-0.015605870033358601	1.1784679165001046	0.9494404637592624	-0.8702166164058484	1.2412236064113167	4.211269781761031	14.198935989637482	0.26248913115607464	0.8234200743494428
ID205316	205316	5	0.92354416847229	23.713839564608623	62.59999191219505	0.0	33.0	33	1.200143587292333	1		22436.23739495798	22537.0	16955.0	28264.0	1.0679649E7	2442.911776925392	-0.9810151098519317	-949.1609166155629	0.0028831506964242222	0.010717129967629255	1.3099437086091774	1.1127005454853445	-1.1503255899675588	1.1772652704486617	4.524976108619075	8.93717136453337	0.7119114597116443	0.9397828232971374
ID207368	207368	5	0.9696815609931946	23.518395738146697	61.403720725420094	0.0	61.0	61	1.321921684878907	1		22400.03466204505	22560.0	16362.0	29179.0	1.292482E7	2519.349131012878	-0.9810505030830557	-920.6276412822481	-0.004888368933336129	0.005842392924243394	1.3951978331567776	1.2646606034460652	0.28658163750857446	1.1032191794027681	5.489860720015788	9.050447638925531	0.8422307046083054	0.9569179784589895
ID220686	220686	5	0.9002498984336853	24.145109546923642	63.13179760075608	0.0	233.0	233	1.1688495389677598	1		22282.59823399559	22379.0	16644.0	28520.0	1.0094017E7	2445.7681706207677	-0.9810729113688991	-944.4913945998024	-0.01663618856821474	-0.010423308751553952	1.2483871440467638	1.122564859885405	2.1806156451361844	1.1120846453132367	4.292072926557807	8.851171648672148	0.6884547971957258	0.9084507042253522
ID210445	210445	5	0.9244275689125061	24.055904688141688	62.85680247607765	0.0	101.0	101	1.2330984890455652	1		22445.190476190473	22580.0	16596.0	28867.0	1.1312376E7	2432.426430825872	-0.9809537615674639	-950.5016983901193	0.03091360803424547	-0.010170389967021696	1.2346402376446062	1.2181564718008093	-0.4330174386231827	1.0135317311243512	4.77689179533842	10.735583510958387	0.5208395544169676	0.8925399644760212
ID215058	215058	5	0.947590172290802	23.56095876857024	61.66531637753035	0.0	162.0	162	1.2929921069097368	1		22352.623188405807	22501.0	15970.0	29862.0	1.2338648E7	2526.11819937446	-0.9810823467429499	-917.7893739848212	-0.0017881150744838358	0.005054182827656173	1.3927557358069524	1.2178752783293747	3.0754207963645257	1.1435947182682538	5.252204411790006	8.738742314875726	0.864278317406724	0.961705831157528
ID220182	220182	5	0.9453903436660767	23.556883996829196	63.00001549527912	0.0	227.0	227	1.3046409197552276	1		22277.06583629892	22484.0	16289.0	28065.0	1.2519711E7	2403.503443547457	-0.9810824909577707	-961.3572595648101	-0.011018829370505698	0.011693048458797121	1.3789850475835637	1.2593260272769675	0.46042734750095826	1.095018301627049	5.347266935080326	8.90946618804044	0.8465222168832005	0.9656652360515028
ID222229	222229	5	0.8950878977775574	24.610494269929966	63.023191876720425	0.0	254.0	254	1.212684613198253	1		22371.140206185573	22513.0	17376.0	27715.0	1.0850003E7	2233.2469775970235	-0.9809960823370555	-1034.2022858037508	-9.96924914297802E-4	-0.013997239186431405	1.2843863310797918	1.1649422609687152	-0.06909875708056336	1.102532180446224	4.620038631909398	11.094811692590168	0.4716453966579627	0.8780487804878044
ID211994	211994	5	0.9582363367080688	23.569373291660806	63.13021223712986	0.0	122.0	122	1.2830074624519257	1		22350.21978021977	22609.0	16045.0	28175.0	1.220322E7	2396.9739032564435	-0.9811417445558293	-970.2390004558843	1.9219758048240579E-4	0.012463003223074101	1.4009517742467041	1.200751277122665	-0.10229290353714685	1.1667293643057999	5.171401266993241	8.559999492128235	0.8868917676751054	0.975784753363229
ID210969	210969	5	0.9470518827438354	23.81738970567852	63.01873671139106	0.0	108.0	108	1.272944503457938	1		22383.887850467272	22603.0	16352.0	28467.0	1.197538E7	2453.652364074528	-0.9811367903807389	-949.000531289151	0.0351017024965907	0.016171094743685947	1.2799547460238432	1.2376652695651797	-0.2268589351661234	1.0341687510335655	5.09059812219647	10.492932214260463	0.5810117862296202	0.9461130742049471
ID212511	212511	5	0.9403229355812073	24.117612560319518	62.59873796391355	0.0	129.0	129	1.239218122112042	1		22489.96660117877	22549.0	15960.0	29768.0	1.1447393E7	2623.0484535797673	-0.9809599365182582	-883.4772521477148	-0.004825895541699482	0.016498175808839995	1.2999804482781674	1.1930440980880095	-1.1233450085776178	1.0896331915656225	4.824423056983569	9.195490513364602	0.7169773680511724	0.9294871794871797
ID215586	215586	5	0.9583780765533447	23.53685880786102	61.87382266033265	0.0	169.0	169	1.2982470073013375	1		22349.960431654665	22461.0	16108.0	28982.0	1.2426578E7	2454.6005598348247	-0.9811191825987033	-946.2957730982026	-3.375363485487803E-5	-0.01378643949956335	1.3345802861842733	1.2801485610749994	0.06493138354899508	1.042519850245791	5.294982547270651	10.211386182728747	0.6381238767453542	0.9291075896580478
ID213025	213025	5	0.9363923072814941	23.676536433635704	62.519853623783995	0.0	136.0	136	1.1778755381717383	1		22462.649999999998	22602.0	16539.0	28429.0	1.0332819E7	2510.589802436911	-0.9809175135913285	-919.8409764600774	0.0024401073327696052	-0.03828716555874288	1.1823444194784405	1.1546084919187058	-0.01909741267559096	1.0240219327623719	4.358616692861022	11.595073582532853	0.40739108757453096	0.8733333333333338
ID224289	224289	5	0.9466530680656433	24.544102496448996	63.23864039979608	0.0	281.0	281	1.2176648584382126	1		22345.93265306123	22439.0	16377.0	28598.0	1.0949507E7	2519.8042019795935	-0.9810900255964183	-920.1944399336044	-0.022355862668840338	-0.00230054474029651	1.2550504648499752	1.2354329202269418	-0.7985562678156409	1.0158790852193171	4.65806364122553	9.48422808622745	0.6507456928526459	0.8966148215919485
ID211495	211495	5	0.891890823841095	24.35623220801529	62.78888234537818	0.0	115.0	115	1.280055980598156	1		22735.378927911264	22852.0	17101.0	28972.0	1.229984E7	2097.5973607032447	-0.9808575244492275	-1110.7540147935138	0.0039757631902573925	0.006542317810036477	1.4106376620575118	1.1959269405079944	2.356486502671878	1.179534981842883	5.147635636170656	8.635070997537412	0.8675326675019004	0.970430107526882
ID221223	221223	5	0.9299539923667908	24.38250636219431	63.31941257210881	0.0	240.0	240	1.2964977403842817	1		22196.117117117104	22423.0	16651.0	27962.0	1.2318845E7	2278.5562950052204	-0.9810745713771925	-1009.9585161070369	-0.0018318323185395984	0.005152411127221941	1.4346966944086592	1.209207224542394	-0.015446858940984052	1.186477111027515	5.280723168777109	8.934393240027335	0.8313293964286261	0.9677700348432055
ID208422	208422	5	0.8525494933128357	24.18973047189244	62.22221350457421	0.0	75.0	75	0.9351443492855882	1		22783.29452054794	22796.0	18402.0	28658.0	6652722.0	2634.5956546451343	-0.9806952308519243	-878.6218504973177	0.010751435846006982	0.0021298975447135724	1.0286868058526701	0.8666597007644941	0.23158307377716564	1.1869558546973507	2.747306923090151	6.44105934152968	0.832151583453611	0.9537953795379535
ID222758	222758	5	0.9791745543479919	23.80734464766553	63.26148169440563	0.0	261.0	261	1.325350800069083	1		22260.259067357518	22618.0	15266.0	28382.0	1.288869E7	2620.7905946627025	-0.98094415740933	-874.4681913025838	0.005409195547927849	0.01142067027457373	1.415768438851835	1.2698406344287765	0.43377853237233355	1.1149182034867726	5.518379477002897	8.886723829366826	0.8780880322981561	0.9772727272727276
ID218149	218149	5	0.9546423554420471	23.918073917618802	62.956195983739896	0.0	202.0	202	1.262202163685271	1		22322.90891840608	22485.0	16013.0	28678.0	1.1764173E7	2465.2726847023055	-0.9810201617133278	-936.0547347859685	0.01397492535756173	-0.014891295762540125	1.2674754954032288	1.246376523460814	1.2780649140004743	1.0169282488439604	5.005041851235182	10.387053114248936	0.5829521019243544	0.9376669634906498
ID225317	225317	5	0.9308184385299683	24.880756705154322	63.606124562908704	0.0	294.0	294	1.203291097515948	1		22198.567510548542	22364.0	16763.0	27648.0	1.0522121E7	2302.835475437563	-0.9811858957159367	-1005.4483928970783	0.01672047987711279	-0.013288170757974633	1.2591602703581335	1.1405983076136716	-0.2575446416101241	1.1039471669851184	4.548741739441667	10.590284758441928	0.5096662412891828	0.8828413284132842
ID214564	214564	5	0.896956205368042	23.545539981102685	62.6407383186515	0.0	156.0	156	1.0828432308253497	1		22396.766233766222	22556.0	17416.0	27699.0	8622755.0	2339.328064673567	-0.9809362686842967	-985.2740975145801	0.00148708700918878	-0.04642467982714896	1.1100584402757177	1.0192493004888634	0.04178494751989056	1.0890941399158178	3.683672777499776	11.814557339350081	0.3316316715106762	0.7940573770491808
ID221739	221739	5	0.9279552102088928	24.338407182274565	62.94341703433928	0.0	247.0	247	1.2151772871814113	1		22287.430041152253	22357.0	16395.0	28716.0	1.0831691E7	2514.2932466494867	-0.9809782546203601	-914.2881189435653	0.004776847673854022	0.010352211863184874	1.3218340380095943	1.1525261166073675	-1.1587308026744714	1.146901592044274	4.639051136567463	9.124433650223594	0.700208194278768	0.9268755935422606
ID219690	219690	5	0.9347732067108154	24.363458713690207	62.31009096631905	0.0	221.0	221	1.2051756579463704	1		22381.933194154495	22500.0	16759.0	28657.0	1.0720946E7	2460.483988966965	-0.9810429059375774	-941.5064165273637	0.004950149379226131	-0.014670804366291436	1.265018060283587	1.1845807121403886	0.5876564153777029	1.0679036449933903	4.563001117935211	10.700514779417178	0.5007847518926736	0.8930232558139537
ID207923	207923	5	0.8710507750511169	23.70511011635239	62.80156958403238	0.0	68.0	68	1.245915001797387	1		22487.9686888454	22636.0	17516.0	28478.0	1.1491352E7	2201.3295062521015	-0.9809615795121155	-1052.7281890798897	0.05110338590235177	-0.01768179742670112	1.2833053268309482	1.137464648455809	-0.24579134054611237	1.1282155701042036	4.876707444793246	12.218156626641793	0.41051137031418905	0.8960698689956323
ID204337	204337	5	0.970761775970459	23.348205985155747	62.97415503576427	0.0	20.0	20	1.301738489197252	1		22394.769642857136	22637.0	16065.0	28644.0	1.2541071E7	2551.842730755855	-0.9810333203893438	-907.8521783446195	2.4964247847796635E-4	0.0034108182784784538	1.3616968748490916	1.2649251959225893	0.29520344414879585	1.0765038748840168	5.323501304257746	8.996750122516051	0.8264867812380136	0.9605488850771869
ID213556	213556	5	0.9533788561820984	23.447531067810896	62.846302341528144	0.0	143.0	143	1.2687777344927942	1		22321.04859813083	22519.0	16471.0	27742.0	1.1941761E7	2362.004980830693	-0.9810628359252551	-979.1419595101203	0.031254564821879514	0.02569024014076977	1.2993348543218077	1.1991806667128766	0.14075702793659417	1.083518847817542	5.057326239044859	10.203051374967703	0.6104789410824001	0.9457777777777777
ID219195	219195	5	0.8559325337409973	24.494003000514976	63.14554940199519	0.0	215.0	215	1.0863306576666718	1		22905.726098191215	22668.0	18404.0	28040.0	8864516.0	1805.51624452382	-0.9804245428330651	-1270.7933093552497	-0.04777974161920695	-0.03539291888213366	1.12604433818193	0.9833149284568521	-0.4201658344555554	1.1451512690334802	3.707438408322358	16.088294939667826	0.17999637966527673	0.7084468664850131
ID209978	209978	5	0.8833334445953369	24.20964690507638	62.60700312390514	0.0	95.0	95	1.1172277363932976	1		22933.094430992736	22723.0	18684.0	28694.0	9471368.0	1984.4606866323404	-0.9805443258926813	-1164.8529482344195	-0.1021168999798054	-0.007681314628535166	1.167004678891193	0.9672613398718055	0.16738042820304333	1.2065040034018728	3.9213290857255627	15.214241235310809	0.21288377288900096	0.7603686635944695
ID216122	216122	5	0.9237709641456604	23.526127498122616	62.47354015045022	0.0	176.0	176	1.2157996571516285	1		22328.465163934416	22407.0	16265.0	28235.0	1.0896291E7	2464.9075626518843	-0.981177927563428	-944.4273573701448	-0.0019915150371145455	-0.006888659528934629	1.2544468899155659	1.1718707708975542	2.0455063049876174	1.0704652091926188	4.643804262731977	8.96821943438021	0.7255566347533662	0.9412331406551048
ID203327	203327	5	0.9330471754074097	23.35267802752869	62.59238969807311	0.0	6.0	6	1.259802537629608	1		22481.03053435114	22631.0	16687.0	29352.0	1.178006E7	2508.4947409198726	-0.9810450476800716	-927.6822985943984	0.004834504504232255	0.013289886704722186	1.3283051719918266	1.2044017537338856	-1.0296235536319962	1.102875488078472	4.9860293465771095	9.053349461745015	0.7644447901422093	0.9536363636363642
ID203839	203839	5	0.9090719223022461	23.788766662977814	62.79595063475776	0.0	13.0	13	1.2847750969927223	1		22394.584249084255	22648.0	17612.0	28876.0	1.2227443E7	2189.6086000309356	-0.9811833975656704	-1066.6341684227816	0.0118585987947958	0.013890283901301871	1.406637880976225	1.1928624587289192	3.0314757754453368	1.1792121301856535	5.185660645486779	9.112429804988691	0.784775732569095	0.9388984509466431
ID224833	224833	5	0.9777761697769165	24.40652828075793	63.68332136432302	0.0	288.0	288	1.2999939204135582	1		22259.398563734274	22544.0	15342.0	29286.0	1.2398485E7	2624.2090104999834	-0.9810205993541925	-876.8809437996073	-0.0049162809726102635	6.782688550404929E-4	1.3407154327000894	1.279204198468621	0.3666551795366797	1.0480855474873405	5.309241925764202	8.693228180174701	0.8828363793173301	0.9721496953872935
ID204868	204868	5	0.9585872292518616	23.424268955264385	62.951011956362	0.0	27.0	27	1.3011572261679603	1		22349.9946332737	22615.0	16256.0	28258.0	1.2493647E7	2422.9698493072815	-0.9811685135990139	-961.2102888624474	0.005362925402850891	0.003844030930830901	1.3825038849470275	1.2398221001249279	0.13811830056886967	1.1150824661116483	5.318748178093232	9.116659756574695	0.8041698734707109	0.9547781569965874
ID214084	214084	5	0.8765520453453064	24.084613057460125	62.803734266415866	0.0	150.0	150	1.063102245876586	1		22860.040650406496	22658.0	17987.0	28138.0	8435355.0	2025.7058005028478	-0.9805532010419298	-1138.0298659639247	-0.07701004884671665	-0.0185981451280253	1.099212798981243	0.9884758984445404	0.22250448575320222	1.1120279216832272	3.5505852448933255	16.83244234670837	0.15747642128630843	0.6872125114995389
ID206923	206923	5	0.9100473523139954	23.822091124833566	62.55240288684031	0.0	55.0	55	1.245915001797387	1		22440.465886939543	22538.0	17009.0	28762.0	1.1511959E7	2426.03476700738	-0.9810371909495678	-957.0786850619587	0.00922591474530532	-0.009097786980840673	1.2793956101727886	1.2056239960233284	-1.2601558894047042	1.061189570208283	4.8767074447932455	9.567195073832075	0.6695257866192438	0.9352780309936187
ID206410	206410	5	0.8684203624725342	24.22796927998433	62.20599875499038	0.0	48.0	48	1.032783505461423	1		23241.42045454545	22870.0	19085.0	28378.0	8180980.0	1855.8293035489294	-0.9802390116583656	-1242.4472405527026	-0.0907697952460865	0.09429587987361084	1.1082446497808527	0.9946482855446562	-0.34584621446886965	1.1142075705423777	3.3509539459836652	16.544808993847447	0.15383487669684404	0.653382761816496
ID223306	223306	5	0.9840537905693054	24.002173541125224	63.61881358729762	0.0	268.0	268	1.327631956318292	1		22251.452830188682	22585.0	15228.0	28672.0	1.2972597E7	2597.5186594796714	-0.9809655152734159	-882.9625979900054	0.008733662239316148	0.011295309199707716	1.3962708153907883	1.2854087541688894	0.2799770282913942	1.0862465428699988	5.537391981660959	8.964939442380206	0.8658056408309924	0.9636062861869313
ID209481	209481	5	0.9285233616828918	24.001351724360212	62.259157829381216	0.0	89.0	89	1.2220059233958158	1		22424.463414634152	22479.0	16657.0	28479.0	1.1032836E7	2479.1073250275035	-0.9811148166786623	-939.843097921374	-0.018345677943820218	-0.02234682337374379	1.2705049336273877	1.2029475500692104	-1.5551427792734553	1.0561598745966028	4.691335524377137	9.910757482099571	0.6001953975340484	0.9088397790055248
ID205896	205896	5	0.8993189930915833	23.72331987039296	62.136525468868335	0.0	41.0	41	0.9204681130429077	1		22735.52142857144	22959.0	17811.0	28195.0	6365946.0	2696.4383809372507	-0.980671616461516	-855.6033676646381	-0.00319320625924583	0.02386514731017045	1.001503817195569	0.8837729527452728	0.2691388510008248	1.1332139256859894	2.6617506521288696	6.371087713123688	0.8240433608907576	0.9556313993174061
ID205390	205390	5	0.92457115650177	23.492715932045485	62.69223551231303	0.0	34.0	34	1.2392181221120422	1		22385.051383399186	22515.0	16691.0	28946.0	1.1326836E7	2492.246858815417	-0.9812561963235705	-940.4197025993255	0.01406878480377211	0.011033230266946414	1.2978544521134228	1.1786944522394074	2.0961530375922535	1.1010949017768115	4.824423056983572	9.286569863843537	0.7029826196240246	0.9346224677716394
ID217677	217677	5	0.8703399896621704	24.170961907021464	63.152406633229205	0.0	196.0	196	1.1111170557283772	1		22203.57002457002	22409.0	17273.0	27119.0	9036853.0	2240.7793516638585	-0.9812608209568032	-1037.7377337921948	-0.04875241268567624	-0.025340913827330825	1.2342623617987567	1.0590091739392018	-0.32698705434891484	1.1654878844983607	3.878550950244932	8.812779736695214	0.6275575135010261	0.8793103448275861
ID207441	207441	5	0.9826147556304932	23.34464694205199	61.29364172802506	0.0	62.0	62	1.3282016332191344	1		22402.49999999997	22692.0	16108.0	30293.0	1.3038255E7	2688.807857808625	-0.9810609075622473	-863.1842748374031	-0.004732822345542482	5.511616091831612E-4	1.4014689216197365	1.2720901604714867	-0.08409202787656654	1.1017056535523368	5.5421451078254655	8.78019421889452	0.9033988040021631	0.9732888146911524
ID208980	208980	5	0.8977958559989929	23.984188984574622	62.99715887994224	0.0	82.0	82	1.30057570335627	1		22307.84767025091	22471.0	16480.0	28365.0	1.2447779E7	2226.791648308527	-0.9811837830965537	-1044.7830854982733	0.013271331403919416	0.006086838149820156	1.4425820784952164	1.1850221731077575	-0.21367756573085409	1.217346064261397	5.313995051928716	8.850210680704786	0.8525577196654984	0.9662921348314608
ID223828	223828	5	0.9114256501197815	24.516793362051562	63.426322792146074	0.0	275.0	275	1.2988295727366714	1		22257.446846846833	22372.0	15730.0	28369.0	1.2352883E7	2195.5758983918654	-0.9811698282060581	-1056.4447480147371	-0.0029824687443283627	0.015140191834243925	1.4409347909056736	1.1696348396031482	-0.36592515217046406	1.231952693367595	5.29973567343517	9.598354806888032	0.7228870987448797	0.9546232876712331
ID215128	215128	5	0.906556248664856	23.816794274435	61.782718999611035	0.0	163.0	163	1.2759124359163514	1		22335.331471135956	22570.0	17262.0	28171.0	1.1994073E7	2376.6553010002613	-0.981212008605705	-981.6093842022692	0.005094153015001435	-0.015242688311779013	1.3518264164653633	1.2259300090853835	1.5349740136709011	1.1026946126181427	5.114363753019048	8.913716316558848	0.8088795594059626	0.9455184534270653
ID220760	220760	5	0.9604012370109558	24.67403003087862	62.245715150491584	0.0	234.0	234	1.2800559805981564	1		22281.177777777775	22474.0	15832.0	27968.0	1.2031836E7	2486.1048830796	-0.9810419061110006	-927.5590822541932	0.003936412440689441	0.003366162382837891	1.3506189480309112	1.234451446823033	1.4841670681263426	1.0941045526795286	5.1476356361706594	8.54063245015962	0.8868243277278256	0.9661016949152543
ID210531	210531	5	0.8542080521583557	24.141210404105045	62.33514593392311	0.0	102.0	102	0.843264201047802	1		23448.86382978723	22893.0	19248.0	27580.0	5510483.0	1837.8121976105515	-0.9801212587695756	-1258.176587464588	-0.10847155261553539	0.03660732264305113	0.9796078531102286	0.8339915578212648	-1.362122987117542	1.1746016418551941	2.2339692973224374	11.121868854495402	0.22695069898986447	0.632570659488559
ID215651	215651	5	0.8742339611053467	24.225934090126167	61.87923377068288	0.0	170.0	170	0.9431991435986415	1		22698.901360544223	22849.0	17488.0	28479.0	6673477.0	2803.5841152462212	-0.9806633598341512	-821.2212454418312	0.0014005147979938679	0.02222426051930463	1.0292226428363054	0.9090863945986716	0.46287097392095444	1.13215052931319	2.7948381847353168	6.25135627887443	0.8987068049973361	0.9783693843594012
ID218722	218722	5	0.939575731754303	24.001746767374232	62.710887311712696	0.0	209.0	209	1.2622021636852694	1		22450.013282732467	22614.0	16286.0	28553.0	1.1831157E7	2417.0127813055396	-0.9808804591517966	-953.0293489108349	0.006250296401022728	-0.012747386417225956	1.3638915375605505	1.208624083551669	0.5774289154058178	1.1284662916467887	5.005041851235168	10.069514737985942	0.6202981609431981	0.9196506550218333
ID213094	213094	5	0.9686374068260193	24.052739953197882	61.831601655217995	0.0	137.0	137	1.2537833797484963	1		22409.932692307702	22561.0	16236.0	29269.0	1.1653165E7	2642.9934817539556	-0.98100104104241	-875.6168683112312	-0.002583417157265207	-0.008137155322546783	1.2963051858470505	1.2207558845540618	-0.08880413456136566	1.0618873128107726	4.938498084931965	10.64303774179294	0.5478649906165702	0.8987889273356396
ID224356	224356	5	0.982580304145813	24.936511675411566	62.38085534280237	0.0	282.0	282	1.3081153358134858	1		22328.872791519414	22481.0	15509.0	29143.0	1.2638142E7	2624.564125241786	-0.9809796750144519	-877.5698278538893	-0.0028613234552069284	0.0032631990133784633	1.3733878465027114	1.256780108210093	-1.545632664557323	1.0927829280005803	5.375785692067413	9.019289320122908	0.8304379243081286	0.9625531914893615
ID212075	212075	5	0.9329079985618591	23.32832230216407	62.88826001862696	0.0	123.0	123	1.2782818203822557	1		22361.637037037028	22542.0	16345.0	28045.0	1.2075284E7	2340.100271728243	-0.9810956580362155	-991.8566548005333	0.022885591614854428	0.021751784141734575	1.3415855589870296	1.1852086830605568	0.02129446264449006	1.1319403731692732	5.133376257677107	10.316691710548602	0.6060829346723328	0.9358752166377808
ID220267	220267	5	0.9673055410385132	23.907651710317325	63.10323523717347	0.0	228.0	228	1.2705651658573045	1		22296.048689138574	22524.0	15809.0	28928.0	1.190609E7	2538.605840049487	-0.9809996756462616	-906.9231210163006	0.03348078153878943	-0.0012672589388277975	1.3043282294811829	1.2670883863553812	0.5523553975136248	1.0293900911150462	5.071585617538406	9.95881521184971	0.642596384280069	0.9351446099912358
ID202860	202860	5	0.907619833946228	23.5929810007392	62.853105625772585	0.0	0.0	0	1.281237389230425	1		22360.0	22562.0	17299.0	28850.0	1.211912E7	2248.03534516783	-0.9811674758329821	-1036.4139975382514	0.004415634018574386	-0.0060161751502165895	1.4031774381896225	1.2002520665151803	2.9503617113743097	1.1690689625418575	5.157141888499689	8.892799459471012	0.8194867706387885	0.9451219512195124
ID208492	208492	5	0.8843268156051636	23.885146751936627	63.125542110803586	0.0	76.0	76	1.2717553910980244	1		22329.71775700934	22558.0	16356.0	28312.0	1.1946399E7	2083.684478144275	-0.9811479312336779	-1115.4670600540157	0.0017424300428962995	0.007015085295253715	1.392575583856575	1.1766357925215232	-0.4114956387189339	1.1835230516592514	5.081091869867439	8.62641069942339	0.8580382523622079	0.9639314697926058
ID222828	222828	5	0.9305339455604553	24.259896347518062	63.36114660021648	0.0	262.0	262	1.2912357210771201	1		22219.689090909094	22487.0	16387.0	27857.0	1.2220829E7	2290.4206086135464	-0.9811133597351639	-1007.8994585263317	0.0034621715371295912	0.006796942651333288	1.3900000926332943	1.2214304876755042	-0.12332946319459526	1.1380099863714666	5.2379450332964685	8.65056301111006	0.8795935840772418	0.9675153643546976
ID211057	211057	5	0.9204623699188232	23.957732630253116	62.70446834119444	0.0	109.0	109	1.2207671943157585	1		22513.167006109976	22549.0	17536.0	28925.0	1.1053965E7	2422.9734567369983	-0.9809812866454474	-958.5119286670493	3.00314103309906E-4	-0.013154448120507908	1.3228956533509892	1.1726437501093088	2.1187813799700677	1.1281309035482214	4.6818292720480965	9.209137662030237	0.6937252571608853	0.9231490159325212
ID211569	211569	5	0.9210610389709473	23.876116423307934	62.82771624037996	0.0	116.0	116	1.2232433980657111	1		22495.651821862357	22645.0	16493.0	28771.0	1.1112852E7	2437.550429753817	-0.9811096846876558	-958.6350932419315	-0.010551624431051359	-0.024669772245341986	1.2475968937708677	1.2199822572906789	0.9810074836747781	1.022635277124042	4.700841776706166	10.536415587666976	0.5321079081557372	0.9098436062557494
ID212593	212593	5	0.8980637192726135	23.79764343329498	61.746115823917656	0.0	130.0	130	1.244092155171173	1		22350.41878669277	22608.0	17101.0	27829.0	1.1421064E7	2329.0089975241253	-0.9811600014423968	-999.5475623782282	0.013562037130011164	-0.012926030025747654	1.340269458569844	1.1814137980425665	1.487169436628424	1.1344623372356735	4.862448066299711	10.127065676646463	0.5957960050828763	0.9359560841720044
ID221808	221808	5	0.8856095671653748	24.00661802017506	62.39992166515262	0.0	248.0	248	1.195723153903026	1		22400.58050847458	22407.0	17651.0	28651.0	1.0573074E7	2288.1051993453166	-0.9809039543977089	-1005.7645477640068	0.02395637094854494	-0.0466108666160796	1.2163432887089634	1.069663703269782	-0.26649999258704565	1.137126823122825	4.491704225467461	12.744201554094808	0.3475327620179988	0.8528880866425983
ID225399	225399	5	0.9362218379974365	24.396174124178398	62.62578185672746	0.0	295.0	295	1.199513094163822	1		22357.450733752612	22458.0	16476.0	28748.0	1.0664504E7	2542.7551581525568	-0.9809785893824661	-906.9107335727499	0.05299385735268201	0.04136611488741343	1.2306922941811609	1.1941408211240983	0.34162686230434836	1.0306090139541961	4.52022298245456	11.300088618269479	0.4448422455602216	0.8567567567567566
[truncated: 2,370 more rows]
