# Supplementary material for: Adhesion pilus retraction powers twitching motility in the thermoacidophilic crenarchaeon Sulfolobus acidocaldarius
Source: Nat Commun. 2024 Jun 14;15:5051. doi: 10.1038/s41467-024-49101-7 (PMC11178785; doi:10.1038/s41467-024-49101-7)
Supplement: Supplementary file 15 — Source Data [file 41467_2024_49101_MOESM15_ESM.zip › TWITCHING FULL TRACK DATASET/Figure 1/MSD data/upsEflaJ_100X_1sec_interval_5min_total__8_spots.csv]

LABEL	ID	TRACK_ID	QUALITY	POSITION_X	POSITION_Y	POSITION_Z	POSITION_T	FRAME	RADIUS	VISIBILITY	MANUAL_SPOT_COLOR	MEAN_INTENSITY_CH1	MEDIAN_INTENSITY_CH1	MIN_INTENSITY_CH1	MAX_INTENSITY_CH1	TOTAL_INTENSITY_CH1	STD_INTENSITY_CH1	CONTRAST_CH1	SNR_CH1	ELLIPSE_X0	ELLIPSE_Y0	ELLIPSE_MAJOR	ELLIPSE_MINOR	ELLIPSE_THETA	ELLIPSE_ASPECTRATIO	AREA	PERIMETER	CIRCULARITY	SOLIDITY
Label	Spot ID	Track ID	Quality	X	Y	Z	T	Frame	Radius	Visibility	Manual spot color	Mean intensity ch1	Median intensity ch1	Min intensity ch1	Max intensity ch1	Sum intensity ch1	Std intensity ch1	Contrast ch1	Signal/Noise ratio ch1	Ellipse center x0	Ellipse center y0	Ellipse long axis	Ellipse short axis	Ellipse angle	Ellipse aspect ratio	Area	Perimeter	Circularity	Solidity
Label	Spot ID	Track ID	Quality	X	Y	Z	T	Frame	R	Visibility	Spot color	Mean ch1	Median ch1	Min ch1	Max ch1	Sum ch1	Std ch1	Ctrst ch1	SNR ch1	El. x0	El. y0	El. long axis	El. sh. axis	El. angle	El. a.r.	Area	Perim.	Circ.	Solidity
			(quality)	(�m)	(�m)	(�m)	(sec)		(�m)			(counts)	(counts)	(counts)	(counts)	(counts)	(counts)			(�m)	(�m)	(�m)	(�m)	(radians)		(�m^2)	(�m)
ID152579	152579	1	0.9785462617874146	63.962697176244795	38.27240125218452	0.0	140.0	140	1.468840022290201	1		25270.04335664334	25540.0	18027.0	31337.0	1.8068081E7	2499.332582523092	-0.9811945460874126	-1055.074767337527	0.003252359000998046	3.213269068453228E-4	1.6017991581086175	1.3659094489529648	2.973756062543684	1.172697911517102	6.7779579105995875	9.965688852469006	0.8576183889911784	0.9615643964935939
ID163843	163843	1	0.9927294850349426	64.44401761396092	34.293148719713614	0.0	228.0	228	1.540728820723818	1		25415.609414758288	25497.0	16055.0	32326.0	1.9976669E7	2920.657287311196	-0.980984438317704	-897.8481328287002	-0.018002428822693615	0.005200898351619369	1.722163902484668	1.4160424623707122	-0.41105738935575314	1.2161809749698134	7.4576549521253614	10.075981025391503	0.9230760177049803	0.9812382739212011
ID169987	169987	1	0.9857662320137024	64.131802685986	35.49413065692998	0.0	275.0	275	1.520464945344939	1		25420.94764397904	25512.0	16693.0	32874.0	1.9421604E7	3018.523002917578	-0.9809762750153656	-868.5407255367375	-0.00332641523433692	0.011843703612044001	1.6781620991751576	1.4039920641002375	-0.49208688595518496	1.1952789065446925	7.262776779380197	10.606261146944446	0.8113120534137095	0.9561952440550676
ID167936	167936	1	0.9849086999893188	64.28510108716588	34.43744128041131	0.0	259.0	259	1.540728820723818	1		25588.333757961766	25679.0	17172.0	33695.0	2.0086842E7	2895.2681933497493	-0.9809984318641809	-912.5613540441781	-0.003205387835790855	2.978078757702413E-4	1.6964164212855952	1.4212277866080378	2.6310879044399718	1.1936273954608883	7.4576549521253614	11.00466106549674	0.7738536001578725	0.9520631067961157
ID162825	162825	1	0.9867991209030151	64.44290529310386	34.378314262726434	0.0	220.0	220	1.5348256234594455	1		25373.030848329036	25416.0	16217.0	32610.0	1.9740218E7	2885.974434952881	-0.9810705629830319	-911.3231668697742	-0.011054864992209349	-0.010323210942163931	1.6696417785335869	1.4306704428550001	-0.4522580389968194	1.1670345095001076	7.40061743815117	10.421629979355327	0.8562617020948915	0.9731249999999999
ID165897	165897	1	0.9900141358375549	64.32079545155148	34.31943018357765	0.0	244.0	244	1.5348256234594457	1		25643.421794871778	25720.0	16736.0	33279.0	2.0001869E7	2934.1698465419854	-0.9810731691645728	-906.0334253974592	-0.0025347331740202188	0.0014420163677399277	1.6961116475343492	1.4135331174986667	2.6587077359327296	1.1999093806416947	7.400617438151174	10.57292587316609	0.8319312612585478	0.9688861232109521
ID152078	152078	1	1.0	64.59752354848318	37.61402616795534	0.0	136.0	136	1.5159805231554908	1		25382.372368421067	25543.0	15993.0	32145.0	1.9290603E7	3048.9748970896208	-0.9810901732350567	-863.8328859453686	0.004318622719743487	0.001695721435597266	1.6681224872207794	1.4015260744925016	-0.23719509463812055	1.1902186606302088	7.219998643899571	10.301593438420666	0.8549449825497536	0.9656706929434201
ID151058	151058	1	1.0	63.85015287554155	37.835558693193335	0.0	128.0	128	1.5446517521423904	1		25677.20278833966	25657.0	15393.0	36446.0	2.0259313E7	3323.1372686875916	-0.9808755378028323	-792.6000552054418	0.014294515916470983	0.0021850474355253084	1.7346812814835704	1.4001751207018454	-0.6332621670589867	1.2389030885037093	7.495679961441475	11.215687639455181	0.7488056081767238	0.9409307875894976
ID151571	151571	1	1.0	63.96157509417427	37.48811531564318	0.0	132.0	132	1.5441619307404622	1		25635.977128335486	25736.0	15701.0	35092.0	2.0175514E7	3224.8305834721127	-0.9809859425389835	-820.2777834426762	-2.0495031438061623E-4	-0.010085470669328042	1.7144215644463296	1.3956142746086302	-0.6640035818480726	1.2284351024763644	7.490926835276958	10.633717439377238	0.832482642894447	0.9680589680589671
ID150032	150032	1	0.9950456619262695	64.73479607991412	38.158175673702914	0.0	120.0	120	1.4968981925120741	1		25418.27063599459	25542.0	16233.0	32567.0	1.8784102E7	3001.311892441103	-0.9811171184830022	-880.0704748253834	0.014917294486308026	-2.3705588448106972E-4	1.6589388138107786	1.3801381608553063	-0.29144443575035756	1.2020092341934032	7.039379849647968	9.951420583566302	0.8932522147309344	0.9775577557755771
ID164369	164369	1	0.9791824221611023	64.48323686359967	34.39462799975078	0.0	232.0	232	1.528899633673298	1		25410.540051679574	25489.0	16126.0	32764.0	1.9667758E7	2870.5494838573113	-0.9810734420660385	-917.7169096562974	-0.004972554626938316	0.006017364502666096	1.6618042963086772	1.4244399224244284	-0.5448015519430323	1.1666369849282583	7.343579924176982	10.423771629329453	0.8493132781769032	0.9644194756554303
ID149015	149015	1	1.0	64.94937884986095	37.51954631756396	0.0	112.0	112	1.517476803029334	1		25378.218421052603	25496.0	16182.0	32124.0	1.9287446E7	2987.4191049719043	-0.9810533887381228	-879.7435070255519	-0.006988892416258121	-5.332305657538331E-5	1.6876063154858785	1.3809923819658279	-0.34112932304510735	1.222024348232529	7.234258022393117	10.163569860180806	0.8800580204264719	0.9719029374201786
ID168471	168471	1	0.992694079875946	64.19034192856398	34.563020231461806	0.0	263.0	263	1.5529550783007584	1		25595.536249999994	25649.0	17475.0	33979.0	2.0476429E7	2870.477734928342	-0.981017675679299	-921.6531020476068	0.008580545975384643	-0.002796086165032186	1.7235927771516728	1.4265730936970047	-0.5962863927585851	1.208205022768888	7.576483106238263	10.465580323866694	0.8692623961191328	0.9749235474006117
ID137236	137236	1	0.9920032024383545	66.64357959241212	36.47962087087115	0.0	17.0	17	1.5124834469334474	1		25182.193377483418	25277.0	17214.0	33665.0	1.9012556E7	3052.411564285036	-0.9811235557599277	-857.5984221525626	0.006621213654441996	0.0033918217194057517	1.596304782998826	1.459538608555677	-0.2638440390056969	1.093705074769135	7.18672676074795	10.190103306260319	0.8697287442375773	0.9786407766990297
ID144404	144404	1	0.9919961094856262	66.10265720924941	36.86360381782125	0.0	74.0	74	1.5441619307404628	1		25603.737244897962	25635.0	17772.0	34007.0	2.007333E7	3010.1600339903885	-0.9810861326571115	-882.4103034121226	0.007748601737240894	-0.0018914733472775995	1.664403012681413	1.4537227603562721	2.771702943872479	1.1449246431785305	7.490926835276964	10.421270407184645	0.8667704350420536	0.9722393584207274
ID147477	147477	1	1.0	64.1006544040554	37.15111238525288	0.0	100.0	100	1.581434327146821	1		25324.42874396137	25252.0	15414.0	38216.0	2.0968627E7	3485.9739275349307	-0.9809555219108681	-748.3861806919125	0.011381162406348977	0.014639931904485952	1.7136354642227687	1.4928798830675902	-0.5877796365723928	1.1478722994790223	7.85691754994468	10.719508208507571	0.8592357481589471	0.9610465116279069
ID146971	146971	1	1.0	64.06386654347484	37.30281823419091	0.0	96.0	96	1.5607296204004133	1		25405.187032418966	25354.0	15666.0	38092.0	2.037496E7	3477.7748708572203	-0.9810300561996826	-755.5569347976111	0.0036881203638374125	0.009728411722576885	1.6844768361648117	1.488303846260065	-0.5969112634270171	1.131809771504459	7.652533124870504	10.485130190039127	0.8747167190484904	0.9623430962343087
ID150555	150555	1	1.0	63.994346074602916	38.09724206187111	0.0	124.0	124	1.5298888926792136	1		25567.143410852706	25617.0	15747.0	35164.0	1.9788969E7	3172.921340942813	-0.9809952956740502	-831.8762106803699	0.0015772711606703792	0.010353966419394735	1.7128066195874778	1.378057073002569	-0.5361512813487478	1.2429141384221065	7.353086176506001	10.759217014215473	0.798211876196948	0.9519999999999991
ID148504	148504	1	1.0	64.05494526850798	37.01774858974322	0.0	108.0	108	1.554902358160757	1		25425.653316645796	25355.0	15096.0	39166.0	2.0315097E7	3610.92342360493	-0.9809888957261979	-726.6756130676526	-0.00826743348581277	0.013375515820395154	1.6817999418618623	1.4611364313275053	-0.6155559097960366	1.1510218387572986	7.5954956108963	10.28914424631186	0.901586644254162	0.9720194647201934
ID149528	149528	1	1.0	64.6715375832797	37.80342073261342	0.0	116.0	116	1.4938629108640633	1		25393.767567567556	25496.0	16803.0	32461.0	1.8791388E7	2703.1048649135646	-0.9810714180086251	-973.8157277967831	-0.0020214744640263626	-0.004304956916865501	1.6832681548555803	1.348512054169771	2.8731449160569658	1.2482410888732516	7.010861092660883	10.172943062029818	0.851310517591911	0.9684832567301379
ID154648	154648	1	1.0	66.0398062265231	33.03671833271301	0.0	157.0	157	1.560729620400414	1		25803.58603491271	25818.0	16819.0	35650.0	2.0694476E7	3259.726376652063	-0.981099170902058	-821.7902198549209	0.003940023425231865	0.004021822846644522	1.6621072677713564	1.4755919915481022	-0.4861603955783592	1.1264003039400978	7.6525331248705095	11.074786774069562	0.784051040361294	0.9594755661501789
ID165400	165400	1	0.9863623976707458	64.43665698498889	34.4446367632705	0.0	240.0	240	1.5269191929020238	1		25568.791180285345	25623.0	16643.0	32735.0	1.9713538E7	2872.750493724583	-0.9810189856606495	-920.0263779040738	0.006445708118717159	-5.248101563648113E-4	1.6566299281248038	1.4198529889453542	-0.5155529275397721	1.1667615880115336	7.324567419518917	10.541730886118197	0.8282624916988601	0.9649342517219781
ID164889	164889	1	0.9797195792198181	64.43501025922082	34.40863591852879	0.0	236.0	236	1.5485647457514056	1		25478.40857503152	25547.0	16389.0	32987.0	2.0204378E7	2872.582457788647	-0.9810777708378495	-919.7312167740505	0.0013208980692616644	-0.0029725488518682975	1.71442159664805	1.4143681918962057	-0.5307818890224756	1.2121466011969422	7.5337049707576185	10.219707585521927	0.9064451582160468	0.9808168316831681
ID166430	166430	1	0.9854539036750793	64.47739093476035	34.65008301611677	0.0	248.0	248	1.541710489393484	1		25691.24809160306	25782.0	17189.0	33339.0	2.0193321E7	2842.930965962005	-0.981091436255861	-937.7775410627451	-0.002396503341360446	5.051542803617912E-4	1.7102436946818003	1.4030675644180592	-0.6179431782276777	1.2189318162957792	7.4671612044543965	10.400332322817833	0.8675029454812112	0.9632127529123237
ID145439	145439	1	0.9905205368995667	66.0212789209397	36.71023366366995	0.0	83.0	83	1.5363035492938912	1		25615.406692406712	25660.0	17707.0	33651.0	1.9903171E7	3002.8737197318487	-0.981118464100183	-886.4991271847576	1.0490354117877087E-4	0.008765054047910066	1.661753216269178	1.4399844803419128	2.650073029270224	1.1540077264406405	7.414876816644717	10.192009996899667	0.8970034689263298	0.9737827715355806
ID136740	136740	1	0.9885479211807251	66.37218591556827	36.9625029087364	0.0	13.0	13	1.528404764058885	1		24992.851948051957	25048.0	17093.0	33450.0	1.9244496E7	3015.324831624408	-0.9811848140438431	-864.4781305001333	-0.0032491686785708837	0.0016046385922087868	1.62748111569355	1.4573044386698606	-0.3547983971468321	1.116774966512156	7.33882679801245	9.996345645188534	0.9228985707038945	0.975979772439949
ID141348	141348	1	1.0	66.12251659185497	37.281898249097345	0.0	50.0	50	1.4923429549905458	1		25253.016326530615	25418.0	16404.0	32917.0	1.8560967E7	3163.6780240821054	-0.9811343658851098	-830.2484202493106	-0.006159238627721849	0.0024490091046465907	1.5637029648968372	1.448138894386919	-0.16421648265616426	1.079801786249822	6.996601714167318	10.109996234888017	0.8601912656928238	0.965879265091864
ID155173	155173	1	1.0	65.32734671227855	33.05675808171161	0.0	161.0	161	1.561698716811956	1		25806.57142857143	25825.0	16699.0	35100.0	2.077429E7	3098.867531701443	-0.9810768329531616	-863.5082491090944	0.009529832230183256	0.014882564111157948	1.6390943237372568	1.5241200524532144	1.6511016566339003	1.0754364927480486	7.662039377199546	11.088642988975216	0.783064329792753	0.9549763033175356
ID140846	140846	1	0.9937228560447693	66.25782142827327	36.90985354743202	0.0	46.0	46	1.5264236812248824	1		25385.453955901416	25438.0	17657.0	33944.0	1.9572185E7	3017.449444828855	-0.9810574581587244	-871.4272083902943	-0.004798994768218377	0.004148920300365377	1.645818338614102	1.4211902147991622	-0.42360157754898514	1.158056340014052	7.319814293354394	10.680870737416749	0.8062999050927087	0.9685534591194973
ID136237	136237	1	0.9919716715812683	66.2733312103333	37.11677039415248	0.0	9.0	9	1.5293943431616273	1		25065.3850129199	25161.0	17369.0	33584.0	1.9400608E7	2929.817831244296	-0.9810651135131703	-886.5411206421388	-0.003233267043088219	0.0054520362599439764	1.6463254758534949	1.4395444538262734	-0.44370254028626227	1.143643373761472	7.348333050341484	10.632078665965194	0.8168876555133138	0.9668542839274546
ID140333	140333	1	0.9937226176261902	66.24265702006873	36.90616115332865	0.0	42.0	42	1.5328528390663911	1		25425.307989690697	25516.0	17752.0	34002.0	1.9730039E7	3025.74633382127	-0.9811074091806044	-872.7477527588757	0.007602110353702491	0.005135090250223938	1.6604974822717102	1.4359064325093103	-0.38660460314646466	1.156410643951164	7.381604933493098	10.582013260967457	0.8283694216483051	0.9718397997496867
ID139831	139831	1	0.9937236905097961	66.54316182125922	36.31773216844879	0.0	38.0	38	1.5194695508386806	1		25320.404450261787	25432.0	17764.0	34102.0	1.9344789E7	3025.100360547156	-0.9810722169541654	-867.6849697420078	-0.005037391441362694	0.0018488566858223567	1.5957115101278927	1.4604408597672156	-0.21245911519355107	1.0926231620102975	7.253270527051171	10.272738584384987	0.8637166003842373	0.9676601141407739
ID155703	155703	1	1.0	65.82899203001874	33.654349672395526	0.0	165.0	165	1.5204649453449406	1		25759.024901703804	25851.0	16171.0	34435.0	1.9654136E7	3070.079728830154	-0.9810417594427423	-868.3588303982258	0.010948779325576578	0.0038641088107007797	1.5952734590557427	1.4847839795514184	0.9191026407347025	1.07441451485603	7.2627767793802125	10.422060667313707	0.8402438968263564	0.9622166246851385
ID154164	154164	1	1.0	66.76845714001509	33.52530361785159	0.0	153.0	153	1.5732813134512103	1		25787.438188494452	25720.0	15077.0	38699.0	2.1068337E7	3644.6000915550903	-0.9809547834882882	-728.8722049226706	0.010634676260534754	0.0194153323770679	1.679603547683382	1.5172357727808017	-0.8383767813741858	1.1070155198127127	7.776114405147907	11.253186705225334	0.771651947491977	0.9506101104009294
ID166970	166970	1	0.9895129203796387	64.35938964723523	34.55444487582303	0.0	252.0	252	1.5417104893934839	1		25631.395939086324	25712.0	17055.0	33231.0	2.019754E7	2890.7908021575386	-0.9810916358646279	-920.1130847479913	0.017721509217682656	-0.0028633615378638863	1.7120580774987166	1.4122792662571815	-0.5618305053953362	1.2122659578767365	7.467161204454396	10.237583508592053	0.8953039003862084	0.9812617114303559
ID143931	143931	1	0.9890328645706177	66.12975968819477	36.82660054300343	0.0	70.0	70	1.5436719539136772	1		25501.522842639602	25598.0	17649.0	33906.0	2.00952E7	3028.8557982752604	-0.9810605256410213	-872.2588686209175	0.0019045868264460882	0.0038602551758083682	1.6601487931836014	1.4526734067205138	-0.4066243239610963	1.1428231462786078	7.48617370911245	10.42167268644303	0.8661535824255451	0.9603658536585369
ID148030	148030	1	1.0	64.05714539346957	37.10113062915167	0.0	104.0	104	1.5626672122332994	1		25316.336228287833	25246.0	15087.0	38817.0	2.0404967E7	3550.812074011627	-0.981016438375961	-736.8884524809633	-0.007635118730616254	0.007890658988933139	1.69516174425804	1.4616061144390666	-0.6593697824034281	1.159793823733836	7.671545629528557	10.533101268412596	0.8689208477808963	0.9584323040380034
ID157758	157758	1	1.0	65.17647551053479	34.01561712527359	0.0	181.0	181	1.5602448464733913	1		25516.778331257803	25507.0	15232.0	36247.0	2.0489973E7	3475.7425774239114	-0.9810308003757575	-759.3497744815314	0.001808859515203825	-0.012416191898305036	1.6301907737260257	1.5218791723248681	-0.8055577917554784	1.0711696456399344	7.647779998705996	10.41736815900276	0.8855829054375443	0.9763349514563109
ID146495	146495	1	1.0	64.96452455971591	37.025523741355336	0.0	92.0	92	1.5244400238810132	1		25544.445893089942	25617.0	16087.0	33621.0	1.959259E7	3127.7807983602056	-0.9809618572237115	-841.6232307394752	-0.02073177101791052	0.0156787238746154	1.6656732524933127	1.4590644365226504	-0.42798395642065407	1.1416036268165561	7.3008017886963295	10.835386043477206	0.7814328134034723	0.9463955637707947
ID135740	135740	1	1.0	66.38440609468226	37.32564668996055	0.0	5.0	5	1.5049623488715653	1		25197.676037483274	25343.0	16254.0	32538.0	1.8822664E7	3107.2282998260735	-0.9810370108438153	-839.0655980448043	0.0014331468682658853	0.0016187308465484766	1.6138127804738702	1.4096773681741626	-0.20380154135695142	1.1448100231360792	7.115429868280213	10.299701857213488	0.8428721409472394	0.9633204633204635
ID142908	142908	1	0.992747962474823	66.23392478032362	36.527940009264505	0.0	62.0	62	1.551005353642061	1		25418.183647798767	25457.0	17681.0	35125.0	2.0207456E7	3078.9844205433865	-0.9809913287623547	-852.0801076215538	0.0011989308348940488	-7.04774291619542E-4	1.7069081846466754	1.4422491554083445	-0.5105199019546189	1.1835043745707017	7.5574706015801905	10.116401928731678	0.9279705187079632	0.9820877084620142
ID153661	153661	1	0.9933336973190308	65.9866824254738	35.05414080728999	0.0	149.0	149	1.5164794471522647	1		25660.925000000007	25583.0	19253.0	36362.0	1.9502303E7	3194.5747217946096	-0.9810086185482878	-829.8613116406012	0.006359749007951968	-0.029611998062233125	1.619208425609848	1.4679607675468624	0.25214127954436605	1.1030324933790556	7.224751770064081	11.650974337770151	0.6688185388504073	0.9200968523002419
ID157251	157251	1	1.0	65.88540723711228	33.8254079422525	0.0	177.0	177	1.5650858287746447	1		25636.882425742573	25521.0	14288.0	37436.0	2.0714601E7	3606.24522726826	-0.9810924613392638	-737.7596403176711	0.010095620437781136	-0.011921792138063667	1.7079196112648745	1.4686934315515487	-0.8370246076904764	1.1628836723676252	7.695311260351149	10.961328939176541	0.804840150284016	0.9557260920897289
ID141892	141892	1	1.0	66.02335210495626	37.4897802335248	0.0	54.0	54	1.5169782070562792	1		25229.426315789442	25382.0	16320.0	33330.0	1.9174364E7	3225.7323858921636	-0.9811021474459775	-812.1024236953959	0.012790760175814726	0.00299575214516119	1.5833627527955176	1.4665416262841124	-0.08449666330820406	1.0796575592657425	7.229504896228601	10.645764523967816	0.801612920948451	0.9500312304809494
ID142410	142410	1	0.9905357360839844	66.31819022660814	36.68137964991548	0.0	58.0	58	1.5549023581607586	1		25282.47066167291	25304.0	17525.0	34736.0	2.0251259E7	3002.4987867525742	-0.9810685704671701	-872.7354571016375	0.004975506127846199	-0.003987213464388469	1.689045565610212	1.4552696714228555	2.656513703147635	1.1606409442717154	7.595495610896316	10.543842331590476	0.8585551053475543	0.9720194647201948
ID138827	138827	1	0.9936774373054504	66.6148730691787	36.30984657035334	0.0	30.0	30	1.5244400238810134	1		25327.109375000033	25422.0	17514.0	33638.0	1.945122E7	3001.494760777256	-0.98106591117367	-874.4436077465904	-6.67738455996886E-4	1.3006051307887364E-4	1.6033224566915845	1.4566623666293506	2.9553227747566835	1.1006822812355608	7.30080178869633	10.510135254198326	0.8305462313060095	0.9599999999999999
ID144974	144974	1	0.9890725612640381	66.0916635879267	36.767362422264604	0.0	79.0	79	1.5392551438483717	1		25602.70753512134	25628.0	17526.0	33951.0	2.004692E7	3037.872012314545	-0.9811546370094487	-877.5651572947302	-0.0010983071633291666	-0.008104607693742683	1.6492961585281551	1.4611620416530509	-0.4667041308269881	1.1287565044204566	7.443395573631807	10.449143422621669	0.8566818845568036	0.9690594059405938
ID143436	143436	1	0.990534245967865	66.22402234008456	36.54448618401608	0.0	66.0	66	1.5553887972022726	1		25482.128911138916	25560.0	17600.0	35651.0	2.0360221E7	3110.323292619952	-0.981042547200299	-847.9456779352623	-0.004673766099760616	0.009111127450270116	1.716934770299691	1.4406279823490329	2.6650924749154914	1.1917960718076037	7.600248737060833	10.621545223285512	0.8465688120175421	0.9714459295261241
ID135245	135245	1	1.0	65.7051576627808	38.88039890699272	0.0	1.0	1	1.533346273117179	1		25139.40436456995	25073.0	17406.0	33066.0	1.9583596E7	2930.6574246049718	-0.9810653206066879	-888.9142993449412	0.0035087983033438505	0.0013152932006636059	1.6776387699259971	1.4048782526829073	0.22018043494019968	1.1941524233307739	7.386358059657621	10.681004922928494	0.8136094610862115	0.9539594843462251
ID158285	158285	1	0.9828866124153137	64.06954681580717	34.4976076576445	0.0	185.0	185	1.535811065373786	1		25360.049808429118	25406.0	16923.0	33153.0	1.9856919E7	2915.0336174943295	-0.9810432128505064	-900.4506875445956	-6.942378707227897E-4	-0.006079087345401093	1.6816773369402305	1.4156607161028876	2.8739226864204275	1.1879098697953905	7.410123690480201	10.644755761597215	0.8217958029048675	0.9623456790123457
ID138320	138320	1	0.9906935691833496	66.58012164398087	36.33938802440292	0.0	26.0	26	1.5219568164596928	1		25316.862924281977	25425.0	17431.0	33875.0	1.9392717E7	3039.465912536817	-0.9810761981897114	-863.6483688406414	0.005847252197243837	-0.0040759703779033925	1.6115920812072684	1.45807275690447	2.772246488636094	1.105289206986299	7.277036157873751	10.055853392084279	0.9043291517373486	0.9776500638569601
ID156240	156240	1	1.0	65.64151227837426	33.246465937099195	0.0	169.0	169	1.5234472266256747	1		25840.578125	25808.0	18258.0	34029.0	1.9845564E7	2716.7706137162468	-0.9809949800266786	-981.9236156640096	0.013255908804497287	0.005286935819422061	1.7176976576810328	1.364484461356458	2.2101676867387723	1.2588620144295666	7.291295536367312	10.739449870478001	0.7944205967311164	0.9440000000000002
ID156756	156756	1	1.0	66.22100780304723	34.52970756734148	0.0	173.0	173	1.5646024045688964	1		25675.582403965294	25561.0	17364.0	34565.0	2.0720195E7	3052.257015907081	-0.9810717778846484	-872.0073743526169	-0.005476744872194773	-0.010943834105151479	1.6301935492037984	1.5280206635072726	2.3134826239796196	1.0668661675438393	7.690558134186633	11.18947995540959	0.7718766763938762	0.945645821157218
ID160346	160346	1	0.9889438152313232	64.24955806300375	34.28230294878116	0.0	201.0	201	1.535811065373786	1		25206.03851091143	25286.0	16081.0	32785.0	1.9635504E7	2889.849131642757	-0.9810406989254776	-902.6598426918545	-0.0019363515536631483	-6.051439593868909E-4	1.687311097768569	1.410025235050756	-0.3841459719402112	1.1966531206853412	7.410123690480199	10.071155229815137	0.9180719985219222	0.9780426599749056
ID171099	171099	1	1.0	62.70817655592183	35.19933378211583	0.0	284.0	284	1.5114827961808874	1		25301.837086092706	25362.0	16879.0	34277.0	1.9102887E7	3138.4894774738864	-0.980961541703242	-830.771478355339	-0.007743179271600078	-1.3091182712792778E-4	1.574475698505046	1.478921550297292	0.10865191839300715	1.0646106943188067	7.177220508418919	10.468174365168602	0.8230462823500537	0.9581218274111674
ID159832	159832	1	0.9813310503959656	64.23770599133216	34.31517368164706	0.0	197.0	197	1.5417104893934839	1		25298.30583756342	25341.0	16532.0	33104.0	1.9935065E7	2882.8046115858892	-0.9810851269001276	-910.3522838394783	0.0018938155286037268	0.0037822181157091996	1.6883502009605342	1.4191439488435496	-0.3973423317525571	1.189696226613487	7.467161204454394	10.495588885482219	0.8518277211765208	0.9715522572665427
ID172120	172120	1	0.9859679937362671	62.70656690930342	33.15113135158957	0.0	292.0	292	1.5204649453449404	1		25578.959317585344	25613.0	16539.0	33494.0	1.9491167E7	2880.245598316462	-0.9809924635774394	-916.6914587592462	-0.024849194940088283	-0.009876904266297754	1.6988221921332471	1.419626047885261	2.139985886751201	1.1966687950421095	7.262776779380211	10.245730488009093	0.8694141517737516	0.9720101781170484
ID172632	172632	1	1.0	61.61533695757812	33.863782257941715	0.0	296.0	296	1.4672941456763677	1		25473.908707865132	25728.0	15523.0	32955.0	1.8137423E7	2894.959333564147	-0.981024045453736	-909.8276628852176	0.00929455463681573	-0.007969028708635308	1.5977712503492156	1.3603766284613332	-1.2212000643332153	1.1745065424686028	6.763698532106028	10.178032918117587	0.8204769862718665	0.9601889338731443
ID169567	169567	1	1.0	64.18046342476669	35.61971344269882	0.0	272.0	272	1.5382719082680996	1		25523.746803069058	25628.0	16422.0	33437.0	1.995957E7	3088.649914497264	-0.9810393798239986	-855.1447623540282	-0.012662022563043216	0.011225640331879781	1.6805609531099144	1.4376653187955037	-0.2768656445014956	1.1689514458886106	7.433889321302766	10.792060150838793	0.8020791746148379	0.9708255741775287
ID153180	153180	1	0.9950655102729797	64.21194959053805	36.339859947527096	0.0	145.0	145	1.5475874248930899	1		25551.38664987405	25390.0	18391.0	35367.0	2.0287801E7	2961.589797132583	-0.9810180503321544	-891.7759279412412	-0.006255253237162098	0.005419406668272124	1.6338270623975628	1.4865870760719875	-0.4382146121756028	1.099045652081564	7.52419871842858	10.503571984709485	0.8570301266963966	0.9676039119804398
ID159324	159324	1	0.9857869148254395	64.22146795116288	34.29354411692529	0.0	193.0	193	1.5298888926792147	1		25375.51870967742	25458.0	16212.0	33076.0	1.9666027E7	2925.1313562851965	-0.981046769828635	-898.0613919516416	0.011133748681266632	9.661126473701666E-4	1.6910078275884353	1.4148939063900132	2.7377558328667924	1.1951481449961887	7.353086176506013	10.114616025749106	0.9031933236824001	0.9766414141414146
ID139362	139362	1	0.9937081336975098	66.628211029455	36.30131542251968	0.0	34.0	34	1.514982182235126	1		25276.915455746363	25366.0	17479.0	33628.0	1.9134625E7	3038.4366225486647	-0.9810896048169456	-863.2010480441555	0.010934823414266454	6.256315981978603E-5	1.6045874845368604	1.4508315815308146	-0.24524791914444422	1.1059777750659476	7.210492391570529	10.133575961301085	0.8823671522392758	0.967474489795919
ID167523	167523	1	0.9873696565628052	64.43508262583316	34.623722775074754	0.0	256.0	256	1.5505175393970532	1		25590.86934673364	25644.0	17366.0	33425.0	2.0370332E7	2818.698626169956	-0.9810402672148502	-939.5524140907781	-0.0013650516606214464	0.004619708835676079	1.7121626600827	1.4216000223830783	-0.6554616861262221	1.2043912725975774	7.5527174754156805	10.372554485480931	0.8821484061491774	0.9778461538461538
ID160865	160865	1	0.9905176162719727	64.26692688678484	34.316508685207225	0.0	205.0	205	1.5372880438193415	1		25120.845268542198	25208.0	16081.0	32705.0	1.9644501E7	2881.0652048893194	-0.9810960384934513	-905.0443354629925	-0.0010144809379217107	1.70670840447096E-4	1.6870074946020275	1.428101225776735	-0.44347104392798203	1.181294059659164	7.424383068973751	10.300588898301667	0.8793183301336722	0.9774718397997496
ID169062	169062	1	0.9873886108398438	64.1507623629745	35.57719386914641	0.0	268.0	268	1.533346273117178	1		25619.17912371133	25713.0	16371.0	33050.0	1.9880483E7	3018.85023575828	-0.9810087551212219	-876.7445745907295	0.01100888810044223	8.323421644517255E-4	1.6866296622858459	1.4083960877683022	-0.547241428664134	1.1975534985746967	7.3863580596576135	10.727154361287498	0.8066240386069126	0.9640198511166246
ID158821	158821	1	0.9905282855033875	64.20476692070987	34.32599547272143	0.0	189.0	189	1.5293943431616286	1		25480.91321243521	25543.0	16357.0	33187.0	1.9671265E7	2941.889586432784	-0.9810806881769445	-898.2929829862641	0.004063958566477218	0.005278804870097101	1.6807394293817766	1.4116889946504403	-0.4449540285842222	1.190587612250925	7.3483330503414965	10.368948872693812	0.8588735525154042	0.9717159019484599
ID146027	146027	1	0.996810793876648	65.91154109303065	36.82251508330138	0.0	88.0	88	1.5249361801264962	1		25563.05338541665	25662.0	17395.0	33949.0	1.9632425E7	3048.605695107007	-0.9811579956384842	-873.2795966997785	0.0017573785182474467	-0.0038525365937278704	1.6104999113557665	1.4685997943579534	-0.20124701014851315	1.0966227269968054	7.305554914860849	10.122186209870016	0.8960132435647035	0.973400886637112
ID161387	161387	1	0.9814972281455994	64.22245649738832	34.35476203624726	0.0	209.0	209	1.522950585299804	1		25093.64453125003	25182.0	15920.0	32461.0	1.9271919E7	2919.3975352207985	-0.9810827859169772	-891.5567187690433	0.0034521436905880095	0.02035277414894028	1.6697424769468607	1.4328031088972102	-0.49439293007316987	1.1653677093372699	7.286542410202793	9.977098460962067	0.9198623524548201	0.9808061420345491
ID170600	170600	1	1.0	64.30168577664189	34.62679812892954	0.0	280.0	280	1.5534421271063026	1		25311.28125000002	25279.0	16694.0	34355.0	2.0249025E7	2938.5966041890033	-0.981026100970268	-890.6931862296669	0.001462514041055348	0.012235507880822442	1.6909421819359867	1.4607361560126837	-1.405781502235876	1.1575958977777943	7.581236232402765	10.848296177011978	0.8095185895545051	0.956808638272344
ID161903	161903	1	0.9856778383255005	64.26170942116929	34.3463234229815	0.0	213.0	213	1.5149821822351264	1		25134.943346508575	25213.0	15962.0	32471.0	1.9077422E7	2930.7240585459826	-0.9810553004174967	-888.2572124701376	-0.009240867661027571	0.004017249098565613	1.669863419346603	1.4087080597355617	-0.4051645708787184	1.1853864310679565	7.2104923915705355	10.168516058802753	0.8763137563275009	0.9768190598840948
ID137840	137840	1	0.9905270338058472	66.6193513812091	36.445703617140964	0.0	22.0	22	1.5234472266256731	1		25237.29581151833	25325.0	17639.0	33500.0	1.9281294E7	3025.288777989871	-0.9810755266832807	-864.9372837263293	-0.002340872731243323	-0.0010590475681370483	1.6026375287918964	1.465711892758252	-0.18907208039323797	1.093419202443647	7.291295536367296	10.307547592173025	0.8623903106077546	0.9752066115702482
ID170107	170107	1	0.9968531727790833	64.19496448341935	35.51204001860474	0.0	276.0	276	1.5343326651607299	1		25402.202304737522	25473.0	16570.0	32965.0	1.983912E7	3054.9481698645527	-0.9810504388644575	-860.9733320791751	0.0012305305175961472	-0.004263871212445892	1.6881079854950047	1.4307248006390458	-0.41445612059383863	1.179897059686808	7.395864311986644	10.299324748476305	0.8761557078260039	0.974326862867878
ID152696	152696	1	0.9905943274497986	63.73449945092688	38.21495767575916	0.0	141.0	141	1.4739812351471495	1		25395.976356050043	25490.0	18371.0	32135.0	1.8259707E7	2624.8976142913866	-0.9809301839657959	-995.3461397009354	-5.251981337175398E-4	0.004943858524250808	1.6404090900246344	1.3504334374872131	-0.4028972774581413	1.214727838105806	6.825489172244732	10.113126085517804	0.8386346502316723	0.9554224883566201
ID162430	162430	1	0.9873173236846924	64.26650329149494	34.306200210363095	0.0	217.0	217	1.5204649453449401	1		25291.417209908737	25421.0	15796.0	32743.0	1.9398517E7	2936.832955316303	-0.9810401786787288	-891.2026531013067	-0.007760344287644902	-0.0014680442139082066	1.6306464137240833	1.445064233802344	-0.42055975649453786	1.128424865539315	7.262776779380207	10.001757526676592	0.9123467240678877	0.9751116783663047
ID163452	163452	1	0.9851425886154175	64.52441622151929	34.37274104431604	0.0	225.0	225	1.5348256234594457	1		25433.616174582785	25475.0	16098.0	32679.0	1.9812787E7	2855.7383794424	-0.9810555375547408	-922.4248564328648	-0.0037603237764683266	0.0015275293738682295	1.6847384794904476	1.417729767310495	-0.5596885327959117	1.1883354066032497	7.400617438151174	10.325155292397444	0.8723376846187492	0.9658808933002482
ID165501	165501	1	0.9842901229858398	64.43599966229296	34.43564253340818	0.0	241.0	241	1.530877512422246	1		25599.707474226758	25621.0	16776.0	33533.0	1.9865373E7	2872.674985511375	-0.9810038361082337	-920.4141855564984	0.001212638922780875	0.004481800144760319	1.6715767961707635	1.416434754668001	-0.47422932205253515	1.1801297522966847	7.36259242883505	10.069704812850366	0.9124459431248099	0.9803797468354436
ID168064	168064	1	0.9887725710868835	64.35079651643387	34.489477405037775	0.0	260.0	260	1.5392551438483733	1		25603.043312101912	25663.0	17105.0	33337.0	2.0098389E7	2892.305100882522	-0.9810232936256337	-915.2420489965941	-0.005555569082644667	0.007427187654376918	1.7166426802964163	1.405879901482788	-0.5182652043416025	1.2210450398258523	7.44339557363182	10.151050914736153	0.9077347296308779	0.9750933997509349
ID162945	162945	1	0.983014702796936	64.47162319457588	34.36160972136425	0.0	221.0	221	1.522950585299804	1		25392.452072538843	25462.0	16324.0	32397.0	1.9602973E7	2895.4719749105593	-0.9809566371703937	-903.4860248026971	-0.010233355472999011	0.013456657154919255	1.6700696355720577	1.4419533501663497	-0.4873628100397801	1.1581994905586865	7.286542410202795	10.466443925908022	0.8358590690610649	0.9551401869158873
ID144518	144518	1	0.9885725975036621	66.11100905037549	36.83003147868391	0.0	75.0	75	1.544161930740463	1		25630.808132147406	25686.0	17831.0	34119.0	2.0171446E7	3000.5104290172308	-0.9810946303860744	-886.5901068993912	0.008718604086833956	8.57260410114728E-4	1.6597371075221512	1.4488472853988865	-0.4288155528647921	1.145556970875094	7.490926835276967	10.685889167269746	0.8243736249079886	0.9639143730886853
ID137354	137354	1	0.9937359094619751	66.65970757448561	36.468399671057625	0.0	18.0	18	1.5174768030293333	1		25232.997364953873	25304.0	17448.0	34027.0	1.9151845E7	3026.9797603634624	-0.9810373739029045	-862.5343345303817	6.954636351653717E-4	0.010539773701317593	1.6168691803020632	1.4698474166785236	-0.41149940149736575	1.1000251876182978	7.234258022393112	9.84568931180135	0.9378029710030427	0.9844760672703753
ID151691	151691	1	1.0	63.946464404683475	37.36484436248896	0.0	133.0	133	1.524936180126495	1		25623.5812743823	25773.0	15918.0	34100.0	1.9704534E7	3189.731554056012	-0.98096148566647	-827.817476900895	-0.006464808382848158	-0.0061115827904579985	1.6966750356573	1.391513101936476	2.4703717910641934	1.219302235312158	7.305554914860838	10.418051463862245	0.8458436177758972	0.9734008866371116
ID163976	163976	1	0.9900781512260437	64.5634357440701	34.378784817070276	0.0	229.0	229	1.5323592461252213	1		25385.64129032254	25448.0	16162.0	32616.0	1.9673872E7	2872.66008863844	-0.9810481568076325	-914.898184704618	-0.0043126237075272085	0.009640638346462956	1.7002343502506234	1.4109372951114447	-0.49341073496419036	1.2050389171379357	7.376851807328599	10.059498833119852	0.9160690994221476	0.9785624211853722
ID168588	168588	1	0.9878435730934143	64.2050062646023	34.59217613254847	0.0	264.0	264	1.5372880438193415	1		25626.180076628356	25723.0	17616.0	33522.0	2.0065299E7	2871.0179276132576	-0.9809847491906909	-920.9544750476269	-0.006169954209617803	-0.0010771155051699356	1.6929407240471253	1.4146629977519443	2.4808971777044726	1.1967095532557188	7.424383068973752	10.570629413598265	0.8349655180701071	0.9524390243902444
ID151184	151184	1	1.0	63.86589840881183	37.8056916540967	0.0	129.0	129	1.542201089402525	1		25669.805095541407	25705.0	15517.0	36239.0	2.0150797E7	3310.4082978453553	-0.9809542265293935	-798.7688738805214	0.008163336100321392	0.01735456078589803	1.7420138514237085	1.3997056721518204	-0.5871440378378074	1.2445572566307064	7.471914330618897	10.634702693005297	0.8302158904537021	0.9614678899082567
ID149649	149649	1	0.9906018376350403	64.9724006702901	38.115265227702615	0.0	117.0	117	1.4903139357585502	1		25325.76358695653	25459.0	16781.0	32196.0	1.8639762E7	2833.007904367672	-0.9811411356209196	-930.1665228595463	0.006919815244023768	0.0013948893809866767	1.6146039425789014	1.3918699001056791	-0.21958526449068583	1.160025044335186	6.977589209509264	10.176892682930722	0.8466128813987706	0.9619921363040635
ID150673	150673	1	1.0	63.98383127144236	38.04937966105058	0.0	125.0	125	1.522453781964027	1		25575.840938722296	25624.0	15876.0	35775.0	1.961667E7	3229.8998918667917	-0.980951557854484	-815.565702942784	-0.0010873223293332993	-0.01911044001013233	1.7373356382003051	1.3661628171615625	2.598191335609654	1.2716900331176615	7.28178928403827	10.450091896057984	0.8379300246814458	0.970234325522482
ID152209	152209	1	1.0	64.50754827791398	37.82560202981146	0.0	137.0	137	1.5149821822351273	1		25347.91699604744	25465.0	15723.0	32792.0	1.9239069E7	3049.4228775689826	-0.9811088086891138	-863.4007998259475	0.011188599155413032	0.0038895690894341123	1.6973410434808225	1.3952172590449083	-0.15660584847655068	1.2165424649654435	7.2104923915705434	10.05991891959066	0.8953355443220973	0.9793415106520332
ID164502	164502	1	0.985526978969574	64.46634862946837	34.31915115808241	0.0	233.0	233	1.5279097341628058	1		25411.702842377264	25457.0	16483.0	32703.0	1.9668658E7	2871.901096659805	-0.9810722721710553	-917.2691840334389	0.007070438140143248	0.0031885283777051904	1.6919884618678003	1.4070188789443403	-0.5283075202371785	1.2025342994240897	7.334073671847948	10.268645309854472	0.8740350041266101	0.9698302954116901
ID145559	145559	1	0.9874502420425415	66.02394475034764	36.722049010258274	0.0	84.0	84	1.5397465261893326	1		25617.52429667519	25681.0	17572.0	33832.0	2.0032904E7	2996.7257383913975	-0.981110119755543	-887.9912883662196	0.002625263160182396	0.0022636367475102346	1.6828769318034018	1.4150217187911518	-0.46047926853258364	1.1892940648579429	7.448148699796327	10.338405673997995	0.8756913570152932	0.9738968303293971
ID166039	166039	1	0.9858306050300598	64.43543201474591	34.5300912906389	0.0	245.0	245	1.5387636045914366	1		25618.050955414044	25648.0	16875.0	33225.0	2.011017E7	2856.9821003797056	-0.9811147964676434	-931.6798806265402	-0.006716601118638906	0.00508853680275696	1.7163350223817915	1.396469734116398	-0.5965787003089909	1.2290527896530352	7.438642447467303	10.505496976420254	0.84697451693288	0.9666460778258181
ID165012	165012	1	0.985661506652832	64.44058639956964	34.41663769201042	0.0	237.0	237	1.5159805231554915	1		25498.881422924896	25585.0	16508.0	33002.0	1.9353651E7	2898.0788125692648	-0.9810105850705959	-909.0819658884911	0.004689680431137781	0.006131665787457967	1.6526452049834175	1.4072377803113985	2.6191759698733144	1.1743894515237605	7.219998643899577	10.298549576440136	0.8554504360768493	0.9638324873096448
ID150165	150165	1	0.9957683682441711	64.57451477574797	38.19165153045212	0.0	121.0	121	1.5029503662221337	1		25429.25100133514	25549.0	16119.0	32700.0	1.9046509E7	3036.60777367422	-0.9810905756502342	-868.9717554240775	-4.4117641260349677E-4	-7.428192163189467E-4	1.6367238731043667	1.3914522366049142	-0.39380490796209494	1.1762702520769992	7.096417363622161	10.247014862934599	0.8492866190621484	0.9626047711154092
ID147098	147098	1	1.0	64.03770691869215	37.30535024891707	0.0	97.0	97	1.565569103706272	1		25331.04187192117	25287.0	15466.0	38000.0	2.0568806E7	3487.692642161202	-0.9809474480002573	-747.8894886461411	-0.0012684309944510253	0.008989084665775733	1.6938886641093005	1.470687951831314	-0.7179834239498492	1.1517661935015207	7.700064386515661	10.463731135416332	0.8837533575244172	0.9753160746538228
ID147609	147609	1	1.0	64.09134210364034	37.09381581850216	0.0	101.0	101	1.5713568095951311	1		25317.346764346774	25263.0	15198.0	38231.0	2.0734907E7	3508.3570496282105	-0.9809150439266404	-741.7962450444152	-1.5502924123277762E-4	-0.0016518250362876309	1.6968954381456753	1.4735145990614376	-0.6443695994646671	1.1515973029561575	7.757101900489847	10.557344146469894	0.8745809288988486	0.9714285714285703
ID154777	154777	1	1.0	65.89126655200185	32.588574209194725	0.0	158.0	158	1.493356430798356	1		25801.803256445048	26021.0	15850.0	34365.0	1.9015929E7	3156.053115355617	-0.9810588230637575	-846.883825227649	0.01003895397227059	-0.019832577475960986	1.571588488683752	1.4529895459538382	1.567410356849212	1.0816240853626085	7.006107966496359	10.624316722799348	0.7799821638660038	0.9552819183408945
ID148640	148640	1	1.0	64.06003652063396	37.04876538782273	0.0	109.0	109	1.5621830395765242	1		25449.70136307311	25357.0	15235.0	39211.0	2.0537909E7	3586.4821735132978	-0.9808575032686431	-727.1957745357925	-0.00715824737651939	-0.006740699495000775	1.6765830698327215	1.4798854767897254	-0.6893314751702617	1.1329140640461495	7.666792503364042	10.539150889515211	0.867385841507916	0.9752116082224898
ID136868	136868	1	0.9885586500167847	66.42200472095244	36.76574051551524	0.0	14.0	14	1.524936180126496	1		25074.72762645912	25135.0	17338.0	33715.0	1.9332615E7	3007.5500692794467	-0.9810702325380516	-864.1878843372904	-0.008211737597474794	-2.0802696341010467E-4	1.6117270924216	1.463537865627899	-0.402781288100664	1.1012541118846444	7.3055549148608465	10.197580737197294	0.8828130995517541	0.972784810126582
ID154276	154276	1	1.0	66.68714174839052	33.09958631897057	0.0	154.0	154	1.5358110653737849	1		25755.700898587966	25791.0	16679.0	33263.0	2.0063691E7	3051.5060543322593	-0.9811621187036524	-879.2205880983507	-0.012284242398086669	-0.0014973894287560407	1.6195203870146884	1.458485855249765	-1.5296214828331125	1.1104121313108972	7.41012369048019	10.549863910776764	0.8366457446241437	0.9665220086794795
ID166571	166571	1	0.9761928915977478	64.48801904627736	34.64798513609683	0.0	249.0	249	1.541219733216991	1		25669.507633587786	25742.0	17443.0	33200.0	2.0176233E7	2842.15182103754	-0.9810719102408265	-936.2553568505926	-0.0020285954258556812	0.016656325875772322	1.7082159141875954	1.4277244357331862	-0.5885661574118007	1.1964605153727492	7.462408078289883	10.269260900540829	0.8892225821148093	0.9691358024691362
ID136360	136360	1	0.9957643747329712	66.38022938480873	37.02029684764819	0.0	10.0	10	1.5303832823811396	1		25118.690815006463	25220.0	17303.0	33309.0	1.9416748E7	2986.8999675146224	-0.9810395589904474	-870.2507439328074	0.002161031464790503	0.001314664529850779	1.6660627662734477	1.435948053856367	-0.35152057177046503	1.1602528112344226	7.357839302670508	10.52949925038814	0.8339590510494961	0.9632856253889232
ID140457	140457	1	0.9951151013374329	66.23735614080931	36.88141206093854	0.0	43.0	43	1.5417104893934828	1		25439.98983481572	25532.0	17425.0	34043.0	2.0021272E7	3009.3388561346123	-0.9810876889446937	-877.0797017425916	0.00291432968827411	-0.006630954992744175	1.6820805907183143	1.4433190666631233	2.740347830174262	1.1654253238732548	7.467161204454383	10.560664388132617	0.8413620300315832	0.9620330679730552
ID149161	149161	1	0.9920241832733154	64.94538990025633	37.465561798527006	0.0	113.0	113	1.5124834469334483	1		25380.744708994695	25498.0	16113.0	32106.0	1.9187843E7	2977.4973458718573	-0.9810304725386884	-881.6758768346011	-0.002562955471802596	-0.013143707887219214	1.6729303406133704	1.4041102861394967	2.813536861823736	1.1914522364286466	7.186726760747956	10.006015168417004	0.9020252266928968	0.9818181818181817
ID141490	141490	1	1.0	66.09627964851803	37.41422872117377	0.0	51.0	51	1.510481482525988	1		25240.78891820579	25428.0	15956.0	33315.0	1.9132518E7	3157.857893550813	-0.9810359173133628	-826.976951892675	-0.002274535985826351	-0.0027444521219211564	1.594962232073213	1.4480245025467118	-0.19347356790463827	1.1014746154281745	7.167714256089889	10.70849797390849	0.7854769227089191	0.9508196721311476
ID155826	155826	1	1.0	65.83414529294089	32.629142923699	0.0	166.0	166	1.4923429549905467	1		25784.71331521739	25995.0	16439.0	33976.0	1.8977549E7	3023.2009995510407	-0.9810711743193218	-884.1014931762696	0.008090163726235717	-0.0018914380624412493	1.5447662001498157	1.4665632115716338	1.3465632488455492	1.0533239808288768	6.996601714167328	10.034053458228032	0.8732612619620129	0.9690585911784068
ID146611	146611	1	1.0	64.68230025330715	37.20906009598352	0.0	93.0	93	1.5417104893934837	1		25478.942893401014	25512.0	15271.0	34739.0	2.0077407E7	3344.7663087296482	-0.9809891988706484	-786.1572574186445	-7.640262150083812E-4	0.0022011685614250613	1.6601330865883077	1.454196356110823	-0.34932365776520513	1.141615490653719	7.467161204454392	10.809675598228967	0.8030453460246989	0.9503932244404113
ID135856	135856	1	0.9873927235603333	66.5806938516754	37.05414167824129	0.0	6.0	6	1.5184735038284365	1		25146.511140235878	25250.0	17360.0	33333.0	1.9186788E7	2942.2071331754105	-0.9811233922310929	-888.4524087651379	-0.0015846209509559393	0.008606593077661075	1.6453590264033375	1.4199073794653094	-0.5127266676468429	1.1587791219332388	7.243764274722126	10.22325744199529	0.8709547228162149	0.9694656488549614
ID153782	153782	1	1.0	66.43737871305973	34.271666689928345	0.0	150.0	150	1.5049623488715644	1		25713.049399198928	25621.0	18393.0	35679.0	1.9259074E7	3194.1569530323	-0.9809858239961116	-830.6394420083499	0.009316170368654404	-0.01210878522264676	1.5722201562612081	1.4436204347816555	-0.19658468794488865	1.0890813945142048	7.115429868280204	11.32997067359512	0.696551825938277	0.932129514321295
ID148151	148151	1	1.0	64.07941264848851	36.97958115538493	0.0	105.0	105	1.5631512349217638	1		25368.640198511155	25264.0	14972.0	38970.0	2.0447124E7	3583.8164212455854	-0.9810009418482704	-731.0023646544113	0.011202647944854826	0.0038043186092494795	1.6836823362770112	1.4713186369925897	-0.6874249874010605	1.1443356278817334	7.67629875569307	10.86582725384398	0.8170264948795958	0.9573206876111434
ID140980	140980	1	0.9888738393783569	66.248379424794	36.8940545837046	0.0	47.0	47	1.5353184234796764	1		25343.839999999982	25402.0	17795.0	34158.0	1.9641476E7	3034.395145139728	-0.9810711017214914	-865.7757653630287	-0.00559843931794206	0.0012270272187487347	1.6457172188442475	1.4592031031386947	-0.41608227755440974	1.1278191605434278	7.405370564315683	10.200921408574857	0.8942889328776601	0.9737500000000004
ID139963	139963	1	0.9937378168106079	66.5470424981169	36.325451939961134	0.0	39.0	39	1.513483436098517	1		25317.87631578947	25409.0	17517.0	33738.0	1.9241586E7	3041.23640959447	-0.9810541054196137	-862.1541666323927	-0.008014070610679496	-0.0124854358160419	1.6200323148634936	1.446884966996341	-0.2522141234559117	1.1196690488993037	7.19623301307699	10.035719512697394	0.8978794912215742	0.974259974259975
ID144057	144057	1	0.9888784885406494	66.10889626478979	36.8453897541326	0.0	71.0	71	1.525432174994101	1		25539.528645833318	25609.0	17498.0	33935.0	1.9614358E7	3038.983163282453	-0.9810498298521982	-870.1468101676911	0.004374076901845982	0.0026051390948859956	1.6789299921961325	1.4177401045697389	-0.41036986510323553	1.184229737724504	7.3103080410253645	10.389562072181253	0.8510421250534977	0.9552795031055898
ID155321	155321	1	1.0	65.37737767697541	33.27515218047158	0.0	162.0	162	1.598088976801314	1		25818.287573964488	25788.0	16778.0	36902.0	2.1816453E7	3365.7581220170296	-0.9809962750218786	-791.9598206944768	-0.01325984379120716	-0.03140895756132856	1.6979264627286397	1.5500589405304668	1.4165080911735164	1.0953947739223189	8.023276965702747	10.949441094465532	0.840964659316089	0.9542114188807238
ID143550	143550	1	1.0	66.22407811245009	36.57387448029998	0.0	67.0	67	1.5679832440819903	1		25481.65436654366	25508.0	17414.0	35748.0	2.0716585E7	3091.5073132420075	-0.9810435743908302	-853.1378002153617	0.007978755081489966	-8.578178566107496E-4	1.7272633248867133	1.4510265319378484	-0.4823949016474172	1.1903733576669686	7.723830017338244	10.36276533050117	0.903839348880746	0.9789156626506028
ID157373	157373	1	1.0	65.52672415505533	33.93322587838731	0.0	178.0	178	1.5602448464733911	1		25598.982587064664	25509.0	14854.0	37069.0	2.0581582E7	3579.344698465231	-0.9809929940144614	-738.2464563966845	0.009958488930750388	-0.005658813063778824	1.6721221029250593	1.4857139004797484	2.3616451832842187	1.1254670918708631	7.647779998705995	10.72736592495233	0.8351395664473434	0.9503839338452461
ID157888	157888	1	0.9829179048538208	64.44731469796402	34.14591237309763	0.0	182.0	182	1.513483436098516	1		25484.19261213719	25559.0	17567.0	32163.0	1.9317018E7	2845.8252140834497	-0.9810340684998919	-926.4085687751277	-3.9234500819045195E-4	-0.0070445263517408254	1.6485353984556652	1.411951336133377	-0.5726556182550115	1.167558226879244	7.196233013076981	10.222824943458866	0.8653130100131304	0.9711353431686973
ID167104	167104	1	0.9895486235618591	64.36603233279008	34.56486148971697	0.0	253.0	253	1.5485647457514051	1		25709.73584905661	25804.0	17099.0	33709.0	2.043924E7	2890.0507614379435	-0.9810119850960356	-919.214547034381	0.007732706882476894	-0.0031512880961771877	1.734400831816684	1.4073705292430636	-0.6468831002721166	1.2323697248012642	7.533704970757614	10.402931726719846	0.8747963778979642	0.9664634146341459
ID142535	142535	1	0.9936918616294861	66.21437122913163	36.654670206293545	0.0	59.0	59	1.5451414182672742	1		25320.65184243964	25384.0	17617.0	34545.0	1.9927353E7	3002.5479507741843	-0.9810083982314557	-871.2164275712025	0.005085031915766814	-0.007118748878287872	1.6842455923924724	1.4303057351960642	-0.4999288751249479	1.1775423610124856	7.500433087605999	10.314525507943255	0.8859265081999111	0.9807333747669362
ID145095	145095	1	0.9937472939491272	66.10119378871632	36.75866447078304	0.0	80.0	80	1.5338395484309255	1		25622.19408740359	25693.0	17601.0	34038.0	1.9934067E7	3056.2034383349064	-0.9810820376429259	-869.5509216696113	0.008423422765976714	0.001279215756021637	1.646449588936916	1.4550896153392336	2.7272029867462537	1.13151078227788	7.391111185822134	10.345682290168142	0.8677633921124223	0.9724828017510948
ID138948	138948	1	0.9937130212783813	66.6281144688355	36.286148788356066	0.0	31.0	31	1.5254321749941009	1		25305.21688311688	25392.0	17285.0	33598.0	1.9485017E7	3015.730554284897	-0.9810482131960286	-868.7357869300922	-0.0061765875196117806	0.009195233535760943	1.6247141453314937	1.4442201106898835	-0.3101994246499834	1.124976818495756	7.310308041025364	10.67657662885851	0.8059006363486015	0.9624530663329159
ID158411	158411	1	0.9813244938850403	64.1063204332553	34.35425645486618	0.0	186.0	186	1.5353184234796766	1		25462.016666666637	25553.0	16525.0	33296.0	1.9860373E7	2940.29933304182	-0.9810594585995472	-897.0862265883007	0.011646373481918184	0.007252712840658671	1.689021803558129	1.4388282056651416	2.7437181220638416	1.17388705399845	7.405370564315686	10.355101686529075	0.8678565058767467	0.9713216957605987
ID156360	156360	1	1.0	65.80430359892725	34.09276242819864	0.0	170.0	170	1.573281313451212	1		25730.783353733124	25703.0	18909.0	33888.0	2.102205E7	2708.8238504490796	-0.9809996138999688	-980.8636708669326	-0.008868707930883691	-0.0031357016030132416	1.6690332499845222	1.4842015164901259	1.6548185017182537	1.1245327749910206	7.776114405147924	11.041438644351324	0.8015325775117806	0.9556074766355138
ID159944	159944	1	0.9840736389160156	64.22804516952195	34.32416214121726	0.0	198.0	198	1.543671953913677	1		25282.139593908625	25323.0	16748.0	33289.0	1.9922326E7	2887.529511864163	-0.9810713666060656	-907.608866004317	-0.0010184377785220282	0.002640759064233703	1.6940947809314018	1.4269766327666689	-0.5002545222688558	1.1871916764655321	7.486173709112448	10.710728148878971	0.8200338335903051	0.9644825474586654
ID160462	160462	1	0.9905268549919128	64.26923550876444	34.280495413418464	0.0	202.0	202	1.538763604591436	1		25194.36975857691	25266.0	16007.0	33203.0	1.9827969E7	2903.2583343512442	-0.9809023456320517	-891.4429547575238	-0.0025003950392028227	-0.004628974022215438	1.6815906846532527	1.4268615117964139	-0.5143920192265512	1.1785241039518515	7.438642447467296	10.317217781369926	0.8781695054964407	0.97024178549287
ID143055	143055	1	0.9937244653701782	66.22603975826215	36.53535257684782	0.0	63.0	63	1.5461202852759846	1		25456.35949367089	25538.0	17675.0	35504.0	2.0110524E7	3107.685983533111	-0.9810067120147735	-846.1765539531276	0.003793575927624054	-0.006846597527811624	1.6869905081483159	1.4506985733224314	2.6704612367182374	1.1628814828739522	7.5099393399350305	10.441893884699313	0.8655411941707982	0.9765142150803465
ID142029	142029	1	1.0	66.09909997747835	37.36001526036075	0.0	55.0	55	1.5169782070562785	1		25232.97631578947	25374.0	16310.0	33404.0	1.9177062E7	3187.314309985331	-0.981042841593734	-819.3855810070368	0.008237458148103205	-0.005740011296506036	1.6015033650085562	1.455772114905119	-0.1444821063015359	1.1001058123117953	7.229504896228595	10.934924988373242	0.7597781570348797	0.9488459139114163
ID138454	138454	1	0.990788459777832	66.59377439150452	36.33150120385629	0.0	27.0	27	1.5264236812248826	1		25283.096228868664	25357.0	17248.0	33493.0	1.9442701E7	3025.749537579978	-0.9810919006201487	-867.1397439171412	-7.812192158554376E-4	0.0060751738267792055	1.632276671125114	1.466139893662499	-0.3896657229050201	1.1133157744228594	7.319814293354396	10.700392373098833	0.8033605858094681	0.9618988132417238
ID135383	135383	1	1.0	65.84194962625243	38.70451160667279	0.0	2.0	2	1.5029503662221326	1		25143.985215053748	25239.0	15748.0	33724.0	1.8707125E7	3201.2875229548386	-0.9811553426907774	-817.8788077030612	0.0025273781506559923	-0.004334291051113989	1.5786692952922283	1.4444551854675944	-0.007410690087055611	1.0929167697100872	7.09641736362215	10.338226867994113	0.8343665738615393	0.9626047711154089
ID139479	139479	1	0.9948582053184509	66.61426339242571	36.333994804086736	0.0	35.0	35	1.5209623983094502	1		25309.85301837269	25382.0	17586.0	33842.0	1.9286108E7	3034.2187376026454	-0.9811043566438427	-866.2161043467428	0.0021364169820795496	-0.010788117384044704	1.609808790720767	1.4707559821019989	-0.32156581849897625	1.0945451253035425	7.267529905544719	10.05341926269534	0.9035851866829683	0.9745060548119824
ID153303	153303	1	1.0	64.35623196011446	36.39022075721982	0.0	146.0	146	1.5279097341628058	1		25567.355382620022	25444.0	18436.0	35103.0	1.9712431E7	3015.551582425087	-0.9810232992870973	-876.612493271768	2.5283244013593793E-4	0.006271189729812966	1.6428565437886855	1.439936119209021	-0.6274248746920781	1.1409232131013782	7.334073671847947	10.842398765580299	0.7839789112407116	0.9571960297766745
ID172247	172247	1	0.9895541667938232	62.61286023417943	33.01937370299379	0.0	293.0	293	1.516978207056279	1		25580.25394736846	25657.0	16326.0	33372.0	1.9440993E7	2892.4334403466432	-0.9810682209469873	-916.5987364080784	0.003642020363897562	0.003587279489624462	1.6671412726430472	1.3979178129211973	2.102224676220816	1.192588904178322	7.229504896228598	10.056942125328451	0.8982278540450485	0.9731285988483689
ID172759	172759	1	1.0	61.979298846588485	34.001471986962024	0.0	297.0	297	1.5139831829954438	1		25533.624010554104	25581.0	16061.0	36080.0	1.9354487E7	3047.3021383048945	-0.9810398553409834	-867.1055039879974	-7.624805043585989E-4	0.013316633842733372	1.6597702662918548	1.4274413034656077	1.9685924137781612	1.1627590306250688	7.200986139241498	10.17518007085511	0.8740124752293837	0.9661989795918371
ID156891	156891	1	1.0	66.25424731367762	34.169621469730146	0.0	174.0	174	1.5655691037062724	1		25652.21658415844	25618.0	15085.0	36212.0	2.0726991E7	3370.7206354653044	-0.9810890865435798	-789.6380575680054	-0.005179178956372397	0.017248293738947748	1.6465494478118512	1.5130742213839639	-1.0889078803273744	1.0882145928742355	7.700064386515664	10.60266265652087	0.8607446524106771	0.9759036144578315
ID159451	159451	1	0.9873273372650146	64.2189008616717	34.27553601109117	0.0	194.0	194	1.5343326651607307	1		25382.55115089515	25431.0	16213.0	33237.0	1.9849155E7	2920.625585349862	-0.9810368800696785	-899.2178570014911	0.00492057860391614	-2.650355553418157E-4	1.6652059889232156	1.4321814356990084	-0.44945549076824637	1.1627060283116115	7.395864311986654	10.209413165716578	0.8916558011580229	0.970679975046788
ID171229	171229	1	0.9905886650085449	62.27214894607055	34.790874027891064	0.0	285.0	285	1.5675007134522896	1		25322.2429447853	25225.0	19068.0	33749.0	2.0637628E7	2695.855799877077	-0.9810484957009827	-972.4836230504674	0.03067641210951473	0.015197842945449288	1.6396875733378249	1.4683576404760434	3.0235898171543805	1.1166813371204551	7.719076891173723	13.228223974475366	0.5543348106251714	0.9349453080023024
ID171747	171747	1	0.9874601364135742	62.794368426421855	33.06616768416362	0.0	289.0	289	1.5660522295019745	1		25497.018495684355	25404.0	18497.0	34609.0	2.0678082E7	2529.019493972328	-0.9810199619194714	-1042.192594375384	0.005461727513312238	7.715795220307361E-5	1.72768053335455	1.4353289042742967	-1.0051131501788542	1.2036826738524202	7.704817512680178	11.989499412812988	0.6735504327371843	0.938621887666474
ID146145	146145	1	0.9968816041946411	65.78925773576911	36.689750613511485	0.0	89.0	89	1.5293943431616286	1		25592.49935149156	25673.0	17626.0	34852.0	1.9731817E7	3071.7940480606567	-0.9810546354007295	-862.8609773426228	0.0057133939109521225	0.008248441526468373	1.6173384097447379	1.4777242808302642	-0.45567594739645795	1.0944791465672006	7.348333050341497	10.547873411264927	0.829982389552425	0.961442786069652
ID158951	158951	1	0.9857787489891052	64.19680565344554	34.327907326104885	0.0	190.0	190	1.5254321749941009	1		25459.95454545451	25574.0	16351.0	33111.0	1.9604165E7	2941.2636318693817	-0.9809678661253123	-892.3206920539764	-0.002711108592727133	0.0014677369945806581	1.6690667988265	1.420573786125662	-0.46540337876980475	1.1749243968372487	7.310308041025364	10.115063189958223	0.8978594153578864	0.9789942711648625
ID162025	162025	1	0.9747211337089539	64.26286958794958	34.339978598452305	0.0	214.0	214	1.537288043819341	1		25165.914322250665	25222.0	16097.0	32313.0	1.9679745E7	2898.7576334067307	-0.9809548722621252	-894.3261770863049	-0.004263111030336785	0.0013375622079249121	1.691266589046408	1.4340332009248198	2.699306163400239	1.179377568075618	7.424383068973748	10.191859081147399	0.8981800723502762	0.9861111111111109
ID161519	161519	1	0.9815586805343628	64.23791077535333	34.388975480813535	0.0	210.0	210	1.513483436098517	1		25080.1312335958	25161.0	16092.0	32764.0	1.911106E7	2915.3066837443816	-0.9810466658834486	-890.5936608977797	0.0015032412642453409	-0.006815466361724545	1.6490195787937711	1.401592185912767	-0.4466891442419156	1.176533085278205	7.196233013076991	10.044223806072603	0.896359692741418	0.96741214057508
ID169203	169203	1	1.0	64.25962496041292	35.54949169658554	0.0	269.0	269	1.5461202852759834	1		25561.482932996205	25623.0	16163.0	34733.0	2.0219133E7	3164.9080574402356	-0.98102153243908	-834.9728248871725	0.0073697860239693835	-0.004317785275838761	1.6511030098787318	1.4614850511031305	2.9767460843265074	1.1297433447112424	7.50993933993502	10.20613571941401	0.9059904393051857	0.981976382846489
ID137968	137968	1	0.991722822189331	66.5863407345469	36.3608108013497	0.0	23.0	23	1.5284047640588865	1		25280.48641655887	25394.0	17645.0	33854.0	1.9541816E7	2990.855458209364	-0.9810520475477817	-875.2855500160312	-0.0010010592403587064	0.010626415035648503	1.621810806070702	1.4565659554599817	2.7733961173195176	1.1134482444761906	7.338826798012464	10.383619023624176	0.8553404510286442	0.9698492462311563
ID161009	161009	1	0.9853599667549133	64.24762976325914	34.32604228652027	0.0	206.0	206	1.540728820723818	1		25097.916137229968	25185.0	15914.0	32683.0	1.975206E7	2876.9005415172965	-0.9809415027093906	-898.0432776044281	0.006846766543385676	0.004668059888505177	1.6864780283244885	1.4358713947431998	-0.42318578552776115	1.1745327851078953	7.457654952125361	10.36331018475797	0.8725998927380867	0.975139838408949
ID168694	168694	1	0.9866741299629211	64.21117656505683	34.55050219991655	0.0	265.0	265	1.555388797202273	1		25628.621419676216	25708.0	17784.0	34047.0	2.0579783E7	2903.61947463949	-0.980985427849693	-910.733977272381	0.0051623112984690335	-0.002148978816178396	1.7036897861067062	1.4397307831515902	-0.5034494784447476	1.1833391395419817	7.600248737060837	10.731633832622563	0.829289139783835	0.9661631419939571
ID170230	170230	1	1.0	64.21079582475295	35.5471675468123	0.0	277.0	277	1.5592748464750799	1		25362.554590570737	25433.0	16314.0	33694.0	2.0442219E7	3041.8127492276685	-0.9809766278529377	-859.9271699821398	-0.012795196789018158	-0.00235765968667225	1.7038609716387778	1.4523633041510464	-0.3439221459844758	1.1731644325968011	7.638273746376953	10.91454500710365	0.8057379343193968	0.9669073405535505
ID169716	169716	1	0.9960658550262451	64.12887853419801	35.56809551821461	0.0	273.0	273	1.5229505852998024	1		25489.380208333325	25601.0	16696.0	32969.0	1.9575844E7	3037.128840615259	-0.9809110826396701	-862.5303761115466	0.0050897100843363356	0.0076766159833276965	1.6484457798255734	1.4336314608302534	-0.40354329520810045	1.1498392891510036	7.28654241020278	10.551304874861225	0.8224680139898706	0.9599248591108325
ID152821	152821	1	0.9740231037139893	63.41481362662691	37.791969888372755	0.0	142.0	142	1.490313935758548	1		25494.717983651233	25553.0	17456.0	32984.0	1.8713123E7	2663.5559063653463	-0.9809802007255826	-987.3535770283795	-0.012343152221007632	-0.0012624396307571774	1.6619411497132446	1.3621177241815037	-0.6205050248381427	1.2201156480155964	6.977589209509244	10.18220798138193	0.8457292173439017	0.9664252797893353
ID167669	167669	1	0.9843986630439758	64.41016284892041	34.553733571674115	0.0	257.0	257	1.54269153339311	1		25580.662007623898	25652.0	17367.0	33156.0	2.0131981E7	2865.840987834054	-0.9810773084759064	-925.5715709840911	-0.004679146951326271	0.0020880761696208967	1.6885478894533794	1.4221432483384864	-0.587072101475993	1.1873261652271232	7.476667456783428	10.180451066577817	0.9065335618153159	0.9745972738537793
ID162554	162554	1	0.985801100730896	64.26100691289228	34.305229586021305	0.0	218.0	218	1.5382719082681016	1		25325.392081736903	25425.0	16014.0	32418.0	1.9829782E7	2896.7130981830583	-0.9810676451984334	-906.0976599163656	-0.005225540472533463	0.00217679794167738	1.6660090465879207	1.4469442687761682	-0.5124068502820447	1.151398213835173	7.433889321302785	10.189444743108158	0.899756344902108	0.9824120603015072
ID163069	163069	1	0.9904972314834595	64.45641243551633	34.28787042692483	0.0	222.0	222	1.532852839066392	1		25418.901155327363	25498.0	16030.0	32292.0	1.9801324E7	2882.339265131262	-0.9810389992518043	-912.5710490358796	0.0013353447559654441	-0.005827395542697487	1.6656373627858185	1.4229969047974969	-0.44190112311050056	1.1705136934383222	7.381604933493105	10.422095187753227	0.8539856855498097	0.9645962732919254
ID144642	144642	1	0.9875702261924744	66.12901496104827	36.814260253206484	0.0	76.0	76	1.5397465261893324	1		25633.71337579617	25693.0	17628.0	34156.0	2.0122465E7	3038.152342923771	-0.9810290966771785	-872.6213816122662	0.023184213121163512	0.008905936038885438	1.6963770359597767	1.4328220639935239	2.8657309753776876	1.1839411735688097	7.448148699796324	10.651781323997625	0.8249235814627583	0.9631223110018441
ID163586	163586	1	0.9842516779899597	64.54437231346488	34.397673705240365	0.0	226.0	226	1.5234472266256742	1		25392.522135416686	25507.0	16395.0	32846.0	1.9501457E7	2856.7059164570774	-0.9809802767761502	-916.909313439608	0.007349689793284977	0.009023877695658454	1.654476444147487	1.4239814061224578	-0.4830644367152602	1.1618666065680407	7.291295536367308	10.283228453279158	0.8664741232385883	0.9690461149715723
ID137475	137475	1	0.9906193614006042	66.66348493329139	36.4502646091359	0.0	19.0	19	1.5204649453449401	1		25202.21596858639	25325.0	17253.0	33576.0	1.9254493E7	3029.681601636353	-0.981047541489753	-861.1845586614028	0.004837622733153545	-0.0017716711008579189	1.6314843406447412	1.4356728713096814	-0.16261738830036662	1.1363900323312737	7.262776779380207	10.23680535308906	0.8709308400422946	0.9776071657069743
ID151815	151815	1	1.0	64.0958718924038	37.39067643550326	0.0	134.0	134	1.5431818215139865	1		25533.593155893563	25644.0	16006.0	33491.0	2.0146005E7	3188.2130659369323	-0.9809375994155362	-824.2489114117017	-5.3744810912445285E-5	-0.0023520101838551124	1.7087538746650748	1.41560690098603	-0.5302142493192725	1.2070821874878228	7.4814205829479326	10.561672548088618	0.842807782061599	0.9603416717510681
ID149770	149770	1	0.9968426823616028	64.8284728091018	38.00189280865833	0.0	118.0	118	1.492849778898855	1		25408.130257801895	25524.0	15980.0	32450.0	1.8725792E7	3020.212779426288	-0.9810979646764139	-873.3110721670004	0.0038576923714634427	0.0013672230545267502	1.653353355411437	1.3627920396993924	-0.3352422570848735	1.2132103118067354	7.001354840331841	10.38003328708354	0.8165719558657082	0.9614882506527417
ID150794	150794	1	1.0	63.8753657829838	37.91110624228408	0.0	126.0	126	1.522950585299802	1		25640.954248366015	25683.0	15568.0	36447.0	1.961533E7	3335.2537626868234	-0.9809999634732559	-793.8708436342991	0.005859293348213707	0.0021643418205588003	1.7166748639521374	1.386550717627652	2.5005380803739135	1.2380902062416572	7.2865424102027765	10.252571784492217	0.8710954063951114	0.9671924290220817
ID150280	150280	1	1.0	64.3024720198158	38.31172667450815	0.0	122.0	122	1.5059673321881553	1		25475.432756324884	25543.0	15930.0	33271.0	1.913205E7	3110.4450451886983	-0.9810911893241671	-849.9124580691614	0.006913726576491593	-3.263684374520489E-4	1.6845511470807015	1.3580696345712429	-0.3973680648516397	1.2404011577893297	7.12493612060925	10.43984191613716	0.8214913485376826	0.9578274760383382
ID165641	165641	1	0.9833251237869263	64.44315483836827	34.421624827831806	0.0	242.0	242	1.525432174994102	1		25604.080519480525	25665.0	16654.0	33165.0	1.9715142E7	2883.7190797352955	-0.9810544942742432	-919.5453615189941	-0.00807774168959391	0.01165499631250433	1.6651245089579285	1.4210343081914403	-0.4899210307891671	1.1717693931521918	7.310308041025373	10.245257942180812	0.8751847623229753	0.9728020240354203
ID164108	164108	1	0.9801961779594421	64.52859005452795	34.38753245650199	0.0	230.0	230	1.5308775124222456	1		25401.78423772611	25449.0	16210.0	32518.0	1.9660981E7	2857.825454754329	-0.9810321112797087	-919.4386334466798	-0.004574513949913289	-0.0021821168880347274	1.6725831096183303	1.4235444447319647	-0.5166354713108547	1.174942669200087	7.362592428835045	10.09098638745134	0.9086013615578744	0.9766708701134926
ID145677	145677	1	0.9873673319816589	66.03744887063735	36.72529579206226	0.0	85.0	85	1.5372880438193415	1		25639.091954022995	25663.0	17706.0	33884.0	2.0075409E7	3019.31532638229	-0.980983715937893	-876.1133663303883	6.428811588858041E-4	-0.003543428611420872	1.6573979126311122	1.451141385900729	-0.49936833884751086	1.1421339979235443	7.424383068973753	10.631383477631218	0.8254498035955997	0.9641975308641982
ID168205	168205	1	0.9895676970481873	64.33178069433241	34.48703527662684	0.0	261.0	261	1.5451414182672747	1		25605.993670886095	25648.0	17264.0	33751.0	2.0228735E7	2902.7237802967193	-0.9810856913081678	-915.1291465567253	-0.008713047779227887	0.01770301699392173	1.7089836566530467	1.4181239112374093	2.5376253913006175	1.205101784908092	7.500433087606005	10.683455278377764	0.8257959189860338	0.9598540145985397
ID148755	148755	1	1.0	64.54217435291405	37.3481931484683	0.0	110.0	110	1.5134834360985165	1		25424.575757575745	25369.0	16539.0	34850.0	1.9297253E7	2975.389986942609	-0.9809684919102604	-880.8899756603892	-0.0014552883632884502	0.007921341268532616	1.6359188193937662	1.4181872680525318	-0.19146070934090914	1.1535280680105282	7.196233013076987	10.84067024446947	0.7694897038602642	0.9433021806853579
ID152337	152337	1	0.9878472685813904	64.18403876142453	38.26736248269789	0.0	138.0	138	1.4678096187805116	1		25302.92747559276	25454.0	16772.0	32429.0	1.8142199E7	2607.7978161736664	-0.9809703750820545	-1000.3512355399894	-0.0028159326239012615	-0.0015917469491682043	1.6362663501484316	1.3442462710165457	-0.8536554950898766	1.21723703864996	6.76845165827056	10.126490432392728	0.8294329459794108	0.9569892473118264
ID164631	164631	1	0.9805587530136108	64.46331471493971	34.40444090285654	0.0	234.0	234	1.526423681224883	1		25423.97532467531	25493.0	16213.0	32754.0	1.9576461E7	2878.862381996552	-0.9810723828209088	-915.498540217944	0.0012963380858266526	0.009037287015909718	1.6682352614991653	1.416142604150779	-0.5155317289314775	1.1780136100767615	7.3198142933544	10.302117108951448	0.8666763830562022	0.9753008233058895
ID165140	165140	1	0.9880395531654358	64.43858840220057	34.42843642087284	0.0	238.0	238	1.5234472266256747	1		25532.276041666624	25619.0	16507.0	32893.0	1.9608788E7	2899.985193838742	-0.9809427376639678	-906.3728545663366	-0.003322624405312141	0.003614710804624248	1.666595665432374	1.4155696885377624	-0.4890493450322377	1.177332122132336	7.291295536367311	10.096859007553672	0.8987563713233666	0.978316326530612
ID136984	136984	1	0.9885657429695129	66.50443923136292	36.5786915370541	0.0	15.0	15	1.5308775124222442	1		25123.267787839555	25210.0	17353.0	33380.0	1.9420286E7	3037.453976616283	-0.9810992865039316	-858.6796642980622	0.004993142363707274	-0.0027023429534590456	1.6136274609406702	1.459163147536912	-0.3605456437129203	1.105858151409934	7.3625924288350335	10.359249067583757	0.8621524645842769	0.9633084577114427
ID154392	154392	1	1.0	66.64477448920658	32.46715026403654	0.0	155.0	155	1.53728804381934	1		25730.633676092555	25732.0	16589.0	35658.0	2.0018433E7	3024.465527221454	-0.9810922868062742	-882.8820640255956	-0.0034301954707552755	0.019222184046224878	1.584039974050122	1.5154554811711451	0.055088026953819	1.0452566860136168	7.424383068973737	10.64485712347237	0.8233615126008993	0.9726027397260277
ID151321	151321	1	1.0	63.85801358444935	37.783148034324746	0.0	130.0	130	1.53728804381934	1		25677.613316261195	25710.0	15558.0	36126.0	2.0054216E7	3301.8736963570022	-0.9808931688245917	-798.4674881167106	4.589231647585378E-4	-0.016262714104179992	1.7292061249588462	1.3869541174889486	-0.6470592975300762	1.2467651980366428	7.424383068973738	10.688743421648734	0.8166142072208281	0.9612307692307678
ID147228	147228	1	1.0	64.07465840333211	37.32209201037978	0.0	98.0	98	1.5675007134522894	1		25354.556234718817	25275.0	15529.0	37560.0	2.0740027E7	3479.2076585553646	-0.9808783572132875	-747.6453043071027	-0.011041736293155321	-3.485480421444284E-4	1.6910759026775783	1.4624180373900324	2.394294983075401	1.1563560209470816	7.719076891173722	10.626242691040751	0.8590447146186467	0.967242406194163
ID147741	147741	1	1.0	64.06308865580777	37.139461620290255	0.0	102.0	102	1.5480761624466886	1		25285.713745271114	25251.0	15441.0	38048.0	2.0051571E7	3544.749989406759	-0.9810009805084796	-736.6443394874987	-1.7585269113496493E-4	-6.292438594531237E-4	1.646814835805298	1.473817866829438	-0.6231077008308147	1.1173801545424478	7.5289518445930845	10.235392835104964	0.9030989810424432	0.9658536585365848
ID166176	166176	1	0.9772436618804932	64.51168233998067	34.53570599911306	0.0	246.0	246	1.533839548430927	1		25625.72179487179	25629.0	17315.0	32846.0	1.9988063E7	2810.030915601473	-0.9810288288933411	-943.1540487924259	0.0031353069159195273	0.0023709341296768538	1.6650146334071396	1.4304329592723146	-0.5902195932424923	1.1639934766702809	7.391111185822147	10.460424151018938	0.8488305662609394	0.968244084682441
ID146725	146725	1	1.0	64.06483746380087	37.28829762853355	0.0	94.0	94	1.5626672122333005	1		25442.787128712862	25427.0	15660.0	37918.0	2.0557772E7	3481.9698019715174	-0.9810163595508372	-755.207735553088	-0.0012391710425260056	0.004226349859474967	1.6942585249056377	1.453964756877651	-0.494817066579083	1.1652679453826726	7.671545629528566	10.79817998019018	0.8267831419716938	0.964734010759115
ID154917	154917	1	1.0	65.7467312039421	32.3432824492822	0.0	159.0	159	1.5199673295746683	1		25828.937172774884	25913.0	16572.0	35458.0	1.9733308E7	3160.906757892348	-0.9810633730189775	-846.6799670936156	-0.00617003980133638	-0.009221675493453773	1.5483790655753429	1.5190056574222413	0.11561124298151629	1.0193372605359143	7.258023653215694	10.167032381529983	0.8823478457099149	0.9646241313960838
ID135978	135978	1	0.9856867790222168	66.5078806962326	37.0461597669115	0.0	7.0	7	1.5214596886278895	1		25118.29842931938	25187.0	17530.0	33647.0	1.919038E7	2947.658720373354	-0.9811075694396185	-885.0581464495222	0.002659964548217908	-0.004316197553071746	1.63797266326722	1.441411084343386	-0.5088648034969925	1.1363674673095598	7.272283031709222	10.154701769976857	0.8862296797395334	0.9726636999364272
ID136490	136490	1	0.9885624051094055	66.35595723231765	36.965259009678235	0.0	11.0	11	1.53728804381934	1		25117.757692307685	25149.0	17047.0	33567.0	1.9591851E7	2988.836014736023	-0.9811485925658237	-874.7818823834995	-8.368668500690217E-4	-0.0018159148230615766	1.6778865513460892	1.4239179288705093	-0.3552942575390581	1.1783590313221457	7.424383068973738	10.617665284692126	0.8275841701537504	0.9624152803450398
ID149294	149294	1	0.9951673150062561	64.94536869406431	37.474598550370885	0.0	114.0	114	1.5014396099017477	1		25376.489986648867	25498.0	16230.0	32139.0	1.9006991E7	2981.3010598716983	-0.9810634375775782	-881.9656265559465	0.00332438669022227	0.0014715162530932041	1.6298340489237904	1.4178934933053324	2.8773281682915743	1.1494756528745973	7.082157985128609	10.217185171029255	0.8525364295477543	0.9575835475578403
ID141100	141100	1	0.993714451789856	66.24742715676157	36.951704656117954	0.0	48.0	48	1.5284047640588856	1		25307.036363636373	25389.0	17558.0	33141.0	1.9486418E7	3036.8346455603582	-0.9810610954573782	-863.3588360503048	-0.005563929816541198	0.0026243904759228266	1.6373464037790508	1.444076033435048	-0.2695133701522864	1.1338366996398848	7.338826798012456	10.379515533477905	0.8560168939528339	0.9656035021888684
ID140589	140589	1	0.9937240481376648	66.23158095567813	36.930433628455475	0.0	44.0	44	1.526919192902023	1		25398.91027308187	25452.0	17472.0	33840.0	1.9531762E7	3029.124402246028	-0.9810673195221994	-868.9897893793374	-0.002658820745786596	-0.007374525761724647	1.6464077235821766	1.4406791518703879	2.6836822314942577	1.1427997145962012	7.324567419518908	10.212390106492345	0.8825453934933799	0.9691823899371066
ID148269	148269	1	1.0	64.05363976080126	37.0046277462416	0.0	106.0	106	1.5602448464733893	1		25396.521685254036	25325.0	15259.0	39159.0	2.0494993E7	3593.671746218119	-0.9809564107910985	-728.0592687390345	-0.006570083956740392	0.003341765838164529	1.66817337304858	1.4680333255137328	-0.7271017697080223	1.136332087328337	7.647779998705977	10.460087817992871	0.8783641235964139	0.9733817301875362
ID166701	166701	1	0.9837236404418945	64.40075022625625	34.64238930116367	0.0	250.0	250	1.5392551438483728	1		25671.65433673468	25730.0	17266.0	33335.0	2.0126577E7	2874.364243177753	-0.9810987914270919	-927.1824800697376	-0.005418615880995688	0.01015682450574419	1.7063695224084197	1.4171590680237753	2.4559065175660777	1.2040776232607024	7.443395573631816	10.24463800493029	0.8912257572425841	0.9769182782283218
ID144178	144178	1	0.9887664914131165	66.11830545773665	36.86409278904552	0.0	72.0	72	1.5323592461252198	1		25551.029601029586	25648.0	17481.0	33682.0	1.985315E7	3023.628850941589	-0.9810911222981369	-876.9069518710311	-0.018964596063403696	0.011488890426515052	1.6733983300350368	1.4399826029237603	-0.4135360573374713	1.162096213271845	7.376851807328583	10.158719763935867	0.8982618657238824	0.9810366624525915
ID153910	153910	1	1.0	66.47306101256527	33.482576621887965	0.0	151.0	151	1.5573330339577682	1		25701.531172069805	25676.0	17528.0	35774.0	2.0612628E7	2988.3156596231493	-0.9810296046532732	-889.5456778097018	0.007914869806543727	0.005970183409714066	1.6390838529161804	1.507235034534811	1.491548845592103	1.0874772781685393	7.61926124171889	11.205593758149575	0.7625230583004802	0.9524658348187756
ID155444	155444	1	1.0	65.47827268384557	33.26078046740763	0.0	163.0	163	1.6061160660417493	1		25815.752927400477	25752.0	16663.0	37267.0	2.2046653E7	3388.584130428089	-0.980969572451065	-785.4228108201802	-0.005577271476000419	1.253650096409213E-4	1.6866258564216743	1.545308945073118	-1.3961421022818041	1.091448969993421	8.104080110499522	10.918348907024846	0.8542788462609401	0.9643665158371045
ID140090	140090	1	0.9948616027832031	66.37314348102794	36.71256341448615	0.0	40.0	40	1.54121973321699	1		25447.99999999998	25451.0	17688.0	33784.0	1.9951232E7	2905.070298738571	-0.9810546824434522	-907.2319394371415	0.01310919766532952	0.007189186794457977	1.6498707255290879	1.4671483553703657	2.8592133642300084	1.1245425314283202	7.462408078289873	10.201301124764807	0.9011098226953247	0.9775840597758403
ID145211	145211	1	0.987461268901825	65.9956294294923	36.79009953602606	0.0	81.0	81	1.525928008641194	1		25636.28201811126	25702.0	17850.0	33894.0	1.9816846E7	2993.812940974118	-0.9810331189308633	-885.8253875996303	0.0019181907418031362	0.0021670703333802645	1.631380248599882	1.4352272365068997	-0.30182998075598166	1.1366703523341612	7.315061167189887	10.252305125540335	0.8745502734951158	0.9715909090909091
ID155960	155960	1	1.0	66.03188827397724	32.9457227659104	0.0	167.0	167	1.5397465261893328	1		25771.60786802032	25660.0	18784.0	34270.0	2.0308027E7	2888.086625797134	-0.9811317642574013	-928.0200032604349	0.006887335455564462	-8.998930820620105E-4	1.6331182569075982	1.46884691100545	2.9430674200249176	1.1118369413935054	7.448148699796328	10.969263298626656	0.7778632976175466	0.9566544566544579
ID143676	143676	1	0.9889892339706421	66.11326256031576	36.847785743937045	0.0	68.0	68	1.5407288207238174	1		25473.470737913467	25530.0	17616.0	33745.0	2.0022148E7	2995.145777600639	-0.9810133365917433	-878.8735858394701	6.132481760052495E-4	-0.004455387937616726	1.6473186597577536	1.4627810441019646	2.752182647365294	1.1261553233820314	7.457654952125357	10.427725940822713	0.8618524737630296	0.9673242909987668
ID141629	141629	1	1.0	66.07842998001672	37.476282905301304	0.0	52.0	52	1.5069716452922388	1		25190.366178428758	25343.0	16099.0	33313.0	1.8917965E7	3219.1191276084487	-0.981105246248897	-812.6467249401973	-0.009299633997995103	0.012430335689390937	1.573704925583182	1.463825878506432	-0.12864382459753776	1.0750629215469683	7.13444237293828	11.04874557304738	0.7344190824019164	0.9434318038969208
ID157511	157511	1	1.0	65.397721618815	34.044391828665646	0.0	179.0	179	1.5461202852759857	1		25595.389659520828	25520.0	14660.0	36573.0	2.0297144E7	3569.410375330806	-0.9809924965450001	-740.1774791168091	0.00932371764398483	0.0011565857688412354	1.6381742467795632	1.5056809381590854	2.450427576266237	1.087995607344588	7.509939339935041	10.400198192729555	0.8724952313305301	0.9569957601453664
ID142661	142661	1	0.9916728138923645	66.20671122549042	36.640216099503505	0.0	60.0	60	1.5505175393970523	1		25340.770202020187	25409.0	17454.0	35105.0	2.006989E7	3054.8532533851417	-0.98109117448619	-860.8039836602014	-0.00117050241940472	0.0039948786920702755	1.679740753318113	1.4522807499958166	-0.4315821185111879	1.1566226112430062	7.5527174754156725	10.77214755499506	0.8179156461625685	0.9555021046301865
ID158533	158533	1	0.9888728260993958	64.20579431022306	34.42330185112589	0.0	187.0	187	1.5382719082681011	1		25450.953964194367	25566.0	16510.0	33189.0	1.9902646E7	2896.186117743096	-0.9810251031399173	-908.67439433357	0.01320522108646962	0.007619166969274175	1.6871763853223032	1.425106248252089	2.7526559456761492	1.1838951568640208	7.433889321302782	10.41886584733856	0.8605677418603557	0.9768894440974394
ID160069	160069	1	0.9833118915557861	64.21773390501251	34.31392992230687	0.0	199.0	199	1.538763604591436	1		25259.186462324415	25312.0	16236.0	32788.0	1.9777943E7	2883.3727020800466	-0.9811272747708154	-910.8341473486006	-5.311208324690111E-4	-0.0023599650249381317	1.6851547301464431	1.4211073799778178	-0.39011331706507313	1.1858039398632543	7.438642447467296	10.321598411895508	0.877424248871989	0.9696406443618334
ID142154	142154	1	0.9919936656951904	66.2826846092663	36.98679371482007	0.0	56.0	56	1.5284047640588854	1		25219.090909090897	25330.0	17244.0	33328.0	1.94187E7	2986.6289828051194	-0.9810250541673832	-873.1275697697309	-0.005012749223287029	0.008655269443310753	1.6344664451738893	1.4458470193165935	-0.3440849188879531	1.1304560049143029	7.338826798012453	10.32297827650442	0.8654190987428794	0.9649999999999995
ID143179	143179	1	0.9905727505683899	66.24892217799464	36.54367478910117	0.0	64.0	64	1.5558750841602862	1		25452.663760896634	25469.0	17814.0	35624.0	2.0438489E7	3093.34980103131	-0.980967934569732	-848.2094213563711	-0.00813773104908766	0.008734965425405394	1.6876438374523381	1.4446263240258546	-0.5264132064764769	1.1682217119990224	7.605001863225352	10.893237306366467	0.8053696499473155	0.9667673716012087
ID135497	135497	1	1.0	65.88569269408266	38.460480862177754	0.0	3.0	3	1.5059673321881544	1		25122.31691078561	25270.0	15965.0	33598.0	1.886686E7	3213.7732026545227	-0.9811118888527195	-812.0905728853231	0.017133369551330838	0.009674981633922967	1.599782287212244	1.4534246786154803	0.1301378623642792	1.100698447432572	7.124936120609242	10.220456139523804	0.8571370763583886	0.9733766233766231
ID156489	156489	1	0.9957757592201233	66.03804988776776	34.64359966970832	0.0	171.0	171	1.5485647457514056	1		25728.17276166459	25663.0	18772.0	34218.0	2.0402441E7	2847.8212701168345	-0.9810626317371656	-936.0592059045664	-0.012135823142582968	0.00803992840592445	1.6776680742677184	1.4578616847093757	-1.434520893747191	1.1507731438885858	7.533704970757617	10.575433960252898	0.8464904787326163	0.9565479782739893
ID139598	139598	1	0.9937373399734497	66.60809576632805	36.29548521542718	0.0	36.0	36	1.516978207056279	1		25329.74605263157	25411.0	17680.0	33780.0	1.9250607E7	3042.20368388876	-0.9809930543568964	-859.460938472703	-0.0010399370836837454	0.004591362280037241	1.6278264119204484	1.442876753183653	2.9143103498281544	1.1281811896468017	7.2295048962285975	10.50212928584339	0.8236898218342263	0.9657142857142859
ID157007	157007	1	1.0	66.24570693399646	34.16591953965577	0.0	175.0	175	1.5804773320049335	1		25605.4479418886	25603.0	15285.0	35983.0	2.11501E7	3302.863549188702	-0.9810362743001603	-802.1085439705624	-0.006435717946802353	-0.005125276623336117	1.6456288888157853	1.5292380371683207	-1.5299412363924754	1.0761103561502987	7.847411297615657	10.541325837393678	0.887453903162851	0.9757683215130023
ID158031	158031	1	0.9882377982139587	64.3559843936748	34.30674245760926	0.0	183.0	183	1.501439609901747	1		25442.932885906008	25564.0	16575.0	31863.0	1.8954985E7	2853.257765173328	-0.9810476378888856	-923.1726105064398	-0.0029495036260784703	0.006999625398809808	1.60647965791577	1.4290630885207398	2.881772453303571	1.1241488712570966	7.082157985128604	10.460189455880782	0.8133854013269681	0.9594333547971665
ID139084	139084	1	0.9948667287826538	66.63082005152823	36.31102643507266	0.0	32.0	32	1.5239437061000318	1		25321.80754226268	25445.0	17196.0	33665.0	1.947247E7	3023.5500518491144	-0.9810287677044897	-866.1512529454399	-0.006251805917476268	0.008686582994782999	1.6230564352623071	1.4522095248459876	-0.4423325058839081	1.1176461849982966	7.296048662531815	10.305101636946516	0.8633621933994351	0.9605757196495622
ID167250	167250	1	0.9834701418876648	64.5125181551485	34.58905707627567	0.0	254.0	254	1.5485647457514056	1		25693.743718592967	25714.0	17161.0	33252.0	2.045222E7	2839.8307066466687	-0.9810003909677927	-934.3066693328818	0.006326273243430628	0.010462336275944487	1.7211209917087797	1.4393965477089727	-0.5409717770528748	1.1957239958982921	7.533704970757617	10.466656001413307	0.8641767366572728	0.966463414634146
ID172882	172882	1	1.0	62.09553163874838	34.43377591373341	0.0	298.0	298	1.5054649243902907	1		25522.355140186934	25554.0	16037.0	36239.0	1.9116244E7	3033.5590024425787	-0.9810888716242043	-872.9496669853014	-0.006721749345617936	0.01755075625478355	1.6536650172567682	1.417199391741503	-1.072749709191025	1.1668541680819438	7.120182994444728	10.857139034743462	0.759049713684542	0.9529262086513993
ID146260	146260	1	1.0	65.44471153714034	36.8027668118245	0.0	90.0	90	1.4877737703945173	1		25592.125511596212	25695.0	16816.0	33316.0	1.8759028E7	3066.82070082378	-0.9810249724239869	-862.870484254685	0.004981118799568839	0.0035121560083470143	1.5774288828920067	1.4327931169082413	3.030304650292137	1.1009467202745	6.953823578686683	10.125572146306206	0.8523037267582926	0.9618671926364236
ID160602	160602	1	0.9817054867744446	64.24228559434647	34.29901073445287	0.0	203.0	203	1.5407288207238177	1		25149.48284625159	25240.0	16054.0	32924.0	1.9792643E7	2874.1465201845735	-0.9810729576189969	-907.1282684818393	-0.0028939200038095633	0.008077407697625834	1.6969177565770275	1.4207328250836697	-0.4624678718266181	1.1943961078516594	7.457654952125358	10.467071548387112	0.8553852636766845	0.9685185185185183
ID153435	153435	1	1.0	64.77562601619466	35.9021107940724	0.0	147.0	147	1.568465626263556	1		25659.97552019589	25547.0	15237.0	37095.0	2.09642E7	3472.5852749856367	-0.9809306503421843	-760.2137785350039	0.0036522362901928226	0.0048725929778693595	1.6537783199125102	1.4900735789895212	-0.8453729109353038	1.1098635283728766	7.728583143502766	10.65102929855351	0.856104123261871	0.9695885509838995
ID138584	138584	1	0.9944095015525818	66.60362879283946	36.32995917228345	0.0	28.0	28	1.5293943431616281	1		25282.820181112562	25392.0	17596.0	33763.0	1.954362E7	3011.0135177630414	-0.98110526512838	-872.0022595576171	0.00543665887389392	-1.507184999034119E-4	1.6223853365494907	1.4638385729930163	-0.30194698419097427	1.1083089122541046	7.348333050341494	10.180692494701086	0.8909309701809635	0.9766266582438411
ID171864	171864	1	0.9816462993621826	63.15943314025827	33.38897082402088	0.0	290.0	290	1.5004315939372312	1		25576.68960863697	25622.0	18543.0	33353.0	1.8952327E7	2695.026470463692	-0.9809620196838879	-978.0084633085429	-0.023488793521952135	0.018911332378616332	1.7183653496408027	1.346073892579732	-0.6816760429637867	1.2765757950684113	7.072651732799568	10.847177125720483	0.7553681581192796	0.9587628865979378
ID172377	172377	1	0.9957643151283264	62.40031697145143	32.756601411161625	0.0	294.0	294	1.544161930740463	1		25557.284625158805	25631.0	16996.0	33069.0	2.0113583E7	3023.0654386931205	-0.9809620953845098	-871.2248151361842	-0.01338518657448148	0.009542935443333435	1.6658139772477645	1.465982503079728	-1.480030153347237	1.1363123186997333	7.490926835276968	10.373373965861882	0.8747931020071301	0.9710412815773257
ID159070	159070	1	0.984612762928009	64.1888186825909	34.30930958061047	0.0	191.0	191	1.537288043819341	1		25435.74744897959	25529.0	16591.0	32972.0	1.9941626E7	2898.230525033974	-0.981115007454374	-911.8946647455405	2.804410156547438E-4	0.008643162813615185	1.6995160851449285	1.416768866052166	2.6858608975564597	1.199571875037485	7.424383068973748	9.96773242944413	0.9390257309832518	0.9848675914249683
ID159585	159585	1	0.985255241394043	64.12922872961954	34.27161180345175	0.0	195.0	195	1.5288996336732972	1		25321.406493506507	25346.0	16371.0	32929.0	1.9497483E7	2946.506559872217	-0.9810848178313779	-891.4693895805443	-0.004971489842239657	0.007825298677462183	1.6634261200889568	1.4372379907765134	2.6833459398501103	1.1573769485388	7.343579924176972	10.317230320307784	0.86694478473929	0.9710873664362037
ID138084	138084	1	0.9861351847648621	66.5914810450175	36.35110308907306	0.0	24.0	24	1.5079752895229035	1		25321.24335106381	25456.0	17357.0	33883.0	1.9041575E7	3043.6039386515404	-0.9810207884371837	-860.0563937594158	-5.081659711836441E-4	0.0026351689890847497	1.6123229490198703	1.4391295228165717	-0.37747432280588467	1.1203459615395392	7.143948625267308	10.721853795446718	0.7809233795395909	0.9524714828897336
ID152938	152938	1	0.9665234088897705	63.81666189112981	37.082397775183296	0.0	143.0	143	1.5174768030293306	1		25508.116797900264	25413.0	20417.0	34234.0	1.9437185E7	2479.1584305548217	-0.9810348673577435	-1064.4681462762826	-0.01346486433625854	0.015563235156074242	1.7627544274236877	1.3432102361230345	-0.5895841285024416	1.3123443970406312	7.234258022393085	11.104114094886338	0.7372860682625921	0.9441687344913146
ID170858	170858	1	1.0	62.93119018298148	34.75657961065844	0.0	282.0	282	1.569911883487624	1		25283.91400491401	25162.0	18040.0	34892.0	2.0581106E7	2951.0511067519933	-0.9811119009076762	-890.0775777317837	0.014122514593222378	0.029803375441484915	1.6318165046206767	1.5264142937954204	-0.40634069591967714	1.069052164444277	7.742842521996306	11.616286406903065	0.7210670789842896	0.9432541980312688
ID144745	144745	1	0.9937463998794556	66.12497535270467	36.79921457180091	0.0	77.0	77	1.5387636045914361	1		25633.921994884928	25702.0	17667.0	34055.0	2.0045727E7	3035.02188949399	-0.981095101134395	-876.6373599164318	4.8776125813974403E-4	0.004217743070837921	1.6608324992702188	1.4379443810782566	-0.4454033419078354	1.1550046866380377	7.438642447467297	10.554643765622847	0.8391051534862071	0.961893054701906
ID168809	168809	1	0.9890154004096985	64.16988230805951	34.99818258797057	0.0	266.0	266	1.54758742489309	1		25621.92336683416	25680.0	18055.0	33038.0	2.0395051E7	2889.2092610034997	-0.9810423846945344	-917.8395973937269	0.01465112510669274	0.01176302247061105	1.7046544564304997	1.4358113789627396	-0.6118219463596752	1.1872412222153985	7.524198718428582	10.390351426029719	0.8758094918810266	0.9711656441717792
ID169327	169327	1	1.0	64.20229278541525	35.614732140582326	0.0	270.0	270	1.5436719539136767	1		25554.076238881808	25655.0	16406.0	34224.0	2.0111058E7	3100.628378696929	-0.9810445685900928	-853.0913312054206	-0.004866147993211452	0.004405209644588378	1.6696371657393514	1.4484391577516338	-0.19592824043520332	1.1527147390374866	7.486173709112445	10.42074026097195	0.8663085924870392	0.9668508287292821
ID162156	162156	1	0.9891953468322754	64.28183330972774	34.334871227298336	0.0	215.0	215	1.531865494140073	1		25209.079589216934	25285.0	15816.0	32779.0	1.9637873E7	2915.4098560269103	-0.9810440477554523	-895.0149066585459	-0.00469834689371539	0.004175727720649141	1.673043365989974	1.431353440694571	2.7291641065948067	1.1688541197610296	7.372098681164073	10.006910909060656	0.9251261080045783	0.9822672577580743
ID137581	137581	1	0.9920300841331482	66.65701378717742	36.45913641068872	0.0	20.0	20	1.5124834469334478	1		25197.828269484802	25289.0	17527.0	33516.0	1.9074756E7	3040.6544764364126	-0.9810468081711627	-857.8935572364232	0.026098427358141704	-0.0014980827652519993	1.6191013906732694	1.4556471467455165	-0.22150022455716697	1.1122897429457392	7.186726760747952	9.920529609148396	0.9176377724763883	0.9850162866449513
ID161645	161645	1	0.9826590418815613	64.20713010921254	34.38007230494403	0.0	211.0	211	1.5274145438292155	1		25081.04145077719	25129.0	16114.0	32546.0	1.9362564E7	2878.7348655781375	-0.9810518533162681	-902.1923044054982	0.010508088102664603	-0.0018225638772110502	1.6849302923723606	1.4129400212089718	-0.4762387585521103	1.19249951666785	7.329320545683429	10.577907634987374	0.8231406300206779	0.9661654135338342
ID170353	170353	1	0.9888124465942383	64.40999060912092	35.194476826137205	0.0	278.0	278	1.5159805231554901	1		25364.875164257577	25453.0	17336.0	33269.0	1.930267E7	2808.2112707156625	-0.9810329547971608	-934.3656498044523	0.009775563048324982	0.004332412583879262	1.67612145512959	1.419191964089561	2.3226481123721325	1.1810392797741456	7.219998643899566	10.117157373830608	0.8864004521190105	0.9749679075738129
ID167799	167799	1	0.9937015771865845	64.34619640700184	34.51465586739108	0.0	258.0	258	1.5490531749531906	1		25570.22487437184	25626.0	17187.0	33826.0	2.0353899E7	2873.5686219124127	-0.9810061534295043	-919.182561355012	0.0037929859050177565	0.0042904974518521615	1.727941504673753	1.426789495617937	2.5672030177557508	1.2110696847577982	7.5384580969221355	10.419584382586402	0.8725525596826853	0.9712186160440912
ID161144	161144	1	0.984573483467102	64.23256088905178	34.22874937296912	0.0	207.0	207	1.5343326651607303	1		25125.950000000008	25227.0	15940.0	32765.0	1.9598241E7	2885.0282670151155	-0.9809831455147829	-898.5148860122038	0.001000963804821569	0.007133868847466536	1.676527864295008	1.4361370773506377	2.66205129340927	1.167387076578957	7.395864311986649	10.17969798293972	0.8968689983441666	0.9804662885948332
ID163196	163196	1	0.9856341481208801	64.4919370910139	34.37374297122031	0.0	223.0	223	1.5348256234594457	1		25422.546854942226	25444.0	16236.0	32738.0	1.9804164E7	2859.31310468833	-0.9810778168623031	-921.9758638115054	0.00464419176202588	0.0026964402472709407	1.6854154178343044	1.403144269619667	2.6097249824771898	1.201170438654287	7.400617438151172	10.262456987662292	0.8830293095117188	0.9731250000000001
ID169858	169858	1	0.9908505082130432	64.11007270432752	35.53536103271886	0.0	274.0	274	1.5274145438292144	1		25472.523316062186	25578.0	16923.0	32721.0	1.9664788E7	2970.547640117111	-0.9809825101571533	-884.6541391163994	0.007479370776902849	0.004258432727942158	1.6851327014438193	1.4072663391759082	-0.5602690266617443	1.1974511537244819	7.329320545683417	10.699476215018365	0.8045416736332209	0.9631480324796999
ID152451	152451	1	0.9948331117630005	64.22428632275951	38.92019785715521	0.0	139.0	139	1.555388797202273	1		25281.290362953692	25343.0	16910.0	35006.0	2.0199751E7	3018.8975561338307	-0.9811431981924027	-871.4555044993873	0.008653946742150134	-0.0037075867201508167	1.7332383159579616	1.4165889148527266	-0.2023787447789432	1.2235294924202869	7.600248737060837	11.140478274089245	0.7695378716824405	0.9540572792362771
ID145793	145793	1	0.9883396029472351	66.06733339637529	36.695688126364125	0.0	86.0	86	1.539746526189333	1		25609.55979643767	25669.0	17658.0	33993.0	2.0129114E7	3015.9968126851277	-0.9810742021542996	-880.3368671673613	-8.12246141347743E-4	-0.006308328104100749	1.6579446284655057	1.4597198972988321	2.7245712542882665	1.135796416513526	7.44814869979633	10.414381796268328	0.862961086408593	0.9649014778325128
ID162689	162689	1	0.9852935671806335	64.38872205700149	34.41552457420914	0.0	219.0	219	1.5239437061000332	1		25369.25130208336	25467.0	16257.0	32600.0	1.9483585E7	2890.5837801314806	-0.9810656766896553	-909.4951302632655	-0.002420299075258558	0.007633090883620661	1.6713309073969416	1.4121771322235877	-0.5619077601042113	1.1835136465956613	7.2960486625318275	10.305017155664709	0.863376349269851	0.9690656565656569
ID151941	151941	1	1.0	64.5372473517239	37.70120514610261	0.0	135.0	135	1.5144827649866026	1		25411.589709762542	25575.0	16223.0	32341.0	1.9261985E7	3043.8933304025077	-0.9811475610672019	-868.9588031024028	0.011905172474893972	-0.005339340449904676	1.662022354626586	1.410093944001234	-0.23549515160571566	1.178660728029573	7.20573926540603	10.475806154993322	0.8251131340671053	0.9594936708860766
ID163717	163717	1	0.9889688491821289	64.50829805770691	34.351220205433826	0.0	227.0	227	1.5284047640588863	1		25395.415265200532	25475.0	16091.0	32352.0	1.9630656E7	2881.370994492272	-0.9810933074138263	-914.7046455793331	-0.008111407760970132	-0.005319599385508825	1.6845989562293835	1.4152197815808294	-0.5421296573632062	1.190344410214258	7.338826798012461	10.079901396145122	0.9076615420678051	0.9753632343651292
ID164229	164229	1	0.9851457476615906	64.4875368572511	34.39857725114816	0.0	231.0	231	1.5333462731171796	1		25408.96786632391	25493.0	16343.0	32668.0	1.9768177E7	2853.414347154393	-0.981124379571284	-925.7101189899131	0.004069078734103387	0.013981886666286568	1.6827135758158127	1.417804749747358	2.598786985944473	1.186844363524427	7.386358059657628	10.275594565668573	0.8790757499611529	0.9712499999999998
ID150923	150923	1	1.0	63.85883914996832	37.88237045060957	0.0	127.0	127	1.524936180126495	1		25643.515625	25640.0	14821.0	37078.0	1.969422E7	3384.7187542523934	-0.9809366333845735	-779.6978318054796	-8.194564435469772E-4	-0.007681426539470027	1.6983764648456992	1.40667305375608	-0.6392457143672232	1.2073711516053545	7.305554914860838	10.303924569173924	0.8646846157516817	0.964240903387704
ID165260	165260	1	0.9802398681640625	64.4188579558664	34.43150922108703	0.0	239.0	239	1.5308775124222458	1		25556.633419689086	25630.0	16614.0	32901.0	1.9729721E7	2917.2794771285544	-0.9811186863391408	-910.4266101175768	0.004730802099208457	0.004842800515343259	1.6807041471366448	1.4130253353004334	-0.5032053690685595	1.1894366683661042	7.362592428835049	10.346359358018972	0.864301977629784	0.9657107231920201
ID165773	165773	1	0.9840606451034546	64.41686744893639	34.43379648082045	0.0	243.0	243	1.5254321749941022	1		25601.931168831165	25691.0	16414.0	33288.0	1.9713487E7	2887.869993037522	-0.9810381007688286	-917.3374490744544	-0.002071981660405039	0.010275645962078637	1.6723512526761666	1.4205325460326281	-0.5093671687691914	1.1772706351197915	7.310308041025376	10.098174526517093	0.9008651716243475	0.9752694990488276
ID168333	168333	1	0.9894955158233643	64.2124286518277	34.55193230612265	0.0	262.0	262	1.5451414182672747	1		25609.73096446702	25700.0	17405.0	33637.0	2.0180468E7	2860.6625264387394	-0.9810959324544989	-929.232946686963	-3.3108204843937253E-4	-8.264296203377988E-4	1.6927099647082586	1.4341342996707094	-0.5552994581265713	1.1803008721686112	7.5004330876060035	10.38051686568282	0.8746982310567938	0.9598540145985404
ID149904	149904	1	0.9957078695297241	64.89818969290302	38.06104757168893	0.0	119.0	119	1.510982222298579	1		25403.041059602652	25477.0	16153.0	33088.0	1.9179296E7	2987.8420265746067	-0.981144049839142	-884.794525682999	0.008683846804848199	-0.002607443024129509	1.7023627454283938	1.3821977186532581	2.740297774544618	1.2316347527234295	7.1724673822544105	9.840201201644891	0.9308302509526636	0.987565445026178
ID151446	151446	1	1.0	63.85136375399422	37.48405120196522	0.0	131.0	131	1.523447226625672	1		25677.119791666653	25780.0	15812.0	35415.0	1.9720028E7	3286.341621454822	-0.9809254726799647	-803.6109087153046	-0.007120875549936014	-0.0025518475939698532	1.7063695912840509	1.3814641541290456	-0.7575320264423614	1.2351891912532789	7.291295536367286	10.382960391404207	0.8499084971202822	0.9599499374217777
ID154516	154516	1	1.0	66.40930330647927	32.816185484157025	0.0	156.0	156	1.5583042426795217	1		25706.301249999993	25678.0	18163.0	35252.0	2.0565041E7	2958.6455151984997	-0.9810828207494331	-901.2098842672553	-0.0038068254549878723	-0.004972163722339321	1.6324958198854558	1.4838173313141925	2.5421423436380484	1.1001999945906962	7.628767494047928	10.819006939258346	0.8190104520991032	0.9697885196374625
ID148885	148885	1	1.0	65.54969166119648	37.837649064271474	0.0	111.0	111	1.4831905098260039	1		25314.6868131868	25532.0	17180.0	33296.0	1.8429092E7	2810.668059673547	-0.9810970397919906	-934.9214872778133	0.0028847767930412368	-0.009108159590662305	1.5799134991330566	1.415113998101538	0.23939363378364387	1.1164566962468092	6.911045443206044	10.598355280797612	0.7731729735862078	0.9435431537962367
ID150426	150426	1	1.0	64.05994376557918	38.24264501567884	0.0	123.0	123	1.5269191929020234	1		25500.962483829215	25522.0	15877.0	34460.0	1.9712244E7	3154.985433465309	-0.9810150395859097	-835.324422401985	-0.004237681265520002	-0.006049988378753797	1.6960133518146696	1.3968170392213437	2.6996286334038846	1.2141986417635005	7.324567419518912	10.850469489350242	0.7817984133226831	0.9524103831891221
ID146840	146840	1	1.0	64.04626252147776	37.19353946892683	0.0	95.0	95	1.557818714005115	1		25402.48631840796	25354.0	15575.0	37879.0	2.0423599E7	3490.3598541402794	-0.9809823262312212	-750.826870739915	0.009248223699044331	8.150109796272152E-4	1.6749203731419398	1.474877324872799	-0.5722775409855582	1.135633686202609	7.6240143678834	10.539761063880672	0.8624462516798757	0.9685990338164246
ID148376	148376	1	1.0	64.08250708182223	37.01695521066812	0.0	107.0	107	1.5689478601339075	1		25428.801226993863	25343.0	15433.0	39238.0	2.0724473E7	3584.9527278860796	-0.9809230754033914	-729.4558932719239	0.003509772744166186	0.005983335862290391	1.7009548891996735	1.467178808685277	-0.710491242204315	1.1593371435918438	7.733336269667264	10.590391489773912	0.8664684018273987	0.9615839243498808
ID137118	137118	1	0.9937382340431213	66.5552973817469	36.539987853807986	0.0	16.0	16	1.5084768612279504	1		25121.840213049283	25245.0	17445.0	33560.0	1.8866502E7	3056.065353320741	-0.9810557363306078	-851.4021825379223	6.912674271116724E-4	-0.003056386695455403	1.581318894064591	1.4497473738494047	-0.23735346024534876	1.0907547912060254	7.148701751431824	10.246398596304223	0.8556468376508083	0.9690721649484535
ID155038	155038	1	1.0	65.53129454816879	33.0229605526172	0.0	160.0	160	1.5094795046495402	1		25824.953519256305	25859.0	17029.0	33813.0	1.944619E7	2978.5059351207337	-0.9809864993956213	-894.6888439285315	-0.004014689670753224	0.006062764059191424	1.620673624817844	1.4396946543286682	-1.4566245586838673	1.1257064961275185	7.158208003760867	10.231263797234153	0.8593213720241426	0.9616858237547894
ID144287	144287	1	0.9885020852088928	66.1053335046606	36.84188655318061	0.0	73.0	73	1.5549023581607586	1		25589.598997493704	25648.0	17600.0	33969.0	2.04205E7	2998.115154375304	-0.9811300729130628	-887.5677873275058	-0.0016962133571703307	0.0023339283562583673	1.6873650096324486	1.4574347622738066	-0.4919098369785536	1.1577636634657444	7.595495610896315	10.364164653930276	0.8885817171603715	0.9655589123867067
ID166303	166303	1	0.9835713505744934	64.48780414253073	34.6255606000127	0.0	247.0	247	1.5348256234594457	1		25669.346598202832	25727.0	17104.0	33129.0	1.9996421E7	2868.5653012311504	-0.9810190283877092	-924.994308510009	0.002383578591526858	-6.64632967879983E-5	1.6859988371892751	1.4175706708555849	-0.6920057877536383	1.189357872487358	7.400617438151173	10.42039824511217	0.8564641414199431	0.9664804469273744
ID164765	164765	1	0.9845050573348999	64.46396852548348	34.39388221065917	0.0	235.0	235	1.5279097341628063	1		25427.029831387812	25482.0	16211.0	32705.0	1.960424E7	2870.951223946126	-0.9810975134592143	-919.3757654070163	-4.925623281126039E-4	0.0011206426200494745	1.6726316714473664	1.4112014958230938	2.608458698557739	1.1852536128951532	7.3340736718479524	10.341409462294395	0.8617785179784175	0.9716624685138536
ID136103	136103	1	0.9871301054954529	66.42316432446255	37.1568350573677	0.0	8.0	8	1.507975289522903	1		25095.798666666662	25205.0	17039.0	32889.0	1.8821849E7	2970.1678151127194	-0.9811162865977453	-877.9769494554191	-0.00570076088331251	0.008975991570830882	1.6200835808139342	1.4219011699033377	-0.4161880281354648	1.1393784709552417	7.143948625267305	10.042420529101516	0.8901667730873574	0.9778789850357843
ID147365	147365	1	1.0	64.07832313424788	37.22887522885401	0.0	99.0	99	1.5636351077811863	1		25358.624844720474	25296.0	15580.0	37893.0	2.0413693E7	3513.2624532692043	-0.9809273200369473	-742.4551242744158	0.014641305650867045	0.004308096020800353	1.6862032931734523	1.4796376635114785	-0.6575938714401177	1.13960554989642	7.681051881857595	10.630481017274354	0.8541314827614195	0.9550827423167852
ID149418	149418	1	0.9968218207359314	64.95020332063883	37.50763042249963	0.0	115.0	115	1.5114827961808879	1		25393.404509283846	25510.0	16403.0	31848.0	1.9146627E7	2993.174027981959	-0.9810913167689824	-880.3737890311526	-0.009911968922548486	0.005333570924682205	1.6489075161666098	1.405033023743755	-0.3133448413443736	1.1735720714756182	7.177220508418923	10.072273967721737	0.8890191031569554	0.9748224661071659
ID141227	141227	1	0.9968408942222595	66.17514916973123	37.09727052615101	0.0	49.0	49	1.5229505852998015	1		25253.617493472597	25377.0	16973.0	32922.0	1.9344271E7	3013.9318616334704	-0.9811112547440357	-870.4329290702946	-0.002901771821115624	3.8914375842590395E-4	1.6106555424058395	1.4468004347882581	-0.23020044591802696	1.113253427133205	7.286542410202772	11.252159079222595	0.7232020260110734	0.9557356608478804
ID136616	136616	1	0.9918856024742126	66.3968758378965	37.018495131393095	0.0	12.0	12	1.5274145438292142	1		25076.18311688313	25155.0	17295.0	33332.0	1.9308661E7	2991.4007898542013	-0.981009100510542	-866.0527104191863	0.002125531170826139	2.587055516189609E-4	1.6315747512937275	1.448104393520288	2.8065184777398837	1.1266969139755387	7.329320545683415	10.59641599320317	0.82026764419799	0.9613466334164589
ID145321	145321	1	0.985447883605957	65.99085995364318	36.72111748995602	0.0	82.0	82	1.531865494140073	1		25610.211139896364	25683.0	17721.0	34137.0	1.9771083E7	3033.6901233812005	-0.9810331741315279	-873.2949996410946	-0.0011731665479985992	0.0024884862629948653	1.6689779993620664	1.4206388284531584	-0.43467954923070573	1.1748080975509507	7.372098681164073	10.133596290538229	0.9021397245645769	0.981024667931689
ID147885	147885	1	1.0	64.12714211483551	37.07935485086368	0.0	103.0	103	1.5655691037062716	1		25316.382716049382	25240.0	14960.0	38539.0	2.050627E7	3535.7996991042132	-0.980954552870567	-737.5673911646029	9.659935572574275E-4	0.002869453736444268	1.687891208370049	1.4672389926973308	2.457090235645815	1.1503860085309465	7.700064386515655	10.675141361340566	0.8490963056092804	0.9648600357355557
ID140722	140722	1	0.9889563918113708	66.24474990272527	36.898088063918934	0.0	45.0	45	1.5475874248930896	1		25407.529784537408	25434.0	17636.0	34073.0	2.0046541E7	3012.698432614143	-0.9811230203992519	-876.6530272235553	-0.0024420986390377183	0.004933547306120985	1.6667825571548216	1.4520337299433135	-0.3754459662529356	1.1478952057263103	7.524198718428578	10.589227380294929	0.843221309268574	0.963481436396835
ID166834	166834	1	0.9847467541694641	64.37799284148895	34.56866460597969	0.0	251.0	251	1.5372880438193415	1		25672.983460559815	25749.0	17018.0	33869.0	2.0178965E7	2867.0564715734267	-0.9809637160299581	-922.8707018355794	0.0038386315605042813	5.773794032828326E-4	1.6846256060296638	1.4277478387329574	2.537672018038723	1.1799181622468224	7.424383068973751	10.365502820383535	0.8683393605830695	0.9732087227414334
ID154036	154036	1	1.0	66.7662771782349	33.566463104925084	0.0	152.0	152	1.545630929262689	1		25781.326582278463	25678.0	15053.0	39187.0	2.0367248E7	3693.9058279594	-0.9810595439170295	-723.0267595893694	0.004863493488128465	-0.0028429503127537447	1.6536508774781178	1.4529977477373919	2.3533464532904795	1.1380959674942257	7.505186213770503	11.044978890291569	0.7731104717992278	0.9552329098608588
ID140218	140218	1	0.9887847304344177	66.22633937467718	36.89981889243966	0.0	41.0	41	1.5407288207238174	1		25423.712294043085	25474.0	17513.0	33921.0	2.0059309E7	2986.290217147165	-0.9809663990479268	-877.5464652477906	-0.005605601220175024	0.002716561468022527	1.650749226781729	1.4520694993451733	-0.4107680597437452	1.136825219127702	7.457654952125355	10.145794488943132	0.9104163060213067	0.9739292364990689
ID142782	142782	1	0.9905479550361633	66.22399422355247	36.559254478509864	0.0	61.0	61	1.565569103706273	1		25382.180246913573	25390.0	17507.0	35389.0	2.0559566E7	3070.3363975581765	-0.9810375296712512	-855.3890095393602	0.009767009483900965	-0.005897782281658924	1.7183464558467512	1.4676782995560578	-0.4639738392020699	1.170792302622799	7.700064386515669	10.749016833607591	0.8374651329688096	0.9683203825463242
ID155580	155580	1	1.0	65.46665369246024	33.234490585749676	0.0	164.0	164	1.597615539084866	1		25819.255041518372	25797.0	16569.0	37233.0	2.1765632E7	3364.375708795907	-0.98109700179313	-796.6186504106923	-0.0024982318667606186	-0.005587072915978636	1.6891705803713322	1.534965020674218	-1.5275727174672273	1.100461937321139	8.018523839538235	10.939752672950148	0.8419557780117503	0.9558073654390934
ID143805	143805	1	0.987007737159729	66.12767093589042	36.83184359236136	0.0	69.0	69	1.539255143848372	1		25502.773657289028	25563.0	17664.0	33922.0	1.9943169E7	3027.8944199488988	-0.9810871690160023	-873.8315860555201	-0.003979249753689369	-0.005968161506427711	1.648491366667352	1.4559823782737522	2.7503206056247542	1.132219312037171	7.443395573631808	10.244044286508704	0.8913290665350423	0.9714640198511167
ID157629	157629	1	1.0	65.37536041050396	34.02635372575027	0.0	180.0	180	1.5470985329444218	1		25555.14772727276	25489.0	14721.0	36347.0	2.0239677E7	3562.787978063246	-0.9810355778686407	-742.1019233106448	0.00189146033573836	-0.005721763566199591	1.6628316198489181	1.4839250129194066	-0.7658606746039833	1.1205631048549676	7.519445592264067	10.189373920885421	0.9101242486336296	0.9759407772979639
ID135616	135616	1	1.0	65.92957713052081	38.05862957650737	0.0	4.0	4	1.485738511205838	1		25121.531506849307	25331.0	16636.0	32373.0	1.8338718E7	3095.2311843769985	-0.9811600486401095	-845.3627251820936	0.011343546834823786	-0.004728027892639882	1.5888714185098807	1.4145845007869735	-0.023315625957058172	1.123207145013922	6.934811074028618	10.334269924197352	0.815990112525114	0.9611330698287218
ID141760	141760	1	1.0	66.05483850204082	37.527986893670224	0.0	53.0	53	1.5119832043376804	1		25228.571049136805	25409.0	15905.0	33324.0	1.8997114E7	3221.3644893847754	-0.9810832846843069	-812.3495230305649	-0.004706342355241812	0.006559607583242412	1.5709703553042795	1.4898934536320323	-0.0665631782961281	1.0544179192643606	7.181973634583439	10.417275739464356	0.8316591131741491	0.9661125319693097
ID138689	138689	1	0.9906063675880432	66.62819801654535	36.297789476220295	0.0	29.0	29	1.5129835241324103	1		25314.629629629606	25408.0	17503.0	33973.0	1.913786E7	3043.811863436223	-0.9810612358554175	-861.6447544875567	-0.0025764360610695453	0.0014466307026386486	1.6042228578680697	1.440682933012939	2.7655639003519283	1.1135155564820327	7.191479886912469	10.599664982408642	0.8043477590969245	0.9569892473118277
ID139719	139719	1	0.9890774488449097	66.59346529120813	36.30197270615444	0.0	37.0	37	1.5204649453449401	1		25316.50982961994	25452.0	17536.0	33805.0	1.9316497E7	3037.4320991246886	-0.9810875731639316	-864.7444121501659	0.001710059464199838	0.022277566839975668	1.6160305387778364	1.468239356651399	-0.3421428031301103	1.1006587798215024	7.262776779380207	10.154670748044209	0.8850766172610565	0.9689283449587826
ID160196	160196	1	0.9843091368675232	64.24124023003867	34.282719882762926	0.0	200.0	200	1.5358110653737858	1		25216.6786171575	25305.0	16045.0	32952.0	1.9694226E7	2904.2808060562597	-0.9809382256871201	-893.6297320948958	-0.008551367257074038	-0.01418362044442851	1.6818995432364738	1.4294793634171405	-0.4257755559187238	1.1765818984724117	7.410123690480198	10.41161701066806	0.8590114501223732	0.965923172242875
ID146373	146373	1	1.0	65.10363289180599	37.04364112890646	0.0	91.0	91	1.505967332188154	1		25537.41522029373	25623.0	16279.0	33209.0	1.9127524E7	3192.61624520178	-0.9810306772228083	-827.3532478015961	4.534101764224656E-5	0.005213623756355494	1.5726606275751256	1.464727014008506	3.0504794005743423	1.0736885525660091	7.124936120609237	9.86497609643793	0.9200231692831303	0.978459530026109
ID142282	142282	1	0.9880958795547485	66.35249943115447	36.7598171216737	0.0	57.0	57	1.5466094864542685	1		25243.29709228826	25314.0	17259.0	34217.0	1.9967448E7	2996.3270636537563	-0.9811489116238499	-876.9712465175521	0.003015365136004706	0.0012356421078710692	1.6881968897661281	1.436685292478972	-0.3738872229354048	1.1750638073653403	7.514692466099547	10.213479241178055	0.9052606754605831	0.9795539033457248
ID156106	156106	1	0.9968616366386414	65.64893018349667	32.9065003987023	0.0	168.0	168	1.547587424893091	1		25898.813131313138	25737.0	18312.0	37510.0	2.051186E7	3097.6804491075404	-0.9809958504023639	-863.1613246932916	-0.005088325810605707	-0.003823219652586987	1.6487111296352468	1.4843697494895898	-0.7201062562043211	1.1107145845583062	7.524198718428591	10.389263827350378	0.875992869475485	0.9628953771289537
ID157130	157130	1	1.0	66.1661429123248	33.81072954654585	0.0	176.0	176	1.5587896201224336	1		25672.54057428217	25571.0	14140.0	36369.0	2.0563705E7	3587.7231109945164	-0.9810272496258589	-739.9982700434315	-0.010401862842604118	-0.027675581007364454	1.6771058257988463	1.4950064896100095	-0.744854693325864	1.1218050473054064	7.63352062021244	10.64179671069085	0.8470417762566869	0.9570917759237192
ID158154	158154	1	0.9885335564613342	63.959259412296475	34.53291511356297	0.0	184.0	184	1.5485647457514042	1		25429.40581542352	25519.0	17490.0	33580.0	2.011466E7	2957.8131989555254	-0.9810643092391037	-890.8647800369039	-0.008218187605773423	0.019446674853415516	1.6835480057305339	1.4659699950924407	-0.1972148015167746	1.1484191432065245	7.533704970757606	10.371465685651794	0.880112528150404	0.968826405867971
ID143310	143310	1	0.9905622601509094	66.25089088409437	36.52766847338311	0.0	65.0	65	1.552467876695575	1		25466.619824341284	25495.0	17598.0	35935.0	2.0296896E7	3079.2291099912595	-0.981036537505436	-855.7104630899536	0.002417176908344055	-0.025596304343107404	1.7063772665175347	1.4587775702484156	-0.5173609147247463	1.1697309454977125	7.571729980073737	10.462552370678173	0.869219963350081	0.9761029411764705
ID158670	158670	1	0.9951496124267578	64.168528693977	34.324379204735784	0.0	188.0	188	1.5363035492938912	1		25476.49871465297	25562.0	16540.0	33107.0	1.9820716E7	2935.64083771414	-0.9809713334438939	-894.7769282983622	0.003090720410097218	0.003446289912460521	1.6708438518207218	1.4433543378057518	-0.4378439692247146	1.1576116883126628	7.414876816644715	10.008267773849626	0.9302420593063737	0.9854706253948196
ID135119	135119	1	0.9892029762268066	65.42199008590991	39.14226243105096	0.0	0.0	0	1.5094795046495397	1		25195.91766268259	25112.0	19162.0	35039.0	1.8972526E7	3084.240571483688	-0.981079558528233	-847.1979412368834	0.090684118578912	0.055496093899535255	1.678659016189716	1.3954497457543664	0.4235051453499521	1.2029519667741595	7.158208003760863	13.009838766353413	0.5314597139478174	0.8551959114139698
ID139218	139218	1	0.9937108755111694	66.6294708170355	36.30253624745228	0.0	33.0	33	1.5229505852998029	1		25278.446475195862	25359.0	17540.0	33659.0	1.936329E7	3037.465366499988	-0.9810163363075498	-860.1322849062649	-0.007486952191259872	-0.003626223015929414	1.6115990637184763	1.4589163908578056	-0.4385972151008924	1.1046548478154374	7.2865424102027845	10.529340988965767	0.8259028794250451	0.9641509433962264
ID156626	156626	1	1.0	65.47606495798958	34.33159615588172	0.0	172.0	172	1.5204649453449408	1		25683.573107049615	25705.0	18784.0	33306.0	1.9673617E7	2690.046388648297	-0.9810878281107818	-990.5859192747549	0.00500608166564393	-0.004698807098925717	1.653664798370628	1.4075596075161971	-1.3994708033406973	1.1748453064014193	7.262776779380213	11.709129370556754	0.6656766931303857	0.9379987722529163
ID138199	138199	1	0.9923266768455505	66.57329384590932	36.368503298499284	0.0	25.0	25	1.51298352413241	1		25309.658278145682	25439.0	17606.0	33669.0	1.9108792E7	3052.310613184343	-0.9810176769727131	-857.0674937202097	0.008966265500320477	0.004181555976142482	1.6210647120736745	1.4439745384730418	2.8941231525662414	1.1226407868575716	7.191479886912467	10.31263750569573	0.8497450228009715	0.9704939063502243
ID172503	172503	1	1.0	62.006603124266604	33.21464837773888	0.0	295.0	295	1.5553887972022726	1		25595.122499999983	25509.0	15528.0	35518.0	2.0476098E7	3251.804920970631	-0.9810142083461436	-813.4096322241961	-7.170095945559554E-4	0.011007347332608835	1.6677576655980675	1.4656371471534977	-0.9770000660215991	1.1379062470114927	7.600248737060832	11.038300499902995	0.7838505080985732	0.9603603603603603
ID159188	159188	1	0.9835612773895264	64.20928578604683	34.307550736692235	0.0	192.0	192	1.5353184234796768	1		25429.632862644386	25511.0	16468.0	32808.0	1.9809684E7	2913.2176084509347	-0.9810365721117352	-903.1617007962334	1.1836665025677009E-4	0.0034146562830126882	1.6824387593906667	1.419508812348137	2.673162985165939	1.1852260054712824	7.405370564315687	10.47856922675439	0.8475253277422033	0.9635126777983923
ID171988	171988	1	0.9874812364578247	62.773044591291374	33.21954196832896	0.0	291.0	291	1.5084768612279502	1		25583.043941411466	25662.0	17147.0	33397.0	1.9212866E7	2842.239538005183	-0.9810647730181772	-932.7144438241581	-0.01046465380111104	0.016795916446079414	1.7011041392932074	1.3788391368740578	2.3350123634810087	1.2337219722017398	7.1487017514318225	10.388714570692933	0.8323642403422317	0.9591836734693876
ID167386	167386	1	0.9842019081115723	64.50851776234342	34.63774756373431	0.0	255.0	255	1.5422010894025269	1		25647.857324840803	25692.0	17653.0	33358.0	2.0133568E7	2821.3274339966133	-0.9810624609798929	-941.8911375358227	-0.008452875722357147	0.010680044700025138	1.7243837716139079	1.409126195721198	-0.5745022562639696	1.2237255803277147	7.471914330618913	10.284877496596835	0.887653564777303	0.9751861042183623
ID153049	153049	1	1.0	63.62952303660306	36.32128744747223	0.0	144.0	144	1.5514930145104664	1		25530.83627204029	25430.0	18369.0	34926.0	2.0271484E7	2782.181122633221	-0.9810131771982921	-948.2703692600302	0.01050685726637255	-0.0019334015448396855	1.6732024724930579	1.4669471199781885	3.0413038520448192	1.1406017638304073	7.562223727744692	10.55294468113616	0.8533202711389996	0.9654126213592235
ID159710	159710	1	0.9888193607330322	64.2213628957632	34.30236814220665	0.0	196.0	196	1.5417104893934832	1		25299.54372623575	25394.0	16693.0	33061.0	1.996134E7	2874.7689643963827	-0.9810027641327441	-908.9072194005599	-0.0022877707312544725	-5.774715752211667E-4	1.6944204204912214	1.4162502137800388	-0.4411813422441011	1.1964131789740269	7.467161204454387	10.730463279388381	0.8149452744726622	0.9573430834856791
ID160732	160732	1	0.9818386435508728	64.24461972041014	34.30645223802854	0.0	204.0	204	1.5451414182672747	1		25147.81486146095	25212.0	15956.0	32517.0	1.9967365E7	2871.643658010774	-0.9810885210451377	-908.6202329242676	-0.0022541621266339287	6.9058103745876E-4	1.7058538230978106	1.4233903619817834	-0.4412079916758408	1.1984441293551784	7.500433087606004	10.21535201398609	0.9032116519492069	0.9795158286778395
ID170972	170972	1	1.0	62.833751169720045	35.164855809000834	0.0	283.0	283	1.5224537819640267	1		25312.498691099445	25265.0	17274.0	33589.0	1.9338749E7	2863.386128216789	-0.9810342564742963	-914.5330322024341	0.005365898174251445	0.002024637431703968	1.5816777413957261	1.4899169633127907	-0.10671818953293558	1.0615878470696165	7.281789284038269	10.408112056590172	0.8447030315634881	0.9623115577889445
ID173020	173020	1	1.0	62.115895789761275	34.92911609825106	0.0	299.0	299	1.481659605743703	1		25459.187845303863	25571.0	16024.0	34552.0	1.8432452E7	2923.697484803442	-0.9811215293227572	-905.1032056546023	0.002920601875961703	-0.004967701315500705	1.6035506253258769	1.3853912498291725	-1.2732889638078173	1.1574713103779202	6.896786064712487	10.088177112294698	0.8515913118697057	0.9731723675385646
ID144861	144861	1	0.9937362670898438	66.12245873694263	36.796587310129084	0.0	78.0	78	1.5412197332169895	1		25624.876590330783	25668.0	17515.0	34332.0	2.0141153E7	3030.3374836815506	-0.9811027511251863	-878.044832096846	-0.006974759582203774	0.004102829185263051	1.6701184658424453	1.4424356359334174	2.780432110011061	1.157846093258568	7.46240807828987	11.037866222536264	0.7696948952034743	0.9567336989640458
ID169445	169445	1	0.9937012195587158	64.16179184040473	35.58137248169697	0.0	271.0	271	1.5288996336732967	1		25535.788387096778	25632.0	16558.0	33062.0	1.9790236E7	3036.984464453624	-0.9809075704990925	-863.9797961988618	0.0018517155067375671	0.0022153486340163063	1.6748801525269492	1.418914874304017	-0.4609095298193935	1.180395091247799	7.343579924176969	10.880216046135024	0.7795476230151716	0.9608208955223878
ID170475	170475	1	0.9936929941177368	64.41033408074387	34.7599304485685	0.0	279.0	279	1.5436719539136774	1		25311.912658227895	25424.0	16708.0	32346.0	1.9996411E7	2964.5604044446936	-0.9810804669554758	-885.5006227408167	-0.001000973986122071	-0.003673998550397306	1.6835928529567996	1.4376052465156963	-1.3737210096980872	1.171109285415659	7.486173709112452	10.35765836362216	0.8768929933314062	0.9686346863468631
ID161774	161774	1	0.9873228669166565	64.22488809262836	34.37061433901709	0.0	212.0	212	1.5338395484309255	1		25092.109536082473	25150.0	15975.0	32623.0	1.9471477E7	2894.9117942302596	-0.9810472796614179	-897.3259311582567	-0.003945365975008845	-0.0033246251840175606	1.6872108269742685	1.423870606525585	-0.44980909120071505	1.184946735498154	7.391111185822134	10.056653652331843	0.9183592668136106	0.979836168872085
ID137712	137712	1	0.9905285239219666	66.65140502948381	36.44671651092757	0.0	21.0	21	1.5139831829954438	1		25202.88624338624	25307.0	17364.0	33580.0	1.9053382E7	3034.9494627335935	-0.9811359181204076	-863.8181268759892	-0.004986257235162318	0.003436036592322445	1.613707280357309	1.4439727280689065	2.822587153862144	1.1175469238365716	7.200986139241498	10.22195726405278	0.866031556492526	0.9717767799871709
ID161268	161268	1	0.9824245572090149	64.23657381194748	34.33442173675041	0.0	208.0	208	1.5279097341628058	1		25128.604890604867	25228.0	16057.0	32900.0	1.9524926E7	2887.6899338838994	-0.9809709235013357	-897.1937453120356	0.00514080348228463	0.005137006988233196	1.678650503022459	1.4067346213542231	2.733662270558882	1.1932957912178703	7.334073671847947	10.698627207132727	0.8051912051351949	0.9577901924270648
ID162292	162292	1	0.9799188375473022	64.2694833194409	34.322449995316674	0.0	216.0	216	1.5402377517644998	1		25273.158365261843	25370.0	16119.0	32895.0	1.9788883E7	2907.0099165973397	-0.9809664298040456	-896.1421161132771	-0.005055575783676647	-0.0011335038496121123	1.6862180201491788	1.4442212923292266	-0.4334067254089009	1.1675620828368083	7.452901825960841	10.29603505612571	0.8834769827836816	0.9763387297633869
ID168949	168949	1	0.9919576048851013	64.1449020334353	35.33953408720905	0.0	267.0	267	1.5417104893934828	1		25621.46378653112	25677.0	18061.0	33400.0	2.0164092E7	2874.1050802578116	-0.9810064232993703	-920.8658918425843	5.889094215868217E-4	0.0027862514982736173	1.6807680020861793	1.4405220887082448	-0.6066323622880984	1.1667769729191515	7.467161204454383	10.215912969125457	0.8991062617701909	0.9751707014276848
ID145913	145913	1	0.9903478026390076	66.0257568069246	36.76446878936126	0.0	87.0	87	1.536795875391866	1		25616.582051282032	25700.0	17532.0	33470.0	1.9980934E7	3013.6176873962995	-0.9810641039037379	-880.7944021430433	0.0157136574935713	0.007285194364678696	1.667111709190832	1.444367192135453	-0.3659325400297249	1.154215990413115	7.419629942809231	10.214226850963627	0.8936780912061398	0.9713752333540756
ID163326	163326	1	0.9769110679626465	64.54829596832334	34.39541816919615	0.0	224.0	224	1.5249361801264976	1		25440.951885565653	25534.0	16730.0	32539.0	1.9564092E7	2865.6892975383316	-0.9811590392469537	-924.6356094687585	7.259202590596489E-4	0.002706818143420399	1.6629534882547141	1.4150319782745768	-0.564016830463371	1.1752055881326733	7.305554914860862	10.371820778849337	0.8534008404404078	0.9734008866371122
ID168964	168964	2	0.979509711265564	30.179066613047638	51.32752459654335	0.0	267.0	267	1.50747355093323	1		24144.211717709746	24260.0	17151.0	31226.0	1.8132303E7	2637.8129186472843	-0.9810939403314706	-949.9671872725532	0.001974307304518028	0.0016643948678360166	1.550972710818634	1.4855590647005563	-0.48097975540462795	1.0440330160357933	7.139195499102796	10.16209822593224	0.8687450877732925	0.9640564826700897
ID162314	162314	2	0.9790517091751099	30.610985168764255	50.8353423759774	0.0	216.0	216	1.4963927397904162	1		23805.35887096775	23855.0	15989.0	32590.0	1.7711187E7	2686.910420147455	-0.9810598173734615	-917.8313060294306	-0.010576311976563677	0.004979135569072649	1.571101806855948	1.4530719673227068	-0.868232335535292	1.0812278002656068	7.034626723483446	9.974456020856868	0.8885307901863629	0.9743252139565501
ID163342	163342	2	0.9820722341537476	30.67848883524434	51.037964836993005	0.0	224.0	224	1.501943364188662	1		24003.178523489925	24101.0	15879.0	32535.0	1.7882368E7	2677.0659536082126	-0.9810792421024637	-929.8336057431496	-5.735946574116368E-4	-0.0010162281748506074	1.5664453093577846	1.4553281403303324	-1.1558535012658917	1.076351968980845	7.086911111293123	9.966265716545323	0.8966065881136145	0.9764243614931236
ID167951	167951	2	0.9746747612953186	30.312544752958164	51.266488838284104	0.0	259.0	259	1.487265216706648	1		24131.051912568248	24329.0	16872.0	31129.0	1.766393E7	2611.2373520860374	-0.981087968013309	-958.8036000598144	-0.006144136584233002	0.0011288670947116552	1.5276047023703703	1.4611809205210473	-0.5944351604024984	1.045458971518487	6.949070452522164	9.964590555146223	0.879463180955742	0.968853545394301
ID169999	169999	2	0.9812873601913452	30.147745682417497	51.29830568324062	0.0	275.0	275	1.505464924390291	1		23950.436582109454	24081.0	16726.0	30964.0	1.7938877E7	2652.968332058628	-0.9811105824044195	-937.8011401420677	0.0037975493603744793	5.787893902145645E-4	1.5923865043421261	1.4534588689069303	-0.5305200094368598	1.0955841533649149	7.120182994444731	10.31372247566061	0.8411435853202279	0.9658284977433919
ID137741	137741	2	1.0	32.32531645985168	63.268248549853716	0.0	21.0	21	1.5441619307404635	1		23589.825477706985	23550.0	15488.0	33839.0	1.8518013E7	2934.0926284647658	-0.9810656553181049	-833.1605479234526	0.00991704202465827	-1.0534372604986504E-4	1.665043798965876	1.4445168176225578	-0.4390251935862735	1.1526648763468674	7.490926835276971	10.764242523748221	0.8124160059916403	0.9539951573849879
ID163857	163857	2	0.9777957201004028	30.72012544463141	51.23612353306248	0.0	228.0	228	1.490821449458178	1		23952.339673913004	24067.0	16150.0	31565.0	1.7628922E7	2713.47300541784	-0.9810942913167771	-916.1576644879273	0.0017037633551995248	-0.01516489381159175	1.5369705744836144	1.4820973130017134	-1.5036741242604617	1.0370240611061938	6.982342335673775	9.904472672183815	0.8944339716000986	0.972847682119205
ID162842	162842	2	0.9886587858200073	30.64543557224717	50.787887534646586	0.0	220.0	220	1.4989182989541787	1		23940.7577388964	23996.0	15833.0	32854.0	1.7787983E7	2712.0489877802634	-0.9810647775117809	-914.7399128653465	-4.6550674682784254E-4	0.0043685872136595945	1.5915239827313294	1.4289921663753309	-0.9713784590366917	1.11373877350795	7.058392354306024	10.241529238161494	0.8456410200907946	0.966167859466493
ID165912	165912	2	0.9968337416648865	30.504404706318244	51.25270884078308	0.0	244.0	244	1.478081329952272	1		24164.95961002786	24339.0	16539.0	32245.0	1.7350441E7	2738.4260293662473	-0.981119666691552	-917.1225657694204	-0.012851492560640422	0.0030470530047033376	1.5585314642083419	1.453723118849622	-0.9452125041582811	1.0720964976065444	6.8635141815608804	9.69595996374251	0.9174338759796901	0.9783197831978319
ID152607	152607	2	1.0	31.785827626482916	63.47264684715721	0.0	140.0	140	1.5159805231554901	1		23817.907773386058	23861.0	14936.0	32138.0	1.8077792E7	3000.298665331968	-0.9811042162262322	-824.3646258381552	0.010823728803387103	8.026412177470199E-5	1.6072275811846062	1.4509597623906	-0.22638491700742738	1.1076996225839781	7.219998643899565	11.16439788902938	0.7279077915556712	0.9417234965902054
ID164383	164383	2	0.9798027873039246	30.69678582038347	51.40738010367956	0.0	232.0	232	1.4892983895174434	1		23962.37295081969	24069.0	16344.0	31481.0	1.7540457E7	2717.6320975736494	-0.9810859790316515	-914.7288119033416	0.004449185148253185	0.004459052533103841	1.5387957677374227	1.4605318349912575	-0.9832602344899619	1.0535859136179895	6.968082957180229	9.856292729974353	0.9013552434913336	0.9832327297116027
ID145949	145949	2	1.0	32.399148790902274	63.463788518650624	0.0	87.0	87	1.528899633673298	1		23973.892487046618	23955.0	16219.0	34693.0	1.8507845E7	2993.163845856192	-0.9811217380419598	-832.5281906597713	-0.009019608889820384	-0.008690516011662028	1.656123779053655	1.433811403838334	-0.23733728104625296	1.1550499421473337	7.343579924176982	10.649459339922892	0.8136967295341695	0.9560643564356435
ID164901	164901	2	0.9923961758613586	30.505492867358125	51.223715514036236	0.0	236.0	236	1.492342954990546	1		23970.84480431849	24101.0	16382.0	32630.0	1.7762396E7	2723.5638082801815	-0.9811310250701606	-915.2810755724789	-0.01357378541375197	0.010501696457897461	1.558668727980072	1.4494558008550829	-0.5185078877736047	1.075347538752517	6.996601714167322	9.87934774326297	0.9008250848853856	0.9709762532981528
ID165413	165413	2	0.9904678463935852	30.503108963590968	51.24852759843984	0.0	240.0	240	1.4831905098260028	1		24085.274348422477	24270.0	16247.0	32480.0	1.7558165E7	2724.697326453602	-0.981078383220088	-916.6610792372863	0.004426791992057317	-0.007215687472660207	1.5122906083197256	1.489224762975428	-1.5047748565185817	1.0154884916755027	6.911045443206035	9.731569997562547	0.9170389688824947	0.9811066126855599
ID168488	168488	2	0.9763339161872864	30.30645054968721	51.25125964301734	0.0	263.0	263	1.4994229003146957	1		24115.904183535757	24369.0	17224.0	30860.0	1.7869885E7	2589.686135682727	-0.9810570362914564	-964.5677633038622	0.012694864465737525	0.008960453513356594	1.575351553686489	1.4801547649643174	2.65519039784276	1.0643154290183072	7.063145480470544	9.926598219444232	0.9007559247312008	0.9776315789473684
ID152111	152111	2	1.0	31.748389171952976	63.53905341335174	0.0	136.0	136	1.5343326651607303	1		23797.34749034746	23786.0	15133.0	32905.0	1.8490539E7	3005.7077837269385	-0.980986465235463	-816.9809768280134	0.0168664713343994	1.719604457901103E-4	1.6302448453724419	1.4699806986078328	-0.23184588760338223	1.1090246606070335	7.395864311986649	11.198976527913159	0.7410408172556884	0.9350961538461545
ID137260	137260	2	0.9968575239181519	32.271809857819875	63.37970311577313	0.0	17.0	17	1.5519805221468546	1		23611.47528517112	23595.0	15864.0	33935.0	1.8629454E7	2938.0707011808154	-0.9811325890645325	-835.807510771943	-0.0649488406191207	0.1229346984314033	1.976078006657027	1.3674095508855602	-0.8423958150044445	1.4451252043524792	7.566976853909223	12.386627934837195	0.6197636266998734	0.8689956331877732
ID150061	150061	2	0.9937037825584412	32.35279573225982	63.70853206719555	0.0	120.0	120	1.5694299458297638	1		23864.111793611803	23835.0	16484.0	34062.0	1.9425387E7	2882.575736522064	-0.9810282183076858	-856.1856109350962	-0.0031932201587589948	-0.0010848972246472993	1.6778781217570868	1.499060394296755	-0.5392501529030629	1.1192865398489962	7.738089395831792	10.743186492629071	0.8425144867373021	0.9644549763033176
ID154672	154672	2	1.0	30.496480298318875	57.57087267743209	0.0	157.0	157	1.5558750841602862	1		24254.294117647063	24215.0	15293.0	34310.0	1.9379181E7	3065.4204194895515	-0.981075013103084	-820.3425091111839	0.0026744624421804588	0.0011639399118761617	1.6398597025079118	1.4769696865544155	2.8144996560877473	1.1102866344762283	7.605001863225352	11.00619445159534	0.7889233786382646	0.9461856889414552
ID166449	166449	2	0.9872157573699951	30.455443374369693	51.24834269352427	0.0	248.0	248	1.4999273319186424	1		24211.257718120814	24436.0	16385.0	32115.0	1.8037387E7	2642.795423135483	-0.9811017434903493	-951.2093450085281	0.006985671533131975	-0.0038691583936367045	1.5501750004142294	1.4962725402639152	-0.5326441712673794	1.0360244933324825	7.0678986066350555	9.91900954900788	0.9027418119261211	0.9821664464993395
ID149559	149559	2	1.0	32.767504782304776	63.61634076780286	0.0	116.0	116	1.568947860133909	1		23846.805896805883	23803.0	15776.0	34829.0	1.94113E7	2977.7182988524387	-0.9810767866183508	-830.3949817331654	-0.002533494174358215	-0.011521707544384027	1.6747094917204979	1.4934194434304904	-0.5969966105813695	1.1213925860464034	7.733336269667279	11.77083316740296	0.7013944909904816	0.955372871403406
ID151605	151605	2	1.0	31.81019614204468	63.6347230775386	0.0	132.0	132	1.5269191929020232	1		23874.604166666697	23885.0	14832.0	32314.0	1.8335696E7	2990.381051200275	-0.9811491054509832	-831.079733091155	-0.006493346440209364	-0.0025117857810921943	1.6217011132348012	1.469638889113189	-0.2075281296867015	1.1034691074440535	7.324567419518911	11.275762482261076	0.7239357212990651	0.940781440781441
ID151096	151096	2	1.0	32.047399001814675	63.80445675854513	0.0	128.0	128	1.512983524132411	1		23938.67368421053	23964.0	15657.0	33301.0	1.8193392E7	2864.153966434694	-0.9810946203396242	-867.4794812384979	-0.009826807050336402	0.026317560930893182	1.6721925705469411	1.384103333938185	-0.3246345259509269	1.2081414223525182	7.191479886912475	11.100391179502765	0.7334180040160898	0.9497802887633395
ID136766	136766	2	1.0	32.38678011931009	63.31140408192222	0.0	13.0	13	1.5587896201224343	1		23466.724223602512	23382.0	15056.0	34451.0	1.8890713E7	2985.5255770327058	-0.9810628954304151	-814.413459516565	0.003594603040738112	-0.0046526690738961304	1.6902396097311843	1.455938536375755	-0.6152425137511542	1.1609278602781345	7.633520620212446	10.744370494777618	0.830945989313717	0.9622528460155787
ID148541	148541	2	1.0	32.31295177765156	63.675010136638086	0.0	108.0	108	1.558304242679522	1		23744.44389027432	23736.0	16261.0	33836.0	1.9043044E7	2883.7850417913874	-0.9810204567296964	-851.180018187329	0.016806781558989577	-0.015512196575167551	1.6871042687967255	1.4898011061790866	-0.5686020336959686	1.132435908256012	7.6287674940479295	10.38270093725185	0.8892902960214246	0.9686179843089927
ID150589	150589	2	0.993701159954071	32.32432418968681	63.694200624168985	0.0	124.0	124	1.560244846473391	1		23929.87236679057	23876.0	16192.0	34045.0	1.9311407E7	2915.080030706967	-0.9810265997521243	-848.8979997564743	0.011408491121501264	-0.0030686030005602012	1.6678451197684052	1.4972959269645687	-0.5378187042226584	1.1139047998010565	7.6477799987059925	10.576653417185256	0.8591098602462535	0.9657863145258103
ID149058	149058	2	0.9957804679870605	32.36847360578338	63.66889720464656	0.0	112.0	112	1.5626672122333012	1		23820.224009900972	23775.0	16266.0	34034.0	1.9246741E7	2897.046081884586	-0.9811259889405075	-854.8324665221357	-7.397511718154167E-5	0.0052872131665372	1.6697964581606795	1.4717144274159792	-0.435333634645207	1.1345927083778682	7.671545629528574	10.991165937406281	0.7980042555272522	0.9590017825311942
ID141377	141377	2	0.9968099594116211	32.25309059080518	63.41831759515427	0.0	50.0	50	1.5621830395765257	1		23671.53283767037	23637.0	15889.0	34123.0	1.9102927E7	2900.9213743137075	-0.981031246006293	-844.0427713614806	-0.001501244401030884	8.791087657061259E-4	1.6761762980710881	1.4663125739997775	-0.5004603403439538	1.1431234566166535	7.666792503364059	11.01936811265	0.7934328747483854	0.9527466036621383
ID147009	147009	2	1.0	32.38069978707045	63.495941988781695	0.0	96.0	96	1.5631512349217656	1		23776.296662546363	23738.0	15994.0	34138.0	1.9235024E7	2900.1823100771435	-0.9810548965076601	-849.0733992643623	-0.004209158784480162	-5.42319127577754E-4	1.6717426792561094	1.4777448013661352	-0.5937061076780676	1.131279688962958	7.676298755693087	10.86549575603094	0.8170763493241487	0.9601664684898927
ID155207	155207	2	1.0	31.350810954017135	56.545005216776204	0.0	161.0	161	1.487265216706647	1		24306.61865569275	24355.0	16084.0	32485.0	1.7719525E7	2838.2679596842445	-0.9811493245375934	-891.4753541446399	0.008202113631894874	0.010089870910187764	1.5574964249848438	1.4422394014169597	-0.6579665083316009	1.0799153201990233	6.949070452522153	10.443590546184424	0.800639303568164	0.9568062827225127
ID145477	145477	2	1.0	31.742834170809182	63.94155006927644	0.0	83.0	83	1.8519979208473958	1		24683.090748898692	24068.0	16196.0	34579.0	2.8015308E7	3276.7834940247863	-0.9804349966492393	-754.9543062508026	0.04787585875031045	-0.06836547540910227	2.518516928356044	1.322159650351867	2.5607801863506343	1.9048508458761313	10.7753370149574	16.21125443200044	0.515237521339902	0.861322188449848
ID154187	154187	2	1.0	30.42809791201825	58.8286228828648	0.0	153.0	153	1.5470985329444213	1		24197.462610899824	24214.0	15463.0	33674.0	1.9091798E7	3018.736713068262	-0.9811295692368657	-833.5259729529981	0.0010200634749524147	0.0027656969883230764	1.6808938034937195	1.4660243377883786	-0.5879057782412864	1.1465660972787735	7.5194455922640655	10.85218956736843	0.8023446154272256	0.9467384799521245
ID166985	166985	2	0.9732913374900818	30.40683847060066	51.28052238355933	0.0	252.0	252	1.493862910864062	1		24203.14518317504	24446.0	17185.0	31163.0	1.7837718E7	2619.5376094488747	-0.9810901329751719	-958.7328241096264	-0.006801729827562478	-0.002592871813764585	1.549536691180412	1.4798838913303085	-0.8559720604247322	1.0470663950450132	7.010861092660871	9.786678690623514	0.9198363463723997	0.9820239680426102
ID136271	136271	2	0.9957860112190247	32.29845087867087	63.34722352636682	0.0	9.0	9	1.551980522146855	1		23520.78993710691	23443.0	15869.0	34051.0	1.8699028E7	2894.3796518715603	-0.9810482848993334	-841.3336637271807	0.009485422504637145	-0.01339011699901095	1.675383859306545	1.465547372601345	-0.6728589954861098	1.1431796000785295	7.566976853909228	10.51307787313182	0.8603447380052895	0.9677811550151978
ID140876	140876	2	1.0	32.25699212182836	63.42509057714429	0.0	46.0	46	1.5485647457514053	1		23766.576292559897	23737.0	16056.0	34040.0	1.8846895E7	2911.427536457554	-0.981101440486331	-847.5705239946253	-0.007161485494841134	-0.006104965261375158	1.7034831962602361	1.4452919613397066	-0.42403027177096353	1.1786429606106716	7.533704970757615	10.792953792819864	0.8127141799132954	0.9571256038647341
ID140365	140365	2	1.0	32.270220224183284	63.40321435652676	0.0	42.0	42	1.5563612191773546	1		23847.151249999988	23814.0	16018.0	34330.0	1.9077721E7	2921.299651771921	-0.9810795383808725	-846.5700208206611	-0.003453349761724602	0.0178877159971448	1.6614467157565955	1.470345859325703	2.6293313760090156	1.129970003464716	7.609754989389867	11.1016876082996	0.7758942493922225	0.9627179795550214
ID155730	155730	2	0.9968183636665344	31.702742963664978	56.35043625435051	0.0	165.0	165	1.5119832043376795	1		24287.18013245033	24351.0	16388.0	32914.0	1.8336821E7	2794.0592822180865	-0.9811087165806934	-902.8739934314407	-0.013848677458815316	-0.007239676117747235	1.5685839489029318	1.4684269447078695	2.0503122917424985	1.0682070051601973	7.181973634583429	10.63500610547407	0.7979546012907902	0.9654952076677314
ID157778	157778	2	0.989713191986084	32.665490969972936	52.468358622161766	0.0	181.0	181	1.4852292606300532	1		24237.780821917808	24249.0	16052.0	33294.0	1.769358E7	2771.19893208121	-0.9810288819130043	-904.5738164837819	-0.006620074375992996	0.0029239789519915384	1.5942123474189733	1.4001255547915352	-0.7077369869116135	1.1386209914983916	6.930057947864095	10.112450157482359	0.8515966454219072	0.9649238914626075
ID143959	143959	2	1.0	32.12755205882089	64.05032906849502	0.0	70.0	70	1.7731174599182984	1		24654.278957528953	23959.0	16093.0	35393.0	2.5541833E7	3493.5605369721534	-0.9802784740793233	-701.5570277162726	-0.01691281382868437	0.026554163729425834	2.296031814423939	1.4538077508168439	-1.0922591722321602	1.5793228596655087	9.876996169863913	13.630654886022448	0.6680382124662918	0.9190623617868207
ID139866	139866	2	0.9937137961387634	32.26454926683241	63.37079999473255	0.0	38.0	38	1.5665352062997344	1		23693.560344827572	23648.0	15997.0	34268.0	1.9239171E7	2873.800592367084	-0.9810547085267978	-853.8776110923275	0.003024773594434222	-3.241389363831897E-4	1.7096168757588635	1.4500711957155903	-0.5410571777024322	1.1789882323089598	7.709570638844701	10.769404190089318	0.8353273519965158	0.9700956937799046
ID135768	135768	2	0.9958007335662842	32.2499739506222	62.97285771417549	0.0	5.0	5	1.567983244081991	1		23596.49815498155	23555.0	15803.0	33820.0	1.9183953E7	2879.6110769925126	-0.9810132870263534	-846.7765466990794	0.012319802859924704	0.013217740837482997	1.6828009810733435	1.45151874554295	-0.684805437260986	1.1593380975895569	7.723830017338249	11.171609287867415	0.7776982015248661	0.9598346131128179
ID157272	157272	2	0.9865419864654541	33.22244665505137	53.40748685737746	0.0	177.0	177	1.5184735038284376	1		24335.013175230568	24315.0	16385.0	32682.0	1.8470275E7	2769.880087482962	-0.9810284383536144	-908.6133821617335	0.013434158291179462	0.007294658232609116	1.6323495756776802	1.4373546542699962	-0.8052736506217338	1.1356623578101663	7.243764274722135	10.926546136885191	0.762444727318031	0.9554858934169282
ID158302	158302	2	0.9906589984893799	31.99258490049018	51.37705488252849	0.0	185.0	185	1.5358110653737849	1		24066.74615384618	24053.0	16715.0	32377.0	1.8772062E7	2739.4042871011225	-0.9810707977692595	-910.6663297076601	-0.0030664727925112027	0.0032720198336836097	1.6066622050528245	1.4826716766231458	2.0007298969591645	1.0836264227506343	7.41012369048019	10.380587722319977	0.8641545792134968	0.9719451371571072
ID146527	146527	2	1.0	32.373403716677196	63.47117215878281	0.0	92.0	92	1.5587896201224345	1		23914.802238805976	23849.0	15956.0	34497.0	1.9227501E7	2945.1047201496144	-0.9810808190451933	-842.1675466549161	0.015492341948613429	-0.0041731921449533185	1.655254451027369	1.4827512770310858	-0.5491509416065333	1.1163399261012181	7.6335206202124475	11.178543824634858	0.7676518122981264	0.9553837001784654
ID153699	153699	2	1.0	30.655213609277727	60.665349584788984	0.0	149.0	149	1.5771232759814067	1		24038.89914945324	24030.0	15639.0	32644.0	1.9784014E7	2855.8193157602514	-0.9810109253607062	-869.728871141076	0.008159426242838002	0.0060612501838665555	1.6351012999121581	1.53866933398547	-0.2951130564941793	1.0626723128853874	7.814139414464049	12.12193829539032	0.6682621773624038	0.9459148446490219
ID148065	148065	2	0.9948636293411255	32.311372201386085	63.578552014416054	0.0	104.0	104	1.5694299458297643	1		23661.595588235316	23637.0	16157.0	34051.0	1.9307862E7	2873.889574096961	-0.9810419593697498	-852.114742449821	0.0028299382411029477	0.006778519687391628	1.6858411776370583	1.4806893550316047	-0.5076979316797161	1.1385515617494764	7.738089395831795	10.782947441120564	0.8363125808100622	0.9587750294464078
ID172646	172646	2	0.9667378067970276	30.152590099222255	51.40493964141056	0.0	296.0	296	1.5159805231554897	1		24052.323684210525	24125.0	17020.0	31293.0	1.8279766E7	2670.083666429964	-0.9810952854573836	-934.9819570252672	-0.008665257386145672	0.0036373663375178214	1.5741241098584708	1.4653975055163118	-0.6079299250806292	1.074195980225755	7.219998643899561	10.310629717464334	0.8534470844967237	0.9675159235668787
ID138858	138858	2	0.9968579411506653	32.31346286250872	63.333138206628256	0.0	30.0	30	1.5587896201224345	1		23720.988819875784	23655.0	16119.0	34335.0	1.9095396E7	2904.422962894228	-0.9810184214997397	-844.2046890055948	-0.0025405264976286063	-0.0016061141690562396	1.6519621420590374	1.4992684236884368	2.603221194296915	1.101845484076127	7.633520620212447	10.461939020864763	0.8764161632602679	0.970392749244713
ID172138	172138	2	0.9758610129356384	30.19473031281984	51.36593514608143	0.0	292.0	292	1.5154814349038885	1		24054.665789473667	24186.0	16889.0	31523.0	1.8281546E7	2657.7520614061173	-0.9810144541386574	-935.3349816199685	-4.990022974035975E-4	-0.018430267424921837	1.5810244252575674	1.491736144122237	-0.7367246818062763	1.0598552776824142	7.215245517735047	10.304087437323139	0.8539686096033723	0.9668789808917193
ID142955	142955	2	1.0	32.31295565218914	63.36929885433296	0.0	62.0	62	1.552955078300757	1		23794.436317780568	23743.0	16069.0	34451.0	1.8868988E7	2940.4650273491075	-0.9811037740048831	-840.2901449737251	0.004220432937791307	-0.0033769930253942483	1.69265376618022	1.4545983148426853	-0.5760803459505137	1.1636571752547922	7.576483106238252	10.701862605460004	0.8313019153653209	0.9579326923076923
ID160360	160360	2	0.9842472076416016	31.204063615969535	50.980586691492235	0.0	201.0	201	1.5069716452922393	1		23789.363515312903	23876.0	16365.0	31726.0	1.7865812E7	2646.9861512697335	-0.9810564550789539	-930.8804224945745	0.0012175537126828601	0.014345104397419782	1.613326168563777	1.4418962766477388	-0.8698667204312879	1.1188919721150783	7.134442372938283	10.237366386247494	0.8554475862814164	0.9753086419753089
ID171624	171624	2	0.9854897856712341	30.19083454662116	51.334488561503505	0.0	288.0	288	1.5109822222985785	1		23994.669749009256	24105.0	17113.0	31160.0	1.8163965E7	2637.3944542279114	-0.9811171399261187	-945.4156165897658	-0.011234474362164838	2.3028352436325208E-4	1.5762349074405968	1.4755814734594084	-0.6229758804936076	1.0682127254859148	7.172467382254406	10.340958346110146	0.8428627647674605	0.9660691421254799
ID156777	156777	2	0.9937590956687927	32.367063281319744	54.600573042458464	0.0	173.0	173	1.5024469495721968	1		24363.42570281122	24398.0	15960.0	32831.0	1.8199479E7	2775.2880565963715	-0.9811142041056462	-912.104407091183	-0.0037804674386738403	0.005587348731914066	1.639757749725004	1.3962855510718015	-0.8437313666088041	1.1743713515235554	7.091664237457636	10.876576896040312	0.7533097007370226	0.9449018366054461
ID159849	159849	2	0.9885181784629822	31.403884908574504	51.05897578290212	0.0	197.0	197	1.5194695508386804	1		23906.91383812009	23901.0	16672.0	32137.0	1.8312696E7	2696.5779607585578	-0.9810302800221862	-916.9845607658123	-8.865475470018947E-4	0.0228412078113164	1.6254873010921944	1.4446586023513561	-0.9293818544379776	1.1251705409475414	7.25327052705117	10.703170937699618	0.7956440452642579	0.9713558243157223
ID171118	171118	2	0.9733210206031799	30.215210938206013	51.32052108939641	0.0	284.0	284	1.5164794471522645	1		23885.989528795802	23957.0	16965.0	31163.0	1.8248896E7	2614.23560843394	-0.9810507275687115	-946.0790638918365	0.0034125642827379176	-0.0036651657195727774	1.5707300641965043	1.4788590636333443	-0.5949530941392774	1.062122891100553	7.22475177006408	10.49980478292688	0.8235127831913677	0.960202147820594
ID143471	143471	2	1.0	32.30565717327463	63.468457836728604	0.0	66.0	66	1.564118830950619	1		23850.75371287128	23827.0	16120.0	34391.0	1.9271409E7	2903.4577719408026	-0.980990204885414	-847.8203261071917	-0.01021053072296492	0.11199416490481412	1.8135284501120663	1.4652134186003787	-0.9648626298694544	1.2377230696156263	7.685805008022126	12.291620347441617	0.6392650344153508	0.8928768636112652
ID141932	141932	2	0.9937034845352173	32.221082714205906	63.46135740041715	0.0	54.0	54	1.558789620122434	1		23627.041249999984	23607.0	15875.0	34393.0	1.8901633E7	2918.9953836226687	-0.9811090132924151	-840.7532409636218	-0.005088673914148576	-0.003465737743597198	1.6700553722236573	1.4732557120785368	-0.5301686221648432	1.1335814675834288	7.633520620212443	11.243380849084323	0.7588237294388764	0.9486119314825749
ID142445	142445	2	0.9968214631080627	32.29613572354571	63.3957677224237	0.0	58.0	58	1.559274846475081	1		23667.557763975157	23643.0	15870.0	34418.0	1.9052384E7	2908.1489450802064	-0.9810635826507291	-843.2689973442606	0.005665752125094833	-0.006604525162536472	1.6958184031898673	1.46924613257328	2.6367773497325953	1.1542098805594692	7.638273746376962	10.745872804896933	0.8312309236489354	0.9605499103407055
ID156269	156269	2	1.0	32.2617314801522	55.86045049789556	0.0	169.0	169	1.5129835241324106	1		24424.273324572943	24448.0	15540.0	32976.0	1.8586872E7	2765.993268617529	-0.9809744322322739	-910.5852064579256	0.01406622789939284	0.011000653785645293	1.630275998363844	1.4323175827741628	-1.0120602462018498	1.1382084657553868	7.19147988691247	10.56491819479959	0.8096472720543839	0.9673913043478255
ID169587	169587	2	0.9857649207115173	30.1272227730317	51.36660203708971	0.0	272.0	272	1.5084768612279507	1		24058.439414114477	24162.0	16969.0	31172.0	1.8067888E7	2673.0886811560244	-0.9809354704435475	-926.1864592925014	-0.006547009339956572	-0.003800229615643079	1.5989037460665319	1.4528320903364582	2.613769982354644	1.100542696366409	7.148701751431826	10.863899132242524	0.7611418352392451	0.9567430025445293
ID135280	135280	2	0.9948678016662598	32.19263356761232	62.965269235380326	0.0	1.0	1	1.5795197570415334	1		23640.036363636333	23592.0	16185.0	33621.0	1.950303E7	2847.1774238105827	-0.9810265716674257	-858.6151832613405	-0.007680433277732739	0.007124738644793904	1.697319944746573	1.4953559175338516	-0.5547263968477578	1.1350608405962652	7.837905045286625	10.757095269205921	0.8511769060795199	0.9654566744730684
ID160881	160881	2	0.9835628271102905	30.907296987750332	50.956251218696245	0.0	205.0	205	1.502950366222133	1		23719.815261044187	23784.0	16040.0	31660.0	1.7718702E7	2688.95021885841	-0.981151011482629	-918.3460066771296	0.004424445333493966	-8.68168872490692E-4	1.577779787020459	1.4478778062328852	-1.0466569241780066	1.08971888389225	7.096417363622155	10.338532211563155	0.834317289359619	0.9619845360824744
ID158838	158838	2	0.988966703414917	31.87608691071422	51.326328324148	0.0	189.0	189	1.5199673295746676	1		24159.60340314137	24167.0	17029.0	32268.0	1.8457937E7	2776.8872436359075	-0.9809985781565503	-898.3463947404306	0.013252583421660524	-0.002540490088915273	1.6150575860543726	1.4506508638817293	2.1559033576138407	1.1133330743227319	7.258023653215687	10.383859611454698	0.8458836438349286	0.9634069400630916
ID169079	169079	2	0.9762524366378784	30.181626504266383	51.35226506258157	0.0	268.0	268	1.497403474616764	1		24106.896644295313	24308.0	16941.0	31197.0	1.7959638E7	2641.373558000722	-0.9810451145990532	-944.7334486057871	0.005433492001765558	0.0018620305488459938	1.558202976230079	1.4590884194631466	-0.5292142258867324	1.0679290956221834	7.04413297581248	9.975917995408366	0.8894707456019876	0.9762845849802376
ID138356	138356	2	1.0	32.28720345951994	63.3752493991567	0.0	26.0	26	1.562667212233301	1		23687.694409937878	23667.0	16029.0	34124.0	1.9068594E7	2898.1277737645964	-0.9810100941605031	-844.4733006581872	0.009553107913717801	0.0024039928064522723	1.6848567788382074	1.4711624257178693	-0.44021621871187167	1.1452554452075974	7.671545629528572	11.022895900555085	0.7934166766424869	0.9624329159212878
ID159348	159348	2	0.9791403412818909	31.679658689075023	51.091030462679505	0.0	193.0	193	1.5259280086411933	1		24018.559014267175	24027.0	17212.0	32612.0	1.8518309E7	2707.099245937791	-0.9810066149082074	-916.5208061373105	0.013141026868638009	-7.906617850523758E-4	1.6489837608183127	1.437137418861007	-1.0192475578758655	1.1474085492292052	7.315061167189879	10.888023752925504	0.7754069811165031	0.9576851275668953
ID167541	167541	2	0.9704288244247437	30.36846989960744	51.25437320592118	0.0	256.0	256	1.4918359588981194	1		24113.476902173923	24356.0	17220.0	30999.0	1.7747519E7	2566.7507461113246	-0.9811013021256989	-975.4120222566535	-0.002697905278057675	-0.014397010599807789	1.5385359858729997	1.4858481673020782	2.349484602733891	1.0354597594359787	6.991848588002808	9.834354192716855	0.908469157134602	0.9780585106382979
ID161402	161402	2	0.9884791374206543	30.574187504584735	50.800926700584604	0.0	209.0	209	1.4999273319186424	1		23678.59170013387	23782.0	15839.0	32094.0	1.7687908E7	2666.1736739397356	-0.981058203670693	-919.9644384042422	-0.008254335789078263	-0.006714332895205794	1.5989623729513882	1.4312687529318606	-0.9934505154938578	1.1171643129049091	7.067898606635055	10.441931258779258	0.8145889508741307	0.9575016097875081
ID153208	153208	2	1.0	31.44264127766141	62.23963649203126	0.0	145.0	145	1.5159805231554895	1		23961.895915678506	23949.0	15096.0	32122.0	1.8187079E7	2983.386360357637	-0.9811034905048955	-834.0170016814088	-0.008741289291453066	0.011538917974817148	1.6426361921216104	1.4397378746427998	-0.26896720924338235	1.140927262561006	7.219998643899559	11.192245161252474	0.7242901028664875	0.9499687304565352
ID170616	170616	2	0.9854450821876526	30.1767935637665	51.33911177076827	0.0	280.0	280	1.5089782662147835	1		23858.295212765945	23983.0	16820.0	31144.0	1.7941438E7	2633.418464190662	-0.9810488357299981	-938.0030661761086	-1.7115576783559885E-4	0.004949405767249014	1.5739467366215902	1.4754239811330099	-0.5806898746626011	1.0667758940809153	7.153454877596342	10.098820074095947	0.8814231175375118	0.965982028241335
ID139391	139391	2	0.9958105683326721	32.32663327035689	63.35977657034883	0.0	34.0	34	1.5534421271063037	1		23686.27659574469	23647.0	15835.0	34280.0	1.8925335E7	2918.0123105380403	-0.9810583752567629	-840.8476089578571	-0.016342544840134397	-0.011160163851284438	1.6521446267073217	1.492185536357951	-0.4867337274267065	1.1071978560653994	7.581236232402775	10.846697532870468	0.8097572294750464	0.9591100420926039
ID161916	161916	2	0.9741899371147156	30.543211877938095	50.8342744581242	0.0	213.0	213	1.4968981925120735	1		23675.186234817793	23761.0	15968.0	31568.0	1.7543313E7	2647.298800843114	-0.9810927586037032	-928.1161671844052	-0.003573586366872737	0.0020992666280068664	1.562148988015099	1.4369528097290725	-1.080745961246616	1.087126158519869	7.039379849647961	10.219858769089939	0.8469435720575234	0.963565387117762
ID137867	137867	2	0.9936976432800293	32.29548508533007	63.344849462801285	0.0	22.0	22	1.5573330339577693	1		23629.525593008733	23602.0	15888.0	34153.0	1.892725E7	2904.764374206052	-0.9811077900961235	-844.9053312892928	-0.0024027957997963924	0.003689356030915658	1.6701068520974478	1.457092553559742	-0.5277137380690943	1.1461913301370612	7.619261241718899	10.743557245134014	0.8295193555050013	0.9604553624925104
ID162955	162955	2	0.9884716272354126	30.68706608886691	50.77828959908875	0.0	221.0	221	1.4903139357585489	1		23983.880434782615	24051.0	16209.0	32535.0	1.7652136E7	2705.723169764232	-0.9810534532755406	-917.9704285371542	-0.003977709185009189	0.01029649656776073	1.57117302774443	1.4380529719337045	-0.7674802341947679	1.0925696468828427	6.977589209509253	9.994723164840998	0.8777558301685808	0.9676994067237964
ID162441	162441	2	0.9778289794921875	30.615524444660966	50.821761899898505	0.0	217.0	217	1.5054649243902907	1		23854.83001328022	23934.0	15927.0	32547.0	1.7962687E7	2676.6460550556203	-0.9810430603743533	-922.433822493883	-0.0022077570775130436	0.0038689271324268914	1.5885512348755928	1.4556311633922399	-0.9162886068295237	1.091314389816712	7.12018299444473	10.694622003465705	0.7822942552717043	0.951715374841169
ID163465	163465	2	0.9796836972236633	30.637337717285945	51.09708557804417	0.0	225.0	225	1.4826803840981626	1		24001.341127922962	24112.0	15965.0	32367.0	1.7448975E7	2700.9528421229948	-0.9810365000781778	-919.4226010798004	9.648957993204352E-4	-0.004457964819619055	1.5539336407694078	1.4539554353818922	1.954831941415248	1.0687629090648543	6.9062923170415225	9.806999876856894	0.9023654960910198	0.9725568942436413
ID146063	146063	2	1.0	32.0058458290414	63.86384552210478	0.0	88.0	88	1.7985337221119244	1		24740.959737827718	24075.0	16221.0	36324.0	2.6423345E7	3522.381665738002	-0.9802152198281654	-695.985735415252	0.004396196363370903	-0.02868775294633412	2.3871907564511137	1.3884279907523642	-0.7244552072010364	1.7193479045013618	10.162183739734864	13.862537299389402	0.6645251951175182	0.9036348267117497
ID170125	170125	2	0.974879264831543	30.15103892840153	51.31024286268577	0.0	276.0	276	1.5014396099017469	1		23928.344504021436	24041.0	16760.0	31041.0	1.7850545E7	2649.966948878979	-0.9810589964079656	-935.3934603691059	-0.012154388714891648	0.0030732471912410498	1.5868241134272274	1.440034410615076	-0.5451120003992548	1.1019348577576378	7.082157985128602	10.368081139760445	0.8279015582011773	0.961910910264687
ID168087	168087	2	0.9786673784255981	30.30761611971452	51.24278264640877	0.0	260.0	260	1.4958871162788403	1		24154.82392473114	24334.0	17195.0	31133.0	1.7971189E7	2595.663397086498	-0.9810288063442111	-962.4376443211687	-0.010187517145311693	0.028667996306618385	1.5476383281166641	1.4783910043787212	-0.9457693466567	1.046839654416758	7.029873597318932	9.766275989617807	0.9261885208551505	0.987316421895861
ID165524	165524	2	0.9903936982154846	30.509844925980605	51.24085156388957	0.0	241.0	241	1.4882821503069779	1		24093.44141689371	24239.0	16341.0	32236.0	1.7684586E7	2707.429197748265	-0.9812050956899336	-929.1619161681928	-0.007990989286981049	0.006317900666842738	1.5296575649634203	1.4584939042657128	-0.6507246144044654	1.048792566420451	6.958576704851196	9.936288704620946	0.8856902819369405	0.9721115537848602
ID163989	163989	2	0.980293333530426	30.82396504354129	51.340687878771476	0.0	229.0	229	1.501943364188662	1		23973.632214765097	24114.0	16370.0	31532.0	1.7860356E7	2698.7368175224387	-0.9810985468472936	-922.190700398781	-0.003168678897921714	0.0018254044510145394	1.5480963872229383	1.47039601516958	-1.0252538289931166	1.0528431601090793	7.086911111293123	9.894820515577392	0.9096011650024564	0.9783464566929131
ID168605	168605	2	0.9724155068397522	30.287132180045134	51.28354301209199	0.0	264.0	264	1.4948753561926613	1		24133.649051490513	24317.0	17372.0	31083.0	1.7810633E7	2590.1451854196703	-0.9811051176990129	-967.6097381579266	0.0039863460501633596	-0.0031203900278493095	1.5389212165642396	1.4776240121891655	2.578839012444016	1.0414836276816182	7.020367344989901	9.918354388101044	0.8967893826047945	0.9691601049868765
ID165026	165026	2	0.9923498034477234	30.524949316361862	51.252809492013654	0.0	237.0	237	1.4796159363492973	1		24032.737931034484	24223.0	16180.0	32295.0	1.7423735E7	2744.049397691457	-0.9810109563241386	-904.9239562321352	0.008364280742471543	-0.018385315350096472	1.5621060822225306	1.4604306302899386	2.101584665586805	1.0696201858710717	6.877773560054422	9.725527304166615	0.9137584841322023	0.98502382573179
ID164515	164515	2	0.984233558177948	30.503225447619123	51.25406813956286	0.0	233.0	233	1.4898062491705737	1		23961.493188010878	24046.0	16068.0	31388.0	1.7587736E7	2692.9327201055225	-0.9811585384210759	-926.708121543272	-0.0020781678742732147	-0.005038891266909484	1.5586059779214867	1.4444939377166373	-1.1903002377903742	1.0789979363881792	6.972836083344742	10.160592323962229	0.8487528922035434	0.9613368283093056
ID166055	166055	2	0.9968284368515015	30.492784964378405	51.27598092872116	0.0	245.0	245	1.5009356865413876	1		24163.19463087248	24335.0	16531.0	32247.0	1.800158E7	2687.857324777161	-0.9810468147853415	-930.6484559395019	-0.013664162866986575	0.0050227199087406965	1.5572847835905237	1.4779010773962478	-0.5816026134716015	1.053713815767787	7.07740485896409	10.406053156109062	0.8213189133014179	0.9606451612903224
ID144554	144554	2	1.0	32.2126015587174	64.21818780871975	0.0	75.0	75	1.8413471034988311	1		24481.97056199826	24019.0	16106.0	35548.0	2.7444289E7	3474.5985076424618	-0.9805268145852426	-709.5683146789715	0.008139498118178328	-0.02808778984318123	2.3710453398370186	1.4268934922266916	-1.3711434624732985	1.6616834772558686	10.651755734680014	15.709059368647509	0.5424137630518147	0.8764176769651942
ID137385	137385	2	1.0	32.0355811055662	63.33655306073986	0.0	18.0	18	1.5014396099017473	1		23615.867647058807	23674.0	14913.0	32205.0	1.7664669E7	2900.9113570281243	-0.981023064684536	-841.6908081823973	0.012055201173893446	-0.007920587475057254	1.659849511319705	1.384800819499884	-0.28451531612013226	1.1986196772465472	7.082157985128608	10.266830813328935	0.8443114206777718	0.9662775616083009
ID149679	149679	2	0.9936796426773071	32.3522119923431	63.65835481761308	0.0	117.0	117	1.5771232759814067	1		23861.06487148103	23849.0	16340.0	33937.0	1.949449E7	2855.7853684304478	-0.9811883991111999	-871.6073856872943	0.0012476490890008355	0.0026463178523913207	1.6748163455443423	1.503325649506123	-0.4052559538949675	1.1140742167836744	7.814139414464049	10.920952060974805	0.8233225641398826	0.9619660620245759
ID150700	150700	2	0.9947564005851746	32.32313511721958	63.711614947529995	0.0	125.0	125	1.5675007134522903	1		23937.952029520286	23895.0	16246.0	34124.0	1.9461555E7	2899.2784916814308	-0.9810417308749252	-854.5074465143355	0.011353601195186374	0.010300996277731884	1.6576388821094243	1.5025620399456636	-0.47307992701948914	1.1032082789535722	7.719076891173731	10.6931663170023	0.8483256287132607	0.9632265717674968
ID150193	150193	2	0.9925493597984314	32.34530194991635	63.70832901170205	0.0	121.0	121	1.5631512349217656	1		23883.359259259276	23841.0	16052.0	33984.0	1.9345521E7	2896.479061266532	-0.9810920721850297	-855.6986455032567	-0.016397391964619524	0.007176881353175762	1.6649858412387382	1.4982194501632882	-0.6307335294651613	1.1113097223889827	7.676298755693087	11.039137994865817	0.7915737946048221	0.9590261282660332
ID152241	152241	2	1.0	31.718977012610186	63.530256153791164	0.0	137.0	137	1.5239437061000318	1		23779.815445026175	23843.0	14979.0	32689.0	1.8167779E7	3012.8898214150754	-0.9811301904389879	-820.7565317896351	0.022183741155779743	-0.013573287787155268	1.6286165459620299	1.4569814453405074	3.081083355590664	1.117801843784915	7.296048662531814	10.418546306011681	0.8446627330774534	0.9599749843652285
ID145590	145590	2	0.996833860874176	32.31318057844146	63.51847029689687	0.0	84.0	84	1.5431818215139874	1		23995.48730964468	23960.0	16113.0	34406.0	1.8908444E7	2937.548141512156	-0.9810591858377739	-846.196340118152	-0.004931561316863083	-0.006674726782151473	1.6611240968753758	1.4568934980206079	-0.4669854699852046	1.1401822433364166	7.481420582947941	10.43477891140542	0.8634305891742188	0.9686153846153847
ID154810	154810	2	1.0	30.524136607474627	57.17384460924789	0.0	158.0	158	1.5269191929020238	1		24261.709677419378	24235.0	15480.0	34195.0	1.8802825E7	3108.535148939617	-0.9809314752370843	-803.0030404250161	-0.014313488751538693	-0.010866488234920965	1.6223741357879136	1.4554702947400577	2.6580840353234807	1.1146734781541277	7.3245674195189165	11.094304011014477	0.7478107776048235	0.9465601965601964
ID166587	166587	2	0.9894030094146729	30.45028631671821	51.25829803066929	0.0	249.0	249	1.4928497788988546	1		24204.47010869561	24399.0	16698.0	31836.0	1.781449E7	2642.0146593707204	-0.9811304663682155	-952.6995219336617	-0.003480669564450814	0.010928914352893603	1.547321409925774	1.4478215660003495	2.27044917328889	1.0687238305202869	7.001354840331838	10.098011542185832	0.8628200478018454	0.9671700590938941
ID151225	151225	2	1.0	31.772501159891114	64.07379336816554	0.0	129.0	129	1.6639500288929803	1		24861.175956284147	24183.0	15481.0	35182.0	2.2747976E7	3741.2227743829026	-0.9801685507049742	-656.8775260674885	0.04257875881410312	0.024703400592125734	1.994718193204113	1.434883181736248	-1.1491674996668622	1.3901606894510041	8.698220881063989	12.060190977392512	0.7515050888149434	0.9360613810741689
ID147138	147138	2	1.0	32.40011276676017	63.53684638689642	0.0	97.0	97	1.554415766892965	1		23733.43554443053	23693.0	15932.0	34151.0	1.8963015E7	2930.6963114955643	-0.9809949709845652	-836.0226258620547	0.0013865480643559067	-9.53033800726372E-4	1.6282974329842546	1.5038469009918156	-0.6831970886006348	1.0827547883433888	7.590742484731801	10.457918785734169	0.8721749170047559	0.969641772920461
ID136899	136899	2	0.9955565929412842	32.34359384794863	63.32939028796944	0.0	14.0	14	1.544651752142392	1		23486.42005076139	23445.0	15822.0	34007.0	1.8507299E7	2924.547618002816	-0.9810104031326612	-829.7475720718121	-0.005437134241355746	0.006068578926317447	1.7001413002112629	1.436288478771755	2.593363519590383	1.1837046145946546	7.495679961441491	10.955236924832532	0.7848331721003206	0.9420549581839912
ID154305	154305	2	1.0	30.300650263553724	58.32538709377425	0.0	154.0	154	1.5392551438483713	1		24191.67984693878	24183.0	15553.0	33848.0	1.8966277E7	3061.6391991462915	-0.981101893376616	-820.4230080531124	0.0034943548481137262	0.011174124648115008	1.6577043945724208	1.4617421217312871	-0.5769280764024028	1.1340607689467386	7.443395573631801	10.80942149888398	0.8005271396869451	0.946795646916566
ID136391	136391	2	1.0	32.38100742144771	63.33105518267826	0.0	10.0	10	1.551980522146855	1		23523.17085427134	23473.0	15452.0	33997.0	1.8724444E7	2958.314304291103	-0.9810260462469836	-822.2506879682342	-0.007455790129153479	0.007383151495425776	1.6496322996239905	1.4668056121157291	-0.397209326812771	1.124642751567163	7.566976853909228	11.121211180903698	0.7688260574635409	0.9515839808726839
ID148677	148677	2	0.994878888130188	32.29880276012931	63.68496529510997	0.0	109.0	109	1.550029571630634	1		23787.303413400743	23771.0	16276.0	34164.0	1.8815757E7	2909.6918805037308	-0.9811052712506589	-848.9911304615164	-0.006405698614715208	0.016868001130512	1.6948914874355905	1.431379312219716	-0.5079899256828337	1.1840966772163501	7.54796434925116	10.947677156768583	0.7913994439433585	0.946929039952296
ID140490	140490	2	1.0	32.26539204477995	63.40112528534153	0.0	43.0	43	1.5578187140051167	1		23828.265586034882	23801.0	15852.0	34507.0	1.9110269E7	2916.762187933996	-0.9810579954522072	-846.2333783909557	0.007952799978697533	0.00876267815436291	1.6822173703801169	1.458111231469963	-0.5002802860441401	1.1536961886537465	7.624014367883417	10.855842555660665	0.8129549841489682	0.9616306954436451
ID141007	141007	2	1.0	32.283432796030496	63.423491711443376	0.0	47.0	47	1.5500295716306343	1		23749.815326633165	23688.0	16122.0	34333.0	1.8904853E7	2914.0047901120965	-0.9809981967497162	-841.5372867447614	-0.004731098002805818	0.0017787861246222661	1.6855888321631887	1.4350275680502744	2.588096805472334	1.1746037983460789	7.5479643492511626	10.741625121400014	0.822052815389634	0.9606775559588628
ID149196	149196	2	0.9900746941566467	32.341601787932106	63.64887580940744	0.0	113.0	113	1.5607296204004135	1		23799.15527950313	23756.0	16255.0	33765.0	1.915832E7	2882.6673687219113	-0.9810796953009625	-856.1959469613554	0.00546189817926329	-0.0043253747386067225	1.661188757383334	1.4828838113683185	-0.4229355004694872	1.1202420207490742	7.652533124870506	10.656564018347021	0.8467996808061184	0.969879518072289
ID135890	135890	2	0.9916448593139648	32.217298191668604	62.97020573365254	0.0	6.0	6	1.563635107781187	1		23588.888198757802	23549.0	16020.0	33865.0	1.8989055E7	2888.128800810655	-0.9810754352968454	-846.8322973919913	-0.004242809837124877	0.020109412246158486	1.6835204681484772	1.4687398450541977	-0.6412044676040944	1.146234626790801	7.6810518818576	10.822644542438729	0.8240693718934625	0.9653524492234169
ID146642	146642	2	0.9949579238891602	32.39837537055355	63.496852271481565	0.0	93.0	93	1.5549023581607588	1		23876.52690863578	23840.0	15972.0	34642.0	1.9077345E7	2944.7784678181906	-0.9810215929733002	-838.2379733758537	0.006957434100845856	-0.0022455613642065513	1.6626965395769906	1.475459995368903	-0.4841245729258576	1.1269004546350128	7.595495610896318	10.774225038492323	0.8222310944275736	0.9580335731414872
ID153811	153811	2	1.0	30.675715431268593	60.031890765258474	0.0	150.0	150	1.6079989694621073	1		24104.627634660417	23998.0	16365.0	32398.0	2.0585352E7	2791.6662454967613	-0.9810621686608788	-894.6088943478239	-0.0010946127157699396	0.0078097013317423684	1.7050370808005284	1.5297981437991355	0.0398007881614606	1.1145503658189835	8.123092615157576	11.212731070246571	0.8119110587975242	0.9639029892837
ID167121	167121	2	0.9805324077606201	30.39771134504522	51.25684923863521	0.0	253.0	253	1.4877737703945169	1		24214.103683492507	24450.0	17037.0	30815.0	1.7748938E7	2626.256179816039	-0.9811435007825443	-959.4730264497447	-0.003101814524992957	-0.002750769917199097	1.510995112417496	1.4863521674631806	-0.2587993523850771	1.0165794792739964	6.953823578686679	10.133938944460503	0.8508969471217719	0.958087753765553
ID157396	157396	2	0.9860571026802063	33.217016182139986	53.109140085951005	0.0	178.0	178	1.499422900314695	1		24277.23489932886	24276.0	16462.0	32707.0	1.808654E7	2653.181085699125	-0.9810257416958332	-946.1890510387118	0.011087884159836631	0.0031416748949893974	1.5776807088452476	1.437661836699182	-0.8046879111171886	1.097393468040818	7.063145480470537	10.558270495720409	0.7962005024383649	0.9580915538362351
ID144090	144090	2	1.0	31.982616603744948	64.03156221189765	0.0	71.0	71	1.8044126712733954	1		24636.873605947938	24022.0	16253.0	35383.0	2.6509276E7	3399.594926459576	-0.9804296170507487	-726.1151811802878	0.04489448755614428	-0.0020577368357378736	2.3755624695233566	1.3759032878222508	-0.8782901592979879	1.726547563734181	10.22872750603808	14.189283873809908	0.6384259308713476	0.8892561983471073
ID155354	155354	2	1.0	31.519824106373797	56.49847859104359	0.0	162.0	162	1.5109822222985778	1		24303.892572944285	24381.0	15945.0	32565.0	1.8325135E7	2810.448497547749	-0.9810232828164009	-894.1048093236798	0.002278006660684483	-0.007941065664640309	1.5676678504730408	1.485861307775709	-0.7395474855321851	1.055056647796956	7.1724673822544	10.705144029716188	0.7864903826849151	0.9460815047021942
ID158426	158426	2	0.9905154705047607	31.96905306150727	51.325978509653325	0.0	186.0	186	1.5169782070562783	1		24140.780263157918	24111.0	17091.0	32320.0	1.8346993E7	2776.8101006463003	-0.9810345163345138	-899.4053843963023	0.018322390382298465	0.012709177019909496	1.6265290161108985	1.432102370648895	-0.8036163085133674	1.1357630916942814	7.229504896228592	10.372678828320483	0.8443773174656336	0.9657142857142861
ID155864	155864	2	1.0	31.596638743412928	56.24706512319739	0.0	166.0	166	1.5034536143079658	1		24333.165775401067	24417.0	16478.0	33214.0	1.8201208E7	2882.710810863289	-0.9810237885830856	-872.765483097386	0.013639434962307627	-0.007868663723447161	1.5821308941947583	1.4907894032799323	-0.9795815297239149	1.0612705528452662	7.101170489786662	10.548819419894672	0.8019219255678977	0.9461684610512983
ID157912	157912	2	0.982187032699585	32.59152972775719	52.12815979479146	0.0	182.0	182	1.5044596054638932	1		24228.498663101585	24199.0	16051.0	33364.0	1.8122917E7	2770.2389090324605	-0.9810245668906828	-904.3310869895398	-0.0011894219239226525	-0.0019333985253821352	1.5999013329319118	1.4336297069488806	-0.878995216022173	1.1159794786457784	7.110676742115691	10.556276331039353	0.8018613840750605	0.952866242038216
ID141529	141529	2	0.9968480467796326	32.23650188285611	63.42363380245384	0.0	51.0	51	1.5426915333931095	1		23656.66032953108	23613.0	16029.0	34171.0	1.8665105E7	2928.326621683326	-0.9810930557314672	-838.4028999348815	-0.005870812593378032	0.003795130292315583	1.6782467362063405	1.4335816673743853	-0.5001459873368332	1.1706669905175762	7.476667456783424	11.566609755825104	0.7022726615903332	0.9351961950059454
ID159961	159961	2	0.9853582978248596	31.341296574351738	51.06337163987866	0.0	198.0	198	1.5169782070562787	1		23901.833551769338	23934.0	16513.0	31629.0	1.8237099E7	2701.404104105114	-0.9810391456691869	-915.5880028680696	0.001222627746043775	9.695084031977443E-5	1.6218477573860453	1.4249786433266536	-0.8699150352431988	1.138155834812931	7.229504896228597	10.090946340187687	0.8921844029151932	0.9737516005121637
ID160478	160478	2	0.9842319488525391	31.152811738989232	50.98536576634672	0.0	202.0	202	1.5074735509332302	1		23775.594414893618	23893.0	16235.0	31602.0	1.7879247E7	2647.686274137048	-0.9811192057631477	-933.2465071323743	0.004648403533006342	0.003853626841298471	1.6030977871210572	1.4467668593535192	-1.051219445503693	1.1080553696380588	7.139195499102797	10.215722106931596	0.8596486743095222	0.9740596627756163
ID139999	139999	2	1.0	32.282529687611095	63.395819525190504	0.0	39.0	39	1.5573330339577693	1		23697.35074626865	23653.0	15967.0	34394.0	1.905267E7	2894.4923275909086	-0.981074159537942	-848.7974217984612	0.0011645284099991834	-0.004341424500613016	1.6737897462765279	1.4678787244636133	2.614999387291788	1.1402779523820388	7.6192612417189	11.106284778590473	0.7762205178696083	0.9490822972172884
ID143587	143587	2	0.996209979057312	32.29995091684375	63.48735815718589	0.0	67.0	67	1.5456309292626902	1		23859.14664981038	23812.0	16069.0	34350.0	1.8872585E7	2918.0344626652477	-0.9810938565301952	-848.5981732241667	-0.0016002779523656334	0.09395090321731214	1.749544914585934	1.4403702378530596	-0.9773111702189943	1.2146494481819576	7.505186213770515	12.279235835324288	0.6255019315504974	0.8936049801924167
ID172775	172775	2	0.9770235419273376	30.11612761092448	51.40945304616513	0.0	297.0	297	1.5099805766980787	1		24086.73941798941	24205.0	16957.0	31196.0	1.8209575E7	2660.787651065011	-0.9810145245994514	-935.517152598973	0.009153403904335932	0.0018575331184832236	1.5646290207507407	1.4779066437157673	-0.48515804434431065	1.0586791983131865	7.162961129925374	10.216830939500204	0.8623231479947487	0.9716312056737587
ID138987	138987	2	1.0	32.33868614398	63.34777748883315	0.0	31.0	31	1.5665352062997344	1		23721.460024600263	23679.0	16075.0	34448.0	1.9285547E7	2891.982646136587	-0.9810101280168912	-847.4755606075015	0.0025299740163088787	-0.002172675714069063	1.700012900270233	1.455723231092537	2.6523335621023945	1.1678132655713367	7.709570638844701	11.024416199655297	0.7971294507099815	0.9603315571343994
ID142571	142571	2	0.9937090873718262	32.297198678455466	63.36135613778076	0.0	59.0	59	1.556361219177355	1		23686.03486924034	23637.0	16137.0	34507.0	1.9019886E7	2901.771160276606	-0.9810976187612107	-847.3345271347953	-0.0011132605592053472	0.020646057246092	1.6761000303224867	1.4527843513227459	-0.5306531328050913	1.1537156418269607	7.609754989389869	11.08320864019697	0.7784836940473624	0.9621394230769235
ID159467	159467	2	0.9852395057678223	31.490683943758658	51.01780197532699	0.0	194.0	194	1.5109822222985785	1		24010.002649006612	24003.0	17045.0	31831.0	1.8127552E7	2712.8226351644043	-0.9810551102546927	-916.647008397761	-0.004893824233233987	0.007530682618655764	1.6106152373367986	1.4282691167860238	-0.8932375249548126	1.1276693015396853	7.172467382254404	10.170898390520952	0.871284152078999	0.96668802049968
ID172267	172267	2	0.9794673919677734	30.170905869849484	51.38497368596449	0.0	293.0	293	1.5039566939989102	1		24057.83534136546	24196.0	17012.0	31391.0	1.7971203E7	2675.2386029606323	-0.9810540368432863	-931.3228574357965	0.00283731148315089	-9.571994304168909E-5	1.570665457363493	1.4514875867874892	-0.543065545508703	1.082107399099275	7.105923615951183	10.249730029611614	0.8499738131351295	0.959563543003851
ID156393	156393	2	1.0	32.13449337309509	55.65845836074993	0.0	170.0	170	1.501943364188661	1		24423.190604026862	24469.0	15184.0	32612.0	1.8195277E7	2830.8139685210635	-0.9810532562213903	-893.4681303770839	-0.01065896234783964	0.014419121123995562	1.6158630771239717	1.424696609601977	-0.8019184785512368	1.134180474799755	7.086911111293115	11.345752807664658	0.6918313135410106	0.943670886075949
ID170735	170735	2	0.9807976484298706	30.186532569241056	51.31863653587628	0.0	281.0	281	1.5184735038284385	1		23849.21073298431	23964.0	16780.0	31218.0	1.8220797E7	2635.4826350447715	-0.9809967093543773	-934.2919083438785	0.008463157424287455	0.010183401075073777	1.592487108964748	1.4638151651719358	-0.49128648611916104	1.0879017698779605	7.243764274722144	10.0105964635042	0.9083521811013322	0.9738019169329075
ID171247	171247	2	0.9779810309410095	30.21200585471509	51.313920301860286	0.0	285.0	285	1.5109822222985785	1		23924.264900662256	24032.0	16850.0	31009.0	1.806282E7	2656.2202406558545	-0.9810557433488423	-932.8689374055994	7.611251779786106E-4	0.0024285728240117073	1.5829046516043912	1.4551731376705734	-0.5754703293261806	1.0877775370003662	7.172467382254404	10.310629717464336	0.8478286046777853	0.9691714836223505
ID156908	156908	2	0.9968134760856628	32.19576783287059	54.31261505437947	0.0	174.0	174	1.49436921927069	1		24358.983783783773	24376.0	15823.0	32923.0	1.8025648E7	2777.4266021234894	-0.9810371326719742	-907.4610858069773	-0.006838038772621051	-0.02008083393627364	1.624567917004891	1.43039489156939	-1.0111138349533202	1.1357478459829087	7.015614218825384	10.201464130606064	0.8471309516910376	0.9584415584415585
ID142061	142061	2	0.9968503713607788	32.2554873467054	63.43800047755186	0.0	55.0	55	1.5612142437998902	1		23607.390062111812	23544.0	16018.0	34018.0	1.9003949E7	2893.285142329821	-0.9810797003486821	-846.1805024804615	0.021392307285846086	3.7047478077029984E-4	1.6893534048990964	1.470490958105614	2.6695890225325405	1.1488363091164027	7.657286251035022	10.583097714353377	0.8591304947627828	0.9594997022036932
ID135409	135409	2	0.9936880469322205	32.227206696443304	62.93846586314353	0.0	2.0	2	1.5650858287746447	1		23634.418002466085	23615.0	16078.0	33993.0	1.9167513E7	2883.707746466957	-0.9810498476309456	-848.5980554383776	0.0017885770727187843	-0.0038861452056869745	1.6651683946124887	1.4771461706970979	-0.6406571760547807	1.1272874869429197	7.695311260351149	10.517694513541008	0.8741680909793733	0.9642644431209051
ID143094	143094	2	1.0	32.336463219302026	63.40879581450268	0.0	63.0	63	1.5446517521423913	1		23797.755696202512	23758.0	16084.0	34191.0	1.8800227E7	2934.6233908192426	-0.9810650701147623	-840.3258717621296	0.013045674461453825	-0.004141479464288302	1.6747693979702463	1.4390287733481912	2.699052092746077	1.1638192571185055	7.495679961441485	10.773924421074115	0.8114710866473585	0.9592457420924575
ID162038	162038	2	0.9842811226844788	30.526702892062804	50.781674864821795	0.0	214.0	214	1.493862910864061	1		23691.934782608696	23809.0	15747.0	32389.0	1.7437264E7	2662.32917841583	-0.9811543451778875	-926.6054951734208	-0.00475755654367053	-0.008688714270893282	1.5695115150460544	1.446781343024171	-0.8729296307460216	1.0848298000341527	7.010861092660862	9.94681354716843	0.8904576557274807	0.9794156706507299
ID171766	171766	2	0.9768309593200684	30.187795754079993	51.35128633058654	0.0	289.0	289	1.5054649243902911	1		24011.221628838444	24114.0	16876.0	31350.0	1.7984405E7	2661.9384193996593	-0.9810734566754823	-935.139647394474	-0.007073526970054153	0.015083155435476718	1.5799130163286463	1.4541477995086407	-0.6068483252276395	1.0864872311208682	7.1201829944447335	10.0022997685558	0.8943371824954691	0.9702072538860105
ID138487	138487	2	0.9968320727348328	32.34305775949393	63.38265966311202	0.0	27.0	27	1.5461202852759852	1		23660.67383059419	23616.0	16054.0	34081.0	1.8715593E7	2923.0777091071063	-0.9810775892680568	-839.3510410712896	-4.969574787481152E-4	-0.009053273970186808	1.6607966508290324	1.458140065254323	-0.5019323006747906	1.1389829347699618	7.509939339935037	10.919863685017704	0.7914288163014432	0.9466746554823252
ID158967	158967	2	0.9853878021240234	31.721628885899786	51.07572336203971	0.0	190.0	190	1.5164794471522638	1		24118.56973684211	24106.0	17204.0	32510.0	1.8330113E7	2709.7285261650195	-0.9810939786778541	-923.7750520654777	-0.014483853774628522	-0.048530779300127676	1.6414941839757573	1.4802638910710322	1.8960454436664689	1.1089199661474336	7.224751770064074	10.045712978964403	0.8996451913782856	0.9812782440284056
ID139508	139508	2	1.0	32.15325642633683	63.40263680911293	0.0	35.0	35	1.55975992187847	1		23695.578553615953	23668.0	15828.0	33812.0	1.9003854E7	2887.7479446273146	-0.9810034193057586	-847.4871335835185	-0.0051189654903449665	0.010640067114610834	1.6746538504712805	1.4715013452229542	-0.5340670797659033	1.1380579813316758	7.643026872541476	10.825660843552452	0.8195329446711667	0.9565734681737058
ID153339	153339	2	0.9803162813186646	30.709131886868622	61.75671069019713	0.0	146.0	146	1.5558750841602862	1		23998.595505618006	23911.0	17980.0	33229.0	1.9222875E7	2818.375871167608	-0.9810352934394141	-880.958426074935	0.0011361295140050016	-0.001943723008116611	1.6319320007638578	1.4973631413616728	0.20232749367699943	1.0898705569043263	7.60500186322535	10.548597730717288	0.8588547601405836	0.9615384615384619
ID161532	161532	2	0.9808897972106934	30.567476862796344	50.83039937188647	0.0	210.0	210	1.5004315939372317	1		23654.487903225796	23708.0	15789.0	31942.0	1.7598939E7	2668.93609945031	-0.9810911246842263	-919.7059984199146	-0.010679949889959012	-0.012111975445625964	1.595332911149175	1.4426367585295998	-1.1452115532507385	1.105845183631124	7.072651732799573	10.09936028880746	0.8713736161028287	0.9725490196078432
ID169218	169218	2	0.969779372215271	30.16172223564048	51.36962811339433	0.0	269.0	269	1.5034536143079662	1		24111.95983935743	24271.0	17081.0	31272.0	1.8011634E7	2627.310955386479	-0.9811648239271963	-956.1440260465264	0.008734614477834064	0.005013779368078675	1.5682240853280889	1.4699703902543368	-0.5341004599446347	1.066840594698477	7.101170489786667	10.165117126416174	0.8636047639925981	0.9688715953307391
ID170242	170242	2	0.9679429531097412	30.158258004731103	51.308239043879475	0.0	277.0	277	1.5104814825259882	1		23902.70993377484	24014.0	17276.0	31078.0	1.8046546E7	2619.4368245519795	-0.9810620446410778	-945.4369983904953	-0.001959076951349413	-0.00807942902869529	1.573036975917678	1.487377467493646	-0.7404272948100683	1.057590968194762	7.167714256089891	9.982069921189852	0.9039602475733142	0.9741602067183466
ID161027	161027	2	0.9846704006195068	30.704902595369866	50.941348832908	0.0	206.0	206	1.4852292606300534	1		23686.389574759927	23867.0	15845.0	31380.0	1.7267378E7	2691.5595665377423	-0.9811161970670238	-914.4413452918062	3.6675309820467604E-4	0.0055186674736755394	1.5585853829673155	1.4399128761581241	-1.177935071340889	1.0824164494770163	6.930057947864099	9.638713401903104	0.937364703008193	0.9791806581598388
ID169729	169729	2	0.9740639328956604	30.1233951177336	51.35511219493597	0.0	273.0	273	1.5059673321881548	1		24010.576564580533	24172.0	16914.0	31150.0	1.8031943E7	2653.512150426935	-0.9810292467933188	-935.8556886396318	0.0017409644011224924	-0.001553094078850607	1.5733916517611564	1.4597027615454619	-0.580289628020476	1.0778849593292037	7.124936120609246	10.563176685555957	0.8024200111569603	0.9553855959209688
ID168710	168710	2	0.9708704352378845	30.21186954649291	51.34494304075369	0.0	265.0	265	1.50747355093323	1		24162.420424403168	24309.0	17088.0	31292.0	1.8218465E7	2632.1607991175197	-0.9811285500574233	-954.5059932736324	1.939070880203866E-4	0.0021627349497042223	1.5796528624009203	1.4621285640459862	-0.5305672456674204	1.0803789086985087	7.1391954991027955	10.247532044973592	0.8543199905251603	0.9715394566623545
ID146183	146183	2	1.0	32.03368323003814	63.57237218350111	0.0	89.0	89	1.715436069698908	1		24720.16855087363	23986.0	16169.0	36255.0	2.4052724E7	3702.648929485237	-0.980311353602624	-664.8398772074283	0.03654408845682943	-0.001151730334979231	2.07243046703507	1.4302095100810224	2.8160674097033933	1.4490397752408075	9.24483038998331	12.767167000829412	0.7127212923356467	0.9248692344270092
ID167687	167687	2	0.9729248881340027	30.34240464733769	51.236749040113615	0.0	257.0	257	1.481659605743703	1		24127.884456671283	24360.0	17186.0	30867.0	1.7540972E7	2615.9349598000463	-0.981059979044054	-955.5147657637092	-0.006287400100175515	-0.0035894236450561257	1.523926180320723	1.4657393855608525	-0.5569040498451137	1.0396979131031576	6.896786064712488	9.688273770202256	0.9233445996567773	0.9751344086021503
ID162570	162570	2	0.977179229259491	30.61741646249842	50.81690707252956	0.0	218.0	218	1.493862910864062	1		23901.991858887377	23936.0	15926.0	32739.0	1.7615768E7	2718.7381373932003	-0.9810567121780287	-910.616396637049	-4.6041564379266E-4	-0.005081969004237155	1.581918858629863	1.449853799786232	-0.9861263731693454	1.091088535177204	7.01086109266087	10.020720899077208	0.8773710377740822	0.9621656881930861
ID152847	152847	2	0.9874234795570374	31.486983707901373	62.62493677603165	0.0	142.0	142	1.5919233041023346	1		23922.06698564593	23799.0	18185.0	33332.0	1.9998848E7	2831.478824436465	-0.9810352079743484	-874.0814209673265	0.02705949506574176	0.014126040317688169	1.6694902002059024	1.4976857410702553	0.09836200936360306	1.11471329026133	7.961486325564037	13.241705545961974	0.5705795010769288	0.9484711211778027
ID137996	137996	2	1.0	32.30789779333231	63.380856145222694	0.0	23.0	23	1.5587896201224347	1		23653.52422360251	23590.0	15821.0	34034.0	1.9041087E7	2887.726076691147	-0.9810492276244521	-848.0739884541629	-0.002964587828043093	-0.006970921083390167	1.654463864186474	1.4760158931707588	2.664345186922213	1.1208984075587258	7.63352062021245	11.597966967264409	0.7131337855445775	0.9570917759237187
ID163084	163084	2	0.9779443144798279	30.690916326126374	50.80174159555319	0.0	222.0	222	1.5084768612279507	1		23989.194960212222	24036.0	15891.0	32468.0	1.8087853E7	2698.205957587909	-0.9811248942912314	-924.2840858959052	0.004924945228721368	0.004824348972901146	1.5916948474449262	1.4606273636599907	-0.8155735235921484	1.0897336904989312	7.148701751431827	9.970561232984643	0.903644963551649	0.9684481648422408
ID163603	163603	2	0.9842490553855896	30.65359478585585	51.07660598914763	0.0	226.0	226	1.5034536143079666	1		23939.82975871314	24074.0	16160.0	32168.0	1.7859113E7	2675.4562798160605	-0.9811123021894133	-929.5930980591282	0.00247712683058008	0.0015533092703038927	1.5581625574258098	1.46829409049506	-1.257281409327494	1.061206040065481	7.101170489786671	10.313958610527772	0.8388591288780055	0.9576923076923081
ID137498	137498	2	1.0	32.109596073452316	63.440093636669644	0.0	19.0	19	1.513483436098517	1		23594.44268774704	23625.0	15105.0	32930.0	1.7908182E7	2833.936845428028	-0.9809856291338604	-859.0733297253321	6.960967968261701E-5	-0.002238110898835402	1.6788565151032873	1.3807010515536038	-0.279747095960815	1.2159449818729338	7.1962330130769905	10.96161833589915	0.7526026237669208	0.944479101684342
ID164123	164123	2	0.9798266291618347	30.865166824461557	51.376495424056095	0.0	230.0	230	1.503956693998911	1		23972.387182910523	24054.0	16449.0	31401.0	1.7955318E7	2686.1454038524503	-0.9811230105646277	-927.6891773552192	-0.0032642675892463504	-0.003019916697034544	1.5487190687428838	1.4813671030750843	1.8476285656714662	1.0454660870543078	7.105923615951191	10.018737662608235	0.8896196949601891	0.9784031413612566
ID168223	168223	2	0.9729122519493103	30.28917293332771	51.248950552025384	0.0	261.0	261	1.489806249170574	1		24145.184678522593	24434.0	17048.0	30554.0	1.765013E7	2593.8098910249046	-0.9811139336844975	-967.1644357594763	0.007794858690857118	-1.787283544667412E-4	1.5460942572437608	1.4594944131262904	-0.6077377286580357	1.0593355091589356	6.9728360833447445	9.849535922778456	0.9032080154583816	0.9760479041916171
ID165661	165661	2	0.9918966293334961	30.51453212008315	51.2339364257151	0.0	242.0	242	1.4918359588981194	1		24136.185034013575	24277.0	16353.0	32255.0	1.7740096E7	2701.9331612158035	-0.9811204747924663	-928.4430968845677	0.004949272672296382	0.0020729997894551695	1.5351372497124074	1.4636933787691275	-0.6487868116828249	1.0488106812393725	6.991848588002807	10.086942236793345	0.8635406997322643	0.9664914586070958
ID144672	144672	2	0.9952313303947449	32.23392997072046	64.84229541884729	0.0	76.0	76	2.1593898312498214	1		23975.532728451024	23928.0	16405.0	33949.0	3.6994247E7	2786.382476645844	-0.9810601453193968	-891.407989084736	0.031126483779996092	-0.004089456199180037	2.923140415703319	1.6086294991396983	1.6165823482153459	1.8171620110576279	14.649134839037822	19.19155110878571	0.49980625472579193	0.8866513233601833
ID165153	165153	2	0.9884511828422546	30.540649011499447	51.24093364187863	0.0	238.0	238	1.4963927397904166	1		24037.21544715447	24195.0	16269.0	32540.0	1.7739465E7	2709.219881692781	-0.9812202091106088	-927.1406649159453	0.008659115864142402	-0.002419966239544536	1.5489999987420013	1.4827824731167911	2.251171816866285	1.0446576128499967	7.03462672348345	10.057248538261133	0.8739620126769115	0.9704918032786882
ID164646	164646	2	0.9904640316963196	30.573924277365176	51.281193185082905	0.0	234.0	234	1.489298389517443	1		23949.92486338797	24065.0	16144.0	31530.0	1.7531345E7	2702.1784222247293	-0.9811816278656099	-924.2457972974006	0.0036219154356575485	0.0014301608134344953	1.5569543597116424	1.4445499851886205	-1.1524655522024592	1.0778127276145066	6.968082957180226	10.076547577223069	0.862381947823346	0.9644736842105264
ID145707	145707	2	1.0	31.853878671045894	63.88904548814439	0.0	85.0	85	1.8094365677838296	1		24614.235892691948	24120.0	16200.0	34565.0	2.6607989E7	3190.789675689749	-0.9804499780868279	-773.7423506146979	0.023299697929328216	0.015522640204545428	2.5160607816795473	1.3116915474637447	-0.6216033672832036	1.9181802204523937	10.285765020012281	14.814928598595	0.5889078415454643	0.8968089515126406
ID150827	150827	2	0.993710458278656	32.336006725288875	63.69274121759474	0.0	126.0	126	1.5694299458297643	1		23909.24417177916	23911.0	16288.0	34202.0	1.9486034E7	2875.0202764822457	-0.9810807266972833	-862.4922951305255	-0.0030689702907297964	0.003684519241024197	1.6646172391669778	1.5066862277772426	2.5764094661580517	1.1048201068531203	7.738089395831796	10.467840353201405	0.8874204360114211	0.9771908763505407
ID152360	152360	2	1.0	31.737401928936382	63.51827287411632	0.0	138.0	138	1.534825623459445	1		23789.708762886614	23795.0	15192.0	32071.0	1.8460814E7	2985.907065118256	-0.9810710084342018	-825.8778129137529	0.014139338698665752	0.0020139819234627696	1.6377630525109093	1.4625190176164584	-0.12522572612404176	1.1198234230007176	7.400617438151165	10.919444541030082	0.7799678919228069	0.9622991347342401
ID150325	150325	2	0.9937365651130676	32.333247534874566	63.73572996185047	0.0	122.0	122	1.572319355969989	1		23875.807361963183	23841.0	16342.0	33894.0	1.9458783E7	2876.019349417841	-0.9810910574893754	-861.466381771199	-0.008253916965476215	0.014410675749267531	1.685827315933659	1.4879795585041151	-0.4842958810960537	1.132964029175537	7.76660815281889	10.587866591433041	0.8706113754397898	0.9755223880597019
ID166197	166197	2	0.9926767349243164	30.48716439949666	51.277939107030726	0.0	246.0	246	1.478081329952272	1		24192.32918395573	24387.0	16192.0	32283.0	1.7491054E7	2726.3929296275855	-0.9811356701798603	-923.0110842337521	-0.0011124984636213349	0.0018223407729774457	1.5044097396539153	1.4739885206029588	-0.5723338413625285	1.020638708257044	6.863514181560881	10.082999709734263	0.8483535665996493	0.9626666666666668
ID151355	151355	2	1.0	31.832188144235637	63.70910611165905	0.0	130.0	130	1.524440023881013	1		23935.880364109245	23976.0	15165.0	32332.0	1.8406692E7	2974.8480097277434	-0.981038507654273	-832.5841884218913	0.016855501871236477	-0.00815967052530047	1.6194685535152666	1.470751590411553	2.8839121195269923	1.101116302761977	7.300801788696326	10.901833726545789	0.7719360334640273	0.9458128078817734
ID137022	137022	2	0.9968584179878235	32.31749148384261	63.29527139305809	0.0	15.0	15	1.5079752895229048	1		23498.02393617023	23456.0	15697.0	34111.0	1.7670514E7	3006.3129657264567	-0.981070595473686	-810.1966713970468	0.006740725609486058	0.010233105706341358	1.6998394089837057	1.3598079122254456	-0.31355368925156746	1.2500584778932258	7.1439486252673206	10.520329627337542	0.8111281835217286	0.9488636363636367
ID166718	166718	2	0.9825573563575745	30.419492440477658	51.26833391374892	0.0	250.0	250	1.4872652167066482	1		24209.67441860463	24438.0	16852.0	31497.0	1.7697272E7	2646.6657189940192	-0.981108956504675	-950.1258734963263	0.008276081426671692	0.005591054023855774	1.535697001156113	1.4530903253931295	-0.712054792426293	1.0568489613614587	6.949070452522165	10.345917709697632	0.8158278734393989	0.9555555555555557
ID147260	147260	2	0.9968498349189758	32.37593715300366	63.50847390274937	0.0	98.0	98	1.5529550783007573	1		23729.38316582917	23689.0	15880.0	33998.0	1.8888589E7	2921.2922819183127	-0.9811027513180196	-843.446127837724	-0.001249772379071624	0.010199461358662364	1.6393650181384278	1.486087886100235	-0.5320732955978186	1.1031413642973835	7.576483106238254	10.558938981926591	0.8539588876608362	0.9701765063907488
ID154940	154940	2	1.0	30.539816241128165	56.840923629680915	0.0	159.0	159	1.5363035492938906	1		24279.656812339363	24279.0	15965.0	33647.0	1.8889573E7	3059.5823184140218	-0.9809925223662416	-819.1276875323078	-0.006724078464589612	-4.1127183121381154E-4	1.6202589095539743	1.470721291377726	-0.377338503978335	1.1016763808703458	7.41487681664471	10.989239792709885	0.7715756339330975	0.9547123623011017
ID154429	154429	2	1.0	29.87329034511948	57.79268497334093	0.0	155.0	155	1.5466094864542679	1		24194.744332493698	24162.0	15353.0	34113.0	1.9210627E7	3050.328710936918	-0.9809978184409505	-818.971839438696	-0.013655323734741782	-0.0050494194778189765	1.6456320098518158	1.4827311709043474	-0.7350258845066467	1.1098653903985252	7.514692466099542	10.872013676020517	0.7989159578960517	0.9605103280680438
ID146759	146759	2	0.9951463937759399	32.40329197726655	63.40167224901099	0.0	94.0	94	1.5194695508386813	1		23839.79947575359	23796.0	15915.0	34568.0	1.8189767E7	3031.825706283355	-0.9811053932238434	-816.5939685168292	0.009176273229822117	0.007118065003914713	1.659197759334861	1.410393525249231	2.8519428372946107	1.1764076689459162	7.253270527051177	11.444608559385685	0.6958920156832479	0.9356223175965666
ID136522	136522	2	1.0	32.385531298913754	63.31158357407535	0.0	11.0	11	1.5650858287746454	1		23501.64858199752	23453.0	15307.0	34300.0	1.9059837E7	2951.2368670590854	-0.9810089796782895	-822.7140998570998	0.0012943272442020482	0.007219035396392925	1.672867539004051	1.4772603112727727	-0.5792202639469671	1.132412159345666	7.695311260351153	11.091455063082567	0.7860659908012952	0.9562906083874783
ID136011	136011	2	0.9937129020690918	32.27301458190926	63.095894204907744	0.0	7.0	7	1.5670180342373203	1		23571.96790123455	23551.0	16132.0	33872.0	1.9093294E7	2892.3905312684456	-0.9810480976583856	-843.7356425579529	0.001338530013860687	0.016703022552075182	1.661853865733341	1.4901184437892063	-0.7100650344576402	1.1152495109767453	7.714323765009216	10.592113133014578	0.8640572219330158	0.9718562874251501
ID149326	149326	2	1.0	32.370970508194645	63.697913627033635	0.0	114.0	114	1.5626672122333012	1		23816.564516129027	23793.0	16166.0	34258.0	1.9196151E7	2893.1558247469643	-0.9810540317137398	-852.537334805736	0.011118124690517947	0.005830105213520129	1.6780652103087994	1.4746332229684953	-0.5056139172675971	1.1379542954625608	7.671545629528573	10.922646715404635	0.8080476333548906	0.9539007092198583
ID141135	141135	2	1.0	32.26997572220616	63.42108681550697	0.0	48.0	48	1.5529550783007577	1		23717.424812030073	23662.0	15999.0	34204.0	1.8926505E7	2920.982199968514	-0.9810131543654421	-839.0553849717666	-0.006872351924976779	0.0117986412533101	1.6627893994318081	1.4689622666061148	2.538986618470993	1.1319483401527466	7.576483106238257	10.8684425761467	0.8060145710555515	0.9637243047158401
ID140626	140626	2	1.0	32.263351183223435	63.40782479074379	0.0	44.0	44	1.5505175393970532	1		23842.030188679262	23822.0	16056.0	34197.0	1.8954414E7	2920.8677498623138	-0.9810888038161435	-846.9361204338052	-0.00719320533876205	0.027619607268520172	1.6783376456496089	1.4571044681755292	-0.5742992877585877	1.1518306904590652	7.5527174754156805	10.723042439006827	0.8254239267801033	0.962447001817081
ID145236	145236	2	1.0	32.46940925850984	63.95263864815077	0.0	81.0	81	1.767134400092109	1		24541.859632139392	23938.0	16412.0	38856.0	2.5351741E7	3821.0748671233177	-0.9805444868523054	-647.4057147712037	0.046391313075277114	0.015092770722729134	2.0987884950644498	1.5285217733345986	1.2118695110184285	1.373083806641345	9.810452403560687	13.822157173045465	0.6452785740979362	0.898172323759791
ID140122	140122	2	1.0	32.25687143088457	63.415833449251025	0.0	40.0	40	1.5456309292626909	1		23836.90736040609	23779.0	16131.0	34331.0	1.8783483E7	2937.194958881158	-0.9810065448066406	-838.3300975069136	0.013180065898286991	-0.0035600087385238323	1.6802422690194228	1.4272060868496177	-0.4412620723417618	1.1772947750863025	7.50518621377052	10.849992749933769	0.8011474232508408	0.9489182692307697
ID155483	155483	2	1.0	31.61068956784733	56.496735923474645	0.0	163.0	163	1.5184735038284374	1		24351.657480314996	24361.0	16147.0	32570.0	1.8555963E7	2783.2190779285675	-0.9810808707496544	-907.4334686220352	-0.001429931312264989	0.012726169296647423	1.5903356001571387	1.457357040295788	-0.7467740377030648	1.091246383819823	7.243764274722134	10.223139748688666	0.8709747765636578	0.9719387755102042
ID155992	155992	2	1.0	31.49719971620235	56.20737886844401	0.0	167.0	167	1.5229505852998029	1		24349.362565445055	24398.0	16387.0	33160.0	1.8602913E7	2934.520431116707	-0.9810581059807405	-859.5116797813201	-0.0013599771671057939	-0.016497573192865357	1.5700194961819833	1.4896018954188752	-0.8055137428513187	1.053985968338537	7.2865424102027845	10.50756621768937	0.8293294541114326	0.9635449402891262
ID160088	160088	2	0.9885426759719849	31.35288255359966	51.079548336453065	0.0	199.0	199	1.5139831829954444	1		23870.49139072848	23867.0	16591.0	31783.0	1.8022221E7	2716.3062058802393	-0.981142766677879	-914.4645217591624	0.011565677155559683	0.011723530294634747	1.5933467691517191	1.4647374112088296	-1.0456051699448439	1.087803695705942	7.200986139241503	10.21744940486079	0.8667958978371371	0.9680511182108625
ID153945	153945	2	1.0	30.82034649275143	59.618492615384255	0.0	151.0	151	1.572319355969988	1		24154.488400488415	24131.0	15654.0	33480.0	1.9782526E7	2962.6441653799598	-0.980980905221938	-841.0446597661339	0.0011946750133888858	-6.283469114736838E-4	1.665354852795121	1.5007476867245648	-0.3131829977336457	1.109683438146633	7.766608152818878	11.195657940935027	0.7786495128293107	0.9561146869514336
ID157533	157533	2	0.9968357682228088	33.09567635151777	52.856644988452686	0.0	179.0	179	1.4963927397904162	1		24266.686909581647	24312.0	15776.0	32901.0	1.7981615E7	2741.685757656011	-0.9810253046287076	-915.2256940872684	-0.0032729216717658797	0.0055555751889164095	1.538206515324496	1.4628535939972553	-0.6991530649445233	1.0515109110279028	7.034626723483446	10.246595481530447	0.8419605417863446	0.9622886866059815
ID158557	158557	2	0.981034517288208	31.985741731164904	51.12747332503863	0.0	187.0	187	1.5154814349038883	1		24144.481627296565	24147.0	16779.0	32335.0	1.8398095E7	2761.269913489376	-0.9810177255031894	-903.7901953965905	0.003006322243068725	0.005284831337070536	1.5851690441710045	1.4806289524698424	-0.8632879589669752	1.0706051921561972	7.215245517735045	10.08116869363143	0.8921527398066331	0.9681122448979597
ID158051	158051	2	0.9853916764259338	32.43267944091829	51.78389003336716	0.0	183.0	183	1.5044596054638937	1		24167.279038718265	24127.0	16436.0	32942.0	1.8101292E7	2761.9745723564256	-0.9810896359064368	-907.9185165760491	-5.237762532523085E-4	0.0025379852259086845	1.5877823481685986	1.4303597364882568	-0.8111762711926431	1.1100580557915014	7.110676742115695	10.147536139256635	0.8677599184287994	0.9657843770174303
ID167270	167270	2	0.9752515554428101	30.40001143476232	51.27419151069805	0.0	254.0	254	1.485738511205838	1		24184.914835164822	24435.0	17242.0	30949.0	1.7606618E7	2626.589099593137	-0.9811584202048561	-958.9682792366972	0.00892238048648046	-0.010940330286587975	1.5438235280558585	1.4924450401892873	2.789192292337292	1.0344257151741112	6.934811074028616	9.771085367270144	0.9127647985122825	0.981830417227456
ID156519	156519	2	1.0	32.24608523848952	55.425544451525084	0.0	171.0	171	1.4898062491705732	1		24422.703804347824	24456.0	15647.0	33330.0	1.797511E7	2817.251821863822	-0.9810106250574839	-895.6969825288653	-0.001993410855487749	0.022805313898461094	1.5938133244528516	1.4063555175335478	-0.7522397138002928	1.1332933277412425	6.9728360833447365	10.608942090288885	0.7785296594458656	0.965766951942067
ID172903	172903	2	0.981671929359436	30.13192377719659	51.415769865606165	0.0	298.0	298	1.5119832043376804	1		24096.1657894737	24199.0	16859.0	31283.0	1.8313086E7	2670.1525117951146	-0.9809759034743494	-930.6709740089293	-0.006034762511452609	0.0021691952480942128	1.6241302827512127	1.4274504910313586	2.541496658573293	1.1377839672588221	7.1819736345834375	10.04612123995938	0.8942456585131101	0.9805321219987022
ID157028	157028	2	0.981349766254425	31.970789560633754	53.8586601294061	0.0	175.0	175	1.5209623983094496	1		24253.50847457633	24246.0	17086.0	32737.0	1.8602441E7	2655.411794043696	-0.9810736805058908	-946.908784407978	-0.006021500082497683	0.002779074178967164	1.6118933229712535	1.441970027036686	-0.9060789621815503	1.117841073495659	7.267529905544713	10.74738913618945	0.7906617763034779	0.9604271356783923
ID141669	141669	2	1.0	32.22855811729712	63.44467849212466	0.0	52.0	52	1.54758742489309	1		23614.447667087057	23576.0	15946.0	34088.0	1.8726257E7	2935.8739694927604	-0.9810369949281756	-832.240033767891	4.08731965486165E-4	-0.0051377257656617156	1.6676584844877085	1.4464648851078805	2.613668743506661	1.1529201307664865	7.524198718428581	10.83564390197622	0.8053055140237566	0.9501800720288116
ID142184	142184	2	0.9957886338233948	32.25992558436725	63.431302773438475	0.0	56.0	56	1.5612142437998906	1		23623.16149068324	23574.0	15863.0	34274.0	1.9016645E7	2893.4426505286538	-0.9810789581697587	-846.665865688273	0.003779688362188302	0.0036986265760902805	1.6523582321913415	1.4805095091507519	2.6655377877164366	1.1160740420635091	7.657286251035025	10.972102758326	0.7992911677085768	0.9589285714285719
ID143720	143720	2	1.0	32.310721356384846	63.47480522563105	0.0	68.0	68	1.5308775124222456	1		23865.51870967738	23823.0	16140.0	34245.0	1.8495777E7	2959.5902536686967	-0.9811182459304149	-838.0082629821418	-0.03675833865767708	0.09224831897825185	1.7637708074352398	1.422301413828932	2.2942550805635404	1.2400822992132512	7.362592428835045	11.320216985675037	0.7219898979076935	0.9079718640093798
ID135529	135529	2	0.9959920644760132	32.19439845068055	62.98620465713411	0.0	3.0	3	1.5568472023958118	1		23615.31499999999	23599.0	15966.0	33756.0	1.8892252E7	2884.5514043400835	-0.981079894067811	-849.0363177627363	-0.008153177603952132	0.007189482413078768	1.66013069995661	1.4797090515223839	-0.6638758064706519	1.1219304891381188	7.614508115554381	10.693268586959466	0.8368175259550759	0.9679758308157101
ID142697	142697	2	1.0	32.296049454046994	63.387980973652226	0.0	60.0	60	1.5446517521423915	1		23726.79695431473	23708.0	15814.0	34215.0	1.8696716E7	2942.6242455435663	-0.9810682211506944	-835.683997620869	-0.011783269308605572	0.0029610127659298133	1.6892115439712445	1.4303298461747667	-0.5400898975443473	1.1809944038354676	7.495679961441486	10.875041986701852	0.7964509135528338	0.9580801944106928
ID171369	171369	2	0.9686908721923828	30.217945176664134	51.32509255254651	0.0	286.0	286	1.495381321804101	1		23948.26422764227	24085.0	16842.0	31315.0	1.7673819E7	2666.272161549023	-0.9810670492747995	-930.8505152462214	-0.008306171326171752	0.002506422868862211	1.587241455093334	1.4456847558967527	-0.5769853337743626	1.0979167129065937	7.025120471154416	10.35402088039848	0.823465800812038	0.9584954604409858
ID139631	139631	2	1.0	32.29698812144797	63.370027756430005	0.0	36.0	36	1.5377800547277043	1		23696.616666666672	23664.0	16023.0	34002.0	1.8483361E7	2938.8233982041615	-0.9809997037886058	-832.6286577629684	6.677142512540409E-4	0.0032928833895649497	1.6461602787855503	1.4412545744184495	-0.6104794716909193	1.1421717634095148	7.429136195138266	10.820744389907995	0.7973222944677143	0.953048780487805
ID159087	159087	2	0.9842254519462585	31.665187212318934	51.07288958976267	0.0	191.0	191	1.5064695724329622	1		24095.39866666665	24164.0	17451.0	32700.0	1.8071549E7	2722.676015119923	-0.9810555758969567	-916.6010475909471	0.010237375928868177	0.00581455978953252	1.6189430597868675	1.4175866942062008	-0.8757293354624629	1.142041658830199	7.12968924677376	10.304012870492246	0.843854712886423	0.9603072983354677
ID160620	160620	2	0.9842469096183777	31.127858047690133	50.99037839615839	0.0	203.0	203	1.5239437061000323	1		23757.92847854358	23818.0	16443.0	31835.0	1.8269847E7	2624.7116203366236	-0.9810142166980051	-935.4137591869063	-4.8102347871838575E-4	0.006277894390425148	1.60776170074922	1.458977149649922	-0.9455051776606921	1.1019786712458097	7.29604866253182	10.393987460889505	0.8486589757406571	0.962382445141066
ID171885	171885	2	0.97762131690979	30.177557115553935	51.35798706058392	0.0	290.0	290	1.5169782070562785	1		24047.48157894736	24143.0	17090.0	31462.0	1.8276086E7	2656.0016904921904	-0.9810992959099739	-939.9531994309896	0.007663380574462181	0.0011374287194635866	1.5994049950683213	1.4393596000022528	-0.6093065030484631	1.1111920850535322	7.229504896228594	10.36571842706402	0.8455116678155284	0.9651015228426394
ID172397	172397	2	0.9762756824493408	30.16299232383929	51.409853858682546	0.0	294.0	294	1.514982182235126	1		24051.285902503278	24183.0	16906.0	31435.0	1.8254926E7	2655.061317598893	-0.9810457709432422	-937.728005417387	0.006296944199575357	0.006264587837106523	1.5831671290599805	1.472560941257661	-0.6368414907095274	1.0751114501976773	7.210492391570532	10.164702743720593	0.8769713825000213	0.9724358974358974
ID143219	143219	2	1.0	32.341041859469755	63.41856750052803	0.0	64.0	64	1.5573330339577691	1		23820.05105853049	23767.0	16014.0	34011.0	1.9127501E7	2925.1473703537613	-0.9811180331593641	-846.2505430485609	-0.00645882112396664	0.002274309951400059	1.6643275315618253	1.4821143692417205	-0.46870567125225904	1.122941364108985	7.619261241718897	10.88645757079552	0.807885028445119	0.9604553624925106
ID146291	146291	2	1.0	32.137109469583606	63.774747822654284	0.0	90.0	90	1.7185202002196964	1		24603.360739979456	23967.0	16120.0	37207.0	2.393907E7	3770.696189495733	-0.9804642206024139	-654.9435890543831	0.03086300196711232	-0.012592228625250565	2.1401774327373344	1.376883432397109	-0.8960147449723594	1.5543635593111578	9.278102273134918	12.826754018764062	0.7086560300653666	0.91214953271028
ID139120	139120	2	0.9937214255332947	32.34491959692696	63.346160236683694	0.0	32.0	32	1.5631512349217658	1		23716.9541511772	23693.0	15883.0	34211.0	1.9139582E7	2889.1688406368166	-0.9810622727568293	-850.5203419464107	0.002917122116422534	-0.002080022050595342	1.6593465972127648	1.4785542333201869	-0.42716268634631177	1.1222764507505398	7.6762987556930895	10.65968505989406	0.8489321585923281	0.9618820726622991
ID138609	138609	2	0.9957888722419739	32.3609560126329	63.335255275636136	0.0	28.0	28	1.5612142437998906	1		23681.503113324998	23615.0	16132.0	34165.0	1.9016247E7	2926.854334041246	-0.981099937199428	-840.0171487236662	0.002359700939905305	0.005609069567041317	1.6981545147222354	1.4483756661504996	2.502726832352278	1.1724544635823655	7.657286251035025	11.24848653288961	0.76049534691877	0.9470899470899471
ID159601	159601	2	0.9885289072990417	31.52358806189857	51.03204298744434	0.0	195.0	195	1.525432174994101	1		23963.759427828343	23970.0	17249.0	32081.0	1.8428131E7	2718.9323771430486	-0.9810617144329055	-913.1501763707911	-0.005148116028981217	-0.005561474328975162	1.6295750673430613	1.441352019630448	-0.9398880324353457	1.130587840547705	7.3103080410253645	10.354295942082807	0.8568491975327958	0.9691241335853813
ID170874	170874	2	0.9763031601905823	30.20254583464312	51.297948286642196	0.0	282.0	282	1.5129835241324106	1		23872.407651715006	24008.0	16936.0	31230.0	1.8095285E7	2639.9597338497897	-0.9810200419926488	-934.7845968973596	-0.001201337505012993	-0.007044401169216075	1.5817256097817154	1.479529541134377	-0.519558423170852	1.0690733546076974	7.191479886912471	10.096810841886985	0.8864611235694003	0.9729903536977493
ID161659	161659	2	0.984589695930481	30.482826124718684	50.76508281804939	0.0	211.0	211	1.4989182989541787	1		23631.0524899058	23693.0	15729.0	31835.0	1.7557872E7	2668.8968962463973	-0.981053188173647	-916.9331529052198	0.0038052469366692747	-0.006347872330915378	1.576514617739807	1.4561481319588956	-0.9614124496486843	1.0826608798508621	7.058392354306023	10.107372102958413	0.86823872193661	0.9649122807017546
ID169339	169339	2	0.9738194346427917	30.145766009767	51.373137118775034	0.0	270.0	270	1.5074735509332298	1		24088.16201859233	24192.0	17324.0	31194.0	1.8138386E7	2616.9531156200264	-0.9810889573858732	-955.0599456032063	-0.0017893373630302888	0.005269330471472398	1.5634106962432632	1.4622758651090584	-0.5122877250781342	1.0691626207799456	7.139195499102794	10.401356516469487	0.8292379586285201	0.9579081632653063
ID168825	168825	2	0.9785304665565491	30.205551303375724	51.33708851249495	0.0	266.0	266	1.50747355093323	1		24146.24399999999	24305.0	17174.0	31192.0	1.8109683E7	2670.670532892007	-0.9810252838291349	-934.8978869082323	-0.006924713174175595	-0.008522981802494781	1.5597876421607217	1.4988547121874003	2.4470738854837606	1.040652992900424	7.1391954991027955	10.040795795585305	0.8898624262199766	0.9778645833333335
ID153470	153470	2	1.0	30.56492227306625	61.245369855132196	0.0	147.0	147	1.5612142437998897	1		24042.091811414397	23971.0	17023.0	33036.0	1.9377926E7	2892.056659326152	-0.981067768448176	-861.5741300054904	-0.022326791495594286	0.003965598517452041	1.6338693318275566	1.4875060501147692	-0.5340531023910531	1.0983950833016745	7.657286251035018	13.759716032399519	0.5082364445837166	0.9317524580682475
ID162174	162174	2	0.9843366742134094	30.511579603248965	50.778056967087224	0.0	215.0	215	1.4928497788988537	1		23758.400815217392	23844.0	16079.0	32477.0	1.7486183E7	2695.45148459312	-0.9810361343315708	-911.9558524570486	-0.004583862903128022	-0.014474493598081643	1.6096720038579981	1.4131774825615278	-1.0262899047276255	1.1390444751074749	7.00135484033183	10.321844259980864	0.8258046976147941	0.9652686762778501
ID170371	170371	2	0.985927164554596	30.164233442794746	51.31975064257955	0.0	278.0	278	1.509479504649539	1		23871.54593874831	23957.0	16670.0	30925.0	1.7927531E7	2632.095517558869	-0.9810474022799285	-938.9233569126061	-0.003140858871274486	-0.013225574127199935	1.5890893031943933	1.4643175131398312	-0.6372812952111645	1.0852081525590873	7.1582080037608575	9.97435397703555	0.9041586148006234	0.9709864603481625
ID138112	138112	2	0.9948640465736389	32.46413979868879	63.35627030819437	0.0	24.0	24	1.5529550783007575	1		23712.031289111397	23653.0	16150.0	34309.0	1.8945913E7	2937.2397891932937	-0.981022281436631	-834.630443752868	-0.005343424307567287	-0.0018500699803979334	1.6727878696528617	1.4503424884463332	-0.4655962201595521	1.15337438086422	7.576483106238256	10.9985979133052	0.7870509952167496	0.9370958259847147
ID152965	152965	2	1.0	31.507837506326336	62.885165911452226	0.0	143.0	143	1.5539290232558887	1		23908.284105131428	23945.0	15388.0	31506.0	1.9102719E7	2831.8262195055104	-0.9809932723721023	-871.506203724644	-0.004524146756490378	-0.0022581527838868203	1.608587401127664	1.5070883654115368	0.05140468775598652	1.0673477667571345	7.585989358567285	11.364231704861318	0.7381454265442801	0.949434860202261
ID161157	161157	2	0.9885395765304565	30.61255511990124	50.77618087761681	0.0	207.0	207	1.4862475872910894	1		23686.63511659808	23797.0	15971.0	31815.0	1.7267557E7	2682.509694722763	-0.9810710565369716	-915.3056743391722	0.007033229626217193	-0.01034433409948983	1.5588761504279227	1.4499121221507196	2.1225311903692603	1.0751521603361534	6.939564200193132	9.845784866545012	0.899583286058034	0.9700996677740865
ID167818	167818	2	0.9727542996406555	30.327286981221775	51.26128652144326	0.0	258.0	258	1.5004315939372321	1		24097.607764390876	24282.0	16871.0	30919.0	1.8000913E7	2591.3990445594027	-0.9812069791604422	-971.0322762870582	0.006659662445837357	7.210115918659743E-4	1.5481759926996808	1.4788752834710517	-0.5459486723699608	1.046860414805212	7.072651732799577	10.138102895739362	0.8647264592241776	0.9643551523007132
ID162703	162703	2	0.9822614192962646	30.614767308510988	50.82110741606335	0.0	219.0	219	1.5124834469334478	1		23951.92866578601	23993.0	16069.0	32616.0	1.813161E7	2677.7590088952197	-0.9810522874898657	-926.2631022325318	0.0023514932065829127	0.004901196122192091	1.5792596761716249	1.4668733625548789	2.3706269313664348	1.0766162345609718	7.186726760747953	9.915817665261883	0.9185100928790333	0.9792746113989639
ID169871	169871	2	0.9729205965995789	30.126343765256422	51.34290312839142	0.0	274.0	274	1.4918359588981187	1		23993.130790190746	24128.0	16929.0	31282.0	1.7610958E7	2684.826467178032	-0.981072671584115	-926.4298870130775	0.00250347966153557	0.0030875908674950626	1.5525110356176892	1.4476832877559098	-0.7123054463689275	1.0724106914463836	6.9918485880028	10.090160336529859	0.8629899618148167	0.963326784544859
ID163212	163212	2	0.9822455048561096	30.700122288000077	50.79694889242969	0.0	223.0	223	1.4999273319186424	1		23996.34139784946	24078.0	16184.0	32613.0	1.7853278E7	2728.165694301797	-0.9810927012019687	-912.8193578615027	0.005075792190711985	0.008530977878514456	1.5762010144174943	1.4463181848935498	-0.8461577853620782	1.0898023898755749	7.067898606635055	10.042622700582951	0.8806551545483781	0.9687296416938109
ID137613	137613	2	1.0	32.32108835423722	63.33776731301536	0.0	20.0	20	1.5412197332169904	1		23598.47261146494	23557.0	15604.0	34141.0	1.8524801E7	2939.63468368901	-0.9810421199679195	-830.841938787338	0.019680423847812	-0.005100264016396423	1.689809611626512	1.4407307225813923	-0.5019108943570298	1.1728837215318342	7.462408078289876	10.843031576222058	0.797604165794798	0.944645006016848
ID163734	163734	2	0.9778174757957458	30.654016913011855	51.16483082909545	0.0	227.0	227	1.4974034746167644	1		23951.025572005365	24048.0	16154.0	32174.0	1.7795612E7	2683.589890706388	-0.9811012103771916	-926.6543821090572	0.002505465056158977	0.006042058016056098	1.5994199237707418	1.4361726325653943	-1.138453683290217	1.1136682927272772	7.044132975812484	9.956266361103518	0.8929854776743673	0.9667318982387477
ID164246	164246	2	0.9668287038803101	30.670378508941216	51.24111729622929	0.0	231.0	231	1.511983204337681	1		23938.97886393663	24067.0	16161.0	32118.0	1.8121807E7	2647.3179973168617	-0.9811165527065703	-939.6558616959761	-0.007343429344633685	0.004926753053865622	1.5813871201997296	1.4744289031707276	-1.072412095832497	1.0725421326175786	7.1819736345834455	9.936211746785625	0.9141384880591766	0.9805321219987023
ID165785	165785	2	0.9918544292449951	30.49881458803182	51.2310263907434	0.0	243.0	243	1.49588711627884	1		24143.013513513542	24304.0	16542.0	32344.0	1.786583E7	2697.6973541711673	-0.9810802748570203	-928.1495711339385	0.008250193698341604	-0.006807481502642751	1.553633300616374	1.4951993040434282	2.0469639716662114	1.0390810752887085	7.0298735973189315	9.848222599364936	0.9108391039270542	0.9775280898876405
ID165279	165279	2	0.9922626614570618	30.509256473361727	51.24425901339933	0.0	239.0	239	1.4872652167066478	1		24052.75819672133	24246.0	16340.0	32251.0	1.7606619E7	2714.01353826963	-0.9810851901000259	-919.3642465502809	0.011404255029052908	-0.008084648405997296	1.5149911282950834	1.4856701174121318	-0.9568968323126734	1.0197358825080398	6.949070452522163	9.945109974932143	0.8829119578309645	0.97272122421823
ID145825	145825	2	0.9949758052825928	32.36538554370681	63.51129647982364	0.0	86.0	86	1.5631512349217658	1		24004.697156983955	23969.0	16336.0	34678.0	1.94198E7	2921.313690232008	-0.9810197677664915	-849.4234955086858	0.018690685997759755	-0.0027362697418469913	1.7194899173567681	1.4341832595868949	2.587622623107128	1.1989331948080706	7.67629875569309	11.17046852247049	0.773070239262314	0.9659090909090908
ID152486	152486	2	1.0	31.787422746417672	63.49745286040391	0.0	139.0	139	1.5189716089767638	1		23838.76570680628	23857.0	15072.0	31893.0	1.8212817E7	2989.8843210113523	-0.9810662434072204	-826.2679709770175	-0.0028280033259782174	-0.008656492728244885	1.592145652973558	1.4760614542223396	2.8926033433763223	1.0786445567148675	7.248517400886659	10.827829355199729	0.7769198977800443	0.9477936606587944
ID168356	168356	2	0.9727194309234619	30.297300963429834	51.2512646562955	0.0	262.0	262	1.502446949572197	1		24140.62096774193	24352.0	17178.0	31128.0	1.7960622E7	2582.857854389143	-0.9810946931088328	-970.0745746216461	0.009607594137621554	9.662828218767587E-4	1.5722808740788194	1.4660628575606214	-0.47148599780808925	1.0724512021912445	7.09166423745764	9.786242643423392	0.9305207672130152	0.9802890932982922
ID151978	151978	2	1.0	31.77060502458484	63.60420115720973	0.0	135.0	135	1.5288996336732974	1		23834.411384217357	23844.0	15178.0	32359.0	1.8424E7	2992.7081803650026	-0.9809473559419934	-820.0880863686202	0.010756384040008202	-0.00291154639480788	1.6209796093429922	1.473830472062665	-0.0917003177362686	1.0998412911590763	7.343579924176974	10.818080865199464	0.7885282243902555	0.9496004917025205
ID164779	164779	2	0.985235869884491	30.58109261999667	51.24516401158974	0.0	235.0	235	1.4933564307983558	1		24002.91847826084	24109.0	16270.0	31936.0	1.7666148E7	2733.802173771532	-0.981084155431042	-910.7674195388677	-0.012451432612391079	0.012761235468129779	1.5426726415592082	1.4758386825550573	-0.9779735378175962	1.04528540943814	7.006107966496356	9.864140132669679	0.9048325660661117	0.9794019933554815
ID149939	149939	2	0.9958065152168274	32.343644190913736	63.717785325524694	0.0	119.0	119	1.5641188309506184	1		23859.18912237332	23801.0	16281.0	33814.0	1.9302084E7	2879.5148531798736	-0.9810860611151485	-859.5902411525599	-7.800342737008606E-4	0.011756283268123686	1.688335239932453	1.488987699877247	2.6129457611915843	1.1338812537347622	7.685805008022119	10.792958196962395	0.8291216128810749	0.9539823008849562
ID150960	150960	2	1.0	32.31979902874589	63.6982481236647	0.0	127.0	127	1.581434327146822	1		23993.03510895884	23961.0	16222.0	34405.0	1.9818247E7	2900.9722173848195	-0.9810184628316434	-854.9041333128033	-0.002259729554517542	-0.011732228501092457	1.6573757784167396	1.5406548392253245	2.6988182377939776	1.0757606027123536	7.856917549944692	10.620679198860708	0.8753011068962732	0.9717813051146384
ID166321	166321	2	0.9906287789344788	30.472016785030878	51.27193231829487	0.0	247.0	247	1.5034536143079664	1		24184.601876675584	24342.0	16719.0	32104.0	1.8041713E7	2675.359276821901	-0.9811070440888765	-938.8653447926155	0.01583902894649232	-0.0014494401423458068	1.5692404918317233	1.471144019642554	-0.390843132217581	1.0666804003410923	7.101170489786669	10.446655577517415	0.8176835312329297	0.9663648124191458
ID151476	151476	2	1.0	31.79634537875232	63.66470756606057	0.0	131.0	131	1.5079752895229035	1		23965.865153538074	24003.0	14801.0	32451.0	1.7950433E7	3031.652722821681	-0.9809656055907462	-814.8137935724277	0.012105703692112448	-0.01204997780724047	1.6219122533253736	1.423658133166679	-0.11784829865714957	1.1392568310748261	7.143948625267308	10.905854026206494	0.7547946721208284	0.9482649842271293
ID155061	155061	2	1.0	31.088991107866565	56.62289296571599	0.0	160.0	160	1.5044596054638937	1		24305.349865951746	24420.0	15838.0	32625.0	1.8131791E7	2844.7220832834946	-0.9811175742943139	-887.882096703864	-3.773192099473978E-4	0.0024771270332315555	1.5618181580686095	1.4635957533103312	-0.7716065769136816	1.0671103373565554	7.110676742115695	10.579225014604829	0.7983863271595693	0.9595894804361766
ID154554	154554	2	1.0	29.875864315530574	57.707691495420555	0.0	156.0	156	1.5490531749531895	1		24140.8759493671	24085.0	15474.0	33767.0	1.9071292E7	3005.420471868922	-0.9810348415993543	-831.0090185867073	0.01673289265133047	-0.005183611461693302	1.6584783153501585	1.47788884434428	-0.7261714741250238	1.1221942175806894	7.538458096922125	10.906097401698009	0.7964410662084255	0.9514097180563884
ID137148	137148	2	0.9957789182662964	32.33759611636548	63.353678995861394	0.0	16.0	16	1.5495414501977685	1		23564.676729559724	23507.0	15799.0	34159.0	1.8733918E7	2934.654324607313	-0.9810735971657081	-832.4689384619122	-3.34328960652088E-4	0.02952905226866679	1.6830052731364604	1.4473175243054788	-0.4905620690402391	1.1628445347154077	7.543211223086647	11.254869948900255	0.7483162406923834	0.9418397626112759
ID150460	150460	2	0.9968411326408386	32.32338181631523	63.715555210960105	0.0	123.0	123	1.5650858287746452	1		23910.964197530855	23860.0	16089.0	34253.0	1.9367881E7	2905.536831092963	-0.9810589565266498	-852.495128553336	-0.001103059896947946	0.003705410714480556	1.678949800082479	1.4872556023945156	-0.5540792575352484	1.1288912258117108	7.6953112603511515	10.742064860205852	0.8380318301058084	0.961972667855021
ID148930	148930	2	0.995144248008728	32.36712657643833	63.62550620176864	0.0	111.0	111	1.5412197332169901	1		23800.72611464971	23788.0	16438.0	33843.0	1.868357E7	2935.3347204474994	-0.9811245600100778	-842.9263578690527	0.002112696796666992	0.006681533702713955	1.626343894018817	1.4736695380091926	-0.3621373914226853	1.1036014873564362	7.462408078289875	10.520054205660234	0.8473306251287488	0.9602446483180428
ID147395	147395	2	0.9943723082542419	32.37193776618461	63.50596961748547	0.0	99.0	99	1.5583042426795224	1		23729.622499999983	23689.0	16007.0	34206.0	1.8983698E7	2922.9808575940206	-0.9811691976401462	-845.9991648250984	0.0159180706136185	0.001770860732074269	1.6621899956362414	1.4876795633545565	-0.5163228201334438	1.117303777359274	7.628767494047933	10.739404054242561	0.8311968298052158	0.9605026929982047
ID146880	146880	2	1.0	32.385911012588004	63.495556350521696	0.0	95.0	95	1.5612142437998904	1		23772.795539033443	23740.0	15760.0	34582.0	1.9184646E7	2934.3807086006004	-0.9810196433514078	-837.4658891148978	0.0011902081367891773	0.007024888897983911	1.675961728004187	1.4606471713651326	-0.628889119450424	1.1474103814118366	7.657286251035024	11.1291223368573	0.7768960506820888	0.9515652687536917
ID166848	166848	2	0.97467041015625	30.43419591676397	51.26260521291008	0.0	251.0	251	1.4826803840981624	1		24197.480716253434	24469.0	17281.0	31440.0	1.7567371E7	2611.72168851283	-0.9811669261002931	-965.3725423602093	-0.0025674068148670423	0.007954143750738265	1.5249257067271933	1.46054992133978	-0.5146825816110634	1.0440764019406887	6.90629231704152	9.754209147874704	0.912159306823784	0.9844173441734417
ID136134	136134	2	1.0	32.3302166422984	63.30563947537065	0.0	8.0	8	1.5466094864542688	1		23525.589646464647	23486.0	15582.0	33932.0	1.8632267E7	2909.461725870405	-0.981078426195282	-838.5024469760987	0.011522248166439812	0.020028093692115514	1.680999995542904	1.4322787533872163	2.613724568049237	1.1736542147033064	7.51469246609955	11.049864751784874	0.7734053132827048	0.959344660194175
ID136650	136650	2	1.0	32.37170693270766	63.33005352813714	0.0	12.0	12	1.5480761624466897	1		23468.75631313132	23429.0	15364.0	34046.0	1.8587255E7	2962.6046327211857	-0.9811030711458698	-822.564155929792	0.003094938527982248	0.01602535651638488	1.671512179266002	1.4581079195223683	-0.5077766241446142	1.1463569718581177	7.528951844593097	10.666357436752644	0.8315954744546277	0.9611650485436894
ID145354	145354	2	1.0	31.866845350458814	64.02917754330244	0.0	82.0	82	1.8235957809998429	1		24669.582116788344	24084.0	16278.0	35212.0	2.7037862E7	3320.6854632382883	-0.9804342415396373	-744.5362204372551	0.03537731633672763	-0.04492314628358035	2.494736786864327	1.3112302311101316	-0.8453223458094002	1.902592487325585	10.447371309605813	15.220923578810337	0.5666760830442491	0.869806094182826
ID141257	141257	2	0.9949649572372437	32.2810496500006	63.401131441001496	0.0	49.0	49	1.5573330339577693	1		23673.06499999999	23626.0	16138.0	34230.0	1.8938452E7	2900.4370488976783	-0.9811353242826282	-848.9861594697344	0.013503123125688906	0.013488837017127909	1.6853315184108755	1.4561858535471164	-0.5528080251676033	1.1573601778272906	7.6192612417189	11.15692313238204	0.7691903846124362	0.9570149253731345
ID149453	149453	2	0.9945939779281616	32.352907189037296	63.686136833809265	0.0	115.0	115	1.5616987168119556	1		23828.818858560797	23798.0	16486.0	33823.0	1.9206028E7	2886.3264570793895	-0.9810397952767083	-854.3398488030089	-0.0028865581793018438	0.0016781715814063554	1.668176665719862	1.4923827354262629	-0.4518713051471915	1.11779413291282	7.662039377199542	10.677387120813606	0.844547860245383	0.9699157641395916
ID140755	140755	2	0.9957678318023682	32.27263723415653	63.4256237002411	0.0	45.0	45	1.5485647457514051	1		23809.35687263558	23766.0	16057.0	34452.0	1.888082E7	2935.9338674855726	-0.9810628132230786	-840.2581685164224	-0.0022572732059060224	0.007717425318130915	1.6820870959532184	1.4376245494675428	-0.5271832578303255	1.1700461685745545	7.533704970757613	11.029061091456697	0.7782898882616877	0.9565479782739894
ID154070	154070	2	1.0	30.707655134971272	59.1914741673102	0.0	152.0	152	1.556847202395812	1		24186.016169154227	24141.0	15399.0	33920.0	1.9445557E7	3007.101103564824	-0.9810511823332113	-832.8290264904788	9.271440730669833E-4	-0.002112117749946172	1.6593648315264236	1.4702435472064923	-0.5101678225744019	1.1286326232679391	7.614508115554385	10.643991838930011	0.8445836155880276	0.9552772808586766
ID160214	160214	2	0.9884464740753174	31.30540637728503	51.109879142315826	0.0	200.0	200	1.523447226625674	1		23839.395045632336	23864.0	16837.0	31824.0	1.8284816E7	2704.260288742648	-0.9810532527439211	-912.9240655288721	0.0013877363614964566	0.015308051193266113	1.5905461666114802	1.4604412359742138	-1.008623680941816	1.0890860429248819	7.291295536367305	10.537961966080834	0.8250899784975424	0.9758269720101783
ID147927	147927	2	0.9955018758773804	32.34381132349335	63.59963892543592	0.0	103.0	103	1.5407288207238181	1		23660.03811944092	23622.0	15960.0	33927.0	1.862045E7	2928.8080795765522	-0.9811393994180183	-840.4845212988723	0.011408737409841545	0.008988439274611314	1.657945487945575	1.442054755003607	-0.4386403660591908	1.149710496215817	7.457654952125362	11.166278695757685	0.7516146276589242	0.9468919734459872
ID157652	157652	2	0.9813292026519775	32.97467393077628	52.56983756675779	0.0	180.0	180	1.4928497788988542	1		24270.510840108385	24301.0	15989.0	32905.0	1.7911637E7	2742.112014813021	-0.9809728612840847	-912.6562446553214	-0.0023230763468275717	-0.0037293863866233942	1.582286950871471	1.4338667420476174	-0.74383430774792	1.1035104619358864	7.001354840331833	10.055210809659153	0.8701809926827119	0.9703557312252968
ID157146	157146	2	0.9892265796661377	32.91394285842445	53.70576968757011	0.0	176.0	176	1.556847202395811	1		24353.327067669175	24293.0	16743.0	33665.0	1.9433955E7	2698.6818645994304	-0.9810495491484496	-934.3465843260431	0.007573046791336293	0.004431669630846791	1.7359310963661092	1.4230295597512221	-0.9022025277477822	1.2198840737149474	7.614508115554375	10.56768485160166	0.8568247664979484	0.9650602409638553
ID155611	155611	2	0.995488166809082	31.781150573407366	56.39334193528417	0.0	164.0	164	1.494369219270689	1		24362.63401360547	24424.0	16322.0	33233.0	1.7906536E7	2812.2798867665697	-0.9810399276184927	-896.483680645498	-0.004691667315535598	0.014013553430200283	1.5761818594175043	1.4304379857650333	-0.8781987523437633	1.1018875862517896	7.015614218825375	10.04854661771795	0.8731101969846286	0.9672346002621229
ID143833	143833	2	1.0	32.20666528921035	63.867365386348396	0.0	69.0	69	1.7207197662040634	1		24437.30981595094	23856.0	16460.0	34589.0	2.3899689E7	3518.338521230609	-0.9805290653541979	-699.5510936937666	0.024498699414614425	0.005772784047996086	2.134750424397526	1.4392062072604503	2.009301081146331	1.4832832248973231	9.301867903957497	13.289041735458264	0.6619004876969727	0.9301330798479086
ID140252	140252	2	1.0	32.24833912392319	63.41588395141142	0.0	41.0	41	1.5485647457514051	1		23830.793931731976	23785.0	16040.0	34357.0	1.8850158E7	2922.557017540164	-0.9810339786787664	-843.5548551667933	0.006800175906537227	-0.0034478924650735007	1.692606106926075	1.4368627083645846	2.7083851496269222	1.1779873588984529	7.533704970757612	10.657511036199733	0.833502468976271	0.9670530811470408
ID158172	158172	2	0.9853467345237732	32.20271297774045	51.740977627726075	0.0	184.0	184	1.5009356865413872	1		24154.352546916867	24104.0	16930.0	32829.0	1.8019147E7	2743.5934361085538	-0.9810130598475474	-909.7570899356435	0.012100100553683579	0.0020177508385891625	1.5801018068521435	1.4397329046506415	-0.8179111960177617	1.0974964882361726	7.077404858964085	10.8600627325654	0.7540831490496069	0.9459974587039385
ID135645	135645	2	1.0	32.22281898794536	62.98743657774882	0.0	4.0	4	1.5553887972022726	1		23598.006265664142	23565.0	16165.0	33947.0	1.8831209E7	2897.132685596772	-0.9811539161616393	-848.1114856448037	-0.001077512012838832	0.01138879307534613	1.6801097083736531	1.4563988130611207	-0.6658985900437654	1.1536055188360992	7.6002487370608325	11.311478992233628	0.7464468391819856	0.950653983353151
ID171490	171490	2	0.9706601500511169	30.214032778759332	51.33047587354515	0.0	287.0	287	1.5044596054638941	1		23986.4953271028	24107.0	16967.0	31261.0	1.7965885E7	2653.8392472627947	-0.9810149978015422	-934.0866733885542	-5.474049328148399E-5	-0.009502169088466232	1.5619009389410643	1.4768047479138435	2.493049991688458	1.0576218292549702	7.110676742115701	10.175298476558867	0.8630311768505721	0.968284789644013
ID139745	139745	2	0.9968557953834534	32.28336139272837	63.3814643757997	0.0	37.0	37	1.5426915333931097	1		23703.806861499386	23658.0	15990.0	33899.0	1.8654896E7	2903.6165092654824	-0.9810005197350697	-843.0170437058329	6.541864478580318E-4	-6.528481717762988E-4	1.6714227433400786	1.435672967739842	-0.4467055049342232	1.1642085495078824	7.476667456783426	10.74279695523386	0.8141101960852717	0.9585618525289465
ID172001	172001	2	0.9657504558563232	30.172561005108047	51.373080213466764	0.0	291.0	291	1.5089782662147833	1		24067.293882978698	24184.0	17125.0	31503.0	1.8098605E7	2656.5297763809745	-0.9810079618225915	-935.9303402127404	0.007177059579178035	7.483269786879624E-4	1.5548391469602574	1.4893157605999852	-0.4543319562213461	1.0439956308082547	7.15345487759634	9.948641496320008	0.908234811357607	0.9697164948453606
ID156646	156646	2	1.0	32.24311934724354	54.94538164730863	0.0	172.0	172	1.504962348871565	1		24377.724598930497	24386.0	15727.0	33234.0	1.8234538E7	2773.272906177536	-0.9810034127853716	-907.8738053209378	0.0016844435464942384	0.011577944213748928	1.640698747784971	1.39881152063369	-0.9500987332682734	1.1729233878783765	7.11542986828021	10.244263040942549	0.8520195577876944	0.9651837524177952
ID141797	141797	2	1.0	32.22579292104419	63.45642253893865	0.0	53.0	53	1.5451414182672745	1		23642.65145754117	23624.0	15911.0	34320.0	1.8654052E7	2917.5884014268768	-0.9810582191066298	-839.4138364311664	-0.0039540506529590225	-0.0031421792500896505	1.6600781293778977	1.4487761798179775	2.551007451864716	1.1458485806872307	7.500433087606003	10.900495241124696	0.7932384289785975	0.9494584837545132
ID156133	156133	2	1.0	31.286012906378357	55.75882097313304	0.0	168.0	168	1.554902358160759	1		24378.039950062433	24360.0	15198.0	33926.0	1.952681E7	3084.0114487306946	-0.9810417229648258	-818.0906162381107	-0.008472616244944331	-2.5272578853964377E-4	1.6587020347959607	1.4717950783620002	-0.7172301895246356	1.1269925135515293	7.59549561089632	10.527151961541836	0.8612796716818992	0.9643934821967415
ID158693	158693	2	0.98851078748703	31.91493916854417	51.110054401752016	0.0	188.0	188	1.5094795046495386	1		24122.58488063661	24160.0	16485.0	32536.0	1.8188429E7	2774.3954614864565	-0.9811149421011391	-903.4144709629684	-0.001993155712032825	-0.002977325837629272	1.5911177044150002	1.4612366995940564	-1.068820809170852	1.0888843024932413	7.158208003760851	10.300544537816403	0.8478007754843013	0.9610721123165282
ID142314	142314	2	0.9957689046859741	32.268834598093136	63.397568645391715	0.0	57.0	57	1.5466094864542692	1		23642.82300884956	23594.0	16241.0	33986.0	1.8701473E7	2904.2143366043556	-0.9810538051736629	-843.085246500384	-0.012774261230719603	0.012082633339282028	1.6911146243537518	1.4326839691607776	-0.5822568524388083	1.1803821783141435	7.514692466099554	10.777209026788167	0.8130335434197514	0.9524096385542173
ID167402	167402	2	0.969546377658844	30.36314506757376	51.25125292482442	0.0	255.0	255	1.501943364188662	1		24182.54082998661	24392.0	17208.0	30963.0	1.8064358E7	2569.7207606157885	-0.981059456389126	-974.8748824621724	-0.004192811603909626	-1.126943154114416E-4	1.5651954372898733	1.4729773542205893	2.7743932170050427	1.062606585773398	7.086911111293123	9.987021467093074	0.89288367539398	0.9719687092568449
ID172522	172522	2	0.9817945957183838	30.153795222079587	51.40385264248764	0.0	295.0	295	1.5089782662147835	1		24068.72836218377	24161.0	17106.0	31311.0	1.8075615E7	2675.2267115357763	-0.9810666536174659	-932.3815757624141	-0.016080665546413436	5.259875466786759E-4	1.5858779817643407	1.4619763343186132	-0.6479582756621416	1.0847494207240191	7.153454877596342	10.45323134547065	0.8226679571943898	0.9666024405908799
ID160747	160747	2	0.9798280000686646	31.096484094276352	50.9460607471881	0.0	204.0	204	1.5109822222985785	1		23757.609271523153	23864.0	16398.0	31863.0	1.7936995E7	2647.8528315761464	-0.9809965248748651	-926.3462122944493	-3.9025024730152754E-4	-0.003298890752676901	1.581537194914165	1.4461889109710282	-0.9096081941584756	1.0935896292084404	7.172467382254407	10.3615242695529	0.8395201970482491	0.9679281590763312
ID138728	138728	2	0.994159996509552	32.33924176643584	63.34503824757331	0.0	29.0	29	1.555388797202273	1		23687.657499999998	23615.0	16169.0	33943.0	1.8950126E7	2899.7878663414285	-0.9810482248302814	-845.7194973744205	-0.00943935987558746	-9.69660181063519E-4	1.6814065388248034	1.4635730511381084	2.5979385831471244	1.1488367714322854	7.600248737060835	10.940591672450038	0.797913937106373	0.9569120287253146
ID146408	146408	2	0.9968386888504028	32.40675396982736	63.42761776988316	0.0	91.0	91	1.5679832440819907	1		23916.296432964267	23863.0	16184.0	34868.0	1.9443949E7	2921.5559526024426	-0.9810276198715338	-846.5821989052237	-0.007755698898335777	-0.003328317517047173	1.6620366075023478	1.504604236158882	-0.4611859296584024	1.1046337419236412	7.723830017338248	10.849530611672735	0.8245569801062933	0.9638196915776993
ID159208	159208	2	0.9854023456573486	31.68157540330289	51.029335319335324	0.0	192.0	192	1.5184735038284378	1		24079.749999999993	24133.0	17163.0	32758.0	1.8396929E7	2698.3391929232184	-0.98104292314582	-923.6385831747292	-0.002911953118636956	-0.003137136456894083	1.6219426171268276	1.4429803660396818	-1.0120469582099407	1.1240226515197258	7.243764274722139	10.149972309047213	0.883577113742202	0.9688493324856959
ID142825	142825	2	0.9968857765197754	32.311153958116996	63.37791776379625	0.0	61.0	61	1.567983244081991	1		23773.469135802465	23732.0	15942.0	34372.0	1.925651E7	2908.3764898708737	-0.981044932388396	-846.1268796123909	0.018485743387760493	0.0016869944656321275	1.7257283526216203	1.4576027166296734	2.6881753966141195	1.1839497367375367	7.7238300173382495	10.808617592128307	0.8308110570980345	0.9638196915776989
ID159721	159721	2	0.985317051410675	31.45499974949562	50.99955893950247	0.0	196.0	196	1.5179752352329634	1		23930.685526315818	23964.0	17042.0	31612.0	1.8187321E7	2704.7936721216647	-0.9811271955192337	-919.8984072495787	-6.280897148410796E-4	-0.007149170113284557	1.6106772429390794	1.4345475064864401	-1.0051952710855694	1.1227772072073265	7.239011148557628	10.345896223371222	0.8498707333231552	0.9706819630337794
ID135148	135148	2	0.9936917424201965	32.19908526968785	62.98976524636426	0.0	0.0	0	1.5847792592084962	1		23619.02294685989	23562.0	16057.0	33809.0	1.9556551E7	2842.784328911742	-0.9810686765317228	-861.1254898519832	0.001534250910018681	-5.394915485229625E-4	1.718398722420746	1.4803182051609356	-0.5451798252839981	1.1608306352173294	7.890189433096296	10.729154920928258	0.8613234311038093	0.9713282621416033
ID170988	170988	2	0.980030357837677	30.198707843363017	51.315364642109955	0.0	283.0	283	1.4923429549905458	1		23897.361673414314	24007.0	16821.0	31128.0	1.7707945E7	2661.900412647591	-0.9810937894451782	-931.7388082077355	-0.006168984230151849	-0.005811213818896893	1.5549499526237252	1.4512209528196154	2.575016867439291	1.0714770549602195	6.996601714167319	10.10695123254623	0.8607096572284249	0.9696969696969702
ID173036	173036	2	0.9727615714073181	30.10343158171856	51.404580365079156	0.0	299.0	299	1.5209623983094505	1		24091.857142857152	24210.0	16907.0	31535.0	1.8382087E7	2688.58623081164	-0.981033002508705	-926.960729190997	-0.01771005141391403	-0.01851135939405765	1.597965163234615	1.4885888034937969	2.373095107052043	1.0734765433436728	7.267529905544722	10.290325851713932	0.8624589572776913	0.9782469609724885
ID139254	139254	2	0.9968531131744385	32.35725866595838	63.376648045770544	0.0	33.0	33	1.5534421271063037	1		23659.387218045144	23585.0	15877.0	34182.0	1.8880191E7	2902.350904367412	-0.9810877916380184	-845.7640017545762	0.001504347851083434	0.003806265469362988	1.6968545546661729	1.428093645331225	-0.4402440300811949	1.1881955782196711	7.581236232402775	10.502480523304666	0.8637063725850542	0.9690157958687723
ID138231	138231	2	1.0	32.29570351206194	63.401836764188474	0.0	25.0	25	1.5441619307404637	1		23692.69250317663	23668.0	15697.0	34332.0	1.8646149E7	2937.3469883998714	-0.9810744971671765	-836.2646139558061	0.0037858666845295564	-0.009840332701294833	1.6469135386471971	1.5099087735750663	2.565548109956984	1.09073711436734	7.490926835276972	11.06281818951761	0.7691550027383053	0.9347568208778173
ID143351	143351	2	0.9937329292297363	32.35721271690788	63.422038625624424	0.0	65.0	65	1.550029571630634	1		23850.55163727959	23799.0	16094.0	34282.0	1.8937338E7	2928.452630668058	-0.9811219884609894	-846.5585148060435	0.0069573912210382696	0.009533312016358899	1.6823724430501756	1.432456807960021	-0.49629963659013904	1.17446643675495	7.54796434925116	11.457680073540095	0.7225140906185691	0.9441141498216415
ID169461	169461	2	0.9694502949714661	30.139632470028072	51.36664065509284	0.0	271.0	271	1.517476803029333	1		24059.95144356957	24197.0	16950.0	31196.0	1.8333683E7	2625.7642169472388	-0.9810800460789401	-950.2839298951993	-0.0036985043966528755	-0.017414251348486936	1.579113057142784	1.4911832249400656	-0.713737004230392	1.058966484287169	7.23425802239311	9.991337672394947	0.9106606791983656	0.9781491002570692
ID161785	161785	2	0.9796043038368225	30.52633283163591	50.81205746244243	0.0	212.0	212	1.483190509826002	1		23667.723756906085	23782.0	15884.0	31688.0	1.7135432E7	2678.8261788984305	-0.9812038601847747	-922.4281206096761	-0.0034788476641018744	-0.0018832782944895022	1.5618967775432393	1.4334301258122901	-0.8386827953953556	1.0896218444259014	6.911045443206028	10.120708168383114	0.8478749577877508	0.9654714475431606
ID170494	170494	2	0.9697243571281433	30.172901385396333	51.32304630716627	0.0	279.0	279	1.5029503662221328	1		23852.78820375335	23935.0	16701.0	30827.0	1.779418E7	2645.494634491328	-0.9810730335506602	-934.7222675603899	-0.0025405350626144835	0.0058711755826771515	1.5674605396798666	1.4529455414755383	-0.5614945658448527	1.0788157538843697	7.0964173636221535	10.129510650390513	0.8691046690643284	0.9650937297996123
ID153087	153087	2	1.0	31.381180792246592	62.62159858023637	0.0	144.0	144	1.5264236812248833	1		23889.575875486342	23889.0	15297.0	31884.0	1.8418863E7	2887.7317028105736	-0.981073609430353	-857.6604624823274	-0.01436337796596461	-0.013980162636321418	1.5874779410316366	1.5037457500339275	3.121666764447019	1.0556824123997157	7.319814293354401	10.37727047214478	0.854168702436437	0.967336683417085
ID161279	161279	2	0.9831385016441345	30.5669828403086	50.772418694128554	0.0	208.0	208	1.4918359588981187	1		23664.75848032564	23710.0	15781.0	31923.0	1.7440927E7	2676.8674041120703	-0.9811229141246315	-918.9538043225446	-4.972211607071725E-4	0.0012809737556607568	1.5918004197318087	1.4330008816361683	-0.7899271962619802	1.1108160784341783	6.991848588002803	10.044972540132974	0.8707718305282683	0.9709570957095711
ID153217	153217	3	0.9895737767219543	53.41152512126279	72.90727468235133	0.0	145.0	145	1.3685953404764926	1		24354.079288025903	24335.0	17860.0	32197.0	1.5050821E7	2734.3066229762903	-0.9810177230933936	-920.6255970946785	0.03038290208761542	-0.006133790007034416	1.4142030656256548	1.3111668632436682	0.523851245481793	1.0785835924247564	5.884370191670623	10.837582371499321	0.6295714540928266	0.9280359820089962
ID137997	137997	3	0.9905738234519958	50.40800820749766	66.81337607081277	0.0	23.0	23	1.3641662177265688	1		24201.8955954323	24220.0	18007.0	32754.0	1.4835762E7	2702.211156838174	-0.9810923894629575	-929.4656724423589	-0.001992022259522508	-4.910481639077575E-5	1.4070359497503382	1.3315250366054954	1.0095097678423826	1.0567100963699079	5.846345182354494	9.000296290493884	0.9069444849233629	0.9769658459094516
ID137872	137872	3	0.9968119263648987	50.14907786457155	66.73292415838723	0.0	22.0	22	1.358609509425711	1		24141.280327868863	24222.0	16695.0	34067.0	1.4726181E7	2892.8251130602316	-0.981132325270741	-867.9152508684244	0.003082349531176089	0.013647139146396014	1.4256778854990306	1.3213642461295807	-1.440647045322363	1.078943894293338	5.79881392070934	9.140942514980566	0.8721015959690206	0.9651898734177217
ID144912	144912	3	0.9375332593917847	51.39065388571677	75.00640979069522	0.0	78.0	78	1.2776898861896546	1		24212.3548983364	24266.0	18283.0	31485.0	1.3098884E7	2449.6920168702077	-0.9811079098368085	-1026.5788377015533	-0.0011599310977436154	-0.00854907088254931	1.372523588342097	1.1938782010952307	-0.5249470801847604	1.1496345163878376	5.128623131512602	10.12618497597983	0.6285197628924595	0.939895470383275
ID153104	153104	3	0.950283944606781	53.401638684561725	73.16758396303489	0.0	144.0	144	1.0291146359424521	1		24660.234285714276	23972.0	19991.0	35131.0	8631082.0	3347.9757758914247	-0.9806221521261438	-745.4886650159366	-0.0015004642769974683	0.0010936210046313746	1.083078083674899	1.0215235209899411	-0.4579143674480426	1.0602576068197689	3.3271883151610924	7.69814853941328	0.7055286799657143	0.9174311926605502
ID137745	137745	3	1.0	49.87636564593775	66.97053011110712	0.0	21.0	21	1.3270620348684135	1		24107.616838487975	24247.0	16075.0	33000.0	1.4030633E7	2964.803920732477	-0.9811584844365359	-846.8600190105326	-0.007807290500637867	-0.004652776586439383	1.3851674999805887	1.2957774669749722	-1.5329531144969177	1.0689856362561234	5.5326388554964545	8.937509404842936	0.870380520670459	0.9675810473815464
ID145958	145958	3	0.978024423122406	52.250374778156825	74.20046852664699	0.0	87.0	87	1.3519113116327655	1		24287.747927031513	24367.0	17194.0	32521.0	1.4645512E7	2600.7908213631026	-0.9810478056607252	-966.8130155314537	-0.0022180179117309994	0.010919595248372117	1.471807224209121	1.2567391412470497	-1.1319513071822975	1.1711318410506903	5.7417764067351005	9.24096184006576	0.8449320551071446	0.969502407704655
ID144680	144680	3	1.0	52.90698005493334	73.65678754645013	0.0	76.0	76	1.342928412740429	1		24394.793277310946	24518.0	15219.0	34386.0	1.4514902E7	3110.1428723050685	-0.980998528356566	-809.8935047160659	0.001632202350880123	-0.00642443170486367	1.4607264226049865	1.2438882155335005	-0.8681292739829276	1.1743229048749246	5.665726388102883	9.712967659076831	0.7546778025215577	0.9490445859872603
ID152616	152616	3	0.9856656193733215	52.01551708931119	74.83603607030159	0.0	140.0	140	1.3150366292889941	1		24064.44385964911	24090.0	16484.0	31698.0	1.3716733E7	2564.757708472597	-0.98101538782758	-969.6914610699472	-0.002407413976930643	-0.0024516708312165066	1.4289872275039623	1.2165790520563713	-1.1159795767881748	1.1745946349220462	5.432823206041602	9.208150518685207	0.8051756212219355	0.9525000000000005
ID145838	145838	3	0.9708074331283569	52.25253641808743	74.33266562376046	0.0	86.0	86	1.3282016332191313	1		24161.65694682673	24345.0	17315.0	32292.0	1.4086246E7	2638.7316662576623	-0.9811683404766272	-954.1494699876811	0.001975315448263569	0.009529213262188679	1.440717236791128	1.2495523625435176	-0.7410154197920161	1.1529866854546904	5.54214510782544	8.83192197370178	0.8928475461920975	0.9660314830157409
ID152497	152497	3	0.9859684109687805	52.3288649209264	74.55292083486383	0.0	139.0	139	1.333317772296601	1		24085.180272108875	24232.0	17010.0	33128.0	1.4162086E7	2752.6296390847588	-0.9810300787385051	-905.0006893524676	-0.006388132633199735	-0.008728593474209326	1.3777222727038294	1.307357764627172	2.511740258918451	1.053821922338698	5.584923243306097	9.088983751088138	0.8495646214953029	0.9646962233169128
ID152374	152374	3	0.9671043753623962	52.689805919742454	74.4467626847915	0.0	138.0	138	1.3029002372992449	1		24034.422459893034	24224.0	16805.0	30205.0	1.3483311E7	2363.350798758968	-0.9811179586860609	-1056.8364365526122	-0.009355965044881842	0.0027223487720850295	1.4436265673519844	1.203406817967384	2.300287042057029	1.1996164105089115	5.3330075565867645	8.641390224283143	0.8974594368194376	0.9807692307692302
ID145719	145719	3	1.0	52.15395375728095	74.3041686947913	0.0	85.0	85	1.3350187950239867	1		24294.098807495728	24389.0	15679.0	32796.0	1.4260636E7	2867.718700733113	-0.9810545664724539	-877.3701539943445	-0.011386048723599813	-2.642519990002046E-4	1.4603337112911658	1.2372935354048704	-0.8214449281981663	1.1802645609178841	5.599182621799626	9.168696971258516	0.8369880507806172	0.9735537190082645
ID149691	149691	3	1.0	53.943240128946805	72.3106800799227	0.0	117.0	117	1.371907798747652	1		24336.02086677364	24445.0	15720.0	33841.0	1.5161341E7	3325.304877526688	-0.9810175650160479	-756.4373382748485	-6.411311641968872E-4	-0.0035022779767068103	1.4373167035793084	1.324707364249017	-1.2845361168337814	1.0850069550221986	5.912888948657707	9.183209341292677	0.8810906999444409	0.9665889665889669
ID144568	144568	3	1.0	52.61246244502832	73.72329503110599	0.0	75.0	75	1.3752122783611591	1		24410.483146067403	24466.0	14371.0	34972.0	1.5207731E7	3267.2127421102314	-0.9810790096297584	-774.7990439040233	0.01351691787752527	-0.0013210189675862314	1.5117510575993276	1.2834066627878422	-0.7376102889039866	1.1779205309059804	5.94140770564479	9.718736813350494	0.7904594143812858	0.9512937595129358
ID151614	151614	3	0.9968170523643494	50.21280615107058	75.64820926690834	0.0	132.0	132	1.4024468485391917	1		24069.669738863267	23909.0	17137.0	35695.0	1.5669355E7	3072.674598905614	-0.9810361798146651	-810.480839502919	-0.007694648487377145	0.0041089546004203946	1.4446583784881957	1.387210946616148	-0.6196160272668246	1.041412181768159	6.17906401387061	10.033172039215007	0.771358092401027	0.9454545454545461
ID150079	150079	3	0.9747979640960693	53.05302009732061	73.23467947333924	0.0	120.0	120	1.344617277477448	1		24200.459866220725	24207.0	18220.0	32506.0	1.4471875E7	2739.4007189632916	-0.9810624550025773	-915.315942758666	0.0034844118525999847	0.01921442005972898	1.3981267130643156	1.3087115182455102	0.3669878997189886	1.0683230746976824	5.679985766596442	9.469056404706544	0.7960561545572562	0.9621578099838971
ID144444	144444	3	1.0	53.040580992422065	73.08974590635792	0.0	74.0	74	1.3406732836719601	1		24391.348561759725	24393.0	16264.0	33168.0	1.4415287E7	2888.46393704109	-0.9811923704610319	-881.0873363958733	0.011692487025131936	-0.01387817084931218	1.4135799620559577	1.3447283647672486	2.551828316673114	1.051201119194527	5.646713883444836	9.015473504627556	0.8730287865982063	0.96742671009772
ID150205	150205	3	0.9830617904663086	53.42407618882025	73.36432841981642	0.0	121.0	121	1.3367176531387037	1		24260.396290050594	24449.0	16834.0	31754.0	1.4386415E7	2771.2783906894733	-0.9810528573837172	-906.5597101754211	0.003073492864580417	0.00597323955841792	1.455322604229931	1.245033735255514	-1.1578894479738333	1.16890214539549	5.613442000293216	9.160615394303171	0.8406008100311666	0.9562753036437244
ID137154	137154	3	0.9708077907562256	50.36345855046932	68.51375839292615	0.0	16.0	16	0.9088894368681749	1		25663.81386861312	24428.0	20217.0	37118.0	7031885.0	4192.99876233059	-0.9791892491308078	-575.9772694467893	-0.009207766874355924	0.00609948557128594	0.9809169059384738	0.8877226863723728	1.8103417380769868	1.1049812300583797	2.595206885825636	6.212600091304364	0.8449578623235856	0.9512195121951219
ID149570	149570	3	1.0	53.608057642254174	72.43010295870656	0.0	116.0	116	1.352470761816713	1		24295.958677685954	24372.0	15237.0	33736.0	1.4699055E7	3206.2615570365883	-0.9809402955610479	-779.9944300837768	0.002349081261903089	0.005306802774393195	1.4119394941147079	1.3191025592806676	-1.3340300577825117	1.0703788603705433	5.746529532899653	9.198216854293149	0.8535092235233157	0.9718649517684892
ID149827	149827	3	0.9657766819000244	54.119414295133055	72.58488040732699	0.0	118.0	118	1.317909773699999	1		24268.59304347828	24511.0	17180.0	31029.0	1.3954441E7	2498.312231253246	-0.981090759593479	-1008.0056874636634	-0.008521212247475292	0.006564918134237501	1.4497599211368621	1.2199906413354	2.201700317015545	1.1883369199864984	5.456588836864189	9.097210424833907	0.8285421624728458	0.9655172413793099
ID150339	150339	3	0.9467939734458923	52.60369468731845	74.71767269362718	0.0	122.0	122	1.2859521701640177	1		24136.237226277357	24212.0	17992.0	30517.0	1.3226658E7	2305.3861974708675	-0.9810596721226242	-1084.5855241111267	0.003417423918040822	0.0029161071562139266	1.402962740796052	1.1848654396112273	-0.6380483892298043	1.1840692570595914	5.195166897815808	8.799207266562135	0.8431838365690062	0.9681133746678471
ID150979	150979	3	0.9873694181442261	50.47803350735938	75.73199727512785	0.0	127.0	127	1.217043442292389	1		24304.433264887066	24001.0	19023.0	35640.0	1.1836259E7	3192.7486499135684	-0.9808876971573438	-781.3705406077114	-0.009054405918161935	-0.004370797941498844	1.3799719633814211	1.0873653248058344	-1.331628264443428	1.2690969004624422	4.653310515061013	10.050866536977084	0.5788484646416393	0.9106976744186052
ID151494	151494	3	0.962030291557312	50.0563981773611	75.93946952985459	0.0	131.0	131	1.3156117601405857	1		23952.156140350824	24213.0	17464.0	30496.0	1.3652729E7	2530.774549950572	-0.9811097044331956	-983.1051465348871	0.008837776267602414	0.0018958548396918475	1.4343331162440156	1.2351833804365924	-0.47831989748958287	1.1612309062457034	5.437576332206139	9.108263325169256	0.8236526023955832	0.9629629629629638
ID154694	154694	3	1.0	51.997241846839074	73.35392496095727	0.0	157.0	157	1.3502315702779666	1		24380.226446280994	24407.0	15633.0	33397.0	1.4750037E7	2889.0180863526884	-0.9809737915547905	-870.2071036659908	-0.007568553754837399	0.0053756963132971895	1.4807692383905189	1.2558644391781597	2.1045564605916747	1.1790836591881981	5.72751702824159	8.863142955929783	0.9162220610935107	0.9812703583061891
ID147015	147015	3	0.9640803337097168	51.02913024928637	75.0613927658114	0.0	96.0	96	1.3034807230653156	1		23930.73665480427	24177.0	16938.0	31175.0	1.3449074E7	2444.103896248966	-0.9810842313430351	-1015.6608247772423	-0.012841198677787593	7.797344088803522E-4	1.471085989097725	1.1947786539537866	2.5312474509604135	1.2312623633085311	5.337760682751296	8.844209211900065	0.857533209132377	0.9614726027397259
ID147143	147143	3	0.986392080783844	51.86909026550095	74.61173615641943	0.0	97.0	97	1.3207766680465713	1		23972.998266897783	24142.0	15634.0	32558.0	1.383242E7	2816.5253980224134	-0.9810689565832601	-882.1931069960559	0.02671717155788815	0.010698125610192084	1.4679915899573315	1.2249247018572815	2.558827774729127	1.198434146794086	5.480354467686764	8.784986869068815	0.8923521617419825	0.9771186440677965
ID147271	147271	3	0.9462668895721436	52.262323793437666	74.48678738549881	0.0	98.0	98	1.3190572791622301	1		23929.760907504402	24127.0	17425.0	30100.0	1.3711753E7	2400.4847508136118	-0.9810938470411384	-1034.61027804047	-0.003263196538807727	0.008445224092923257	1.4473839980073349	1.2204877382492845	2.1958145003543295	1.1859062181841493	5.466095089193202	8.961535206389618	0.8553073732207529	0.9663865546218486
ID147653	147653	3	0.9923679828643799	52.9096134455642	73.29928650209821	0.0	101.0	101	1.346865802923454	1		24056.055000000008	24046.0	16974.0	33020.0	1.4433633E7	2834.0237413000073	-0.9810064671506206	-876.8333058018613	8.762065226737619E-4	0.006487011265855481	1.4212842142471576	1.304477384445096	1.8107465164424654	1.0895430087136	5.698998271254502	10.17695760226193	0.691468592800738	0.9576677316293933
ID148298	148298	3	1.0	51.93025296009892	74.7620308420271	0.0	106.0	106	1.333885020895887	1		24012.27118644066	24128.0	15332.0	32989.0	1.416724E7	2983.1489477562845	-0.9809847637033597	-830.5175852158517	-0.0059192111893778855	0.0049821783816923855	1.4220525214370143	1.2751242878387161	-1.100790647111278	1.115226597908613	5.589676369470631	8.879147024748224	0.890951438424178	0.967901234567901
ID151114	151114	3	1.0	50.52511488497707	75.88394951317268	0.0	128.0	128	1.3451797611989653	1		24143.93489148581	24218.0	15858.0	34251.0	1.4462217E7	3052.2491916389818	-0.981025485227063	-817.9517210935865	0.02585688263938156	0.010441948832269241	1.4525814626956473	1.288057650584446	-0.9921540477317036	1.1277301617955917	5.684738892760947	9.226759968795026	0.8391158805869398	0.9454545454545458
ID137032	137032	3	1.0	51.08194124523098	68.4718695444873	0.0	15.0	15	1.358052588103097	1		24060.19344262298	24070.0	15408.0	33132.0	1.4676718E7	3045.386613805073	-0.9810949220267564	-820.010155356557	6.76808474391924E-4	-0.0031477307484556265	1.4463541641182112	1.3119687922021435	-1.449115293618223	1.1024303113875913	5.794060794544803	9.607363169355963	0.78883195655056	0.9456943366951127
ID141262	141262	3	1.0	52.99399567171875	69.18844906024704	0.0	49.0	49	1.4115869094041151	1		24297.039334341905	24308.0	16936.0	34389.0	1.6060343E7	2863.0626605875173	-0.9809522261231255	-874.0899557049088	0.04408733464272446	0.0012607615250179779	1.5300323542768999	1.345841301677742	-0.712850836744279	1.136859414530928	6.259867158667375	10.726368680898295	0.6837062354035389	0.9064005505849971
ID136399	136399	3	1.0	51.65216523093583	67.5802215926754	0.0	10.0	10	1.3547062522048303	1		24052.74629324546	24147.0	16534.0	31490.0	1.4600017E7	2765.2462201943154	-0.9810794920601625	-902.0534356829696	-0.0054791269425358185	0.002186299898631966	1.4279284163899393	1.3006958491832403	1.4258037306512843	1.0978188461865188	5.765542037557716	8.965120528621165	0.901441902087464	0.9750803858520901
ID145487	145487	3	0.9728714227676392	52.298888870867145	74.31738189613807	0.0	83.0	83	1.3412374214135936	1		24316.912162162145	24507.0	16885.0	32942.0	1.4395612E7	2689.3671078274197	-0.9811373799279253	-940.6241772826268	5.46011018397746E-4	-0.0017640626257183574	1.4812556736678468	1.2301432134282457	-0.8708577419560783	1.2041327038172929	5.651467009609306	9.066148704386189	0.8640231613018454	0.9643146796431457
ID154956	154956	3	0.97294682264328	52.11496529411791	71.03904849467084	0.0	159.0	159	1.3224938215362387	1		24436.608620689665	24479.0	18535.0	32098.0	1.4173233E7	2656.439498381458	-0.9811171473580723	-955.9259731637047	0.004362337591877205	-0.029725297443414875	1.3577090702604937	1.2486676712994438	1.3263924848810904	1.0873261969276216	5.494613846180278	11.423138650058505	0.5291467632927569	0.9337641357027463
ID144210	144210	3	0.98688805103302	52.43056244990717	74.04223742331325	0.0	72.0	72	1.3350187950239871	1		24279.606112054335	24405.0	16433.0	32374.0	1.4300688E7	2811.0429669920577	-0.9810357748073689	-893.6220774658863	0.001626397225026558	0.007908109737145008	1.4292914401336791	1.2636251847948325	-1.195381432645767	1.1311039518144337	5.599182621799628	8.841608723504255	0.9000609361512827	0.9735537190082649
ID150482	150482	3	0.9873473644256592	51.98634287351597	75.0582250250805	0.0	123.0	123	1.3224938215362436	1		24189.076124567462	24312.0	15840.0	32976.0	1.3981286E7	2817.847849641118	-0.9808848476186282	-880.992068789637	-0.0073845022775526105	0.012610755192709853	1.4323781842872418	1.235818607420423	-0.8275861724064159	1.1590521260050504	5.49461384618032	9.246040315513413	0.8076728322292078	0.9689857502095558
ID154834	154834	3	0.9692765474319458	52.55262752562051	71.13996586814159	0.0	158.0	158	1.0075717788356702	1		25036.613095238103	24327.0	20043.0	35337.0	8412302.0	3626.9811729539397	-0.9804467489134382	-692.2537324614724	-0.00899057872596641	-0.006162892154791541	1.0751518481180216	0.9655465709379093	-1.3707879846235291	1.1135163030755153	3.189347656390114	7.4785724029255	0.7165959035254992	0.9217032967032972
ID147792	147792	3	0.9286429286003113	53.15341855635576	72.5813802083785	0.0	102.0	102	1.321349300489712	1		23984.426343154228	24077.0	18409.0	31850.0	1.3839014E7	2422.8369179766073	-0.9810850842523986	-1026.921887706119	-0.002401307147129745	0.0024070077932624237	1.447791800258537	1.2132506614815617	-1.0305634183381707	1.1933163081819922	5.485107593851294	8.890050779783563	0.8721406549597043	0.9697478991596639
ID136529	136529	3	0.978991687297821	52.018570766211326	68.25645911898795	0.0	11.0	11	0.9992788659694499	1		24806.951219512208	23854.0	19408.0	36917.0	8136680.0	4036.800214668588	-0.980403793206838	-614.8923658577249	-0.0021419566353587695	0.005037069500564912	1.126244301813761	0.9082089269851255	-1.140535777498786	1.24007182527089	3.137063268580439	7.095964088868084	0.7829072661807193	0.9388335704125182
ID136657	136657	3	0.9857381582260132	52.2326450327789	68.5329609617402	0.0	12.0	12	1.2847750969927219	1		24118.319266055027	23996.0	17661.0	33218.0	1.3144484E7	2932.7653334051447	-0.9809151510348749	-845.3614448067038	-0.01933477234924287	-0.0024333546461367127	1.345633789857856	1.2311190495535238	1.9792378874878809	1.0930167885436117	5.1856606454867755	10.486503230433453	0.5925876098944737	0.8935298935298941
ID145361	145361	3	1.0	51.939325649440526	74.46053788965078	0.0	82.0	82	1.3663825737253028	1		24274.70502431119	24249.0	15798.0	34131.0	1.4977493E7	2891.800376252628	-0.9810028632255072	-866.9574289630418	-0.00424912515114111	-0.0017933736242107326	1.4510872770950962	1.30844634360896	-0.8990209530069427	1.1090155008517228	5.865357687012538	9.844894927885825	0.7604701908148505	0.9470452801227937
ID154582	154582	3	0.9453365802764893	52.52332220139041	72.59391066340947	0.0	156.0	156	1.3395442954433658	1		24278.105882352953	24282.0	19297.0	33957.0	1.4445473E7	2437.598340010354	-0.9810609095962125	-1031.8569788444784	0.004280660209842099	-0.002383313757120648	1.46639220577862	1.250682584598416	-0.8108932589577	1.1724735147323304	5.637207631115791	9.071528584028423	0.8608211888509287	0.9549114331723024
ID154324	154324	3	0.9545114040374756	52.66358063653947	73.33979886405949	0.0	154.0	154	1.3282016332191358	1		24350.059931506832	24357.0	17392.0	33117.0	1.4220435E7	2596.0990933332027	-0.9810218907872909	-969.6935827572709	0.0017260841846894691	0.004597207566310348	1.4636385025796264	1.2218498157644453	-0.9736982681042866	1.197887402932501	5.542145107825476	9.259802553122784	0.8122398705327311	0.9557377049180329
ID141013	141013	3	0.9524182677268982	52.558448068367376	68.71157045828514	0.0	47.0	47	1.0150519986633808	1		25077.719298245607	24184.0	19915.0	36298.0	8576580.0	3529.7905735075797	-0.9801160936849062	-700.398013726341	-0.01102708735405935	0.006945569410839292	1.1405092635323022	0.9342918885033149	2.1077691701222867	1.2207205024110146	3.2368789180352877	7.322872442876567	0.7585310789126235	0.9511173184357539
ID141141	141141	3	0.9750972986221313	52.88150702264739	68.7567794829818	0.0	48.0	48	1.4433833952584163	1		24312.84593023257	24270.0	18883.0	34166.0	1.6727238E7	2673.1515480674448	-0.9810401892325011	-941.2283797145737	-0.0027252942908995415	0.006790206137374803	1.539418020045621	1.4080246140836512	2.569330477090698	1.0933175490312583	6.54505472853832	10.877815910940415	0.6950879133338994	0.920454545454546
ID149209	149209	3	1.0	53.33152604236234	72.30663898628224	0.0	113.0	113	1.3713562780022512	1		24283.772213247157	24322.0	15594.0	33443.0	1.5031655E7	3045.080076341213	-0.9810103331329773	-823.9553238858763	0.013067580014928259	-0.014484255450297428	1.4556754228015563	1.3087587165401828	-1.3609341943463011	1.112256525518898	5.908135822493203	10.014985017711878	0.740218145285223	0.9430955993930199
ID139870	139870	3	0.9958108067512512	48.536587578386204	66.22656423520465	0.0	38.0	38	1.3883515475980712	1		24178.446540880494	24280.0	17311.0	34125.0	1.5377492E7	2828.2940605956474	-0.9810493817408829	-885.1182866137274	0.00808578153220905	-0.0073225859399134625	1.4036104928232505	1.3949697283794353	0.4375468274516945	1.0061942307908383	6.055482733593194	9.753182960180428	0.7999556160488337	0.9571750563486102
ID141534	141534	3	1.0	53.40482883124767	69.42748742052888	0.0	51.0	51	1.3724590978652436	1		24282.15831987074	24339.0	15425.0	33297.0	1.5030656E7	3068.8259454768895	-0.9810732411171036	-820.2952670500491	0.04013641408693787	-0.009817959711599777	1.5033266780746952	1.2820730247664192	-0.6140375172869978	1.1725749228274935	5.917642074822241	10.963861443614935	0.6186307174376767	0.8899213724088648
ID143966	143966	3	0.994234025478363	52.224374485957235	73.98964768932942	0.0	70.0	70	1.383985651417814	1		24155.833860759496	24164.0	17011.0	32975.0	1.5266487E7	2813.0196614629526	-0.9810876813234699	-890.9273831590143	-0.006346890604388181	-0.001660014446883973	1.4302470047970524	1.3629866946473799	1.2669822772399413	1.0493477378860794	6.017457724277022	9.30184560237543	0.8739461202655179	0.9649390243902433
ID148190	148190	3	0.9951797127723694	51.90273933299754	74.67504947027689	0.0	105.0	105	1.29941187699042	1		23980.803571428558	24247.0	15542.0	31459.0	1.342925E7	2846.949318636575	-0.9809968868864064	-869.6747624801766	-0.007504360545363414	0.003362507505293007	1.4485860442422203	1.191247428330428	-0.8490613652267034	1.2160244881052635	5.304488799599678	8.817049521996779	0.8574461222744154	0.958762886597938
ID149340	149340	3	1.0	53.27531225998836	72.27162974341306	0.0	114.0	114	1.373561032284319	1		24263.860576923053	24285.0	16909.0	32754.0	1.5140649E7	2852.187044847595	-0.9810453859987378	-880.6149404684925	-0.004365685239533012	0.008861593393997799	1.4656740891288298	1.2957431162279829	1.408226562605973	1.1311455725850432	5.927148327151263	9.184182078852736	0.8830284360878208	0.9834384858044166
ID154204	154204	3	0.9553263783454895	52.657028771912415	73.97517424052722	0.0	153.0	153	1.301738489197248	1		24199.427549194985	24362.0	17075.0	30419.0	1.352748E7	2278.9340174612767	-0.9810998370838094	-1102.429923882758	-0.006290145064062038	0.014275309285066732	1.4396599993381776	1.2072120920511074	2.3765429735581005	1.1925493530239006	5.3235013042577135	9.072020557168111	0.8128289767800455	0.9548167092924119
ID149469	149469	3	1.0	53.20191727468956	72.8751831818448	0.0	115.0	115	1.3702525705574504	1		24243.0241935484	24254.0	14459.0	33844.0	1.5030675E7	3249.8787964567664	-0.9810045377048237	-770.4966857037757	-2.0615535841489373E-4	-0.003059224273816837	1.423186015906452	1.3381347090056355	-1.3914094908977508	1.063559600037591	5.898629570164175	9.604901710290758	0.8034801236555517	0.9509578544061311
ID140258	140258	3	1.0	49.73006673356126	66.66139901109246	0.0	41.0	41	1.3905293552858697	1		24369.33962264149	24363.0	16085.0	34636.0	1.54989E7	3043.508544308356	-0.9811604101734754	-834.0033667511211	0.00589624594124055	-0.0018477760220101825	1.4447953534633282	1.3674664939168668	-0.7935386482470722	1.0565489976467113	6.0744952382512585	9.62277938361446	0.8243639695828883	0.9594594594594595
ID140129	140129	3	1.0	49.111954055429145	66.79883857501345	0.0	40.0	40	1.3888963196604704	1		24331.257456828906	24378.0	16846.0	34249.0	1.5499011E7	2965.068538289868	-0.9810619555616336	-850.2000310581634	-0.0014669440731425467	0.0027310752248933504	1.4459431225890809	1.3518822619239226	-1.116921322591872	1.0695777016345316	6.0602358597576975	9.464719580400654	0.8501271543011982	0.9629909365558914
ID144097	144097	3	0.9798902273178101	51.943117707568724	74.42134945274805	0.0	71.0	71	1.3418013219730542	1		24186.20910623942	24284.0	16394.0	32430.0	1.4342422E7	2639.420341663015	-0.981019167144567	-947.2213263115638	-0.006693652565031755	0.004495272378883253	1.4891737620518646	1.2306931502733496	-0.7811715958612335	1.21002848006516	5.6562201357738395	9.100871256251446	0.8581638698651296	0.9722222222222223
ID139750	139750	3	0.9961516857147217	49.654941310883196	66.60526434630836	0.0	37.0	37	1.398665933537526	1		24157.249226006203	24156.0	18916.0	34042.0	1.5605583E7	2785.912457061466	-0.9811747444463003	-903.8898105356704	0.005277881968167233	0.0011621226498181702	1.4502766065376822	1.3590225697934688	0.6188281913802723	1.067146814756786	6.145792130718993	9.988420687774635	0.7740946752117326	0.9383164005805517
ID140006	140006	3	1.0	48.74335455675061	66.61732929206921	0.0	39.0	39	1.3485497366541488	1		24182.574290484146	24295.0	15294.0	33773.0	1.4485362E7	3180.233012025385	-0.9811926279104586	-793.4137901398783	0.003770595596334536	0.0037693667035497216	1.4226154546743937	1.2982888679719014	-0.9387941194445657	1.0957618830212315	5.713257649748053	9.58725210701974	0.7810977347346693	0.942006269592477
ID148074	148074	3	1.0	52.108646847225145	74.49500697786944	0.0	104.0	104	1.3270620348684095	1		23939.307032590037	24038.0	14927.0	32681.0	1.3956616E7	3055.4214696926915	-0.9810908399219916	-813.0316024996774	0.00827590163435432	0.00290811759431673	1.4134150640817755	1.2591433718616207	-0.6129150321908996	1.1225211486377973	5.532638855496422	9.389631339353313	0.7885788124584258	0.9517579721995096
ID143849	143849	3	0.9531047344207764	50.951348105056404	74.61698092535615	0.0	69.0	69	1.3150366292889932	1		24009.141114982598	24124.0	17582.0	30068.0	1.3781247E7	2449.0616893133338	-0.9810270652302279	-1013.802530135823	0.006136346144219569	-7.02993403368017E-4	1.3759232447297802	1.25821089213546	-0.09684711952716712	1.0935553438061059	5.432823206041596	9.689878312540527	0.727107777842433	0.9661876584953512
ID142702	142702	3	0.976296603679657	53.16616507663842	73.0273204980334	0.0	60.0	60	1.3023194927919917	1		24013.35599284436	24194.0	18289.0	30244.0	1.3423466E7	2464.322093438768	-0.981227490771474	-1018.6682376936761	0.027412817827613328	0.025817042016165734	1.3974026527460255	1.2603211297757493	-1.4839569407251378	1.1087671385741722	5.328254430422268	8.805624707068695	0.863524123765683	0.9655469422911287
ID143598	143598	3	1.0	51.4476469396303	74.6490187825851	0.0	67.0	67	1.3867159473275779	1		24160.173228346433	24098.0	15511.0	34596.0	1.534171E7	3012.0601863440766	-0.980981974972551	-827.4885761350411	-0.022306140281095368	-0.0044021784168002225	1.4821742466217687	1.3325350224077526	2.4011177478469916	1.112296653894795	6.041223355099632	9.410577323203158	0.8572395936164288	0.979198767334361
ID141676	141676	3	1.0	53.486151142348696	70.26579719149134	0.0	52.0	52	1.379057496950148	1		24194.456556082176	24265.0	14530.0	34367.0	1.5315091E7	3110.2841014195437	-0.9809774006143658	-802.2965921206443	0.03401573554977867	-0.03719063686552318	1.5479157064499538	1.2765912917303426	-0.9390150457157409	1.2125381995609945	5.974679588796424	11.335827497974257	0.5842759724960006	0.8662991040661624
ID138989	138989	3	0.9501387476921082	49.37931615825513	66.565881495459	0.0	31.0	31	1.3921604753249774	1		24159.82581648522	24179.0	18909.0	33061.0	1.5534768E7	2606.025181549751	-0.9810759702477213	-961.2452416990034	0.005561808243848185	0.006838126912079982	1.4490031387588458	1.344519298114699	0.5006047837467182	1.07771092671608	6.088754616744799	9.783461188535167	0.7993800085858014	0.9667924528301886
ID135154	135154	3	0.9725001454353333	50.594148354647984	67.29336608657754	0.0	0.0	0	1.0015473793678105	1		24902.79279279279	24264.0	19603.0	33664.0	8292630.0	3278.2243883954616	-0.9803667238396164	-758.6389913278548	-0.009384647873751128	0.004981948874543989	1.0465542178528262	0.9790297647289377	1.2358275436708204	1.068970786748842	3.151322647074006	6.835418079053942	0.8475641310496493	0.9622641509433957
ID142834	142834	3	0.9943816065788269	52.465270886661685	73.32859155505201	0.0	61.0	61	1.4099782628309294	1		24072.221884498478	24034.0	18197.0	34685.0	1.5839522E7	2815.9275449691136	-0.9809678506607633	-881.2347918404859	-0.004339984913870271	-0.011437342774120875	1.4305948353937619	1.3999863756583517	1.4812858047770456	1.0218633982927272	6.245607780173819	9.968907969049182	0.7897495697664827	0.9528643944887604
ID143731	143731	3	0.9584327936172485	51.4216493809113	74.80985530077244	0.0	68.0	68	1.2976641803326605	1		23941.88648648649	24248.0	17938.0	28926.0	1.3287747E7	2312.6692643092288	-0.9811841948780913	-1079.698683864292	0.0019641584269164767	-0.010551649921262035	1.423900049350718	1.225698579316743	-0.8172061202993351	1.1617049031291697	5.290229421106138	8.724166856350974	0.8734467718988089	0.96280276816609
ID142576	142576	3	0.9877234697341919	53.6465826586626	73.64587858683693	0.0	59.0	59	1.345179761198964	1		24024.327787021637	24315.0	16936.0	30388.0	1.4438621E7	2677.678213311537	-0.981071006727742	-930.0274774027996	0.001817297163700632	-0.001261233355254135	1.469376430709694	1.265194028312877	-1.0876224867305238	1.1613842603012376	5.684738892760937	8.893871083909117	0.9031059958572686	0.9827444535743631
ID142193	142193	3	0.9886854887008667	53.650821789618114	72.83288935681276	0.0	56.0	56	1.3451797611989653	1		24042.164451827266	24175.0	16663.0	32467.0	1.4473383E7	2890.2594212276967	-0.9811137252270159	-864.2507817291229	-0.0025799697054356766	0.014053120216281766	1.4302983008528916	1.29495899680362	-1.0562438894021273	1.104512424241488	5.684738892760946	9.18516894347552	0.8467322247284705	0.9652945924132366
ID135286	135286	3	0.9427176117897034	50.58194652390127	66.9734071902015	0.0	1.0	1	0.9847902710997694	1		24885.74921630095	24467.0	19691.0	33002.0	7938554.0	3074.7828516349737	-0.9804291026167621	-810.9082521205289	0.004537281212273347	0.0032973136695558848	1.0266244038155923	0.9743186479452879	0.20134124841004675	1.0536844450022695	3.0467538714546625	6.423390369963543	0.9279372377073151	0.9786259541984734
ID139638	139638	3	0.9687854647636414	49.52451836183707	66.85749862720422	0.0	36.0	36	1.1765903489857785	1		24309.087719298248	24135.0	18780.0	32668.0	1.1084944E7	2949.7575107978273	-0.9810415359377401	-852.8969991160141	-0.006823590062931291	-0.013501320927921211	1.3269415758999858	1.0182160765084147	1.597649478252521	1.303202342326226	4.349110440531998	10.39021230078664	0.5062458280696135	0.8866279069767443
ID135415	135415	3	0.9454463720321655	49.945549418981756	67.23342735374038	0.0	2.0	2	0.9622555968389448	1		25363.918032786918	24417.0	20128.0	34724.0	7735995.0	3393.5848762537566	-0.9797718574428013	-724.030024486925	0.0035492899405782487	-0.0014512275820890363	1.0229657784849084	0.918279259667086	-1.3658649901338198	1.114002922004114	2.908913212683701	6.6915974989736915	0.8163586671828077	0.9577464788732389
ID138615	138615	3	0.9493573904037476	52.59992223296475	68.56077681974891	0.0	28.0	28	1.1988822694585244	1		24532.72058823529	24161.0	19162.0	34212.0	1.1677575E7	2949.5052687163934	-0.9807686370994234	-848.3655767782278	0.012751970175147708	-0.025839835969851895	1.3756214497586563	1.061814475411758	1.5538097517812262	1.2955384218370238	4.5154698562900455	10.236544727095172	0.5415094434301605	0.9108341323106428
ID139124	139124	3	0.9841635823249817	49.95119921461667	66.55174753042814	0.0	32.0	32	0.9985215495545182	1		24985.7963525836	23937.0	19751.0	38358.0	8220327.0	4316.280772302991	-0.9804334249758477	-580.11861351717	-0.0023427489918095524	-0.01112970116870909	1.0825207178211294	0.9657536777834065	-0.8405814719556914	1.120907683526224	3.1323101424159563	7.246277327823698	0.7496261330649965	0.9255617977528089
ID142452	142452	3	0.9690719842910767	53.58371647961826	73.81863035080099	0.0	58.0	58	1.3389794443554441	1		24011.329411764676	24265.0	17055.0	30850.0	1.4286741E7	2700.942663548523	-0.9809970636243392	-917.8629289685327	5.094932268941116E-4	0.012241653738618043	1.4591291082436162	1.2492000797385059	-1.2323914125025832	1.1680507645733216	5.632454504951257	8.789022099160116	0.9162762791800855	0.9809602649006629
ID142325	142325	3	0.968406081199646	53.666079195130415	73.74299734737428	0.0	57.0	57	1.3463040236277208	1		23957.262895174754	24144.0	16821.0	30660.0	1.4398315E7	2656.302373746433	-0.9810670656107313	-934.6961433528367	-0.004856096123092809	-0.012436060188386671	1.4999035052783654	1.2452099239438092	-1.2990443857542466	1.204538669695062	5.694245145089969	8.855309245781756	0.9125119481821885	0.9843878389482335
ID145013	145013	3	0.9772639870643616	50.91445571888697	75.27943927354647	0.0	79.0	79	1.3236373529401566	1		24138.883478260883	24317.0	16957.0	31287.0	1.3879858E7	2596.6408362999487	-0.9810155827998235	-960.7578194485247	-9.383653970086332E-4	-1.7132059047385504E-4	1.4028079956455912	1.270766333946311	-0.5312038422843491	1.1039071135046759	5.504120098509346	8.726901319788546	0.9081919230421067	0.9747474747474739
ID138491	138491	3	1.0	51.93977020626851	68.62224985573488	0.0	27.0	27	1.363056688289053	1		24234.47882736157	24296.0	16581.0	32938.0	1.487997E7	2837.5316902815325	-0.9809897610094452	-881.4544149892582	-0.0019462102481919129	-0.0010075568063935352	1.42042726204249	1.3243755490235911	1.5146914718043392	1.0725260392263463	5.836838930025452	9.037028120608499	0.8981240076081761	0.9730586370839932
ID139259	139259	3	0.9937615394592285	49.32309626465549	66.74883369342628	0.0	33.0	33	0.9755287148369486	1		25114.37658227848	24131.0	20177.0	36539.0	7936143.0	3760.439639185531	-0.9801427505239222	-659.3014270064506	0.005224433654005848	0.017692532492662318	1.0437912337713664	0.9399447952174869	-1.174482493722218	1.1104814230391598	2.989716357480479	7.160095274734114	0.7328283283627604	0.9346210995542354
ID139515	139515	3	1.0	49.99692463056366	66.8577225364182	0.0	35.0	35	1.3350187950239927	1		24171.69965870308	24243.0	16512.0	32084.0	1.4164616E7	2838.884484525307	-0.9811019902651779	-884.071829320178	0.0014118873507611815	0.005011018331056762	1.3971954725247409	1.2959553719171166	1.1620231372168126	1.0781200516633986	5.599182621799676	8.894742757456527	0.8893397656263673	0.9671592775041059
ID138361	138361	3	0.9723259210586548	51.824610441043696	68.02725032622365	0.0	26.0	26	1.3040609504357201	1		24279.478647686843	24257.0	18079.0	32268.0	1.3645067E7	2675.087877425653	-0.9809558391332945	-935.0157245167367	0.008861679912357527	-0.01517514470442282	1.3381211959798067	1.2610245461082676	1.168812144847944	1.0611381040198402	5.342513808915785	10.711673913944308	0.5851144595376105	0.9251028806584366
ID144386	144386	4	1.0	55.06268885618088	28.002876324306943	0.0	74.0	74	1.747331538020322	1		25838.88833992094	25875.0	17083.0	34088.0	2.6148955E7	2944.679740123126	-0.9810107824978809	-906.6349660489828	-0.02933638592252536	0.013758096008769444	1.8452141805137245	1.682608650331968	-0.8859597532740404	1.0966389481889776	9.59180859999296	12.78311612238557	0.7376271608234845	0.9487541137752704
ID137216	137216	4	0.9757084846496582	53.917025181814694	25.141436421253747	0.0	17.0	17	1.7649926778167322	1		25418.283770651105	25398.0	19210.0	34116.0	2.6155414E7	2630.2176784683447	-0.9810175174097369	-998.8684117574925	0.0034873238140962826	0.0015120523384281647	1.855787259983962	1.687142111175497	-1.0877170649292855	1.0999590655057288	9.786686772738115	12.513110068903158	0.7854436324613148	0.9612511671335197
ID146945	146945	4	1.0	56.965755217740565	25.056097133757774	0.0	96.0	96	1.7342948112437915	1		25730.20140986907	25690.0	17010.0	36276.0	2.555009E7	2952.884295569707	-0.9810437727159421	-901.9100566296138	-0.004417942735930607	0.004423193481948093	1.849402744813615	1.6413238958002434	-0.8462845061012357	1.126775007386291	9.449214815057491	11.68737418390729	0.8693040218076398	0.9673965936739657
ID149510	149510	4	1.0	57.075967119586245	24.225861344383524	0.0	116.0	116	1.7879875204717361	1		25819.155009451784	25725.0	16233.0	37909.0	2.7316666E7	3167.756726146112	-0.9809979173377786	-841.5638682333241	-0.007573066177771923	0.010930506958056942	1.914515913889601	1.6859519186669674	-0.845084152242811	1.1355696996408726	10.043355585621967	11.85090883691141	0.898639260636253	0.9764325323475042
ID164870	164870	4	1.0	57.07652719751793	24.226545889798846	0.0	236.0	236	1.7786551375398483	1		25763.197129186614	25704.0	17581.0	34438.0	2.6922541E7	3045.2620264538564	-0.9810427993828714	-875.6263730736619	0.0022743728528004993	4.849909908521322E-4	1.8629971559684857	1.7012830075799723	-0.7210135636278464	1.0950542312290223	9.938786810002627	12.087175956871741	0.8548571536801844	0.9662661737523107
ID168454	168454	4	1.0	56.51945626002827	24.50061492067143	0.0	263.0	263	1.7215988057332798	1		25906.851323828938	26014.0	15630.0	33565.0	2.5440528E7	3119.2692380267486	-0.9810207919255693	-858.6019906064274	0.014693842545648018	-0.00588852121367028	1.823261329467881	1.6705271989503938	2.056192846154455	1.0914287002411283	9.311374156286531	12.046618385463377	0.8062938297383377	0.9598236158745714
ID150533	150533	4	1.0	57.75466087542174	24.177725645857226	0.0	124.0	124	1.7845995732867117	1		25946.854838709667	25867.0	17933.0	35657.0	2.7347985E7	2985.785599716463	-0.9810407080098285	-899.3339993000201	-0.010723947814211399	0.01131480937245315	1.9029769582563787	1.7049214310776786	-0.8381437902404137	1.1161669526633315	10.005330576305843	11.942763348115424	0.8815189506534788	0.9687068568798898
ID154634	154634	4	1.0	57.19447110485614	25.047896150128672	0.0	157.0	157	1.6990412380020676	1		26042.9035639413	26176.0	15944.0	32903.0	2.484493E7	3131.618632315626	-0.9809881163248447	-858.2012209844861	0.0019698899592889003	-0.0027460160571364974	1.7295813341439077	1.6909037688328687	-1.2193325842122626	1.0228739009421783	9.068964721896219	11.699332380660424	0.8326172752095726	0.959758551307847
ID165385	165385	4	1.0	57.00648286564746	24.353170630322396	0.0	240.0	240	1.7930574385512583	1		25884.008458646596	25849.0	17074.0	34713.0	2.7540585E7	3079.5979504062907	-0.9810820074899081	-871.7616676779791	-0.023400074931518525	-0.006053488291743336	1.900847316347651	1.7050036520185272	-0.4986040895358433	1.1148640732219355	10.100393099596163	12.961882887337358	0.7554608346141045	0.9712065813528337
ID136718	136718	4	0.9568305611610413	53.92875787530873	24.91552589479168	0.0	13.0	13	1.7264255227014984	1		25258.75075987844	25248.0	19031.0	32814.0	2.4930387E7	2573.0585336783965	-0.9810931008211348	-1018.7839879851086	0.008344592521036328	-0.008348493237565672	1.8572556631923158	1.6194448456363817	-0.8326219109678314	1.1468471236897748	9.363658544096205	12.186341900887719	0.7923347713330334	0.9498553519768569
ID166414	166414	4	1.0	56.905605620866176	24.196514688374577	0.0	248.0	248	1.7871411357992344	1		25996.29044465469	25898.0	17288.0	34447.0	2.7478079E7	3091.57717604597	-0.9809896449073957	-867.8316357569774	0.00460720033851963	-0.012588942215072006	1.8972794673744366	1.6989175380664951	-0.6156220458089946	1.116757832480612	10.033849333292935	12.651761271075086	0.7877265118919174	0.9599818099135968
ID145420	145420	4	0.9731455445289612	55.41581445231132	26.56205783739085	0.0	83.0	83	1.752087366912207	1		25926.37401574802	25890.0	20766.0	34177.0	2.6341196E7	2729.61346978966	-0.9809715796132391	-979.3192983727508	-0.0043007478334263945	-0.006812734503832288	1.7880695773126483	1.709754234272769	1.1343660096380779	1.045805029442252	9.644092987802635	13.96964747258036	0.621012525469322	0.9393518518518512
ID141325	141325	4	1.0	53.51171269553488	25.91104766031847	0.0	50.0	50	1.7373454641050086	1		25531.067201604852	25512.0	17074.0	35486.0	2.5454474E7	2951.227960425129	-0.9810623981718695	-896.3298444660805	-0.006404171987860569	0.0124149275973065	1.884676778013604	1.6329040573340843	-0.7106956161104334	1.1541870874462579	9.4824866982091	12.103549366857111	0.8134045818151756	0.9609826589595372
ID136209	136209	4	0.9815290570259094	53.75659063178117	25.388908840050398	0.0	9.0	9	1.783751581044352	1		25325.371782650127	25253.0	18815.0	34393.0	2.6566315E7	2662.428849173803	-0.9810714157510698	-986.0304000856287	0.012139095123914792	0.02159203415026592	1.8949132054326616	1.6729139637678705	-1.1237632171223044	1.1327021272300142	9.995824323976812	14.742130162980194	0.5779735924847333	0.938420348058902
ID140311	140311	4	0.9936946034431458	53.33864400952254	25.86561471452616	0.0	42.0	42	1.7585518607706785	1		25691.897360703784	25700.0	17773.0	36087.0	2.6282811E7	2886.0430023768486	-0.9810638279528509	-922.4194436182985	0.00487009437127009	-0.0022579394375622764	1.8737127661115411	1.6681730098349423	-0.9383101836607076	1.1232124935871826	9.71538988027038	12.18595503761383	0.8221497988283726	0.9569288389513112
ID140823	140823	4	1.0	53.347221229217226	25.87340508396273	0.0	46.0	46	1.7442983501744638	1		25626.285288270377	25588.0	16999.0	35724.0	2.5780043E7	2931.937003443534	-0.9810532681810239	-905.1473798614048	-0.01614538975619888	0.01540175971043754	1.8722953638772664	1.6248530324288841	-0.9888855297747791	1.1522859769529417	9.558536716841356	12.31977292847944	0.7913996799934777	0.9494806421152036
ID155162	155162	4	0.996161162853241	57.828910458274734	24.429182440427574	0.0	161.0	161	1.7905242739637273	1		26057.20604914934	26000.0	17992.0	34784.0	2.7568524E7	3054.9211760291737	-0.9810835916815925	-884.7593612184685	0.00620864719648473	0.007833972253269927	1.896217973528642	1.711033675680694	-0.5818454401074942	1.1082294875197454	10.071874342609064	12.222242946798403	0.8472631901009761	0.9666970802919709
ID154147	154147	4	0.9894883036613464	57.91482382388971	24.2924395359744	0.0	153.0	153	1.7943226797567184	1		26014.7657572907	25975.0	17889.0	35338.0	2.7653696E7	3026.1753453779293	-0.9810314416034199	-889.2101827292198	-0.012014974602737425	0.013897520973440401	1.92867035902675	1.7078116222754824	-0.7750191984081923	1.1293226570603825	10.114652478089708	12.086097224186268	0.8701390568654673	0.9672727272727275
ID135712	135712	4	0.996799111366272	53.94224923629283	25.04559851800922	0.0	5.0	5	1.7251104846617245	1		25414.434959349597	25423.0	17999.0	33851.0	2.5007804E7	2760.3957387711707	-0.9810218933891386	-951.8421299741528	-0.009689185284105775	0.010534978283224136	1.8723004368747433	1.6053663075802465	-0.7894889194883594	1.166276150205771	9.349399165602659	11.971523207649254	0.8197751371576266	0.9609184171958964
ID139812	139812	4	0.9904954433441162	53.50727440317021	25.671655942655452	0.0	38.0	38	1.7709829732171047	1		25535.368370298944	25440.0	18143.0	35545.0	2.6480177E7	2778.534356656789	-0.9810549872433187	-951.8199418710159	-0.011590562689409731	0.002622202432313797	1.8752950344740886	1.6888400957963339	-0.8331487714249459	1.110404140179912	9.853230539041329	12.427358910885761	0.8017349676536599	0.9597222222222219
ID148004	148004	4	0.988886296749115	58.21046239650592	23.74513516133899	0.0	104.0	104	1.761560506017073	1		25660.029268292663	25673.0	17636.0	34074.0	2.630153E7	2904.116265294083	-0.9810640655395307	-915.5535917592638	0.0077739156960925145	0.016045805514140914	1.8230448963258394	1.7364743352011578	-0.6347729517609351	1.0498542128551833	9.74866176342199	12.500652744919556	0.7839520215148121	0.9697399527186757
ID155690	155690	4	1.0	57.5167504184086	24.6089727004116	0.0	165.0	165	1.7555380593085717	1		26046.67124631987	26096.0	17335.0	34326.0	2.6541558E7	3031.870608697801	-0.980991077796199	-886.7049346919806	-0.006483852015155277	0.003997607592957739	1.8421682262973553	1.719097873916774	-0.5207757844587585	1.0715900788709483	9.682117997118766	11.864798264470044	0.8642900602293686	0.9686162624821686
ID141867	141867	4	0.9953905344009399	53.26273379741316	25.95643175109187	0.0	54.0	54	1.7403907696219714	1		25448.051948051954	25385.0	17731.0	36211.0	2.54735E7	2888.4018680403	-0.9811169070757981	-915.5341545143795	0.0031001524359699586	-0.00206088908142137	1.8582827094044772	1.6337501947530835	-0.7447730428740919	1.1374338104885908	9.515758581360712	12.667732759726118	0.7451702254330657	0.9425612052730696
ID142891	142891	4	1.0	53.56429218755284	25.928884299494232	0.0	62.0	62	1.7486298650388536	1		25662.036669970294	25626.0	17059.0	35740.0	2.5892995E7	2932.506730063593	-0.9809892684121373	-903.1242956488522	-0.010252461686707634	0.021580148050811217	1.8748631273031167	1.6638227232078608	2.470980454943172	1.1268406790889167	9.606067978486516	13.760565193440891	0.6375040897497565	0.9326257498846328
ID146475	146475	4	0.9842861890792847	56.40101671304586	24.96070403807842	0.0	92.0	92	1.7568303215809538	1		25857.38567222768	25788.0	20295.0	33718.0	2.6348676E7	2799.4870645509736	-0.9810612663359916	-956.9325704134517	0.01207327163535934	0.01119253651413518	1.8312233356724152	1.697139532724369	1.3977390259609865	1.079005762556721	9.696377375612311	13.06545125758169	0.7137901415019877	0.9435707678075855
ID143912	143912	4	0.995442807674408	53.675856382428215	26.836651069553348	0.0	70.0	70	1.7714100763158553	1		25769.962282398446	25667.0	17359.0	34937.0	2.6646141E7	2928.5134382341025	-0.9810443961733801	-910.8515367233408	-0.009714618858901233	-0.0011728513214564282	1.8834222492471262	1.6852617296183199	-0.6071056074715422	1.11758441798455	9.85798366520586	11.973862491927395	0.8640312007450527	0.967350746268657
ID166953	166953	4	0.9927231073379517	56.917204677043294	24.183794372832025	0.0	252.0	252	1.7879875204717364	1		25958.159735349705	25881.0	17336.0	34524.0	2.7463733E7	3079.650858094518	-0.9809657955636814	-868.8034728675833	-0.0019476610305040692	-0.00767402313422676	1.9075357836882703	1.7169626848774915	-0.7130300464728074	1.110994316003074	10.04335558562197	12.344221265572939	0.8282497392437967	0.966605672461116
ID157742	157742	4	1.0	58.11842616712618	23.473189780227496	0.0	181.0	181	1.7824788362650736	1		25782.693702290093	25735.0	17605.0	35365.0	2.7020263E7	2951.7451892971876	-0.9811119500752757	-907.425259484602	0.016009565097413362	-0.006454662005112422	1.8547985778252825	1.7300911109652324	-0.5205934501390554	1.0720814447688103	9.98156494548326	12.967065757502581	0.7459763764564576	0.9358288770053469
ID153645	153645	4	0.9968279600143433	58.07216860975178	23.872847441018262	0.0	149.0	149	1.7735440489921765	1		25910.775529865074	25819.0	18878.0	34497.0	2.6895385E7	2924.359777571392	-0.9809971781899584	-914.8065551114182	0.008116953785456637	-0.0017037011277870107	1.864396831867094	1.70768079377854	-0.7256361706055007	1.0917712716917032	9.881749296028431	12.06612127034442	0.8529200500928734	0.9593908629441626
ID135219	135219	4	1.0	53.484197221433824	25.962278537345444	0.0	1.0	1	1.752950676827571	1		25488.24901574801	25500.0	17086.0	35602.0	2.5896061E7	2883.7512809265177	-0.981033976514757	-914.3657739371711	0.02743331003222771	0.014579847057301462	1.8488367326254698	1.6833643979866963	-0.9028030878864692	1.0982985827885385	9.653599240131669	12.95160874958028	0.7231888082366584	0.930371049015116
ID157233	157233	4	1.0	57.758717563949006	23.91234488328546	0.0	177.0	177	1.7773787433047472	1		25868.64080459772	25818.0	17155.0	36367.0	2.7006861E7	3083.62667286815	-0.9809939351438336	-865.9960838981416	0.006331520542118671	0.004268793910488055	1.8730116022668286	1.7054904952418954	-0.6679674722596581	1.0982245913960214	9.924527431509077	12.464483490393183	0.8027330186591054	0.9657724329324702
ID143414	143414	4	1.0	53.34547498142294	25.90239273614997	0.0	66.0	66	1.7654212301303964	1		25732.328155339845	25674.0	17040.0	35776.0	2.6504298E7	2957.984692537505	-0.9810421458191692	-900.350564808319	-0.012831160156575231	7.158208116824152E-4	1.8782242813305532	1.6489104482028982	-0.7438261694664288	1.139069913334334	9.791439898902627	12.84986556371368	0.7451766851832538	0.9559164733178654
ID142395	142395	4	0.9968163371086121	53.24653333930857	25.81357397283977	0.0	58.0	58	1.749494881102167	1		25541.990099009905	25498.0	16995.0	36431.0	2.579741E7	2925.9767149234995	-0.9810520987143353	-903.9508550574591	-0.0045677170382402476	-0.01248196258683252	1.8586531545659608	1.6559491350232258	2.157676815964907	1.1224095687817681	9.615574230815543	12.186645831113472	0.8136108082897135	0.9528968440885538
ID138808	138808	4	0.9772917032241821	53.33710296236584	25.46892216756171	0.0	30.0	30	1.7824788362650743	1		25544.345714285733	25498.0	18327.0	35015.0	2.6821563E7	2680.914332508854	-0.9810747724916377	-987.8769261185057	-0.013787940745213879	0.005213585587338537	1.9005730883414338	1.680372879586157	2.284324459020047	1.1310424676750959	9.981564945483266	12.856094705579695	0.7589101736020348	0.9519492293744335
ID138297	138297	4	1.0	53.53746468641753	25.87707952462155	0.0	26.0	26	1.7525190750293693	1		25533.913214990127	25477.0	17118.0	35876.0	2.5891388E7	2902.0326784334934	-0.9810276666740769	-909.9249727275123	-0.009895014511770975	0.006199971280287857	1.8652544207273933	1.6693503062189576	-0.781755586329367	1.1173535079956671	9.648846113967155	12.310650160991406	0.8000613014238905	0.9490416082281438
ID144959	144959	4	0.9756176471710205	55.830579325889644	27.071422087497243	0.0	79.0	79	1.764992677816732	1		25919.12088974854	25837.0	18912.0	35209.0	2.6800371E7	2658.4110721896186	-0.9810059343952661	-1007.1214057204871	-0.010309216169812892	-0.0010675755560355454	1.8426881384265064	1.7136062509826497	-0.7261126738040778	1.0753276240500615	9.786686772738113	12.607061816181748	0.7737805129263645	0.9657598499061915
ID156224	156224	4	0.9919738173484802	57.88517917506507	24.457977422488746	0.0	169.0	169	1.779080398786221	1		26082.31393129774	26018.0	18027.0	35313.0	2.7334265E7	3070.2216007736833	-0.9809703519521171	-875.8535938671587	0.027018437826265233	0.015036473366334804	1.8920736075530835	1.7269037904663818	-0.6129947493126218	1.0956450602509216	9.943539936167138	12.17014816215384	0.843643870376031	0.9640552995391709
ID158272	158272	4	0.9959114193916321	58.06911153782353	23.41883493350738	0.0	185.0	185	1.7833274337119862	1		25667.6910646388	25619.0	17753.0	34991.0	2.7002411E7	2920.80736049191	-0.980993770517386	-907.1605709304015	-0.011921392831596602	-0.014075567002637663	1.8525306712567884	1.730777364420071	2.570158093180363	1.0703460244741028	9.991071197812289	12.15577551997031	0.8496823071366536	0.9700046146746656
ID172608	172608	4	1.0	56.0215625394978	25.273499578294068	0.0	296.0	296	1.7658496784391269	1		25800.983511154252	25730.0	18327.0	36171.0	2.6600814E7	3082.305158799311	-0.981006084436244	-864.664884017342	0.019301100397977746	0.008819123545473793	1.8043105207068741	1.7556282590124006	-0.45741632285468564	1.0277292538694147	9.796193025067149	11.872338248205025	0.8733627710015587	0.9763145428706775
ID171585	171585	4	1.0	56.190710483768015	24.974786274421454	0.0	288.0	288	1.7273016585217627	1		25755.618902439077	25808.0	16849.0	35063.0	2.5343529E7	3029.785774163398	-0.9810124977610993	-878.4089781314711	0.013421286909489467	0.006045724238892587	1.830627953152149	1.6489682349633825	2.1261570109259313	1.1101656868440528	9.373164796425241	12.066159397040272	0.8090176572791574	0.9610136452241719
ID156742	156742	4	1.0	57.84537658291393	24.13310830221766	0.0	173.0	173	1.7684181884198755	1		25961.21332046333	25923.0	17248.0	36104.0	2.6895817E7	3015.7736443999197	-0.9809465547708944	-886.3965769356573	-0.011702732697682268	-0.014173158734116122	1.8868670787520825	1.688781096133059	-0.8381184437252943	1.1172952391950606	9.824711782054244	12.322177240035431	0.8131202560873477	0.9538532533456396
ID159814	159814	4	1.0	55.65739828144574	23.388065060159892	0.0	197.0	197	1.7611310142379186	1		25539.58984375	25571.0	15945.0	35723.0	2.615254E7	3107.9705003774407	-0.9810200711271652	-849.4744840655918	-0.005609991577221251	0.001461129079725118	1.841821198959532	1.6958136285565772	-0.8809482113291367	1.086098830640506	9.74390863725747	12.051116458733945	0.8431182701707716	0.9771210676835085
ID160324	160324	4	1.0	55.71815768319306	23.75130462497341	0.0	201.0	201	1.7316756884637705	1		25452.796370967742	25490.0	15840.0	34306.0	2.5249174E7	3019.0839267362253	-0.9810310136847347	-872.0249813396086	-0.0062232443583921685	-0.0015367862003446797	1.839271322570954	1.6457715438150298	-1.0439177342256745	1.1175738999031277	9.420696058070396	12.187401897776391	0.7970225161879912	0.9528846153846153
ID139333	139333	4	0.9926361441612244	53.34958618677284	25.55973742169151	0.0	34.0	34	1.7555380593085714	1		25523.854759568167	25467.0	17972.0	34977.0	2.6008808E7	2785.8629703720153	-0.9810681641967068	-949.5612061706527	-0.0024058233388772623	-0.023004835083351723	1.9186718238314406	1.6506200417105674	-1.0198456575728472	1.162394600421237	9.682117997118764	12.52530712452718	0.7755386882278706	0.9540983606557375
ID159306	159306	4	1.0	55.762169336924536	23.482591945933933	0.0	193.0	193	1.7667062633444348	1		25619.16893203886	25636.0	16323.0	36202.0	2.6387744E7	3106.084783582779	-0.9810397580776475	-853.541144340093	-0.0030711350433305735	0.01786629601854744	1.9040393470911001	1.6582694509020426	-0.9093162748539216	1.1482086617801268	9.805699277396176	12.293825670191183	0.8152941634620522	0.9631185807656396
ID153163	153163	4	0.9948650002479553	58.08169366080827	23.985964293242176	0.0	145.0	145	1.7807804282221649	1		25935.867942583754	25865.0	18674.0	34975.0	2.7102982E7	2936.5116336391657	-0.9810006944014665	-912.075190618333	0.025476559784505373	0.013377425092363653	1.9021641311599706	1.6994502994566467	-0.5708716969165482	1.1192820006375803	9.962552440825203	12.11648288481652	0.852761015524931	0.9623507805325989
ID167499	167499	4	0.9949315190315247	56.96548537333444	24.166484441876175	0.0	256.0	256	1.7850234183403748	1		25909.001897533188	25824.0	17396.0	34419.0	2.7308088E7	3058.1243607617284	-0.9810301328409572	-876.2814004739624	-0.014654837486492213	-0.007181162588673042	1.8960157700807796	1.7017194374816795	-0.735404473382695	1.1141764784015356	10.010083702470356	12.114179292861245	0.8571554264985143	0.9673863114377577
ID171083	171083	4	0.9926835894584656	56.33569390509196	25.181602787127876	0.0	284.0	284	1.7464654504637582	1		25632.84079601989	25499.0	19215.0	33821.0	2.5761005E7	2831.8575732664067	-0.9810080055974991	-935.0983845793522	-0.017507005398560524	-0.004114534937579757	1.8382194473074123	1.64405632019811	-1.2759518548722875	1.1181000460409443	9.582302347663935	13.609238604874562	0.6501477696856575	0.958630527817404
ID169043	169043	4	1.0	56.60365601417304	24.7289574237788	0.0	268.0	268	1.7207197662040636	1		25909.359918200415	25947.0	16271.0	33173.0	2.5339354E7	3065.3675940249377	-0.9809844609558952	-872.082566591629	0.03674026537569479	0.013083261974538385	1.7624110289582178	1.7160525789273222	-0.7247580060131105	1.0270145860331819	9.3018679039575	11.832097158207755	0.8349425183028019	0.9635647464303295
ID169552	169552	4	1.0	56.9818441778562	25.155445369848255	0.0	272.0	272	1.7325491693205592	1		25829.233569261905	25839.0	16617.0	35829.0	2.5545112E7	3020.288855103878	-0.9810957353999425	-887.6558827778156	-0.008829632890909322	0.0200973584237549	1.8201366926090745	1.62879319983595	-0.44839306067396917	1.1174756210870702	9.430202310399423	11.90164561031365	0.8365980448647686	0.9673330082886389
ID160849	160849	4	1.0	55.9042780933336	24.516146777931663	0.0	205.0	205	1.7499272287872802	1		25388.710187932695	25297.0	17061.0	33350.0	2.5667986E7	2965.7925843776675	-0.9810363573909769	-885.7133682604366	-0.0028687491868534627	-0.007889686544430495	1.8516770890975083	1.6631519840533753	2.448681208071674	1.1133541052481963	9.620327356980058	12.280534843601204	0.8016137370504255	0.960607498813479
ID158807	158807	4	1.0	56.03506331590875	24.260946520353198	0.0	189.0	189	1.7460322455828623	1		25754.363095238088	25839.0	15976.0	35530.0	2.5960398E7	3092.1875589634737	-0.9809105046211549	-855.9530005004658	-0.0021127580356394356	-0.014027752959687306	1.8781388038961748	1.6435185188588481	-1.0116561951387892	1.1427548776269534	9.577549221499417	12.129260908697518	0.8180796326820723	0.9563360227812061
ID137813	137813	4	0.9909898638725281	53.35979882144124	25.741353301683496	0.0	22.0	22	1.7490624265457886	1		25467.274703557327	25424.0	17659.0	35418.0	2.5772882E7	2831.265812061521	-0.981021665201575	-929.9344109942942	0.005223355997131888	-9.190377210707169E-4	1.8693747143014474	1.6779622892452897	-0.9187403266860698	1.1140743306825154	9.610821104651027	11.738461367268577	0.8764921028093045	0.9642346208869818
ID170587	170587	4	1.0	56.135799649497436	25.61903091610936	0.0	280.0	280	1.7542448450930594	1		25607.01474926259	25475.0	16433.0	34988.0	2.6042334E7	3234.6756224784363	-0.9809649315964943	-815.9381735721764	-0.0031379323652462755	0.014535506251393035	1.8976814549927168	1.638859560298809	-0.1272313521615347	1.1579280500683764	9.667858618625216	12.10038678475722	0.8297392787822337	0.9667300380228143
ID161887	161887	4	0.9948626756668091	57.07375580726285	24.4792847372252	0.0	213.0	213	1.7871411357992353	1		25413.599431818206	25416.0	16239.0	35306.0	2.6836761E7	3022.1993224481935	-0.9809710446366626	-866.9904489882249	8.821513604861829E-4	-0.007117871259556112	1.8894886939336495	1.6984858604713213	-0.6035062090643746	1.1124547680422407	10.033849333292943	12.6362122257287	0.7896663228020939	0.9504727600180096
ID161372	161372	4	1.0	56.495542634990585	24.99882108956683	0.0	209.0	209	1.7003764376093113	1		25376.789087093395	25423.0	16491.0	32104.0	2.418408E7	2861.2046778621557	-0.9810359784009631	-917.6397820066348	-0.008523103202216649	0.024616936193471713	1.7226713352797356	1.6777939832973725	-0.8142148333222076	1.0267478322303705	9.08322410038977	12.220210804794329	0.7643504008525668	0.9612676056338029
ID152669	152669	4	0.9910308122634888	58.04358330081613	24.199301773938714	0.0	141.0	141	1.7824788362650736	1		25862.06653992394	25774.0	18550.0	34823.0	2.7206894E7	2918.0159147161667	-0.9810296592516107	-916.6690534699774	0.011137217025928467	0.014750394128479742	1.8901336084090223	1.7013814020136544	2.4106013553173007	1.1109405605186302	9.981564945483258	12.25748572137988	0.834844727807926	0.9593421653723164
ID170082	170082	4	0.9968392252922058	57.09573099231797	24.168373666732403	0.0	276.0	276	1.7807804282221644	1		25691.875598086113	25622.0	17611.0	34868.0	2.684801E7	3012.6170710352885	-0.980951684644995	-878.3607449138226	-0.0035153358401036508	-0.006642720428810425	1.9005435190882831	1.6961655625461072	-0.783571045268771	1.1204941080370627	9.9625524408252	12.29661327709798	0.8279601884089656	0.9694727104532842
ID162406	162406	4	0.9968273043632507	57.07808953363285	24.285662713710717	0.0	217.0	217	1.784599573286712	1		25581.69172216936	25566.0	17147.0	35091.0	2.6886358E7	2979.3804693366606	-0.9810555322226869	-889.2921783517751	0.0023779969742253773	-0.001494869907669347	1.89404775372879	1.7140646787237337	2.3669973181801147	1.1050036659871372	10.005330576305845	12.447431329559345	0.8114874885277055	0.9625057155921352
ID163431	163431	4	1.0	57.1623251623082	24.205646028775508	0.0	225.0	225	1.772263973726891	1		25731.62848893162	25685.0	17413.0	34221.0	2.6735162E7	3039.3450926304918	-0.9810298880753348	-875.6480809769745	-0.0010977969212487347	0.001746764895441817	1.9054346006268568	1.6835952195166444	-0.7430372256626091	1.1317652714492157	9.867489917534883	12.79701480274023	0.7571801336083659	0.9682835820895522
ID162923	162923	4	1.0	57.1630032275036	24.2651314430092	0.0	221.0	221	1.7624191755811138	1		25702.70204479067	25671.0	17572.0	35655.0	2.6396675E7	3032.5087268122884	-0.9810578675640866	-877.9554403215985	0.0024086034739990224	-0.004217840954279974	1.858515495974639	1.6869921561931074	-0.751713952008014	1.1016740588578633	9.758168015751016	12.29619511305484	0.8110295234489693	0.9665725047080984
ID163948	163948	4	1.0	57.18704616203919	24.15902283899812	0.0	229.0	229	1.771837076460978	1		25699.619731800758	25668.0	17509.0	34018.0	2.6830403E7	3022.8386264386445	-0.9809684255583744	-876.4396985125398	0.024724123033468902	0.025410077001404806	1.8865529556750027	1.714251176808383	-0.7439122507855462	1.1005113959947301	9.862736791370365	12.31277393234242	0.8175145591527953	0.9619842373667128
ID168045	168045	4	0.9962669014930725	56.80855878831665	24.158691983829943	0.0	260.0	260	1.7960082815185199	1		25915.361163226993	25860.0	17552.0	35109.0	2.7625775E7	3064.741976127316	-0.9810468148634433	-875.3885703623653	-0.011250484934677266	0.004212516408328759	1.9224670568616566	1.6990088299987447	-0.6992485598890026	1.131522698950939	10.133664982747765	12.392324186063437	0.8292221115624178	0.9682107175295183
ID151665	151665	4	0.9948607087135315	57.750005319579564	24.12891088747167	0.0	133.0	133	1.798113061663623	1		25929.402061855704	25845.0	17757.0	35899.0	2.7666672E7	2989.2216586113095	-0.981038670152748	-897.5976578204882	0.013575727623570353	0.007011232908807256	1.9070857339268144	1.7243041394731113	-0.6905283934428559	1.1060031059889208	10.157430613570346	12.166730694740624	0.8622752840939985	0.9621791985592075
ID165489	165489	4	1.0	57.07947519137873	24.514192497986432	0.0	241.0	241	1.782054386006345	1		25918.499999999985	25903.0	17237.0	35042.0	2.7266262E7	3087.6752960094514	-0.9809508102932646	-864.5277930886393	-0.011620523869629746	-0.0013027792509911723	1.9291515221126663	1.6693815436891077	2.62728375442447	1.1556085122694613	9.976811819318756	12.16177494663499	0.8476327333140613	0.9549590536851685
ID144500	144500	4	1.0	55.25627697091363	27.86359937288664	0.0	75.0	75	1.7308017667889022	1		25868.22401614528	25893.0	17033.0	33698.0	2.563541E7	2935.3717401372496	-0.9809935533613633	-909.7011062150327	0.021740194179926134	0.013078680057463968	1.8560895362730587	1.6344706402202633	-1.0875298778696703	1.1355906252454493	9.411189805741365	13.223100955244396	0.6763753459161685	0.9278350515463915
ID149620	149620	4	0.9968701004981995	57.05189185255887	24.223235272463732	0.0	117.0	117	1.7786551375398474	1		25853.987571701713	25798.0	16306.0	36803.0	2.7043271E7	3089.8467868735106	-0.9810063481678637	-864.3386456457599	-0.007676880018828193	-0.014538322848078895	1.9073620502199795	1.6764966636947012	-0.8791384420394076	1.1377070360620294	9.938786810002618	12.272314927280219	0.8292591192467832	0.9694019471488169
ID137333	137333	4	0.9588441848754883	53.43717590089332	25.16728534105717	0.0	18.0	18	1.7460322455828625	1		25412.44985104269	25414.0	19238.0	32447.0	2.5590337E7	2522.882209174512	-0.9811673659026683	-1049.5704199659601	0.016090974282725604	0.01990062012428489	1.8356736893396033	1.6553921612870612	-0.6752649456500589	1.108905631105788	9.577549221499421	13.320121858755535	0.6783406772511005	0.9518186112423241
ID152186	152186	4	0.9909160733222961	58.031896755010585	24.246098737722875	0.0	137.0	137	1.7786551375398472	1		25796.139180171547	25717.0	18535.0	34719.0	2.706015E7	2918.5425859545458	-0.9810362981038292	-914.4935130598523	-0.007403219521457882	0.0026888371440922433	1.9101328923289593	1.6943498143716993	-0.6655777386556921	1.1273545026693776	9.938786810002615	12.623348079903685	0.7837799030059154	0.9491602360417615
ID168570	168570	4	1.0	56.62967472153647	24.315758691546886	0.0	264.0	264	1.7451655132159367	1		25925.63220675944	25999.0	17151.0	34004.0	2.6081186E7	3049.436374953909	-0.9810163729887279	-878.6923356051151	-0.0022210379346276	-0.005352983125404296	1.841500754838014	1.6636685635172899	-0.5067281289900768	1.1068915980144238	9.568042969170383	11.696969051599305	0.8787924141571193	0.9668587896253605
ID150136	150136	4	0.9852824807167053	57.99300399111599	24.221826482499303	0.0	121.0	121	1.7773787433047465	1		25899.68738049712	25846.0	18219.0	34773.0	2.7091073E7	2855.7057242501787	-0.9810168006470289	-937.3852211255448	0.0026130332978211413	-0.005971159465526458	1.8907224066281731	1.684905277575312	-0.8752369369206177	1.1221535309979238	9.92452743150907	12.493776466939345	0.7989732469825539	0.9577981651376146
ID147068	147068	4	1.0	57.150728415455234	24.543021118891204	0.0	97.0	97	1.7520873669122072	1		25711.703339882086	25669.0	16914.0	36005.0	2.6174514E7	2990.7067784750716	-0.9809700279761858	-886.3486708042768	-0.01161739183596322	7.165464927575634E-4	1.8848727172286965	1.644642036038752	-0.8393451258049436	1.1460686738669035	9.644092987802637	12.024502777905203	0.8381794312915142	0.9602460955986746
ID151164	151164	4	0.9968178272247314	57.73376764569457	24.148052770166526	0.0	129.0	129	1.794322679756718	1		25988.180112570353	25907.0	18022.0	36181.0	2.77034E7	2977.257415750557	-0.9810235805512127	-902.5154665238606	-0.00858203595477356	-0.02460555355662628	1.9139937253961632	1.701153277455782	-0.8447686099234395	1.1251153854041311	10.114652478089702	12.339302324618421	0.8347945782937848	0.969917958067457
ID150653	150653	4	0.9948375225067139	57.75280034172388	24.156955180420752	0.0	125.0	125	1.8081819022675758	1		25959.8616527391	25856.0	17860.0	35873.0	2.7958771E7	2958.7768032351983	-0.9810322076380457	-907.5836070444935	8.756503883083691E-4	-0.0016640119097301052	1.921968513537461	1.7227374019437458	-0.8351276871783465	1.1156479863784956	10.271505641518724	12.069895035865256	0.8860066598736814	0.9681899641577055
ID147586	147586	4	0.9957820177078247	57.94961169680515	23.77473870922783	0.0	101.0	101	1.7726907681879192	1		25658.19230769229	25633.0	18429.0	34112.0	2.668452E7	2845.2969681387167	-0.9810603952682941	-934.2288684928284	-0.004955280703041426	1.307987898206989E-4	1.851830422775561	1.705613642061703	-0.902582638539779	1.085726788944485	9.872243043699399	11.995364602100969	0.8621816922322668	0.9692020531964534
ID166019	166019	4	0.9957836270332336	56.86710321035074	24.187082775123923	0.0	245.0	245	1.795165678478234	1		25936.753514526692	25856.0	17406.0	34568.0	2.7674516E7	3044.394292473209	-0.9809221106581533	-876.0903767612768	-0.006331142661931881	-0.020132104341304455	1.9152105105988269	1.7145869877379174	2.5219739752162322	1.1170098246957976	10.124158730418735	12.694596036374847	0.789461651376647	0.9616252821670422
ID164993	164993	4	1.0	57.050207870862934	24.213254635174458	0.0	237.0	237	1.7812051820572383	1		25785.930542340655	25706.0	17599.0	34398.0	2.7101013E7	3041.0664748891713	-0.9810468055303019	-877.797217582553	0.015065878117521768	-7.310469796072146E-5	1.8831885053792408	1.726646415476563	-0.5968533713681254	1.0906625053627272	9.967305566989715	12.318747258689351	0.8253811507565348	0.9592863677950594
ID145542	145542	4	0.9742604494094849	55.78219433332046	26.94403682713541	0.0	84.0	84	1.3519113116327695	1		26452.17986798677	25542.0	20941.0	36745.0	1.6030021E7	4189.737990465641	-0.9804969309142245	-634.8160193313906	-0.0050625964193218515	-0.018759604530409906	1.42953235791472	1.3216764081178065	-1.1315838953077877	1.0816054134994442	5.741776406735133	9.770230676922667	0.7558689494759466	0.9415432579890883
ID148614	148614	4	1.0	58.116537948032615	23.93729137465462	0.0	109.0	109	1.740825378386299	1		25780.636726546916	25851.0	18003.0	33915.0	2.5832198E7	2889.4816458297273	-0.9810292650232983	-922.787070551704	0.008776984332589674	0.001022156865590442	1.8000006352726567	1.7070423079366137	-0.8163202711132054	1.0544557840797786	9.520511707525227	12.226821081941376	0.8002819859921849	0.9547187797902763
ID154756	154756	4	1.0	57.20079195057069	25.037545461754974	0.0	158.0	158	1.715876999167621	1		26075.415637860046	26158.0	15747.0	33343.0	2.5345304E7	3185.7433409617743	-0.981012680911287	-845.7878142723729	-0.005415274413732216	-0.011183463424080439	1.7540163091652194	1.6778186912221449	-1.0799411741472233	1.0454146913142153	9.249583516147824	11.84736866073066	0.8281103953599465	0.9451189898008743
ID164485	164485	4	1.0	57.10906919681767	24.185196742590794	0.0	233.0	233	1.7782297745928248	1		25716.679425837312	25655.0	17634.0	34491.0	2.687393E7	3041.555207469358	-0.9810461813056438	-875.2697369014445	8.089211919804893E-4	-0.0013535988863321753	1.8810293006778733	1.6880786906852054	-0.7851877496955979	1.114301904915551	9.9340336838381	12.087921301311239	0.8543429589564495	0.9626900046061718
ID149129	149129	4	1.0	57.40655035581732	23.998700166154023	0.0	113.0	113	1.7555380593085712	1		25816.768400392575	25739.0	16906.0	36273.0	2.6307287E7	3090.113455890817	-0.9810238221991566	-863.8299586599176	-0.012854705240269623	-0.011112368576227032	1.884699487511381	1.6622085134207043	-0.8761582619843875	1.1338526257652275	9.682117997118763	12.021893656182185	0.8418495251439378	0.959491285916156
ID146578	146578	4	0.9762395620346069	56.663756941310616	25.2298044382349	0.0	93.0	93	1.8044126712733959	1		25798.293407613743	25730.0	19666.0	33696.0	2.7784762E7	2701.8702969543733	-0.9810626732913663	-989.3149161287256	-0.016834842541926666	-0.006076870873746189	1.8786724751443808	1.7443444384301185	1.394335258964378	1.0770077478706874	10.228727506038085	13.548292137771577	0.7002649153426772	0.9568697198755
ID136337	136337	4	0.990431010723114	53.75526098815024	25.17568923862051	0.0	10.0	10	1.7585518607706787	1		25310.787878787807	25282.0	18045.0	33956.0	2.5892936E7	2697.226171191683	-0.9810851454806783	-973.468694349629	-0.007510448432387011	-0.0020362187930076077	1.8896266689990804	1.6483688690400957	-0.9859209955276326	1.146361536237625	9.715389880270381	12.716717691256315	0.7549532122603216	0.9515828677839857
ID136849	136849	4	0.9812960624694824	54.289431916009335	24.74863795836464	0.0	14.0	14	1.7294900562808253	1		25309.26166328602	25382.0	18178.0	32591.0	2.4954932E7	2711.40250865675	-0.9811501184146495	-971.7226195480436	-0.001984216866523472	-0.004557781721448627	1.8402899591198791	1.6450292542790748	-0.9025276310411294	1.1186974057348156	9.396930427247817	11.780436570129563	0.8508893834815427	0.9639200390053636
ID140433	140433	4	0.9937155246734619	53.2527115112922	25.672717865102836	0.0	43.0	43	1.7632774269957923	1		25689.23323615161	25622.0	18112.0	35297.0	2.6434221E7	2783.8982805069345	-0.9809713860785919	-951.4302594668843	-0.011130738868895184	-0.006362922255504801	1.8590122819967558	1.6520516525832778	-0.8152162590569145	1.1252749144313121	9.76767426808005	14.601452806205387	0.5757167885820397	0.9375
ID135831	135831	4	0.9968168139457703	53.999731127710184	24.601634073170175	0.0	6.0	6	1.7399560523004345	1		25388.686058174528	25417.0	17456.0	34044.0	2.531252E7	2758.902466200688	-0.9810479918858928	-952.7279213341951	0.012788514083814978	0.010700841314239384	1.851473637935554	1.656962147393256	-0.7703900443373202	1.1173904249100106	9.511005455196193	11.913795051322849	0.8420464420761024	0.9601727447216889
ID141461	141461	4	1.0	53.48579230176075	25.984156609076877	0.0	51.0	51	1.745598933193616	1		25511.522862823076	25460.0	16916.0	35572.0	2.5664592E7	2937.7984692189866	-0.9810170175540083	-897.5455007215426	0.014058200015673988	0.010458198037341925	1.8745250963196989	1.654389090784552	-0.6764615191845387	1.1330618091967428	9.572796095334906	12.997246412465868	0.7121081674957865	0.9398040130657959
ID154267	154267	4	0.9949243068695068	57.87231175852769	24.354589445192314	0.0	154.0	154	1.7955870294237102	1		26008.190610328653	25954.0	17931.0	34974.0	2.7698723E7	3029.6337951340765	-0.9810221684675876	-887.5283464829587	0.008575942957653786	-0.004027819554882531	1.9170474317740733	1.7057997853545017	-0.7231075238712837	1.1238408213163598	10.128911856583255	12.28341491329863	0.8435958064788416	0.9620767494356659
ID139934	139934	4	0.9958434700965881	53.37809994813423	25.737619604791313	0.0	39.0	39	1.7473315380203225	1		25537.085232903868	25476.0	17885.0	35659.0	2.5766919E7	2844.204729676723	-0.9809723924189416	-925.7912386144515	2.3488314529515408E-4	0.004563580684754352	1.8665467793267543	1.637558401075447	-0.7920982815015846	1.1398352438001125	9.591808599992966	12.701867851777045	0.7470938956055436	0.938604651162791
ID144030	144030	4	1.0	54.11870687226126	26.95988922491728	0.0	71.0	71	1.765421230130397	1		25765.230843840924	25680.0	17104.0	34921.0	2.6563953E7	2743.073515549287	-0.9810348309437505	-971.7494312139362	0.007103031094147905	-0.002459669734277483	1.8815160594244957	1.6716230184523115	-0.9020158614635326	1.1255624256517571	9.791439898902633	12.936404048249265	0.7352402656503345	0.9528214616096207
ID166558	166558	4	0.9968343377113342	56.90525625694838	24.207173955383574	0.0	249.0	249	1.7829031854762432	1		25992.082621082587	25940.0	17439.0	34449.0	2.7369663E7	3080.5414642151854	-0.9810109649707015	-871.7962200675936	-0.001915704581696759	-0.02008435626723355	1.9020720768278576	1.6870014520186867	-0.7203101266283678	1.1274869233525642	9.986318071647775	12.370529206905442	0.8200469177104824	0.9589228662711085
ID140957	140957	4	0.9798482060432434	53.21550328184731	25.74890504667107	0.0	47.0	47	1.7429967966912685	1		25603.018867924555	25600.0	18075.0	34911.0	2.578224E7	2778.950879146526	-0.981048056031752	-953.842830096873	0.009728350971453359	-0.014722327291590873	1.8439257119259491	1.6872282464612482	-0.9386745007598929	1.0928727134537692	9.544277338347808	13.155430497543604	0.6930152407048766	0.9462770970782284
ID155299	155299	4	0.9954471588134766	57.851425184082565	24.429580365060843	0.0	162.0	162	1.7812051820572385	1		26095.658745247172	26087.0	17845.0	34858.0	2.7452633E7	3094.137595215372	-0.9809594533040996	-869.0210180059545	0.0029688113232821437	0.0017024099751139987	1.890701227273972	1.704148123859991	-0.6890931537744787	1.109470004867551	9.967305566989717	12.559710101688829	0.79401444989429	0.9601648351648353
ID148135	148135	4	0.9893950819969177	58.191179003419364	23.668815399429874	0.0	105.0	105	1.7739705354836104	1		25701.068138195784	25693.0	17878.0	34182.0	2.6780513E7	2907.674285141775	-0.9810321287848633	-914.3238564473096	-0.002058109855435509	-0.003816316726828681	1.8545960397843673	1.7180949490283401	-0.8666921326557464	1.0794490961243002	9.886502422192946	11.751187424560626	0.8996820070075231	0.9751523675574308
ID155812	155812	4	1.0	57.28688170592307	24.476223073150578	0.0	166.0	166	1.7416942705683711	1		26036.99499499502	26147.0	17274.0	34807.0	2.6010958E7	3024.381067368378	-0.9810410450564202	-890.957787096612	0.002415302609937855	0.013688452348250564	1.8658321814878218	1.6606316588347136	-0.9025635920184009	1.1235677530061663	9.53001795985426	11.963314375831839	0.8367593083693882	0.957040572792363
ID157349	157349	4	1.0	57.923058758282906	23.59666262930871	0.0	178.0	178	1.7845995732867117	1		25827.146387832665	25708.0	18545.0	35943.0	2.7170158E7	2964.154589347402	-0.981117380463707	-905.4496324490585	0.002343186094296417	0.00869476996752358	1.8675915299696153	1.7230897341901905	2.3899405442147508	1.0838620258203424	10.005330576305843	12.603187804680742	0.7915538955216525	0.9660394676457092
ID143531	143531	4	1.0	53.5318077961119	25.959855657012884	0.0	67.0	67	1.7649926778167324	1		25745.28543689324	25675.0	16960.0	35123.0	2.6517644E7	2971.0208838717213	-0.9809736828227454	-893.5618660508806	-0.008723199793634749	-0.0025452346578317664	1.8946944490461353	1.6468888289083046	-0.6292887024568812	1.1504689422795447	9.786686772738117	13.306133754924018	0.6946112027113638	0.9510392609699769
ID153769	153769	4	0.996827244758606	58.08945006976112	23.87557513661057	0.0	150.0	150	1.800635550247744	1		25953.894392523358	25877.0	18774.0	34928.0	2.7770667E7	2909.7918951087154	-0.9810028999149079	-921.1992576986132	0.0018180388786460506	0.01390564286912231	1.9070519770617138	1.7297456487807463	-0.633683263548691	1.1025042776699256	10.185949370557449	12.254181416213857	0.8523986753636258	0.9605558045719408
ID142510	142510	4	1.0	53.410979443235476	25.7793427575788	0.0	59.0	59	1.760271716302285	1		25584.405458089637	25550.0	17339.0	35726.0	2.62496E7	2861.3384156897423	-0.9810337263812859	-924.9921039155537	0.022814063757174156	0.021837883884753783	1.8791726026997841	1.6919379038757263	2.469534102094166	1.1106628667607474	9.734402384928439	11.819255183428677	0.875666911927218	0.9624060150375942
ID138927	138927	4	0.9949490427970886	53.5909339842442	25.716852572558075	0.0	31.0	31	1.772690768187919	1		25565.023099133803	25538.0	17443.0	35114.0	2.6562059E7	2777.9995605170234	-0.9810048044311467	-950.5421453633905	-0.02456361100305184	-0.003272400958050842	1.898530319646322	1.6470917004556505	-0.7153000948390956	1.1526561144841623	9.872243043699397	12.801584831391692	0.7570040896628751	0.962911451089476
ID167087	167087	4	0.9968327879905701	56.93188581576312	24.17160520688423	0.0	253.0	253	1.7888335046782737	1		26004.938621340854	25917.0	17565.0	34769.0	2.753923E7	3079.6680382644718	-0.9809780107987263	-870.934039173371	-0.009285786585481055	0.013281562026692603	1.9261835816505182	1.6893268291628543	2.5103213800257933	1.1402077729417452	10.052861837951001	12.181870768398584	0.8512783765063949	0.968850206138341
ID145074	145074	4	0.9747852087020874	56.2592997989444	25.725318387778756	0.0	80.0	80	1.314461246794031	1		26279.886363636357	26195.0	20517.0	32089.0	1.5032095E7	2974.353919047072	-0.9807196393829005	-898.856895225059	-0.01043735025795275	-0.01647720582373113	1.3464687663899955	1.2967382778558434	-0.5867091695655342	1.0383504438662683	5.428070079877099	10.088082853032606	0.6702518621043501	0.9246963562753039
ID142003	142003	4	0.9967805743217468	53.260409192383506	25.96047007739041	0.0	55.0	55	1.7499272287872802	1		25453.99605522682	25399.0	17024.0	36092.0	2.5810352E7	2928.2080501527694	-0.981035506216314	-899.3474532101143	-0.003988798709525406	0.016735266307170527	1.8576242001025398	1.6558579065118628	-0.7280923197706443	1.1218500046394118	9.62032735698006	12.672169817147841	0.7528314365738253	0.9538171536286523
ID157873	157873	4	1.0	58.1025501385953	23.37621820775524	0.0	182.0	182	1.779080398786221	1		25757.674952198868	25709.0	17527.0	35426.0	2.6942528E7	2963.6687627653573	-0.9810417982479903	-899.4921176777375	-0.00424857156673372	9.301163117800969E-4	1.838613042544275	1.7561778753797366	2.3499997484730795	1.0469401011823551	9.943539936167138	12.414330638816384	0.8107823207546744	0.9600734281780631
ID159924	159924	4	1.0	55.71142978062429	23.37865852426277	0.0	198.0	198	1.7684181884198744	1		25516.798058252425	25551.0	16192.0	35653.0	2.6282302E7	3074.9778590772767	-0.9810212477216186	-857.876825029314	-0.006880849797892147	0.003669797123438457	1.8648243388987884	1.6867983028552764	-0.8444817472960462	1.1055407962778738	9.824711782054234	12.119012526006541	0.8406112812686534	0.9667913938260057
ID156347	156347	4	1.0	57.64172034351585	24.658300827443192	0.0	170.0	170	1.7520873669122075	1		26046.2531894014	26140.0	17301.0	33819.0	2.6541132E7	2995.5892881662458	-0.9809991105969702	-897.8166769823142	0.013808865356352852	-0.004494607190965513	1.8323376352154175	1.7200011824243602	-0.6181090261778603	1.0653118462585693	9.64409298780264	12.21865020879202	0.8117546570911969	0.9561734213006595
ID143033	143033	4	0.9968417286872864	53.4447742026981	25.851059444341715	0.0	63.0	63	1.756399673131885	1		25674.157688540614	25650.0	17265.0	35692.0	2.6213315E7	2921.6803423970173	-0.9809968368073227	-907.2672002998695	0.00860091032966142	0.007589128178095829	1.879677255224132	1.6603689368090373	-0.7146293174645273	1.1320840889956483	9.691624249447791	12.492535109697346	0.780378461937451	0.9488134015821309
ID135358	135358	4	1.0	53.67126036452246	25.865018959268177	0.0	2.0	2	1.730364640435981	1		25452.1842105263	25488.0	17121.0	35221.0	2.5146758E7	2873.366354498997	-0.981088801664658	-919.0800105305648	0.03251005562897558	0.004161910985696293	1.8405202260922076	1.666047631263643	-0.7493153042232574	1.104722453040693	9.406436679576853	11.759682227463147	0.854759286272951	0.9555770159343312
ID158396	158396	4	0.9949999451637268	57.9893636337252	23.347116778038828	0.0	186.0	186	1.7816298346278343	1		25733.12297426118	25674.0	17776.0	35310.0	2.6994046E7	2913.5478636459757	-0.9810406161845248	-914.0355841715195	-6.961028100458736E-4	-0.012263228156333189	1.8382274303978048	1.7423552110830813	-0.6867128640950808	1.055024497131746	9.972058693154231	12.511148250167516	0.8005719131477251	0.9575536284801461
ID160444	160444	4	0.988456666469574	55.595539888996974	23.915437167911264	0.0	202.0	202	1.6941365030299984	1		25416.182682154133	25491.0	17566.0	32870.0	2.4069125E7	2993.827302099257	-0.9810490122313764	-878.9667121522416	-0.014225680418074338	0.019110096935324058	1.851354238623339	1.6069232279490777	1.6671564558266965	1.1521111938783968	9.016680334086544	12.284855958233553	0.7507864045403716	0.961967545638945
ID172732	172732	4	1.0	56.11289310285185	25.12816571393566	0.0	297.0	297	1.7507916038603852	1		25843.634748272474	25785.0	17697.0	35603.0	2.6179602E7	3002.5707070190815	-0.9810125477748655	-889.4022319953646	-0.00509922341272568	0.005221593025364993	1.7693377077665315	1.7426167918727846	-1.243124896207311	1.0153337876797515	9.629833609309093	12.137851518991503	0.8213816686306082	0.955660377358491
ID139456	139456	4	0.9944189190864563	53.275458995379154	25.771211181664572	0.0	35.0	35	1.7503594696803213	1		25531.38400789735	25506.0	17228.0	35526.0	2.5863292E7	2887.811143276194	-0.981044847005241	-915.1602163742299	0.022734990606544072	0.005490415215125391	1.8524174586065574	1.6822681116833187	-0.947646814749517	1.1011428236329006	9.625080483144579	12.586583917320253	0.7634814371528252	0.9370661730680244
ID153280	153280	4	1.0	58.087260202109874	23.896654161908415	0.0	146.0	146	1.7850234183403753	1		25936.43317535547	25847.0	18626.0	34546.0	2.7362937E7	2905.376653403022	-0.9809649450823074	-920.104507246736	-0.0016705206092064724	-0.0019406385707141493	1.8910989242654053	1.6919605922193708	-0.7213315366690483	1.117696790907418	10.01008370247036	12.019630753330315	0.8706935365893406	0.9714022140221401
ID138433	138433	4	1.0	53.24336801713272	25.702797302514696	0.0	27.0	27	1.75122363140647	1		25493.90029615006	25471.0	17390.0	35515.0	2.5825321E7	2867.0569065274444	-0.9810506997802718	-920.7214075081072	0.001452712204338074	0.009954676920047369	1.849338127611565	1.6903741372065921	-0.8309153435091996	1.094040713772199	9.634586735473608	11.990962177586765	0.8420441996991826	0.9561320754716985
ID172230	172230	4	1.0	56.30304955633668	25.153604807131224	0.0	293.0	293	1.764135260871397	1		25845.19766309639	25747.0	17913.0	35240.0	2.6543018E7	2917.3151601330787	-0.9810034867159404	-915.0043528156492	-0.0025652342102611154	0.005789773378474517	1.8409946832246658	1.720640691348601	1.2908988799433025	1.0699471961120097	9.777180520409088	12.156173624524802	0.8314376926246146	0.9648217636022516
ID170699	170699	4	0.9943976402282715	55.90098344885641	25.725994530745027	0.0	281.0	281	1.7525190750293687	1		25580.886475814394	25516.0	17314.0	36260.0	2.5913438E7	2978.6487983609263	-0.9810055107672702	-887.0949627355905	0.0016503235556518054	0.009654187108192394	2.0291873446727253	1.5404135323731156	2.4737733597744054	1.3173003885175036	9.648846113967148	12.761106295672663	0.7445752425655446	0.9468283582089551
ID156872	156872	4	0.9952549338340759	57.866071903408	24.371530763289957	0.0	174.0	174	1.785023418340375	1		25963.73669201517	25954.0	17048.0	36083.0	2.7313851E7	3047.097548658497	-0.9810394242129021	-881.7506179297177	0.014053133911892422	-0.004791453984271505	1.89335599658526	1.7096268007424298	-0.7381829112843351	1.10746742842534	10.010083702470357	12.21482384451901	0.8430884828894598	0.960766423357664
ID171209	171209	4	1.0	56.47509573555709	25.042787402505173	0.0	285.0	285	1.7812051820572385	1		25664.073473282424	25621.0	17247.0	34133.0	2.6895949E7	2872.2544651961316	-0.9809760071097968	-921.4873609175191	0.010200748348520666	0.0017802022294986864	1.8687129707901386	1.725998332729092	-1.3414943298805815	1.082685269941942	9.967305566989717	13.243917742238787	0.7140928542806385	0.9420485175202156
ID171727	171727	4	1.0	56.3386941601781	25.146078128657532	0.0	289.0	289	1.7705557670902246	1		25782.433397683377	25746.0	16678.0	35449.0	2.6710601E7	3003.2031599135016	-0.9809039910000058	-881.9685091263683	0.0031580934770866985	0.003557395773437217	1.8523786540838019	1.7079839735023907	1.333276208838541	1.084541004377995	9.84847741287682	12.24270513887691	0.8257035991544431	0.9601482854494904
ID159437	159437	4	1.0	55.80032629974167	23.272907663638872	0.0	194.0	194	1.7862943500915214	1		25618.829523809523	25557.0	16820.0	36541.0	2.6899771E7	3097.5688961246774	-0.9810317053640503	-855.5060025241658	-0.005003353186546751	0.010492330161451926	1.8928022654240677	1.6957554873596459	-0.8034308865100789	1.1161999943584031	10.024343080963908	11.798263776180825	0.9049604153925306	0.9827586206896557
ID137946	137946	4	0.9914401769638062	53.21347970633711	25.601402093470416	0.0	23.0	23	1.7455989331936155	1		25499.858987090374	25503.0	18095.0	34376.0	2.5678358E7	2768.009409562691	-0.9810050901451071	-951.5557464778503	9.323243139026821E-5	-0.009161952697776454	1.8532837866556633	1.6349008323101646	-1.0270628303114333	1.1335756579418441	9.572796095334901	13.91811243024884	0.6209948400747652	0.9393656716417914
ID158938	158938	4	1.0	55.94470617427476	24.02271996509191	0.0	190.0	190	1.7662780228186081	1		25742.608527131815	25767.0	16246.0	35337.0	2.6566372E7	3091.267887787926	-0.981021811532445	-860.9339096556578	-0.019129803097635373	0.010486756856131754	1.906024252128714	1.6499203014806398	-0.9474894834969205	1.1552220130986002	9.800946151231662	12.012797531181935	0.8534725398205438	0.961305361305361
ID169691	169691	4	0.9853538274765015	57.29864475447681	24.43100311351228	0.0	273.0	273	1.7701284578606182	1		25738.301541425837	25680.0	17552.0	34835.0	2.6716357E7	2780.5308205083866	-0.9810547629168104	-958.6837655820252	-0.009140276624374522	0.027198847313356107	1.9212844078067077	1.669426735536963	-0.8814046633318465	1.150864765076819	9.843724286712307	12.232987209956082	0.8266168650410926	0.9601298099211873
ID161496	161496	4	1.0	56.718473007177565	24.95218279779374	0.0	210.0	210	1.6923494387108515	1		25382.246575342488	25602.0	16563.0	32066.0	2.4087752E7	2841.7041420066294	-0.9810101844346244	-922.8560494153486	-0.002534408573788665	0.009012653372532504	1.7889477962397327	1.6193008349989186	-0.9950667307194592	1.104765561515274	8.997667829428478	11.884171992108003	0.800574887925542	0.9565437089439112
ID162008	162008	4	0.9942265152931213	57.10458394600514	24.457793206706476	0.0	214.0	214	1.7778043098721545	1		25447.01818181815	25448.0	16623.0	35198.0	2.6592134E7	3029.792279568344	-0.9810543266003136	-869.8353478111728	0.0058317202301713215	0.0016092755096387614	1.872188357970159	1.7194885548249699	-0.5856312729223685	1.0888053617552185	9.929280557673595	11.762670345829763	0.9018115522846601	0.9725325884543763
ID160990	160990	4	0.994733989238739	56.10185988114784	24.88947589444816	0.0	206.0	206	1.7224773966584133	1		25384.477017364694	25289.0	16598.0	32826.0	2.4851403E7	2993.8038450115296	-0.98104887190444	-877.8704888973612	-0.0023296092252094195	2.0183077480943185E-4	1.7931758791605645	1.6648399607148312	2.4104458671130815	1.0770860391833879	9.320880408615565	12.165268918291886	0.7914497979539961	0.9570522205954125
ID152799	152799	4	0.9905255436897278	58.04586563037084	24.20964896758584	0.0	142.0	142	1.7829031854762432	1		25891.98388625595	25801.0	18573.0	34854.0	2.7316043E7	2914.1181390264724	-0.9810340878043893	-919.1756944971385	-0.004871888910881109	0.013363877653750338	1.9203368423112135	1.677356540383593	-0.7819428478395917	1.144859066082667	9.986318071647775	11.976311941406193	0.8749214416016801	0.9655330882352944
ID169181	169181	4	1.0	56.46491988365343	24.604536313753112	0.0	269.0	269	1.7316756884637705	1		25857.52573158428	25897.0	16185.0	33597.0	2.5624808E7	3012.2368619044573	-0.9810495634285931	-888.790843369809	-0.00936849941922691	-0.007272013035271868	1.8254841586548194	1.6652167621775378	-1.10707544685677	1.0962441647943215	9.420696058070396	11.590709869653885	0.8811965461645553	0.96730112249878
ID162531	162531	4	0.9954196810722351	57.11105468396568	24.372185066517634	0.0	218.0	218	1.7722639737268913	1		25612.50628019323	25641.0	16782.0	35066.0	2.6508944E7	3003.4715952560364	-0.9810547207528836	-883.1831311299657	0.006606950904950247	0.0010385260300715678	1.8666247790151578	1.699119643643619	-0.7565768847213431	1.0985834846875988	9.867489917534884	12.244709992830359	0.827026733118217	0.9660307119590504
ID163046	163046	4	0.9947928786277771	57.154636876262416	24.208567602044493	0.0	222.0	222	1.7726907681879185	1		25742.37994214079	25695.0	17717.0	34996.0	2.6694848E7	3026.1059499577145	-0.9810816139516795	-882.2986517425129	-0.0032297120018016795	-2.9206025758725905E-4	1.89383762282641	1.677992172065743	-0.7061991267930965	1.1286331690659464	9.87224304369939	11.9460994695694	0.8693075459688443	0.9638051044083522
ID167653	167653	4	1.0	56.90118879926214	24.155456062004987	0.0	257.0	257	1.79390103184119	1		25886.4868173258	25816.0	17562.0	34544.0	2.7491449E7	3059.050109340576	-0.9811018908153826	-878.6426443799032	-0.01776296975368222	-0.020399715136313067	1.9040877631377393	1.7414739726650843	2.3274548617848163	1.0933771006774204	10.109899351925192	12.864125500851625	0.7677081645903728	0.9699042407660735
ID170213	170213	4	1.0	56.87864526292268	24.314335785693938	0.0	277.0	277	1.7649926778167324	1		25650.77594568379	25680.0	17190.0	35054.0	2.644595E7	3010.5338076547955	-0.9810059313538089	-880.1174347130614	-0.0037600638470915264	0.015447077160628639	1.861282671222445	1.701017231035736	-0.8010624900197134	1.0942174113598628	9.786686772738117	12.235759868697675	0.8214547824020042	0.9603544776119399
ID163561	163561	4	1.0	57.161522627286125	24.19231546355841	0.0	226.0	226	1.77397053548361	1		25705.880998080585	25639.0	17549.0	34426.0	2.6785528E7	3045.0204706866616	-0.9809694669432911	-870.3156808530864	-0.0012850862692604702	-0.018918565540712286	1.8565295366873824	1.7183823837084111	-0.7739889741326259	1.0803937204482033	9.88650242219294	12.176194120308779	0.8379718209942919	0.9683426443202976
ID168681	168681	4	1.0	56.91527732523613	24.780934251947087	0.0	265.0	265	1.7563996731318856	1		25926.511811023578	25945.0	16412.0	34022.0	2.6341336E7	3044.172160007025	-0.9810626897417332	-882.4362513702092	-0.013646896081849961	-0.003420993668355236	1.8605735273710464	1.675972543769575	2.6172189450227688	1.11014558937002	9.691624249447798	12.557416259296739	0.7723352388109495	0.9631554085970717
ID144623	144623	4	0.9275164008140564	55.20746336013698	28.130623485684083	0.0	76.0	76	1.7464654504637576	1		25836.875868917585	25701.0	20048.0	32750.0	2.6017734E7	2588.6329301009046	-0.9811280013538936	-1037.7847790637973	-0.0018703738680537684	-0.008726673120732421	1.7761999949917022	1.7290238916890848	-1.132538230396767	1.0272848186363297	9.58230234766393	12.933722916416798	0.719834452006903	0.9482596425211657
ID151791	151791	4	1.0	57.74839840940651	24.1327610055057	0.0	134.0	134	1.7875643782292774	1		25868.236018957345	25809.0	17769.0	35798.0	2.7290989E7	2984.1605312249467	-0.9810271396858498	-896.4433320658652	-0.0058362086769473635	0.0021233037543434805	1.9123593751252446	1.6877248691536146	-0.786099045562191	1.1330990080653862	10.038602459457453	12.083048299663343	0.8640325368956528	0.9692519504359797
ID137453	137453	4	0.9944602251052856	53.50841989642778	25.7566259731421	0.0	19.0	19	1.741694270568371	1		25431.237810945266	25412.0	17177.0	35756.0	2.5558394E7	2867.587896262644	-0.9810071267277893	-916.1408491825756	-0.01876088183851874	0.007042768274386758	1.866453791047612	1.6329652319677337	2.333645221071123	1.142984403163638	9.530017959854257	13.295575479787367	0.6774688066167357	0.9321245932124589
ID149747	149747	4	1.0	57.24380522837438	24.167059373194064	0.0	118.0	118	1.7714100763158538	1		25855.429122468675	25843.0	16383.0	35689.0	2.681208E7	3030.2607279225454	-0.9810079670834224	-881.4604452860442	0.002803411324778873	-0.003908776147677623	1.878326597375187	1.685516656740706	-0.8206006398529294	1.1143921893998476	9.857983665205841	12.608313111092706	0.7792628766864396	0.9526871841984379
ID150259	150259	4	0.9936822652816772	57.81663142683812	24.181762022828256	0.0	122.0	122	1.7812051820572379	1		25892.26380952384	25794.0	18306.0	35324.0	2.7186877E7	2926.28074474552	-0.9810516981998435	-916.2323673536436	-0.0029228162507214167	-0.004937685346417126	1.9023919610873228	1.6979476975376195	-0.8977658899852875	1.1204066908811092	9.967305566989712	12.116589943474331	0.8531527905357811	0.9610449129239231
ID150769	150769	4	0.9937019348144531	57.72247338305902	24.162262416141623	0.0	126.0	126	1.7888335046782735	1		25940.55787476284	25838.0	17945.0	35612.0	2.7341348E7	2960.455860531517	-0.9810836757439494	-908.9081899571776	0.007334460198137642	0.0043355390848598685	1.890529242973277	1.7102620960267099	-0.7581736224159142	1.1054032287597115	10.052861837950998	12.523830855060766	0.805425157932121	0.9618008185538883
ID164086	164086	4	0.9968090057373047	57.16538676466436	24.186951772425278	0.0	230.0	230	1.7824788362650734	1		25713.43155893538	25672.0	17684.0	34595.0	2.705053E7	3020.456321828928	-0.980984572139408	-878.3620227161754	-0.002579068422952599	0.00782160128442685	1.903967239961574	1.7138173891291488	-0.7604709622595655	1.1109510570020806	9.981564945483257	12.127645973024023	0.8528162746017004	0.9633027522935774
ID152314	152314	4	0.9885191321372986	58.0235473011893	24.213123546022704	0.0	138.0	138	1.79136906017443	1		25807.95467422098	25701.0	18333.0	34793.0	2.7330624E7	2885.7850078211263	-0.9810921431497297	-928.0836082688259	-0.014940026312217454	0.01236153531596829	1.9078643749773503	1.7056686120903812	2.3305681897599535	1.118543403714962	10.081380594938095	12.346860784919647	0.8310301338778601	0.9676094890510957
ID165627	165627	4	0.995225727558136	56.883074070314	24.179516619947872	0.0	242.0	242	1.7845995732867115	1		25926.205687203805	25864.0	17220.0	34712.0	2.7352147E7	3056.2963578966137	-0.9810871950743402	-880.0860928828093	0.011632391264885564	0.003924903678351521	1.9072400870350816	1.6929717067208983	-0.5935523025316833	1.1265634738392634	10.005330576305841	12.197595054113252	0.845070388054707	0.9660394676457087
ID168184	168184	4	0.9948575496673584	56.736736997198506	24.15609333470821	0.0	261.0	261	1.7951656784782342	1		25918.678873239423	25881.0	17947.0	35601.0	2.7603393E7	3075.984568243787	-0.9809929843103778	-869.7825141657275	-0.008169244526187199	-0.010950005535202537	1.8995495343241817	1.7253645262334176	-0.7655243488260356	1.1009554824168208	10.124158730418737	12.640661974270555	0.7962128341412038	0.9629294755877031
ID148738	148738	4	0.9885355234146118	57.748786059733675	24.236509007619688	0.0	110.0	110	1.7697010454536004	1		25786.398067632843	25742.0	18599.0	33900.0	2.6688922E7	2704.7427751427276	-0.9810560205395266	-987.4549745843923	-0.007957967059030272	-0.014933240268756096	1.8561585317237435	1.7233136351105063	-0.9784767430415585	1.0770868946352408	9.83897116054779	13.110308980765671	0.7193391498104434	0.9512867647058824
ID147713	147713	4	0.9936957359313965	58.168231123699876	23.76765916153841	0.0	102.0	102	1.7807804282221649	1		25610.099142040057	25573.0	18173.0	33905.0	2.6864994E7	2862.9264117361527	-0.9810673477670551	-927.0826090251343	0.0034169892139208798	-0.013644777465860413	1.8456132582363114	1.7357253130350994	-0.7611670958404542	1.0633095250590436	9.962552440825203	12.502510257343943	0.8009142954542232	0.9610270518110954
ID151297	151297	4	0.9936660528182983	57.75420617668597	24.1248906798497	0.0	130.0	130	1.8123607428358275	1		25980.852398524006	25894.0	17952.0	35824.0	2.8163244E7	2971.141954492092	-0.9810413641777849	-904.9825898195044	-0.0055762592123373075	0.00468925420034032	1.96380284090344	1.6912924285043256	2.344973533064169	1.1611255438777703	10.319036903163886	12.131147867896573	0.881140649159345	0.9752920035938901
ID165121	165121	4	1.0	57.030837911132835	24.22890951910098	0.0	238.0	238	1.7722639737268913	1		25839.97976878613	25821.0	17678.0	34715.0	2.6821899E7	3065.6204222572637	-0.9810509382292322	-872.7857167316487	6.86450342857019E-4	-6.227359433142216E-4	1.8694629306887995	1.6895923180485801	-0.6563935163702201	1.1064579962389764	9.867489917534884	12.214626266072926	0.8311055619878449	0.9611111111111111
ID136965	136965	4	0.9710811972618103	53.569387924344035	25.52010431380379	0.0	15.0	15	1.766706263344435	1		25330.970958373684	25297.0	19064.0	34028.0	2.6166893E7	2650.463292310318	-0.981056606009165	-989.91137186348	0.010439823327343167	0.004648335411624705	1.852253131657808	1.6873643834576775	-1.0808246282669014	1.0977197040643036	9.805699277396178	12.828465105412814	0.7487538003898364	0.954650624710782
ID147205	147205	4	1.0	57.19158489480322	24.22624931096244	0.0	98.0	98	1.7615605060170718	1		25705.064264849083	25648.0	16459.0	36108.0	2.6399101E7	3051.7635411783826	-0.9810568177961985	-872.4469587061632	-0.004143915968594912	0.016293577200734412	1.8908004777074519	1.6639559768687955	-0.8625005387266319	1.1363284269488478	9.74866176342198	12.390522769151604	0.7979498663450191	0.9557315936626283
ID164613	164613	4	0.9957712888717651	57.10073455275491	24.203546642540545	0.0	234.0	234	1.7705557670902243	1		25748.51395572666	25686.0	17444.0	34870.0	2.6752706E7	3050.385049377843	-0.9810410054784198	-873.5733177923184	0.00456578507667341	-0.0062074487623927045	1.8831523192972577	1.688577937724557	-0.7958913706302057	1.1152297310214174	9.848477412876816	12.761826416998629	0.7598944820322724	0.9614849187935035
ID154378	154378	4	0.9961969256401062	57.925348004946194	24.334100992291113	0.0	155.0	155	1.7875643782292776	1		26022.808349146097	25932.0	17986.0	35086.0	2.742804E7	3026.939350281339	-0.9810801529692593	-891.5943527889297	-0.0022414031972002656	0.018601653752475876	1.930871157025922	1.6940576344799345	-0.7074031445884001	1.1397907117951673	10.038602459457454	12.529579056114235	0.8035449178394423	0.9608735213830758
ID146702	146702	4	0.9760749936103821	56.73523296482699	25.484230520342482	0.0	94.0	94	1.811108103075877	1		25749.330266789322	25648.0	19739.0	33758.0	2.7989522E7	2650.9780276649353	-0.9810637397105054	-1006.4514154564151	-0.0025600290611357546	-0.008058810272006455	1.8775508332846014	1.7594362086170452	-1.563873401641	1.0671320870225791	10.304777524670344	12.777269744457582	0.7931810999621054	0.9533861037818822
ID166158	166158	4	0.9941018223762512	56.85384164970904	24.195493183413202	0.0	246.0	246	1.7807804282221644	1		25977.008579599624	25899.0	17471.0	34832.0	2.7249882E7	3082.1771737931454	-0.9809772646830706	-869.2556270255848	-0.005391814605753321	-0.017431796357059638	1.8933116207474667	1.69211720235428	-0.5997024303515025	1.1189009946316133	9.9625524408252	12.301988524779754	0.8272368063683218	0.9650092081031305
ID148242	148242	4	0.988737165927887	58.20735222096333	23.781049147687675	0.0	106.0	106	1.7816298346278343	1		25727.042897998086	25695.0	17871.0	34136.0	2.6987668E7	2892.7275589015007	-0.9810572663436925	-921.2214445390542	0.011865073691426293	0.007182836670820246	1.8751433193722373	1.7400219183176289	2.449379916355505	1.0776549994181988	9.972058693154233	12.118491445868422	0.8532917933287089	0.9650413983440655
ID149266	149266	4	1.0	57.24577979438235	24.00839202975695	0.0	114.0	114	1.776101431789927	1		25826.93570057579	25741.0	16750.0	36114.0	2.6911667E7	3066.6579913670366	-0.9809944120869769	-869.4062501752791	0.001093760525976975	-0.013470620258234985	1.9174554066260767	1.68352327582152	-0.8806979960837888	1.1389539034976535	9.910268053015525	11.891075851968786	0.8807506382773996	0.9679665738161567
ID140563	140563	4	0.9862553477287292	53.31013146833333	25.78266041844566	0.0	44.0	44	1.7442983501744636	1		25653.824701195255	25613.0	18010.0	35086.0	2.575644E7	2846.452882993518	-0.9810827341407721	-934.8143800148973	-0.001347344476765748	-0.011911915005805858	1.8812175262315094	1.635877103411935	-0.9822013561447688	1.149974849765835	9.558536716841354	12.323860984238099	0.790874722852072	0.9526290857413553
ID136470	136470	4	0.9779515862464905	53.412240598211405	25.461664827764153	0.0	11.0	11	1.7829031854762434	1		25272.60513796384	25250.0	18541.0	33655.0	2.6561508E7	2657.740305693337	-0.9811344996559889	-989.0714913929761	-0.01738753830486061	-0.004015457792425658	1.9075437882637987	1.654978031380103	2.0719163312905553	1.1526097338422543	9.986318071647778	14.490371321673468	0.5976628058752681	0.9425751458052936
ID141079	141079	4	0.9956353306770325	53.30873775215383	25.899760934363442	0.0	48.0	48	1.7382160958129278	1		25553.648999999987	25530.0	16900.0	35798.0	2.5553649E7	2952.8961209802674	-0.9810225029484616	-894.6945426310458	0.002789463349530748	-0.014331441092353727	1.8926494193201189	1.6440429932707892	-0.8129965929021913	1.1512164992441787	9.491992950538135	12.155034232568841	0.8073370779192699	0.942870632672333
ID135956	135956	4	1.0	53.88643580800178	25.127930759920147	0.0	7.0	7	1.7251104846617245	1		25387.555217831796	25387.0	18246.0	33899.0	2.5057517E7	2675.9048193407452	-0.9810318841504035	-981.3843858297197	0.001772016449297898	0.009533519562911383	1.8663142550042848	1.6081120937237863	-0.918053228253821	1.160562290581746	9.349399165602659	12.419276034951752	0.7617299051997731	0.9553181155900923
ID154900	154900	4	1.0	57.248607930385845	24.86806879557395	0.0	159.0	159	1.722916524108927	1		26067.390640895228	26216.0	15723.0	33222.0	2.5624245E7	3128.6655295701485	-0.9809597698178606	-858.5140778704728	0.01944388929729988	9.343884743960935E-4	1.771405496678595	1.706079281251627	-1.1195429522161546	1.0382902577534632	9.325633534780074	12.14965717593029	0.7938896896858553	0.9501210653753029
ID144155	144155	4	0.9926126003265381	54.4507992181817	27.17501501118252	0.0	72.0	72	1.7538135617810489	1		25787.765748031474	25718.0	16757.0	34835.0	2.620037E7	2716.8223753060433	-0.9810860518609142	-984.7077914921948	-0.01211144932938097	0.01074663396125935	1.9065072033115507	1.6345704835840187	-0.757680380931851	1.1663658572442062	9.663105492460703	12.201812110858036	0.8156013168612737	0.9535647279549726
ID166687	166687	4	0.9953697323799133	56.91182778094908	24.217183843291608	0.0	250.0	250	1.7722639737268913	1		25967.571565802147	25913.0	17327.0	34548.0	2.7032242E7	3089.5958260249377	-0.9810323745020858	-869.4208208618207	0.0018101969453929816	-0.0407581357402346	1.8723981057588353	1.7094626765167213	2.4395596816345977	1.0953138266663525	9.867489917534884	12.742199389340797	0.7637087423425416	0.954921803127875
ID153891	153891	4	0.9952289462089539	58.0702806430202	23.872736453821613	0.0	151.0	151	1.7930574385512583	1		25991.98399246707	25939.0	18740.0	34621.0	2.7603487E7	2927.2963340367037	-0.9811073400890209	-922.202203732858	0.0017191158599725383	-0.020900875380295038	1.8926702337597985	1.7394901095658246	2.445836157067617	1.088060359384399	10.100393099596165	12.659843744635168	0.7919384874249199	0.9550561797752808
ID141600	141600	4	1.0	53.26560046141786	25.92826734122278	0.0	52.0	52	1.7447319855696461	1		25467.44190665344	25388.0	16883.0	36275.0	2.5645714E7	2948.7200280003462	-0.9810061336442589	-892.1546124485857	-0.007239389328540959	0.008493705166905435	1.8846378058384896	1.6328532762792027	-0.7977107945808678	1.154199114652255	9.56328984300587	12.421965017614717	0.7788190732149326	0.9504015115729808
ID143654	143654	4	0.9968089461326599	53.651727217655015	26.207957480247114	0.0	68.0	68	1.7658496784391269	1		25729.275728155375	25614.0	17406.0	34967.0	2.6501154E7	2952.46815358821	-0.9810184754106711	-900.7793664625207	-0.0032817191195029924	0.005403217444257009	1.878597876589622	1.6672199500775169	-0.5382033872685206	1.1267846671953974	9.796193025067149	12.909239086689226	0.7386962756493632	0.9506457564575648
ID145190	145190	4	0.9866073727607727	55.78949922297233	25.450494335484024	0.0	81.0	81	1.7972714453939447	1		25931.9765917603	25848.0	19151.0	34723.0	2.7695351E7	2739.2784382298005	-0.9810195322181863	-978.5886632790007	0.007402394285759632	0.019622300070409843	1.86773899158254	1.7173511186910104	-0.6117708158327202	1.08756967125404	10.147924361241312	13.023404063085106	0.7518618607954218	0.9695731153496815
ID140069	140069	4	0.9904620051383972	53.287274402566354	25.77673106231653	0.0	40.0	40	1.745598933193615	1		25682.088293650806	25672.0	17686.0	35506.0	2.5887545E7	2835.375248453906	-0.9810413085502833	-937.4081445930403	-0.01090536728070286	-0.0029454417657776657	1.873363149206164	1.6386643712027185	-0.9435032357697487	1.14322565506882	9.572796095334898	11.979765077065725	0.8382085165073004	0.9590476190476188
ID155432	155432	4	1.0	57.541789042916605	24.65868481632385	0.0	163.0	163	1.7464654504637578	1		26054.48761149655	26121.0	17292.0	34434.0	2.6288978E7	3031.5015531516806	-0.9810062486544611	-887.8012717834778	-0.0034138226737416883	-0.013172690311320704	1.8262362840001147	1.6943925932735575	-0.5057148753066774	1.0778117723424627	9.582302347663934	12.55067658574053	0.7644436137665959	0.95771971496437
ID155944	155944	4	1.0	57.37449896385949	24.384123954796884	0.0	167.0	167	1.7460322455828619	1		26043.925447316098	26090.0	17721.0	35120.0	2.6200189E7	3023.178331703597	-0.9809795857151247	-888.6130166935344	-0.012634747322872076	0.020864622252123044	1.867268465494554	1.6427039863460375	-1.0784453379104129	1.1367041664323396	9.577549221499414	12.672653111851568	0.7494267011825865	0.9572446555819476
ID142126	142126	4	0.9914814233779907	53.64397019443309	25.73651194178521	0.0	56.0	56	1.7602717163022847	1		25492.88845401177	25450.0	17391.0	35584.0	2.6053732E7	2831.508302767674	-0.9810751144788489	-933.4696463801441	-0.017819736211984273	-9.7814419553353E-4	1.8424282305239268	1.6569888270213806	-0.6043601605943071	1.1119134905911792	9.734402384928437	12.948156385632796	0.7296310144230532	0.9597000937207119
ID160046	160046	4	1.0	55.93792871241537	23.550007678739654	0.0	199.0	199	1.7765273043369396	1		25487.792741165213	25537.0	16172.0	35293.0	2.6685719E7	3002.582416886475	-0.9810542821290945	-879.1222209189857	-0.002986088603439361	-0.006162348572307508	1.8902046136490214	1.697759110377379	-0.8641429364400692	1.1133526553298043	9.915021179180041	12.04293810935151	0.8590898765101653	0.968430826369545
ID157485	157485	4	1.0	58.10788415952127	23.48261094578375	0.0	179.0	179	1.7748232010149334	1		25808.558653846158	25757.0	17557.0	35045.0	2.6840901E7	2947.5786807697455	-0.9810008723765082	-904.1991062182561	0.00557074099185845	0.015347646875468106	1.8479882292046719	1.7281050380258594	-0.6908640957024886	1.0693726298696309	9.896008674521974	12.821531545170933	0.7564672329599775	0.950684931506849
ID142640	142640	4	1.0	53.230066456421106	25.672071236770904	0.0	60.0	60	1.749494881102167	1		25598.342913776007	25522.0	17496.0	35668.0	2.5828728E7	2901.079686354583	-0.9809985964852853	-911.0975848494551	-0.02016885855016453	0.013341497161402566	1.856196103473502	1.679380133338069	2.3104532952319365	1.105286448627911	9.615574230815541	12.34569666675008	0.7927821891203313	0.9624167459562324
ID139063	139063	4	0.9944356679916382	53.32233416095305	25.783046313184517	0.0	32.0	32	1.7464654504637578	1		25567.25966303271	25543.0	17162.0	35350.0	2.5797365E7	2907.6587548218836	-0.9809970328868914	-907.8561060461175	-0.004385519985384863	0.011509985665329308	1.8745240951978086	1.643699652549709	-0.808281208811397	1.1404298177529237	9.582302347663934	12.424384301446414	0.7800635436031368	0.9433785680861025
ID135476	135476	4	1.0	53.5343357956688	25.840942232716774	0.0	3.0	3	1.7369099845984544	1		25457.47289156624	25471.0	16743.0	35103.0	2.5355643E7	2928.738113755289	-0.981053518260152	-900.1789862517634	-6.040043251679345E-5	-0.0037454736227865134	1.8581746210383256	1.661925979159073	-0.8600637118077974	1.1180850677709206	9.477733572044583	12.687918796073209	0.7398327960082407	0.9410099103350631
ID158516	158516	4	0.9968419671058655	56.655323685007154	23.726380541141765	0.0	187.0	187	1.7972714453939451	1		25748.152764761024	25633.0	17091.0	36750.0	2.7473279E7	2919.549994575346	-0.9809953858131385	-910.475080008924	-0.006523434707790341	0.011123470258516607	1.9329403792232474	1.688148978393574	2.4388091337246554	1.1450058045603384	10.147924361241317	11.97852994264055	0.8887508720909784	0.9757769652650824
ID139577	139577	4	0.9956018924713135	53.531445706432976	25.78792812168939	0.0	36.0	36	1.743430755815804	1		25558.727904667336	25509.0	16935.0	35416.0	2.5737639E7	2903.7009419847254	-0.9810626046144842	-911.9978614821665	0.006921298734850797	-0.008806545166177616	1.8508071682365612	1.6712413722029433	-0.8603004561194887	1.1074445612825654	9.549030464512317	12.334528251659094	0.7887221815059829	0.9449670743179677
ID143161	143161	4	0.9968135356903076	53.57912235801526	25.76162258409292	0.0	64.0	64	1.7671344000921094	1		25684.978682170506	25616.0	17683.0	35976.0	2.6506898E7	2829.8307951752213	-0.9810152058763236	-938.0340084488055	0.0034950905830043785	0.006870410241358523	1.8775807055785643	1.6729449712091815	-0.5950598805811893	1.1223206608054028	9.81045240356069	12.12037086909751	0.8392031034404667	0.9591078066914493
ID156473	156473	4	1.0	57.94359786242178	24.66110970888397	0.0	171.0	171	1.7572608644918615	1		26056.31078431373	26090.0	17402.0	34295.0	2.6577437E7	3045.5763490385116	-0.980976673566434	-882.3596712878746	-0.005330812022408944	-0.036743005466058784	1.8660752922162243	1.6937024934814113	-0.8782014491065089	1.1017727726080748	9.701130501776834	12.18171574070743	0.821514604939863	0.9622819424799625
ID156990	156990	4	0.9968445301055908	57.87223022789635	24.296326020597753	0.0	175.0	175	1.7917913039186975	1		25920.298493408627	25896.0	17407.0	36441.0	2.7527357E7	3051.552321145361	-0.9809856875061309	-876.4582179711197	0.007183373376858971	-0.0021126560015136764	1.9176730978639507	1.7018592835894626	-0.8914617778327001	1.126810610228189	10.086133721102613	11.903217786720159	0.8945524845725726	0.973841211564938
ID158015	158015	4	0.9941713213920593	58.09561382115101	23.39137916383878	0.0	183.0	183	1.7901017313563181	1		25746.391304347857	25699.0	17730.0	35368.0	2.7239682E7	2934.291012892956	-0.9810210415833353	-907.0873825303772	-0.0017427778285940068	-0.005584585723105917	1.8530727486518759	1.7526523346968348	-0.5969222410048518	1.0572962543495035	10.067121216444546	12.724230421974196	0.7813616858097753	0.962727272727273
ID167229	167229	4	0.9936809539794922	56.91615997901965	24.191177793681362	0.0	254.0	254	1.7662780228186081	1		26007.20813165536	25967.0	17419.0	34563.0	2.6865446E7	3095.785654413651	-0.9809780891758447	-866.478939702097	-0.004847525907580112	-0.014402930973884448	1.8735181695274932	1.6946052403042595	2.478629907306753	1.1055779393147105	9.80094615123166	12.126529041369354	0.8375386251826118	0.9667135489920301
ID172866	172866	4	1.0	55.969980053204715	25.156967019350777	0.0	298.0	298	1.7619898931059648	1		25866.412682926875	25814.0	15773.0	36396.0	2.6513073E7	3141.3003724129603	-0.9810618263211582	-853.1296078109679	-0.006365307260261119	-0.013566888849661519	1.8328994983685447	1.6823764349521289	-0.9700867915274942	1.0894705015412909	9.753414889586503	12.864808959894875	0.74055936750264	0.9553072625698329
ID138560	138560	4	0.9953336119651794	53.39945719437179	25.792474907443466	0.0	28.0	28	1.7356028904828633	1		25524.722613065296	25489.0	17344.0	35598.0	2.5397099E7	2930.6323912625944	-0.9810573659326506	-902.1603057281442	0.002314016071832711	0.010944893741083365	1.8697041849759715	1.6274857422794553	-0.9445368847983399	1.1488298400434926	9.463474193551034	13.004802022381241	0.7031580869734796	0.9286380597014924
ID153408	153408	4	0.9917133450508118	58.12267542381349	23.91758139181085	0.0	147.0	147	1.7769530748174303	1		25951.50383141766	25881.0	18472.0	34697.0	2.709337E7	2937.7144315744845	-0.9810175283895656	-913.0760606050491	0.01198820444743279	0.007184463489552401	1.8926166013141479	1.6905946295729257	2.4494207654339446	1.1194975828074507	9.919774305344564	12.253279771278171	0.8302463137662321	0.9582185491276402
ID160583	160583	4	1.0	55.79128190039476	23.68167242607063	0.0	203.0	203	1.693243206630939	1		25366.18967334035	25392.0	17160.0	33234.0	2.4072514E7	2967.7857569961334	-0.9810178474313309	-883.4543911625025	-0.005011998381209088	0.010644301178665775	1.8394670996665337	1.5545592089860225	-1.2354184473424255	1.1832724601505178	9.007174081757519	13.82631400149243	0.5920870864386681	0.9261974584555234
ID172359	172359	4	1.0	56.60244133973951	24.945715927137293	0.0	294.0	294	1.7481971965019716	1		25854.6524752475	25706.0	17893.0	36657.0	2.6113199E7	3227.449173190656	-0.9809883624402576	-826.7108124153341	-0.030613046427033913	-0.011405077730423513	1.7896647659642002	1.6675977921037977	1.082051792324026	1.0731992896838787	9.601314852321995	13.868388220281851	0.6273192213555414	0.9623630300142927
ID171850	171850	4	1.0	56.03129506822705	25.453680290950622	0.0	290.0	290	1.779930616468582	1		25814.32288698957	25794.0	15850.0	35480.0	2.7182482E7	3061.3098730757238	-0.9809696695148928	-869.3460611034441	-0.011468096980774434	0.014613937460006061	1.8377652182104027	1.7565159622241748	1.4682129833865305	1.0462559166745895	9.953046188496167	12.734661624612142	0.7712426959114033	0.9640883977900553
ID138059	138059	4	0.9960591197013855	53.27411011173527	25.739857485801558	0.0	24.0	24	1.7429967966912685	1		25532.111553784856	25505.0	17155.0	34970.0	2.563424E7	2897.7291066590806	-0.9810257355610946	-911.1175190540563	-0.0020240263626472234	-0.00612124036424256	1.8310323591418356	1.6823551626867268	-1.0412984232228106	1.0883744406369407	9.544277338347808	12.57013063521481	0.7590551520954515	0.9598470363288721
ID152907	152907	4	0.9949039816856384	58.01370907594027	24.209958537285956	0.0	143.0	143	1.7748232010149334	1		25897.198465963556	25805.0	18382.0	35078.0	2.7010778E7	2964.714911204673	-0.9810867294215557	-906.234535534551	0.006101556440081551	0.013137519693567176	1.9007015215432714	1.7055359602925504	-0.6677929659853497	1.114430634002724	9.896008674521974	12.4016380632626	0.8085592062521475	0.9559228650137742
ID171336	171336	4	1.0	56.36618231510012	25.163188686667187	0.0	286.0	286	1.7442983501744636	1		25727.175473579267	25684.0	16589.0	35228.0	2.5804357E7	3096.9231087699595	-0.9810652860001403	-860.8566542623929	-8.769557088651778E-4	-0.006666821208533033	1.805410240332576	1.6791637159315351	1.4536310823741634	1.0751841665010038	9.558536716841354	13.313690525926638	0.677648312957249	0.9405986903648269
ID159054	159054	4	0.9954980611801147	55.98683939427266	23.63991198679816	0.0	191.0	191	1.778229774592825	1		25699.606118546875	25629.0	17105.0	35788.0	2.6881788E7	3096.05930944156	-0.9809904604590881	-856.7229049137056	-2.5109835597749976E-4	0.007198817407920633	1.9162557431241176	1.665614376402607	-0.8914294128086198	1.1504798291083713	9.934033683838102	12.080484257850502	0.8553951918560445	0.9707385044124469
ID159566	159566	4	1.0	55.697610380461754	23.416189515656505	0.0	195.0	195	1.7619898931059645	1		25585.2087804878	25602.0	16201.0	36157.0	2.6224839E7	3124.1916084594013	-0.981034108016901	-847.2120682492738	-0.0024794328259556482	0.004589232785062568	1.8720468798844254	1.68033086099316	-0.7445593140077581	1.1140942080763496	9.7534148895865	12.526066092517016	0.7811549062905927	0.9602246139447822
ID162128	162128	4	1.0	56.988883686790636	24.276362622976908	0.0	215.0	215	1.7619898931059648	1		25509.93476144109	25489.0	17077.0	34593.0	2.6198703E7	3048.588993692807	-0.9809759225587689	-862.9690279493888	-0.006466836209764235	0.008215319847669338	1.8698252400803281	1.6854322680702243	-0.6742860695872682	1.1094039644922835	9.753414889586503	12.358410168242484	0.8024931840259217	0.9665567593028729
ID168794	168794	4	1.0	56.6383505157189	24.628243734471063	0.0	266.0	266	1.7364743958807336	1		25920.229919678703	25971.0	16589.0	33036.0	2.5816549E7	3025.6024346917197	-0.981041760913244	-886.6382908534849	0.035740442162036846	0.014142099280460577	1.8109083240946944	1.7000651453559377	-0.4812745596813785	1.0651993713544134	9.472980445880067	12.15588671814852	0.8056069726878232	0.9517669531996181
ID169306	169306	4	1.0	56.87925112421198	25.008290665141494	0.0	270.0	270	1.725548942029247	1		25845.566632756887	25882.0	15966.0	34496.0	2.5406192E7	3014.4862777466	-0.9810644677101247	-888.4290917593075	-0.014871318404626336	-0.023893092540498692	1.8185035026142289	1.6258703763617752	-0.49346053666742884	1.118480002497807	9.354152291767173	13.656401669336391	0.6302919149521754	0.9502655721873491
ID170328	170328	4	1.0	56.747340074975135	24.863428108742326	0.0	278.0	278	1.7329857446504875	1		25620.865326633182	25580.0	16943.0	35023.0	2.5492761E7	3003.70432331901	-0.9810595896594965	-883.6343971405855	-0.0022789338766434947	-0.009771900964723877	1.867308698193116	1.6249238225105114	-0.40470102464775976	1.149166916211567	9.43495543656394	12.486139205815586	0.760489762824642	0.9332393041842968
ID137564	137564	4	0.9821839928627014	53.29650928157488	25.68938252632857	0.0	20.0	20	1.7386512481781906	1		25437.616232464916	25397.0	17888.0	34658.0	2.5386741E7	2795.3349524710898	-0.9810506776737231	-942.2590355782677	0.004574611386839414	0.001280921001310341	1.8400472471869078	1.652936567741802	-0.914301810674957	1.11319894731395	9.496746076702646	12.317478310632435	0.7865767000673834	0.9473684210526319
ID144732	144732	4	0.995294451713562	55.354498525627584	29.088969186858446	0.0	77.0	77	1.7520873669122077	1		25825.92102665344	25722.0	18971.0	33722.0	2.6161658E7	2854.2130252938464	-0.9810299422803878	-935.8646455194067	-0.007728893349435764	0.007029877243032107	1.780679691515704	1.7184969383954867	1.391219276213748	1.0361843839991216	9.644092987802642	13.706252914443985	0.6451099946646893	0.9463619402985072
ID161629	161629	4	1.0	56.914104159001795	24.780412944368496	0.0	211.0	211	1.7277395598238978	1		25404.0808080808	25598.0	15724.0	32919.0	2.515004E7	3006.3688973497274	-0.9809624318564479	-870.8274613957965	0.006781327748852561	-0.01285633560327447	1.8114838774422544	1.685169144263685	-0.9719989565932728	1.0749567090096237	9.377917922589758	11.737377073181658	0.8554097137228932	0.9695331695331696
ID167782	167782	4	0.9968503713607788	56.871590773588096	24.179079666482643	0.0	258.0	258	1.7875643782292772	1		25884.93750000001	25799.0	17547.0	34847.0	2.7334494E7	3082.4496773105097	-0.9810558640874243	-869.7612569044499	0.03805600227669423	0.012470648150399565	1.88795758349113	1.7638702909851558	-0.4082298256692941	1.0703494430061913	10.03860245945745	12.163125746891236	0.8526930568281329	0.9755196304849878
ID152423	152423	4	0.9860115647315979	58.03157582924647	24.151153432449604	0.0	139.0	139	1.78671779311041	1		25857.591817316836	25756.0	18530.0	34723.0	2.7176329E7	2898.0896679889684	-0.981021130658349	-922.3893471661147	0.003928273217918215	0.0049269339295153645	1.8825605396205032	1.7177312553418203	-0.7442076706184019	1.0959575508485946	10.029096207128418	12.176834116066644	0.8499685998869885	0.9643510054844612
ID161127	161127	4	1.0	56.37290915013783	24.870632440919742	0.0	207.0	207	1.672565715472307	1		25371.860389610403	25420.0	16579.0	32390.0	2.3443599E7	2881.2519806768246	-0.9810219262056152	-910.3903602203135	0.0029017787391137618	0.01467493025838482	1.720864899552379	1.6224378965736574	-0.9772600729078083	1.0606661143619638	8.788530278189791	12.606306310460052	0.6949449547741056	0.9428862825089244
ID163176	163176	4	0.9910113215446472	57.14111149714102	24.213855178799562	0.0	223.0	223	1.7735440489921759	1		25745.540384615408	25683.0	17419.0	34795.0	2.6775362E7	3023.0066966948048	-0.981005625909532	-879.7097577084395	0.001564933639325316	0.0021475220341644918	1.8505054969554144	1.726480375897164	-0.8028015530356271	1.0718369712101714	9.881749296028424	12.124688388397505	0.844700057798388	0.9642857142857142
ID169833	169833	4	0.9948766231536865	57.27961575901148	24.342789427918397	0.0	274.0	274	1.7820543860063442	1		25721.783809523833	25630.0	17646.0	35115.0	2.7007873E7	2838.794695145567	-0.9810307524834854	-937.1942436559747	-2.570858867380734E-4	0.0061968621559964215	1.8939535627677706	1.6992983507539614	-0.8395231313904256	1.1145503448099285	9.976811819318748	12.698016876775595	0.7775527198084221	0.9606407322654462
ID151919	151919	4	0.9968289136886597	57.72235480469985	24.153057727399315	0.0	135.0	135	1.7901017313563181	1		25810.26628895186	25728.0	17905.0	35332.0	2.7333072E7	2967.779767996507	-0.9810615542044111	-901.0372233056397	-0.0020360718534848665	-0.0014840881544889483	1.912654311614273	1.688724800444606	-0.9312640654712054	1.1326027255066728	10.067121216444546	12.274774682963054	0.8396303026839096	0.9636032757051863
ID150898	150898	4	0.9917590022087097	57.730266218297864	24.160079179121347	0.0	127.0	127	1.79600828151852	1		25988.09925093634	25879.0	17990.0	35718.0	2.775529E7	2972.0545835325934	-0.9809448526088301	-900.2849940278915	-0.0011806286376280272	0.007867272334898817	1.9210160238571379	1.700147197377778	-0.8983404441380216	1.1299115904905275	10.13366498274777	12.570314409936536	0.8059055110564466	0.962962962962963
ID162674	162674	4	1.0	57.153654031974256	24.351608586520413	0.0	219.0	219	1.7773787433047465	1		25651.633937082934	25654.0	16692.0	35325.0	2.6908564E7	2982.506450699729	-0.9809329411421371	-884.951051255402	-9.562291891489889E-4	-0.003061112390916767	1.8651491506516278	1.702136310684006	-0.7508299711376212	1.095769556729634	9.92452743150907	12.623312775485514	0.7826597759334983	0.9582377237264796
ID163697	163697	4	1.0	57.15164353770759	24.18184287664279	0.0	227.0	227	1.7833274337119862	1		25710.122740247425	25636.0	17726.0	34626.0	2.7021339E7	3025.026912618024	-0.981048248523034	-879.9255270605935	0.005027325383530164	0.002101948133468841	1.889659500586053	1.7009177848754444	-0.6655532643068749	1.1109646317940227	9.991071197812289	12.168411918580434	0.8479185027112056	0.9585043319653437
ID164209	164209	4	0.9919632077217102	57.12914391734258	24.187563456507828	0.0	231.0	231	1.7769530748174294	1		25722.303349282276	25638.0	17706.0	34274.0	2.6879807E7	3055.2753904567962	-0.9810025354238544	-869.4887673260029	0.004845024773916106	-0.004218372850806187	1.8710812322162784	1.70732510336188	-0.8090767259260194	1.095913852922298	9.919774305344555	11.893187802299474	0.8812824095828643	0.9697955390334574
ID149878	149878	4	0.9929502010345459	58.057930216877786	24.07574715497718	0.0	119.0	119	1.7701284578606178	1		25881.98260869566	25879.0	18574.0	34610.0	2.6787852E7	2822.298957910208	-0.9810449329953338	-949.2663724729816	0.0027071019667146007	-0.012587310489587123	1.8707296494670453	1.723666613916588	-0.7814271624776712	1.085319883997924	9.843724286712302	12.034385507366016	0.8541250636002818	0.9632558139534884
ID150395	150395	4	0.9968385100364685	57.74146012497213	24.174540520066742	0.0	123.0	123	1.795165678478234	1		25934.54793233083	25854.0	17940.0	35785.0	2.7594359E7	2955.369746770686	-0.9810789008613198	-910.0273172095394	7.994532671499467E-4	-0.010525251179578822	1.9137871684263974	1.7042701562181828	-0.804137944897511	1.1229365024340612	10.124158730418735	12.174068694664559	0.8584150309205479	0.9748283752860415
ID165752	165752	4	0.9902915954589844	56.85804233795958	24.15830004352176	0.0	243.0	243	1.7790803987862214	1		25915.28516746413	25842.0	17322.0	34840.0	2.7081473E7	3077.381362896262	-0.9809782305842291	-868.5866008663156	0.00487831743289999	0.01221232632045069	1.921253539981661	1.688391020037708	-0.5994432006295819	1.1379197811291086	9.943539936167141	12.642358208853741	0.7817982669968355	0.9530751708428247
ID148862	148862	4	0.9968429207801819	57.781213363642465	24.188558019808998	0.0	111.0	111	1.7892563467843279	1		25811.21286660361	25765.0	18637.0	34711.0	2.7282452E7	2791.283237650533	-0.9810651905672964	-958.2336741105629	-0.01020804734664439	-0.008845443990702206	1.8183804023726127	1.7893080421313003	1.9598813162241335	1.0162478229330951	10.057614964115514	12.518072285797283	0.8065475185887662	0.9527239981990091
ID168316	168316	4	1.0	56.381427770034044	24.410225241023358	0.0	262.0	262	1.7158769991676213	1		25928.73251028805	26099.0	16181.0	33533.0	2.5202728E7	3134.086400510152	-0.9810344905959693	-855.894197925414	-0.003898418812549321	-0.025823001536007792	1.8323745860596503	1.661065904073241	-1.3299953758795013	1.103131779158388	9.249583516147826	12.078656126810877	0.7966999822489017	0.9667163437655244
ID165245	165245	4	0.9958852529525757	56.922886028060574	24.16859663719271	0.0	239.0	239	1.7939010318411897	1		25859.451552210718	25820.0	17193.0	34390.0	2.7488597E7	3065.893213881038	-0.981016772337854	-871.7634520656759	2.1315241143116307E-4	-0.01245519786223487	1.9115104570368564	1.7224533054130409	2.5421781436544415	1.10976039294051	10.109899351925186	13.13605113654637	0.7362529284798136	0.9576767221972077
ID146818	146818	4	1.0	56.904145451150484	25.50265753584043	0.0	95.0	95	1.7568303215809538	1		25724.08832188416	25738.0	17549.0	34981.0	2.6212846E7	2894.102955586653	-0.9810529469061529	-920.4639531002907	-0.004772690909957021	-0.012074754669775343	1.9291275893000392	1.6609395130786757	2.1035590286817816	1.1614676959092007	9.696377375612311	12.060473915150391	0.8377040713705225	0.9559512652296155
ID151426	151426	4	0.9905155301094055	57.720292158456004	24.15187173527611	0.0	131.0	131	1.7862943500915207	1		25967.31404174571	25880.0	17656.0	35863.0	2.7369549E7	3002.1994215276986	-0.9810528279372269	-895.7060010015712	-0.0035888242935721458	0.013542336446076777	1.9274687871762117	1.6709077178173248	-0.8735460704093865	1.1535459239448769	10.0243430809639	12.316667298751927	0.8303847510155111	0.9696551724137932
ID154502	154502	4	0.9915843605995178	57.892573939924496	24.371473051762315	0.0	156.0	156	1.7879875204717364	1		25964.54966887419	25874.0	18083.0	35222.0	2.7444529E7	3050.8019381091326	-0.9809917553691515	-878.4562183619287	0.010371197093089398	0.006351963465533345	1.888030960145017	1.730932083503075	-0.7211971366704958	1.0907597000131881	10.04335558562197	12.479864521190422	0.8103431432765733	0.9683776351970669
ID144260	144260	4	0.9895093441009521	54.865455250428205	27.319519278012812	0.0	73.0	73	1.7568303215809538	1		25811.65880039335	25742.0	17500.0	34426.0	2.6250457E7	2761.5205864547042	-0.9810984171562285	-970.3133957220409	0.00372787096785377	0.007334146736558403	1.9286418816710382	1.6240579814656875	-0.6368408287865527	1.1875449667939	9.696377375612311	12.046540810827224	0.839642979518622	0.9654519640321819
ID148356	148356	4	0.989191472530365	58.20159304076409	23.792099942082174	0.0	107.0	107	1.7692735297943962	1		25757.988405797092	25776.0	17590.0	34004.0	2.6659518E7	2925.468205986317	-0.98108122125705	-913.184268781466	0.009191704487726748	-0.005188909890349317	1.832055056720271	1.7295366622405466	-0.7963573461849671	1.0592750629217167	9.834218034383275	12.256081428718796	0.8227093278887061	0.9618781961878192
ID164746	164746	4	1.0	57.06411344968241	24.169848654585603	0.0	235.0	235	1.778229774592825	1		25740.860287081316	25683.0	17440.0	34679.0	2.6899199E7	3029.391464188288	-0.981004337186104	-877.6353974237788	0.014821295204165679	-0.0014125454672984442	1.8822741995829693	1.7013689405462653	-0.6423222010583097	1.1063292356674972	9.934033683838104	12.398826263809138	0.812034242160467	0.9649122807017542
ID147336	147336	4	0.996836245059967	57.37645461897641	24.146383078413518	0.0	99.0	99	1.7718370764609783	1		25720.66730954677	25671.0	17010.0	35579.0	2.6672332E7	2926.0284899761846	-0.9810247474169158	-908.9208682764288	-0.0016777860305977994	-0.003932679214181424	1.8968731500544513	1.6746500495105374	-0.9776717507273203	1.1326982318537921	9.862736791370367	12.053926409108685	0.853002365991691	0.9682687820811956
ID137100	137100	4	0.9572557806968689	53.3797778362153	25.030084140725435	0.0	16.0	16	1.767990362554555	1		25343.12258687257	25336.0	19015.0	33099.0	2.6255475E7	2545.533185690316	-0.981023339941164	-1029.3686059702256	1.3799737870493007E-4	-0.0012124819357859687	1.8539606831927569	1.7045445322308068	-0.9278837326355541	1.08765752266173	9.81995865588972	12.526473877173105	0.7864332178738186	0.9654205607476634
ID155021	155021	4	1.0	57.74593625063256	24.4584721244921	0.0	160.0	160	1.7675624331370434	1		26073.511175898944	26074.0	17307.0	34593.0	2.6829643E7	3029.6887097742792	-0.9810135190092815	-889.3281100292905	-0.0033192544231093117	-0.009658021789380302	1.8608623059120128	1.6998604282188559	-0.849819171468692	1.0947147630596106	9.815205529725212	12.829375403812755	0.7493733349792472	0.9542513863216269
ID147859	147859	4	0.9889344573020935	58.202251611541215	23.71948227223916	0.0	103.0	103	1.7756754571029538	1		25632.619596541786	25629.0	17767.0	33969.0	2.6683557E7	2879.190142437264	-0.981083379062204	-923.4534289058225	-0.0017036769905304813	-0.015605885823865491	1.8320741873767163	1.73943039148675	-0.6447965283960801	1.0532609964407835	9.905514926851009	12.700192601177882	0.7717316405425351	0.9590427979751488
ID149395	149395	4	1.0	57.090582088653434	24.208208763984608	0.0	115.0	115	1.7841756275453011	1		25805.305133079837	25691.0	16473.0	37707.0	2.7147181E7	3164.0576943687765	-0.9810454888697431	-844.2501721012517	0.006123767557908363	-0.0019440793318513297	1.900250500810758	1.6998237175038666	2.2010414431201593	1.1179103346088213	10.000577450141325	12.251476141557918	0.8372556836513287	0.9620484682213077
ID166288	166288	4	0.9968293309211731	56.887378239155446	24.20163313794324	0.0	247.0	247	1.773117459918299	1		25992.641074856034	25926.0	17567.0	34552.0	2.7084332E7	3115.5278596333815	-0.9810592706938255	-864.2657745591738	6.0659144249366985E-5	0.004634290783556282	1.900659980593591	1.6991682084467754	-0.669685636180929	1.1185825930270912	9.876996169863919	12.528401496083863	0.7907576897961255	0.9611470860314526
ID136593	136593	4	0.9790786504745483	53.599558452737966	25.06556124663168	0.0	12.0	12	1.768418188419875	1		25262.784749034767	25247.0	18460.0	32983.0	2.6172245E7	2590.5858571162726	-0.9810807090441191	-1011.3770796899616	0.013339334705328882	0.004634124945676181	1.9016763783014161	1.6629375054992466	2.4939237179682916	1.1435645488857356	9.824711782054242	12.94143658021507	0.7371649981120779	0.9618427175430428
ID136084	136084	4	0.9892905354499817	53.38947801672082	25.14484368427012	0.0	8.0	8	1.7119045454804078	1		25342.191950464363	25356.0	18609.0	33049.0	2.4556584E7	2598.608942939197	-0.9810994995770297	-1012.448623416144	-0.0025057472396149646	0.017598670354922186	1.8289072038078924	1.6327629311461576	2.379745660286252	1.1201302827986466	9.206805380667179	12.489426009121669	0.741709545003574	0.9471882640586796
ID141204	141204	4	0.9484493136405945	53.643489152289796	25.584727128241223	0.0	49.0	49	1.7559689190670063	1		25522.341176470585	25531.0	19285.0	33708.0	2.6032788E7	2579.6420709472022	-0.9810676632574582	-1025.3822498237805	-0.011561639275582892	-0.010166233445346935	1.8724037614558342	1.6476180279216528	-0.9090587290610891	1.1364307319565639	9.686871123283282	13.698518935760456	0.6487033744007806	0.9344337459880787
ID145300	145300	4	0.9926475882530212	55.4979763227828	26.79412741508524	0.0	82.0	82	1.747331538020323	1		25935.276953511388	25878.0	19237.0	34296.0	2.6220565E7	2781.0303095483805	-0.981005624322515	-963.3001712202964	0.030931070106982192	9.40382773036635E-4	1.8372287696534189	1.6497047521543249	2.3608625364648423	1.113671259814345	9.59180859999297	14.54922056269754	0.5694176341852732	0.9447565543071162
ID140699	140699	4	0.9821403622627258	53.614039423450706	25.772792188787392	0.0	45.0	45	1.74992722878728	1		25653.92984189721	25626.0	18317.0	35245.0	2.5961777E7	2791.9047778965387	-0.9810500869924154	-951.409002306041	-0.008201660067914755	0.015727843691500012	1.8590288357341676	1.6642471454171306	-0.8326847735840515	1.1170389210841738	9.620327356980056	12.609528684468403	0.7603297896795231	0.9431500465983216
ID135590	135590	4	1.0	53.88685988063138	25.582092585592985	0.0	4.0	4	1.7581216340093118	1		25446.917727717897	25398.0	17465.0	35372.0	2.5981303E7	2872.07585600318	-0.9810590565703834	-917.8312060932899	-0.005370976952225017	0.01399417638390224	1.8893865425203522	1.659984944020012	-0.9879030610152421	1.1381949874465696	9.710636754105865	12.468188089597565	0.7849660654288837	0.9515603167210056
ID140198	140198	4	0.9948884844779968	53.53227375672032	25.933318287396332	0.0	41.0	41	1.7546760223995812	1		25692.997055937183	25700.0	17442.0	35866.0	2.6181164E7	2854.51753447202	-0.980947810822833	-926.857705561404	-0.009345580212400983	0.010892258191706541	1.9022099601798454	1.6284142540315798	-0.755512315054917	1.1681363974003607	9.672611744789728	12.965287451270422	0.7230849459265781	0.9258416742493166
ID154023	154023	4	0.9917091131210327	58.072832244686616	23.927304999568126	0.0	152.0	152	1.7837515810443523	1		26002.968660968625	25944.0	18543.0	34755.0	2.7381126E7	2920.756436535655	-0.9810319776330098	-920.9131968822724	0.007179407692928892	0.006401073989246583	1.894818944160701	1.701063330110912	2.53234356785232	1.1139026458451466	9.995824323976816	12.505647936405015	0.8031859126799158	0.9673413063477465
ID166820	166820	4	0.9953886270523071	56.91719194138934	24.207741769640943	0.0	251.0	251	1.7820543860063442	1		25979.921027592794	25898.0	17269.0	34506.0	2.7304897E7	3060.733768301991	-0.9810621725995777	-879.4449184853834	0.002623385943450637	-0.005753043541594028	1.8917722964901726	1.7066743921293894	-0.6473388753245557	1.108455312398424	9.97681181931875	12.068218326722791	0.8608259051587104	0.9704114655570965
ID141733	141733	4	0.9894245266914368	53.240138100863184	25.89281018941245	0.0	53.0	53	1.7619898931059645	1		25493.046829268245	25427.0	17535.0	35995.0	2.6130373E7	2863.0384134323544	-0.9810365528060568	-921.2817475212763	-5.248296245847883E-5	-0.0032085766412870633	1.8726114700497363	1.6636286596551062	-0.815950248517281	1.125618664466838	9.753414889586502	12.595334126430908	0.7725866098703149	0.9508804448563485
ID157611	157611	4	1.0	58.137432829383464	23.456126694130546	0.0	180.0	180	1.7909467168795885	1		25798.306314797424	25756.0	17349.0	35336.0	2.7372003E7	2942.585629707011	-0.9810483105677503	-907.6837162804004	-0.011952731822132537	-0.005197914749442282	1.8668157403146197	1.7595423278685214	-0.7874454227540274	1.0609666563554896	10.076627468773578	12.165975368341094	0.8555220381669536	0.974712643678161
ID142760	142760	4	0.9968326091766357	53.44967241418333	25.874872421819	0.0	61.0	61	1.7303646404359807	1		25629.52434077081	25587.0	17437.0	35935.0	2.5270711E7	2914.9554231062043	-0.9811071119619704	-913.1806432168638	0.020309295117935243	0.014611301726575574	1.8642001250804043	1.6270098486741096	2.3172487523519063	1.145782938314471	9.406436679576847	12.57295487103266	0.7477566550264729	0.9352551984877125
ID138670	138670	4	0.9949281811714172	53.397538911716346	25.6294254503616	0.0	29.0	29	1.7429967966912685	1		25534.221449851022	25499.0	17482.0	35657.0	2.5712961E7	2850.382846459113	-0.9810275427478292	-926.4181138136829	-0.017528220842660987	-0.010798847161143944	1.8670188261306564	1.6367362716096059	-0.9223182663893938	1.1406961882103248	9.544277338347806	12.446220512018611	0.7742441493329182	0.9391955098222642
ID160174	160174	4	1.0	55.95915242461715	23.504275031172813	0.0	200.0	200	1.7628483535189454	1		25470.683187560735	25536.0	15910.0	34998.0	2.6209333E7	3017.2272014442906	-0.9810631811349965	-874.6867088554931	0.009399451647346166	0.004386759688435276	1.853187352767527	1.705101524122232	-0.8061304827167652	1.086848687043153	9.762921141915532	11.801730920896432	0.8808424341468353	0.9702409069437884
ID146348	146348	4	0.9832126498222351	56.15994352676654	24.8139747746047	0.0	91.0	91	1.7619898931059648	1		25849.039883268502	25777.0	19841.0	33334.0	2.6572813E7	2644.101808787529	-0.9810508241479566	-1012.2724560359997	0.014168017834277798	0.012854088226442136	1.8263081589540509	1.715435425331818	-1.1237390379600662	1.0646324145957209	9.753414889586503	12.228528402193149	0.8196306103472465	0.9647390691114244
ID143789	143789	4	1.0	53.74850026737957	26.36132490078847	0.0	69.0	69	1.764564021422355	1		25732.622330097103	25602.0	17130.0	35518.0	2.6504601E7	2973.2512715047765	-0.9810148050007594	-894.4229367750668	0.007710436848713078	0.006028747726674494	1.8882331058594115	1.6641363803621265	-0.394554823496606	1.134662476069732	9.781933646573595	12.873146722072724	0.7417629518940106	0.956764295676429
ID135091	135091	4	0.9968045353889465	53.44318898593614	25.857434240561044	0.0	0.0	0	1.745165513215937	1		25443.147117296212	25403.0	17049.0	35713.0	2.5595806E7	2904.106964956201	-0.9810258123283188	-905.9525652549264	-4.053995373379353E-4	-0.002208023667530112	1.8376592724831553	1.6601678895017753	-0.8228680477313087	1.106911707004914	9.568042969170387	12.76824228362044	0.737514818818155	0.9441838649155724
ID139699	139699	4	0.9926291704177856	53.61243062130685	25.697872918905365	0.0	37.0	37	1.742996796691268	1		25551.79441117764	25579.0	17184.0	35541.0	2.5602898E7	2901.2309268236386	-0.9810469968808407	-911.7607245836958	0.00574743096630684	0.011882239102676918	1.8754675954632363	1.6385501619063323	2.403013202276324	1.1445896738866195	9.544277338347802	11.940530940312538	0.8412123461647585	0.9485120453471891
ID155569	155569	4	1.0	57.48168441304745	24.42171371300358	0.0	164.0	164	1.7499272287872802	1		26036.71216617211	26045.0	17639.0	34350.0	2.6323116E7	2971.75938674604	-0.9810374989293658	-906.5515071697233	0.016280928138038973	-0.01498201110199853	1.8723163174006157	1.6767341330654655	-0.901540613788282	1.11664472051844	9.62032735698006	12.19213047556802	0.8132807839186045	0.9583333333333337
ID142262	142262	4	0.9530404806137085	53.331680539170414	25.68449798782083	0.0	57.0	57	1.7338585655291185	1		25499.393179538598	25527.0	19584.0	33556.0	2.5422895E7	2492.59692843915	-0.9810478926543411	-1059.1085822022571	-0.0017966757202206062	0.010503063984553251	1.8443467631134345	1.645136089863195	-0.9746270648341768	1.1210906954614346	9.44446168889297	11.558373258722222	0.8883695065575555	0.972113502935421
ID143286	143286	4	1.0	53.316032834065034	25.764769626193974	0.0	65.0	65	1.7542448450930597	1		25715.128078817732	25630.0	17572.0	35935.0	2.6100855E7	2901.7845246273237	-0.9810459175905638	-917.3606294718126	-0.005319757808705318	0.004593818890443996	1.8624094987555746	1.6718765815317953	-0.6384762485855007	1.1139635062351376	9.667858618625218	12.660976541678274	0.7578892490797146	0.9518015910154423
ID158135	158135	4	1.0	58.10716470888653	23.39858549244644	0.0	184.0	184	1.7913690601744299	1		25749.923512747882	25701.0	17528.0	34993.0	2.7269169E7	2936.4191818176173	-0.9811108942336982	-910.950096952825	-0.01164961231093075	-0.0014071127891044197	1.8336025901919026	1.7670966191863633	-0.4544375428286318	1.0376357298652754	10.081380594938093	12.727312743015256	0.7820894773781731	0.9605978260869564
ID153531	153531	4	0.9916948676109314	58.09320287672026	23.86429413607134	0.0	148.0	148	1.7871411357992348	1		25939.029328287626	25866.0	18749.0	34445.0	2.7417554E7	2926.076686725958	-0.9810303124118943	-916.896384071327	0.029938847942730468	4.4417515100941195E-4	1.9080166501812248	1.7136565156992256	-0.5731144761252389	1.1134183733446106	10.033849333292938	12.398976815407032	0.8201735200123806	0.9521876409562465
ID156603	156603	4	1.0	57.818420706013896	24.038859864510144	0.0	172.0	172	1.7743969194665696	1		26003.44476464938	26009.0	17189.0	35983.0	2.7069586E7	3011.2537743173284	-0.9811017309924245	-896.6140455427224	-2.213881231842646E-4	-0.009194279223159471	1.888144646095056	1.6525131555968504	-0.8469035000777092	1.1425897819331434	9.891255548357462	12.381571947729334	0.8107924857889692	0.9674569967456996
ID171451	171451	4	1.0	56.38638539485123	24.798894985980485	0.0	287.0	287	1.7581216340093115	1		25754.847804878067	25769.0	16506.0	35360.0	2.6398719E7	3017.6196250394764	-0.9809618707076347	-879.5334137394395	-0.01887406233935312	0.004681760644722319	1.869319972822459	1.6678251136131081	-0.9667292569253496	1.120812942295155	9.710636754105861	12.930230565127944	0.7298691959157065	0.9489084997677659
ID156088	156088	4	0.9942328929901123	57.936752857967406	24.46393787671905	0.0	168.0	168	1.7922134481827523	1		26092.188323917133	26057.0	17726.0	34774.0	2.7709904E7	3052.276605003961	-0.9809960817516058	-882.5528696991421	0.0012442235414422095	-0.003934616302889627	1.8963786088964862	1.7122120924023732	-0.6267280571820348	1.1075605745989754	10.09088684726713	12.387767917868095	0.8263291618166791	0.9606334841628964
ID157112	157112	4	0.9968412518501282	57.870832627062384	24.181918303725325	0.0	176.0	176	1.798533722111924	1		25907.95420560745	25884.0	17542.0	36056.0	2.7721511E7	3050.031148724697	-0.9810679522376365	-880.3600765344657	0.004888549682172	-0.01424890216170146	1.9289008967744528	1.6964727059182223	-0.8696788321183179	1.137006737594654	10.162183739734859	12.390172305924057	0.8318446255317364	0.9634970707525907
ID139193	139193	4	0.9944295883178711	53.56428202343102	25.83348731337867	0.0	33.0	33	1.7408253783862992	1		25525.846693386742	25518.0	17317.0	35828.0	2.5474795E7	2898.668558455662	-0.9810545944037277	-912.0126474785226	7.80510386841304E-4	0.010115975068195315	1.8528338732951495	1.6511590515525418	-0.8323575812023839	1.1221413658199542	9.520511707525229	12.464620100790155	0.770037831627678	0.9355441382531525
ID158655	158655	4	1.0	56.411506910409656	23.98433106308063	0.0	188.0	188	1.7739705354836106	1		25761.94534995206	25676.0	16539.0	36516.0	2.6869709E7	3034.6473000950305	-0.980943583037072	-873.9834549711002	-0.011837277544215725	-0.01555044966250854	1.8991448794254637	1.6729589740083877	2.2477582777646923	1.1352011070989612	9.88650242219295	12.806804126920813	0.7574797140680956	0.9616273693943596
ID138178	138178	4	0.9918070435523987	53.313124192305665	25.790995086989778	0.0	25.0	25	1.7585518607706783	1		25548.216031280543	25477.0	17419.0	36352.0	2.6135825E7	2887.190406180919	-0.9810235587466407	-914.9130369657574	-0.017438576181713093	-0.008437839491019384	1.8526331834774505	1.66333512505368	-0.8833431766925828	1.113806325359516	9.715389880270376	12.423309996738864	0.7910345510378465	0.9605263157894737
ID171974	171974	4	1.0	56.47893027181339	24.92702818976674	0.0	291.0	291	1.7477644208556569	1		25849.21683168314	25813.0	16899.0	35170.0	2.6107709E7	2955.873992573785	-0.9809936972091263	-902.7345039269641	0.0011531599658727008	-0.0015822349775996619	1.8032218330176266	1.695112004732868	-1.1085734640162734	1.0637773952298777	9.596561726157482	12.702075227558085	0.7474397044191448	0.9541587901701328
ID172487	172487	4	0.9936519861221313	56.40768706788841	24.994620534694096	0.0	295.0	295	1.7507916038603848	1		25804.830207305007	25661.0	18345.0	36549.0	2.6140293E7	3125.110451296408	-0.9810398772711497	-854.4981895506644	-0.011814117336026764	0.009744245374586546	1.8061873155974342	1.695651796789236	1.1781110010361755	1.0651876281542592	9.62983360930909	12.749421120636867	0.7444708791378132	0.9583727530747399
ID159172	159172	4	1.0	55.7508447547299	23.587255524800607	0.0	192.0	192	1.7769530748174291	1		25670.177990430635	25635.0	16514.0	35916.0	2.6825336E7	3074.2773251184303	-0.9809789174252173	-861.2718972967176	0.014545956589029763	0.0157144299447222	1.907826324457124	1.6836348669054921	-0.8384100749229636	1.1331591914366173	9.919774305344552	12.54652724971597	0.7918895042780051	0.9613081529249194
ID153029	153029	4	0.9948381781578064	58.068439860533076	23.96450507443557	0.0	144.0	144	1.7841756275453016	1		25908.306451612934	25817.0	18679.0	34666.0	2.7307355E7	2907.545655996779	-0.9810102748780801	-920.6559321236715	0.019276461024077558	0.01673446705727024	1.8968728599133295	1.7299246586280295	2.6624730930456204	1.0965060532854092	10.00057745014133	12.213113485859255	0.842523758277431	0.9602921040620721
ID160714	160714	4	1.0	56.58133203304496	23.404421146063495	0.0	204.0	204	1.7237944434138532	1		25420.264765784137	25488.0	16134.0	33609.0	2.49627E7	3032.4199987952957	-0.9811101849343369	-870.7847029574585	0.011529636383342503	0.0014452966519708879	1.826318962148904	1.6509628179450662	-0.8790227325233677	1.1062144721236675	9.335139787109108	12.508020371976228	0.7498139737235107	0.9608610567514678
ID167370	167370	4	0.9968402981758118	56.948694180007465	24.152277840171	0.0	255.0	255	1.7867177931104103	1		25963.334914611016	25861.0	17420.0	34621.0	2.7365355E7	3068.177126280196	-0.9810177911123059	-874.6618384802522	-0.005058294774566293	-0.012274409619796032	1.896296545079544	1.7307921015632635	-0.7654291820136933	1.0956235259952918	10.029096207128422	12.486021862977072	0.808394740648247	0.9719023491478582
ID173002	173002	4	1.0	56.10603801356094	25.134070737753593	0.0	299.0	299	1.7390862916600847	1		25863.476476476473	25773.0	18277.0	36169.0	2.5837613E7	3089.924123562899	-0.9810219996267797	-865.3611169579448	-0.007730023459204698	0.010847439985728872	1.8072164720602464	1.7180613459349612	2.675465697082976	1.05189286537191	9.501499202867164	12.436649254108007	0.7719607648532634	0.9523582658408767
ID159691	159691	4	1.0	55.64468580480074	23.34301720776871	0.0	196.0	196	1.7637063960878934	1		25546.475680933847	25489.0	16410.0	36265.0	2.6261777E7	3115.459621431051	-0.981037480088035	-848.4542183930546	3.76529596286568E-4	0.0022480406435870155	1.8683769774695176	1.6791096057326484	-0.8501439654303459	1.1127188904706944	9.772427394244563	12.692402288678927	0.7622977871212097	0.9558344955834503
ID169422	169422	4	1.0	57.029170736073304	25.100159324769532	0.0	271.0	271	1.7395212263403026	1		25833.346999999994	25846.0	16559.0	36123.0	2.5833347E7	3049.5590850488857	-0.9809925650379328	-874.4114255874298	-0.003804299491264597	0.010088785264131463	1.8596547109279542	1.6555824161114638	-0.5731028425054125	1.123263144637525	9.506252329031684	12.480373580853218	0.766944665167887	0.9433962264150948
ID170959	170959	4	1.0	56.23682078058859	25.44783346585926	0.0	283.0	283	1.7679903625545559	1		25600.574056147118	25492.0	18165.0	33538.0	2.6445393E7	2865.97617956027	-0.981015017411193	-923.1506408264402	0.005465424193818229	0.010129651980828285	1.8007829987330728	1.7270169084841043	1.4976784977406297	1.042713009864922	9.819958655889728	13.589802960586958	0.6681795866561382	0.958256029684601
ID144845	144845	4	0.9689525961875916	55.590707877919	28.030381600636638	0.0	78.0	78	1.7451655132159367	1		25903.49603174606	25795.0	20603.0	33800.0	2.6110724E7	2765.021272166885	-0.9810465811395178	-969.8218603096263	-0.03885544918361023	-0.052654829761502035	1.7599643068827286	1.6743402230856066	-1.4933673620598644	1.051138999479644	9.568042969170385	15.451172873339544	0.503628244047551	0.9259429622815092
ID137684	137684	4	0.9688379168510437	53.218160492734455	25.43905112952871	0.0	21.0	21	1.7233555396655775	1		25418.610601427095	25446.0	18788.0	33394.0	2.4935657E7	2630.59649075901	-0.9810705978191208	-1001.5921892213229	0.009652238833977766	0.0052248117252211845	1.8259998357074412	1.6701501419735454	-0.9936544479968831	1.0933147804003627	9.330386660944598	11.78574389222337	0.8441031223505872	0.9622549019607842
ID161755	161755	4	1.0	56.94582968950763	24.474817465931416	0.0	212.0	212	1.7399560523004354	1		25418.776776776835	25499.0	16137.0	33818.0	2.5393358E7	3083.7938329319745	-0.9810475590403409	-853.3441517164576	0.0052337441451938685	0.006132524686983312	1.8049871961616384	1.702242804087544	-0.5452021357271225	1.060358247264948	9.511005455196203	12.004725688205598	0.8293384740500496	0.9652677279305357
ID170459	170459	4	1.0	56.517072086869156	25.22354620187642	0.0	279.0	279	1.7473315380203225	1		25593.087128712887	25563.0	16485.0	33870.0	2.5849018E7	3068.379768008866	-0.98108692892635	-865.3444156842004	0.0012181550202401698	0.005166095203599156	1.8833884248695034	1.6204353274529513	2.8482669431460828	1.162273120661884	9.591808599992968	13.081627948294003	0.7043471821236447	0.9390414146114473
ID162268	162268	4	1.0	56.98040519954179	24.273342723244017	0.0	216.0	216	1.7731174599182988	1		25563.03278688524	25592.0	17221.0	34683.0	2.6508865E7	3043.2757617176826	-0.9810225559277775	-868.4450385055135	0.003544455178910443	-0.0060913972815191	1.8653244853464799	1.7092320641782375	-0.5595976769020449	1.0913231295150598	9.876996169863917	12.6444347253105	0.7763113070999265	0.9584870848708489
ID161248	161248	4	1.0	56.453319852594106	24.89233696539491	0.0	208.0	208	1.6770825093172463	1		25359.966702470458	25439.0	16538.0	31617.0	2.3610129E7	2828.8284744041594	-0.981038271998152	-927.6413463625755	0.012078550784824496	-0.009277498971578568	1.7243978520840821	1.6640052647524677	-0.9229613781552237	1.036293507364953	8.836061539834946	12.090168973353375	0.7596330551529104	0.9513817809621288
ID168932	168932	4	1.0	56.519421626498136	24.657579864815933	0.0	267.0	267	1.7185202002196969	1		25906.754098360663	25968.0	16138.0	33000.0	2.5284992E7	3059.4115621553524	-0.981060402775189	-877.2635868870291	-0.005383689322263119	0.022572086172320996	1.8236579533304553	1.6633550500841465	-1.1086595825409078	1.096373232665028	9.278102273134923	12.050331262208456	0.8029177296891964	0.9517308629936618
ID152554	152554	4	0.9853907823562622	58.046142987969716	24.223544931245083	0.0	140.0	140	1.7837515810443518	1		25847.696190476156	25728.0	18467.0	34556.0	2.7140081E7	2915.567292789574	-0.9810393420382412	-917.4064444101787	-0.009216668632794885	-0.01694495495490596	1.9094601361224324	1.6803530842347363	-0.7756139486834405	1.1363445897396234	9.995824323976809	12.181826466959675	0.8464545848109897	0.9664522058823535
ID167918	167918	4	0.9949244260787964	56.85973522618791	24.169063519716804	0.0	259.0	259	1.7795055584048574	1		25909.276717557226	25828.0	17705.0	34576.0	2.7152922E7	3075.7909169522604	-0.9810457507158952	-871.989284034587	0.006990917024385648	-0.008656251059921245	1.8815552184652538	1.6969022116873567	-0.6476235567495063	1.1088177064689442	9.948293062331652	11.892828473770397	0.8838694515624181	0.9835526315789472
ID163820	163820	4	0.9912477731704712	57.22412066813971	24.19572247909818	0.0	228.0	228	1.7752493802024931	1		25692.209817131836	25638.0	17608.0	34158.0	2.6694206E7	3045.6504290374214	-0.9810617952827064	-873.9950193468413	0.00532141798995711	-0.004229110835065096	1.8692031690285136	1.6907620749562848	-0.7498145936493954	1.105538855357187	9.900761800686482	11.877053915222278	0.8819846367486771	0.9751872659176026
ID169970	169970	4	0.9925145506858826	57.15032842948681	24.165716660534617	0.0	275.0	275	1.797271445393945	1		25690.192127460185	25611.0	17489.0	35203.0	2.7411435E7	3001.3441315951513	-0.9810780718532351	-887.6049869952657	0.004982231425512135	0.013195799169447813	1.9082267941953903	1.727469211906585	-0.5840240562399621	1.1046372236581314	10.147924361241316	12.257311129772093	0.8487829860056508	0.9726651480637816
ID163312	163312	4	0.9954095482826233	57.15350592009374	24.186679440523363	0.0	224.0	224	1.7743969194665699	1		25747.10758885685	25697.0	17704.0	34620.0	2.6802739E7	3034.208107618296	-0.9810175476940983	-877.076626247027	0.016394509017282073	-0.004967633487117373	1.8909773570976074	1.7070549606211856	-0.6924713474992573	1.1077425160403118	9.891255548357464	12.378014526359488	0.8112585936587376	0.9629801018047202
ID152055	152055	4	0.9885909557342529	58.02816035703775	24.19470753070685	0.0	136.0	136	1.7926354930368733	1		25804.99716981132	25723.0	18467.0	34738.0	2.7353297E7	2897.5609731296868	-0.9810220087648629	-920.7245788367538	-0.009090992759740181	-0.0038779602836879236	1.903019337019029	1.6912470413507028	-0.8355696951676947	1.1252166540372455	10.095639973431643	12.538101587168791	0.8070122924822779	0.9533213644524245
ID162804	162804	4	0.9968119263648987	57.19719241335438	24.323267333667097	0.0	220.0	220	1.7782297745928248	1		25687.954894433802	25726.0	17313.0	35100.0	2.6766849E7	2997.2275368523087	-0.9810206749621713	-886.0071126552645	-0.007460541548908019	0.010323642476041929	1.876766114663031	1.7025617386747764	2.369132759170455	1.1023189773569386	9.9340336838381	11.790624227101125	0.8979701400696907	0.9812206572769954
ID150005	150005	4	0.9905450940132141	58.05791817786553	24.120190784776106	0.0	120.0	120	1.7752493802024942	1		25865.35830931795	25837.0	18367.0	34637.0	2.6925838E7	2845.9342570638287	-0.9810496839670113	-941.0185322787662	0.014527089903755567	0.003617601274704944	1.873336099392489	1.7008846189806932	2.229632399770389	1.1013892879548424	9.900761800686492	12.116442192057896	0.8474776367757514	0.9738195418419825
ID164346	164346	4	1.0	57.10897271972208	24.19534932059357	0.0	232.0	232	1.7765273043369394	1		25704.006711409365	25639.0	17455.0	34341.0	2.6809279E7	3037.8462179492976	-0.9810098782950848	-874.1997317016326	0.001879221269388143	-0.0012943583272807808	1.8583992975628048	1.7145018051582837	2.36123701460555	1.0839296243209475	9.91502117918004	12.514504130748115	0.7955660069704433	0.9560036663611365
ID151547	151547	4	0.9905089139938354	57.71265405945164	24.182173705495785	0.0	132.0	132	1.7934792847960197	1		25928.03838951313	25837.0	17558.0	35587.0	2.7691145E7	2980.1842840413838	-0.9809965997061835	-898.2406847992091	0.003830954163201033	-0.004490704057780606	1.9079639791551781	1.7108791198577704	-0.7870372577409865	1.1151950812946925	10.105146225760675	12.466730514120524	0.8170475328831482	0.965047662278711
ID151033	151033	4	0.9937030076980591	57.74026848445434	24.168339593132085	0.0	128.0	128	1.8023152479546334	1		26003.30446927375	25917.0	17774.0	35986.0	2.7927549E7	2976.784539284925	-0.981004009645362	-902.2356377256934	0.003246330618907995	0.002433082693845646	1.9196708284456867	1.714994445479995	-0.7963042177507222	1.1193452162513602	10.204961875215508	12.20372147393877	0.861066466377529	0.9658119658119659
ID165881	165881	4	0.9936165809631348	56.895538960224904	24.197962679890228	0.0	244.0	244	1.786717793110411	1		25940.397727272695	25858.0	17239.0	35018.0	2.739306E7	3095.371225653149	-0.9810348378001946	-867.0053028535534	0.0030202700906813568	-0.011480765138284804	1.8986749201505737	1.7148970160455383	-0.6586919430633271	1.1071655629378943	10.029096207128429	12.389531170740756	0.8210354632499852	0.9538878842676313
ID147455	147455	4	0.994637668132782	57.685651042395456	24.003727639251576	0.0	100.0	100	1.771837076460978	1		25672.58285163774	25619.0	17507.0	34918.0	2.6648141E7	2830.706316302696	-0.9810229249034421	-937.6799415222088	0.011535745042292472	0.003070113238113295	1.8675709492476404	1.6979433810323066	-0.7860729130258339	1.0999017812432619	9.862736791370365	11.733204238314068	0.9002726286556813	0.9829464708668875
ID148476	148476	4	1.0	58.07331994885729	23.90311970845367	0.0	108.0	108	1.7624191755811143	1		25764.95048543689	25757.0	17624.0	34947.0	2.6537899E7	2854.166687418116	-0.9809989266940002	-932.1168818025626	0.0044795033455673735	-0.009878669120567625	1.8575621296937832	1.6990916399192149	-0.9403069389837032	1.0932677708790934	9.758168015751023	12.249032124466812	0.8172870325663754	0.9661176470588237
ID148989	148989	4	1.0	57.50422398442243	23.989630110544514	0.0	112.0	112	1.7705557670902243	1		25829.94202898552	25815.0	16725.0	35721.0	2.673399E7	2987.7695167506	-0.9809779065063816	-891.6763533504752	0.014056692217206845	-0.0035648438344964566	1.8877498380973545	1.6950344130188884	-0.6795396347538307	1.1136941076820006	9.848477412876816	11.906166285411391	0.8730418645517324	0.9673202614379083
ID153858	153858	5	0.9905361533164978	15.263798303693425	12.586845895529033	0.0	151.0	151	1.4270436738957708	1		26289.12148148147	26000.0	20669.0	40080.0	1.7745157E7	3632.4892561304096	-0.9808533770813115	-741.5042387709567	0.061001816903394145	0.016602364409958537	1.5049682052621056	1.3968740661508747	1.5093116073290462	1.0773828806265173	6.397707817438319	12.216339515010306	0.5387063290042859	0.8849441157133461
ID135681	135681	5	0.9925713539123535	19.243818729049156	7.694237668207834	0.0	5.0	5	1.490821449458177	1		25869.73369565218	26024.0	18539.0	34633.0	1.9040124E7	2688.804665204404	-0.98114794784449	-1001.4714386618721	-0.00752594926551953	-0.018960601498784275	1.6136161448106199	1.415019245992855	2.437034798971478	1.1403492562946862	6.982342335673767	10.313179031623648	0.8249466970747176	0.9588772845953002
ID139777	139777	5	0.9968046545982361	19.16064031398336	7.67020322175755	0.0	38.0	38	1.4791045777937284	1		26019.404993065164	26190.0	18830.0	34497.0	1.8759991E7	2681.8219314234716	-0.98113328799122	-1009.0883892952551	-0.012775627113968263	0.0010162271908099986	1.6034456228589051	1.4106766465873328	2.383394963330229	1.136650008871922	6.873020433889905	10.649689518629376	0.7615240193971049	0.9576158940397355
ID143873	143873	5	0.9926590323448181	19.202389493195607	7.720129194689845	0.0	70.0	70	1.4872652167066471	1		26245.630136986292	26402.0	18940.0	35241.0	1.915931E7	2682.2106375461954	-0.9810303247010017	-1012.0842216635057	-0.016701735785438283	-0.024458132505195473	1.6163708301589221	1.4371940269066594	-0.7921278703497251	1.1246712690825145	6.949070452522156	9.756354883778949	0.9174056285369956	0.9838492597577386
ID145156	145156	5	0.9925916790962219	19.178296717942036	7.692773126665052	0.0	81.0	81	1.4887903566220468	1		26359.652114597506	26468.0	19000.0	34953.0	1.9321625E7	2671.755614941022	-0.9811032268727093	-1024.4717668631567	-0.009018156129123198	-0.006800118672895795	1.6189501669788118	1.4097132712302765	2.426693659262028	1.1484251443316067	6.963329831015699	10.015096359606293	0.8724018271205791	0.968915343915344
ID141829	141829	5	0.9949401021003723	19.10470537900033	7.7645606887277125	0.0	54.0	54	1.4801271182392584	1		25950.462707182305	26101.0	18675.0	34209.0	1.8788135E7	2652.1118128321086	-0.9810998713169824	-1015.8550157642707	0.0016968069058513372	0.023977722235898388	1.6173080465648306	1.3808065764855015	-0.4995332527972945	1.171277769172627	6.882526686218936	10.036979820736024	0.8585224692641175	0.97442799461642
ID146442	146442	5	0.9925940036773682	19.261195655026857	7.60566220587642	0.0	92.0	92	1.5059673321881542	1		26249.50600801065	26319.0	19236.0	34632.0	1.966088E7	2625.187909552096	-0.9812000110705101	-1043.7360546833622	0.0015284547064944188	0.00505765128075765	1.649663705795973	1.3933378188227161	-0.6872900840051297	1.183965355357853	7.124936120609241	10.15884734786475	0.8675648943022283	0.9689722042663217
ID142859	142859	5	0.9909315705299377	19.222032298988683	7.639447314662396	0.0	62.0	62	1.4739812351471506	1		26128.012500000008	26279.0	18930.0	34984.0	1.8812169E7	2710.01299949345	-0.9810353289507132	-997.4803065237402	0.01829839528014581	9.407492913638367E-4	1.6558483619272883	1.3672203469552575	-0.6206092446527369	1.2111057048081484	6.825489172244743	10.006279111867272	0.8566401400237755	0.9696151249155976
ID142088	142088	5	0.9925454258918762	19.141020991183915	7.702007158965494	0.0	56.0	56	1.4801271182392581	1		25910.764542936253	26033.0	18769.0	34447.0	1.8707572E7	2683.885174193489	-0.9811850923589116	-1006.9204066177299	-0.02744916722565936	-0.038057891322345626	1.596241572298502	1.4358790906168728	2.4115575841820345	1.11168244090297	6.882526686218934	9.947112655815863	0.8741051820010866	0.973772696704775
ID143624	143624	5	0.9911190867424011	19.2078476236947	7.651857517201774	0.0	68.0	68	1.4857385112058372	1		26199.046703296724	26353.0	18715.0	34786.0	1.9072906E7	2682.8331973500376	-0.9810069001909362	-1008.7836267518181	0.027997894693590136	0.002510821444026125	1.6655223544002695	1.372213504251899	-0.6120711980485767	1.2137486981723562	6.934811074028608	10.071964892592447	0.8590453502033801	0.9720186542305133
ID135182	135182	5	0.9918720126152039	19.194340076688075	7.718300182662378	0.0	1.0	1	1.4770573732447176	1		25920.271844660187	26036.0	18712.0	34375.0	1.8688516E7	2645.2481827269185	-0.9810906387177293	-1016.7996667575234	0.011391804812104856	0.012545101818121754	1.6114318874241322	1.3867144104870677	-0.6682063323946525	1.1620502932958885	6.854007929231838	9.88757814520099	0.8809973634801792	0.9743243243243248
ID138767	138767	5	1.0	19.237658389900243	7.634142752103433	0.0	30.0	30	1.4770573732447176	1		26006.761442441046	26073.0	18894.0	34309.0	1.8750875E7	2656.3266634605106	-0.9810262746958942	-1012.4249014818627	-0.010529078703944643	-0.06020597146955023	1.6105528967569926	1.4626002656585526	2.4031817039588175	1.1011572570936343	6.854007929231837	10.325012171317345	0.8079292323391607	0.9664879356568365
ID139021	139021	5	0.9871180653572083	19.234637952383753	7.6433133070846555	0.0	32.0	32	1.4816596057437026	1		26028.67034482759	26100.0	19049.0	34562.0	1.8870786E7	2637.8313512926575	-0.9810490079404536	-1021.6301621892181	-0.020163947524860778	-0.0082695554094835	1.6042604508776583	1.4017901623382536	-0.5910083474679972	1.1444369449716172	6.896786064712482	10.197884264222727	0.8333673104708987	0.9725201072386057
ID142605	142605	5	0.993649959564209	19.20735736319636	7.647393695899745	0.0	60.0	60	1.4847198353841873	1		26040.132694938435	26189.0	18711.0	34815.0	1.9035337E7	2684.6342048545057	-0.981102685361733	-1007.1692081118512	0.005358764979656049	0.00658499192434456	1.6415792026232146	1.373227311980372	-0.6524616666886072	1.1954169483097772	6.925304821699574	10.043346633499729	0.8627636791384738	0.9693945442448435
ID153618	153618	5	1.0	17.465719685189562	12.882340151447018	0.0	149.0	149	1.4958871162788392	1		26012.84366576819	25992.0	18571.0	34002.0	1.930153E7	2824.7056192063183	-0.9810317794542274	-952.579252463416	-0.0021833541374396354	0.02602805884855446	1.585548971040219	1.4353268287481333	-1.4401779931678858	1.104660582721154	7.0298735973189235	10.441127882440872	0.8103311801396662	0.9523502897617511
[truncated: 2,404 more rows]
