# Supplementary material for: Adhesion pilus retraction powers twitching motility in the thermoacidophilic crenarchaeon Sulfolobus acidocaldarius
Source: Nat Commun. 2024 Jun 14;15:5051. doi: 10.1038/s41467-024-49101-7 (PMC11178785; doi:10.1038/s41467-024-49101-7)
Supplement: Supplementary file 15 — Source Data [file 41467_2024_49101_MOESM15_ESM.zip › TWITCHING FULL TRACK DATASET/Figure 1/MSD data/MW001_100X_1sec_interval_5min_total__5_spots.csv]

LABEL	ID	TRACK_ID	QUALITY	POSITION_X	POSITION_Y	POSITION_Z	POSITION_T	FRAME	RADIUS	VISIBILITY	MANUAL_SPOT_COLOR	MEAN_INTENSITY_CH1	MEDIAN_INTENSITY_CH1	MIN_INTENSITY_CH1	MAX_INTENSITY_CH1	TOTAL_INTENSITY_CH1	STD_INTENSITY_CH1	CONTRAST_CH1	SNR_CH1	ELLIPSE_X0	ELLIPSE_Y0	ELLIPSE_MAJOR	ELLIPSE_MINOR	ELLIPSE_THETA	ELLIPSE_ASPECTRATIO	AREA	PERIMETER	CIRCULARITY	SOLIDITY
Label	Spot ID	Track ID	Quality	X	Y	Z	T	Frame	Radius	Visibility	Manual spot color	Mean intensity ch1	Median intensity ch1	Min intensity ch1	Max intensity ch1	Sum intensity ch1	Std intensity ch1	Contrast ch1	Signal/Noise ratio ch1	Ellipse center x0	Ellipse center y0	Ellipse long axis	Ellipse short axis	Ellipse angle	Ellipse aspect ratio	Area	Perimeter	Circularity	Solidity
Label	Spot ID	Track ID	Quality	X	Y	Z	T	Frame	R	Visibility	Spot color	Mean ch1	Median ch1	Min ch1	Max ch1	Sum ch1	Std ch1	Ctrst ch1	SNR ch1	El. x0	El. y0	El. long axis	El. sh. axis	El. angle	El. a.r.	Area	Perim.	Circ.	Solidity
			(quality)	(�m)	(�m)	(�m)	(sec)		(�m)			(counts)	(counts)	(counts)	(counts)	(counts)	(counts)			(�m)	(�m)	(�m)	(�m)	(radians)		(�m^2)	(�m)
ID211969	211969	0	0.96169114112854	34.81479540136896	67.92108020328482	0.0	205.0	205	1.3355853211666207	1		21274.81324278437	21265.0	14501.0	29716.0	1.2530865E7	2540.598656437029	-0.9809889186473644	-864.2053872236656	-0.005439857913439171	0.0021140281660370613	1.4273495143108934	1.2625176137562268	-1.131981087424653	1.1305580997513853	5.603935747964152	9.019784246490303	0.8655869747385394	0.9735755573905848
ID202758	202758	0	0.9716176390647888	34.78982004026986	67.92258638046506	0.0	101.0	101	1.3479886591442525	1		21231.652246256243	21245.0	14275.0	29672.0	1.2760223E7	2535.8914258827763	-0.9810752241165895	-868.0698966597414	-0.004931710269523898	0.0068145351765091814	1.428503446098623	1.2831072641577224	-1.078352621456444	1.11331568762986	5.708504523583504	8.931326401066727	0.8992910911908167	0.9732576985413278
ID203784	203784	0	0.9641301035881042	34.88822963489627	67.92286834604108	0.0	113.0	113	1.3344520283692685	1		21249.582342954152	21252.0	14213.0	29720.0	1.2516004E7	2544.6408675869793	-0.9810651791237203	-865.3475270868788	0.0018808877397465844	0.004990215168525147	1.4121361540881938	1.2753366878646302	1.8969355882654977	1.1072653735482314	5.594429495635114	8.875726422482778	0.8923964913325609	0.9631751227495895
ID201743	201743	0	0.9543769359588623	34.98153300145267	67.81414048628393	0.0	89.0	89	1.338414354883408	1		21217.325463743677	21182.0	14510.0	29585.0	1.2581874E7	2515.7231471320615	-0.981032551896734	-872.4334365685439	-4.616135981801881E-4	0.004226982580335511	1.4120723351487467	1.2828931094836582	-1.0484504730365987	1.1006936779924563	5.62770137878674	9.02153184666636	0.8689210842382443	0.9665306122448978
ID195087	195087	0	0.9440249800682068	35.11749322033194	67.74908188082163	0.0	10.0	10	1.3063792828444167	1		21068.73274336282	21058.0	14340.0	29802.0	1.1903834E7	2572.365648486055	-0.9809319605085403	-842.6913782628537	-0.002496277178991603	0.0038251366601645144	1.4296249100905964	1.2181360604233125	-0.9056787817146013	1.1736167711789025	5.3615263135738545	8.793199966990286	0.8713736172915925	0.9674099485420234
ID217106	217106	0	0.976067841053009	34.61064557967228	67.93472645925674	0.0	258.0	258	1.3608349155190496	1		21320.23001631324	21368.0	14106.0	29702.0	1.3069301E7	2554.4552936649425	-0.9809287105697126	-858.5803880279548	0.00934585356322255	0.007187874320012527	1.4540780479652369	1.3002065499509117	2.0837639214688766	1.1183438877616287	5.817826425367374	9.254917692476154	0.8535431915280939	0.9691211401425175
ID206353	206353	0	0.9824376702308655	34.88321228519091	67.92688814109667	0.0	143.0	143	1.3287710658854721	1		21270.60205831902	21270.0	13737.0	30178.0	1.2400761E7	2619.74323775219	-0.9810740785240574	-841.7746010512245	1.2650789238189533E-4	0.012799795516835634	1.4221798519697038	1.2630384273695643	-1.1108352295642017	1.1259988779055372	5.5468982339899595	8.726925666550976	0.9152453026857563	0.9806722689075623
ID210448	210448	0	0.982003390789032	34.8281249561008	67.86527555487638	0.0	189.0	189	1.3247798972641858	1		21286.85000000001	21314.0	14144.0	30156.0	1.2346373E7	2561.7311807449055	-0.9810731288042317	-861.4506345137333	-0.00496345130919934	-0.001770407102473711	1.4240249402110707	1.254774551391033	-1.147853549112333	1.1348850983887169	5.513626350838357	8.735846418579325	0.9078983249652215	0.9772535804549279
ID200726	200726	0	0.9526230692863464	34.80382055944701	67.89691486142597	0.0	77.0	77	1.3299091997694068	1		21235.52233676977	21263.0	14548.0	29748.0	1.2359074E7	2539.678047958029	-0.9810467943565087	-865.6081299727414	0.007782182235920856	-0.0016544202604440047	1.4069590627865434	1.2792486834254662	-1.0548350247640486	1.0998323320678391	5.556404486318997	8.904833887568536	0.8805460482831218	0.9701244813278
ID202262	202262	0	0.9661871194839478	34.81588909640733	67.91783135364292	0.0	95.0	95	1.3230657107830932	1		21240.513937282238	21237.0	13936.0	30024.0	1.2192055E7	2622.4802747120766	-0.9811247424454719	-842.0039481392346	0.0020750809579728755	-0.005811864522964493	1.4292339341175362	1.2531604671805012	-1.112138357036446	1.1405035281181384	5.499366972344803	8.718871896078037	0.909079724412913	0.973905723905723
ID201237	201237	0	0.942376971244812	34.82381078765681	67.79599743544627	0.0	83.0	83	1.3190572791622301	1		21288.441535776623	21259.0	14437.0	30072.0	1.2198277E7	2549.6158483751533	-0.981095141163862	-866.6361501668454	0.006336341522698139	-0.002077213194404189	1.409961526105339	1.263047090718304	-0.971127847942372	1.1163174646983935	5.466095089193202	9.078946668193081	0.8333282727212941	0.9551495016611286
ID220180	220180	0	0.9827853441238403	34.558758365678386	67.93902898368654	0.0	291.0	291	1.3530299806794823	1		21337.063018242112	21400.0	14058.0	29587.0	1.2866249E7	2627.907672823741	-0.9809733600484721	-837.2393777178853	0.002013081746592007	-2.1626006698157108E-4	1.4304770653342944	1.3106877793176412	-1.2647163102334036	1.0913942190557517	5.751282659064155	8.99639286205339	0.8929718159047852	0.9726688102893893
ID194584	194584	0	0.9539161324501038	36.02039701967322	67.94683137685611	0.0	4.0	4	1.3150366292889921	1		21077.63111888114	21092.0	14117.0	30079.0	1.2056405E7	2563.8022172932324	-0.9809457342933025	-846.486512003666	-0.00868023150993574	0.010846133480298715	1.437960720864274	1.2220042544214176	2.2220526080823646	1.1767231706939558	5.4328232060415855	8.803340899793678	0.8809279653488993	0.9819587628865979
ID215065	215065	0	0.9708818197250366	34.79529571320018	67.71819266507997	0.0	237.0	237	1.3236373529401557	1		21326.304498269885	21359.0	14144.0	29747.0	1.2326604E7	2596.1079435917964	-0.9810311421447899	-849.6977481083493	-0.008845416954753537	0.013599484459592442	1.4103529033177764	1.2607513493756906	-1.1591578519990597	1.1186606336103997	5.504120098509338	9.170940058097825	0.8223752961409054	0.9682274247491632
ID200221	200221	0	0.9432949423789978	34.79393749730334	67.90465132590138	0.0	71.0	71	1.340108908448601	1		21204.111486486516	21178.0	14703.0	29857.0	1.2552834E7	2545.124705038926	-0.9810513753349881	-862.6905994613127	-0.009073971099741174	0.013099633957894126	1.4515298816565068	1.2568366449209378	-1.0061348375904824	1.1549073521386832	5.641960757280286	9.061946476359058	0.8633699716719766	0.9705641864268185
ID205853	205853	0	0.969937801361084	34.90559593554511	67.8980258873623	0.0	137.0	137	1.3367176531386997	1		21285.261538461524	21290.0	14096.0	29953.0	1.2451878E7	2581.8619651649533	-0.9810331638894279	-852.8345069023998	-0.005126875012593896	6.208284360786509E-4	1.4217869781530545	1.2833477819268562	-1.0672096353153473	1.1078734838488922	5.613442000293182	8.746730365537658	0.9220354654327811	0.9792703150912107
ID207395	207395	0	0.9668514728546143	34.812480475600445	67.9698504543326	0.0	155.0	155	1.322493821536239	1		21250.76041666667	21257.0	14159.0	29850.0	1.2240438E7	2597.2430784558724	-0.9811222268219808	-850.4802328973069	7.168516067308823E-4	0.0023828496477803192	1.4099651696307451	1.261431819482152	-1.1640626808392018	1.1177498045114873	5.49461384618028	8.722117421244594	0.9076181710590343	0.9706129303106625
ID218146	218146	0	0.98393714427948	34.64970108844049	67.76280522785012	0.0	269.0	269	1.3496711919304114	1		21346.713810316127	21392.0	14112.0	29966.0	1.2829375E7	2573.134282924029	-0.9810126839970816	-857.2541899665034	-5.037843911859792E-4	-8.527945524422546E-4	1.4235695254013458	1.2809670838244558	-1.0372218161239743	1.1113240483519187	5.722763902077069	9.211396043851774	0.847548935396994	0.9678456591639876
ID204833	204833	0	0.9783498644828796	34.8567616420271	67.93748121913428	0.0	125.0	125	1.3207766680465685	1		21271.747404844296	21312.0	13919.0	30245.0	1.229507E7	2632.5150481138976	-0.9810048256525067	-834.6226379268791	-0.013094264489314418	-0.0013311700743894482	1.4143220025867786	1.2520222086873354	-1.1307909336589577	1.1296301237895805	5.480354467686741	9.207610195371716	0.812315355956536	0.9568464730290452
ID206881	206881	0	0.9827760457992554	34.76994323238151	67.88249568934206	0.0	149.0	149	1.3406732836719564	1		21228.72512647555	21248.0	14075.0	29814.0	1.2588634E7	2644.983088957466	-0.9810307792501827	-830.164489756173	-0.0019063190199903135	0.011078854805225273	1.4418786879011811	1.2829792249404899	1.8521467883689278	1.123851937639958	5.646713883444803	9.203304905341017	0.8377569240002266	0.9635036496350361
ID219168	219168	0	0.9764201641082764	34.6650294989927	67.91920865680605	0.0	280.0	280	1.3406732836719564	1		21303.05183946488	21362.0	14034.0	29971.0	1.2739225E7	2594.6983078704848	-0.9809841944724395	-847.0952258707758	-0.0011923941083921965	0.008509563460913	1.4164953706956602	1.2885245281629176	-1.1359430738561345	1.0993157986019824	5.646713883444804	9.225580568028477	0.8337161894781525	0.9682151589242037
ID199719	199719	0	0.9369849562644958	34.83383285678068	67.91232034135245	0.0	65.0	65	1.3344520283692696	1		21182.617094017085	21141.0	14773.0	29666.0	1.2391831E7	2532.5067723033017	-0.9810484469894464	-865.9735874603033	0.0020345669181800587	0.004639090411930903	1.4312212911748308	1.2765407568910827	-0.8993000093728862	1.1211716378413648	5.594429495635125	8.672007669766689	0.9348164851367341	0.9857621440536012
ID204327	204327	0	0.9765369296073914	34.88889533291609	67.91956344167174	0.0	119.0	119	1.3202037872267103	1		21270.96521739129	21266.0	13895.0	30037.0	1.2230805E7	2631.3696183688203	-0.9810661684791718	-837.7127554848895	-0.008535842754387587	0.00956072141453956	1.4144652102011617	1.2536607043294457	2.0638044397503936	1.1282679638249702	5.475601341522219	9.022515750574364	0.845252351181909	0.956016597510372
ID205350	205350	0	0.9812014102935791	34.857113911635054	67.92758724604506	0.0	131.0	131	1.331614576661218	1		21292.78902229845	21305.0	14136.0	29987.0	1.2413696E7	2596.3223550944385	-0.9810935354718805	-851.1459240408805	-0.007321924985725941	0.015736174370954183	1.4413346428144602	1.253013240178311	-1.106124458288723	1.1502948225905019	5.5706638648125395	9.11825378277994	0.841963891769023	0.9575163398692805
ID209958	209958	0	0.9807218909263611	34.754726479676016	67.79384163807863	0.0	184.0	184	1.3304779016127075	1		21297.861774744055	21292.0	14210.0	29932.0	1.2480547E7	2590.5398816264174	-0.9810278837591128	-850.2395281295458	-0.006887031869681172	7.754665315501332E-4	1.4021987019478832	1.2663711715512467	-1.3017305839516948	1.107257282420804	5.56115761248353	9.263799398332598	0.8143231544185483	0.964550700741962
ID213029	213029	0	0.9706862568855286	34.80719254578294	67.86275956423087	0.0	216.0	216	1.346865802923451	1		21266.41930116472	21284.0	14245.0	29786.0	1.2781118E7	2536.258236831083	-0.9809690024209451	-864.4196445285553	-0.007343086731724282	0.004248497901428672	1.443569789902123	1.2746197778670498	-1.153613708740292	1.13254934135558	5.698998271254478	9.057659276945538	0.872923991355653	0.9607371794871786
ID216613	216613	0	0.9779030680656433	34.724160111451454	67.88879597328375	0.0	253.0	253	1.344617277477445	1		21316.459098497486	21369.0	14166.0	30081.0	1.2768559E7	2579.6749959757963	-0.981033181604386	-854.8093769256209	-0.0054095163025609455	-0.007759136325800788	1.4427315070454874	1.2721658454982427	-1.2543018134892716	1.1340750202898606	5.679985766596417	8.801754124772627	0.9213372845901101	0.9827302631578939
ID211497	211497	0	0.9697662591934204	34.85670023907104	67.91528061807807	0.0	200.0	200	1.3282016332191322	1		21275.38659793815	21319.0	13802.0	29860.0	1.2382275E7	2591.2647760198925	-0.9810451843552667	-849.8946786246496	0.004389191304721845	0.008236551148363682	1.4033862091057616	1.27693479390619	1.9891065134141839	1.0990273080528663	5.542145107825446	8.99472647468766	0.8608189802015129	0.9541734860883788
ID199208	199208	0	0.9529501795768738	34.87236585619114	67.87783625370466	0.0	59.0	59	1.3327502822635324	1		21160.436115843277	21157.0	14459.0	29755.0	1.2421176E7	2524.9749332565593	-0.9809787040575352	-864.404493331291	-2.9021507352720274E-4	0.003431062487565369	1.4387957963831408	1.2489064223511244	-0.9873700067665355	1.1520445172141407	5.580170117141576	8.939062891315093	0.8775529237099814	0.9670510708401968
ID207920	207920	0	0.9725019335746765	34.771417302977476	67.91536158050266	0.0	161.0	161	1.3451797611989629	1		21282.576214405326	21279.0	14311.0	29831.0	1.2705698E7	2557.9040607885195	-0.9810005214262171	-859.2063886451898	-0.006247321981017941	0.0022343312575666264	1.4440360423272562	1.2602139198494429	-1.2528410780684527	1.145865808639675	5.684738892760927	9.052681538277744	0.8716977005785733	0.9692058346839535
ID212535	212535	0	0.9751303791999817	34.827229458807736	67.90661759999759	0.0	211.0	211	1.329909199769407	1		21279.415384615404	21296.0	13943.0	29947.0	1.2448458E7	2571.508902250185	-0.9810971416481001	-858.9861990699675	-0.010558748220145457	0.01973917996680565	1.4295293367415696	1.2616567040296314	-1.1570686898580322	1.1330572985311824	5.556404486318998	9.0229786121733	0.8576376960416237	0.9766081871345025
ID197174	197174	0	0.9663907885551453	34.981493489297314	67.63863127472489	0.0	35.0	35	1.336717653138702	1		21124.263513513524	21114.0	14061.0	29862.0	1.2505564E7	2606.535959294036	-0.9809835273992227	-836.1411629454295	-0.005457313800533216	-0.0019386619497670015	1.4418832510489394	1.2542423030975294	-1.1286066965792558	1.1496050224809067	5.613442000293201	9.136997861986627	0.844952036822596	0.9578264395782639
ID197685	197685	0	0.9429491758346558	34.90798320759137	67.87747247658773	0.0	41.0	41	1.3196306577066579	1		21130.32286212917	21105.0	14586.0	29525.0	1.2107675E7	2554.5947988158996	-0.9809663342760079	-852.6008676804597	5.452227971245471E-4	0.008367683332732254	1.4167524801738383	1.2307219233348876	-0.8543213110470523	1.15115563744478	5.470848215357709	9.16939016245314	0.8176804694470727	0.9770797962648557
ID214581	214581	0	0.9825375080108643	34.773565735172134	67.64396320441904	0.0	232.0	232	1.3586095094257091	1		21303.53047775945	21292.0	14204.0	29447.0	1.2931243E7	2529.618488690933	-0.9810448472398754	-871.7423060214066	-0.0021082380165330862	-0.0025383486876989552	1.4496196386859264	1.2941293005930157	-1.132155828497489	1.1201505429338936	5.798813920709325	8.907219449998554	0.9184694855160634	0.9830781627719579
ID214078	214078	0	0.9740579128265381	34.79067976690964	67.6396210804681	0.0	227.0	227	1.3406732836719584	1		21319.930743243243	21386.0	14220.0	29891.0	1.2621399E7	2584.6095707277045	-0.981022231895072	-852.8144511441125	-0.0029882993604517525	6.635780303305411E-4	1.4392920980195787	1.2711944590757693	-1.1776535385871185	1.1322359751835498	5.6467138834448205	8.953125290778823	0.8852304058272834	0.969004893964111
ID217667	217667	0	0.9721484184265137	34.65235608130832	67.77943651667202	0.0	264.0	264	1.3463040236277213	1		21334.707846410685	21372.0	14180.0	29811.0	1.277949E7	2581.508116775631	-0.9810854951198421	-857.3439320124016	-0.0030964980855306833	8.98932049942075E-4	1.4785474391332607	1.272643273825333	1.9798941862828732	1.1617925223374004	5.6942451450899725	9.08325625102793	0.8672871092947102	0.9676898222940225
ID198726	198726	0	0.9385508894920349	34.884702181149095	67.78553029348372	0.0	53.0	53	1.3310463604729152	1		21140.262435677552	21142.0	14506.0	29709.0	1.2324773E7	2535.402491769373	-0.9810712273885349	-864.3139888378496	0.007522286513371058	0.006921007543273086	1.4180491302388794	1.263044253077612	-1.0885868208809901	1.1227232353764112	5.565910738648033	9.137814394149125	0.8376477692439986	0.9645799011532127
ID208453	208453	0	0.9728175401687622	34.76470378818758	67.92713513886513	0.0	167.0	167	1.3299091997694066	1		21260.84102564104	21281.0	14257.0	29752.0	1.2437592E7	2569.1230628392714	-0.9809535603572618	-852.4328369414811	-0.005287062306554853	0.0032527222083381323	1.4117111056261193	1.263441491463733	-1.3155619776870453	1.1173537636401443	5.556404486318995	8.836108371497064	0.8942967448002934	0.9749791492910742
ID198212	198212	0	0.962009847164154	34.31684954462617	67.44198086733932	0.0	47.0	47	1.3242087483274192	1		21125.17962003455	21141.0	14206.0	29849.0	1.2231479E7	2597.760808903695	-0.9809046790612772	-835.4704418375809	-0.007009321765995495	0.017540868780879078	1.4157271274417254	1.2649522338629147	2.0323225038228845	1.1191941399386869	5.5088732246738665	9.179545898895842	0.821542899999536	0.9594370860927155
ID211012	211012	0	0.9719257950782776	34.90318657168818	67.85327050714903	0.0	195.0	195	1.3412374214135951	1		21253.273648648646	21238.0	14333.0	30014.0	1.2581938E7	2557.156827756361	-0.9810219055411438	-859.2599446277513	0.014815362069095233	0.0019115975150649069	1.4382269426021073	1.2825686384695998	2.155034408085149	1.121364502034171	5.651467009609317	8.952000993201175	0.8861981057018199	0.9666666666666657
ID216139	216139	0	0.9824326634407043	34.81904491402688	67.79225661963088	0.0	248.0	248	1.3401089084486018	1		21325.032094594582	21340.0	14087.0	30178.0	1.2624419E7	2584.6541516362613	-0.9810025206897037	-852.1016242497483	-0.003677063817046452	0.00390239264933221	1.4376824757312874	1.2658212584569664	-1.184105814827665	1.1357705253613923	5.641960757280291	8.810360117944606	0.9133823276903277	0.9809917355371898
ID196171	196171	0	0.9384133815765381	35.0953894110638	67.79758145495028	0.0	23.0	23	1.325921457060031	1		21119.134251290856	21079.0	14440.0	29847.0	1.2270217E7	2522.5681466234582	-0.9809703919178709	-863.1559222963045	0.0010296070429701369	0.0028847307231729476	1.4348812434917209	1.234812029251449	-0.8614306498829782	1.1620240243055902	5.523132603167391	9.371308045563376	0.7903053218942645	0.9563786008230447
ID196682	196682	0	0.9398773312568665	35.04270022734955	67.76481027101359	0.0	29.0	29	1.3434916035442752	1		21125.122278056948	21050.0	14768.0	29461.0	1.2611698E7	2461.1136672947755	-0.9810092937050083	-886.8079126571266	-0.0048970529503058295	-9.313381416083359E-4	1.4472292763575618	1.263738836312474	-1.0560711732071504	1.145196487417055	5.6704795142673845	9.15227750631506	0.85068992635341	0.9691307879772546
ID208970	208970	0	0.9807127714157104	34.79753910590334	68.01976225228007	0.0	173.0	173	1.3179097736999956	1		21292.47377622379	21317.0	14089.0	30216.0	1.2179295E7	2626.995231251931	-0.9810593800973628	-839.6493149343601	-0.0033228531889461705	0.010704452992306967	1.418172124921895	1.2458335750116694	-1.0198343479736742	1.1383319195813224	5.45658883686416	8.637549963962464	0.9190728756605503	0.97536108751062
ID220750	220750	0	0.9704229831695557	34.647093922780385	67.92223124771591	0.0	297.0	297	1.3372834595780654	1		21306.04753820032	21333.0	14172.0	29432.0	1.2549262E7	2602.9371533455987	-0.9810206799979247	-846.1877211275665	-0.0023917920908742897	0.002275748900813059	1.4188171078472904	1.271481805241447	-1.245334971316121	1.1158768469973233	5.618195126457703	9.01054517118891	0.8695699961192738	0.9656862745098025
ID218701	218701	0	0.9798238277435303	34.68029919215712	67.9046571947256	0.0	275.0	275	1.3230657107830945	1		21287.101899827307	21340.0	14075.0	30260.0	1.2325232E7	2611.689893929829	-0.9809819647197733	-840.8534307780457	7.833896384275666E-4	-2.547695974533119E-4	1.4114850136446067	1.262233641658276	-1.0718503782924487	1.1182438552265568	5.499366972344813	8.730371955480294	0.9066863360616817	0.973086627417997
ID202835	202835	0	0.9814082980155945	34.83398269355726	67.93292710350671	0.0	102.0	102	1.3372834595780643	1		21285.054237288154	21287.0	13892.0	30087.0	1.2558182E7	2604.978880565223	-0.9809975748089587	-843.6444472659467	-0.00234886674314519	-0.004076153104051242	1.4405482744049725	1.2546868976633607	-1.2331832444535098	1.1481336715062114	5.618195126457694	9.284168809341661	0.8190692579000884	0.9555375909458345
ID203346	203346	0	0.9663909673690796	34.87963875698362	67.89853453240292	0.0	108.0	108	1.3321825504881382	1		21275.96061643837	21258.0	14289.0	30019.0	1.2425161E7	2592.8078166515734	-0.9809460920764235	-844.9089786062946	0.0024065965642643813	-0.007595446948971927	1.424773265779725	1.286257147322328	-1.157715191387602	1.1076892896150303	5.575416990977059	8.960359325807874	0.8726425118211386	0.9678217821782179
ID219730	219730	0	0.9689145088195801	34.61486787668636	67.8829463321925	0.0	286.0	286	1.3530299806794823	1		21306.65116279069	21344.0	14309.0	29917.0	1.2826604E7	2550.375549241724	-0.9810641180875941	-865.6710828488465	-0.0026090560226451794	-6.521360526066312E-4	1.4379335368106672	1.291995672960831	-1.0958536706416953	1.112955381278789	5.751282659064155	8.934499585326416	0.9053866999308977	0.9773828756058157
ID195665	195665	0	0.9520163536071777	35.04242678178244	67.86093080205114	0.0	17.0	17	1.3161866396786752	1		21087.078397212554	21083.0	14380.0	29586.0	1.2103983E7	2557.34511300332	-0.9810886704749757	-855.5458062645654	-7.773529036552862E-4	0.009245397085213014	1.4212892905729593	1.2335196189291402	-0.9569120923968442	1.1522226876349386	5.44232945837062	9.397107495570914	0.7744730379522007	0.9557595993322201
ID215638	215638	0	0.9820241332054138	34.802133384140326	67.73993961682353	0.0	243.0	243	1.3378490267251857	1		21334.46023688665	21338.0	14073.0	30203.0	1.2608666E7	2581.802278404012	-0.9809575257564	-851.3644314168682	-0.0066123855001223595	0.0074614403093351146	1.4402213284936378	1.2613819529251726	2.0278214875566616	1.1417805091897286	5.622948252622231	8.86650275782795	0.898812790125728	0.9720624486442069
ID209493	209493	0	0.9798295497894287	34.80991269692319	67.8771718583951	0.0	179.0	179	1.3327502822635333	1		21299.679180887368	21276.0	14045.0	30077.0	1.2481612E7	2588.0968236706344	-0.9810065129968172	-850.1385790188095	-0.003022100480610475	0.0018906299226609722	1.4206733312935753	1.2610295390115087	-1.0470718532043484	1.1265979799388424	5.580170117141584	8.835461200556244	0.8982533692900286	0.9750830564784052
ID213589	213589	0	0.9798542857170105	34.770838998045186	67.74313435249748	0.0	222.0	222	1.3395442954433647	1		21321.36930860034	21317.0	14142.0	29816.0	1.2643572E7	2568.2589032502183	-0.9809208205560886	-853.6513787292871	-0.005416684911378473	-0.0063927420631305085	1.4353007345698026	1.2572630569043688	-1.2926756196365357	1.1416073403952534	5.637207631115781	9.209458148203733	0.8352293325403839	0.9713349713349713
ID212062	212062	0	0.9723394513130188	34.808624953710165	67.87690271146911	0.0	206.0	206	1.3247798972641864	1		21278.47322970636	21299.0	14231.0	29766.0	1.2320236E7	2555.1583806215726	-0.9810020741438659	-860.0354863872586	0.0023741450026971336	0.0028597450693025484	1.4152491708840276	1.2653697274527171	-1.2019753334399255	1.1184471543609857	5.513626350838363	8.813285720991177	0.89201364054143	0.9731543624161073
ID195171	195171	0	0.9513973593711853	35.384614641258025	67.84752321762232	0.0	11.0	11	1.332750282263533	1		21095.88945578233	21102.0	14576.0	29270.0	1.2404383E7	2486.2492243974816	-0.9810014278289374	-876.2577106480136	-4.3119459336342847E-4	-6.827089994271664E-5	1.424365550573889	1.2586046169222422	-0.7830125711986389	1.1317021496846198	5.5801701171415825	8.782986840130711	0.9090187450877559	0.9718543046357604
ID200807	200807	0	0.9389681220054626	34.8093649511709	67.91793770926213	0.0	78.0	78	1.3355853211666213	1		21250.551782682505	21251.0	14762.0	29937.0	1.2516575E7	2533.184272938772	-0.9810643343667744	-869.2612804773834	-6.343735808458923E-4	0.010098853888106758	1.4352475039967627	1.2640933102029037	-0.9707641497397607	1.1353968037109432	5.603935747964158	8.87193061975794	0.8946779572386501	0.9703703703703691
ID203878	203878	0	0.9757817387580872	34.87995789842743	67.94016220125395	0.0	114.0	114	1.339544295443362	1		21243.85666104554	21277.0	14026.0	30189.0	1.2597607E7	2600.997294053955	-0.9810472115232047	-845.5518610279815	0.0011554868359165776	-0.002320212675427284	1.441367629900907	1.2648011464362652	-1.1337685634560517	1.1396001924588224	5.637207631115759	8.962230012544413	0.8819454493594006	0.9713349713349698
ID210534	210534	0	0.9749827980995178	34.838229523656224	67.89120498902841	0.0	190.0	190	1.3316145766612186	1		21366.59724612735	21381.0	14023.0	30267.0	1.2413993E7	2587.1461276444174	-0.9811617007190808	-860.2868713700576	-0.0038630720590037077	0.006520075660975288	1.4215675352454946	1.2592210785434435	-1.192672083425085	1.128926095241226	5.570663864812544	8.924866872972265	0.878847100846607	0.9750415973377689
ID201828	201828	0	0.9625226855278015	34.882807108195706	67.88321063528136	0.0	90.0	90	1.3270620348684092	1		21240.592082616175	21255.0	14375.0	29951.0	1.2340784E7	2577.611774332704	-0.9810050447684757	-851.1617008278567	-0.007363428759055751	8.918487040842746E-4	1.436502540506308	1.2463136671278983	-1.1410617367835847	1.1526011295508745	5.532638855496419	8.676944069829336	0.9234398037044815	0.9732441471571905
ID194666	194666	0	0.9516999125480652	36.42063109054473	67.94459020852786	0.0	5.0	5	1.319630657706657	1		21081.265624999985	21063.0	14141.0	30055.0	1.2142809E7	2597.7904431866614	-0.9810592994459206	-840.662707208792	0.0018784135547454805	5.767383374979538E-4	1.4542686807689431	1.2234145938456376	-0.9121858286103864	1.1886965286212967	5.470848215357701	9.11844574046982	0.8268426942532284	0.9536039768019879
ID206441	206441	0	0.9889457821846008	34.88406731302099	67.98285159214673	0.0	144.0	144	1.3236373529401524	1		21273.385813148787	21283.0	13807.0	30387.0	1.2296017E7	2655.610189442957	-0.9810380484002518	-828.9056567476373	-0.0030154240434956173	0.008100780969771737	1.4223956913828404	1.2368450284814856	-1.0079467022382287	1.150019330335314	5.504120098509311	8.863082783248284	0.8804975544745176	0.9755686604886271
ID217193	217193	0	0.9868564009666443	34.656347544809556	67.83813490050392	0.0	259.0	259	1.3355853211666227	1		21326.95229982965	21378.0	14219.0	30214.0	1.2518921E7	2599.3873781620373	-0.9810153996328793	-847.9342012230269	0.003998560960200403	-0.012979862236188907	1.413860999860669	1.2877542160536934	1.9081987187823273	1.097927680791004	5.603935747964169	8.799699294177683	0.9094259619336023	0.975993377483443
ID220270	220270	0	0.9897967576980591	34.590383958175664	68.03558304700222	0.0	292.0	292	1.3574954382999127	1		21322.408566721588	21343.0	14171.0	29856.0	1.2942702E7	2593.975538979537	-0.9809981725174503	-848.7371412173732	0.0010231018855232955	-0.005173481341580743	1.4333038059406875	1.2976997450547518	-1.1600964773499816	1.1044957135906768	5.789307668380276	9.650258156418833	0.7811935190315425	0.9560439560439558
ID200300	200300	0	0.9592048525810242	34.78588349856179	67.92880916874275	0.0	72.0	72	1.3361516071030979	1		21207.26064735945	21211.0	14581.0	29842.0	1.2448662E7	2525.312789439508	-0.9810973651376397	-871.7443788369088	-0.002721286500016755	0.012678534071834164	1.4320916117009581	1.2629531395354925	-0.9891631233861247	1.1339229990969213	5.608688874128674	9.1835969361599	0.8356907295355513	0.9640522875816987
ID202348	202348	0	0.975490152835846	34.809034162325794	67.90090208376446	0.0	96.0	96	1.3355853211666213	1		21215.3032367973	21269.0	14078.0	30040.0	1.2453383E7	2573.2845182071874	-0.9809760157314087	-850.2533334975004	-0.00946015736512825	0.0015436569356495234	1.407242163285522	1.2918471509751492	-1.1585584569475118	1.0893255926006935	5.603935747964157	8.888005922208738	0.8914445632297053	0.9719703215168995
ID201329	201329	0	0.9537668228149414	34.739720951117	67.74918217470648	0.0	84.0	84	1.322493821536242	1		21272.396193771623	21297.0	14211.0	29780.0	1.2295445E7	2568.129586708506	-0.9809290404855453	-852.1077637840734	0.001876981803453673	6.407819832053867E-4	1.4069981579211013	1.2487645263530327	-0.9189411724316865	1.126712144867042	5.494613846180306	8.799527262181169	0.8917196932847401	0.9755274261603374
ID204913	204913	0	0.9813315272331238	34.86062076702591	67.94186631607846	0.0	126.0	126	1.3338850208958837	1		21257.28960817718	21288.0	13995.0	30318.0	1.2478029E7	2607.9293424541097	-0.9809889601574392	-841.2020303654133	0.0051284473327959145	1.4947157826774755E-4	1.4427920179706004	1.2607393875773132	-1.1097591243804987	1.1444014775671654	5.589676369470603	8.924029637975016	0.8820120530090749	0.9615699100572364
ID205937	205937	0	0.9843266010284424	34.920446651364536	67.92123475565967	0.0	138.0	138	1.3287710658854714	1		21274.874785591757	21323.0	13791.0	29908.0	1.2403252E7	2622.059647874012	-0.9809977733226298	-837.7568131957452	-0.009698834412288344	0.008962852379087475	1.413869801088574	1.2557267453996548	-1.1794781195304633	1.1259374750663511	5.546898233989955	8.7673752284666	0.9068195494668764	0.9733110925771464
ID206967	206967	0	0.9928336143493652	34.780689675518595	67.94537295119436	0.0	150.0	150	1.3299091997694057	1		21258.99485420242	21316.0	14211.0	29765.0	1.2393994E7	2646.888395257614	-0.9809648780894158	-827.8180438313376	-0.004195542236517904	0.001546643108083509	1.3863540129197776	1.2864159291807074	-1.1611657936672746	1.0776872250040612	5.556404486318988	8.777067141844014	0.9063686513696343	0.9717373233582707
ID219258	219258	0	0.9749765992164612	34.62665568611461	67.9678216225731	0.0	281.0	281	1.3344520283692698	1		21307.278438030542	21367.0	14449.0	29788.0	1.2549987E7	2604.255168673934	-0.9810498292623571	-847.1345241171015	-0.0029436725596807935	0.013012679106230204	1.4095291774306002	1.2752234324473637	1.8167102671218043	1.1053193829143193	5.594429495635126	9.123261785367525	0.8446278461596242	0.9561332250203075
ID199806	199806	0	0.9454202055931091	34.82749246379221	67.91732269755369	0.0	66.0	66	1.3276319563182883	1		21193.31046312177	21200.0	14527.0	29872.0	1.23557E7	2544.295910141178	-0.9809982687833632	-860.0748460869718	0.00428636301239143	0.002391973059823914	1.4188317099431185	1.2620161329728066	-0.9560737176678907	1.1242579812358793	5.53739198166093	8.757884412927233	0.9072285596915697	0.9773489932885902
ID207486	207486	0	0.9797370433807373	34.81555307138311	67.98597699835668	0.0	156.0	156	1.3321825504881375	1		21248.714529914527	21304.0	13896.0	30219.0	1.2430498E7	2636.2927768006193	-0.9809491497386452	-830.0440666274286	-0.002316333875455826	0.004281476243839911	1.429438695930362	1.2547319815775262	-1.1512952856878689	1.1392382731276076	5.575416990977054	8.969254099586697	0.8709125777831634	0.9614754098360642
ID215166	215166	0	0.974655270576477	34.757436690219826	67.63613159624003	0.0	238.0	238	1.3384143548834093	1		21304.47466216215	21352.0	14158.0	29996.0	1.2612249E7	2584.564201375549	-0.9810707724254062	-854.438769099772	-0.006570035395802585	0.01726542026578199	1.421801354407955	1.2567153972613492	-1.150651073536319	1.1313630417088574	5.627701378786751	9.281101502229594	0.8209975552265121	0.9649551752241242
ID218238	218238	0	0.981938362121582	34.70631106970666	67.82635931883374	0.0	270.0	270	1.3406732836719575	1		21340.578414839794	21382.0	14204.0	29852.0	1.2654963E7	2570.1080416228374	-0.9809853911679557	-856.7615066820978	-0.00386512861564486	0.0051178522528768375	1.4171647284329916	1.2848231162249055	-1.2413264841951295	1.1030037602350546	5.6467138834448125	8.867927563161691	0.9023216397552899	0.9801980198019806
ID205436	205436	0	0.9808514714241028	34.86960297228045	67.94455463502631	0.0	132.0	132	1.343491603544274	1		21286.9613445378	21314.0	14064.0	29984.0	1.2665742E7	2574.8900790866123	-0.9810448724856438	-855.7504479364492	-0.009978184884028097	-9.643985595025583E-4	1.447830884590745	1.2697840451355547	2.045707619496998	1.1402182049280538	5.670479514267375	9.111476896108286	0.8583256543666429	0.9675587996755866
ID213123	213123	0	0.9738295674324036	34.72889453904807	67.84544591575994	0.0	217.0	217	1.3440545583578118	1		21241.45728643216	21262.0	14355.0	29677.0	1.268115E7	2529.3247176105	-0.9810435615656952	-869.2431225584437	0.002698613251950724	0.004808421132801785	1.4284258488547112	1.2863035398255929	-0.9878485407571923	1.110488935642973	5.6752326404319025	9.047879183999072	0.8711640540623645	0.9652384801940169
ID199298	199298	0	0.942188024520874	34.81966064838722	67.89077959321634	0.0	60.0	60	1.3333177722966003	1		21144.42759795573	21096.0	14604.0	29413.0	1.2411779E7	2511.7473350657215	-0.9810526253545739	-871.752577594062	-6.337659921561723E-4	0.006661755971680067	1.412045493900442	1.276445320277205	-0.9667078691294713	1.1062326536586689	5.584923243306092	9.116759707621814	0.8443957843982816	0.9552845528455273
ID204416	204416	0	0.9661655426025391	34.88759658476623	67.9039299081565	0.0	120.0	120	1.3196306577066579	1		21261.702090592335	21295.0	13902.0	30295.0	1.2204217E7	2627.945288603039	-0.9809906096762054	-835.0420909405811	-0.0028077357712776385	0.0031627986622470967	1.4142831208194906	1.2496876164772888	-1.117184310700538	1.1317093185304785	5.470848215357708	8.78213031317337	0.8913838794008961	0.9656040268456365
ID208005	208005	0	0.966431200504303	34.77134903623849	67.92373515300832	0.0	162.0	162	1.3401089084486015	1		21291.060606060608	21319.0	14480.0	30130.0	1.264689E7	2556.6296505387304	-0.9810172066225702	-860.7479057377569	-0.009453099542281124	-0.012618577961221114	1.4622740619055532	1.2518297299825383	-1.2526263215090951	1.1681093897058592	5.641960757280288	8.826645342162827	0.9100150429469062	0.9801816680429398
ID197252	197252	0	0.9655261635780334	34.98120247172749	67.67528031095041	0.0	36.0	36	1.3236373529401553	1		21117.070934256066	21151.0	14066.0	29709.0	1.2205667E7	2611.4766814386667	-0.9809953082629631	-834.8022730102327	2.905363492348784E-4	0.01243382852310606	1.447311248726188	1.22993147410619	-1.1108867680888657	1.1767413707157721	5.504120098509335	9.465332174634703	0.7720155469665378	0.9554455445544552
ID211595	211595	0	0.9776797294616699	34.86549199712069	67.98308003335315	0.0	201.0	201	1.3253508000690788	1		21252.317789291894	21265.0	14131.0	29943.0	1.2305092E7	2586.347674482089	-0.9809989591576305	-848.4779233897231	-0.0040593510811239054	0.0025070713841271615	1.4092213237689823	1.2695859710529978	-1.0662125602671082	1.1099849524961045	5.518379477002862	8.817435629363723	0.8919424428850822	0.9642857142857141
ID210058	210058	0	0.9804621934890747	34.80690241199424	67.7709068709606	0.0	185.0	185	1.3406732836719573	1		21287.86386554622	21303.0	14295.0	29955.0	1.2666279E7	2532.2753971129237	-0.9810566984996586	-870.7421749544709	-0.004601138736072209	-0.0066424490332603	1.4250678831059294	1.2825066940449779	-1.1567414873526252	1.1111582416863017	5.64671388344481	9.10875565539888	0.855239089426879	0.9690048939641104
ID216717	216717	0	0.9773712158203125	34.693781401201505	67.84818395885819	0.0	254.0	254	1.3457420098175372	1		21315.491610738245	21309.0	13986.0	30009.0	1.2704033E7	2579.7942022533352	-0.9809704839032348	-851.8605027064873	-0.0020372628023072633	0.00800263680403404	1.4137989390223675	1.2875815542185038	-1.22554819036175	1.09802671092199	5.689492018925447	9.16885876254587	0.8504578433428027	0.9637681159420286
ID197778	197778	0	0.9533027410507202	34.88708543119718	67.85917389151513	0.0	42.0	42	1.3184836512685394	1		21143.746059544657	21117.0	14536.0	29684.0	1.2073079E7	2553.613353997997	-0.9810310959636198	-856.4407500397396	0.00452408785117611	0.005369695739970103	1.4221695099388227	1.2427833194346054	-0.9756040903330985	1.144342290163524	5.461341963028681	8.697058039269042	0.9073283862084109	0.9787052810902886
ID198802	198802	0	0.9401060342788696	34.8982801371082	67.86692857231915	0.0	54.0	54	1.3247798972641858	1		21151.292387543253	21126.0	14446.0	29977.0	1.2225447E7	2554.9051879109024	-0.9810008375726295	-854.9230743741858	0.002078943076363387	0.005105313653993225	1.4085845100415777	1.2445251873702052	2.1601891045859007	1.1318248311374435	5.513626350838357	9.006611502317632	0.8541307067820698	0.9650582362728779
ID214678	214678	0	0.969657838344574	34.747211435375384	67.58523183082927	0.0	233.0	233	1.3423649856492392	1		21308.91764705885	21336.0	14215.0	29766.0	1.2678806E7	2577.2398525392127	-0.9810397114488341	-855.6146132009862	3.3559789908783443E-4	0.005220894861339506	1.412821182548978	1.2894612587717835	-1.1348578553046609	1.0956678015240995	5.660973261938363	8.928190720599101	0.8924297711940596	0.9738348323793946
ID198299	198299	0	0.9635305404663086	34.330647813208884	67.44189092362583	0.0	48.0	48	1.3144612467940309	1		21124.423817863397	21166.0	14042.0	29464.0	1.2062046E7	2596.3946674544873	-0.980958250090697	-838.277532635797	-0.004145267822804344	0.007165903280925243	1.4400401083095895	1.2408391002535495	2.0424692436484104	1.1605373396239174	5.428070079877097	9.231532329244892	0.8004011798952532	0.9453642384105961
ID208537	208537	0	0.978104293346405	34.767809393738155	67.9593412374799	0.0	168.0	168	1.3406732836719553	1		21282.468802698124	21324.0	14354.0	29874.0	1.2620504E7	2574.9009793585137	-0.981023698145034	-854.593110258709	-6.370356124442958E-4	-0.010803116502063868	1.4454138312638922	1.266353402845942	-1.299337362432044	1.141398465874959	5.646713883444793	8.89684820176595	0.8964648906483681	0.9761709120788824
ID214173	214173	0	0.9733996391296387	34.758416009858834	67.62353061692971	0.0	228.0	228	1.3207766680465711	1		21314.79065743948	21331.0	13957.0	29873.0	1.2319949E7	2582.851687234245	-0.9810064757031248	-852.4676675146679	-0.007477470120398281	0.004099900077002763	1.416004319807866	1.2388183600795661	-1.1908117068065072	1.143028199644151	5.480354467686763	8.842512422382468	0.8807794154188932	0.9672818791946306
ID209052	209052	0	0.9718610048294067	34.74115818406075	67.92457813289211	0.0	174.0	174	1.3310463604729148	1		21261.441226575807	21325.0	14332.0	29763.0	1.2480466E7	2541.2384744780998	-0.9810332094457056	-865.5001244979211	-0.009998623845976854	0.004524303440729775	1.4047343946952646	1.277267789703495	-1.2746604096307703	1.099796304282722	5.5659107386480295	8.835094430089333	0.8960323921182444	0.9750208159866766
ID202914	202914	0	0.976799726486206	34.854607310229085	67.97971483089194	0.0	103.0	103	1.3384143548834064	1		21283.87817258884	21329.0	14210.0	30092.0	1.2578772E7	2595.4726009767587	-0.9810222687660028	-847.810684458934	0.006323687497607787	-0.002588731301554622	1.4200501281396405	1.2793820414365722	-1.032548039727903	1.1099500244236016	5.627701378786727	9.066678097586994	0.8602892871455353	0.9736842105263159
ID203426	203426	0	0.962069571018219	34.88970615683416	67.9059570632495	0.0	109.0	109	1.3446172774774439	1		21280.979899497474	21274.0	14339.0	30010.0	1.2704745E7	2547.477616712065	-0.9810164172530353	-863.3946158621862	-0.006397581320542401	-0.007150234237768895	1.4274213077602864	1.2896899225336134	1.9806810021087693	1.1067941858118095	5.679985766596406	8.796165678953427	0.9225083582794906	0.9835390946502056
ID212642	212642	0	0.9678962230682373	34.78799879014994	67.89198853562462	0.0	212.0	212	1.3406732836719566	1		21260.74280879865	21235.0	14423.0	29811.0	1.2565099E7	2545.5214739653125	-0.9810069113716835	-862.7960271817105	-0.0031444170936435435	0.011741786034467076	1.4357682587885812	1.2721147522762515	2.020338877317804	1.1286468113191024	5.6467138834448045	9.017228118579796	0.8726890636956877	0.9682151589242046
ID196768	196768	0	0.941023588180542	35.028518004073725	67.75322454449552	0.0	30.0	30	1.3389794443554441	1		21113.1652613828	21066.0	14764.0	29766.0	1.2520107E7	2472.904405551071	-0.9810453409876624	-883.7900709524711	0.007453910164041825	0.019860739171348278	1.4453232203299369	1.2644839202827407	2.1952640478601273	1.1430143137025897	5.632454504951257	9.47111184250336	0.789052002275737	0.961850649350649
ID211111	211111	0	0.9747369289398193	34.90301861477063	67.90092373764453	0.0	196.0	196	1.349110580819233	1		21260.9899833055	21274.0	14299.0	29714.0	1.2735333E7	2521.0304762352343	-0.9811079334969094	-875.9366632635104	0.0058980570097129014	-0.0025069431928364636	1.4298938605948681	1.2955827605758552	-1.2038601029278175	1.1036684834856207	5.718010775912536	9.076833849964393	0.872139711491221	0.9654895666131619
ID216231	216231	0	0.9715155363082886	34.79839711994628	67.821697868597	0.0	249.0	249	1.3378490267251852	1		21319.915397631168	21353.0	14172.0	29840.0	1.260007E7	2529.664763671093	-0.9810299953551511	-871.7006108331175	-8.535081897629239E-4	0.0033970962560818815	1.4485454980766272	1.2533826510376027	-1.222651804694142	1.1557089105050724	5.622948252622226	8.945053014117974	0.8830963975774797	0.9688779688779678
ID195751	195751	0	0.9471044540405273	35.02125210669602	67.83098538352924	0.0	18.0	18	1.3161866396786746	1		21094.179755671896	21112.0	14397.0	30048.0	1.2086965E7	2572.617782064884	-0.9809699407341038	-845.3429400941351	-0.005338531047211766	0.005790901849798706	1.420497690133079	1.2362661628210097	-0.945131987946563	1.149022542922048	5.442329458370613	8.75881195097148	0.8914649822903273	0.9736394557823128
ID217766	217766	0	0.9757978320121765	34.644368614684346	67.7705780297886	0.0	265.0	265	1.3338850208958863	1		21330.07614213198	21318.0	14088.0	30113.0	1.2606075E7	2553.2260887540383	-0.9809501352346944	-860.3757526082175	-0.017127985813826102	0.010721378805495532	1.456695489776513	1.2500052634187722	1.914119606986296	1.1653514848349051	5.5896763694706255	8.940118409646448	0.8788403451697671	0.9775561097256857
ID196260	196260	0	0.940524160861969	35.129976525644345	67.7438416319537	0.0	24.0	24	1.3304779016127062	1		21145.938671209537	21184.0	14491.0	29570.0	1.2412666E7	2536.5161098945423	-0.9809659067505148	-859.2925771519309	-0.0014186817515406517	0.010990532602831707	1.4376251577517623	1.2521225444352408	-1.0115917067660756	1.1481505257939355	5.561157612483519	9.47344488541134	0.7786803264127046	0.9558823529411762
ID219820	219820	0	0.9757896661758423	34.635849121146435	68.009341874388	0.0	287.0	287	1.3423649856492366	1		21333.85160202359	21379.0	14107.0	30031.0	1.2650974E7	2608.6621315253446	-0.9810137319432867	-845.1171404768156	-0.0057814250599822	0.0025493792443088766	1.4373941464818623	1.2682577470806005	-1.040910531151054	1.1333612191927047	5.66097326193834	9.090557795490286	0.8608349737134283	0.9659367396593674
ID220851	220851	0	0.9853936433792114	34.65711689206217	67.82788938094167	0.0	298.0	298	1.3440545583578125	1		21302.661641541035	21381.0	14378.0	29680.0	1.2717689E7	2607.340963269721	-0.9809766135841469	-842.6298919952916	0.002777293808374418	0.0048260596796532215	1.425058081624266	1.2975085115640215	-1.2445891177438506	1.0983034553711681	5.675232640431908	8.794592425317836	0.9220661907918505	0.9811010682004933
ID195248	195248	0	0.9422586560249329	35.302166515478284	67.80909718129335	0.0	12.0	12	1.3321825504881386	1		21095.88034188034	21049.0	14912.0	29192.0	1.234109E7	2483.1982524558684	-0.9809596323365866	-875.3708106998578	-4.995948815861352E-4	0.010613198408633397	1.415540830345467	1.2650123138644225	-0.9306745416002546	1.1189937163703985	5.575416990977065	9.048283562255056	0.8557655777774694	0.9734439834024894
ID209585	209585	0	0.9749528169631958	34.78325257460615	67.86433799297374	0.0	180.0	180	1.3395442954433632	1		21289.617597292716	21313.0	14008.0	30018.0	1.2582164E7	2581.392597350491	-0.9810046921645614	-851.860625133514	0.0010614312378121953	-0.0048001348215544175	1.4463462847993878	1.2631216111336994	-1.1553702337344824	1.145057033345536	5.637207631115768	8.898400079181394	0.8946435578869568	0.969746524938675
ID218800	218800	0	0.9776997566223145	34.6464420572092	67.95859346682809	0.0	276.0	276	1.3463040236277195	1		21298.327759197313	21320.0	14337.0	29566.0	1.27364E7	2579.2856079742014	-0.9809878598145073	-852.13556557759	0.014160734994387544	-0.005988684607603967	1.4640730275768878	1.2738138853022059	-1.109461778104207	1.1493618058885768	5.694245145089958	9.664416419459695	0.7661163928271416	0.9576338928856908
ID201915	201915	0	0.947998046875	34.82868435125853	67.86780280532896	0.0	91.0	91	1.3361516071030985	1		21223.471986417662	21214.0	14353.0	29979.0	1.2500625E7	2557.291440478351	-0.98106013389851	-859.7752258290675	1.473613437352611E-4	-0.007016103080228896	1.3913808678530046	1.3014722221390913	-1.0246254267046595	1.0690822625212393	5.608688874128679	8.73598428005188	0.923522595682617	0.9833333333333327
ID215736	215736	0	0.9761402606964111	34.74625425641647	67.65270990036059	0.0	244.0	244	1.3524707618167129	1		21329.99504132231	21319.0	14421.0	29543.0	1.2904647E7	2523.1740289641043	-0.9809798499664872	-872.0064407502922	-0.00594098345384986	0.005161823809158469	1.4356100731974515	1.2885739646041894	1.8852108704406927	1.114107620231507	5.746529532899651	8.82878757383387	0.9264316251190517	0.9861337683523652
ID212159	212159	0	0.9716148376464844	34.827181232622586	67.88302797859369	0.0	207.0	207	1.3230657107830939	1		21274.23223570192	21268.0	14001.0	30180.0	1.2275232E7	2593.522559265176	-0.981005112975629	-847.2828533310163	0.0024235451976484744	0.00393112301721993	1.4057381346970608	1.2748315234705434	-1.1086015988793227	1.1026854206351464	5.499366972344808	9.101853139485357	0.8341860396805316	0.9506984387838933
ID206526	206526	0	0.9809370636940002	34.83506348348992	67.8989887224527	0.0	145.0	145	1.3253508000690792	1		21256.72491349478	21282.0	13926.0	29798.0	1.2286387E7	2606.47925954446	-0.9810596716907044	-844.8507527027265	-0.012247889163934319	0.004421549866937927	1.4041382168038432	1.2789815714879684	-1.138627666076434	1.0978564884013673	5.518379477002866	8.833590055393936	0.8886831467065599	0.9683069224353618
ID203965	203965	0	0.9801774024963379	34.89813087076431	67.9553370479306	0.0	115.0	115	1.3333177722965992	1		21280.977928692682	21329.0	13979.0	30391.0	1.2534496E7	2603.076768187342	-0.9809301263073252	-841.0558907734808	0.001229664220770424	-0.0019959052617361207	1.4261422780059696	1.2637441177150608	-1.163265926930319	1.1285055716694739	5.584923243306081	8.877616275476264	0.8905008417361733	0.9662828947368409
ID200892	200892	0	0.9423957467079163	34.818193957274566	67.92132461634442	0.0	79.0	79	1.3299091997694066	1		21267.96901893286	21270.0	14724.0	29994.0	1.235669E7	2549.049001653679	-0.9811434608435944	-868.2571270379309	-6.873016372040617E-4	0.0011565479858077655	1.4166491708055808	1.2637347884872245	-0.9408235096913086	1.1210019568278287	5.556404486318995	8.96946700270117	0.8679015106885372	0.965317919075144
ID213692	213692	0	0.9776415824890137	34.75686025433711	67.69097535295565	0.0	223.0	223	1.3384143548834098	1		21304.988195615508	21332.0	14025.0	29804.0	1.2633858E7	2594.9496587177446	-0.9810312786509483	-849.2335714141678	-0.0030324798184837754	0.005532611255761338	1.4215990096197186	1.28195956505711	-1.1103530959696375	1.1089265592837851	5.627701378786755	8.884221257028464	0.8959879661133207	0.976897689768977
ID194242	194242	0	0.9515096545219421	35.43349865878571	67.72961056960516	0.0	0.0	0	1.3156117601405832	1		21023.563699825452	21037.0	13590.0	29833.0	1.2046502E7	2572.5392277942306	-0.9809831356789147	-843.134689947495	-0.0039254038904292165	0.0011545723913310032	1.4445463975511486	1.2169629269955589	-1.0505971221144388	1.1870093702175861	5.437576332206118	9.040515261082833	0.836043478075948	0.9573221757322169
ID200386	200386	0	0.944972813129425	34.73767392890283	67.90457017397688	0.0	73.0	73	1.3270620348684097	1		21200.363951473137	21189.0	14780.0	29766.0	1.223261E7	2546.8576320369607	-0.981096153320019	-864.0324037948096	0.01134216287080762	0.01146202014628919	1.4070269632991763	1.2595017308654026	-0.8603728433067759	1.1171298369970553	5.5326388554964225	9.27050320494126	0.8089758736566149	0.9651741293532337
ID201413	201413	0	0.9609323143959045	34.804863463938084	67.76875400244325	0.0	85.0	85	1.3264918685542868	1		21263.099827882976	21262.0	14634.0	29895.0	1.2353861E7	2543.068039894814	-0.9809793639021963	-862.4490114716104	-0.010604788053860217	0.014352027384614576	1.4457330549878882	1.243681817196546	2.254374384139846	1.1624621627473797	5.527885729331916	8.86938734279196	0.8830426445433107	0.969974979149291
ID202437	202437	0	0.9728392362594604	34.842545477002695	67.93532425614262	0.0	97.0	97	1.3378490267251835	1		21223.873096446696	21266.0	14065.0	29932.0	1.2543309E7	2589.9849896437727	-0.9810564732158695	-848.7710537568784	-0.010535049836151687	0.004450546749723754	1.4313405409153692	1.2596935989181715	-1.1621027387515637	1.136260867043072	5.62294825262221	9.024080866613417	0.8676967961257341	0.9760726072607252
ID206021	206021	0	0.9808898568153381	34.89420804166054	67.9613203971732	0.0	139.0	139	1.3293402546311672	1		21265.09294320137	21274.0	13997.0	30024.0	1.2355019E7	2599.6405596971545	-0.9810066762043047	-844.9966117409173	0.0029719513244972602	0.004653085694561598	1.4215368649223177	1.2596257486507771	-1.1011033894155515	1.1285390652302625	5.551651360154472	8.949169736256788	0.8710970807991494	0.9717138103161393
ID194763	194763	0	0.9447382092475891	35.42937988122432	67.77391847546461	0.0	6.0	6	1.3219216848789068	1		21087.45941278065	21078.0	14423.0	29335.0	1.2209639E7	2523.0763729483992	-0.9809375979491886	-860.1765808045008	0.003564607427419068	0.005277549370511322	1.4368734031160282	1.231489355665866	2.306926313182308	1.1667769571090698	5.489860720015785	9.072472025625633	0.8381464596308619	0.9722222222222218
ID199882	199882	0	0.9470750093460083	34.826729031030034	67.90611717221972	0.0	67.0	67	1.329909199769407	1		21225.714776632307	21219.0	14653.0	29582.0	1.2353366E7	2547.856621611731	-0.9810172420788574	-861.0624806157189	-0.004920152688136354	0.007524645065148168	1.4293738825185915	1.2604615915088746	-0.9612620078189698	1.1340082808929666	5.556404486318999	8.83869832873604	0.8937727194537268	0.9741666666666653
ID207050	207050	0	0.9836562871932983	34.79537203454216	67.93133697805199	0.0	151.0	151	1.3338850208958835	1		21283.602040816346	21347.0	14046.0	29994.0	1.2514758E7	2608.345714117855	-0.9810376193918615	-844.3116361244793	-0.005245477407437245	-0.0011414125931316372	1.43518443403235	1.257479947480915	1.8743374132094623	1.1413179485743903	5.589676369470602	8.935288471853264	0.8797907098840599	0.9671052631578941
ID210634	210634	0	0.9734668731689453	34.84454107048755	67.85511406521451	0.0	191.0	191	1.3372834595780656	1		21293.663851351357	21278.0	14361.0	29826.0	1.2605849E7	2543.508829882993	-0.9811147872573385	-869.8514259897081	-0.01996461717246726	0.01956744179785284	1.4504674855701032	1.2668279639895113	-1.027791774467856	1.144960110449624	5.618195126457707	8.843271452638339	0.9027775904560758	0.9736408566721577
ID217288	217288	0	0.9687588214874268	34.62566539866843	67.80647731455694	0.0	260.0	260	1.353029980679483	1		21311.598673300145	21327.0	14475.0	29266.0	1.2850894E7	2540.3051321151806	-0.9811117616202311	-871.5396829851749	0.013927773619441943	-0.013110265022975465	1.4663905740779046	1.2936811248075186	2.015728465112239	1.1335023337347392	5.751282659064161	9.456187887224885	0.8082438170943144	0.9505106048703855
ID205006	205006	0	0.9795082807540894	34.835754267380715	67.85998053507139	0.0	127.0	127	1.3304779016127057	1		21268.223931623932	21324.0	13955.0	30111.0	1.2441911E7	2644.1998924710856	-0.981117643110641	-835.8566855222723	-0.010131485196389534	0.012160108724996257	1.425417615874987	1.2538904765540333	1.9148637369058272	1.1367959503068785	5.561157612483515	8.938695883620145	0.874634782474645	0.9637561779242169
ID205518	205518	0	0.9792291522026062	34.877562031873985	67.93411795575754	0.0	133.0	133	1.317335646130297	1		21291.501754385994	21379.0	14053.0	30006.0	1.2136156E7	2643.784934746394	-0.9810644782367496	-834.5078794436654	-0.0014566778269444732	0.0036263353223289097	1.4128649231382673	1.2478324141185138	-1.178272884908602	1.1322553470742582	5.451835710699638	8.868685543741288	0.8710320015655383	0.9695688926458148
ID220365	220365	0	0.9844916462898254	34.62548804560983	68.02547760222595	0.0	293.0	293	1.349671191930409	1		21342.866888519125	21375.0	14305.0	29847.0	1.2827063E7	2602.3498475259757	-0.9809969506990388	-846.7621426083031	8.074224058506672E-4	-0.005908876062345038	1.447640448865037	1.2764387357822073	-1.261017273949896	1.1341245045951356	5.722763902077048	8.987641952260791	0.890274978522545	0.9733225545675018
ID197335	197335	0	0.9811133146286011	34.980455644493944	67.69103314346805	0.0	37.0	37	1.334452028369271	1		21138.84641638224	21159.0	14203.0	29502.0	1.2387364E7	2596.6125586599483	-0.9809762423632498	-839.5881707848478	0.00613072861184606	0.005293549984049743	1.4504920064810864	1.2646920931354084	2.0352915076641827	1.1469131611988221	5.594429495635135	9.269834657362034	0.8181288229623289	0.9647540983606555
ID219351	219351	0	0.9719122648239136	34.65142803039507	67.97253345226459	0.0	282.0	282	1.3440545583578107	1		21310.684654300167	21351.0	14205.0	30020.0	1.2637236E7	2617.6455372786922	-0.9810734836632362	-844.0096554853001	-0.0068708789857171515	-2.523668313296048E-4	1.4327598317023178	1.276213338965183	-1.1692419164324468	1.12266483036768	5.675232640431894	9.082185817875109	0.8645950935704024	0.9621273166800959
ID204502	204502	0	0.9753859043121338	34.861781481453335	67.94139650309478	0.0	121.0	121	1.3338850208958835	1		21272.76962457338	21331.0	14139.0	30103.0	1.2465843E7	2606.9454234512723	-0.9810354521004949	-844.2368433986187	0.018303864144528958	0.006127622349121397	1.4108544940724033	1.2987670568630558	-1.125136058223469	1.0863029568058764	5.5896763694706015	9.094396455200314	0.8492758264658752	0.9568755085435305
ID199381	199381	0	0.935691237449646	34.84910315600194	67.90731140083872	0.0	61.0	61	1.329340254631168	1		21179.519725557464	21176.0	14614.0	29469.0	1.234766E7	2513.874014209571	-0.9809590258088652	-868.0890892299973	4.238912189260161E-4	0.002849874994371018	1.3988426097877846	1.2738467637593796	-0.9067967738934017	1.0981247113738524	5.5516513601544775	9.044276355241943	0.8528730684883065	0.9652892561983464
ID207579	207579	0	0.9745742678642273	34.78083689838191	67.92395030732816	0.0	157.0	157	1.34630402362772	1		21266.753355704677	21281.0	14249.0	30157.0	1.2674985E7	2556.8842589867586	-0.9809848052667132	-858.1863917286175	-0.003151661942576959	0.0015616844498863441	1.435823863361301	1.2773262609702583	1.8393263380571496	1.124085448827027	5.694245145089962	8.859276045453887	0.9116949645608892	0.9739837398373986
ID215257	215257	0	0.983177900314331	34.78598099057495	67.65100636581562	0.0	239.0	239	1.3310463604729161	1		21331.08047945207	21342.0	14031.0	30171.0	1.2457351E7	2602.297906965963	-0.9810356238485874	-848.0706914953573	-0.004835966747288179	-0.003425090246414316	1.4259903510366172	1.2612258483908687	1.9568472166636117	1.1306383807911666	5.56591073864804	8.7505979787519	0.9134202542806218	0.9758333333333329
ID208095	208095	0	0.9735293984413147	34.763598807092905	67.92354111450118	0.0	163.0	163	1.3327502822635318	1		21264.592844974446	21290.0	14101.0	29735.0	1.2482316E7	2582.2793664577353	-0.9810294993707114	-851.7009211936994	-0.007897629396475326	0.0038750199399735737	1.4329090033770102	1.2455280057206097	-1.278852802248959	1.150443022393535	5.580170117141572	9.163511319278658	0.8350903434599644	0.9702479338842963
ID218332	218332	0	0.9901235103607178	34.636294025188796	67.75635670886025	0.0	271.0	271	1.3440545583578127	1		21316.570951585967	21376.0	13996.0	29459.0	1.2768626E7	2630.5539749785	-0.9810598971594788	-839.4857200195568	-0.006783049121429244	-0.00980966600287635	1.4331498768173683	1.297854096877625	-1.2751616041923186	1.1042457547926516	5.675232640431909	8.876301945647292	0.9051684300902295	0.9731051344743272
ID198883	198883	0	0.9470505714416504	34.858739066025485	67.84587603483895	0.0	55.0	55	1.3196306577066577	1		21133.434027777785	21112.0	14606.0	29608.0	1.2172858E7	2532.7694426364874	-0.9810258932905354	-862.8266326186233	-0.01101588875694312	0.004591393154210668	1.4022996235678606	1.254977074245531	-0.8058725850522881	1.117390629953059	5.470848215357706	8.616864685348256	0.9259040497799031	0.9779099405267621
ID197857	197857	0	0.9435563683509827	34.91381854429374	67.83512506215703	0.0	43.0	43	1.3287710658854728	1		21147.448453608245	21124.0	14482.0	29814.0	1.2307815E7	2551.9294559773866	-0.9810232355997739	-856.7940342293836	-0.00753078092555771	0.013316143907834007	1.443417232855783	1.2526802777889965	-0.9190425565088234	1.1522630781762133	5.546898233989967	9.381612794608222	0.7919632940132957	0.9652605459057063
ID211687	211687	0	0.9645442962646484	34.80087470415936	67.88348053794913	0.0	202.0	202	1.335585321166621	1		21252.354344122636	21261.0	14356.0	29477.0	1.2475132E7	2527.010978438258	-0.9810915148952768	-872.7356150442547	0.0031216342383427356	0.003737209785304292	1.3988850381999598	1.2792805557471245	1.9584191049984012	1.0934935514461752	5.603935747964156	9.001606011294916	0.8690865127994845	0.9671862182116481
ID208614	208614	0	0.9862280488014221	34.811127763505596	67.99262839770734	0.0	169.0	169	1.3282016332191313	1		21295.65292096219	21328.0	13974.0	30217.0	1.239407E7	2609.3582436822835	-0.9809984433430877	-842.6871755798045	1.5051839036857623E-4	0.01045368997099318	1.422271212439588	1.253638335924301	-1.1895086397941934	1.1345147732666891	5.542145107825439	9.124188216047967	0.8365642198555222	0.9716666666666661
ID213220	213220	0	0.9694827198982239	34.698362052562985	67.84836611343883	0.0	218.0	218	1.342928412740428	1		21261.208053691284	21300.0	14200.0	29521.0	1.267168E7	2524.8002893652265	-0.9809266606917127	-866.1651486737159	-0.006817759396980979	0.003925297321754819	1.4283898460554083	1.2739317995304682	-1.174581558602191	1.1212451456050225	5.6657263881028745	8.967872576679593	0.8852921309911371	0.9628432956381252
ID198378	198378	0	0.9650049209594727	34.32511212603274	67.42150343935079	0.0	49.0	49	1.343491603544278	1		21133.690635451483	21115.0	14234.0	29561.0	1.2637947E7	2563.2341170168456	-0.9810347786326133	-852.9892422773041	-0.0036973250638093515	0.00297641963217579	1.4414772657005905	1.2673764033508896	-1.0947218579645368	1.1373710776762023	5.6704795142674085	9.134962863125258	0.8539178216377858	0.9652103559870552
ID216809	216809	0	0.9784380197525024	34.663589575633	67.86477627751053	0.0	255.0	255	1.3299091997694077	1		21315.261538461556	21395.0	13997.0	30205.0	1.2469428E7	2621.2421983946633	-0.9809448538612321	-837.2320013418333	-0.0014507415539171805	-0.0020057159677962524	1.4187045814299377	1.2574133215235672	-1.289604582413621	1.1282722690665778	5.556404486319004	8.938372361696164	0.8739504927383036	0.9558462796402286
ID196848	196848	0	0.9405748248100281	35.06045087253449	67.7849436125036	0.0	31.0	31	1.3463040236277202	1		21116.862876254192	21113.0	14681.0	29679.0	1.2627884E7	2497.967564043783	-0.9810949305486638	-877.4156070985837	0.0016596798880991286	-0.0020959114404797636	1.4408451489004583	1.2596594382471968	-0.9491572609695121	1.143837060360838	5.6942451450899645	9.27004860189426	0.8326874170777936	0.9669087974172722
ID203511	203511	0	0.9731993675231934	34.90869807315052	67.91741777033988	0.0	110.0	110	1.347988659144252	1		21238.956810631247	21220.0	14093.0	30112.0	1.2785852E7	2541.3211477828186	-0.9809486693601541	-860.6460800025703	-0.004172114789139553	0.00507784878260317	1.4569753825950713	1.254070950332611	2.0227647461187095	1.1617966130294661	5.7085045235835015	9.02703184228826	0.8803234378848828	0.9756295694557262
ID209140	209140	0	0.9696100354194641	34.79532359015845	67.89769739309843	0.0	175.0	175	1.341801321973053	1		21289.310924369747	21311.0	14200.0	29726.0	1.266714E7	2546.2757273969687	-0.9809650219274458	-861.7619442488943	0.005697224030491287	0.009577792219857816	1.4196023256089958	1.2818087492127794	-1.1461930496730925	1.1074993258400225	5.656220135773828	8.840904512647496	0.9093744911863874	0.9810387469084901
ID196347	196347	0	0.9416796565055847	35.119154133745226	67.69843842773703	0.0	25.0	25	1.3406732836719566	1		21138.891708967873	21105.0	14688.0	29788.0	1.2493085E7	2507.9512278221305	-0.9810592112263862	-873.1528622035163	-3.612900184993309E-5	0.0024837673082882886	1.4355101889189674	1.25876713457965	-0.8648335369547113	1.1404096512245996	5.6467138834448045	8.985162141638705	0.8789290314371758	0.9690048939641112
ID195832	195832	0	0.937644898891449	35.02423213582055	67.80945118241833	0.0	19.0	19	1.3196306577066588	1		21124.70434782608	21125.0	14439.0	29542.0	1.2146705E7	2537.927189883175	-0.9810450844095612	-861.6057485393509	-0.0037225680849795164	0.007543021052035803	1.429872727026177	1.2327853795591215	-1.0071702354014012	1.1598715808404052	5.470848215357716	8.75799951377611	0.8963026826929706	0.973773265651438
ID203001	203001	0	0.9749714136123657	34.84881782830049	67.9229151002149	0.0	104.0	104	1.336151607103097	1		21430.718644067798	21438.0	14093.0	30536.0	1.2644124E7	2612.1589751652477	-0.9809421133275164	-844.570223367352	-3.002839149404813E-4	0.005921317589184081	1.422481717354341	1.2742921559473028	-1.1786862089950578	1.1162916688417301	5.608688874128665	9.028659712281273	0.8646187387165706	0.9609120521172625
ID210168	210168	0	0.9695852994918823	34.785961640414115	67.77930961763693	0.0	186.0	186	1.3355853211666227	1		21297.393220338974	21311.0	14445.0	29741.0	1.2565462E7	2538.950012504797	-0.9811032599825272	-871.0240075793174	-2.6741095002087755E-4	0.006086769768372312	1.4288855513453818	1.2534965741703272	-1.1912180823402587	1.139919789801693	5.603935747964169	8.953530937570912	0.8784445122192639	0.9687756778964668
ID214776	214776	0	0.9836510419845581	34.759029448497735	67.61609316866155	0.0	234.0	234	1.3367176531387024	1		21313.75465313029	21365.0	14081.0	30172.0	1.2596429E7	2593.357760433603	-0.9810278061844818	-849.9459120871772	-0.0053313389959155225	0.010424588810926283	1.4318661416219767	1.261558211793854	-1.2098732236485419	1.1349980747903468	5.613442000293205	8.946039875851865	0.8814089263652708	0.9744224422442244
ID219906	219906	0	0.9815733432769775	34.58862332494382	67.90645257529641	0.0	288.0	288	1.338414354883408	1		21320.83728813557	21409.0	14253.0	29527.0	1.2579294E7	2640.63106119043	-0.981077721127449	-837.2525884401849	-0.003650568288374386	0.01122911998782819	1.4269178604818058	1.2708190444752299	-1.3213993683634189	1.1228332363173195	5.627701378786741	8.82379102710895	0.9083024385086437	0.9736842105263154
ID214272	214272	0	0.978147566318512	34.73543364440433	67.58058821925142	0.0	229.0	229	1.3355853211666229	1		21326.43220338983	21383.0	13962.0	29981.0	1.2582595E7	2601.4508674851254	-0.981046679068886	-848.666246610918	-0.00528160511476563	5.018664109473879E-4	1.4007889241554512	1.281773501607495	-1.186657327495018	1.0928521477458357	5.603935747964171	9.096739840910029	0.8510037275710206	0.9616639477977159
ID212742	212742	0	0.9739897847175598	34.82959939568539	67.8561521508472	0.0	213.0	213	1.3479886591442525	1		21270.97836938439	21272.0	14428.0	29696.0	1.2783858E7	2531.4136040029757	-0.9810733824776161	-871.129737031977	-0.0023375030311603164	0.0014340745373722	1.4200427509178637	1.3020746050439491	-1.102058971059315	1.0906001433534853	5.708504523583504	8.93358995394158	0.8988354322540193	0.9677679290894428
ID209675	209675	0	0.9794223308563232	34.801056727019976	67.86943800814234	0.0	181.0	181	1.33445202836927	1		21313.97098976109	21350.0	14265.0	30149.0	1.2489987E7	2592.4386461784784	-0.9809643052406368	-847.3646681551844	0.003046422739528797	-0.004802747258681435	1.4558098528436973	1.2392235967729033	-1.1598516084649229	1.1747757681784081	5.5944294956351275	8.94910264350093	0.8778224636395716	0.9655455291222304
ID211211	211211	0	0.9768454432487488	34.888587035430504	67.87140840001167	0.0	197.0	197	1.3282016332191333	1		21275.757731958758	21276.0	13889.0	29957.0	1.2382491E7	2600.8355683836908	-0.9810720606176268	-848.0075279617461	0.0011430071720351007	-0.006718427012010277	1.4368874193646959	1.251475376784044	-1.1127300570942116	1.148154766781837	5.542145107825456	8.789706562230153	0.9014445204179208	0.9708576186511239
ID216329	216329	0	0.9722235798835754	34.788529875480585	67.81555127946078	0.0	250.0	250	1.3367176531387015	1		21304.098138747853	21318.0	14134.0	29640.0	1.2590722E7	2570.920335872605	-0.981026855652564	-856.9315164306674	0.0027881856092563362	0.003011669503923501	1.4100781156929654	1.2780993484216474	-1.0930756346451187	1.1032617436463772	5.6134420002931975	8.784238200616203	0.9141782741329479	0.9744224422442243
ID220937	220937	0	0.9818688631057739	34.68230823315972	67.92574632433369	0.0	299.0	299	1.3287710658854732	1		21313.612349914238	21359.0	14208.0	29945.0	1.2425836E7	2614.523983532332	-0.9810283685149768	-843.0849063101128	-0.00832673219961206	0.006074375543121641	1.4107589652641308	1.2801018085777098	-1.286330147620404	1.1020677853987184	5.546898233989968	8.656749092460661	0.9301444563456098	0.9823232323232319
ID217864	217864	0	0.9887579083442688	34.637286851764	67.826122439136	0.0	266.0	266	1.3451797611989642	1		21336.19866444078	21384.0	14022.0	30347.0	1.2780383E7	2592.3533843135833	-0.9809652649849141	-848.3198576167864	-0.006342448961299557	0.0015965843977404838	1.4126824721131224	1.2955213462806485	-1.1951562454751068	1.0904355039527796	5.6847388927609375	9.07308405964673	0.8677817587461878	0.9645161290322578
ID218894	218894	0	0.976572573184967	34.66285216286555	67.94727082353981	0.0	277.0	277	1.3474273479980563	1		21278.187290969905	21340.0	14218.0	29553.0	1.2724356E7	2576.857494008512	-0.9810654691795762	-855.6923768035184	0.002161180639461393	0.002314518382967215	1.4327259377778951	1.2873850332064583	-1.1780404455692433	1.1128962204954642	5.703751397418987	8.913503233376579	0.9021392938310434	0.972447325769853
ID202001	202001	0	0.9766427874565125	34.8754095331435	67.86577713305978	0.0	92.0	92	1.3299091997694075	1		21256.309278350513	21224.0	14083.0	30298.0	1.2371172E7	2610.0271680815404	-0.9809695097742664	-839.6114667401233	0.009744243457242067	-0.0018869874911841098	1.447807247215754	1.247489630692298	-1.0961707843671338	1.160576578429986	5.556404486319003	8.586439454007438	0.947059998600864	0.9898391193903471
ID200983	200983	0	0.9552146792411804	34.80438085117517	67.89304493840707	0.0	80.0	80	1.3367176531387002	1		21265.776271186427	21231.0	14482.0	30008.0	1.2546808E7	2535.0637395896656	-0.9810711759559204	-869.5593613253463	0.004430067877380731	8.05219737143091E-4	1.4282328916361295	1.2597687857838578	-0.8629282930992861	1.1337262105184243	5.613442000293186	9.472994336879157	0.7860760209198783	0.9531880548829696
ID201495	201495	0	0.9446227550506592	34.81506502873371	67.72837201200173	0.0	86.0	86	1.3202037872267127	1		21244.754355400695	21241.0	14629.0	30057.0	1.2194489E7	2556.9268320329734	-0.9811020481364985	-862.7060682164906	-0.002859105291258756	0.006965625875302264	1.4218330264826111	1.2372541757703346	-0.9728943445992205	1.1491842616714991	5.475601341522239	9.031844120295727	0.8435072469733736	0.9624060150375929
ID200470	200470	0	0.938683807849884	34.79156298390096	67.93084597265171	0.0	74.0	74	1.3236373529401537	1		21179.373263888898	21158.0	14611.0	30116.0	1.2199319E7	2549.26392198023	-0.9810559176407844	-860.4952729790757	-0.004231501543030174	0.0036415064433308634	1.4148374236795405	1.2522180758899402	-0.9072741319482218	1.129865037824205	5.504120098509323	8.886375897036201	0.8758876550045069	0.9658048373644693
ID215829	215829	0	0.9687110781669617	34.7978857973108	67.68501250726533	0.0	245.0	245	1.3395442954433654	1		21358.701013513506	21398.0	14185.0	29856.0	1.2644351E7	2581.425801961219	-0.9809715067916006	-853.094572522307	-0.011463861242789497	0.009447681782895076	1.4349356734868446	1.278843432672826	-1.197492955879921	1.1220573502792133	5.6372076311157855	9.28910187970353	0.8209684038406243	0.968954248366014
ID199963	199963	0	0.9456482529640198	34.82322376756244	67.89063761213444	0.0	68.0	68	1.3270620348684095	1		21219.56476683936	21215.0	14492.0	29949.0	1.2286128E7	2557.7572735605654	-0.9809677242840914	-855.2067835873908	-0.012778837692384623	0.009812479120278885	1.4338429745272905	1.2511753301998059	-0.9167643873591313	1.1459968398660112	5.532638855496421	8.773903405411273	0.9031429348212834	0.9724310776942346
ID202523	202523	0	0.9649205803871155	34.83128204460966	67.96089721409834	0.0	98.0	98	1.330477901612705	1		21206.886792452828	21196.0	14209.0	29938.0	1.2363615E7	2583.464308350872	-0.9810408283690328	-849.5171906263395	-0.0023322012835733513	5.684603574548202E-4	1.4202651920833707	1.2506473011766535	-1.1889366951717033	1.1356240810235905	5.56115761248351	8.812847716539068	0.8997928472552744	0.9717607973421928
ID204058	204058	0	0.9744148254394531	34.88769871818724	67.93473054422655	0.0	116.0	116	1.330477901612705	1		21263.252144082326	21303.0	13949.0	30086.0	1.2396476E7	2638.599284093474	-0.981044466254807	-834.1399454788725	-0.012673298572316237	0.0029400398310065346	1.4312619966702935	1.2586925330546523	-1.2071391994798422	1.1371021588543484	5.561157612483508	8.814443318758993	0.899467113351171	0.9815436241610734
ID206617	206617	0	0.9685603976249695	34.76311950978378	67.90506897695303	0.0	146.0	146	1.3213493004897081	1		21234.70034843206	21270.0	14424.0	29338.0	1.2188718E7	2579.367434142335	-0.9809755159327181	-849.0009972926902	0.007722815423400259	-3.1228981562978695E-4	1.4130481650763047	1.2586256388150487	-1.3039367078765274	1.1226913877319704	5.485107593851262	8.891596296249086	0.871837494412931	0.9689336691855582
ID194841	194841	0	0.9455493092536926	35.38312289113175	67.76499326684412	0.0	7.0	7	1.3270620348684108	1		21067.593803786567	21052.0	14622.0	29437.0	1.2240272E7	2513.3662747940048	-0.9810343399326737	-867.1722986603023	0.0016470595429993846	0.001128562732483898	1.4264331590956947	1.2416720012394735	-0.860170655378495	1.148800293210918	5.532638855496431	9.121082586320469	0.8356980915602282	0.9651741293532332
ID212255	212255	0	0.9668149352073669	34.75799713964977	67.81420265581707	0.0	208.0	208	1.3242087483274172	1		21250.150259067348	21264.0	14438.0	29802.0	1.2303837E7	2555.3012437364946	-0.9810227048738079	-859.7944587980645	2.2494788835350556E-4	-0.0027554076346226414	1.414347607714524	1.2551959702715316	-1.1473479848942905	1.1267942546123406	5.50887322467385	8.879247737209004	0.8780521195081364	0.9698744769874472
ID194335	194335	0	0.9479802250862122	35.334841189186584	67.75256341432463	0.0	1.0	1	1.3098490878478175	1		21085.58450704226	21113.0	14185.0	29741.0	1.1976612E7	2555.6750882823753	-0.9809416513143799	-849.3132654118788	-0.00508171495445073	0.00477350731647603	1.4237829163477245	1.2179125501849406	-1.0706144748020447	1.1690354255168176	5.390045070560955	8.614415142347237	0.9127475295761069	0.9843749999999999
ID206109	206109	0	0.9824357628822327	34.88813948446088	67.91043501722592	0.0	140.0	140	1.3264918685542848	1		21330.161790017188	21356.0	14171.0	30182.0	1.2392824E7	2586.6011991480304	-0.9810258255731104	-852.7313354847039	-0.004384961386310222	-0.0028039868916373244	1.4284977015815783	1.2527765518544325	-1.124001018393542	1.1402653565530367	5.527885729331901	8.761572805184132	0.904908718744812	0.9724080267558527
ID205090	205090	0	0.9771677255630493	34.836759743493424	67.91308435136769	0.0	128.0	128	1.3401089084486009	1		21250.95608108107	21267.0	13987.0	29985.0	1.2580566E7	2574.980060658465	-0.9810272876398674	-853.466077569694	-0.017106436503699585	0.009378842952086176	1.449445177275129	1.272353912531243	-1.0446548643825075	1.1391839668190884	5.641960757280283	8.879297429451682	0.899254702487854	0.9761513157894727
ID213794	213794	0	0.9745165109634399	34.73132729298476	67.71712223524725	0.0	224.0	224	1.3463040236277213	1		21308.83833333333	21392.0	14134.0	29745.0	1.2785303E7	2560.5301690812357	-0.9809799715506353	-858.437836438595	-0.007996753188586284	-0.019060383837260712	1.4682790933229026	1.2727020459204377	-1.3077228503122207	1.1536707260190036	5.694245145089973	8.78897509530934	0.9263381633589552	0.9803600654664487
ID207136	207136	0	0.9781529307365417	34.797411010376	67.92254289720577	0.0	152.0	152	1.3434916035442743	1		21259.00673400672	21299.0	13817.0	29810.0	1.262785E7	2615.594946483351	-0.9810129759481925	-839.8859705993837	-0.0037830726200803336	-0.005124177296233892	1.4447702816123533	1.2567885128960667	-1.321465056837091	1.1495731117744805	5.670479514267377	9.387299614888873	0.8086270978548756	0.951355661881977
ID205607	205607	0	0.9685032367706299	34.86104611783619	67.90469934174942	0.0	134.0	134	1.3207766680465687	1		21261.071428571428	21262.0	14022.0	29861.0	1.2203855E7	2609.067293733745	-0.9810243601025831	-842.5840292040906	-0.008299722035919449	0.0060114275537906025	1.4181494035240716	1.2555072090018402	-1.176980009453093	1.129543019232471	5.480354467686743	8.982362108238604	0.85356656621278	0.960833333333333
ID217383	217383	0	0.9851893186569214	34.64679472837347	67.87102250451898	0.0	261.0	261	1.3463040236277197	1		21326.268333333326	21364.0	13814.0	30181.0	1.2795761E7	2558.7555026877376	-0.9810832819965387	-864.5222216612568	-0.010822916141955621	0.0037040746057578635	1.4271768543131014	1.293615165313637	2.0207411727897897	1.1032468485069764	5.694245145089959	9.202761948093682	0.844908439285127	0.9653505237711522
ID197419	197419	0	0.948711097240448	34.965307991689855	67.90379881267361	0.0	38.0	38	1.332182550488138	1		21125.936752136735	21093.0	14236.0	29887.0	1.2358673E7	2534.564708466489	-0.9809974472380983	-860.5944038606359	0.003457388450420336	0.0029346015067940844	1.438272059472526	1.2467414457944401	-0.885073145180841	1.1536249671687462	5.575416990977058	9.370588147251176	0.7979092826995817	0.9544344995931653
ID199466	199466	0	0.939923107624054	34.854537915335484	67.90319400808787	0.0	62.0	62	1.3327502822635324	1		21168.029159519723	21143.0	14516.0	29812.0	1.2340961E7	2535.4180791179238	-0.9809967282241677	-861.9856133130513	3.1281730180573303E-4	0.005492955565851608	1.4419511624240078	1.2516211597043003	-0.9729331665731287	1.1520667825435882	5.580170117141576	9.061671502880529	0.8539661854928992	0.9654605263157886
ID220457	220457	0	0.9777508974075317	34.62831726717829	68.04643270543433	0.0	294.0	294	1.341801321973053	1		21331.219224283293	21383.0	14180.0	30162.0	1.2649413E7	2624.7349671548704	-0.9810129518275041	-839.8031641576009	-0.005156474555717708	0.008452134580386472	1.4319053257749896	1.265467004730832	-1.164276648296696	1.131523240370506	5.656220135773828	8.950058349180173	0.887328506962533	0.9706362153344212
ID204584	204584	0	0.9775958061218262	34.889578449797185	67.96537920487944	0.0	122.0	122	1.3378490267251837	1		21257.44897959185	21285.0	13960.0	30027.0	1.249938E7	2616.133231043739	-0.9810627003483405	-841.8990059436572	-0.001268379090055889	0.0015226411056611135	1.4507340194483485	1.2503577439243816	2.000626008110387	1.1602551561723964	5.622948252622212	9.012250015102964	0.8699764332914423	0.9571197411003232
ID215343	215343	0	0.9808468818664551	34.78091711053534	67.63588508777147	0.0	240.0	240	1.335585321166623	1		21351.159592529697	21406.0	14062.0	30048.0	1.2575833E7	2594.7367065904236	-0.9809797475342374	-848.7932768348535	-0.0036391404063504935	0.00736535812347388	1.4255564212857397	1.2713571320187427	-1.0658467534608118	1.1212871547919423	5.603935747964173	8.861060176837668	0.8968744237909443	0.9703703703703701
ID210732	210732	0	0.9820521473884583	34.9056238599953	67.86313439642453	0.0	192.0	192	1.3213493004897083	1		21287.772963604864	21271.0	13991.0	29983.0	1.2283045E7	2595.878540021768	-0.9809496124470746	-844.5371182646744	0.004176575515437894	0.001231149388753348	1.4309946767308361	1.237947631152919	-1.0537892648830973	1.155941205201168	5.4851075938512635	8.957143470432433	0.8591242026939837	0.9568822553897177
ID207667	207667	0	0.9769359827041626	34.81037519051436	67.92272272876662	0.0	158.0	158	1.3282016332191318	1		21279.394148020645	21275.0	14176.0	30186.0	1.2363328E7	2600.3810936688733	-0.9809962340013691	-844.8506076156123	-0.003155132829050558	-0.009219385443784039	1.43219637697116	1.265620929619863	-1.142044527184199	1.1316155915668438	5.542145107825443	8.907525699397599	0.8777555588315281	0.9620462046204605
ID198962	198962	0	0.9469123482704163	34.87955246551627	67.8534076235744	0.0	56.0	56	1.3259214570600306	1		21142.283993115336	21107.0	14452.0	29843.0	1.2283667E7	2553.748294559876	-0.9810325075119845	-856.4012369586065	-0.0018759922164211006	0.01783112874982847	1.4265303368761737	1.2614733555936886	-0.9939545710593184	1.130844603693436	5.523132603167388	8.920213402431026	0.8722577674989935	0.9683333333333323
ID219442	219442	0	0.9861447811126709	34.63176097073473	67.86106066790164	0.0	283.0	283	1.3412374214135963	1		21317.96470588234	21383.0	14210.0	29467.0	1.2684189E7	2620.373295771031	-0.9810332076301169	-841.5935298663248	-0.0025783597572910525	-0.008544060423846261	1.4507416907586899	1.2701485290188674	-1.2350134112458044	1.142182711402518	5.651467009609327	8.87265933196651	0.9021182043776885	0.9753896636587363
ID197941	197941	0	0.9901171326637268	34.84393704149078	67.3816301029876	0.0	44.0	44	1.3418013219730556	1		21160.509243697474	21161.0	13908.0	29650.0	1.2590503E7	2723.821031433242	-0.981022156781963	-803.1737455360305	8.777160639136741E-4	-0.0026083495487702374	1.4326933632224785	1.2873447014359034	-1.2741683408026891	1.1129057832175433	5.656220135773852	9.414848072356635	0.8018802833655836	0.9581320450885666
ID218427	218427	0	0.9788178205490112	34.654978006781576	67.84937963816891	0.0	272.0	272	1.3423649856492392	1		21316.497478991623	21360.0	13967.0	29723.0	1.2683316E7	2578.679406085746	-0.9809876868636377	-853.0551094459506	0.004924974559199112	0.0022875628809753542	1.4301440068210842	1.275969045033484	-1.1265927507053095	1.1208297038142916	5.660973261938362	8.930693379304083	0.8919296679882145	0.9746317512274967
ID208698	208698	0	0.9824417233467102	34.82542310858616	68.01084057675902	0.0	170.0	170	1.318483651268539	1		21283.150349650354	21348.0	13888.0	30109.0	1.2173962E7	2637.05452992875	-0.9810681716795626	-836.4758889554346	0.012311575175522246	0.006798522338886343	1.4130436419082153	1.2541999898038185	-1.00146770962657	1.1266493807971112	5.461341963028677	8.816435279322526	0.8829237259739089	0.9671717171717161
ID208184	208184	0	0.9697949290275574	34.79160990170233	67.90484628130564	0.0	164.0	164	1.3406732836719566	1		21292.145762711865	21343.0	14376.0	29650.0	1.2562366E7	2547.862072406487	-0.9809728901116984	-861.7031717150275	-0.025547765901696128	0.014740765714244049	1.4406777229350276	1.281524269726346	2.0033880223296876	1.1241907445441255	5.6467138834448045	9.245364604073746	0.8301518901971399	0.9721767594108016
ID198463	198463	0	0.9700557589530945	34.31776568351614	67.47064389440177	0.0	50.0	50	1.3338850208958877	1		21047.400679117174	21068.0	14011.0	29570.0	1.2396919E7	2569.8316673212053	-0.9808448032662866	-838.7595279884818	0.009660387189148568	-0.009867696253963701	1.4600487961050614	1.2518059171276934	-1.1048875147985313	1.166353966000726	5.589676369470636	8.831729285620463	0.9005441951233598	0.9727047146401988
ID211777	211777	0	0.9555013179779053	34.70874808405986	67.82256381813535	0.0	203.0	203	1.3563804521255043	1		21265.1598023064	21286.0	14775.0	29257.0	1.2907952E7	2450.6963163185123	-0.9811288409137573	-902.2702020877981	-0.0070831582381780936	0.008732508347927314	1.4330720354403836	1.3019061748394496	2.173529589712185	1.1007490886331417	5.779801416051256	9.577577407334639	0.7917926020535668	0.9537254901960777
ID213312	213312	0	0.9675430059432983	34.671717133024494	67.86172953908574	0.0	219.0	219	1.3468658029234515	1		21394.26377295492	21410.0	14332.0	30191.0	1.2815164E7	2560.3555728461765	-0.9809360020833338	-859.9114885570642	-0.011172731930304833	-0.0074027644026936215	1.4456676839762015	1.270462118471032	-1.1098094946180885	1.137906957600613	5.69899827125448	9.138796862584224	0.85749252211842	0.9576677316293923
ID196423	196423	0	0.9603130221366882	35.07715356285763	67.68226563202563	0.0	26.0	26	1.361946254957452	1		21120.349102773253	21057.0	14738.0	29746.0	1.2946774E7	2464.2544529019474	-0.9810489393536521	-887.3658056114706	-0.0028082091169754474	0.00333652844663482	1.4925611809373112	1.2599940057904004	-0.9502007174269553	1.1845780012270932	5.827332677696409	9.164475778219018	0.8718954693109802	0.9707046714172601
ID209226	209226	0	0.982380747795105	34.79164515544755	67.85447996165875	0.0	176.0	176	1.32706203486841	1		21289.14186851212	21313.0	14095.0	30024.0	1.2305124E7	2581.0737452228386	-0.9811052216823622	-856.5673667629482	0.004606772400195936	1.4952867458913917E-4	1.4026667011855127	1.2721335802536848	-1.2629760256326932	1.1026096024489798	5.532638855496423	9.37405754067876	0.7912012349059578	0.9379532634971784
ID216906	216906	0	0.976231038570404	34.62607299169492	67.87181664763276	0.0	256.0	256	1.3474273479980572	1		21335.428810720285	21327.0	14322.0	29821.0	1.2737251E7	2570.0721094995774	-0.9809406885266464	-854.5187657137285	0.0023283766581589666	-0.004109322469789948	1.424736318412418	1.2856923517986025	-1.3103818749581648	1.1081471523255946	5.703751397418996	9.413332237898915	0.8088792188285183	0.9538950715421308
ID195913	195913	0	0.943077564239502	35.08583053311049	67.7745227827929	0.0	20.0	20	1.3327502822635333	1		21127.682512733474	21115.0	14406.0	29695.0	1.2444205E7	2530.7091406308605	-0.9809955328058335	-861.8882408009467	0.0014164747866033179	0.008640273799703441	1.4349982247870086	1.2549720865558123	2.149075592555013	1.1434503126880424	5.580170117141584	9.14969796602892	0.8376137284901203	0.967848309975267
ID196936	196936	0	0.9349772930145264	35.027555804753185	67.72865526900635	0.0	32.0	32	1.3412374214135956	1		21132.48817567568	21085.0	14690.0	29423.0	1.2510433E7	2479.062119992923	-0.9811172494686705	-885.8269250812501	0.004016224569443804	0.008669565137593128	1.4294989834394267	1.2685551776911546	-0.9511000268815918	1.1268717424189616	5.6514670096093225	9.160815358663443	0.8462580271769993	0.9737919737919731
ID195408	195408	0	0.9476566910743713	35.12599317279579	67.8736427323269	0.0	14.0	14	1.3293402546311686	1		21114.270547945194	21090.0	14379.0	29586.0	1.2330734E7	2511.3244697174073	-0.9809747571630248	-867.0235077409181	7.220794119872225E-4	0.00657456693812222	1.442715810288591	1.2490251459232495	-0.895342892692295	1.1550734706963566	5.551651360154482	9.13106647382094	0.8367371279430679	0.9605263157894741
ID203088	203088	0	0.9816330075263977	34.82858236497289	67.97593786864763	0.0	105.0	105	1.3350187950239871	1		21281.71986417658	21261.0	14136.0	29893.0	1.2534933E7	2572.2577045469875	-0.9810680399015178	-857.4835330080493	-0.010557197844750486	-0.008598642326919025	1.3976753999865381	1.289190185933251	-1.3320660447029697	1.084149891332561	5.5991826217996294	8.92512759396087	0.8832947101830084	0.9792186201163754
ID214871	214871	0	0.9799954891204834	34.79195228607041	67.6589215184608	0.0	235.0	235	1.327062034868411	1		21319.802744425393	21408.0	13899.0	29790.0	1.2429445E7	2605.956469478568	-0.9809591864409255	-842.9687188260199	0.013178039496444369	0.006297895000248125	1.4086613591109207	1.278934870207158	-1.118885602018678	1.1014332253547439	5.532638855496434	8.977330277825638	0.8626761271179475	0.9635761589403973
ID203608	203608	0	0.9762968420982361	34.89184163642187	67.90578121922128	0.0	111.0	111	1.335585321166621	1		21260.896258503402	21310.0	14151.0	29993.0	1.2501407E7	2569.4623956866913	-0.9810170195410627	-855.2270706039204	1.0115611148224401E-4	0.0013754273489508795	1.4412655590439876	1.2593013358170502	-1.2806129666623152	1.1444961726407419	5.603935747964156	8.72325765643147	0.9254343397157114	0.9759933774834434
ID219997	219997	0	0.9804426431655884	34.54921475859419	67.91701695470233	0.0	289.0	289	1.3563804521255038	1		21317.9552238806	21363.0	14426.0	29846.0	1.2854727E7	2617.896188698551	-0.9811272618795281	-846.6687882913534	-0.007761728702319513	-0.003247329712509387	1.4445468258319654	1.2871325748137097	-1.3371986030698453	1.1222983973045968	5.779801416051252	9.005427234587977	0.8956001100939196	0.9735788630904724
ID217955	217955	0	0.96645587682724	34.648793663565996	67.83650312325294	0.0	267.0	267	1.3502315702779657	1		21354.538971807637	21363.0	14460.0	29609.0	1.2876787E7	2551.6903106734926	-0.9810226684797756	-865.2390846408889	-0.0041536507772056575	4.23247188338242E-4	1.4423824342415086	1.2740429750908084	-1.0609559802163457	1.13213012625316	5.727517028241583	9.60652335154426	0.7799087045409132	0.9458398744113038
ID210273	210273	0	0.9777333736419678	34.82955686510879	67.81008689013278	0.0	187.0	187	1.343491603544275	1		21277.29194630871	21288.0	14222.0	29723.0	1.2681266E7	2557.055637797538	-0.9810444864735722	-861.3096587099361	0.002648082638929611	0.0038676122486334175	1.4416293649966412	1.277518586764375	1.8272741022538308	1.1284605796992093	5.670479514267384	9.037859689225947	0.872365456735701	0.9762684124386253
ID202599	202599	0	0.9605777263641357	34.8298794818057	67.95848724057545	0.0	99.0	99	1.325921457060029	1		21226.015597920265	21270.0	14161.0	30251.0	1.2247411E7	2611.526944936865	-0.9810670362752991	-842.3334444921796	-0.004339594567672584	-0.016237770938860266	1.4479896566997377	1.2428776212561954	-1.158706944059624	1.1650299530184094	5.523132603167373	8.853393381435723	0.8854739947576835	0.9723849372384936
ID214373	214373	0	0.9719752669334412	34.68587381423758	67.62525284931215	0.0	230.0	230	1.3451797611989649	1		21308.36622073579	21331.0	14438.0	29363.0	1.2742403E7	2528.178385267696	-0.9809811646345724	-869.459152860755	0.011284096035018825	0.004810484634502452	1.4168115191115453	1.3019839137173015	-1.1295232260580386	1.088194334956412	5.684738892760944	9.260860746351039	0.8329475940889884	0.9637389202256242
ID201066	201066	0	0.9545232653617859	34.839176593775356	67.93676129339076	0.0	81.0	81	1.3350187950239882	1		21269.617346938783	21257.0	14526.0	29816.0	1.2506535E7	2555.3068808601993	-0.9810751292548892	-863.0102468278764	0.008117004092566982	0.007003931031788367	1.4412016247033497	1.2660816045884262	-0.972968807171982	1.1383165346374737	5.599182621799638	8.825292890239469	0.9033920026843815	0.9695473251028802
ID218986	218986	0	0.9719588756561279	34.69843207482521	67.96070393187964	0.0	278.0	278	1.3446172774774443	1		21306.390284757115	21372.0	14345.0	29882.0	1.2719915E7	2585.062644491565	-0.9809158243915446	-847.2803576235415	-0.00711209479683258	-0.0030067350689995283	1.4459860354183458	1.2604603113434019	-1.2036445791606165	1.1471888661668452	5.679985766596411	8.989466653494434	0.883261417313566	0.970755483346872
ID212841	212841	0	0.9654479026794434	34.82474397796646	67.84373156188809	0.0	214.0	214	1.3558226151896646	1		21288.367986798672	21283.0	14241.0	30068.0	1.2900751E7	2552.496248591295	-0.9809706193587296	-859.8814869988929	-0.005410320816037495	9.79074806966343E-4	1.4301756379712383	1.293528714957351	-1.1808639033869517	1.1056388786996452	5.775048289886733	9.186660295146899	0.8599043966470264	0.9751203852327435
ID202088	202088	0	0.9568495750427246	34.842218278455135	67.87586842619206	0.0	93.0	93	1.3287710658854728	1		21258.90378006876	21285.0	13928.0	30065.0	1.2372682E7	2603.891136542915	-0.9809898767905965	-842.6119863040573	-0.0056889828315935306	0.010354675838228602	1.403782705608036	1.2711758194832237	1.91798804216217	1.1043182886996086	5.546898233989966	9.066930643645442	0.8478899251217065	0.9644628099173544
ID216424	216424	0	0.9772558808326721	34.72631009589617	67.78970332141843	0.0	251.0	251	1.327062034868411	1		21297.321243523336	21344.0	14381.0	29662.0	1.2331149E7	2609.8238476957063	-0.9810451164020898	-844.7177899159026	-0.003665733779382559	-0.010708104736585632	1.4231029076132489	1.2771520607641011	-1.2211807048665704	1.1142783630336293	5.532638855496433	8.793354326522909	0.8991518451313028	0.9773299748110827
ID194924	194924	0	0.9454622268676758	35.33931208920535	67.8297437588762	0.0	8.0	8	1.3098490878478168	1		21074.514134275636	21072.0	14311.0	29524.0	1.1928175E7	2546.1997173601344	-0.9809781834589044	-853.6944562466525	0.0014677599517193367	-0.0033433929828341927	1.4526701382392269	1.217249837949112	-1.1002606852276655	1.1934034353101775	5.39004507056095	8.65918041088233	0.9033346818999541	0.9750644883920897
ID206189	206189	0	0.9810309410095215	34.833642047669976	67.92337386508576	0.0	141.0	141	1.3491105808192323	1		21277.031613976706	21302.0	13990.0	29999.0	1.2787496E7	2574.6157034916037	-0.9810686744134755	-856.5387294439277	-0.0038737480081377004	0.0037822920981611806	1.421601284006268	1.2882644256465257	-1.1448267587534895	1.1035011568318562	5.71801077591253	9.261872326407415	0.8376397017247611	0.9647153167602232
ID200556	200556	0	0.9464173913002014	34.79928335228751	67.87121615570675	0.0	75.0	75	1.3395442954433636	1		21251.27072758038	21238.0	14526.0	30161.0	1.2559501E7	2531.7124554520055	-0.9809532861578052	-864.6269950351484	-0.0016148884627839337	0.010477079846864574	1.4559937916846846	1.2534871621058263	-0.8728579648485342	1.161554609971954	5.63720763111577	9.006892539605715	0.8732205199036388	0.9642276422764217
ID201580	201580	0	0.96049964427948	34.78945485795995	67.76984433246983	0.0	87.0	87	1.332750282263534	1		21225.326530612227	21241.0	14595.0	29796.0	1.2480492E7	2546.6225123254917	-0.9809305354977416	-857.4712314975653	-0.0011841814768423235	-0.0022228829079222476	1.42105860582583	1.2655384368776115	-0.9341458379767887	1.1228885385195604	5.5801701171415905	8.840342635784658	0.8972616531908263	0.971854304635761
ID209772	209772	0	0.9715330004692078	34.7409553427232	67.86180179133112	0.0	182.0	182	1.345179761198963	1		21279.73199329985	21293.0	14377.0	29955.0	1.2704E7	2559.447578661783	-0.9810685800245352	-861.7198312830699	-0.005792545699467128	0.00418637426268422	1.4422064151338967	1.2766610234215363	2.0977466096469994	1.1296705928004975	5.684738892760929	9.117182404851615	0.8594074188650249	0.9614147909967841
ID211308	211308	0	0.9858145713806152	34.89161783282086	67.89994522963454	0.0	198.0	198	1.3299091997694061	1		21287.171526586586	21297.0	14087.0	30107.0	1.2410421E7	2581.7969290591413	-0.9810430513202942	-853.385986587679	-0.0028197999371364613	0.008616781226202458	1.4411834667238788	1.2535633529041597	2.101800340360114	1.1496694310543263	5.556404486318992	8.599859011839197	0.9441066454136005	0.9856661045531191
ID194416	194416	0	0.9433809518814087	35.34467572147465	67.75499756115421	0.0	2.0	2	1.3270620348684106	1		21075.58075601374	21091.0	14039.0	29576.0	1.2265988E7	2528.5744481020556	-0.9809138559546716	-856.7349293390052	0.003156422019999944	-0.0038379461796254105	1.4533279356794189	1.2467045997721071	-1.0800498121206332	1.1657356008352593	5.5326388554964305	9.02812831237399	0.8529955013749262	0.9603960396039597
ID200049	200049	0	0.9375796318054199	34.81245350310516	67.89591779271697	0.0	69.0	69	1.3372834595780654	1		21207.111675126896	21189.0	14532.0	29715.0	1.2533403E7	2514.3866956584347	-0.980947620897312	-868.5124586814848	0.0011072234150871015	7.932759443030651E-4	1.4254569531586974	1.2732815036718632	-0.9844306786427078	1.1195143800078724	5.618195126457704	9.067681102159796	0.8586461091957623	0.970443349753694
ID205173	205173	0	0.9766850471496582	34.8157196199289	67.88423735773337	0.0	129.0	129	1.3299091997694066	1		21276.03442340792	21310.0	14178.0	30209.0	1.2361376E7	2612.7292083287875	-0.9809706929451542	-839.5746913557252	-0.0029893725814552044	0.0014007705983743945	1.4334889951515448	1.2462621814958144	-1.2649986866076999	1.1502306789338768	5.5564044863189945	8.811172617406022	0.8993656543093116	0.9717373233582693
ID206708	206708	0	0.9885461926460266	34.76836770450516	67.88955873664305	0.0	147.0	147	1.3418013219730538	1		21210.504201680676	21270.0	13950.0	29470.0	1.262025E7	2577.890749899354	-0.9809977992106217	-849.5336973850601	-0.0017283776759328528	0.009810677279690158	1.435250731126542	1.2763140082762476	-1.2258886085586946	1.1245279154030046	5.656220135773836	9.031229637354894	0.8714498451669439	0.9674796747967467
ID204667	204667	0	0.9739299416542053	34.86141343860425	67.93563013875237	0.0	123.0	123	1.3350187950239871	1		21280.40067911716	21289.0	14128.0	29839.0	1.2534156E7	2577.578353632569	-0.9810956265642241	-856.9332072463745	-8.594556110146663E-4	0.016185917193053376	1.4264756593294625	1.278174087895608	-1.1577318618667691	1.1160261132175031	5.5991826217996294	8.83254998784998	0.9019081026453788	0.9784053156146166
ID205689	205689	0	0.9774240255355835	34.89308576846078	67.95924644045775	0.0	135.0	135	1.3350187950239873	1		21272.80272108845	21322.0	14068.0	30262.0	1.2508408E7	2594.3026737562877	-0.9809921291095347	-846.3814071749182	0.001458772416061803	0.012016020145149443	1.4309648938210968	1.2726931726250212	-1.1239071689841909	1.1243596843295929	5.59918262179963	8.806943554938064	0.907160372821949	0.9784053156146177
ID204152	204152	0	0.9686819314956665	34.86962209247522	67.92229083737365	0.0	117.0	117	1.338414354883407	1		21250.246621621638	21266.0	14253.0	29559.0	1.2580146E7	2534.892532019601	-0.9810449530409584	-867.7576711399811	-0.006367618675299287	0.008293402645220863	1.417761446088905	1.2730593829878267	-1.0702194137072587	1.1136648180240167	5.627701378786733	8.778472575653836	0.917704782771597	0.9760923330585324
ID212351	212351	0	0.976326048374176	34.80225631245529	67.82492429215706	0.0	209.0	209	1.3586095094257078	1		21285.044334975377	21264.0	14103.0	30350.0	1.2962592E7	2548.6451637543705	-0.9809660966091952	-860.8377767083584	-0.005952069076674853	6.527013561180444E-5	1.4701454283794027	1.2723478310214582	2.0032214858942936	1.1554587452702691	5.798813920709314	8.818671571280248	0.9370067066725483	0.9854604200323096
ID207229	207229	0	0.9791889786720276	34.81830106119397	67.97403235717196	0.0	153.0	153	1.3395442954433625	1		21261.14020270269	21300.0	14179.0	29737.0	1.2586595E7	2593.025364391492	-0.9810095251088996	-847.1243805203737	-0.011571082338741193	0.005300182902734402	1.4495920939287021	1.2518870650897111	-1.2469604557464955	1.157925610346348	5.637207631115762	8.875659329726895	0.899233848595053	0.9729286300246098
ID213884	213884	0	0.9837067723274231	34.78613877798255	67.67886735823936	0.0	225.0	225	1.3299091997694086	1		21310.44082332762	21338.0	13959.0	29865.0	1.2423987E7	2610.123738593719	-0.9809988302393786	-843.0425292158541	0.0033240564608096714	2.5446431668110426E-5	1.416204321584098	1.2728488494840617	-1.1396751648058518	1.1126256838415214	5.556404486319012	8.622990125882502	0.9390483193108253	0.9840067340067338
ID215938	215938	0	0.9731447100639343	34.81269102177073	67.76212205298326	0.0	246.0	246	1.3350187950239893	1		21320.758091993164	21339.0	14373.0	29899.0	1.2515285E7	2569.22973199817	-0.9809636256615624	-855.2604055123345	0.004366116636668264	-0.0028938066659630352	1.4225778048071636	1.2791729409655217	-1.1201963943621323	1.1121074869934315	5.599182621799648	8.832536386056733	0.901910880460598	0.975165562913907
ID197504	197504	0	0.9354205131530762	34.94679198449628	67.91093055559512	0.0	39.0	39	1.3287710658854721	1		21140.380136986292	21111.0	14533.0	29865.0	1.2345982E7	2537.555117014424	-0.9809715224347222	-858.9732935533164	-0.005387592749901353	0.0016172712000098199	1.4231037522365075	1.2619789481279649	2.2402105588874037	1.1276763010568103	5.54689823398996	8.6654904304274	0.9282688311448902	0.9823232323232318
ID199047	199047	0	0.942039430141449	34.832127148290894	67.82288118965748	0.0	57.0	57	1.3361516071030988	1		21140.06598984774	21118.0	14786.0	29442.0	1.2493779E7	2499.3451937123195	-0.9809995413267734	-873.4032655568647	0.006675549050143729	0.0012051383152203098	1.4157288716066614	1.2824535497043301	-1.0002502526879415	1.1039221435607223	5.608688874128681	8.805747006104404	0.9089475134111556	0.9719934102141674
ID219527	219527	0	0.9809438586235046	34.669964464825576	67.94917917804496	0.0	284.0	284	1.3440545583578107	1		21323.9142857143	21366.0	14208.0	30059.0	1.2687729E7	2582.584077277973	-0.9809775904525095	-851.6007072963843	2.3200427681189742E-4	0.008774122678072815	1.4402070204524562	1.2729382247252652	-1.1804349235584461	1.1314037024564112	5.675232640431893	8.810599433964388	0.9187188330725582	0.9819078947368413
ID220551	220551	0	0.9903616905212402	34.60818084500701	67.97866449919668	0.0	295.0	295	1.3468658029234502	1		21345.260434056763	21374.0	14135.0	30003.0	1.2785811E7	2636.9248537963763	-0.9810443551482069	-837.8837736946643	-0.005113095858940165	0.011692820510874878	1.4630966374955794	1.2609054825503927	-1.0631112421401154	1.1603539343299716	5.698998271254469	9.190652699792262	0.8478434688342849	0.966935483870967
ID210825	210825	0	0.9768069982528687	34.88615648443935	67.87241690280797	0.0	193.0	193	1.3338850208958846	1		21272.246598639453	21280.0	14252.0	29917.0	1.2508081E7	2558.7557510633937	-0.9809834050685335	-857.7158342788538	-2.7528608603969454E-4	1.7506653986701067E-4	1.4321267808321168	1.256732266213198	1.9994376752369873	1.139563946382486	5.5896763694706095	8.912942590325036	0.8842077345551037	0.964725184577522
ID207752	207752	0	0.9784546494483948	34.845485861038	67.96563332579032	0.0	159.0	159	1.329340254631168	1		21269.850771869635	21301.0	13957.0	30407.0	1.2400323E7	2608.444026729211	-0.981029814829023	-843.3804953783887	-3.207145779964763E-4	0.00443623066952971	1.4416310518966353	1.2405135536272618	-1.1058881304665085	1.1621243860506851	5.5516513601544775	8.860055104485257	0.8887082320196085	0.974145120934111
ID217480	217480	0	0.9794882535934448	34.54809191086445	67.79655267009369	0.0	262.0	262	1.3412374214135965	1		21294.063973063956	21353.0	14182.0	29688.0	1.2648674E7	2558.7718160658883	-0.9809886241737203	-858.830413518648	-0.011770076786579561	0.005500939816758145	1.3998748622187867	1.3147895814426893	-0.9888890000382118	1.0647139907229377	5.65146700960933	9.069126955840803	0.8634557735644673	0.9690301548492258
ID198033	198033	0	0.9877736568450928	34.23083144649667	67.23141918005717	0.0	45.0	45	1.3276319563182928	1		21140.851724137927	21202.0	13596.0	29390.0	1.2261694E7	2708.70815981987	-0.981065488804589	-808.7869971192202	-0.01570856886721148	0.01571263429202121	1.460878831446053	1.239745393664973	-1.1555502005661291	1.178370041873968	5.537391981660966	9.05504603466685	0.8486601434586897	0.9684123025768908
ID218518	218518	0	0.9679625034332275	34.69293971354254	67.94362047847855	0.0	273.0	273	1.3457420098175368	1		21317.47818791947	21345.0	14096.0	29741.0	1.2705217E7	2581.887956455798	-0.9810399490758178	-854.4283001131084	0.007033637497217026	-6.686885521758967E-4	1.4328452828349174	1.2810423979329613	-1.0673212588867353	1.1184995009898964	5.689492018925442	8.770694229610587	0.9294272798314941	0.9835661462612973
ID198548	198548	0	0.9438333511352539	34.84412863388883	67.74964027902823	0.0	51.0	51	1.337283459578066	1		21104.13682432429	21109.0	14680.0	29351.0	1.2493649E7	2489.6849180970094	-0.9809546590814496	-873.1993106801953	0.0020561943114585086	0.0068922253704860525	1.4273067208638552	1.2595354892212485	-0.973374012652772	1.1332008768933832	5.618195126457709	9.064566147256324	0.8592363422909022	0.9633251833740828
ID208794	208794	0	0.9674373269081116	34.8164716563228	68.00633985251702	0.0	171.0	171	1.3451797611989615	1		21260.752508361194	21286.0	14192.0	30273.0	1.271393E7	2577.177864319891	-0.9810359624820573	-853.5291487115232	0.003504590172135495	-0.00651900816921924	1.4549221065548097	1.2740351662413023	-1.1102017160739368	1.1419795505701507	5.684738892760915	8.821087620742862	0.9180706717129059	0.9747351263243677
ID208281	208281	0	0.9719806909561157	34.804199870207995	67.94824786340716	0.0	165.0	165	1.344617277477444	1		21297.395622895638	21295.0	14140.0	29947.0	1.2650653E7	2576.0068134449966	-0.9810194364255612	-854.629727422866	0.001251906925835501	-0.003121835414434702	1.4495607715330816	1.2660918273552273	-1.1549570363155974	1.1449096662768192	5.679985766596409	8.959163809116125	0.8892464843207315	0.9707554833468717
ID197016	197016	0	0.9496006369590759	35.02468092326391	67.79590419134445	0.0	33.0	33	1.3355853211666215	1		21121.49745331071	21099.0	14657.0	29779.0	1.2440562E7	2502.660896594631	-0.9810714203380393	-874.8534124770669	-0.002700663177738954	0.005276511347258547	1.4267245716077757	1.2687541172243784	-0.9870239524318023	1.1245083284765887	5.60393574796416	8.773843362023001	0.9147938952732788	0.9768019884009943
ID215448	215448	0	0.9679098129272461	34.72644575230703	67.55946534674324	0.0	241.0	241	1.3406732836719581	1		21341.872053872034	21376.0	14624.0	29709.0	1.2677072E7	2560.2478327405015	-0.9809204140719443	-857.1273002253	-0.00638552465131086	-0.003141690382496163	1.421640362498181	1.276921896222589	-1.2183177421463685	1.1133338434431272	5.646713883444818	9.030703800532814	0.870086540949488	0.9611650485436886
ID195996	195996	0	0.965147852897644	35.08361751323219	67.75131932647442	0.0	21.0	21	1.3406732836719562	1		21128.480607082613	21094.0	14550.0	29912.0	1.2529189E7	2527.6307569122555	-0.980982578724199	-862.3713090118815	0.004444429574662157	0.011144532014673572	1.4792164174693683	1.2417551377701872	2.239087270804729	1.1912303581248627	5.646713883444802	9.197819631769448	0.8387564426575558	0.9721767594108016
ID213405	213405	0	0.9750756621360779	34.68439990101434	67.81428222029592	0.0	220.0	220	1.319057279162231	1		21274.270034843215	21312.0	14397.0	29609.0	1.2211431E7	2591.625623085808	-0.9809853625562917	-847.0067595053694	-0.002907333734950992	0.010994882596399415	1.4175158628618287	1.2562102140287585	-1.2317896924120515	1.1284065732245172	5.46609508919321	8.734730616550438	0.9003015859268783	0.9770603228547154
ID196509	196509	0	0.9427637457847595	35.09911294943056	67.74250091449109	0.0	27.0	27	1.3389794443554444	1		21136.572390572393	21118.0	14741.0	29412.0	1.2555124E7	2495.0438446022745	-0.980941411067879	-872.0446082093754	9.35067801068353E-4	0.004320406156894202	1.423156555490355	1.2719151344189936	-1.0127712969843088	1.1189084216223655	5.632454504951259	9.255129872505663	0.8263090737092958	0.964983713355049
ID195491	195491	0	0.9546862244606018	35.0693066727502	67.87153780369931	0.0	15.0	15	1.3110036487487913	1		21105.504440497334	21079.0	14318.0	29884.0	1.1882399E7	2588.468520661119	-0.9810100718650846	-842.4283810158566	-0.004779984546435632	0.01337461584287515	1.4231884252257092	1.2369218262963464	-0.9632184132923631	1.1505888205458317	5.399551322889975	8.759520947801057	0.884314663474957	0.9692832764505116
ID203173	203173	0	0.9808536171913147	34.834853168369	67.95158799440073	0.0	106.0	106	1.3378490267251835	1		21283.869269949053	21279.0	14066.0	30203.0	1.2536199E7	2592.2991000339925	-0.9810733424480295	-851.183154975081	0.006853870857207057	0.0030215746878386003	1.425553048296751	1.277856433103592	2.093023828088204	1.1155815405917244	5.62294825262221	8.942478037235562	0.8836050441048403	0.972861842105262
ID209316	209316	0	0.9765008091926575	34.76735881212185	67.86132365871347	0.0	177.0	177	1.3395442954433643	1		21288.40404040403	21320.0	14392.0	29733.0	1.2645312E7	2545.015179018368	-0.9809745387785205	-862.5916792591596	-0.010605392175334516	-0.001663423504756936	1.4160471055320194	1.2875597897005022	-1.3642551021440035	1.099791339291051	5.637207631115776	8.8725252709773	0.8998692369142096	0.9745275267050123
ID211876	211876	0	0.977040708065033	34.83718610534726	67.93750077273403	0.0	204.0	204	1.3242087483274145	1		21264.653979238752	21258.0	14225.0	29733.0	1.229097E7	2582.490180705762	-0.981051372575616	-852.6359305800067	-0.0032682428383691824	0.001266828118958759	1.4234370359123563	1.249824569696887	-1.137825339223312	1.1389094681164529	5.508873224673827	8.915471410494993	0.8709315406854614	0.9650291423813487
ID217003	217003	0	0.966799795627594	34.57675423565339	67.86591248024286	0.0	257.0	257	1.3474273479980579	1		21336.522537562614	21363.0	14490.0	29749.0	1.2780577E7	2539.572805122539	-0.9810171398110523	-868.3762014499669	0.001061508465124785	1.5510725414599315E-4	1.435102858196344	1.2857927841273973	-1.3638436150126931	1.1161229678001934	5.703751397419001	9.215693081277525	0.8439455877595335	0.9554140127388536
ID203698	203698	0	0.9704805612564087	34.89447823731719	67.91302377235124	0.0	112.0	112	1.3367176531386997	1		21286.54915254236	21351.0	14231.0	29967.0	1.2559064E7	2594.888647611921	-0.9810012112670279	-847.149700724012	-0.0012267763739417115	-0.003507644069940307	1.4197642429772968	1.27836376590878	-1.1069512067302467	1.1106105170056944	5.613442000293183	8.814099077024574	0.9079945625295366	0.9752270850536746
ID206265	206265	0	0.9780988097190857	34.8978853595332	67.90470622609601	0.0	142.0	142	1.3310463604729141	1		21305.67064846417	21350.0	14093.0	30206.0	1.2485123E7	2601.5468460507964	-0.9809693201508141	-844.2958917374096	0.0072978887963379875	-0.001348611248910947	1.4476620957268826	1.2452009163454028	-1.1089967191373507	1.1625931821313564	5.565910738648024	9.19248588264071	0.8277137277269637	0.9622021364009846
ID214969	214969	0	0.9763677716255188	34.804405687181706	67.69110082883128	0.0	236.0	236	1.3242087483274176	1		21350.062176165793	21379.0	14316.0	29822.0	1.2361686E7	2621.6256294070877	-0.9809828074119942	-840.1821626560159	-3.4903843920488213E-4	-0.0032600690493468066	1.4056089031196488	1.2684328347747176	-1.0475421938665874	1.1081461032734103	5.508873224673854	8.938091324408088	0.8665289299829567	0.9658333333333331
ID202680	202680	0	0.9765945076942444	34.84117694845579	67.96004913266466	0.0	100.0	100	1.327062034868408	1		21237.922279792736	21303.0	13855.0	29920.0	1.2296757E7	2621.3637511979246	-0.9810041969559639	-836.8120793888479	0.01998739414610806	0.0096655413850475	1.4003187537005952	1.2879054081299033	-1.1229314843718394	1.0872838524173303	5.532638855496407	8.849609039524058	0.8877568192466259	0.9756915339480301
ID220094	220094	0	0.9658915400505066	34.5648157919794	68.00555062548814	0.0	290.0	290	1.344054558357811	1		21317.35641891892	21385.0	14510.0	29430.0	1.2619875E7	2594.3273571780387	-0.9810488505640959	-850.733714038809	3.5664995881722327E-4	0.005856246810693935	1.4340920806858959	1.2791517355645836	-1.3482135405941982	1.121127416563232	5.6752326404318945	9.033924983255826	0.8738574097784562	0.9605792437650842
ID201661	201661	0	0.9439800977706909	34.82794512893597	67.69491328836111	0.0	88.0	88	1.3310463604729164	1		21219.825641025633	21238.0	14567.0	30176.0	1.2413598E7	2575.08092711486	-0.980965561177809	-849.3654832594394	0.003708467222887902	0.010924383969893224	1.4501087195495141	1.2466103150067125	-0.9040635050922263	1.1632413931547694	5.565910738648044	8.861577812465532	0.8906846967727677	0.9758333333333332
ID195005	195005	0	0.9364680647850037	35.18994133040881	67.73987486517066	0.0	9.0	9	1.3310463604729155	1		21099.490566037723	21095.0	14682.0	29568.0	1.2301003E7	2514.014807651208	-0.9809732824977999	-865.4210272511438	-0.002585369575398435	-4.572307850253918E-4	1.4369305352075836	1.2411731668344308	-0.8849945130418557	1.1577196265630083	5.565910738648035	9.149503936246498	0.8355087540784067	0.9653751030502882
ID201148	201148	0	0.951515793800354	34.9046573501161	67.84492398137064	0.0	82.0	82	1.3310463604729148	1		21288.121160409566	21270.0	14462.0	30036.0	1.2474839E7	2559.6861180429723	-0.981004564920082	-859.0182663384807	-0.007814776275612252	0.004724540462501819	1.4430420485077637	1.2482211630866857	-0.9948088762869685	1.156078819349058	5.56591073864803	9.293250516265372	0.8098616094688518	0.9520325203252019
ID212931	212931	0	0.9478647708892822	34.74711777800348	67.76402788828537	0.0	215.0	215	1.3401089084486024	1		21283.180743243218	21280.0	14609.0	29235.0	1.2599643E7	2490.359720161834	-0.9811791109739565	-891.0716062436562	1.280728639266104E-4	-0.00791299910502575	1.4100321228772816	1.2994819225781824	1.9039235605821065	1.0850725188079313	5.641960757280296	8.844692725113298	0.9063051041815067	0.971358428805236
ID200642	200642	0	0.948789656162262	34.81317996914178	67.87645259326207	0.0	76.0	76	1.3310463604729155	1		21220.545299145288	21196.0	14594.0	29983.0	1.2414019E7	2546.7530385705727	-0.9810192618039294	-861.319219158886	-0.006187664979836362	0.005946758002730096	1.4396941029526769	1.2401245727973997	2.1697966774080015	1.1609270024422627	5.565910738648036	9.126469282274192	0.8397316231588878	0.9701739850869916
ID218050	218050	0	0.9802113771438599	34.67140032404152	67.8755801010698	0.0	268.0	268	1.3463040236277202	1		21327.95798319326	21363.0	14255.0	29784.0	1.2690135E7	2596.7880101410055	-0.9810416632736418	-850.0216626743077	0.006594753491218686	0.0018490704343429036	1.4420024441659551	1.295814182041807	2.080183788523227	1.1128157602765236	5.694245145089964	8.88892389563742	0.9056234268012715	0.9803600654664475
ID200129	200129	0	0.952279806137085	34.81735530139464	67.91897420953752	0.0	70.0	70	1.3236373529401537	1		21239.842832469774	21206.0	14499.0	29660.0	1.2297869E7	2559.812068245752	-0.9809746125294905	-855.652591301293	5.981613224978518E-4	0.009100546702536749	1.4241567658673888	1.2490182267783059	-0.9786965408213912	1.1402209634208718	5.504120098509322	8.610130080054201	0.9329929027229822	0.9830220713072997
ID194497	194497	0	0.9600158333778381	35.35861954882265	67.79661917465194	0.0	3.0	3	1.3190572791622304	1		21073.365853658524	21053.0	13816.0	29515.0	1.2096112E7	2583.5787634933927	-0.9809918291068388	-841.9130838820627	-0.0023775263567234702	-8.313420524528092E-4	1.4317106016951138	1.2190528496011797	-0.9823807242521528	1.174445063775132	5.466095089193204	9.183027743775334	0.814545321731403	0.955149501661129
ID210368	210368	0	0.9820830225944519	34.84841229781729	67.85262194830922	0.0	188.0	188	1.3344520283692702	1		21293.229591836698	21278.0	14025.0	30225.0	1.2520419E7	2589.296754553884	-0.980991660019291	-848.8106688161738	-0.0025832616286021056	-0.008773627578886932	1.4260238209775098	1.2809393999649916	-0.9901981553691591	1.1132640787038663	5.594429495635129	8.95716459262626	0.876242996132896	0.9695222405271817
ID206791	206791	0	0.9809502959251404	34.75698499474903	67.92990781890141	0.0	148.0	148	1.344054558357811	1		21243.120603015093	21297.0	14297.0	29537.0	1.2682143E7	2551.356460943792	-0.9809860540216676	-859.1475344055189	-0.005703167891640268	-0.004728792700122425	1.4351587986790442	1.2762719634045194	-1.3058492122812067	1.1244929292740131	5.6752326404318945	9.13666510962581	0.8543151723063394	0.9723127035830612
ID202181	202181	0	0.9609161019325256	34.81828798713717	67.86946605755391	0.0	94.0	94	1.3479886591442534	1		21224.227953410984	21230.0	14287.0	29893.0	1.2755761E7	2541.2736950101685	-0.9809903163817154	-861.9861493712689	-0.007441217640910764	0.0037938700988270507	1.4296400516398327	1.2846880947621957	1.8335266145645066	1.1128304663743838	5.708504523583513	8.941617829175215	0.8972221896257231	0.9685483870967737
ID219077	219077	0	0.98078852891922	34.669434519115406	67.9404016050135	0.0	279.0	279	1.3338850208958846	1		21316.75891341257	21382.0	14020.0	29760.0	1.2555571E7	2579.55972940359	-0.9809668127617719	-851.8210650886263	-6.419907405670627E-4	5.745676985053952E-4	1.4656893343551154	1.243513642876604	1.9340432387456594	1.1786676750602874	5.5896763694706095	8.757025845586094	0.9159742500516437	0.9775561097256855
ID205259	205259	0	0.9806700944900513	34.82276858760656	67.96039690981146	0.0	130.0	130	1.3401089084485995	1		21199.740303541308	21250.0	13917.0	29922.0	1.2571446E7	2593.264684328301	-0.9810646639534071	-847.1070718260306	0.006582066324728942	0.003261139051512554	1.4249485251567633	1.2869079841143047	-1.2101732566102767	1.107265276730304	5.6419607572802715	9.128728739100374	0.8507840134722165	0.9666123778501623
ID209866	209866	0	0.984097421169281	34.74323428932621	67.83332153753933	0.0	183.0	183	1.3485497366541466	1		21298.086235489234	21296.0	14373.0	29601.0	1.2842746E7	2512.275102086628	-0.9809711772667734	-874.0730084525359	-0.005614695042877146	0.0011910401627352443	1.4298072270731215	1.2863683985262975	-1.1962840608336125	1.111506803736124	5.713257649748034	9.124396968745573	0.8623535006796825	0.9615999999999998
ID216521	216521	0	0.9645318388938904	34.66200169072964	67.80541716476804	0.0	252.0	252	1.332750282263534	1		21324.26746166947	21340.0	14440.0	29762.0	1.2517345E7	2549.523621770694	-0.9809735746915969	-862.472357365151	-0.0050233632677869995	0.0038130978279918818	1.4257968453143597	1.256676046814706	-1.304949515198158	1.1345778802168816	5.58017011714159	9.092821200441561	0.8481252646069982	0.9694467382328648
ID214472	214472	0	0.985817015171051	34.7180814186512	67.69342187528832	0.0	231.0	231	1.3412374214135971	1		21308.66947723441	21374.0	14270.0	29878.0	1.2636041E7	2575.443658059798	-0.9810823789564876	-858.1698042521369	-0.0038915720969742197	-2.3090961469917102E-4	1.4121216434527495	1.280342447981346	-1.2417803884879712	1.1029249601770006	5.651467009609334	9.126269163584142	0.8526769321706431	0.9714052287581697
ID205775	205775	0	0.9737148880958557	34.92740958163745	67.9390424134408	0.0	136.0	136	1.3406732836719546	1		21292.00843170321	21284.0	13982.0	29728.0	1.2626161E7	2580.298989117268	-0.9810552521147696	-854.6360928662518	5.16950694435136E-4	0.008844883527328496	1.4429865491089808	1.262582470920724	-1.189422577733175	1.1428849856094543	5.646713883444789	9.108263325169238	0.8553315486415634	0.9627228525121552
ID204238	204238	0	0.9798349738121033	34.872560113813215	67.88281974176267	0.0	118.0	118	1.3270620348684088	1		21288.07068965517	21303.0	13996.0	30032.0	1.2347081E7	2618.0091660013763	-0.9810274440633177	-840.9118093258785	-0.006497251395423952	0.004412221423547414	1.4124150731554734	1.2597414733711934	2.0463014955139145	1.1211943902868502	5.532638855496415	8.761133913644056	0.9057775437460985	0.9765100671140928
ID207309	207309	0	0.9679433703422546	34.82192249796515	67.94086976596694	0.0	154.0	154	1.3310463604729135	1		21268.670668953684	21269.0	14071.0	30111.0	1.2399635E7	2590.691668436823	-0.9809910324708799	-847.3466607781494	0.015463346842421375	0.0037307494675033006	1.4192025561520425	1.2820830548305362	-1.023325922044356	1.106950560499866	5.565910738648018	8.616648552519788	0.942039995655875	0.98902027027027
ID211404	211404	0	0.9751299619674683	34.862494712456545	67.88755185913035	0.0	199.0	199	1.3344520283692693	1		21272.201709401703	21252.0	14256.0	30190.0	1.2444238E7	2576.5973022328867	-0.981085306711736	-856.4526520704839	0.0016134446598812294	0.004233001600189891	1.4019908716532907	1.2856569124439272	-1.1772095483543978	1.0904860060902424	5.594429495635122	8.751834496928655	0.9178410480190395	0.9751449875724937
ID204754	204754	0	0.9817543625831604	34.84490811465382	67.9640330508663	0.0	124.0	124	1.3378490267251835	1		21272.52453468697	21342.0	13726.0	30164.0	1.2572062E7	2613.844421535117	-0.9810705070515182	-843.5882726648263	-0.0023079528318423444	-0.007241131445837992	1.4598073102907418	1.258892742248583	-1.151635201352121	1.1595962557408135	5.622948252622211	9.055538364896453	0.8616787861204327	0.9736625514403295
ID199636	199636	0	0.9503498673439026	34.843514721292834	67.90572913726861	0.0	64.0	64	1.3179097736999956	1		21218.668411867377	21212.0	14662.0	29880.0	1.2158297E7	2571.4707863869844	-0.9810121398219052	-852.63839149931	-3.391496679181223E-4	-0.001637942887579555	1.4134738059246574	1.247988557810913	-1.0332976446105575	1.1326015748125295	5.45658883686416	8.596262902751336	0.9279225219882069	0.9820359281437123
ID207835	207835	0	0.9809438586235046	34.831984603996105	68.02746619853205	0.0	160.0	160	1.3230657107830923	1		21276.295138888898	21341.0	14041.0	29825.0	1.2255146E7	2612.8731205410454	-0.9810557941237028	-843.3832721860877	0.0016796295539060011	0.0038130112018743664	1.4224752925360444	1.246134283398257	-1.0928592706878262	1.1415104387120292	5.499366972344795	8.844592711800107	0.8834193095018591	0.9617622610141309
ID199129	199129	0	0.9444581866264343	34.8732059127273	67.91647636812706	0.0	58.0	58	1.3236373529401528	1		21140.00346620452	21124.0	14574.0	29564.0	1.2197782E7	2542.6290766676407	-0.9809916781522262	-858.1705113638882	-0.007142758197607092	0.006647860801917987	1.4153624165103298	1.2494651753914836	-0.9100634178369409	1.1327746017946174	5.504120098509314	8.754662042598921	0.9024413661774273	0.9805249788314984
ID213981	213981	0	0.9748026728630066	34.732054921900016	67.60311190940605	0.0	226.0	226	1.3468658029234526	1		21312.881666666653	21338.0	14302.0	29651.0	1.2787729E7	2536.190374760064	-0.9809051702725009	-863.3791428886777	-0.004067412236063874	0.0010584013751944454	1.406884251763686	1.29307466166628	-1.2323044301533084	1.0880147090275119	5.6989982712544895	8.864494947471316	0.911381892363439	0.9811783960720132
ID197596	197596	0	0.9438421130180359	34.95619533017007	67.89666661428731	0.0	40.0	40	1.3161866396786746	1		21157.69001751313	21156.0	14518.0	30142.0	1.2081041E7	2601.917122529887	-0.9810355702135759	-841.2977970325169	0.005504663507081106	0.0011732625730221187	1.4112433411778367	1.2510863137596038	-0.9458057435404237	1.1280143709165433	5.442329458370613	8.914303368825697	0.8606367229537929	0.9557595993322199
ID212444	212444	0	0.9673529863357544	34.7929647884544	67.84126039911017	0.0	210.0	210	1.3457420098175374	1		21289.566386554616	21271.0	14420.0	29907.0	1.2667292E7	2540.804132542624	-0.980964381949756	-863.5985039214406	1.563242358819885E-4	-0.008989256320785243	1.4440969738076446	1.269512229114461	1.9964347129794826	1.13752112085991	5.689492018925449	9.318754139484657	0.8233180734497465	0.9530254777070065
ID217575	217575	0	0.9778779745101929	34.552780206742106	67.86716956914066	0.0	263.0	263	1.321921684878907	1		21335.40663176265	21337.0	14240.0	29851.0	1.2225188E7	2605.3104147277354	-0.98104479554265	-847.679751947136	-0.010994654320179027	0.013893605215653524	1.426993311045551	1.2444606882359295	-1.2546568099267186	1.146676085902214	5.489860720015787	8.698516280755404	0.911760616800387	0.9788135593220336
ID210918	210918	0	0.9819636940956116	34.903110797370225	67.85930179102517	0.0	194.0	194	1.3190572791622288	1		21289.357142857145	21265.0	14225.0	30054.0	1.2220091E7	2583.5967980673363	-0.9809610319209059	-849.1338530112597	0.0061280492360280825	0.0011911728782498488	1.3900375675225038	1.2712061432472967	-1.1173614394801707	1.0934792715614574	5.466095089193192	8.602379134386316	0.9282177899747008	0.9820666097352682
ID216037	216037	0	0.9789986610412598	34.801461549611595	67.75978635752635	0.0	247.0	247	1.3440545583578123	1		21324.989949748753	21327.0	14136.0	29991.0	1.2731019E7	2564.4127662038513	-0.9810360404027798	-860.3731358736129	-0.007667902515050831	-0.0025580000137973373	1.4318391037075864	1.2742385172093984	-1.1216908752327348	1.123682171249489	5.675232640431907	9.00121023345954	0.8802209935923259	0.9738988580750411
ID197099	197099	0	0.9523597955703735	34.92781441322584	67.77862163341436	0.0	34.0	34	1.341237421413595	1		21114.934343434365	21071.0	14918.0	29577.0	1.2542271E7	2483.8291192209063	-0.9809946116285989	-877.5823698481081	0.009422489619293482	0.0015685323051974791	1.425470496587072	1.281906446392842	-0.9313562445254818	1.11199261115989	5.651467009609315	8.94115611995528	0.8883491775517515	0.9658813972380175
ID198126	198126	0	0.9606605172157288	34.32211531557062	67.48553604475654	0.0	46.0	46	1.3304779016127088	1		21122.318027210913	21135.0	14264.0	29556.0	1.2419923E7	2566.2664445209357	-0.980954767500149	-847.876368489513	-0.004648385460505816	0.005215289222378646	1.4176216734980427	1.2639019984839386	-1.003593401677864	1.1216230967262433	5.561157612483541	9.147896473218845	0.8350886591069648	0.9693454846727424
ID220654	220654	0	0.986588716506958	34.66535484326528	68.06012022994548	0.0	296.0	296	1.3321825504881377	1		21353.517123287667	21408.0	13812.0	29922.0	1.2470454E7	2655.630711629575	-0.9810013020443293	-830.3811391026421	-0.001532261703031514	3.906053371306481E-4	1.4610276313567239	1.2512229145359128	-1.1150234224963371	1.1676797270761534	5.575416990977057	9.424416276766681	0.788820696779694	0.9614754098360657
ID208877	208877	0	0.9804965853691101	34.763506359369444	67.96119530003568	0.0	172.0	172	1.3418013219730525	1		21261.951178451156	21311.0	14102.0	30044.0	1.2629599E7	2596.0536848345982	-0.9810160598385352	-846.4653868531049	-0.020027517627313102	0.004136644240836123	1.4273680003659541	1.2891057430148145	1.9447930247836114	1.107254395615202	5.656220135773824	8.999754611144029	0.8775559828882548	0.9666937449228256
ID219629	219629	0	0.9820612072944641	34.6491912784939	67.96236851594425	0.0	285.0	285	1.3513516298403556	1		21321.613598673317	21352.0	14161.0	29837.0	1.2856933E7	2563.637032712672	-0.9810382028826832	-860.5972459090602	-0.005503602633465599	-0.006671049241804755	1.450876133356549	1.269130963332033	-1.0993308609972676	1.1432044251346245	5.737023280570601	9.245306877585586	0.8434392627423358	0.9726027397260275
ID196594	196594	0	0.9422690272331238	35.09029924238125	67.7203875092295	0.0	28.0	28	1.323065710783094	1		21142.76165803111	21137.0	14516.0	29549.0	1.2241659E7	2538.435125767744	-0.9809917129301081	-859.7021193872496	-0.00375370049031006	0.003446465563608696	1.4599604960645494	1.2204762332929076	-0.9898475565146069	1.1962219797803855	5.49936697234481	9.154424560546119	0.8246325339773349	0.9569892473118278
ID215539	215539	0	0.9704423546791077	34.74687608390251	67.67328451670953	0.0	242.0	242	1.3372834595780672	1		21315.342327150098	21355.0	14301.0	29754.0	1.2639998E7	2542.891323464691	-0.9810456158666033	-867.7088580940207	7.71033734293853E-4	-0.003323007719916419	1.4258650088386944	1.2774139971534868	1.9604255208852992	1.116212137972503	5.618195126457719	8.802514420160355	0.9111569502777658	0.9784768211920531
ID218611	218611	0	0.9729582667350769	34.683462582058	67.9115749858356	0.0	274.0	274	1.3474273479980574	1		21312.657762938223	21348.0	14312.0	29843.0	1.2766282E7	2559.6882331458564	-0.981080834296832	-863.5417621576504	-0.008458119831786104	0.0035831786055438904	1.4660627950190073	1.253092306758873	-1.1757914074458482	1.1699559458720028	5.703751397418998	9.370790688562376	0.8162401952660326	0.9630818619582661
ID198642	198642	0	0.9568356275558472	34.86454452514437	67.75752313080547	0.0	52.0	52	1.3361516071030985	1		21145.09183673469	21128.0	14357.0	29743.0	1.2433314E7	2521.872115313936	-0.9810460752866932	-867.9740980189537	0.0062854142888190655	-5.516774849253478E-4	1.428802433205112	1.274143513721202	-0.9502057594775474	1.1213826525963473	5.608688874128679	8.91055432503482	0.887690902105175	0.9695973705834013
ID208370	208370	0	0.9810953736305237	34.824394248864046	67.97030798389542	0.0	166.0	166	1.3293402546311675	1		21284.17728055079	21281.0	13937.0	29826.0	1.2366107E7	2628.9097729628315	-0.9810687195820441	-839.1326563287221	-0.005048055125032829	0.009851776093530825	1.4163435813402108	1.2617563630617592	-1.1611919545990104	1.1225174865798437	5.551651360154474	8.94216897686924	0.8724615659157244	0.9749582637729545
ID196085	196085	0	0.9504337310791016	35.05980980365852	67.76224862888365	0.0	22.0	22	1.3412374214135954	1		21124.723905723906	21099.0	14457.0	29401.0	1.2548086E7	2506.6062303032713	-0.9809698091766887	-868.8552322497023	0.0017481217197332416	0.002059082258728928	1.44384666202296	1.2822771340131487	-1.0161097734585525	1.1260020347583883	5.65146700960932	8.895026371695502	0.8975870554226619	0.9714052287581701
ID213498	213498	0	0.9765607118606567	34.76499672210452	67.79608603972957	0.0	221.0	221	1.3253508000690815	1		21321.422413793123	21349.0	14067.0	29877.0	1.2366425E7	2604.932192258956	-0.9810186506746578	-846.0575968121739	0.006556922979332494	-0.0026263980494251236	1.41128737985063	1.2774275305526563	-1.231394716769071	1.104788605299638	5.518379477002883	9.204706700434924	0.8184676462413283	0.9571310799670228
ID203263	203263	0	0.9610016345977783	34.884349812053784	67.91431177068257	0.0	107.0	107	1.3406732836719553	1		21291.51932773109	21309.0	14350.0	29991.0	1.2668454E7	2554.0736598907433	-0.9809173903284549	-857.0336962221996	-0.004445144433126708	0.006467011975137234	1.4234148997143092	1.2752796673389655	-1.1610997070305495	1.1161590168566295	5.646713883444793	9.270087671571886	0.8257298105787576	0.9588377723970941
ID209407	209407	0	0.982164740562439	34.81748522960882	67.87463606421966	0.0	178.0	178	1.337283459578066	1		21290.29642248724	21307.0	14153.0	30044.0	1.2497404E7	2597.042824862168	-0.9810572778469706	-849.1502999061983	0.002433466490613396	2.880276740389426E-4	1.4341447451658338	1.2768699774481376	-1.059345779019677	1.1231721087467452	5.618195126457709	8.845123070289674	0.9023996592630096	0.9712407559572714
ID195583	195583	0	0.9377644062042236	35.022359286005546	67.81921131378061	0.0	16.0	16	1.3367176531387006	1		21102.83220338983	21057.0	14542.0	29616.0	1.2450671E7	2519.9477264325733	-0.9810230040851865	-865.8266250262541	-0.008038513542564518	0.012178294584008327	1.4338615423571917	1.277895273537632	2.1471744348354456	1.1220493353792553	5.61344200029319	9.03716940090994	0.8637225483390825	0.9784589892294943
ID200707	200707	2	1.0	38.63628203669876	34.92804267458972	0.0	77.0	77	1.4887903566220477	1		22180.931600547203	22113.0	12626.0	31776.0	1.6214261E7	3192.215080254271	-0.9810042831829863	-717.6833160146739	0.008004262179726537	0.0038377849250706207	1.5742963393328033	1.4256360244379485	-1.035903655560541	1.1042764859659489	6.963329831015707	10.298275602683418	0.8250833255299896	0.9619172685489163
ID202242	202242	2	1.0	38.67995722620176	34.677335796004954	0.0	95.0	95	1.4796159363492973	1		22238.00551724135	22218.0	13035.0	31708.0	1.6122554E7	3162.1846834657213	-0.9809333071758114	-723.6069171274081	0.01885467452644098	0.0162345419642021	1.534440735883901	1.474040772834998	-0.3285681783340591	1.0409757750002646	6.877773560054423	9.659066484385313	0.9263762803805277	0.97968855788761
ID215042	215042	2	1.0	45.66107702205281	30.92538325264474	0.0	237.0	237	1.4842102352883852	1		22456.33425034387	22498.0	13096.0	32060.0	1.6325755E7	3054.611119373817	-0.9809956104506078	-758.9725543188403	0.0017824653364662633	-0.002487693126901423	1.5969731426256022	1.4013140253915726	-0.6427943974423901	1.1396254613089711	6.9205516955350594	10.032311680648192	0.8640692474338155	0.9623265036351621
ID220161	220161	2	1.0	45.372900018208014	36.68357041239075	0.0	291.0	291	1.4688400222902016	1		22238.491596638676	22278.0	13959.0	29600.0	1.5878283E7	3050.555012258995	-0.9809894141216071	-752.3592767885945	0.007850789841111731	0.004604259763319955	1.5913206088560297	1.3827150076262953	-0.49318915660452617	1.1508666645542869	6.777957910599593	9.802063405297538	0.8864897465747225	0.9694085656016318
ID201216	201216	2	1.0	38.525883050416176	34.69598777059482	0.0	83.0	83	1.468840022290201	1		22272.379213483164	22268.0	13000.0	31294.0	1.5857934E7	3183.651274822642	-0.9810128278257598	-722.912135143347	0.01906902502359135	0.006119228690376176	1.5392635162218895	1.4280178299250077	-0.5270562486796062	1.0779021689825286	6.7779579105995875	9.928518841339175	0.8640518473562442	0.9602693602693602
ID194566	194566	2	1.0	41.90871070456256	38.206953586709076	0.0	4.0	4	1.4877737703945164	1		21805.769863013666	21788.0	13727.0	32301.0	1.5918212E7	3010.708160213584	-0.9810362709098311	-749.3661684679994	0.019533393386879244	0.011538432619686855	1.62669752299982	1.4182400036091893	-0.6534420629540032	1.146983246037441	6.9538235786866744	10.259952581430339	0.8301237228670227	0.9688741721854301
ID200198	200198	2	1.0	38.68292258568337	34.91577623185672	0.0	71.0	71	1.4616119431652372	1		22170.7829787234	22170.0	12877.0	31551.0	1.5630402E7	3209.180961823841	-0.9810200488213112	-714.1667251198559	-0.012754909220540057	0.005489982503943027	1.5212337161222618	1.4307265898376718	-0.7985668275780071	1.0632595542205299	6.711414144296371	10.037299429633544	0.8371246737882252	0.9664613278576321
ID205830	205830	2	1.0	49.69806529853742	26.272340389413255	0.0	137.0	137	1.5164794471522645	1		22780.832232496672	22819.0	13797.0	32280.0	1.724509E7	3212.954320023485	-0.9810252802017742	-733.1618492252521	-0.004887849596080388	0.008511080904441413	1.6689203093344593	1.404330613717167	-0.7822715100303544	1.1884098324374925	7.22475177006408	10.287936346457096	0.857780673613198	0.9737347853939785
ID204811	204811	2	0.996822714805603	46.08874881060144	30.87583683082027	0.0	125.0	125	1.4877737703945149	1		22435.53961748634	22494.0	14152.0	31172.0	1.6422815E7	3153.711747511179	-0.9809973888847994	-734.5123293556451	-7.908006484137948E-4	-0.004913970448790051	1.5792285038388774	1.4110276486881963	-1.0727595776147818	1.119204506947156	6.953823578686659	10.209209379112567	0.8383962183214129	0.9644034278180622
ID206859	206859	2	0.9887159466743469	43.25354637504703	28.188252390738196	0.0	149.0	149	1.4616119431652366	1		22589.27027027028	22664.0	14218.0	30956.0	1.5880257E7	3001.5019000817997	-0.9809803856218875	-776.3404073617814	-7.961469431239207E-4	-0.009407617576524786	1.5568107870242571	1.3931290165915236	2.22079924068184	1.117492183770031	6.7114141442963655	9.964439945860816	0.8494114573627521	0.9651401230348597
ID219147	219147	2	1.0	45.70737167058119	33.78553985301409	0.0	280.0	280	1.484210235288386	1		22303.456671251704	22278.0	12763.0	31051.0	1.6214613E7	3071.77678781179	-0.9810202849369277	-750.5866185313257	0.00562396432144056	9.808547386229206E-4	1.647635153480634	1.3593548431042648	2.5188295854465417	1.2120714189078425	6.920551695535065	9.940759705791864	0.8800582719345634	0.9784946236559141
ID207373	207373	2	0.9893010854721069	43.301632260354275	28.209425575143072	0.0	155.0	155	1.4585032293802416	1		22591.528409090923	22622.0	14174.0	30474.0	1.5904436E7	2984.4622217584842	-0.9809174640996445	-778.2262973933157	0.0027582364292447065	0.012256974425824851	1.5602776107884704	1.365258414129686	-0.866555867924812	1.1428441638890054	6.68289538730927	9.899023098410504	0.8570178185185696	0.9649965682910087
ID213005	213005	2	1.0	47.310486967083435	30.795634874278864	0.0	216.0	216	1.4729544281711606	1		22493.3435326843	22529.0	13290.0	31755.0	1.6172714E7	3095.479954358879	-0.9809541972162277	-748.5235395919162	-0.004920241054689389	0.00610505290325555	1.6056977712148053	1.361933116321077	-0.7119909758672149	1.178984306918241	6.815982919915709	9.70294656884927	0.9097688814859055	0.9781718963165076
ID218124	218124	2	1.0	45.55548594885813	31.337016521202738	0.0	269.0	269	1.4755201058309078	1		22486.873435326866	22576.0	13097.0	32004.0	1.6168062E7	2983.9425947477876	-0.9810784642648865	-781.4765806579582	0.005853938627502606	4.1041866340835165E-4	1.6172370516906989	1.3812619615694945	-0.579370782599868	1.1708402147360024	6.839748550738293	10.05446663720176	0.850221191356142	0.9716407832545574
ID211475	211475	2	0.9868342876434326	43.448922829697985	28.748876000123687	0.0	200.0	200	1.4491370753798962	1		22583.056115107924	22663.0	14010.0	29738.0	1.5695224E7	2902.471858891873	-0.9809910027445087	-803.0646476173555	-0.006259889085153942	3.2736890010764974E-4	1.5712797866662678	1.3535226225396024	-0.8359291881567177	1.160881806111293	6.59733911634799	9.883668551282902	0.848676792723451	0.9592259847961301
ID199698	199698	2	1.0	38.08803939280655	34.97749478232466	0.0	65.0	65	1.4796159363492973	1		22166.583679114796	22144.0	12857.0	31185.0	1.602644E7	3262.006495440858	-0.9809811904764592	-701.0052816613892	-0.0020843542060574073	0.009496445791014305	1.544628992763294	1.472330231033605	-0.9368428079630838	1.04910499031113	6.877773560054421	9.979231877675335	0.8678876516266539	0.9665998663994656
ID204306	204306	2	0.9968474507331848	44.674676525279764	32.16349779967781	0.0	119.0	119	1.4683249109216368	1		22360.15427769985	22423.0	13890.0	30282.0	1.594279E7	3115.245112506627	-0.9810899978270997	-744.7831411330038	-0.0026497478907040305	-0.0069639702027972285	1.5698350074446115	1.3982305794942145	2.3776393594090997	1.1227297060063384	6.773204784435067	9.728057787883618	0.8993977296078571	0.9746922024623801
ID205328	205328	2	1.0	47.456610091510115	27.20891208977664	0.0	131.0	131	1.5044596054638935	1		22761.336884154473	22661.0	12220.0	34968.0	1.7093764E7	3601.8142901910437	-0.9809252491949597	-649.9552948417621	3.0362179561633993E-5	-0.0014606989388546605	1.6363030292028133	1.398802678496639	-0.9051936124745824	1.1697883156482283	7.110676742115693	10.000646512839069	0.8934384649812092	0.9796987557301903
ID209936	209936	2	1.0	46.17979543371668	29.597944135168667	0.0	184.0	184	1.4724407561666406	1		22580.235048678733	22589.0	12616.0	30695.0	1.6235189E7	3161.0128236715714	-0.9809691445720035	-736.4262042191763	3.4115220638998383E-4	0.006334104234400432	1.588415974208626	1.3818515972943086	2.348000243596825	1.1494837631759982	6.811229793751198	9.654222143337416	0.9183343328507193	0.9794941900205058
ID216592	216592	2	1.0	45.56248480578071	31.26864995229298	0.0	253.0	253	1.4780813299522713	1		22446.238888888867	22558.0	13022.0	31821.0	1.6161292E7	2999.856232742254	-0.9809786083097258	-771.7744251074594	0.0022173231068016662	0.003482487974468527	1.6087300456521376	1.368017732668839	2.5987485390680716	1.1759570122776828	6.863514181560874	9.693347184084598	0.9179285194868692	0.9823129251700676
ID199189	199189	2	1.0	38.45573113246308	34.92431946546854	0.0	59.0	59	1.477057373244718	1		22073.461964038695	22019.0	13506.0	31684.0	1.5959113E7	3080.032702029871	-0.9810394574744469	-741.6189796446257	-0.010325465648592122	0.008079785887615194	1.561019800201751	1.4192963430995322	-0.6495743066398582	1.0998547327985893	6.854007929231841	10.07455030145145	0.8486001951964274	0.9606928714190536
ID207899	207899	2	1.0	43.316779331375365	28.25307275069518	0.0	161.0	161	1.4739812351471506	1		22625.979137691244	22598.0	13825.0	30541.0	1.6268079E7	2912.478698784482	-0.9809844368086204	-801.5443277271818	-0.0010851692608694296	0.004126024549891974	1.5923638341015125	1.3867079989883615	-0.8438354769034655	1.148305075951954	6.825489172244742	9.919459501177911	0.8717011697676345	0.9702702702702697
ID214555	214555	2	1.0	45.60223285900057	31.150094724977208	0.0	232.0	232	1.4708986638362462	1		22419.141258741256	22506.0	13703.0	31663.0	1.6029686E7	2940.8467860386054	-0.9810155997210511	-787.8718817114401	0.003350889743376893	-0.004357295087776931	1.5762201073309763	1.3911841696110885	-0.6905260659831609	1.1330060690466421	6.796970415257648	9.646031151945607	0.9179688057388891	0.9801233721727208
ID197662	197662	2	1.0	38.666471529485484	35.350554055150624	0.0	41.0	41	1.4826803840981615	1		22075.038461538476	22058.0	12675.0	31455.0	1.6070628E7	3141.7450939099763	-0.9809655000776001	-724.2237808847495	0.011318219023783093	-0.0010014965142397846	1.5567200886879142	1.4492461108903487	-1.0265560056701006	1.0741585414581782	6.906292317041512	10.439087375701957	0.7963972562387738	0.9578114700065921
ID197155	197155	2	1.0	38.680106089663816	35.418348933341946	0.0	35.0	35	1.4775694402988406	1		22041.922330097095	22037.0	13390.0	31740.0	1.5892226E7	3088.980963677019	-0.9809022772262559	-733.0074514296018	0.00936413196754782	-0.0029448957332469674	1.535843420437922	1.4413346973268604	2.1799107624670624	1.0655702823822533	6.858761055396353	10.434508327984332	0.791610520287617	0.9537343027098475
ID212513	212513	2	0.9968523383140564	44.37605287743117	29.75620211706098	0.0	211.0	211	1.4590218083226298	1		22556.199999999997	22526.0	13225.0	31026.0	1.5902121E7	2958.761984075277	-0.9809125670587875	-783.5535393330556	-0.00843067327352369	0.007636042012297373	1.6001748831909257	1.3591975862134795	-0.8291215271982958	1.1772937940897708	6.687648513473783	10.208072517438888	0.806484101515251	0.9526066350710899
ID217643	217643	2	0.9968199729919434	45.49003423826926	31.112610656326112	0.0	264.0	264	1.4755201058309078	1		22464.182197496517	22584.0	13871.0	31078.0	1.6151747E7	2895.8269757433845	-0.9810823217652537	-804.6103501944009	0.0016447973072742591	1.421010911693494E-4	1.5831046386025232	1.3727848664182192	-0.6288122531590363	1.1532066511871277	6.839748550738294	10.162971584011792	0.8321633361704641	0.9670698924731178
ID214057	214057	2	0.9958178400993347	45.588275406847124	31.513929868658877	0.0	227.0	227	1.4877737703945169	1		22407.66393442626	22460.0	13189.0	31728.0	1.640241E7	2981.4181775265497	-0.981019041990356	-776.8961905877289	-0.005080223332583929	0.004482578887061281	1.626376646370186	1.3781223674349357	-0.6920186021572862	1.180139503429815	6.953823578686678	9.693407178366078	0.9299950143946564	0.9825386165211549
ID198191	198191	2	1.0	38.49268573800374	35.301105045044764	0.0	47.0	47	1.4847198353841875	1		22064.135802469144	22042.0	13152.0	31504.0	1.6084755E7	3115.0863995822046	-0.9809092575805275	-727.8683514653035	-0.014099304552924028	-0.02967000255743816	1.552552985043901	1.468370341107763	1.9031995936405866	1.0573306621493248	6.925304821699575	9.94912592642548	0.8791822316336226	0.9693945442448432
ID208430	208430	2	1.0	43.27898835252303	28.29067966617289	0.0	167.0	167	1.4636807509142955	1		22611.906250000015	22671.0	14045.0	30300.0	1.5918782E7	2916.2693455668013	-0.9809858794614904	-800.0664377041891	4.792946503150541E-4	-0.0013935863768097202	1.560347275551654	1.3878939316754064	-0.7857412103965338	1.1242554203461854	6.7304266489544275	9.683523596760285	0.9019565757516851	0.9698630136986298
ID210989	210989	2	0.9918917417526245	43.46205667449151	28.68104562430135	0.0	195.0	195	1.4590218083226307	1		22568.702279202284	22639.0	14384.0	29971.0	1.5843229E7	2947.8061444575205	-0.9810229792050822	-791.5690591452974	-0.0044516706699061475	0.0020002418310100345	1.5640207406643065	1.3682549249329083	-0.8867801088693261	1.1430770042658516	6.687648513473791	9.839495066908837	0.8680358839232225	0.9703448275862072
ID216115	216115	2	1.0	45.67980989760976	31.29580778296023	0.0	248.0	248	1.4647140590210515	1		22435.15439093484	22514.0	13245.0	31697.0	1.5839219E7	2929.902000193789	-0.981067226722437	-793.5796047674027	-0.005069072505222739	0.0037074360879664043	1.58671696142272	1.3856356686183062	-0.5964863675262785	1.1451184444500646	6.73993290128346	10.00328577151011	0.8464086350778324	0.9672578444747607
ID208946	208946	2	0.9968128204345703	43.36905872840696	28.528248407500797	0.0	173.0	173	1.442859195714976	1		22655.957910014517	22699.0	12715.0	30784.0	1.5609955E7	2979.5746403589296	-0.9809331923194257	-782.3833502978482	-4.8560221011841905E-4	0.020972387460326748	1.5991631021147275	1.3198065402663508	2.260598747562784	1.211664780651867	6.540301602373797	9.721202528285133	0.8696963706527493	0.9690140845070423
ID198705	198705	2	1.0	38.49465822436822	35.39789819589234	0.0	53.0	53	1.4683249109216363	1		22088.02812939522	22079.0	13434.0	31394.0	1.5704588E7	3154.469102770604	-0.9810477139309995	-724.9185138661715	0.035450422378332715	0.015272087318080989	1.5412060373996113	1.4656455539248707	2.5229360309633915	1.0515544043185585	6.773204784435062	10.582707371000097	0.7599945813020661	0.9595959595959587
ID196151	196151	2	1.0	38.7650914691162	35.36721263661815	0.0	23.0	23	1.4693549530763224	1		22044.801120448166	22094.0	13458.0	30963.0	1.5739988E7	3071.0495672102747	-0.980962444220397	-739.7594927181993	0.009472059428544274	0.018590457786062525	1.5500872125406553	1.4380616480426067	-0.6424523155183759	1.0779003908841671	6.7827110367641	10.226175149983508	0.8150546425558182	0.9615902964959571
ID218678	218678	2	1.0	45.50753043262691	31.588942079872766	0.0	275.0	275	1.459540203012402	1		22352.32051282051	22363.0	12663.0	31711.0	1.5691329E7	3000.0919640884413	-0.9810561366821043	-771.6908509324982	0.006123321071147654	0.004280008265548946	1.6146268688605563	1.3329105510512267	-0.6377664606498012	1.2113542559830053	6.692401639638308	10.000880951748739	0.8408438379429223	0.9526387009472264
ID220726	220726	2	1.0	44.052432982629746	36.06615096982758	0.0	297.0	297	1.4811489527539565	1		22257.289073305645	22257.0	12525.0	33183.0	1.609202E7	3203.432694981953	-0.9810038959197243	-717.6172173969351	-0.007950659575594252	0.012166159979817147	1.697138891452883	1.3220928887422196	2.412113585539053	1.283675985177914	6.892032938547975	10.788985351740644	0.7440395158462224	0.9336767546683841
ID196661	196661	2	1.0	38.78752538420945	35.391297320303586	0.0	29.0	29	1.4831905098260019	1		22051.361760660282	22017.0	13310.0	31559.0	1.603134E7	3110.2055413500934	-0.9810158798894937	-732.7602183966305	0.0018096830067340771	-0.01581020891425446	1.5373054506451922	1.4607251847663385	-0.9118936918676863	1.052426196712083	6.911045443206026	10.096812670587301	0.851892932440417	0.959735973597359
ID195643	195643	2	1.0	38.95150200530781	35.44386153412789	0.0	17.0	17	1.4791045777937275	1		22035.461218836554	22021.0	13300.0	31104.0	1.5909603E7	3122.385025720029	-0.9809510550351032	-726.8454845409084	0.041090712841142595	0.0032083572822039588	1.5659149129438827	1.4462609366763057	-0.5009382521938229	1.0827333251097533	6.873020433889897	9.961936486434464	0.870301961017935	0.9639999999999996
ID202815	202815	2	1.0	38.721162021158534	34.72354781556549	0.0	102.0	102	1.4703842736600565	1		22255.823529411762	22219.0	13117.0	31652.0	1.5890658E7	3195.441052939586	-0.9809290646540287	-716.4872446685907	0.00506952006949466	0.002288499929863369	1.5342038806847178	1.4516105097883025	-0.573351540854294	1.05689774932014	6.792217289093139	9.731700028950952	0.9012473640319681	0.9727705922396188
ID203326	203326	2	1.0	39.0890592866796	34.72510719500203	0.0	108.0	108	1.4785930423892575	1		22239.224066390063	22236.0	13330.0	32384.0	1.6078959E7	3153.763617092251	-0.9809770850589284	-727.2810707321673	0.003557343214711854	7.65473140466931E-5	1.5853466102259306	1.3978394406117556	-0.8718367307385702	1.1341407061258149	6.868267307725393	10.065955129323363	0.8518185098987273	0.9789972899728994
ID215614	215614	2	1.0	47.747666550965775	32.39996314203259	0.0	243.0	243	1.4755201058309069	1		22439.93880389432	22558.0	12977.0	31488.0	1.6134316E7	3085.2109252163523	-0.9810159102547189	-751.7147567572075	0.00371621782841297	0.007023736840297675	1.5642410072184105	1.4040708648579732	-0.923955856278026	1.1140755401805444	6.839748550738285	9.977774388997512	0.8633415459330315	0.9709851551956816
ID219708	219708	2	1.0	45.41479051876076	35.4472019091087	0.0	286.0	286	1.4857385112058372	1		22303.163461538457	22346.0	13031.0	31137.0	1.6236703E7	3212.7201258989817	-0.9809327972746159	-714.2920892662177	0.0070872610213380885	0.014984308573723185	1.560476571480297	1.4427804785957	2.5613818783401014	1.0815758839481624	6.934811074028608	9.887679925540029	0.8913652503772649	0.9791946308724835
ID213570	213570	2	1.0	48.777811530837276	31.59303501492795	0.0	222.0	222	1.4989182989541787	1		22486.103494623632	22517.0	13118.0	31027.0	1.6729661E7	3294.662290082912	-0.9810389093352911	-706.2463451626118	0.0023938276197490497	-0.004997276874293287	1.5749789801529541	1.439604441456932	-0.9162084510142301	1.0940359273683666	7.058392354306022	9.947143966200233	0.896435099190107	0.9782608695652172
ID209472	209472	2	1.0	45.19066627504765	29.331525559639022	0.0	179.0	179	1.4729544281711617	1		22597.3245125348	22688.0	12169.0	30120.0	1.6224879E7	3185.704870536473	-0.9810003198472936	-732.4944485640965	-0.004218983344358848	-0.00870412021158481	1.5603009683994515	1.4389326716006916	-0.5281541900908794	1.084346056764246	6.815982919915719	9.69449975075332	0.9113549354892828	0.9821917808219178
ID212040	212040	2	1.0	43.38001858369213	28.838371367095878	0.0	206.0	206	1.4621294195288268	1		22596.278642149944	22642.0	13592.0	30804.0	1.5975569E7	2859.8487098466867	-0.9808886759979812	-811.0596646108058	0.0036978056124434373	0.011765589657615073	1.5879399859050913	1.3704825102233502	2.3787178173467782	1.1586722005276096	6.716167270460883	9.894328010197254	0.8621022143242948	0.961224489795918
ID201807	201807	2	1.0	38.55067279559371	34.57017652739209	0.0	90.0	90	1.466778491418422	1		22239.62447257386	22286.0	13118.0	31712.0	1.5812373E7	3185.8909490223027	-0.9809260667204003	-717.9968775213806	0.01064714408931434	-0.02766894548586124	1.521207203839507	1.4657512852169325	-0.35378551349669185	1.037834466994424	6.7589454059415255	9.768231460432803	0.8901371341504465	0.9786648313833448
ID203852	203852	2	1.0	42.456870972779384	34.0288783296117	0.0	114.0	114	1.5014396099017466	1		22281.861372812964	22237.0	13016.0	32358.0	1.6555423E7	3289.2819173749062	-0.9809188163670829	-696.4791509268969	-0.003823452392565972	-0.0035106281791659447	1.6164738066519702	1.4234946426190525	2.321313467224163	1.1355671867354977	7.0821579851286005	10.205078965064457	0.8545603440111568	0.9551282051282043
ID200787	200787	2	1.0	37.91057846954903	34.97929623127234	0.0	78.0	78	1.5014396099017473	1		22192.596514745306	22104.0	12914.0	32373.0	1.6555677E7	3252.8306969501814	-0.9809867126661175	-704.0160605931743	0.0025039415001925857	0.010887883864628453	1.5811863815953757	1.4492197383246717	-1.0667339231610458	1.09106047880859	7.082157985128607	9.889844328232584	0.9099060723568678	0.9776902887139108
ID210513	210513	2	0.9947812557220459	43.39250705652854	28.83906864420611	0.0	190.0	190	1.4739812351471515	1		22720.214783821484	22756.0	13894.0	30908.0	1.6290394E7	3024.121306638866	-0.9810063022643789	-776.0782196283774	-0.002524621176427892	-0.0014243464400703284	1.595481701951887	1.3854590252117358	-0.9176443155043872	1.151590680719016	6.82548917224475	9.735317818049273	0.9049891616603628	0.9775357385976858
ID217169	217169	2	0.9951314330101013	45.471659878187836	31.389977362221405	0.0	259.0	259	1.463680750914296	1		22419.07616361072	22504.0	13911.0	31468.0	1.5895125E7	2952.8812224613657	-0.9810945148888781	-787.997340665172	-0.0019525317942201384	-0.005466953348773437	1.577544721093546	1.3781175404119437	-0.6550233438409931	1.1447098486403344	6.730426648954432	9.708078587166698	0.8973996439984714	0.9738651994497942
ID195153	195153	2	1.0	39.57666573579814	35.589510254306255	0.0	11.0	11	1.4770573732447176	1		21976.77222222219	21971.0	13141.0	31420.0	1.5823276E7	3105.935393482966	-0.9810293803319594	-731.8161370453403	0.002978232405158176	-0.006083549874176956	1.5661857078766754	1.4259943542605147	-0.7871496918268177	1.098311296392797	6.8540079292318365	10.398882538739567	0.7964914556535234	0.9524438573315722
ID202327	202327	2	1.0	38.84953397984711	34.7080814523171	0.0	96.0	96	1.4480926521268283	1		22184.469653179174	22240.0	13418.0	31409.0	1.5351653E7	3092.529570399536	-0.9809935977653352	-740.5108778180652	-0.01905785930724591	0.003606266260115841	1.5529823699742809	1.386631858103967	2.323967765770903	1.1199673229041311	6.587832864018962	10.687637447393419	0.7247513124313236	0.9631688672689367
ID205911	205911	2	1.0	43.70657536819955	28.49576904943027	0.0	138.0	138	1.462646712812137	1		22618.892351274757	22625.0	13080.0	31170.0	1.5968938E7	2954.416625958978	-0.9809213535844388	-787.2564366778805	-0.0011890932966246565	0.0030812377889634203	1.644691408835744	1.3143906946781252	-0.8816472682306069	1.2512956881808301	6.720920396625405	10.472578216863505	0.7700721022092307	0.9483568075117378
ID206421	206421	2	1.0	43.40433608901051	28.301219514075537	0.0	144.0	144	1.4548680011511297	1		22606.604285714286	22620.0	14104.0	30377.0	1.5824623E7	2973.8283470553333	-0.9809923254462428	-784.668201768845	0.002881713831500788	0.010113845565665542	1.5750076568554188	1.379029219890384	-0.9536292824061564	1.1421133317107035	6.649623504157658	9.696687885785096	0.8887100406806085	0.9695079695079689
ID194645	194645	2	1.0	41.194219648062855	37.651320983969185	0.0	5.0	5	1.4908214494581775	1		21819.144217687055	21748.0	13854.0	33488.0	1.6037071E7	2936.437232808611	-0.9810227271279904	-768.2317513759637	-0.0018231823391933921	0.008941758750665954	1.647913767374099	1.3665578404253564	-0.7222020553517534	1.2058865849843334	6.9823423356737715	10.731610678435702	0.7618705460659809	0.9582517938682323
ID204891	204891	2	1.0	46.591240484153396	30.564736491136102	0.0	126.0	126	1.4953813218041008	1		22453.41271989172	22584.0	14029.0	30761.0	1.6593072E7	3171.2576795036503	-0.9810543199878041	-733.2695987881988	-0.007623145899886898	0.004655731969570599	1.6087555764552062	1.4061901605170124	-0.853643925658863	1.144052647803848	7.025120471154415	9.910882164141679	0.8987502309814266	0.979456593770709
ID220251	220251	2	0.9944637417793274	45.115881743664595	36.97029138560698	0.0	292.0	292	1.4750073273251252	1		22235.225626740965	22274.0	13282.0	30077.0	1.5964892E7	3106.5338093853425	-0.9810519710350627	-741.1795473056787	-7.131330998020164E-4	0.0101447461652106	1.582124572700628	1.3955244486175373	-0.638610136141804	1.1337132604648699	6.834995424573775	9.690003872303263	0.9147453089675806	0.9755766621438262
ID200282	200282	2	1.0	38.56123227899998	34.88240240845377	0.0	72.0	72	1.4801271182392588	1		22156.240997229914	22090.0	12702.0	31411.0	1.5996806E7	3195.0144350279124	-0.9810549190315807	-718.2077800993796	-0.0036559633955747348	-0.0028106242430606192	1.540130965624103	1.4290763738491084	-1.0203786720151136	1.0777107464703775	6.88252668621894	10.017455001936053	0.8618723882535911	0.9608493696084937
ID201308	201308	2	1.0	38.72704789570583	34.68530561163369	0.0	84.0	84	1.4714128741871537	1		22215.03631284916	22222.0	13405.0	31673.0	1.5905966E7	3091.139589587615	-0.9809672071504209	-740.8160356889723	7.122352575548448E-4	-0.008267179426914316	1.5663139079390698	1.3993566299500089	-0.7501567197638714	1.1193100274910088	6.80172354142217	9.97516093787029	0.8589917987115732	0.9655870445344129
ID215139	215139	2	1.0	45.73369985324928	31.118549979269773	0.0	238.0	238	1.47346792110228	1		22439.29329608939	22509.0	13167.0	31963.0	1.6066534E7	2990.3504148122147	-0.9810612734119329	-777.432060172017	0.018032815893413313	0.0031953597946865367	1.627241575052895	1.360308820294408	-0.617749377942657	1.1962295258077613	6.820736046080226	10.264302119643618	0.8135462621661823	0.963087248322147
ID206946	206946	2	0.9952269792556763	43.46395911913577	28.52912243367975	0.0	150.0	150	1.4672941456763693	1		22587.609001406487	22575.0	13688.0	30211.0	1.605979E7	2990.7135328608742	-0.9809879779726249	-779.4007465737949	0.011529269940571426	0.001146296641152693	1.5668078024343508	1.4052668549106837	-0.92655016741486	1.114953929895354	6.763698532106042	10.070443350024735	0.8381020921245202	0.9667119565217392
ID207462	207462	2	0.9908320903778076	43.223145143647315	28.127817520531597	0.0	156.0	156	1.4496590048314952	1		22588.291066282432	22628.0	14327.0	30450.0	1.5676274E7	2947.4285383620827	-0.9810066851180218	-791.6647090865259	-0.010887627061834998	0.005598643985706895	1.5609432998468762	1.3770583747096559	-0.8462746977930553	1.1335345897562195	6.6020922425125	9.851223860343453	0.8548916507997772	0.9665970772442581
ID219238	219238	2	1.0	45.66947306026447	34.23870967369444	0.0	281.0	281	1.4862475872910885	1		22312.907967032963	22383.0	12847.0	30490.0	1.6243797E7	3152.0353475109437	-0.9810266443928443	-732.0348331177955	0.010931633862182344	0.0021146734100422164	1.593953651016839	1.4156517167309408	-0.7015316255803241	1.1259504242312068	6.939564200193124	9.882345614204453	0.8929393980816419	0.9798657718120801
ID205413	205413	2	1.0	47.892853411665726	27.108723460168374	0.0	132.0	132	1.509980576698078	1		22749.047872340416	22687.0	12344.0	34954.0	1.7107284E7	3565.1354609928208	-0.9809222132374973	-656.1811697824833	-5.414605768716253E-4	0.0015585450817956778	1.6304595331823102	1.4114614316156397	-0.847335734202553	1.1551569859872066	7.1629611299253675	10.210085054912534	0.8634630119851531	0.9685089974293057
ID218213	218213	2	1.0	45.520689440550186	31.225369129816666	0.0	270.0	270	1.4780813299522715	1		22441.693055555552	22542.0	13417.0	31535.0	1.6158019E7	2993.1554588868853	-0.9809701568095757	-772.9954287264011	0.006506298592024623	-0.002066110397672964	1.6030599107123609	1.383194182386666	-0.590165991015481	1.1589550701741111	6.863514181560877	9.729866402464271	0.9110509075313252	0.9789830508474576
ID199785	199785	2	1.0	37.6141605906411	35.17061328275938	0.0	66.0	66	1.516978207056279	1		22141.530183727027	22022.0	13137.0	32213.0	1.6871846E7	3294.481734241072	-0.9809171117690807	-690.9374408476841	-0.010527443840157472	-0.001414562294169781	1.5902262845368955	1.471338919136776	-0.9003561622413632	1.0808021617955093	7.2295048962285975	10.50210915449779	0.8236929796761645	0.9596214511041015
ID204393	204393	2	1.0	45.626361649834145	32.266934087378694	0.0	120.0	120	1.4989182989541783	1		22361.96226415094	22396.0	13454.0	31400.0	1.6592576E7	3137.8595016802924	-0.9808049760022346	-728.2834032356436	0.005350742873734	0.006855338999869148	1.6922199920668788	1.362705430289331	2.524286045918298	1.2418090912777715	7.058392354306018	10.060512250543677	0.8763457228332469	0.9789057350032957
ID213097	213097	2	1.0	48.20844340553469	30.996231475610085	0.0	217.0	217	1.4842102352883861	1		22496.964187327856	22557.0	13499.0	31259.0	1.6332796E7	3250.0827662816837	-0.9810380428493675	-716.2459509051513	-0.0035561918076886137	0.010071098559142871	1.5843732477445094	1.4115095694175415	-1.0019854057015154	1.1224672379644582	6.920551695535066	9.994013474850263	0.8707043612833779	0.9661579296615795
ID199276	199276	2	1.0	38.3864232221417	34.90506073869073	0.0	60.0	60	1.4755201058309075	1		22084.99029126211	22123.0	13830.0	31056.0	1.5923278E7	3020.141602394948	-0.9809379491934922	-752.6131739726482	0.006999816935569003	-0.010565820512934697	1.5261259854104032	1.4407187061017592	-0.7438935300642449	1.059281023385707	6.839748550738291	9.996040889568858	0.8601891338997669	0.9599733155436952
ID197235	197235	2	1.0	38.79805336387237	35.36979947168898	0.0	36.0	36	1.4760327061957998	1		22075.135285913555	22108.0	12842.0	31181.0	1.5827872E7	3149.0126185672275	-0.9809656690612094	-722.5620719984403	0.0020636575751117464	0.002825067407519887	1.5675152150658296	1.3987101219919795	-0.8627793878595595	1.120686259732964	6.844501676902806	10.44198850886295	0.7888333737979466	0.9587217043941407
ID211571	211571	2	0.9951531291007996	43.4440913816459	28.867400406811836	0.0	201.0	201	1.4585032293802418	1		22572.85185185182	22611.0	13571.0	30268.0	1.5846142E7	2972.3198806703085	-0.9808630356939648	-778.495671183179	0.01514783677949645	0.0042099235847359705	1.5605559424895374	1.3826970939798957	-0.8077005991200275	1.1286318234731372	6.682895387309272	9.740675992694152	0.8851081339325806	0.9743589743589743
ID210033	210033	2	1.0	46.26325948404317	29.52828345760343	0.0	185.0	185	1.476545128605334	1		22584.6804979253	22595.0	13045.0	30958.0	1.6328724E7	3115.458305034527	-0.980963522619245	-747.116408262655	7.04381725436012E-5	4.274854004500146E-4	1.6180528243678767	1.356988514334156	-0.8376276661341318	1.1923850550509774	6.849254803067325	9.994378006105055	0.8616713327227727	0.9684139784946234
ID207984	207984	2	0.9886269569396973	43.295210735418486	28.237863835183123	0.0	162.0	162	1.473981235147151	1		22617.413649025057	22653.0	14087.0	30701.0	1.6239303E7	2873.5196963155313	-0.9809513093840942	-810.6643621873274	-5.034984894539688E-4	-0.009524065106076013	1.598953757398777	1.3775412531050226	-0.8608153273649912	1.1607302168226785	6.825489172244746	10.502894865388734	0.7775451373067966	0.9637583892617445
ID216693	216693	2	0.99681556224823	45.52866259480411	31.259974881977847	0.0	254.0	254	1.4683249109216374	1		22429.04500703237	22538.0	14346.0	31140.0	1.5947051E7	2966.561419271399	-0.9810242517724262	-781.7506804492532	-0.023045352911421235	0.004034386234107739	1.6074776584053152	1.3784660274640692	2.4339414585422063	1.1661351287434722	6.773204784435071	9.86913163773976	0.8738687055768344	0.9726962457337879
ID197752	197752	2	1.0	38.58547916048862	35.34000690293195	0.0	42.0	42	1.484719835384187	1		22101.33104395604	22083.0	13178.0	30922.0	1.6089769E7	3068.460390955762	-0.9809020445926422	-739.8891668107201	0.03276305364106277	0.010847070864729467	1.5384789372324112	1.4879421596116067	-0.90516546580984	1.0339642084165395	6.925304821699572	9.941550124860887	0.8805226760936238	0.9719813208805865
ID198783	198783	2	1.0	38.47665683522401	35.413581511332175	0.0	54.0	54	1.4867564890650469	1		22080.06839945282	22082.0	13487.0	31538.0	1.614053E7	3086.205074148291	-0.9808989551562962	-734.8061404518929	0.005307530173563163	-0.007050836899635058	1.542486622186974	1.4593288268865683	-0.7745799462603175	1.0569835898313749	6.944317326357637	10.433892326580253	0.8015797195476055	0.9662698412698405
ID214654	214654	2	0.9968048334121704	45.683781369458615	30.863980584961066	0.0	233.0	233	1.4837004601624817	1		22445.096153846167	22542.0	13767.0	31832.0	1.634003E7	3023.3303342277013	-0.9809977787560298	-766.5306378963978	-0.0037875043312581157	-0.012413288507428242	1.6052930818876991	1.4024057641465761	-0.620362481199248	1.1446709097524201	6.915798569370542	9.786741852230051	0.9073522772924317	0.9784801613987893
ID198275	198275	2	1.0	38.51648756140704	35.343503979439205	0.0	48.0	48	1.4698697034697887	1		22060.02100840338	22086.0	13363.0	31501.0	1.5750855E7	3121.8576649269153	-0.9809127232496389	-726.2885813191422	-0.012342790277628562	-0.0033436239104584556	1.5715920212659467	1.4289621527515493	2.346601467816846	1.0998136082469052	6.787464162928611	10.148279978178826	0.8281948639528584	0.9596774193548387
ID208517	208517	2	0.9968363046646118	43.2805728306068	28.34460296934092	0.0	168.0	168	1.4512236669219443	1		22715.366762177648	22736.0	14081.0	30929.0	1.5855326E7	2964.328671658037	-0.9808449163458001	-784.76511082093	-0.0012746378336168317	-0.001607278315051597	1.5668615720580539	1.3659977922515982	-0.8446557117657761	1.1470454644552304	6.616351621006048	9.812813742347942	0.8634582240712912	0.9659958362248438
ID214149	214149	2	1.0	45.587525088017074	31.397377959653294	0.0	228.0	228	1.4605764404187722	1		22408.405099150143	22469.0	13544.0	31708.0	1.5820334E7	3025.6514726986434	-0.9810071893115783	-765.076731079891	-0.0012208433576893591	0.003113676965334795	1.5989836748748962	1.3537306641373936	-0.7031340908875282	1.1811682465609061	6.701907891967336	10.368038562967861	0.7834569023866964	0.9637730690362271
ID209033	209033	2	1.0	43.500306093738836	28.711312627010702	0.0	174.0	174	1.4750073273251258	1		22624.337500000016	22633.0	12634.0	31131.0	1.6289523E7	3078.072400213518	-0.9809290914166859	-756.1244226528098	-0.0043564879581676616	0.0043499566332918255	1.6527838589104182	1.3485637785376519	-0.7206114472341583	1.2255882036982002	6.8349954245737825	9.832415358711298	0.8884390911337718	0.9735951252538926
ID212616	212616	2	0.9908910393714905	45.19787917804481	29.966505029592643	0.0	212.0	212	1.4923429549905458	1		22491.86005434781	22511.0	13748.0	31372.0	1.6554009E7	3061.781195740911	-0.98093597765755	-755.9748402756546	0.017078851462361988	0.004270182614070873	1.5887283813637445	1.4275455026760686	-0.5416718903971856	1.1129091005404195	6.99660171416732	10.187867999893298	0.8470916434667858	0.9690585911784068
ID196239	196239	2	1.0	38.89058658545098	35.3038153854293	0.0	24.0	24	1.4724407561666406	1		22050.180806675922	22065.0	13557.0	31219.0	1.585408E7	3108.9843710818336	-0.9809731704434368	-731.3315569186827	0.019852716926762583	-0.0011322576272225322	1.545938253024407	1.4531882808131382	-0.7089645306389297	1.0638251584023029	6.8112297937512	9.907793652339581	0.871929739050912	0.9643337819650067
ID196750	196750	2	1.0	38.66403654823921	35.34305757987016	0.0	30.0	30	1.479104577793728	1		22063.66850828732	22050.0	13055.0	31996.0	1.5974096E7	3188.7708229986	-0.9809649163398796	-713.1536304459509	-6.07059802192194E-4	0.012334891678438657	1.5412039519933238	1.433823772654717	-0.9671282556706006	1.0748907790389004	6.8730204338899	9.894411406961723	0.8822213642149656	0.964643095396931
ID203406	203406	2	1.0	39.75224083221694	34.92683750046309	0.0	109.0	109	1.5044596054638937	1		22223.574496644327	22113.0	13737.0	32482.0	1.6556563E7	3119.946991751294	-0.9810168468118939	-736.2152457270882	-0.00835877194199377	0.008597073666790186	1.6558696405757727	1.3946172418362994	2.4224468635189593	1.1873291042892034	7.110676742115695	10.281515837162575	0.845291500354577	0.9651612903225806
ID217742	217742	2	0.9952552318572998	45.46854665624691	31.18705813796282	0.0	265.0	265	1.4739812351471515	1		22424.009735744075	22543.0	13714.0	31446.0	1.6122863E7	2937.6736264533665	-0.9810368192858641	-789.794032653918	0.0029624436730433874	0.004913032182885125	1.590074172955224	1.3840659430085445	-0.5751038762474865	1.1488427852641756	6.825489172244752	9.956914084319008	0.8651554075034572	0.9683074848280518
ID195730	195730	2	1.0	38.904859006127154	35.43330734411306	0.0	18.0	18	1.4631638232093465	1		22045.932011331435	22140.0	13583.0	30547.0	1.5564428E7	2980.535532044926	-0.9809521928411292	-761.8456858365738	-0.008940472771669577	0.002711424591208023	1.5314414793944984	1.417406844298187	-0.9949091565486237	1.0804530015888094	6.725673522789913	9.734599123743106	0.8918863198026165	0.9711736444749488
ID216209	216209	2	0.9941466450691223	45.68654542590607	31.16898319231226	0.0	249.0	249	1.4585032293802416	1		22438.410511363658	22587.0	13945.0	30381.0	1.5796641E7	2861.976904408686	-0.9809938747673705	-809.335647063868	0.007660521155352308	0.001814335062697817	1.537932271132482	1.3959310358152894	-0.5585768233966509	1.101725107955822	6.682895387309269	9.829171765870067	0.8692419509740277	0.9676531314521676
ID202896	202896	2	1.0	38.512832202186054	34.67372123849694	0.0	103.0	103	1.4755201058309082	1		22258.999999999975	22235.0	13158.0	31803.0	1.6048739E7	3171.3417446107997	-0.9810103521363687	-725.185780426207	0.012102124668888424	0.016873675523200467	1.5415616970681592	1.453842887115026	-0.49097485391709167	1.0603358249578128	6.839748550738297	9.76583312361307	0.9012212061603866	0.9696765498652291
ID211088	211088	2	0.9968385696411133	43.57189737485973	28.8904752033584	0.0	196.0	196	1.4522658384508202	1		22611.035919540234	22681.0	12984.0	30529.0	1.5737281E7	2973.7200194543566	-0.9809063225973148	-781.2469451751647	0.01273520432513097	0.002096551072029981	1.5941641805760898	1.3411848992916384	-0.8066364988733662	1.1886237172951062	6.625857873335084	10.03433766652168	0.826941061207273	0.9574175824175823
ID218774	218774	2	1.0	45.51751544667763	31.591438722786563	0.0	276.0	276	1.4517448462050142	1		22396.035919540216	22431.0	12633.0	31537.0	1.5587641E7	3003.5655746625307	-0.981020969237731	-770.8471902970617	0.010454070252503835	0.0013123263177435523	1.6010065769079345	1.3306027207912363	-0.6999849766217364	1.203219076506851	6.621104747170571	9.791020144150878	0.867929469172272	0.9687065368567457
ID209563	209563	2	1.0	45.19956519603788	29.37838783180727	0.0	180.0	180	1.459540203012402	1		22613.261055634815	22760.0	12393.0	29766.0	1.5851896E7	3201.5382979407227	-0.9810173417456532	-730.0525901345693	-0.0058082863817164165	4.364300187919436E-4	1.5385363843986006	1.4091666439079775	-0.4117317067186622	1.0918058492584297	6.692401639638308	9.779986991602271	0.8792559313623188	0.9750692520775627
ID219803	219803	2	1.0	45.48786247117019	35.85476361352001	0.0	287.0	287	1.4882821503069772	1		22319.213406292754	22357.0	13675.0	31125.0	1.6315345E7	3158.4376692535434	-0.9809920507022906	-729.4017367501732	0.004835088888973906	0.006184798143211821	1.5943877334922971	1.406373712246667	-0.5480510872556698	1.1336870986768373	6.9585767048511915	10.034591493179784	0.8684221431963527	0.9669749009247028
ID215711	215711	2	1.0	47.873574357664275	31.998836111638802	0.0	244.0	244	1.486247587291089	1		22446.422919508856	22511.0	12922.0	30692.0	1.6453228E7	3083.6705239259463	-0.9810487682403525	-753.6371899899624	0.009162667047305164	-9.53205582772503E-4	1.5674904502965767	1.4306825699482741	-0.6991794902805268	1.095624202895859	6.939564200193128	9.803653213124802	0.9073319019888817	0.9765886287625419
ID220830	220830	2	1.0	44.16870110092487	35.754069726754956	0.0	298.0	298	1.4693549530763228	1		22215.40308988766	22185.0	12760.0	31990.0	1.5817367E7	3015.3057389684345	-0.9810928023231639	-764.6025883615902	0.0016984942284998983	0.00394324689079015	1.6511964536442452	1.321645172436117	-0.6387379911131282	1.2493492868442777	6.782711036764105	10.451774705403631	0.7802487829989347	0.9545150501672242
ID203939	203939	2	1.0	43.14814835894998	33.822942105650505	0.0	115.0	115	1.4999273319186417	1		22331.30013458949	22221.0	12565.0	32679.0	1.6592156E7	3259.1345257962544	-0.9809293684084267	-704.8786848832157	-0.0020651367246344796	-0.005069549760893713	1.6745881018787858	1.3699725012852826	2.4439850982185916	1.2223516167716642	7.067898606635048	10.222721682352253	0.84989857377702	0.9612152553329028
ID195232	195232	2	1.0	39.375810945985556	35.47521352938696	0.0	12.0	12	1.4913287904459642	1		21986.950953678454	21928.0	13297.0	31418.0	1.6138422E7	3081.3362452439706	-0.980932434389581	-734.1752774185319	0.007155883324121842	0.01814627818665077	1.550037878631707	1.4554735884291392	-0.6779538877826462	1.0649714917222435	6.987095461838278	10.790521787475967	0.7540873387177983	0.9658344283837059
ID212135	212135	2	1.0	43.75613874205108	29.308110368668967	0.0	207.0	207	1.4407604903194324	1		22600.269286754025	22642.0	12763.0	30726.0	1.5526385E7	3047.1792933855777	-0.9808825631426091	-761.0846289299005	0.0037266062773391737	0.01133727597679606	1.6255965310481533	1.325400077586318	-0.757960160130806	1.226494972000094	6.521289097715737	10.079598329863957	0.8065974890891077	0.9547668754349342
ID201892	201892	2	1.0	38.497070615472694	34.60284942713349	0.0	91.0	91	1.4729544281711613	1		22216.647140864716	22226.0	12996.0	31190.0	1.5929336E7	3185.7923274765026	-0.9810395314252277	-721.6531187898001	2.9296588480757515E-4	-0.011501994823582039	1.529477319973719	1.4377869747257406	-0.7471253145485212	1.063771856929966	6.815982919915715	10.520669035730435	0.7738408295884027	0.9559999999999996
ID213668	213668	2	0.9968243837356567	47.278053467569364	32.075493505460855	0.0	223.0	223	1.4877737703945164	1		22401.7019230769	22384.0	13000.0	30531.0	1.6308439E7	3069.7937311842797	-0.9810812282843755	-756.8570215265574	-0.0015544334521440807	-8.496461243464268E-6	1.6112968402422405	1.392891267777723	2.409036150647788	1.1568001591487977	6.953823578686673	9.75035661419726	0.9191629961505258	0.9812206572769951
ID205995	205995	2	0.9952382445335388	43.30598181269664	28.163851626789853	0.0	139.0	139	1.468840022290201	1		22606.667601683006	22624.0	13885.0	31028.0	1.6118554E7	3021.798209020842	-0.9809307328100435	-769.671529777134	-0.0070001465989438	0.014309258849282106	1.5857114928094556	1.3788314538499	-0.9380504001314652	1.150040121569548	6.777957910599587	9.916195251382923	0.8662008242700138	0.9727148703956341
ID206506	206506	2	0.995438277721405	43.3340504595103	28.220657884296887	0.0	145.0	145	1.467294145676369	1		22566.664796633937	22611.0	13876.0	30544.0	1.6090032E7	2977.9147922114744	-0.9809182428907398	-779.111392259673	-0.0039046748549059537	-0.0015959273338122637	1.535339474388121	1.4168489877519255	-0.9340630211749626	1.0836295806119756	6.763698532106039	9.918669251864179	0.8639473746019769	0.969346049046321
ID200872	200872	2	0.9968283772468567	36.93526634889466	35.22106681458088	0.0	79.0	79	1.4963927397904155	1		22193.83197831977	22233.0	13610.0	32910.0	1.6379048E7	3197.7785609362213	-0.9809075256060057	-713.1481380251166	0.0019068830413850348	-5.454296603112804E-4	1.5922305824312408	1.435701329150443	-0.9161561402029526	1.1090263344489775	7.03462672348344	10.117851426340433	0.863523827980636	0.9622886866059812
ID200367	200367	2	1.0	38.66008220064928	34.89081413328006	0.0	73.0	73	1.4657466386762799	1		22161.144662921357	22144.0	12759.0	31199.0	1.5778735E7	3175.3358355004584	-0.9809793531940297	-719.8915987229348	7.634005642523884E-4	-0.013883296062155862	1.53216991269289	1.4246209071464158	2.081550718299769	1.075493069775243	6.749439153612492	9.954348529085001	0.8559568375416686	0.9562289562289557
ID217262	217262	2	0.9954356551170349	45.48216799305869	31.109455136797838	0.0	260.0	260	1.4724407561666406	1		22438.84712482469	22567.0	13924.0	31251.0	1.5998898E7	2990.916458497081	-0.9810201921524156	-775.5546176588241	-0.003676874585903455	-0.006236145432765192	1.6128384307799315	1.3772810970865592	2.4053161314731626	1.1710306880648111	6.8112297937512	9.763085212204729	0.897968778338324	0.9754935330156564
ID202412	202412	2	1.0	38.30141148034481	34.613612958293224	0.0	97.0	97	1.4816596057437024	1		22207.595041322307	22225.0	13222.0	31212.0	1.6122714E7	3095.680711715232	-0.980985076910858	-740.1899626168943	0.0030896190087459406	0.0014111009849700918	1.5232340765208243	1.4546607824609887	-0.5031108285703934	1.0471404020006805	6.896786064712481	9.862078203084714	0.8910862341098184	0.968624833110814
ID194739	194739	2	0.9957801699638367	40.28859487968112	37.37906425186487	0.0	6.0	6	1.474494370492599	1		21905.65738161562	21880.0	13857.0	32738.0	1.5728262E7	2976.628795643058	-0.980980564847653	-759.1444056877019	-0.007403417225084264	0.010436025210416994	1.6631271708508995	1.345940928288933	2.3920636150337637	1.2356613398815346	6.830242298409265	10.284733221771397	0.8114465394668507	0.9676767676767681
ID194225	194225	2	0.9968297481536865	42.89212338232865	41.99146391222054	0.0	0.0	0	1.4744943704925977	1		21606.153203342627	21630.0	12746.0	31576.0	1.5513218E7	2950.521372537647	-0.9810746070352059	-759.216802792517	0.007133983056888614	-0.005884705464808974	1.6332267719630038	1.359125066900497	-1.1384530146319474	1.201675115659223	6.830242298409252	9.873302802498332	0.8804831744644792	0.974898236092266
ID201392	201392	2	1.0	38.61059316990849	34.68071803668827	0.0	85.0	85	1.4739812351471508	1		22209.154811715493	22200.0	13216.0	31656.0	1.5923964E7	3122.022575292615	-0.9810350525186715	-735.9678934035404	-0.007222875274391386	0.005637378095036879	1.5304180255937943	1.456059744377901	-0.622648722076729	1.0510681525967622	6.825489172244745	10.128806082912146	0.8360401468532904	0.9611780455153945
ID220343	220343	2	1.0	45.05432713986745	37.164169818245874	0.0	293.0	293	1.4999273319186417	1		22201.12264150945	22241.0	13937.0	29776.0	1.6473233E7	3066.797971835359	-0.9809355291517389	-744.9643212743532	-0.015521472334888889	4.264859589604412E-5	1.6187984641354098	1.4083139820622907	-0.5613579347763629	1.1494584906164833	7.06789860663505	10.12727409944766	0.8659943242172448	0.9649578195976638
ID199862	199862	2	1.0	38.08895921135181	34.99936792378595	0.0	67.0	67	1.4708986638362465	1		22177.906293706303	22204.0	13804.0	30538.0	1.5857203E7	2986.128895832087	-0.981003358107093	-767.071148114563	0.0037663533463101564	0.0023212304731916183	1.5157531575167171	1.433192601995215	-1.1763052828155034	1.0576060436026293	6.79697041525765	9.90141881284097	0.8712251061409495	0.9701492537313433
ID204981	204981	2	1.0	47.55649215247638	29.66152034521753	0.0	127.0	127	1.4968981925120728	1		22621.020297699593	22624.0	12234.0	31317.0	1.6716934E7	3466.7381099375966	-0.9810170412238539	-674.4252123390258	0.015914361444351557	0.016142035025059787	1.5925274474456956	1.4544020453609154	-0.35428865795304004	1.0949705774447696	7.039379849647956	10.382898564977745	0.8205537644483807	0.9743421052631577
ID210613	210613	2	1.0	43.39245294127345	28.72528284845594	0.0	191.0	191	1.4719269049012402	1		22600.179166666672	22647.0	14025.0	31250.0	1.6272129E7	2998.5747736217445	-0.9809099943931004	-774.5511414811205	0.0014839272460189525	-0.0018550257224075816	1.5968787376095075	1.3719745647759363	-0.8698495357618539	1.1639273632381817	6.806476667586685	9.932487605783257	0.8669941368910992	0.9701897018970189
ID207028	207028	2	0.9968092441558838	43.3247455102205	28.412110723310775	0.0	151.0	151	1.470384273660056	1		22615.44880785412	22640.0	13759.0	30461.0	1.6124815E7	3037.382206154856	-0.9809873885082661	-768.3470221591216	-6.452754406046763E-4	0.004918057338324787	1.5779995031392093	1.385181394930065	-0.9940704717628316	1.13920061943864	6.792217289093135	9.722297046544618	0.9029915014737375	0.9801097393689985
ID204474	204474	2	1.0	45.7523845491717	31.611187223839273	0.0	121.0	121	1.667583111883933	1		22391.52448313384	22440.0	14293.0	30887.0	2.0577811E7	2774.094208722219	-0.9809100334721482	-829.5001379204081	0.39843684460922363	0.11195331032993197	2.5670811550613033	1.2242985904976353	0.4302723596727579	2.096777023992058	8.73624589038011	20.08791101328528	0.27206029304770185	0.6192722371967647
ID205497	205497	2	1.0	48.31322960258233	26.426757623243272	0.0	133.0	133	1.4974034746167637	1		22749.975708501996	22807.0	13929.0	32405.0	1.6857732E7	3225.9511602933962	-0.9809341299482375	-725.6653086479	4.1537708174047054E-4	-0.0060678889538272945	1.6406654332854453	1.3881712713322298	2.162747733499666	1.1818897762600262	7.044132975812479	10.071650041815644	0.8726420888027742	0.9711664482306683
ID215231	215231	2	1.0	46.478759247308496	31.793839182591803	0.0	239.0	239	1.4590218083226307	1		22423.850640113793	22464.0	12811.0	31244.0	1.5763967E7	3147.979020960318	-0.9810801448987593	-738.7458238214858	0.014556269041385846	0.007448906418002885	1.608219853101335	1.3281607707869196	-0.791633270989399	1.2108623357008832	6.68764851347379	9.894934538522937	0.8583362467597595	0.9723565998617831
ID219331	219331	2	0.9968307614326477	45.4189338902944	34.69560438738608	0.0	282.0	282	1.4852292606300534	1		22302.360768175593	22350.0	13592.0	30151.0	1.6258421E7	3141.801454465723	-0.9810307061908646	-734.2323810110039	-0.010822944592095403	0.0030887245326114035	1.6079034107809997	1.3946021601047567	-0.6059836883780855	1.1529477414979916	6.930057947864098	9.724571211414933	0.9208858679343299	0.9778672032193159
ID199362	199362	2	1.0	38.40294679867455	34.915574665507464	0.0	61.0	61	1.4770573732447172	1		22129.07894736842	22041.0	12776.0	31649.0	1.5977195E7	3225.5070670835344	-0.9808902959133301	-704.3066873633144	-0.007829946512363855	0.002274029207493737	1.5448966813319776	1.424639744973448	-0.941271408944639	1.0844121728197123	6.854007929231835	10.326102160239317	0.8077586767082103	0.9568679495686786
ID207552	207552	2	0.9903729557991028	43.22605928664022	28.217126585608003	0.0	157.0	157	1.4569463850695605	1		22620.600284495	22678.0	13749.0	30840.0	1.5902282E7	3031.5147367709083	-0.9809276925171533	-767.5526810336781	-8.941233396564182E-5	-0.005764105027712619	1.5389999119248008	1.4098767513385217	-0.8900423691854982	1.0915847150920752	6.668636008815722	9.746679736968401	0.8821318142537827	0.9797486033519549
ID208071	208071	2	0.9949333667755127	43.26503522954461	28.22465134484399	0.0	163.0	163	1.46574663867628	1		22621.235211267613	22628.0	13568.0	30714.0	1.6061077E7	3007.005752608337	-0.9809475816408869	-774.6539571692019	0.002942641250835922	-0.001302812782456096	1.5755567231194412	1.3814155854067076	-0.8814102608874275	1.140537822045475	6.749439153612494	9.969517685467087	0.8533540506268148	0.9614082599864594
ID218309	218309	2	0.9968277215957642	45.53065663757523	31.285824503890964	0.0	271.0	271	1.4631638232093467	1		22436.497167138798	22547.0	13810.0	31569.0	1.5840167E7	2990.2724396135773	-0.9810880261205291	-778.4763233287539	-0.003733973585967449	-0.0022693337620812233	1.5950452824490284	1.353580695847836	-0.5768813314939442	1.1783895022601127	6.725673522789915	9.658947700755819	0.9059120092279377	0.9819569743233865
ID197316	197316	2	1.0	38.66317635226176	35.41411863381016	0.0	37.0	37	1.4801271182392577	1		22082.41828254845	22039.0	12855.0	30908.0	1.5943506E7	3124.9498658233524	-0.9809795251649299	-728.9070683498256	-0.005037468632424459	-0.0031973818358385048	1.5701184350853177	1.4319899476450035	-0.7495092552773077	1.096459118073751	6.882526686218929	10.216451749488975	0.828624159535539	0.9576719576719578
ID197835	197835	2	1.0	38.697968676076094	35.314736468913075	0.0	43.0	43	1.4698697034697892	1		22054.29032258064	22023.0	13813.0	31610.0	1.5724709E7	3087.1468680606104	-0.9809709115547051	-736.5528880825946	-0.011702698032067468	0.004620597771187062	1.5396013315872599	1.4268939950024244	-0.6725411295595396	1.0789878834584652	6.787464162928617	10.520745773994824	0.7705917603420448	0.940711462450593
ID213194	213194	2	1.0	48.53873391209678	31.08226567198447	0.0	218.0	218	1.493862910864062	1		22493.69199457261	22548.0	13723.0	30739.0	1.6577851E7	3241.444939786395	-0.9810526473647491	-718.6143193597815	0.012098351688791328	-0.005211851890703566	1.5779266570692132	1.4388513646847583	-0.9220625982565488	1.096657164039265	7.01086109266087	9.931066964213208	0.8932836927864213	0.9774685222001327
ID198863	198863	2	1.0	38.4588174289753	35.4641062607295	0.0	55.0	55	1.4734679211022794	1		22086.272980501377	22094.0	13181.0	31174.0	1.5857944E7	3108.9398715349644	-0.9809567804222846	-731.8963932312643	0.020947696112510364	0.006617180146376437	1.5416202053503023	1.4617671962585692	-0.4271105659791951	1.0546277199927039	6.82073604608022	10.069498029185056	0.8453284093253742	0.9579439252336441
ID211667	211667	2	1.0	43.42443298803259	28.78041960706225	0.0	202.0	202	1.4678096187805114	1		22611.697054698456	22626.0	13364.0	31045.0	1.612214E7	2923.52234849337	-0.9809206297204605	-795.2919152206078	0.0025524070440020984	3.215373142569587E-4	1.6138613432704316	1.3506982765445759	2.3315134579990024	1.1948348282483137	6.768451658270557	9.867988196359725	0.8734578509787864	0.9773507206588884
ID208594	208594	2	0.9951222538948059	43.233112797851575	28.207892005359504	0.0	169.0	169	1.4517448462050135	1		22638.41750358681	22692.0	13969.0	31112.0	1.5778977E7	3018.987845513766	-0.9809555032535964	-772.4929119995128	0.006835142063827212	-0.001613406208177147	1.5600867436873438	1.3763397608539312	-0.8866620505427367	1.1335040867521036	6.6211047471705635	9.725488750439235	0.8796652800201131	0.9734451432564638
ID216786	216786	2	0.9958459734916687	45.4951836482129	31.32764369170224	0.0	255.0	255	1.4755201058309082	1		22415.156944444436	22527.0	13665.0	31807.0	1.6138913E7	2994.1011131940077	-0.9810814465564678	-776.4660178801003	0.009733122746233749	-0.008881722034324817	1.6200324746472246	1.3765509407814516	2.5457741435970473	1.1768779684444888	6.839748550738297	9.768045237806973	0.9008130633982876	0.9782460910944935
ID198358	198358	2	1.0	38.404754363983976	35.30496685891944	0.0	49.0	49	1.490313935758548	1		22067.08412483038	22050.0	13285.0	31653.0	1.6263441E7	3106.978542151788	-0.980863676367229	-728.0929689847214	9.389933977869107E-4	0.004919188495143802	1.5302520839058984	1.4685319300957551	-0.9621249327726809	1.0420284724800766	6.977589209509245	10.59645001107202	0.78089829461189	0.9551073519843845
ID214751	214751	2	1.0	45.65412596300066	31.231901974056	0.0	234.0	234	1.4574655179508385	1		22453.11731044346	22567.0	12710.0	31559.0	1.5694729E7	2992.014714556251	-0.981045181671393	-776.8055125402635	0.00493665513236436	0.0036954594264507717	1.6039763987799363	1.3468862385552909	-0.6727220655567399	1.1908774125574315	6.673389134980241	10.16126256465654	0.8121962253574359	0.9512195121951219
ID196830	196830	2	1.0	38.812323969385474	35.37547093129121	0.0	31.0	31	1.4821700827978639	1		22047.782068965527	22046.0	13619.0	31322.0	1.5984642E7	3061.0121325543428	-0.9810171300613814	-744.4654904041456	0.018004078182703942	-0.018063713919012965	1.5664432599385094	1.4464886970255386	2.284267425084909	1.0829281024868271	6.901539190876993	10.18960282702348	0.8352977468538467	0.9584158415841576
ID209118	209118	2	0.9968079924583435	43.768988041897465	28.66965449173902	0.0	175.0	175	1.4703842736600568	1		22637.95524475525	22623.0	12977.0	30882.0	1.6186138E7	3095.7390945316333	-0.9808266717610504	-748.1653674661409	-0.007659058626192301	-0.0025282593371337824	1.593487528334204	1.373883980498157	-0.69112580000038	1.1598414065184899	6.7922172890931405	9.933877092394562	0.8649357943434771	0.9609952925353061
ID196322	196322	2	1.0	38.82623928166175	35.29835714385656	0.0	25.0	25	1.4831905098260023	1		22046.134430727026	22051.0	13425.0	31547.0	1.6071632E7	3101.9294909891787	-0.98094536315751	-731.7701125244345	0.01684308343873498	0.0012248302359438212	1.5430655381766105	1.4565078680258203	2.3736193640227876	1.0594282200947613	6.91104544320603	10.268916047605297	0.8235773724408956	0.9667553191489361
ID203491	203491	2	1.0	40.26134656410353	34.798154331930256	0.0	110.0	110	1.4791045777937286	1		22192.875346260378	22156.0	13717.0	32322.0	1.6023256E7	3151.858503934257	-0.9810100351629505	-727.4885232696101	-0.01758571236191409	-0.013315191044989733	1.6401692029769839	1.3908964448621737	2.221675533618235	1.179217337879896	6.873020433889908	10.03445754751556	0.8577677212509343	0.9627163781624499
ID210144	210144	2	1.0	46.15572620106127	29.4945740899439	0.0	186.0	186	1.4688400222902003	1		22598.53576437589	22666.0	12950.0	30898.0	1.6112756E7	3144.1803265774247	-0.980990765948982	-741.8278808006521	-0.0013627203244085924	0.006260882712335937	1.6130588832939332	1.3460914006278282	-0.8655507311256238	1.1983279014646324	6.77795791059958	10.728695384810104	0.7399713449629133	0.9525718102872408
ID214247	214247	2	1.0	45.57536495798294	31.448493435774328	0.0	229.0	229	1.4760327061958005	1		22416.67732962446	22459.0	13262.0	32221.0	1.6117591E7	3015.7586329989367	-0.9810414953101746	-769.2862204206367	0.010332372363655645	0.005149151089120335	1.609247879818994	1.3825863393761597	-0.5991017337749527	1.1639402429978492	6.844501676902811	9.627521605655154	0.9279459794340477	0.983606557377049
ID195812	195812	2	1.0	38.67601895417778	35.44970614563954	0.0	19.0	19	1.4770573732447172	1		22059.753824756604	22072.0	13344.0	31003.0	1.5860963E7	3083.9875232838035	-0.9809343081353477	-736.04674991425	0.005847264056541756	-0.00548941258824534	1.5294137699157182	1.4390495948446937	-0.8202278262521794	1.0627943438466252	6.854007929231834	10.783773564132296	0.7406498623392775	0.9468154957321079
ID202981	202981	2	1.0	38.694777467383005	34.71373152515951	0.0	104.0	104	1.470898663836247	1		22273.255230125484	22230.0	13289.0	31652.0	1.5969924E7	3152.2045217240843	-0.9810576517366206	-731.9139319703198	-0.018742436973374806	0.013199546461772316	1.5574343545543208	1.4227101845247145	-0.8637720260508629	1.0946954421884691	6.796970415257653	9.871022198191739	0.8765990315148748	0.9629629629629629
ID219887	219887	2	1.0	45.68935969251043	36.278090621541104	0.0	288.0	288	1.4887903566220482	1		22309.476125511577	22328.0	14383.0	30770.0	1.6352846E7	3082.817482804394	-0.9809644550621113	-745.8637696001441	0.004893866544793122	0.004566610418182003	1.6303569650280467	1.3692946354305902	-0.6857448925854912	1.1906546062786278	6.9633298310157095	10.249604866453526	0.8329378249222404	0.9562663185378589
ID195308	195308	2	1.0	39.079383785092276	35.41501411090488	0.0	13.0	13	1.4590218083226303	1		22033.37163120567	22090.0	13943.0	31057.0	1.5533527E7	3046.0722913791287	-0.9809626605693105	-745.4473454932582	-0.0031467156306293426	0.006412275644437996	1.5138245384840854	1.4244736219611298	-0.986681235186894	1.0627255676380603	6.687648513473787	10.254455587030016	0.7992048056941985	0.9513184584178499
ID217836	217836	2	0.9968132972717285	45.51922465551441	31.136157187334543	0.0	266.0	266	1.467294145676369	1		22450.659634317857	22605.0	13974.0	31083.0	1.5962419E7	2996.1484998717615	-0.9809947377809025	-773.5503347518927	-0.0057020905288468005	-4.999729974202658E-4	1.5837110035001027	1.3784462930424495	-0.5932582598580987	1.1489101980205565	6.76369853210604	9.63991738561016	0.9146342963542123	0.9780068728522332
ID211187	211187	2	0.9937252402305603	43.456987289533934	28.63344586969009	0.0	197.0	197	1.4626467128121368	1		22602.64356435644	22661.0	13612.0	31318.0	1.5980069E7	2956.859153095381	-0.9809275840675236	-786.3028181035805	-0.006913643913202091	-0.004632279026216523	1.590379857176556	1.3599845114760116	2.275774917512647	1.1694102717761783	6.720920396625401	10.058626788540105	0.8347592237256817	0.9645293315143246
ID216307	216307	2	0.9904929399490356	45.70302746039836	31.056114523697392	0.0	250.0	250	1.4647140590210508	1		22415.52112676054	22541.0	14363.0	30920.0	1.591502E7	2942.3172428653975	-0.9810278110583438	-787.8675563988062	-0.00415088803110134	0.009889146699211048	1.5940311000636262	1.3602926446757002	-0.5789223164087887	1.1718295370505736	6.739932901283454	9.944763614533056	0.8563997031032402	0.9752407152682255
ID209650	209650	2	1.0	45.24943145597732	29.347457948996492	0.0	181.0	181	1.4678096187805119	1		22587.792134831456	22703.0	13194.0	30032.0	1.6082508E7	3113.2775388787836	-0.9810009808633846	-749.2455999454204	-0.011838583720887056	0.005031202119837429	1.548709463938998	1.420870358617425	2.6536150970698342	1.0899723923060558	6.768451658270561	9.974545977883947	0.8548952860069353	0.9641164522681118
ID212721	212721	2	0.9919707179069519	45.57515903123347	29.614608800203776	0.0	213.0	213	1.481148952753956	1		22537.76827586208	22607.0	14206.0	31142.0	1.6339882E7	3131.6663099968023	-0.9809334150546002	-740.5118981599473	-0.0047219310370209	-0.005323006774435327	1.5684922527765557	1.4225114587248417	-0.9833201221599507	1.1026218756666981	6.89203293854797	9.935480375088574	0.8773633095280947	0.9817197020988492
ID220918	220918	2	1.0	44.07519604669386	35.67749897481038	0.0	299.0	299	1.4501807464373142	1		22200.368876080676	22175.0	12713.0	31446.0	1.5407056E7	3038.1634446256076	-0.9809752966297153	-753.5624148728996	-0.013657127954833918	-3.886937558895254E-4	1.6232420336207114	1.3013552831068012	-0.6849437908729555	1.247347326815665	6.606845368677018	10.45208883333176	0.7599724031480142	0.9514031485284055
ID201978	201978	2	1.0	38.57871639836633	34.67201208704258	0.0	92.0	92	1.4734679211022812	1		22211.3533519553	22237.0	13501.0	31073.0	1.5903329E7	3056.662931428058	-0.9809125284097973	-746.8602478293941	0.004647415211470874	-0.0033100637668540345	1.5576882293414445	1.4079566340123635	2.6826987043004507	1.1063467380400624	6.820736046080237	10.117115701429283	0.837389813971256	0.9534883720930234
ID218872	218872	2	1.0	45.570627512225144	31.886506537675167	0.0	277.0	277	1.4683249109216374	1		22378.692847124836	22387.0	12730.0	31468.0	1.5956008E7	3023.9538017521627	-0.9810733428427305	-767.2150604007414	-0.0090319311932532	0.0035009665636512263	1.6335222532397502	1.3407562608533752	-0.7219279288657361	1.2183588478639906	6.773204784435073	9.96037211745761	0.8579321498733586	0.9700476514635802
ID215805	215805	2	1.0	48.0008943098619	31.89217332827902	0.0	245.0	245	1.482170082797864	1		22461.750692520774	22516.0	13289.0	31106.0	1.6217384E7	3117.860245294542	-0.9810297101243391	-745.1181573864882	0.006461586255979101	0.003311557972569154	1.594092006132892	1.4074991593897033	-0.6991345659120015	1.1325704853877825	6.901539190876996	9.727388444358892	0.9165650747781356	0.974496644295302
ID206595	206595	2	0.9904378652572632	43.23712868248731	28.03454073695681	0.0	146.0	146	1.4522658384508196	1		22560.49784172662	22559.0	14226.0	31069.0	1.5679546E7	2933.285945924347	-0.9810291640899285	-795.4625240647831	0.004059214211902012	-0.008678295393460248	1.5703303541258717	1.3621558879504645	-0.8726282672780653	1.152827196958075	6.625857873335078	10.496556606169658	0.755715405487255	0.9495912806539506
ID200449	200449	2	1.0	38.85491223179406	34.9508265580127	0.0	74.0	74	1.4719269049012407	1		22123.398044692745	22104.0	12834.0	31160.0	1.5840353E7	3137.7343002939124	-0.981003789337411	-728.2313504857084	0.0013441941930263637	-0.010195201316904556	1.5351051924401253	1.4574715845718471	-1.1010516241963286	1.053265949532103	6.806476667586689	9.795757174446276	0.8913662828517964	0.975476839237057
ID200961	200961	2	1.0	38.15804440713133	34.76435376636894	0.0	80.0	80	1.466778491418421	1		22239.604781997175	22272.0	12856.0	31255.0	1.5812359E7	3153.737765394977	-0.980923284333458	-725.2085555353235	0.016828564928090584	-0.0013511443896705075	1.5116733267942355	1.4537849278174388	2.3540904590947083	1.0398190941927732	6.758945405941517	10.245443580329086	0.8091467058174248	0.9556451612903226
ID201473	201473	2	1.0	38.59100507413802	34.64552262132964	0.0	86.0	86	1.4770573732447183	1		22211.812760055487	22199.0	13220.0	31774.0	1.6014717E7	3173.244404768172	-0.9809300530119393	-720.1103137013207	0.0028155669252111545	-0.004813711744250157	1.5192054143115388	1.453723896679615	-0.6032371680109072	1.0450439851621667	6.854007929231844	9.858713219637373	0.8861637884223521	0.9703903095558546
ID204033	204033	2	1.0	43.82325639363906	33.44598068633272	0.0	116.0	116	1.4877737703945173	1		22290.804109589048	22257.0	13342.0	32477.0	1.6272287E7	3118.0754218042734	-0.980968832023036	-736.9853949799912	0.011414530731106846	-8.178275704347161E-4	1.6422383340806614	1.363728916437379	-0.7420924581650468	1.204226378341279	6.953823578686682	10.467434154126376	0.7975410707329343	0.9499999999999998
ID194310	194310	2	0.9956402778625488	42.84648333137464	42.035187793644575	0.0	1.0	1	1.45694638506956	1		21662.85449358058	21711.0	12810.0	31549.0	1.5185661E7	2988.439725044862	-0.9811011611157492	-752.6270871292633	-0.0019062941737284867	0.01136934065252919	1.5675830474697026	1.370099764205284	2.047077979972617	1.1441378857392677	6.668636008815717	9.794241211044804	0.8735852368891187	0.968922651933702
ID194822	194822	2	1.0	40.23293188326601	37.03894829584404	0.0	7.0	7	1.4852292606300526	1		21921.370879120885	21865.0	13392.0	31939.0	1.5958758E7	3015.4647459262137	-0.9809511268112767	-748.7236125754034	-0.006231883323982869	-0.0042853698261727455	1.6462655394955468	1.3579849509701656	-0.7693617586863036	1.2122855546517133	6.93005794786409	10.096610818359126	0.8542706731158751	0.9655629139072843
ID212231	212231	2	0.9968357682228088	43.74827808643734	29.30218540769989	0.0	208.0	208	1.4708986638362473	1		22588.798882681564	22628.0	12596.0	30944.0	1.617358E7	3036.4854903196606	-0.9809248387946689	-765.1021794618583	0.001158494970888209	-6.685086883520005E-4	1.6192822595628087	1.3545088157552745	-0.7225096556215136	1.1954756150183463	6.7969704152576575	10.26906188464156	0.8099602420576436	0.9489051094890509
ID202501	202501	2	1.0	38.46024057710331	34.652457425137584	0.0	98.0	98	1.4631638232093467	1		22216.15611814346	22224.0	13160.0	31325.0	1.5795687E7	3137.2887001786835	-0.9809000014877582	-727.3372510470824	-0.0016413737525506782	6.832739123389179E-4	1.5050794186197545	1.4497579146715363	-0.48685874667994145	1.0381591322167412	6.725673522789915	9.723744524948918	0.8938786534403952	0.9665300546448087
ID199940	199940	2	1.0	38.47615542254927	34.934231229798144	0.0	68.0	68	1.4605764404187722	1		22180.941595441574	22165.0	13076.0	30951.0	1.5571021E7	3168.9974268379992	-0.9809858361699275	-722.2267880379238	0.004259958148115109	-0.005927245222460683	1.5148922068310413	1.440828077758115	-0.8083079209073601	1.0514038629703606	6.701907891967336	10.056546191532595	0.8327422763867692	0.9488559892328398
ID206084	206084	2	0.9936851263046265	43.470799350329685	28.342467657836018	0.0	140.0	140	1.4714128741871535	1		22671.115598885797	22634.0	13120.0	30488.0	1.6277861E7	2934.886065376948	-0.9809564570808301	-795.8177509820495	-0.01036839969775129	0.0020199294800020227	1.6345388494000472	1.3463877230266337	-0.8627761500955178	1.2140179395914719	6.801723541422168	10.561163880451957	0.7663113824760504	0.9514627659574467
ID205066	205066	2	1.0	46.37361697755993	28.482582031897216	0.0	128.0	128	1.5044596054638935	1		22658.664447403436	22637.0	12469.0	33018.0	1.7016657E7	3421.700982735683	-0.9809008276695033	-680.1940095031408	-0.010338237067054501	-0.013241460155057925	1.6012654348854023	1.4503923161702819	-1.0067773125691	1.1040222821322554	7.110676742115694	10.238182147455962	0.8524621323073474	0.9733246584255042
ID207113	207113	2	0.989471435546875	43.3482680670735	28.34330875199914	0.0	152.0	152	1.4610942835268417	1		22616.58948863636	22625.0	14065.0	30275.0	1.5922079E7	2967.8030900262875	-0.9809774522532609	-785.9815844670406	-0.012980748518360298	0.004194543931938544	1.5749723688353177	1.3730206859713763	-0.957523987629819	1.1470856811753465	6.70666101813185	10.211765088231619	0.8081920767847777	0.97109428768066
ID213769	213769	2	0.9968432784080505	47.74277630618837	32.50660765751065	0.0	224.0	224	1.4770573732447172	1		22418.21081830791	22541.0	13428.0	31443.0	1.616353E7	3109.835195694912	-0.9810520565901222	-746.489225533212	7.708401806557837E-4	-0.004047682165857156	1.579414888652726	1.3916565420454363	-0.7112246563659198	1.1349171587490439	6.854007929231834	9.899516678743437	0.8788737296052981	0.9769647696476967
ID205581	205581	2	1.0	48.0372018305031	27.25265874385604	0.0	134.0	134	1.4963927397904164	1		22751.338731443993	22719.0	12065.0	34876.0	1.6858742E7	3564.219913889353	-0.9809224517529798	-656.4241858116395	0.01860915646237652	0.014549542041001824	1.5930414250511193	1.442451765621949	-0.8910737942812372	1.1043984020943949	7.034626723483448	10.436594500635223	0.8115836734297738	0.9597924773022055
ID210707	210707	2	0.9968262314796448	43.50130142820015	28.70418791342611	0.0	192.0	192	1.4605764404187722	1		22584.558533145282	22632.0	13857.0	30624.0	1.6012452E7	2987.09985732928	-0.9808634244236303	-775.0615199955379	-0.009996205340933727	-0.003323177901936644	1.579436343815636	1.3681956745190915	2.34926472985955	1.1543936099423744	6.701907891967337	10.027458961552686	0.8375804507476154	0.9618008185538881
ID204561	204561	2	1.0	45.72064003150553	31.093832684166067	0.0	122.0	122	1.4852292606300532	1		22399.41241379309	22503.0	14158.0	31088.0	1.6239574E7	3164.3975973738775	-0.9810611351656622	-733.3608174921793	0.004939649747483718	0.0035046300617015747	1.592585987279091	1.4059624268717914	-1.003662661968827	1.1327372316929758	6.930057947864095	9.929358047918171	0.8832921835383896	0.9739478957915834
ID217360	217360	2	1.0	45.46582297748582	31.213295171787376	0.0	261.0	261	1.4755201058309082	1		22452.93314763229	22574.0	13432.0	31176.0	1.6121206E7	3016.5489644986183	-0.9809817665030409	-767.86250233851	0.0025806577583234497	0.005573302221639065	1.6031319840572897	1.3867326383116199	-0.5918911895875274	1.1560497963105139	6.839748550738296	9.840977287976212	0.8875105843350113	0.9755932203389828
ID220438	220438	2	1.0	45.04676992841715	37.68026936114131	0.0	294.0	294	1.5024469495721964	1		22208.834002677406	22225.0	13054.0	32439.0	1.6589999E7	3239.097065255258	-0.9809605462993587	-706.5271392823054	-0.007071739238324286	0.008768280074404536	1.6011080211026465	1.4344605720271015	-0.6100734253278859	1.1161742973806856	7.091664237457635	10.018749738445608	0.8878323646820512	0.9675745784695199
ID207643	207643	2	0.9968273043632507	43.21593926287997	28.14807901311217	0.0	158.0	158	1.4636807509142955	1		22622.566384180773	22649.0	13823.0	30619.0	1.6016777E7	2942.816219389715	-0.9809838399787242	-793.1361700257667	-0.0015031322654302896	0.0013456066605933101	1.566913736443905	1.3803290212279984	-0.8701555500447984	1.1351740870085547	6.730426648954428	9.958182293631227	0.8528886110974903	0.9672131147540984
ID215323	215323	2	1.0	47.25157951713219	32.146062412469064	0.0	240.0	240	1.4938629108640609	1		22444.910447761176	22488.0	13823.0	31119.0	1.6541899E7	3133.117743768553	-0.981084483014228	-743.1206808228234	-0.0021049247485960447	-0.009998347262529995	1.5886880014956555	1.4314940778008174	-1.1021964619975007	1.1098110890799722	7.0108610926608605	9.952717743185518	0.8894014864961476	0.9723137771918259
ID197401	197401	2	1.0	38.918490360735404	35.38233569026827	0.0	38.0	38	1.4938629108640606	1		22069.868563685657	22075.0	13365.0	31324.0	1.6287563E7	3053.6692638861673	-0.9809652713961575	-744.9286680527807	0.022382620129360615	0.005285474070141179	1.5518904851218926	1.4641561886002699	-0.5563865965649346	1.0599214053833264	7.01086109266086	9.993940244729327	0.8820795014380882	0.9703947368421049
ID199449	199449	2	1.0	38.42791235288497	34.966398058754855	0.0	62.0	62	1.4953813218040999	1		22133.78590785908	22037.0	12589.0	31658.0	1.6334734E7	3224.8981055655245	-0.9810256640210772	-709.7141855273929	-0.017312793106906317	-4.80806583178518E-4	1.5567996685819427	1.4652618628956044	2.048340512915792	1.062471977196925	7.025120471154406	10.667034627697657	0.7758472594286925	0.9529335912314637
ID219420	219420	2	1.0	45.25222285493845	35.260672264729315	0.0	283.0	283	1.5059673321881548	1		22279.62500000001	22278.0	12671.0	31793.0	1.6754278E7	3213.400960253513	-0.9809906015758639	-715.5985082964372	0.019610039023341953	0.011600673372016927	1.6150873528268308	1.4588963893967106	-0.6282878073894548	1.107061039128837	7.124936120609246	10.070708893577597	0.8828171357433219	0.9784595300261096
ID197920	197920	2	1.0	38.581637221080605	35.3258580489879	0.0	44.0	44	1.4816596057437026	1		22071.66804407715	22056.0	13464.0	31494.0	1.6024031E7	3134.0075802559163	-0.9809150437663745	-723.9446044151778	0.014062571589294613	0.0013437614684205686	1.5515449743482446	1.4243406883109255	-0.813241176611439	1.0893074859696426	6.896786064712483	10.95124989863382	0.7226520515625764	0.9477465708687138
ID198944	198944	2	1.0	38.513961458752206	35.45697359295783	0.0	56.0	56	1.4755201058309069	1		22083.117154811716	22051.0	13346.0	31130.0	1.5833595E7	3062.5685677329166	-0.9809798011085352	-743.7886765806655	0.008741275641624883	-0.0060999056472086	1.557830315213658	1.4217781855990894	-0.874633792472807	1.0956915297988208	6.839748550738285	10.93497911065043	0.718809957460922	0.9429882044560941
ID208678	208678	2	0.994633138179779	43.42340648215855	28.547337006562923	0.0	170.0	170	1.4652304398088274	1		22623.771186440663	22664.0	13555.0	30223.0	1.601763E7	2906.4572389178543	-0.9809417706317844	-801.2937149345884	0.007122813787317435	0.014401266157385843	1.6074811372860507	1.3573017221697454	2.2483427571972845	1.1843211505812983	6.74468602744798	9.965470393402951	0.8534458976214173	0.963340122199593
ID218405	218405	2	1.0	45.55060165287986	31.384064153103086	0.0	272.0	272	1.4688400222902016	1		22414.133053221278	22542.0	13780.0	31666.0	1.6003691E7	3004.21470565933	-0.9809834045820915	-769.750300610342	-0.012790550312843749	-1.554096562219443E-5	1.5947764786893788	1.3754775324226791	2.5136649722655418	1.1594347716319584	6.777957910599593	10.165125440950396	0.8242961036479763	0.9707283866575903
ID208164	208164	2	1.0	43.40196269496409	28.42367468533868	0.0	164.0	164	1.453307262635177	1		22648.292682926814	22625.0	12970.0	30382.0	1.578586E7	2999.219573846614	-0.9809362096418075	-777.121125769915	0.012215185658719537	0.0141797997481021	1.5817942556416595	1.352142865104334	2.202235946387748	1.1698425487898465	6.635364125664112	9.841254377429287	0.8609416319369939	0.9721448467966572
ID198443	198443	2	1.0	38.59179313627324	35.35264836362073	0.0	50.0	50	1.4852292606300528	1		21798.193989071046	21759.0	12918.0	31295.0	1.5956278E7	3090.5831506838276	-0.9809263638710213	-725.4591956325188	-0.01568247437026754	-0.0011582160837283828	1.557277443142633	1.4445647646202417	-0.8401956613385005	1.0780253549601302	6.930057947864091	10.42510397385094	0.8012830205747091	0.9630118890356667
ID211755	211755	2	1.0	43.406846226429415	28.64545805452309	0.0	203.0	203	1.4708986638362465	1		22603.421199442117	22614.0	13741.0	31078.0	1.6206653E7	2962.078494351693	-0.9809045315706388	-783.9782874669669	-0.002779326849153188	0.0018027488235369778	1.5787363056393728	1.3874320127085111	2.3305326270824747	1.1378837241598614	6.796970415257651	10.203743312467703	0.8203632442149922	0.962962962962963
ID213291	213291	2	1.0	48.886233216930506	31.321091182311886	0.0	219.0	219	1.524936180126496	1		22651.42187500002	22641.0	13142.0	31561.0	1.7396292E7	3312.3095318171145	-0.9810719386207388	-708.9070057835011	0.002281419108358216	-0.005222842681357051	1.6033631552217407	1.4658941313554517	-1.019136536319078	1.0937782756106522	7.305554914860848	10.095251112000872	0.9008009205278595	0.9752538071065993
ID196915	196915	2	1.0	38.90841282629426	35.40728015734965	0.0	32.0	32	1.4724407561666404	1		22049.41143654113	22066.0	13130.0	31402.0	1.5809428E7	3130.0314979643445	-0.9809003251024792	-723.5644024863425	0.004471730896363694	-0.004513444736377624	1.541835187793254	1.4062312431298216	-0.7848684837790676	1.0964307579752113	6.811229793751197	10.77444149458939	0.7373027640486031	0.9366013071895424
ID209203	209203	2	0.9968738555908203	44.19522999608888	29.1723747435327	0.0	176.0	176	1.473981235147151	1		22626.468055555553	22628.0	13409.0	30382.0	1.6291057E7	3153.4935390871447	-0.9809091080459352	-737.3222917294648	0.011708865086123904	0.0018383919275951701	1.5696699948790747	1.4120996955986274	-0.5176238624369603	1.1115858177518048	6.825489172244746	9.931160826352688	0.869648227529627	0.9689608636977057
ID216880	216880	2	1.0	45.49799409923439	31.382324776184525	0.0	256.0	256	1.4750073273251254	1		22403.892757660175	22520.0	13886.0	31624.0	1.6085995E7	2921.5486485624024	-0.9810652151510882	-794.6536110051723	0.0030101001878961747	0.004608626101917575	1.574150803246548	1.4012074554989389	-0.5524081102855971	1.1234245129576677	6.834995424573779	9.802477252495967	0.893874207265284	0.9716216216216216
ID203066	203066	2	1.0	38.94518359022874	34.83718308699865	0.0	105.0	105	1.4760327061958012	1		22232.112343966695	22190.0	13140.0	32620.0	1.6029353E7	3240.481936014932	-0.9809112424620989	-705.1039857989887	-0.01601245391111586	-0.027565519042348337	1.593628209305359	1.4073342837598133	2.2087068585256886	1.13237361421186	6.844501676902817	10.180171282984334	0.829930123059998	0.9638554216867469
ID195896	195896	2	1.0	38.68805654108899	35.374430009043586	0.0	20.0	20	1.4775694402988406	1		22041.718836565105	22065.0	13184.0	31538.0	1.5914121E7	3144.5775656626042	-0.9808700399256544	-718.8041040129514	0.005709375796921759	0.006507709548543885	1.5303496892090722	1.4524145382657647	2.5635162184371856	1.0536590270132966	6.858761055396354	10.140860395422918	0.8381194690694789	0.9639278557114227
ID196409	196409	2	1.0	38.70067438368963	35.360316831638784	0.0	26.0	26	1.4842102352883855	1		22050.644718792864	22072.0	13657.0	30913.0	1.607492E7	2968.339193435143	-0.9808998354325105	-763.0013627914432	0.007123161464852273	0.0067234606700309184	1.555077941971223	1.4431265428482898	-0.6791452637081367	1.0775755942385867	6.92055169553506	10.283250567294404	0.8224125797827125	0.9667994687914999
ID214846	214846	2	0.9951194524765015	45.665045358836224	30.883881722417804	0.0	235.0	235	1.4791045777937277	1		22457.71230982021	22521.0	14211.0	31056.0	1.6236926E7	2933.806721839164	-0.9810129148450765	-791.0072009630593	-0.00991176265599921	0.0021886392624428782	1.6022187919123703	1.3938146060205105	2.509078935243228	1.1495207361091415	6.8730204338898995	9.950278366068158	0.8723425127312623	0.9711215580926799
ID195389	195389	2	1.0	39.21132176767236	35.42518291101326	0.0	14.0	14	1.4842102352883852	1		22000.609589041105	22040.0	13667.0	31354.0	1.6060445E7	3037.1468484512643	-0.9809276672114172	-745.1300652911992	0.003266123092566815	0.004597232382721579	1.5434588160927747	1.4502704084624567	-0.7797374278794179	1.0642558843416754	6.920551695535058	9.877400660686241	0.8913848324551126	0.9629629629629618
ID203584	203584	2	1.0	41.10081643835941	35.001342006963135	0.0	111.0	111	1.497403474616763	1		22222.441891891896	22110.0	13015.0	32297.0	1.6444607E7	3237.753843633568	-0.980986846892646	-708.2506572898261	-0.02653163926310829	-0.009215642089973082	1.6417532146988394	1.4047644736447673	2.362722350353816	1.1687035410563786	7.044132975812472	10.1774474513566	0.8545936714985489	0.958602846054334
ID210244	210244	2	0.9968284964561462	45.78799739798825	29.33363828938739	0.0	187.0	187	1.4714128741871535	1		22597.058741258756	22618.0	13123.0	31293.0	1.6156897E7	3134.7737639527486	-0.9809949427591963	-744.1719452577014	0.001036935918816419	7.908087775591826E-4	1.6029273749830282	1.3585274521621602	-0.7677619837273734	1.179900614030209	6.801723541422167	9.998374851314871	0.8550076687152646	0.9662390276839972
ID214347	214347	2	0.995708167552948	45.61831658965362	31.278938951556743	0.0	230.0	230	1.4647140590210515	1		22442.77966101696	22551.0	13481.0	31772.0	1.5889488E7	3011.282337292509	-0.9809798356634424	-768.7780588994754	0.003056743486780313	-1.3600422953446192E-4	1.5992343715565889	1.3602952632989096	2.5493400842026652	1.1756523857020702	6.73993290128346	9.913090035964515	0.8618810570459894	0.9646258503401356
ID216399	216399	2	1.0	45.63608366059497	31.362378403294326	0.0	251.0	251	1.4683249109216374	1		22434.035014005585	22498.0	13061.0	31925.0	1.6017901E7	3015.7512481366334	-0.9809535899485913	-766.2618496941611	-0.006025331724189967	0.008388112257965534	1.6574008573314518	1.3319220641586416	2.592316868760319	1.2443677463804244	6.773204784435073	9.97575706932638	0.8552879261660961	0.9726962457337885
ID219981	219981	2	1.0	45.82030463941343	36.59568250800638	0.0	289.0	289	1.4750073273251256	1		22262.983310153013	22364.0	13805.0	30045.0	1.6007085E7	2977.489320605056	-0.9809571370718201	-770.3373120989223	0.001460445789152768	0.0016571076369948541	1.5794186762688973	1.3930034150341388	-0.6771619291929325	1.1338225443117023	6.83499542457378	9.787316436069304	0.8966456224848579	0.9742547425474252
ID217932	217932	2	1.0	45.47138548597459	31.14285493859473	0.0	267.0	267	1.4678096187805116	1		22446.605337078632	22578.0	13844.0	31707.0	1.5981983E7	2998.6590514815052	-0.9810184117324598	-773.7455899546526	-0.007481584609545638	-0.008413720183677077	1.6016503032497247	1.3756899103572604	2.495107117838487	1.1642524170536246	6.768451658270559	10.069431849147113	0.838859566468815	0.9673913043478262
ID202579	202579	2	1.0	38.45687025429479	34.62517790045588	0.0	99.0	99	1.4831905098260028	1		22197.84203296703	22226.0	13382.0	31658.0	1.6160029E7	3128.7759160606747	-0.9809614620538665	-731.1132325445492	-0.009155272754502817	0.00418554857578883	1.525969063964694	1.4624557582158864	-0.6707023752434171	1.0434292151348838	6.911045443206035	9.851807576083921	0.8947913381019377	0.973226238286479
ID212817	212817	2	0.9952208399772644	45.83186672551595	29.970262351913487	0.0	214.0	214	1.4760327061957998	1		22542.636995827528	22515.0	13162.0	31413.0	1.6208156E7	3087.015138082733	-0.981031104564004	-755.3299212025145	0.002519282036962894	-0.00835399402484219	1.5871025515815607	1.3949479609476574	-0.75513627367549	1.1377503648977436	6.844501676902806	9.77312726455395	0.900501809766296	0.9723160027008771
ID200535	200535	2	1.0	38.97324742642731	34.940108373935324	0.0	75.0	75	1.470384273660057	1		22219.906424581	22234.0	12824.0	31343.0	1.5909453E7	3158.0155556888335	-0.9809706007788187	-725.4189076126952	-0.0016670710319812885	0.015180140300418803	1.5612088361610166	1.4246439987959694	-0.8580309647545922	1.0958589215835424	6.792217289093141	9.876848723336186	0.8749528112076923	0.9714479945615224
ID201046	201046	2	1.0	38.363113849584	34.696204558715245	0.0	81.0	81	1.4857385112058377	1		22243.916438356155	22201.0	13379.0	31839.0	1.6238059E7	3151.8566879674645	-0.9809460003318137	-726.6641515838481	2.0080178035769108E-4	-3.911735220712581E-4	1.5458092578444662	1.4490026353640872	-0.8502750037789488	1.0668091417625716	6.934811074028612	10.480350615973057	0.7934012383124022	0.9511082138200786
ID201557	201557	2	1.0	38.81062755204673	34.74741704725628	0.0	87.0	87	1.4652304398088276	1		22179.032394366193	22206.0	13300.0	31731.0	1.5747113E7	3123.596189346057	-0.9810209716711945	-734.0438832954703	0.008590032242960469	-0.003476224441025742	1.526186231768271	1.4327986119661487	2.6155316917472384	1.0651784689224202	6.7446860274479805	10.040749097863303	0.8406967564268445	0.9686006825938568
ID211285	211285	2	0.9968443512916565	43.5239589031123	28.896426754097142	0.0	198.0	198	1.4553878753864653	1		22598.059999999987	22598.0	12878.0	30823.0	1.5818642E7	2960.7570933427965	-0.9809656661513962	-786.7096904250329	0.0010975307358906887	-0.004923888467719907	1.589295246054749	1.363274647360062	2.364068599623989	1.1657924169076044	6.6543766303221785	9.827670621697987	0.8657969605167309	0.9728978457261992
ID218965	218965	2	1.0	45.750964948287994	32.50897509504567	0.0	278.0	278	1.4564270671471384	1		22388.055555555555	22448.0	12211.0	30730.0	1.5716415E7	3076.0207961620295	-0.9809688082924045	-750.3196471857349	-0.004593637341359824	-0.0033969519601808047	1.6033482303958433	1.3376156926968155	-0.7256314462892346	1.1986613488088458	6.663882882651203	10.223852234836917	0.8011394017066902	0.956343792633015
ID202068	202068	2	1.0	38.59898932221412	34.56245696499385	0.0	93.0	93	1.4698697034697894	1		22229.30477528089	22200.0	12624.0	31259.0	1.5827265E7	3238.8480481697934	-0.9809399404337362	-706.4533141381817	0.010360040423503877	0.019664524469182505	1.5133217936206695	1.4624416083202951	2.691743026197125	1.0347912593644086	6.787464162928618	9.637635712247723	0.9182826954997534	0.9821182943603844
ID209748	209748	2	1.0	45.90561095859531	29.43631174548345	0.0	182.0	182	1.487265216706647	1		22588.215068493155	22629.0	12715.0	31036.0	1.6489397E7	3137.8959485394703	-0.9809865072230506	-742.8044575953081	-0.008159547647367829	0.00570774486744158	1.5901494646463408	1.4179739337709205	-0.7050540029432102	1.1214236219544187	6.949070452522152	10.24123612378771	0.8325912068784477	0.9662921348314601
ID194395	194395	2	0.9958096742630005	42.84498084503951	42.08328697009789	0.0	2.0	2	1.4465246033159525	1		21683.3410404624	21735.0	12894.0	31121.0	1.5004872E7	2974.5150163530934	-0.9810043512408055	-752.933869400091	-0.01355047728924428	-0.011854805549645214	1.61132616909345	1.3402299131233624	-1.1347750916485535	1.2022759328944588	6.573573485525399	10.054478364459124	0.8171321505749986	0.9644351464435145
ID194907	194907	2	0.9886876344680786	40.39355287381778	36.88901560617164	0.0	8.0	8	1.4543479410804832	1		21897.991428571433	21943.0	14042.0	32515.0	1.5328594E7	2920.023215545652	-0.9809602060946759	-772.7466299677712	0.008501815884852965	-0.001395475540944432	1.580728973544501	1.3597652707800365	-0.854524794812966	1.1625013577804553	6.644870377993146	9.747521329328398	0.8788363045092752	0.9769392033542981
ID205146	205146	2	1.0	46.413246984149644	27.712431440287933	0.0	129.0	129	1.5034536143079662	1		22719.749665327992	22666.0	12244.0	33879.0	1.6971653E7	3504.8415751270645	-0.9809706899781523	-668.3410482187915	-0.0019499368544737541	-0.0032901983074976504	1.6125262817009713	1.419746337010696	-0.7884400771709751	1.1357847804673173	7.101170489786665	10.07012084510489	0.8799752127946829	0.9688715953307394
ID206170	206170	2	1.0	43.408324580096796	28.187638704536067	0.0	141.0	141	1.4816596057437026	1		22639.35261707987	22599.0	13281.0	31032.0	1.643617E7	2922.414042210717	-0.9809051413409987	-795.9079016207615	4.114930055353762E-4	-0.005784657145122805	1.609411451036655	1.3795876442222217	-0.777964117344204	1.1665887685910687	6.896786064712484	10.132291868405668	0.8441920065904268	0.9660452729693738
ID204639	204639	2	1.0	46.04277349738304	30.954579684793405	0.0	123.0	123	1.4842102352883844	1		22419.8559670782	22461.0	14471.0	31022.0	1.6344075E7	3160.745722421917	-0.9810255991296368	-733.4753507714214	6.098502323971374E-4	-2.580894927305722E-4	1.5773928189967998	1.405560444976963	-0.9978569059105766	1.12225185664118	6.920551695535049	10.245666091645894	0.8284574067813991	0.9680851063829788
ID205663	205663	2	1.0	48.63634165340251	27.044877241803764	0.0	135.0	135	1.514982182235126	1		22772.792602377784	22741.0	12275.0	35249.0	1.7239004E7	3579.336205944239	-0.9809800313719714	-656.2875474591829	-3.460450841366062E-4	-0.00499347847316113	1.6217765497503738	1.4255266777641844	-1.0217761152636438	1.1376683264139191	7.210492391570531	10.334521834723432	0.8483870146241851	0.9595192915876029
ID206686	206686	2	1.0	43.35536182200088	28.373204997302523	0.0	147.0	147	1.4621294195288268	1		22588.031117397437	22610.0	13211.0	30267.0	1.5969738E7	2959.4221364088285	-0.980805358210899	-780.0173683525143	-0.013407621307398978	-3.2655963469858327E-4	1.6230026421219181	1.3665584210717363	-0.9421934310859243	1.1876569761642997	6.7161672704608835	9.981498908012352	0.8471100629496006	0.9771784232365145
ID200028	200028	2	1.0	38.74227404417434	34.8888911159947	0.0	69.0	69	1.4683249109216376	1		22152.084151472674	22162.0	13180.0	31529.0	1.5794436E7	3168.7558964222594	-0.9809611562148627	-720.3889516715541	0.016174746910046146	0.014251778884683881	1.5254119280759468	1.453605451406009	-0.7144160544442004	1.049398876841362	6.773204784435075	9.893024395229803	0.8696528218370098	0.9753593429158113
ID204128	204128	2	1.0	43.49147399161694	32.35583557515976	0.0	117.0	117	1.482170082797864	1		22387.502747252733	22431.0	13852.0	30887.0	1.6298102E7	3202.0025285069128	-0.9809508952228708	-720.0898254182738	-7.031962856295006E-4	-0.023288108703692984	1.6147828192558447	1.402372167960918	2.27817841783163	1.1514652502008627	6.901539190876995	9.9392190135539	0.8779126390891231	0.9673550966022652
ID207206	207206	2	1.0	43.30928438737834	28.17384805536134	0.0	153.0	153	1.4693549530763228	1		22619.301675977647	22632.0	13827.0	30212.0	1.619542E7	2938.71493603886	-0.9809242696987189	-791.6004537301698	-0.007060435912858604	-0.006977011174485298	1.5580211135156659	1.4057240171329968	2.189186190354562	1.1083406803372984	6.782711036764104	9.807603698037449	0.8861094370914211	0.9780671692940364
ID213862	213862	2	1.0	48.00633736482639	32.93665798758399	0.0	225.0	225	1.4770573732447185	1		22397.220221606665	22495.0	13500.0	31149.0	1.6170793E7	3082.46267658584	-0.9811254683692677	-755.3959553257573	-1.0571815722454363E-4	-0.006615614274290618	1.597703059024486	1.410521609428372	-0.7588811344291141	1.1327037092838097	6.854007929231845	9.727113182950049	0.9103041611874585	0.9782903663500676
ID199531	199531	2	1.0	38.3921038591507	34.932476149833	0.0	63.0	63	1.4667784914184216	1		22158.002805049087	22084.0	12950.0	31724.0	1.5798656E7	3221.743045744198	-0.9808959818712739	-706.2654198474523	-0.002378924486732748	0.006010785352835085	1.5400787184067617	1.4149701071651846	-0.8110806110219507	1.088417847563031	6.758945405941523	10.789979622239173	0.7295373874357725	0.9505347593582886
ID212330	212330	2	0.9968428015708923	43.71656785527993	29.267828374635116	0.0	209.0	209	1.4678096187805119	1		22615.596638655457	22623.0	12759.0	30666.0	1.6147536E7	3019.3032745053792	-0.9809318295026538	-770.656964778231	-0.01115127210756701	0.005566564728399488	1.6622969697341397	1.3251314957624063	-0.7220073380572338	1.2544392575755263	6.768451658270561	10.119450916869903	0.8305873242170944	0.9569892473118286
ID217455	217455	2	1.0	45.48676094847151	31.28554057082944	0.0	262.0	262	1.452786643860587	1		22415.953956834503	22562.0	13832.0	31224.0	1.5579088E7	2894.218118354068	-0.9810411382186143	-801.5505608659689	-0.01198404176923087	0.006880016012750844	1.5673012217849838	1.3673722951942524	-0.6566746013301215	1.1462139662280704	6.630610999499599	9.90679848561677	0.8489786241664771	0.9714484679665739
ID197485	197485	2	1.0	38.67863814005391	35.38131434792867	0.0	39.0	39	1.4852292606300528	1		22068.777166437412	22067.0	13332.0	31504.0	1.6044001E7	3101.744891470672	-0.981027875246106	-735.8131847964996	-0.008406391668825345	-0.002827424939689584	1.5522378620108823	1.4539590449356292	-0.7849379095800274	1.0675939376817896	6.930057947864093	10.064977283379855	0.8596489401745285	0.9598420013166559
ID215916	215916	2	1.0	48.16006122464177	31.24702319152229	0.0	246.0	246	1.4791045777937286	1		22521.790858725763	22629.0	12929.0	30672.0	1.6260733E7	3139.203683891716	-0.980994671809394	-740.6357929883984	-0.004725411355946582	-0.001777055721619655	1.5753157284397468	1.4140020758936518	-0.8120371176611695	1.114083037992815	6.8730204338899075	9.793055745236938	0.9005774034461884	0.9783491204330172
ID207730	207730	2	0.9968348145484924	43.143368109169316	28.102174956181663	0.0	159.0	159	1.4693549530763224	1		22613.040730337074	22639.0	13816.0	30889.0	1.6100485E7	2976.4224855831026	-0.9809734962553232	-783.4164144178686	-0.0011597104417583562	0.011225852296778856	1.5957707163451014	1.3695463022235528	-0.8876017398116307	1.1651820122870309	6.782711036764099	10.470746044176641	0.7774239691501813	0.9596503026227303
ID219506	219506	2	1.0	45.43639842310115	35.37716079628686	0.0	284.0	284	1.491328790445965	1		22313.621253405985	22348.0	13131.0	31152.0	1.6378198E7	3211.0883643888264	-0.9809812148320932	-716.8457490918996	0.0049570966738110905	0.0063560178325390015	1.5783505306234438	1.4414061690106106	-0.658013945896379	1.0950074757254804	6.987095461838284	10.064817405701342	0.8667517758063138	0.9702970297029713
ID220530	220530	2	1.0	44.78514492512446	37.74347739585359	0.0	295.0	295	1.513983182995444	1		22206.87450462353	22152.0	12573.0	33690.0	1.6810604E7	3419.652044762151	-0.9809533790351584	-668.9073131228473	0.009284087220239903	0.020705661612555343	1.6183129007015316	1.4421615705715665	-0.7027344077831171	1.1221439634257844	7.2009861392415	10.282719833134184	0.8558267030146148	0.9755312298776564
ID199025	199025	2	1.0	38.71719245675112	35.43934126808236	0.0	57.0	57	1.486756489065047	1		22060.03013698629	22059.0	13908.0	32492.0	1.6103822E7	3142.506262010034	-0.9809628113508784	-723.4519226607692	-0.001705241628295644	0.0026776172677490263	1.583773011465387	1.4225577408913836	-0.6446481140311604	1.1133277517951468	6.944317326357638	10.30348135923826	0.821999290440581	0.9656311962987443
ID210800	210800	2	0.9968410730361938	43.50287685440586	28.753017599222904	0.0	193.0	193	1.4569463850695614	1		22612.31383737519	22630.0	13588.0	30858.0	1.5851232E7	2856.056574308553	-0.9809219843500506	-814.1594375216414	0.004805830029084523	0.0020853204814068444	1.5928366278723958	1.3538111143470084	-0.7787551655330496	1.17655750569065	6.668636008815728	9.802381877676746	0.8721348520182437	0.9649243466299865
ID198013	198013	2	1.0	38.49281938852798	35.31346920768064	0.0	45.0	45	1.4750073273251254	1		22074.43784530388	22052.0	13201.0	31320.0	1.5981893E7	3163.631645277754	-0.9808608399321843	-715.1847716771705	-0.009616374802896151	-0.010770686590555528	1.5313160226134632	1.4573058401520016	2.3015039182629637	1.0507856212624127	6.834995424573778	9.842075423959018	0.8866959287646702	0.9670477471418967
ID218493	218493	2	0.9968468546867371	45.50645827724451	31.463934034512707	0.0	273.0	273	1.4775694402988415	1		22416.688796680497	22490.0	13158.0	32098.0	1.6207266E7	2982.4236451483935	-0.9809819425965125	-775.402119489259	-0.0037296338999258825	-0.010408687543354556	1.6097394878679583	1.3865338584345455	-0.7576315057143829	1.1609810161328633	6.858761055396361	9.672592337856594	0.9212335979794622	0.9789687924016279
ID208258	208258	2	0.9904084801673889	43.21577181995271	28.121508367529554	0.0	165.0	165	1.4667784914184216	1		22601.98028169016	22652.0	14394.0	30840.0	1.6047406E7	2928.951943308646	-0.9810097202652491	-797.2714083442776	0.001268130150155697	0.005213113906513383	1.5657652751103814	1.389354361540245	-0.956498212423035	1.126973303898198	6.758945405941523	10.009868796532952	0.8476801870921354	0.9680054458815525
ID215426	215426	2	0.9968365430831909	47.47895595185768	32.22355550776568	0.0	241.0	241	1.4933564307983536	1		22433.210884353757	22490.0	13647.0	31151.0	1.648841E7	3094.450613139039	-0.9810189157370947	-749.3664460915298	-0.001966102757017707	-0.002176520735232944	1.586708495106699	1.4382422960924406	-1.143380921940181	1.1032275294765188	7.0061079664963355	9.860818920806732	0.9054421800861291	0.9768058316766068
ID198528	198528	2	1.0	38.49380485380332	35.34074257267071	0.0	51.0	51	1.4791045777937277	1		22059.995856353602	22045.0	12937.0	31534.0	1.5971437E7	3168.604894563663	-0.9808791023495774	-714.289948250721	0.0024567883202516166	0.005613403823729854	1.5147082302857846	1.4419201262407468	-0.8446496143629285	1.0504799834057417	6.8730204338898995	10.588861632244255	0.7702983232997515	0.9557171183079973
ID195975	195975	2	1.0	38.60664304546479	35.38719935211398	0.0	21.0	21	1.4837004601624815	1		22044.45604395603	22047.0	12968.0	31491.0	1.6048364E7	3170.3642045137203	-0.9809546452641132	-716.2754869975855	-0.005221358587191794	0.006406460869350824	1.5481334120200054	1.4388984870797565	-0.816992307327818	1.0759156576513893	6.915798569370541	9.964300982823566	0.8753032170479	0.9706470980653763
ID208773	208773	2	0.9954490065574646	43.22487752521251	28.229552242966953	0.0	171.0	171	1.4548680011511297	1		22589.40057224609	22620.0	14245.0	30720.0	1.5789991E7	2914.3868571883354	-0.9810053003925211	-800.6199850881534	0.0041642565601055365	-0.0036340808670148467	1.550209922133167	1.3924122486356842	-0.836153715863522	1.1133268352473173	6.649623504157659	10.026452548393902	0.8312129773826354	0.9601921757035006
ID213381	213381	2	1.0	48.88828838694515	31.129934508140007	0.0	220.0	220	1.5049623488715653	1		22495.542168674718	22450.0	12944.0	31709.0	1.680417E7	3371.30747530666	-0.9809979994307055	-688.9645744621812	0.00287524532184142	7.594278677438459E-4	1.5888457085180832	1.4578920273022629	-0.9252252433997107	1.0898239916011763	7.115429868280211	10.318519701562419	0.8398006589213052	0.9633204633204633
ID196490	196490	2	1.0	38.77703161534714	35.33305446519163	0.0	27.0	27	1.4867564890650475	1		22052.213698630152	22040.0	13592.0	31628.0	1.6098116E7	3090.349700461532	-0.9809630171139752	-735.4092305131145	-0.011244644968072402	-0.00515829327766189	1.5520023863059087	1.4388686492743157	-0.5607373357420846	1.0786268691646395	6.944317326357641	10.313705596317908	0.8203703608883363	0.9580327868852457
ID197000	197000	2	1.0	38.701454327988955	35.40555578246571	0.0	33.0	33	1.482680384098161	1		22057.747599451326	22066.0	13335.0	31540.0	1.6080098E7	3074.984483021313	-0.980946602993508	-738.6202002174582	0.012725916886660565	-0.006365160926984878	1.576376643361053	1.4228521424789624	-0.7920798593977392	1.1078991247921326	6.906292317041507	10.547052846551127	0.7801759820808716	0.9521625163826988
ID209294	209294	2	1.0	44.64629366361567	29.50492548935343	0.0	177.0	177	1.4760327061958003	1		22576.695290858737	22679.0	13058.0	30652.0	1.6300374E7	3134.931938545404	-0.9809973294686827	-743.5590043937258	0.0034110343666250886	-0.007242547326851158	1.5465317856926397	1.4279830412654866	-0.2838750247451044	1.0830183139444671	6.8445016769028095	9.983591902906497	0.8629349482667175	0.9683927370544719
ID211854	211854	2	0.9968413710594177	43.518919874591106	28.985851923023752	0.0	204.0	204	1.4621294195288268	1		22596.196605374822	22605.0	13169.0	30296.0	1.5975511E7	2950.933371733038	-0.9809539196973145	-788.7673630871249	0.007413462473377097	0.0017676377579467543	1.5826665482612077	1.3707088292203247	-0.7985821972860404	1.1546336570702962	6.716167270460884	10.07685024262966	0.8311544976741624	0.9678082191780819
ID195474	195474	2	1.0	39.00453197103829	35.455303466082356	0.0	15.0	15	1.4683249109216368	1		22029.72714486637	22049.0	13062.0	31042.0	1.5663136E7	3103.1516652976493	-0.9808963038246686	-729.0239687941206	0.007458320143642895	0.006158535419867553	1.5486217613224453	1.4330026917951797	-0.8470723473665822	1.0806830790962612	6.773204784435067	9.973477852795913	0.8556788848974128	0.9608900876601484
ID203153	203153	2	1.0	38.898604310215376	34.75675285812204	0.0	106.0	106	1.4703842736600574	1		22225.953846153818	22208.0	13396.0	32573.0	1.5891557E7	3151.111741362136	-0.981025205478704	-729.3394146335462	-6.743648212359815E-4	-0.006240189998053634	1.5628623817798748	1.399751401110666	2.465070502830054	1.1165285353812002	6.792217289093146	10.03072440578799	0.8483143983225059	0.974761255115962
ID216981	216981	2	1.0	45.47508435221107	31.438450980062164	0.0	257.0	257	1.46986970346979	1		22434.739130434766	22446.0	13358.0	31856.0	1.5995969E7	2954.8665062049645	-0.9810567451385465	-786.4166143792739	0.0074493872595481105	-0.023578562248545203	1.5980752848523727	1.3928537315209788	-0.6977851839098742	1.1473389119669404	6.787464162928623	9.89338257322866	0.8714205689922275	0.9642133693450374
ID203674	203674	2	1.0	41.557989716522385	34.73998420217218	0.0	112.0	112	1.504459605463894	1		22254.2235609103	22142.0	13170.0	32513.0	1.6623905E7	3208.560714735065	-0.980924817706469	-713.3443173675926	0.0059477317003395124	-0.002306653324161936	1.6405607018940807	1.3960400040792533	-0.765243551657702	1.1751530737660336	7.1106767421156984	10.10841217050237	0.8744901372669355	0.9726918075422628
ID202658	202658	2	1.0	38.4100444151754	34.67651667881257	0.0	100.0	100	1.4801271182392584	1		22214.06500691562	22178.0	12866.0	31253.0	1.6060769E7	3190.7480335767336	-0.9809891693128219	-718.5030936574987	8.620907001293046E-4	-0.00376483895270803	1.5415811487337883	1.4427200221540863	-0.8733757151989877	1.068524124612962	6.882526686218937	10.316301125247872	0.812661615623445	0.9513797634691195
ID214944	214944	2	0.9950131773948669	45.606400085391634	30.949328303827738	0.0	236.0	236	1.4739812351471506	1		22480.115277777786	22536.0	13547.0	31965.0	1.6185683E7	3022.5925500846893	-0.9810002397734702	-768.0153767261907	-0.015689778422129506	-0.005554159342803373	1.6154083340296335	1.3766970855691012	-0.5961850905937522	1.1733941699759272	6.825489172244742	9.852187623365293	0.8836459642667216	0.968960863697706
ID201125	201125	2	1.0	38.58838396436515	34.678100999479724	0.0	82.0	82	1.463680750914296	1		22261.633286318727	22285.0	12833.0	31617.0	1.5783498E7	3197.0262835049566	-0.980979922811317	-718.2715374604312	-0.004790838545044133	-0.02082755971065994	1.512881691615613	1.454975592616859	-0.9881910415477404	1.039798673800848	6.730426648954433	9.76481321393097	0.8870019587845346	0.969199178644764
ID206244	206244	2	0.9968510866165161	43.54648752718191	28.50686103398979	0.0	142.0	142	1.4719269049012405	1		22669.93127629732	22644.0	12847.0	30623.0	1.6163661E7	3001.014053249087	-0.9809331813303965	-777.2726011385353	-0.006505888585602242	-0.005426521696230438	1.615161186435673	1.3650599362920208	-0.8205382114074266	1.1832163141664054	6.806476667586688	9.802463301133194	0.8901470851235009	0.9754768392370573
ID210347	210347	2	1.0	44.2307206013218	29.126524565845806	0.0	188.0	188	1.4517448462050133	1		22624.761428571423	22663.0	12579.0	31763.0	1.5837333E7	3068.8409934607726	-0.9808876221243508	-756.735569641241	0.003056030936758891	0.0026565848889284127	1.6286064921562782	1.3185572933562884	2.573190365085288	1.235142758196561	6.621104747170562	9.880898305227419	0.8522116434597978	0.9687065368567456
ID220075	220075	2	0.9968335032463074	45.71020142420631	36.713060915569415	0.0	290.0	290	1.4806381236465904	1		22250.218232044226	22309.0	13502.0	30032.0	1.6109158E7	2966.2873091529236	-0.9809916998558205	-774.2355503361174	0.002750410329294298	-0.0022311948253467538	1.5831063983052385	1.4026936514279333	2.5469926271539545	1.1286187805110874	6.887279812383453	9.93686891006032	0.8765132197165776	0.9737903225806454
ID218026	218026	2	0.9905749559402466	45.49681073601668	31.268267621026382	0.0	268.0	268	1.4626467128121368	1		22436.112994350253	22568.0	14000.0	31503.0	1.5884768E7	2941.932198773259	-0.9810600925536205	-790.0647985546633	-0.002936879838217381	-0.0030337864020439868	1.5829932786790306	1.3772128414121072	2.50725316701348	1.1494180355274128	6.720920396625402	9.582621034765486	0.9197504073526465	0.9805825242718446
ID194984	194984	2	0.9957259297370911	40.100020321970135	35.91991647415681	0.0	9.0	9	1.4444312236325414	1		21948.343478260867	21968.0	13248.0	31189.0	1.5144357E7	3019.7973633214924	-0.9810122937833503	-751.0275843391623	-0.009295759439687442	-0.01587496414929525	1.5648870210118662	1.363236003388355	-0.8378176548126397	1.1479208421156004	6.554560980867348	9.564171474133651	0.9004482628041846	0.9780141843971631
ID201640	201640	2	1.0	38.718691585144605	34.66405950950481	0.0	88.0	88	1.4683249109216379	1		22175.96213183731	22171.0	12860.0	31436.0	1.5811461E7	3202.2985880706847	-0.9809209944788861	-712.0802478569875	-4.137881745448209E-4	0.016800317479855078	1.5184460583975072	1.472306292990301	2.4846045428339596	1.0313384284417442	6.773204784435076	9.972257125897558	0.8558883889546915	0.962187711006077
ID202158	202158	2	1.0	38.697750100931096	34.70579386602058	0.0	94.0	94	1.455907563985562	1		22205.29756795421	22201.0	12842.0	31223.0	1.5521503E7	3245.2813698054147	-0.9808954645398231	-702.6199565683854	-3.915938024345671E-4	0.004852673023974953	1.505340583396404	1.4298099495262715	2.4477443593881087	1.0528256457406506	6.659129756486696	10.129313400355262	0.8155814223309508	0.9517663043478255
ID212909	212909	2	0.9968389272689819	46.659964336533825	30.899121026520746	0.0	215.0	215	1.4811489527539559	1		22486.36551724139	22552.0	13659.0	31641.0	1.6302615E7	3095.597503026354	-0.9809963849321446	-749.9562968484577	-0.0016426908275161622	-0.0014745041080537848	1.5793071184326557	1.4024456417730498	-0.7433740828632268	1.1261093274431713	6.892032938547968	10.077529717043358	0.8528036164994063	0.9725016767270286
ID194477	194477	2	1.0	42.0157651538334	38.337433095232285	0.0	3.0	3	1.48063812364659	1		21788.69571230984	21764.0	12897.0	31619.0	1.5753227E7	3163.8999442806744	-0.9810231621275424	-712.0228034224511	2.459423505398682E-4	0.01929312677882012	1.5771284120494373	1.4192558897299457	-0.8589643898785497	1.1112361227188787	6.887279812383447	10.552647363370607	0.777203486940945	0.9570673712021134
ID200108	200108	2	1.0	38.60766042964986	34.8537384356635	0.0	70.0	70	1.466262655815546	1		22184.50561797755	22208.0	13587.0	31146.0	1.5795368E7	3068.686878142919	-0.980987312206258	-746.0141206782778	0.012442288864007419	0.008186390036633455	1.5320750518687534	1.4287986681676192	-0.5773578697625206	1.0722819708626843	6.754192279777012	10.846796943017234	0.7214068536986538	0.9318032786885242
ID200620	200620	2	1.0	38.9849898214034	34.96422930071114	0.0	76.0	76	1.466262655815546	1		22164.794943820227	22152.0	13039.0	31390.0	1.5781334E7	3153.345989765459	-0.9809534898399626	-724.027551116253	0.012207531652922692	-6.090414560573903E-4	1.52535379030824	1.440637655596572	2.0923536226178308	1.0588046094606536	6.754192279777012	10.009392900820915	0.8471646198082244	0.9653532608695652
ID209843	209843	2	0.9948163628578186	45.759777375236155	29.794241711592615	0.0	183.0	183	1.467809618780511	1		22589.695224719108	22592.0	13053.0	31551.0	1.6083863E7	3088.3497386317126	-0.9809802064797931	-754.5157989530952	-0.002088609447015541	0.0029171771822941043	1.5991683879509657	1.3772536402580435	-0.7468910148194416	1.161128452455093	6.768451658270553	9.762326634438686	0.8924677397148733	0.9773507206588884
ID214450	214450	2	1.0	45.58804559869937	31.0870824200653	0.0	231.0	231	1.4616119431652357	1		22430.10795454547	22578.0	14094.0	31306.0	1.5790796E7	2947.0327478293725	-0.9811099795857998	-790.6088357695329	-0.01805730327085092	-0.003279997107016469	1.5940556231429823	1.38319535425192	2.567984739364329	1.1524443154344621	6.711414144296355	9.604618054140728	0.9142473388329627	0.9764868603042874
ID206769	206769	2	0.9888927340507507	43.293919706650414	28.267186271879783	0.0	148.0	148	1.4548680011511297	1		22567.414634146357	22587.0	14051.0	30587.0	1.5729488E7	3071.739795213485	-0.9810060786054738	-758.8998061246502	5.09655382653993E-4	-0.0025980328524581823	1.5657115203149634	1.370998869364321	-0.8884297863961181	1.142022473760991	6.649623504157658	9.717877615451684	0.8848386203382302	0.966160220994475
ID219057	219057	2	1.0	46.066721503771056	33.448953244011925	0.0	279.0	279	1.4585032293802416	1		22336.225531914868	22414.0	12694.0	30228.0	1.5747039E7	3051.256072193417	-0.980909192001112	-752.255929206061	-0.0018305742462213683	-0.0012332942438379063	1.585998289210033	1.3531313377169407	-0.6409712145097413	1.1720948624883636	6.682895387309269	10.195683994115509	0.8078705820682284	0.9643347050754457
ID216496	216496	2	0.9968535900115967	45.587859983953784	31.365227305927267	0.0	252.0	252	1.47192690490124	1		22435.729805013947	22530.0	13153.0	31909.0	1.6108854E7	3014.4431029917587	-0.9809912122176295	-768.1991115112666	-0.008839779073378195	0.0018828347806059786	1.6130390574749427	1.3578113906770233	2.5252011168840216	1.1879698966663252	6.806476667586684	10.115329884842243	0.8359342560635729	0.9675675675675677
ID204214	204214	2	1.0	44.02825365130025	32.18889854244275	0.0	118.0	118	1.4734679211022803	1		22364.683403068357	22433.0	13953.0	30588.0	1.6035478E7	3142.52920483767	-0.9809692804700145	-733.6917345112954	0.007303650247033029	0.003222994072480489	1.5809725686354843	1.4035274177006474	2.2596986051708825	1.126427990431095	6.820736046080227	9.972419515140922	0.8618665535903922	0.9643817204301072
ID205237	205237	2	1.0	47.04817471852581	27.684028006162947	0.0	130.0	130	1.502950366222133	1		22655.143239625206	22617.0	12604.0	33701.0	1.6923392E7	3433.7378166750036	-0.9809602566980995	-679.8607987293838	-0.004652717394815317	-0.011084479770706366	1.5918521026598935	1.4412817111672576	2.0645532460645253	1.1044697856956034	7.096417363622155	10.40903491146562	0.8230535332024415	0.9688513951979231
ID211381	211381	2	0.9968550205230713	43.44916816655929	28.772423249392137	0.0	199.0	199	1.4641974961204796	1		22584.26019690574	22616.0	13287.0	31155.0	1.6057409E7	3004.151708642598	-0.9808662596323204	-770.7684386823269	0.007362768617641025	-0.00454426038172251	1.5977689218669031	1.3752765809183791	-0.8811482813402319	1.1617800695769491	6.735179775118949	9.568906102662392	0.9243457962024246	0.9806228373702421
ID204729	204729	2	1.0	46.125909285541056	30.905653648768737	0.0	124.0	124	1.4852292606300515	1		22438.24453551911	22520.0	14281.0	31147.0	1.6424795E7	3180.252637588623	-0.9810488851742286	-730.4880848687957	-0.002133895919394258	-0.007310530805787854	1.5743982045379772	1.4323511157747155	2.1879400781236797	1.09917057849774	6.9300579478640785	9.776062826331515	0.9112105981156603	0.979180658159839
ID205753	205753	2	1.0	49.328723826273134	26.660389863835444	0.0	136.0	136	1.5323592461252196	1		22832.35438144332	22820.0	12358.0	35120.0	1.7717907E7	3559.2003762253553	-0.980883699364041	-658.327381648302	-0.004184152216389271	-0.014509572143136949	1.6784932482100852	1.4245474149434971	2.3097586385990025	1.1782642196410573	7.376851807328581	10.266699995719359	0.879466253982187	0.9706066291432148
ID207289	207289	2	0.9919546246528625	43.229302060710054	28.132524543281402	0.0	154.0	154	1.4667784914184219	1		22569.09410112358	22575.0	14338.0	30626.0	1.6069195E7	2911.391020573641	-0.9809451344184613	-798.1461308791908	-5.596090011152899E-4	-0.003761965728861228	1.574504770352424	1.3874690833135523	2.2093891945106057	1.1348034988946876	6.758945405941525	9.668980273146525	0.9085052769432335	0.9766483516483515
ID207811	207811	2	1.0	43.32217226809772	28.23748490785569	0.0	160.0	160	1.4631638232093467	1		22599.817538896747	22633.0	13951.0	30554.0	1.5978071E7	2960.0812841660986	-0.9809748749874191	-787.338804771402	-0.0035338371644072406	0.0012680606559997793	1.548674582590311	1.3989491216041288	-0.8680742349945701	1.1070270953203052	6.725673522789914	9.907666730957962	0.860999435768843	0.9678522571819425
ID199616	199616	2	1.0	38.403342405318135	34.934108926528474	0.0	64.0	64	1.471412874187153	1		22177.641456582656	22137.0	12782.0	31576.0	1.5834836E7	3261.6236455709695	-0.9809768338106379	-701.2735456708579	0.013400050871980722	-3.019035988332322E-4	1.5154486541884442	1.4614262213891158	2.4567283419047286	1.03696555598132	6.801723541422165	10.052933658671082	0.8457523375227354	0.9540000000000005
ID199109	199109	2	1.0	38.24147184927828	35.226311646703664	0.0	58.0	58	1.475520105830907	1		22074.36856745481	22051.0	12966.0	32207.0	1.5871471E7	3167.568823208536	-0.9809977996711959	-719.542360241758	-0.00990860770406187	-0.007058860166944513	1.541990864168228	1.4126320569817687	-0.7230801769094429	1.0915728951124382	6.839748550738287	10.507347047610095	0.7785093743325229	0.9618983957219247
ID212420	212420	2	1.0	43.754122332356644	29.305473773406476	0.0	210.0	210	1.4641974961204798	1		22578.09039548021	22598.0	12978.0	31152.0	1.5985288E7	3057.5977721225313	-0.9809405989275238	-760.099260701817	-0.0015397524801318942	0.004797647007959397	1.6131118300896818	1.3642160584180447	-0.7688355687537032	1.1824460063607949	6.735179775118952	9.64491314191119	0.9098345288060664	0.9779158040027606
ID213956	213956	2	1.0	48.075054202616556	33.40816554717364	0.0	226.0	226	1.4672941456763695	1		22384.40419580417	22482.0	13877.0	31181.0	1.6004849E7	3018.418716228909	-0.9809906277944843	-765.4082407950194	0.009817995174054373	-0.001063510473849271	1.5771103298256104	1.3923753259756764	-0.6471140283818492	1.1326761544847723	6.763698532106044	9.695367267226993	0.9042022346921755	0.9807029634734665
ID197576	197576	2	1.0	38.77679278990989	35.36649764973615	0.0	40.0	40	1.4857385112058366	1		22065.263736263736	22110.0	13109.0	31193.0	1.6063512E7	3144.3114626399383	-0.9810346130930063	-725.9992682499271	0.023661322145496096	0.008060504197612272	1.537326619518085	1.4812032897035066	-0.4907755977013612	1.0378903626563054	6.9348110740286035	10.259459292147879	0.8279336856560949	0.9579776756401834
ID210895	210895	2	0.996834933757782	43.5179178838355	28.571308154427552	0.0	194.0	194	1.4647140590210521	1		22607.27887323942	22622.0	13537.0	30370.0	1.6051168E7	2952.696209670954	-0.9809408362159069	-788.1311502508049	-0.011282977783422904	0.003915491828564743	1.5930926576106152	1.3646334060470977	-0.790176436491901	1.1674143770415897	6.739932901283466	9.910950567414009	0.86225320428477	0.9633152173913042
ID216014	216014	2	1.0	49.17897783896722	30.885638373216718	0.0	247.0	247	1.5059673321881528	1		22671.96804260984	22661.0	12287.0	32963.0	1.7026648E7	3427.3067243795645	-0.980935500324299	-680.7400201598347	0.004340296843690139	-0.0017084860989989461	1.690134558119278	1.356611909289653	-0.9739060831536253	1.2458497132052038	7.124936120609227	10.449806639631872	0.8199253805818466	0.9572158365261817
ID217554	217554	2	0.9924307465553284	45.473918843026894	31.17551470383203	0.0	263.0	263	1.4678096187805112	1		22463.028050490873	22607.0	13754.0	30966.0	1.6016139E7	2997.183274454989	-0.9810534557195493	-776.1535664262774	0.004594516526523444	0.007320631434836327	1.6017936332452014	1.3893669674501945	2.5280020993298216	1.152894570528662	6.768451658270555	9.791439870072661	0.8871684177728704	0.9706884798909338
ID198103	198103	2	1.0	38.665295760341635	35.32410846465062	0.0	46.0	46	1.4688400222902	1		22068.38288920056	22065.0	13619.0	31562.0	1.5734757E7	3102.1212048794914	-0.9808854721600654	-730.1237424852083	0.020964532136806935	0.006536263785195937	1.5316191865918807	1.4615319073934396	-0.6017794287311135	1.0479546692370458	6.777957910599579	10.03266492972391	0.8462060300323093	0.9615643964935938
ID208854	208854	2	0.9960618615150452	43.421841871392395	28.392752047496447	0.0	172.0	172	1.4543479410804832	1		22653.126255380208	22688.0	13433.0	30538.0	1.5789229E7	2977.6750339148643	-0.9809747672279564	-784.528452983409	-0.0011121292300925831	0.0033381827796178294	1.5861826421353369	1.3615557374082423	-0.8037943219895761	1.1649781191878916	6.644870377993147	9.990644347996257	0.8365836634209584	0.9588477366255144
ID219606	219606	2	1.0	45.40890372335347	35.377317004020995	0.0	285.0	285	1.4903139357585493	1		22291.55163043479	22320.0	12973.0	31206.0	1.6406582E7	3199.815580578297	-0.9809224585818744	-716.4033680229223	-0.0029092062000527327	-0.0036996141643143416	1.5733802256135412	1.431057151049921	2.372228312889469	1.0994531032245654	6.977589209509256	10.24358341631404	0.8356250392435094	0.966425279789335
ID197076	197076	2	1.0	38.62151329277861	35.374384470347856	0.0	34.0	34	1.4862475872910883	1		22061.094520547933	22032.0	12964.0	31603.0	1.6104599E7	3131.764649894582	-0.9808719928536848	-722.4545692527346	0.003830198877048588	0.0010750483400591665	1.547489421462145	1.4393252726729682	-0.9569610477378125	1.075149204174193	6.939564200193122	10.76474722085685	0.7525483185082209	0.9499024072869227
ID218586	218586	2	1.0	45.551943653508424	31.45673550482688	0.0	274.0	274	1.4641974961204798	1		22409.53531073446	22472.0	13326.0	31360.0	1.5865951E7	2982.2406601726548	-0.9810122784560918	-776.4647573413145	-0.0055463721291574486	0.008644432806887863	1.6268546948068616	1.3531037774045953	-0.6945816170460051	1.2023133199194458	6.735179775118951	10.123645345104322	0.825819648280688	0.9619823489477259
ID198617	198617	2	1.0	38.41012643123086	35.289754994586445	0.0	52.0	52	1.5009356865413863	1		22068.321715817678	22045.0	13052.0	31404.0	1.6462968E7	3111.300988330151	-0.9808869787136014	-728.0260193630023	-0.004410879284538067	-0.004269426530764772	1.5585915669365562	1.4666670199383034	-0.8440889164780907	1.0626758124022722	7.077404858964076	10.293722287718916	0.8393421040724725	0.9668831168831167
ID208345	208345	2	0.9960529804229736	43.20645707850668	28.202621311964897	0.0	166.0	166	1.4553878753864646	1		22653.765804597708	22679.0	13493.0	31337.0	1.5767021E7	3045.9313772876667	-0.9809794889358073	-767.1636776240795	0.0023691351670108458	-2.3926955787910756E-4	1.5672627475609318	1.3783382252351175	-0.8717328644299308	1.137066881602001	6.654376630322173	10.014550917261047	0.8337853956134906	0.9608785175017155
ID220633	220633	2	1.0	44.09183850180759	36.36893427362912	0.0	296.0	296	1.4719269049012402	1		22264.88111888113	22296.0	12858.0	32329.0	1.591939E7	3191.585651873132	-0.9808767240241024	-715.6423096325076	0.032925664130881285	0.0035742938055772114	1.6654583031351797	1.3197579928368945	2.4378629645190895	1.2619421986262669	6.806476667586686	10.885844167796407	0.7217852420582905	0.933507170795306
ID196573	196573	2	1.0	38.61049715402727	35.386975753636364	0.0	28.0	28	1.4821700827978639	1		22058.71526822559	22053.0	13371.0	31526.0	1.6036686E7	3114.582870085306	-0.9808003802768294	-723.5996006185244	0.005172655852355607	0.01557850975582539	1.5479463050748554	1.4408856317980225	2.3766487411477164	1.074301992409513	6.901539190876994	10.110525578573373	0.8484150386547523	0.9679999999999999
ID196065	196065	2	1.0	38.98202629384261	35.35944712369464	0.0	22.0	22	1.470384273660056	1		22037.25837988825	22032.0	13742.0	31657.0	1.5778677E7	3083.4749195186123	-0.9809302427910513	-735.2585774108258	0.012928023933152004	0.007170797852580626	1.5383512561883963	1.4260005143670254	-0.7485461000349342	1.078787308061555	6.792217289093135	10.185752378439098	0.8226880839649948	0.9526666666666662
ID215520	215520	2	1.0	47.397380283166214	32.407082073075024	0.0	242.0	242	1.4729544281711604	1		22417.74861111115	22493.0	13280.0	31244.0	1.6140779E7	3062.5717064066635	-0.9810036332802125	-756.0243707161525	-0.004675425709083569	-0.0029992497616754886	1.567453919283696	1.4026599459658469	-0.8625743245972981	1.117486760630621	6.815982919915708	9.765673320796568	0.8981191837011488	0.9768392370572205
ID213477	213477	2	1.0	48.94388827075895	31.401473754088123	0.0	221.0	221	1.5124834469334472	1		22506.26587301586	22489.0	13238.0	31347.0	1.7014737E7	3300.392302902639	-0.9810913606087545	-707.6476145379008	-5.26110870273477E-4	0.0021703248852701774	1.5942032359475993	1.4481584102371774	-0.9319909528481876	1.1008486534884694	7.1867267607479475	9.920476606526584	0.9176475779201526	0.9811810512654122
ID195562	195562	2	1.0	38.78905397262257	35.42613217256265	0.0	16.0	16	1.4616119431652363	1		22041.633522727258	22092.0	13225.0	31324.0	1.551731E7	3107.4739219505827	-0.9809909986591435	-732.1026878424542	0.006250745398378948	0.006201893116779135	1.5011382739953414	1.4288175564959535	2.0722359227994707	1.0506157816794663	6.711414144296363	10.3768340403248	0.7832387414306237	0.9638225255972694
ID203241	203241	2	1.0	38.88796292421833	34.704250447674724	0.0	107.0	107	1.479104577793729	1		22219.34163208852	22224.0	13700.0	32762.0	1.6064584E7	3149.7618633586007	-0.9810166271610501	-729.098916034131	-0.00574544279109005	-0.005524937523895554	1.5853710322973364	1.396929326075468	-0.7188085062437783	1.134897093721467	6.873020433889913	10.750571927474292	0.7472989304566843	0.9531970995385629
ID209385	209385	2	1.0	45.16175763168469	29.428685375482306	0.0	178.0	178	1.4703842736600568	1		22579.610335195506	22654.0	12351.0	29851.0	1.6167001E7	3140.3341771939613	-0.9809623224602262	-740.9841755385154	-0.004453678910381135	3.270195281872916E-5	1.5630122566424365	1.3988963949989615	-0.350155180656174	1.1173180960578548	6.79221728909314	9.742920631341118	0.8991726852842037	0.9787671232876711
ID211944	211944	2	0.9968457221984863	43.40324642010086	28.89200620831011	0.0	205.0	205	1.4579844659886299	1		22589.144079885904	22620.0	13430.0	30799.0	1.583499E7	2930.3542049305547	-0.9809619857133327	-794.4017313862274	0.0026842385027931203	-0.002049940726672469	1.5754776441174927	1.3948771642339768	-0.8576028689263614	1.1294741103476993	6.678142261144758	9.901574251082202	0.855967022842637	0.961670088980151
ID202739	202739	2	1.0	38.4600772007513	34.65787553271858	0.0	101.0	101	1.4626467128121363	1		22249.99858557282	22263.0	13196.0	31740.0	1.5730749E7	3178.0704519328115	-0.9809339818955017	-720.4042091012363	0.0060749307678943775	0.004494170116213695	1.5132165046524013	1.4332252973237032	-0.30090793987452047	1.0558120258399484	6.720920396625398	9.991704758573608	0.8459787031261476	0.9638718473074296
ID203763	203763	2	1.0	42.13101464614412	34.50868478286939	0.0	113.0	113	1.49436921927069	1		22241.059539918817	22155.0	12994.0	31995.0	1.6436143E7	3247.2994286184985	-0.9810149942161567	-707.82849797489	-0.006124062734967842	-0.009722932220331673	1.6019402334092252	1.4200264273297558	-0.8631607708432008	1.128105929987193	7.015614218825385	10.276272411466781	0.8348421097346529	0.9603122966818475
ID217077	217077	2	1.0	45.49339617602787	31.372531893626938	0.0	258.0	258	1.4688400222902014	1		22461.92016806725	22523.0	13119.0	31923.0	1.6037811E7	2985.3613514862022	-0.9810151189800904	-777.5848487766588	4.575830502970719E-4	0.004331065074773544	1.6209009455549246	1.3570322603400768	-0.6016355606074031	1.1944454033456222	6.77795791059959	9.93485240513477	0.8629505158255028	0.9700680272108838
ID210427	210427	2	0.9911876916885376	43.581822954431836	29.05448309654092	0.0	189.0	189	1.4579844659886299	1		22596.55634807418	22630.0	13841.0	30098.0	1.5840186E7	2995.3668935837404	-0.980909931882646	-775.2537630834086	-0.008621332085118557	0.013048784199951194	1.5797296084246615	1.3658311086515293	-0.936271935632841	1.1566068443003263	6.678142261144757	10.141180277738071	0.815996928632323	0.9583901773533423
ID195065	195065	2	1.0	39.492367484669884	35.8998929602794	0.0	10.0	10	1.4796159363492973	1		21976.36652835405	21941.0	13221.0	31239.0	1.5888913E7	3092.7921342074537	-0.9809087692884014	-730.1798506688305	-0.004445045441994944	-1.0879422733965753E-4	1.586420430737962	1.4118759793679028	-1.0690910659824662	1.1236259090180163	6.877773560054421	10.104039632296136	0.8465793195297528	0.9608233731739712
ID201720	201720	2	1.0	38.536601116814886	34.58895367731494	0.0	89.0	89	1.4703842736600565	1		22188.208683473393	22220.0	13434.0	30791.0	1.5842381E7	3020.989585948579	-0.9809319982068708	-755.6779094540549	-0.01674843183660739	-0.01946717624303191	1.541386494169929	1.431699655191849	-0.9029231669446101	1.076613023255483	6.792217289093137	9.866618963527548	0.8767680626381563	0.9681571815718154
ID206333	206333	2	0.9968423843383789	43.411897471370224	28.35632208730162	0.0	143.0	143	1.4662626558155458	1		22628.096045197763	22629.0	13284.0	30454.0	1.6020692E7	2916.7388484156477	-0.9810072028638807	-801.4265569534391	0.010365638246048229	-6.849085844099986E-4	1.5822029450620156	1.389847206945074	-0.7946596090364592	1.1384006365273385	6.754192279777009	9.72930293576003	0.8966435569844052	0.9699658703071673
ID205827	205827	3	1.0	63.820469099078124	14.423093704368826	0.0	137.0	137	1.5407288207238152	1		22975.93248407642	23180.0	13202.0	30783.0	1.8036107E7	3343.5215261294297	-0.9809551529787032	-707.8979958650107	0.0014311612307685991	0.003912881663965659	1.6328429870789023	1.4650524277706882	-1.534036696143984	1.1145287063641363	7.457654952125337	11.165984126839682	0.7516542847505863	0.9613970588235291
ID199682	199682	3	0.9920644164085388	63.09065816692789	9.779723333269846	0.0	65.0	65	1.5544157668929637	1		23010.179874213856	23186.0	15335.0	29863.0	1.8293093E7	3017.496098903728	-0.9810608805569282	-790.0225135367765	0.0033770470212634777	0.0028911659365402956	1.6438396101258648	1.4898542453273564	-1.0557150861883777	1.1033559928975964	7.5907424847317895	10.419640199146507	0.8785948982612234	0.9696417729204613
ID212999	212999	3	0.9936162829399109	61.38872439708969	12.711469222769958	0.0	216.0	216	1.5485647457514042	1		22874.59924146652	23048.0	13774.0	30305.0	1.8093808E7	2918.4036584874343	-0.981094353998198	-813.4996742720798	-0.0033736748124185167	-0.008168090917421954	1.579546566527203	1.5471666699112752	-0.8350842175993283	1.0209285122576903	7.533704970757605	10.604720505587505	0.8418215107924852	0.9670530811470408
ID216582	216582	3	1.0	60.41504708338264	12.395219772382564	0.0	253.0	253	1.5742426831183483	1		23003.07833537333	23054.0	12438.0	33245.0	1.8793515E7	3513.3393249148753	-0.9810033378099047	-676.2216053328895	-0.0014347702933335074	-0.0037548528642481543	1.5973967606518689	1.5724044022119168	-1.1425854951652663	1.0158943579684685	7.7856206574769455	11.259076833357025	0.7717871402243484	0.9590163934426231
ID206853	206853	3	0.9905565977096558	61.776812426593594	13.328496146847286	0.0	149.0	149	1.5534421271063021	1		22861.90387016232	23124.0	13569.0	29923.0	1.8312385E7	3004.1871145948135	-0.9810360793428305	-787.3580297590694	0.006857000527812105	-9.778045287592242E-4	1.6000722347656604	1.5354510349024557	-0.8270736387317286	1.0420861352099775	7.581236232402761	10.409640309896554	0.8791813094893025	0.9725609756097559
ID219141	219141	3	0.9910457730293274	60.85568838867418	12.187880870447282	0.0	280.0	280	1.5274145438292155	1		22928.458549222792	23099.0	14785.0	30603.0	1.770077E7	2923.604694010447	-0.9810705216059761	-812.9199529667643	-0.0031672163914796213	0.006421649119357961	1.601121505877614	1.483297704565249	2.333362474333532	1.0794336841146122	7.3293205456834265	10.195694326310074	0.8860127402003591	0.9698113207547169
ID218116	218116	3	0.9944704174995422	61.00757240849227	11.911270644490687	0.0	269.0	269	1.6009266629251118	1		22995.739079102743	23177.0	15386.0	30532.0	1.9477391E7	3073.721857285283	-0.9809664683487587	-771.1654898520048	0.017740216548743654	0.0064897649253137695	1.7001517821565812	1.5372025042425532	-0.5893317617742646	1.1060037811962324	8.051795722689835	10.551647343667467	0.9087869384354244	0.9718875502008036
ID204299	204299	3	0.9968366622924805	61.660950290896395	12.750663417946226	0.0	119.0	119	1.5612142437998886	1		22888.299007444144	23122.0	14500.0	29485.0	1.8447969E7	3181.5858296184365	-0.9810684911347595	-745.6138540307314	0.0051979121285472265	0.009393475592953116	1.6971430118596507	1.447752362709339	-1.3834669781029811	1.1722605713338983	7.657286251035007	10.232629240268455	0.9189889076499533	0.9841172877214419
ID207370	207370	3	0.9952185750007629	61.66893968395922	13.126480437383588	0.0	155.0	155	1.5587896201224332	1		22885.432298136657	23175.0	13880.0	30342.0	1.8422773E7	2972.6459476031287	-0.9810423854035133	-796.8012581866103	-0.016048273878932456	-0.006141201955413791	1.6129695302203486	1.5362362178821933	-0.838850948444948	1.0499489020275394	7.633520620212435	10.399547927417185	0.8869636579259367	0.9780755176613887
ID199177	199177	3	1.0	61.42921448078714	10.081924971779479	0.0	59.0	59	1.5573330339577682	1		22967.237858032404	22968.0	13468.0	32275.0	1.8442692E7	3273.3052098710496	-0.980902285990524	-720.7698692694513	0.00665618446393331	0.004821439446781121	1.7037447397150693	1.4363763194637906	-1.0216393245288349	1.1861409274354295	7.619261241718888	10.924576298894667	0.8022570165212035	0.9507710557532623
ID204808	204808	3	1.0	62.54567006832858	13.676119194027969	0.0	125.0	125	1.5578187140051158	1		22919.849315068484	23125.0	14433.0	29651.0	1.8404639E7	3271.7446143312286	-0.9810673980512493	-726.0238662704546	0.01799807726127807	0.0223739129518159	1.6862527236958622	1.483784311440401	1.6739112262958122	1.1364540726670123	7.624014367883411	10.216911346880131	0.9178132437646611	0.9828431372549022
ID209928	209928	3	0.9861238598823547	61.01319367121001	12.805586691868129	0.0	184.0	184	1.5475874248930896	1		22896.62864385296	23124.0	14485.0	30262.0	1.806544E7	2911.143898401244	-0.9810973549286988	-816.4458538879858	0.001450739950354769	-5.656483609017603E-4	1.591751806526253	1.543246259896496	-0.5309078278170604	1.031430853189309	7.524198718428577	10.557511051155428	0.8482952430301315	0.9664224664224664
ID197647	197647	3	0.9968604445457458	62.101623809097774	10.56955979191759	0.0	41.0	41	1.544651752142391	1		22934.85241730279	23115.0	14487.0	29855.0	1.8026794E7	3074.032896417227	-0.9809747826907432	-769.3884317111189	-0.0017879044124237899	0.006195236475417037	1.6234021420226639	1.4967857663829438	-1.135046008098129	1.0845921831189609	7.495679961441482	10.455342113367736	0.8616768063920336	0.9686732186732189
ID214543	214543	3	1.0	58.51353261700957	10.26527654026418	0.0	232.0	232	1.5079752895229022	1		23107.686666666676	23367.0	12713.0	30895.0	1.7330765E7	3336.939219248607	-0.9809567405805902	-713.4224005054182	8.748822925981016E-6	-0.006934780012070287	1.6217634896524353	1.4145546530590594	-0.9317200049283094	1.1464834434959967	7.143948625267296	10.515635587015526	0.8118524988843059	0.9616122840690978
ID211470	211470	3	0.9873790144920349	61.3850075196633	12.907814081207214	0.0	200.0	200	1.5363035492938906	1		22867.95262483995	23088.0	13984.0	29957.0	1.7859871E7	2864.5021358369168	-0.981101079214961	-828.8670545760706	-0.003983099857986479	0.0033461317195160965	1.6048775275562137	1.4890775608358109	-0.876297223681951	1.0777662425155377	7.4148768166447105	10.266470743964852	0.8840390653024581	0.967741935483871
ID205325	205325	3	1.0	63.737698351827845	14.45023975244411	0.0	131.0	131	1.5466094864542663	1		22979.944444444453	23221.0	13030.0	30693.0	1.8200116E7	3364.223891006463	-0.9809815502230662	-704.6603008328559	0.003916703917303407	0.006154670057826017	1.6244131628359655	1.496071955410888	-1.56025816841864	1.085785451001138	7.514692466099526	10.100357066529462	0.9256517397802849	0.9777365491651201
ID207894	207894	3	0.9951531291007996	61.896379457305976	12.895615642212807	0.0	161.0	161	1.555875084160285	1		22914.76250000002	23112.0	13958.0	30515.0	1.833181E7	3063.995421181308	-0.9810578452672453	-774.6802414196493	-0.013010508881430216	-6.937088985492064E-4	1.6006110917085206	1.5443949173881877	-1.3439553935962547	1.036400129065047	7.60500186322534	10.278314926507127	0.904618256592334	0.9803921568627453
ID212510	212510	3	0.9907253980636597	61.425212184538346	13.119727677695654	0.0	211.0	211	1.5500295716306332	1		22895.41919191919	23165.0	13910.0	29714.0	1.8133172E7	2897.9336382091874	-0.9811020058773395	-820.3300355682485	0.0032446132197339692	-0.005872838438813237	1.605343874702258	1.5129708366883814	-0.7151401464047381	1.0610540770343362	7.547964349251153	10.269565172526923	0.8993641946763249	0.9718482252141984
ID197148	197148	3	1.0	61.99383393012317	11.536881184260443	0.0	35.0	35	1.6051737860744337	1		22932.848878394336	22961.0	13765.0	34502.0	1.9424123E7	3556.1409215230756	-0.9809931415515727	-665.6787183623592	0.005062038800482792	-0.010323951648910824	1.7018974471449628	1.54299686877618	-0.913139546011919	1.102981789259763	8.094573858170477	10.716676864723093	0.8856937549846039	0.9742562929061788
ID214050	214050	3	1.0	61.509626203952	11.824374240005344	0.0	227.0	227	1.6028156625945194	1		22977.807783018852	23093.0	14521.0	31984.0	1.9485181E7	3338.058877087869	-0.9810026644619938	-710.922220508197	0.01171499460299119	0.006788175095543644	1.6673516772320127	1.568483259064496	-1.1068262497892496	1.0630344108527405	8.07080822734789	10.597282866238803	0.903104150908876	0.973623853211009
ID198183	198183	3	1.0	61.29201065832845	11.302723320436959	0.0	47.0	47	1.625312421223573	1		22920.076834862342	22857.0	13641.0	35338.0	1.9986307E7	3731.725940301026	-0.9810099420127437	-634.5757054642405	-3.4064720577885936E-4	0.006930298260722048	1.7019872506398444	1.5881344824878256	2.3714016544835728	1.0716896266704488	8.298958283244655	11.34766027956956	0.809880223911864	0.9535772801747683
ID198695	198695	3	1.0	61.27636320782796	11.199665849857857	0.0	53.0	53	1.5367958753918656	1		22953.265984654707	22961.0	13015.0	33056.0	1.7949454E7	3481.8034619799473	-0.9809797948732369	-680.0096851479026	-0.001641680798333679	-0.003227235435447128	1.6801102045039378	1.4379244494350065	2.2211374408259106	1.1684273156104215	7.419629942809227	10.491109565383262	0.8471284432346378	0.9641754169240273
ID217636	217636	3	1.0	60.32197591675759	12.81389854119893	0.0	264.0	264	1.5961943833944818	1		22981.194047619018	23110.0	13310.0	32600.0	1.9304203E7	3424.7034743479976	-0.9810049720907441	-693.1239150513071	0.0022012891377273564	0.005314839752132937	1.6467070921533948	1.5707726464705267	-0.8527380255152731	1.048342098300152	8.004264461044672	10.471034555894692	0.9173859989037019	0.9773650609402202
ID210986	210986	3	0.9857476949691772	60.93435663801274	13.182697895872252	0.0	195.0	195	1.5426915333931093	1		22899.301910828035	23175.0	13747.0	30067.0	1.7975952E7	2965.6190167241716	-0.9811619190192479	-804.3422936611621	0.002675174473169859	-0.012261667342905472	1.5987336593852595	1.5135597140786459	-0.5756983972186163	1.0562739246521646	7.476667456783422	10.594279335619925	0.8370956584706953	0.957978075517662
ID196649	196649	3	0.9905228614807129	62.834736281431	10.01072624118604	0.0	29.0	29	1.5947719612642928	1		22850.453032104633	23090.0	15433.0	31118.0	1.9217231E7	2945.969709053446	-0.9810425544781813	-802.7948224486689	0.007631850662204284	0.006747129262066812	1.6743448821972087	1.5420546987734023	-1.089309781357373	1.0857882561033887	7.990005082551129	10.600083657135063	0.893590069969486	0.9750580046403712
ID208425	208425	3	0.9859811663627625	61.607427559456625	13.117462397353284	0.0	167.0	167	1.5529550783007562	1		22881.832070707085	23130.0	14021.0	29886.0	1.8122411E7	2867.2049443670826	-0.9811229678611095	-829.5675969542328	-6.704718752732769E-4	0.010644882044290696	1.5957631040860725	1.5527764551427945	-1.0485044547090052	1.0276837330968707	7.576483106238241	10.222613663563097	0.9110739454240475	0.9791154791154791
ID196143	196143	3	1.0	61.479420268433984	11.163041189209128	0.0	23.0	23	1.6220510772612942	1		22913.815668202777	22844.0	13436.0	35499.0	1.9889192E7	3733.872224119596	-0.9809580145568141	-632.2752030044362	0.003145777760777287	0.00904131692535527	1.6844473245044442	1.5896507665014166	2.368666123731027	1.0596335748710772	8.265686400093049	10.732746411644356	0.9017103441803656	0.9786156443444004
ID220717	220717	3	1.0	59.94231439999054	11.133984096645845	0.0	297.0	297	1.5871641804361798	1		23057.87649880098	23140.0	13170.0	31622.0	1.9230269E7	3399.85403829752	-0.980868432163664	-695.4232840340857	0.02946620807420218	-0.003843753624046343	1.7973787630739355	1.455720872544679	-0.8890925711183986	1.2347001385863348	7.913955063918873	11.673632908738902	0.7297790292589365	0.9280936454849495
ID208940	208940	3	0.9888929724693298	61.095446801511805	13.02001107662012	0.0	173.0	173	1.547098532944421	1		22891.767969735214	23197.0	14492.0	29360.0	1.8153172E7	2872.3598319456396	-0.981090640124052	-826.9948238894629	6.818290658357386E-4	0.007144603276497695	1.5906269455073827	1.5054360063502077	-0.8032933286773424	1.0565888810934665	7.519445592264059	10.302123786686186	0.8903118575012051	0.976543209876543
ID216108	216108	3	1.0	60.682289179611764	12.643057104329968	0.0	248.0	248	1.5742426831183485	1		22956.30853658537	23064.0	12833.0	33305.0	1.8824173E7	3613.170279855838	-0.9810379688193497	-657.4225236679347	0.005136063611193826	0.007167835554258389	1.6612689657066604	1.5183802297640103	1.0768244991375042	1.0941060303221006	7.785620657476949	10.36571236509164	0.9105520918772881	0.977326968973747
ID219697	219697	3	0.9905335307121277	60.71899249411565	11.607135606182824	0.0	286.0	286	1.5587896201224338	1		22966.94894146948	23166.0	14858.0	30434.0	1.844246E7	3026.3032165065106	-0.981053653867725	-785.9377578364058	0.01766449024659512	-0.0068498564592324954	1.6216763220482395	1.5385214583706364	-0.580967096429204	1.0540485563104645	7.633520620212442	10.521577733019395	0.8665088664317928	0.9698067632850242
ID195633	195633	3	1.0	61.30857730260346	10.992555561615534	0.0	17.0	17	1.5737620716941974	1		22890.54700854699	22882.0	13541.0	33848.0	1.8747358E7	3536.572490299678	-0.9810076179949969	-668.64645320285	-0.005534691864851843	0.0028220429926158917	1.6340712475929628	1.526723330781987	-0.814471931625645	1.0703126196126134	7.780867531312429	10.843888831051572	0.8315105662000009	0.9686390532544377
ID218672	218672	3	0.9898780584335327	61.29728330744352	12.616589383370156	0.0	275.0	275	1.5694299458297634	1		22844.100861008606	23063.0	14709.0	30060.0	1.8572254E7	2880.540224914673	-0.9810554907040415	-821.3728294985486	0.0033224033657139316	0.004191381442263572	1.6022422927820963	1.550926192480899	-0.7176046884446302	1.0330873903284274	7.7380893958317865	10.484584380905146	0.8845882536726898	0.9713603818615749
ID203319	203319	3	1.0	60.17166776774634	11.758488102521495	0.0	108.0	108	1.4872652167066471	1		23055.672108843537	23176.0	13947.0	30530.0	1.6945919E7	3061.0701976169607	-0.9809739062527029	-776.6803483086312	0.003229594231001711	4.057181471726754E-4	1.6329512886250146	1.3814095310740193	-0.9587324129966881	1.18209064864018	6.949070452522155	9.96510123125477	0.8793730445253095	0.9612097304404993
ID209467	209467	3	0.9968346953392029	61.320306851775214	13.07346876051931	0.0	179.0	179	1.5514930145104673	1		22938.41006289312	23149.0	13629.0	30635.0	1.8236036E7	3011.3097693280815	-0.9810424867637774	-788.3958381464128	0.0022857060065302583	0.005691945365862948	1.6164270177118902	1.5096685232044402	-0.9298312362598218	1.070716513503801	7.5622237277447	10.985684256155182	0.7874176776258673	0.9515550239234448
ID213563	213563	3	1.0	61.52385422175498	12.324753658339729	0.0	222.0	222	1.5699118834876231	1		22911.3406862745	23123.0	13668.0	30970.0	1.8695654E7	3226.2229585490504	-0.9809779913615742	-732.4685984166116	-0.0026691823552713197	0.002280605657573715	1.645991443175044	1.5208912279570526	-1.0330706540292087	1.0822545445186327	7.742842521996297	10.50690652240557	0.8813746466192522	0.9783783783783785
ID202808	202808	3	1.0	60.486785767841	11.811869357401882	0.0	102.0	102	1.5919233041023342	1		23040.84404761905	23026.0	14988.0	32637.0	1.9354309E7	3095.808055543858	-0.9809492446459729	-766.4585818357659	0.006013167096880012	-0.013863246824466512	1.6988595438624823	1.5101848658611983	-0.6983185042296082	1.1249348223958597	7.961486325564032	11.176967234846522	0.8008590025989393	0.9593356242840776
ID215608	215608	3	1.0	60.90154654598434	12.195545004278591	0.0	243.0	243	1.601399121741041	1		23020.302600472824	23075.0	13569.0	32944.0	1.9475176E7	3510.246708660502	-0.98095726571461	-675.6537067576689	-0.0010035224654059167	0.005665950414107719	1.6864673735772644	1.5276842950336642	-0.4504570458829808	1.1039371020961508	8.056548848854348	10.883660757648261	0.8546905769972961	0.9663625997719498
ID201789	201789	3	0.9825636148452759	63.63773589781279	9.430595741622788	0.0	90.0	90	1.5771232759814044	1		23001.117073170724	23192.0	15673.0	29480.0	1.8860916E7	2939.425678531518	-0.981061970723394	-810.7334614806322	0.012000955365005964	0.003863220038987581	1.651621113374384	1.533128158727558	-0.8678353528975988	1.077288355818323	7.814139414464026	10.382343141225702	0.9109620029522122	0.9814925373134328
ID212035	212035	3	0.9904825687408447	61.23671450786724	13.01229777235048	0.0	206.0	206	1.5412197332169897	1		22914.754140127403	23194.0	13560.0	30241.0	1.7988082E7	3027.0736301219868	-0.9810556750609264	-784.037315264703	0.0013903842553064886	-0.01515625054727504	1.6380390916242353	1.4993316994284323	2.1261986065492593	1.0925128123741268	7.4624080782898705	10.416417990350709	0.864275218637964	0.9721362229102165
ID200773	200773	3	0.9905613660812378	63.55041074043979	9.634468730496577	0.0	78.0	78	1.5756836378210524	1		23035.79465370596	23254.0	15958.0	30260.0	1.8958459E7	2949.3250001593706	-0.9809707341706193	-805.2756739470148	-0.001972934129407309	0.008594058504343525	1.634597488291767	1.523029382065628	-0.9867677293724226	1.0732540734538052	7.799880035970481	10.971519141999941	0.8142621674121191	0.9664310954063603
ID203844	203844	3	1.0	60.27335772362293	11.498125558180371	0.0	114.0	114	1.4913287904459647	1		23044.811397557663	23144.0	13003.0	31079.0	1.6984026E7	3085.1259304119762	-0.980942577337228	-768.9704960349413	-3.9934700542055104E-4	-0.0025814792065217353	1.684735989995223	1.3627370762406705	-0.6924374735848613	1.2362883635945667	6.987095461838282	9.979095670745473	0.8817067555996625	0.9709379128137381
ID201289	201289	3	0.9872081875801086	63.6425193063374	9.530790762365308	0.0	84.0	84	1.5699118834876222	1		23049.386223862224	23296.0	15896.0	29844.0	1.8739151E7	2945.327527164516	-0.9810073350681304	-808.4294253019798	0.001785358455446578	-6.175185011552458E-4	1.618992521118566	1.539179308683808	-0.9844574161329288	1.0518543953810089	7.7428425219962875	10.31823117688935	0.9139023260693312	0.9795550210463015
ID195145	195145	3	1.0	61.65930573560818	11.286606258546977	0.0	11.0	11	1.6192504114416206	1		22857.277136258606	22819.0	13223.0	36492.0	1.9794402E7	3764.230011690329	-0.9809929839231355	-626.8018880182318	0.03410819376577585	0.03400435895052054	1.6705942702293275	1.6388214330206554	-0.03587578336494083	1.0193876139086788	8.237167643105948	10.828970276324286	0.8827006483283611	0.9741427768409215
ID200264	200264	3	0.9897096753120422	63.52535705765568	9.650824205762481	0.0	72.0	72	1.5833465821708437	1		22954.857487922713	23146.0	15871.0	30112.0	1.9006622E7	2911.002502324792	-0.9811187971063818	-819.5094294578323	1.2436296801163405E-4	0.010275772139344727	1.6463721428466815	1.5308008147581709	2.087594404343435	1.0754972998278474	7.875930054602732	10.844818585745124	0.8415252115373795	0.9729888432178505
ID202312	202312	3	0.9968401789665222	61.39912789176385	9.049464967579768	0.0	96.0	96	1.5914480321693347	1		23068.846062052475	23058.0	14669.0	33332.0	1.9331693E7	3407.324964477379	-0.9809947313428001	-698.9320780518556	0.0029678485736436945	0.013199492418965307	1.7917036620022728	1.4330087393940882	-0.8969713515666558	1.2503089567756926	7.956733199399514	10.90645347887895	0.840577105963467	0.9676300578034681
ID210511	210511	3	0.9905573725700378	60.95326935663831	13.230389605704092	0.0	190.0	190	1.5549023581607584	1		22976.54806491884	23228.0	13648.0	30541.0	1.8404215E7	3078.779207413122	-0.9809854908607769	-770.0407322020932	0.006394553893027095	0.010468295021261	1.632723645889216	1.5128903301254173	-0.7176898091497494	1.0792081973012972	7.595495610896314	10.697583702067819	0.8340548164040491	0.9684848484848484
ID220237	220237	3	1.0	59.821773775535874	11.903575471345931	0.0	292.0	292	1.5164794471522642	1		23062.6399474376	23263.0	12048.0	30507.0	1.7550669E7	3395.758500910713	-0.9809346792821634	-698.872885247985	0.0028121515137098296	-0.0012026696028118909	1.6472539769425687	1.4220672087444415	-0.8524226916460259	1.15835170575162	7.224751770064077	10.245909534190723	0.8648320187321852	0.9706257982120052
ID194637	194637	3	1.0	61.42425898219738	11.004245517116278	0.0	5.0	5	1.6108191978250885	1		22818.283216783188	22768.0	13378.0	34046.0	1.9578087E7	3662.915025716857	-0.9810266946711701	-644.2047867803633	0.0070629396749563676	0.00439412047153903	1.6725786251860266	1.5862717441308223	-1.08252676534737	1.0544086354526192	8.151611372144664	11.093106329537326	0.832428573061129	0.961862030286035
ID217164	217164	3	1.0	60.4392565255893	12.382520544961857	0.0	259.0	259	1.6075284503680647	1		23017.05971896957	23035.0	12818.0	33585.0	1.9656569E7	3539.3969002214185	-0.9810467991685254	-673.2211240701386	-0.011846504253679557	-0.005600423639979138	1.6409531585372334	1.600462697464283	-0.9666092190095609	1.025299221991929	8.118339488993051	11.100938671401604	0.8278614614653206	0.9531249999999997
ID206419	206419	3	1.0	63.749796343184485	14.442932533670184	0.0	144.0	144	1.5539290232558867	1		22983.6658322904	23225.0	13005.0	30816.0	1.8363949E7	3351.171558463871	-0.9809705888769906	-707.1039618408516	0.0036376192885478817	0.01797871961832232	1.6397968375229302	1.4946386563005856	-1.5538837416901192	1.0971192472578148	7.585989358567265	10.455985711741436	0.8719511021567223	0.9708029197080293
ID205909	205909	3	1.0	63.81058558757797	14.439927776447927	0.0	138.0	138	1.5500295716306318	1		22992.345132743394	23206.0	13019.0	30959.0	1.8186945E7	3345.5470285101514	-0.9810484352562012	-711.5271927727712	0.00691299225995714	0.0044812379786627245	1.632093909263779	1.4860798801847117	-1.486451186414046	1.0982544956203286	7.54796434925114	10.75449983261895	0.8200857583150113	0.9647630619684082
ID199768	199768	3	0.9850224256515503	63.56843520648835	9.641137060528083	0.0	66.0	66	1.5766435426544183	1		22969.648780487783	23218.0	15867.0	30316.0	1.8835112E7	2958.0028689900446	-0.9810640254518609	-804.6285701589587	0.004576402855430098	-1.1563090912832876E-4	1.6400645231503264	1.5344059009344977	2.1168254406979883	1.0688596297443065	7.809386288299516	10.451447991905892	0.8984084789477504	0.9750741839762616
ID204888	204888	3	1.0	63.35094106463527	13.838370784517524	0.0	126.0	126	1.6098796706539806	1		23000.304906542042	22951.0	13112.0	34439.0	1.9688261E7	3607.8108198188042	-0.9810394569211344	-659.7137481240072	0.009113280512848895	0.010825584756112835	1.7259465676112882	1.5272127279939116	-0.47922244765517197	1.1301284594965535	8.142105119815618	10.742375991433509	0.886637041783351	0.9661590524534688
ID199263	199263	3	1.0	61.789619427419055	10.307626568307734	0.0	60.0	60	1.573281313451211	1		22977.76009791922	23098.0	14254.0	31188.0	1.877283E7	3216.5807371267583	-0.9810177689214211	-738.3679674484166	5.14857485671129E-4	0.0016510980005563808	1.6608998254677712	1.5121235749045747	-1.0958031396220878	1.098388949840019	7.776114405147912	10.693203021315837	0.8545881779278417	0.9686204854943755
ID218207	218207	3	0.9936439990997314	61.04277330808594	11.832350613142683	0.0	270.0	270	1.5914480321693352	1		22950.61217183772	23130.0	15437.0	31093.0	1.9232613E7	3100.581837515347	-0.9810174146127438	-765.0722076571468	0.0038372557145646144	-0.002859700234732344	1.6769438790507547	1.530019793898361	-0.657213437208367	1.096027571498303	7.956733199399518	10.732328566921407	0.8680739822528948	0.9693109438332369
ID206941	206941	3	0.9837581515312195	61.65997265486945	12.859463821477274	0.0	150.0	150	1.5441619307404617	1		22896.945292620876	23049.0	14314.0	29814.0	1.7996999E7	2850.7273410130747	-0.9810912135975105	-833.4846220739315	-2.7159991757478827E-6	-0.007711268172341099	1.588433213649007	1.5289928955336034	-0.5899798453118701	1.0388754704413845	7.490926835276955	10.429337558129626	0.8654300500794764	0.9586374695863743
ID215133	215133	3	1.0	62.69484012377191	12.041579173788657	0.0	238.0	238	1.5971419610281923	1		23058.399999999972	23044.0	14363.0	32663.0	1.9484348E7	3332.7263512367017	-0.9809446166947146	-712.338320509473	-0.0015483021735955697	0.00369966005566296	1.7896066888244317	1.436521358442951	-0.5386819655307729	1.2457919113463032	8.013770713373706	10.916399122015903	0.8450608161858093	0.9601366742596809
ID219229	219229	3	0.9844143986701965	60.93369870010661	12.40396810780036	0.0	281.0	281	1.5009356865413876	1		22906.430294906153	23096.0	14598.0	29837.0	1.7088197E7	2809.5852938329876	-0.9810836516564415	-845.6953160895664	-0.0018972684236910795	0.002077955598848871	1.5725556176084774	1.4510198487987254	-0.8614918256653462	1.0837588603011663	7.077404858964089	10.324287978115445	0.8343796128603994	0.9594072164948455
ID205411	205411	3	1.0	63.74245031002588	14.447910560039242	0.0	132.0	132	1.549541450197766	1		22961.875792141975	23147.0	12865.0	30761.0	1.811692E7	3377.6783138214087	-0.9811049247715232	-705.9694435541917	-1.1579380191654153E-4	-0.00365407992273553	1.604545724534782	1.5202596313255088	1.4749636327002533	1.0554419070746386	7.543211223086625	10.232305242865198	0.9053555295973246	0.968864468864469
ID207459	207459	3	0.9936735033988953	61.590453806512805	13.364052260149315	0.0	156.0	156	1.5583042426795197	1		22849.711779448597	23172.0	13923.0	29888.0	1.823407E7	2942.8770620594346	-0.9811739141671652	-809.3279912189049	-0.003938094875187201	-0.0018585253837160446	1.614512227861019	1.5373817995892685	-0.5872088322863693	1.0501699891935476	7.628767494047907	10.308209211625728	0.90218955417913	0.9804520464263894
ID213090	213090	3	1.0	61.60075504921329	12.502155089566429	0.0	217.0	217	1.55684720239581	1		22929.879052369073	23029.0	14522.0	32087.0	1.8389763E7	3185.0605658409386	-0.9810665768492275	-746.0765736720581	0.01454386373298887	2.795476840675582E-4	1.6532387762672016	1.4890208364639403	-1.1196980369785334	1.110285857512403	7.614508115554365	10.707179841025795	0.8346444759068026	0.9650602409638556
ID204384	204384	3	0.9968398809432983	61.5826426370418	12.781201876256304	0.0	120.0	120	1.560729620400412	1		22878.299751243794	23094.0	14358.0	29526.0	1.8394153E7	3141.5246103856493	-0.9811174494676927	-756.786923737374	-0.01390432844531404	0.003694855669833452	1.6900893328753974	1.4748371804681213	-1.300352255187211	1.1459497734786928	7.652533124870491	10.250446526150935	0.9152284535187012	0.9793187347931877
ID197738	197738	3	0.9842904210090637	62.54262872871423	10.568345680803699	0.0	42.0	42	1.5660522295019745	1		22879.35098522165	23122.0	15318.0	29434.0	1.8578033E7	2952.454675404792	-0.9810226410276819	-801.1866700674464	0.003179016093746624	6.138990590194451E-4	1.6275184721607217	1.5242510811523031	-0.8522584407887277	1.067749593413672	7.704817512680179	10.768940058088399	0.8348843145603508	0.9741586538461541
ID210026	210026	3	0.993702232837677	60.332565547838655	12.40811858948087	0.0	185.0	185	1.5823907435191875	1		22930.838554216873	23086.0	15353.0	30289.0	1.9032596E7	3038.024866736982	-0.9810820129423244	-782.8688219650036	0.0011983434257372928	-0.0023607002356446655	1.667662330631536	1.5084355152674482	-0.6265351569115613	1.105557588476599	7.866423802273711	10.552309803876826	0.8877529784005914	0.9729570840681949
ID207977	207977	3	0.9968288540840149	61.61311852017552	13.036290562032873	0.0	162.0	162	1.5578187140051147	1		22932.16708229426	23139.0	14024.0	30127.0	1.8391598E7	2844.5937776445244	-0.9810494248896383	-834.686386599986	-0.0035037351741065924	-0.005813448426215657	1.6397033251065685	1.5145495400686695	-0.8805529122770933	1.0826343290376785	7.624014367883399	10.546491215744531	0.8613458777038094	0.966847498493068
ID216681	216681	3	1.0	60.50159024726579	12.432241075188387	0.0	254.0	254	1.591923304102334	1		22988.95568862274	23034.0	12125.0	33551.0	1.9195778E7	3500.0724352491593	-0.9809760063289676	-677.3745863807162	-0.004663756941403987	0.0038469548643461963	1.6774417688659435	1.5342392356343468	-1.2869208042234335	1.0933378119302157	7.96148632556403	10.967669216997933	0.8317165244154985	0.954960091220068
ID211566	211566	3	1.0	61.227621992227384	12.831547995954777	0.0	201.0	201	1.5529550783007569	1		22875.564070351775	23092.0	13844.0	30095.0	1.8208949E7	2950.972648039071	-0.981081979919303	-804.0188671847509	0.00594871779281853	-0.010883707660775843	1.6185260460215205	1.5319797041164733	2.317123301880013	1.0564931386966123	7.576483106238248	10.30823404091802	0.896002007200335	0.980923076923077
ID197228	197228	3	1.0	61.75241218894822	11.501281755727897	0.0	36.0	36	1.6178482604399351	1		22909.40898617509	22889.0	13355.0	35956.0	1.9885367E7	3804.0243778015906	-0.9809934711648955	-621.6757083593499	9.042784804192386E-4	4.76431333794851E-4	1.6703339182715569	1.5898008201342837	2.3952410490423603	1.0506560929629354	8.222908264612398	11.156767728504164	0.8301537345983951	0.9637883008356545
ID198775	198775	3	1.0	61.2233312950395	10.96338688518368	0.0	54.0	54	1.584779259208496	1		22939.054282267767	22901.0	13854.0	34403.0	1.9016476E7	3449.5699999054877	-0.9810354206543386	-687.9898269388136	-0.010039513063291889	0.01607091107532853	1.6952196343258388	1.5125344125774056	-0.9837358056885126	1.120780869664401	7.890189433096294	10.521201582429411	0.8957083255754517	0.9730363423212195
ID214650	214650	3	1.0	61.01827018660181	10.682480122163081	0.0	233.0	233	1.5234472266256738	1		23029.69220779219	23206.0	13487.0	30112.0	1.7732863E7	3132.8754877772876	-0.9810086262056973	-759.43645224006	-0.001918280986268927	0.006015090436802911	1.6359813216145942	1.4706508683984874	-0.42755521886179315	1.1124199201651095	7.291295536367302	10.009667189287164	0.91448227042128	0.9845956354300387
ID198264	198264	3	1.0	61.41549463978436	11.313925097594412	0.0	48.0	48	1.6164448931724185	1		22904.70765661252	22870.0	13779.0	34699.0	1.9743858E7	3629.9517132557685	-0.9810397831377877	-652.9760006956845	-0.009123431109512956	0.007444335438829272	1.7163136710004179	1.5459766757392983	-0.8755771392829828	1.110180831272673	8.208648886118851	10.841682899327854	0.87758287965332	0.9696799550814151
ID214143	214143	3	1.0	60.84366884575425	11.25664378400212	0.0	228.0	228	1.5461202852759843	1		22995.568181818166	22985.0	14580.0	31699.0	1.821249E7	3178.0655929623135	-0.9809593108003237	-745.5548735313432	-0.0026840555313860206	0.0017310967981160458	1.675090356595868	1.4507362463709623	-0.906576192318203	1.1546484488728608	7.509939339935029	10.727912312073107	0.8200037964397301	0.9495192307692307
ID196226	196226	3	1.0	61.45829858435961	11.216113544061816	0.0	24.0	24	1.606116066041748	1		22884.3720657277	22882.0	13164.0	35159.0	1.9497485E7	3827.79501423994	-0.9810094159561683	-617.6681077074542	-0.013440545075505546	0.011509314332114818	1.6854078635149523	1.5857931121736522	2.661082913959352	1.0628169908020082	8.104080110499508	10.684046679943837	0.8921585374782308	0.9687499999999999
ID196739	196739	3	1.0	62.546361297133	10.895066704543552	0.0	30.0	30	1.5402377517644998	1		22905.562500000007	23032.0	13979.0	31435.0	1.7957961E7	3026.987465685477	-0.9810149660577406	-782.0321171303215	-4.157878444082359E-4	-0.007032860846607827	1.5799046127771914	1.5192537867578229	-0.7920534655982737	1.0399214578551756	7.45290182596084	10.248767416626807	0.891645022656277	0.9751243781094524
ID208514	208514	3	0.9889233112335205	61.53628737487883	13.19569571195014	0.0	168.0	168	1.5519805221468532	1		22498.737766624858	22821.0	13762.0	29268.0	1.7931494E7	2833.3961222656244	-0.981103845452921	-824.5602599606249	-0.0016049738155542706	0.017268744936919184	1.6157716716002777	1.5157550135951452	-1.1530095744734672	1.0659847119805383	7.56697685390921	10.663850817331383	0.836188417961503	0.962515114873035
ID209026	209026	3	0.9947219491004944	61.45098642385	12.880595733717167	0.0	174.0	174	1.5264236812248824	1		22906.410923276995	23093.0	13901.0	30562.0	1.761503E7	2940.2057742587835	-0.9811261090403075	-809.9770397624164	-0.007122626080932657	-0.0014760229697532792	1.6036146284059378	1.4802777133294165	-0.8173761492939039	1.0833201188979018	7.319814293354394	9.987389162781696	0.9221593661772978	0.9796437659033084
ID202887	202887	3	0.9853334426879883	61.02446260370159	11.365631734170217	0.0	103.0	103	1.516978207056279	1		23029.24704336401	22956.0	15224.0	32105.0	1.7525257E7	2806.0413606781785	-0.9810532542438398	-849.9113351801711	-0.013021069422821788	-0.014324606742816921	1.7301328804069493	1.3349816862428572	2.480693560195491	1.2959974644118128	7.2295048962285975	11.262597847498542	0.7162114603888756	0.941795665634675
ID203398	203398	3	1.0	60.11533766611864	11.90748172633973	0.0	109.0	109	1.4847198353841868	1		23060.44520547946	23192.0	13428.0	30255.0	1.6834125E7	3135.2157983034776	-0.9809733494810093	-758.4467803324304	-0.005093545404704512	-0.00137216062860391	1.6457933913640785	1.3657905062233278	2.182336419733417	1.2050115913567245	6.925304821699569	10.143290242190464	0.8458455184375561	0.9623513870541607
ID212614	212614	3	0.9936764240264893	61.39241548155207	13.017294703492011	0.0	212.0	212	1.5505175393970518	1		22890.20959595959	23169.0	14381.0	29600.0	1.8129046E7	2838.5236683773023	-0.9810799397681852	-836.313536452915	0.0013832999847202786	-0.0014586644590656019	1.612891974023974	1.4961359397489522	-0.7128660205834162	1.0780383862007974	7.552717475415668	10.314102810713448	0.8921752908377808	0.9778461538461539
ID217734	217734	3	1.0	60.194777566747966	12.517095415200794	0.0	265.0	265	1.5843018441474415	1		22986.628468033763	23126.0	13197.0	32454.0	1.9055915E7	3332.474245013957	-0.981027891042901	-713.352544987533	-0.0039758380225546975	0.004432097242667782	1.6421998634290265	1.5386820382406667	-1.031644882751318	1.067276943914106	7.885436306931775	10.787413561607547	0.8515319245473171	0.9696084161309177
ID216203	216203	3	1.0	60.60231807556375	12.428995940174103	0.0	249.0	249	1.5833465821708455	1		22978.07971014492	23002.0	12645.0	33324.0	1.902585E7	3567.901030563002	-0.9810013488401137	-665.0859358620119	-0.0022528444943695405	-0.004309799602680809	1.6505209448475846	1.5290571044590602	-1.348775738765128	1.079437085792486	7.875930054602749	10.757455745813193	0.855249006333719	0.96843950905903
ID195720	195720	3	1.0	61.40879483601041	11.051661801589827	0.0	18.0	18	1.6234495983521804	1		22887.677382319147	22849.0	13983.0	34080.0	1.9935167E7	3604.822250842059	-0.9809574453194059	-654.1431834669581	8.139134813515615E-4	-0.0026747217364975063	1.678342354639695	1.5911670840907315	-0.652197666116728	1.0547869996938628	8.27994577858659	10.947738926992342	0.8681374523260154	0.9645625692137316
ID211080	211080	3	0.992484450340271	61.10803142852065	12.922086471015444	0.0	196.0	196	1.5597599218784697	1		22854.774032459445	23026.0	14087.0	29895.0	1.8306674E7	2926.342268109601	-0.9810570224665673	-808.961426458639	0.021103840329574353	-0.013386828914471873	1.6125656456187876	1.5456651299075985	2.3998444978372957	1.043282671269933	7.643026872541473	10.186341614613502	0.925632888237522	0.985294117647059
ID220815	220815	3	1.0	59.86792026595831	11.40375619849658	0.0	298.0	298	1.5372880438193401	1		23052.9794871795	23182.0	13066.0	31151.0	1.7981324E7	3324.557877826615	-0.9809237050674979	-713.1228673673113	-0.00516805978476449	0.0018011940649113214	1.6731807919364625	1.4279551098764052	-1.0731927997483284	1.1717320666202753	7.424383068973739	10.134139413679181	0.9084404979536049	0.9799247176913423
ID218765	218765	3	0.993649959564209	61.14881597903221	12.12420739403364	0.0	276.0	276	1.5881171461062118	1		22907.915662650576	23080.0	15110.0	30704.0	1.901357E7	3100.7386995077977	-0.981097926473904	-766.9257351042999	-0.005252787583543533	4.733027747225894E-4	1.668892434182547	1.5359313344608732	-0.47225152652078634	1.0865670858706353	7.923461316247905	10.438412925410033	0.9138099033951981	0.9742840444184687
ID219792	219792	3	0.991847038269043	59.57688153690141	12.03794605442915	0.0	287.0	287	1.5761636633121048	1		23009.74512195123	23130.0	15324.0	31207.0	1.8867991E7	3051.885233275066	-0.9810542731092088	-780.8279795041469	0.010936826167839902	0.002166937589961871	1.6975366841980724	1.495487902960789	2.1181139864789946	1.1351055938582078	7.804633162135011	10.737471090766817	0.8506645678707901	0.9653145208700765
ID201877	201877	3	0.9906799793243408	63.6926393017442	9.495247535598358	0.0	91.0	91	1.581912607613568	1		23023.055690072648	23253.0	15641.0	29724.0	1.9017044E7	2926.975117335458	-0.9810245080110643	-813.3186692406989	-0.00955210525694834	-0.0013991536612988056	1.668792788356889	1.5472133824369871	-0.8988336844919399	1.0785795981989275	7.861670676109181	10.21386991988641	0.9469871071450694	0.9868735083532216
ID195221	195221	3	1.0	61.63232230899598	11.256435113853115	0.0	12.0	12	1.5847792592084955	1		22871.41056422572	22876.0	13410.0	34997.0	1.9051885E7	3591.1600071034195	-0.9809335348852837	-655.3262860383064	0.004572777789248313	0.0133845648877631	1.6645699317371765	1.5473624160205268	2.2880148429110574	1.0757466476522555	7.890189433096288	10.607724826913964	0.8811560018469395	0.9668025626092016
ID200347	200347	3	0.9857674241065979	63.53234554538272	9.630385913962137	0.0	73.0	73	1.5646024045688949	1		22980.206683168275	23240.0	15787.0	29998.0	1.8568007E7	2958.44588720398	-0.9809920775948747	-801.7724804235552	-0.0034203074906321977	0.004582768429107795	1.629799491610247	1.5163018714873466	-1.0638725127276132	1.0748515993135128	7.690558134186618	10.330371926350864	0.9055987363841576	0.9752863170584691
ID200857	200857	3	0.9936921000480652	63.55838088620524	9.655178234431002	0.0	79.0	79	1.5776028634262687	1		23029.01948842872	23303.0	15916.0	29941.0	1.8906825E7	2948.1526414317013	-0.9811418566769554	-812.8087103708359	-0.0034837958659270614	0.008022434255897506	1.6549106776114824	1.5143265287981365	2.3430344968245342	1.092836086629825	7.8188925406285446	10.616019557644858	0.871829757843405	0.9710743801652894
ID215705	215705	3	1.0	60.62239530503139	12.725189437623586	0.0	244.0	244	1.579998617066796	1		22980.42736077484	23012.0	13333.0	32836.0	1.8981833E7	3445.5377969882616	-0.9810294795615538	-689.8169961340365	0.004936684694206071	0.0033932811961737896	1.6273883852676634	1.5509785913162673	-0.8637883775544435	1.049265537499489	7.842658171451136	10.969672106372085	0.8190036886658147	0.9543088490456916
ID209560	209560	3	0.9968329668045044	61.22255572873274	13.022870823638254	0.0	180.0	180	1.5466094864542683	1		22935.36569987391	23215.0	13939.0	30019.0	1.8187745E7	2954.350208416994	-0.9810288820413025	-802.9020350856588	0.007599642994857046	2.2752447644197387E-4	1.5874607211882976	1.5243514063320753	-0.40596187439100045	1.0414007653314514	7.514692466099546	10.256939140147114	0.8976055285593649	0.9765287214329835
ID202399	202399	3	0.9968115091323853	61.475411474758225	9.730009143580086	0.0	97.0	97	1.5422010894025249	1		23048.674300254475	23151.0	13359.0	30928.0	1.8116258E7	3226.237459249717	-0.9809761413807729	-736.7827551883113	-0.0018488586176387662	-0.0018404945108076796	1.7266539484773955	1.396057181598644	-0.945274497646955	1.2368074683733088	7.471914330618894	10.344577532901793	0.8774375777195796	0.972772277227723
ID212127	212127	3	0.9905181527137756	61.404654192924646	12.562721388179705	0.0	207.0	207	1.5519805221468537	1		22895.723057644078	23134.0	14689.0	29942.0	1.8270787E7	2856.064712748549	-0.9811029763372412	-832.410408148815	-0.007317881961746818	0.005275973109758427	1.6050429388852825	1.528001758714311	-0.9801398266568241	1.0504195624982757	7.566976853909214	10.179862493341327	0.9175895229235111	0.9808995686999384
ID213662	213662	3	1.0	61.53483478605552	12.291032736792038	0.0	223.0	223	1.5833465821708443	1		22904.761158021727	23101.0	13557.0	30757.0	1.8988047E7	3240.817134074183	-0.9810163001337464	-730.4602730920438	0.012113543345735875	-0.0016143997654402005	1.6740834177171071	1.5321906456958099	-1.2106886116900786	1.092607778555429	7.87593005460274	10.24271783417044	0.9433683393045901	0.9874851013110845
ID203933	203933	3	0.9919325709342957	61.05778595267043	12.482869176210388	0.0	115.0	115	1.5549023581607584	1		22894.80749999999	23000.0	14872.0	30373.0	1.8315846E7	3041.3374491814443	-0.9810281355466126	-778.5272748783019	0.014766296581758279	-0.002951729322617998	1.5960458015215921	1.5406275302484487	-0.14870141191818556	1.0359712326211687	7.595495610896314	10.608042142366218	0.8481946100929012	0.9643934821967413
ID201377	201377	3	0.9850426316261292	63.690122963724164	9.56932774332262	0.0	85.0	85	1.5747231478580914	1		23028.47926829267	23244.0	15668.0	29507.0	1.8883353E7	2917.276064154762	-0.9809872643307945	-814.5851437459681	-0.0025830140120454517	-4.536588340007324E-5	1.6667940214836618	1.5124520578857663	2.2144082972130006	1.1020475080801224	7.790373783641449	10.676677802635703	0.8588076134938464	0.9669616519174041
ID194727	194727	3	1.0	61.46947095926694	10.930971063264577	0.0	6.0	6	1.5885934145667928	1		22852.027577937657	22826.0	13459.0	33502.0	1.9058591E7	3411.6017657226644	-0.9810227688909474	-692.5364641593809	-0.002456769730544713	0.008300213949617021	1.651005008191154	1.5356313981699625	-0.8368821145354305	1.0751310569441888	7.928214442412418	11.04019857574011	0.8173940697706218	0.9669565217391305
ID217254	217254	3	1.0	59.931622372298584	12.031262210025908	0.0	260.0	260	1.5703936732437829	1		23067.454545454533	23147.0	12639.0	33640.0	1.8776908E7	3455.7597352637003	-0.9809593798606157	-687.7903280246859	-0.006594339951581789	0.01585040340091971	1.632550058633207	1.5307265859346824	2.2359447186877652	1.0665196996211768	7.747595648160815	10.791474358216208	0.836017261021249	0.9593878752207173
ID206501	206501	3	1.0	63.70036084488398	14.356518673633296	0.0	145.0	145	1.5612142437998884	1		22969.832298136596	23136.0	13418.0	29881.0	1.8490715E7	3246.1163781123228	-0.9809850593191068	-730.1148004856229	0.0060278555428317235	0.004457679081172692	1.6711704707904407	1.4898806930138566	-1.3609458842389008	1.1216807349921796	7.6572862510350035	11.038833578391088	0.7896567910380762	0.947089947089947
ID194216	194216	3	1.0	61.51320673796669	10.835199939243488	0.0	0.0	0	1.600454064637935	1		22760.90200708387	22775.0	13132.0	34563.0	1.9278484E7	3644.008375892888	-0.98104598721301	-646.5889740926732	0.007356862451582663	0.002056894363891852	1.6474788051422813	1.5868587796859064	-1.098568881251587	1.0382012730007226	8.047042596525312	10.822826642822	0.863306001609549	0.9690898683457355
ID199849	199849	3	0.9906057119369507	63.57184872447737	9.641724236836819	0.0	67.0	67	1.5718381564618638	1		23001.644171779128	23263.0	15712.0	30108.0	1.874634E7	2980.1693681586817	-0.9810468358253492	-799.0168661924429	-0.0065204241013086285	0.008347068423508377	1.632004318355756	1.5239198574885107	-1.0128077397948962	1.070925291993618	7.761855026654354	10.686269354684152	0.8541283902322634	0.9755077658303466
ID205993	205993	3	1.0	63.78328394695314	14.440439426384396	0.0	139.0	139	1.5500295716306318	1		22970.616940581574	23173.0	12995.0	30910.0	1.8169758E7	3352.940390454399	-0.980993247680116	-707.1880695762674	-0.0020768298689845814	0.006279268549583191	1.6391878830298727	1.4828322878149875	-1.503626859116508	1.105443883640598	7.54796434925114	10.623261570931328	0.8404733635084866	0.9688834655277611
ID207022	207022	3	0.9954650402069092	61.66917963239688	12.773134681592165	0.0	151.0	151	1.5641188309506169	1		22889.35519801979	23130.0	14341.0	29810.0	1.8494599E7	2868.726770725694	-0.9810735200876833	-827.1915204584574	6.242645760203942E-4	-0.002317257359016516	1.6045073517128712	1.5377931586788594	-1.029651496129446	1.0433830731119438	7.685805008022104	10.60630584955134	0.8585605575146872	0.9740963855421687
ID220334	220334	3	1.0	59.824508102496466	11.42332879873867	0.0	293.0	293	1.5631512349217649	1		23092.060493827175	23199.0	13107.0	31657.0	1.8704569E7	3321.3958441545524	-0.980846797337431	-712.0849690581931	-0.001719009416601509	-0.007080924188581683	1.7148468202998524	1.4474073976586759	-1.0032713289411421	1.1847713526086616	7.67629875569308	10.664602349651503	0.8481494790541712	0.9723058398555087
ID204979	204979	3	0.9902508854866028	63.293717679497504	14.679963265619728	0.0	127.0	127	1.5665352062997318	1		22983.014869888444	23256.0	14023.0	31264.0	1.8547293E7	3237.5391590265313	-0.9809957554464099	-732.8894693585781	0.0050067479582892715	0.005326300233007369	1.636978275562994	1.5103199620516532	-0.46144376441469126	1.0838619078696976	7.709570638844676	10.708633817462252	0.8448350432856401	0.9666269368295591
ID210608	210608	3	0.9942806959152222	61.27454073397946	13.190270603149942	0.0	191.0	191	1.5461202852759843	1		22905.480404551185	23164.0	13715.0	30190.0	1.8118235E7	2903.227889180293	-0.9810039302198003	-814.8830125358535	0.004631836731157643	-0.01696012785745931	1.6094511744555444	1.497964192114636	-0.5719233126167788	1.07442566579881	7.509939339935029	10.181911211184744	0.9103065800445438	0.9789343246592315
ID205495	205495	3	1.0	63.749106389706455	14.439341674182012	0.0	133.0	133	1.5485647457514031	1		22989.629113924027	23201.0	12937.0	30685.0	1.8161807E7	3370.4088412346555	-0.9810358669030644	-705.7181161708627	-0.005420759806920137	0.0019027847634577955	1.6350175303534373	1.486439962946107	-1.5404511898300741	1.0999553100771398	7.533704970757594	10.236498350700042	0.9034739419287378	0.9796044499381953
ID199350	199350	3	1.0	61.69092748378883	10.409536727490943	0.0	61.0	61	1.5732813134512103	1		23003.676904176893	23156.0	13789.0	31427.0	1.8724993E7	3322.012722573019	-0.9809978467152348	-714.9755663587564	-0.0013458043940195545	-0.001811993158962991	1.7143037851599805	1.46956888176366	-1.0732489112518748	1.1665351698945945	7.776114405147906	10.36569757617309	0.9094429016913437	0.9778840406455468
ID204468	204468	3	0.9894198179244995	61.43782022404344	12.776772464458004	0.0	121.0	121	1.5456309292626893	1		22882.13670886078	23053.0	14104.0	29583.0	1.8076888E7	3001.304113091362	-0.9811107591998102	-791.9907395014113	-0.003922244074601049	-0.005925414659386978	1.6375771322201327	1.4904231009795328	-1.446346580562089	1.098733058514651	7.505186213770506	10.385213436364714	0.8744610762220567	0.9783147459727382
ID219323	219323	3	0.9828301072120667	60.898309969950226	12.369578794005156	0.0	282.0	282	1.5134834360985163	1		22917.747354497358	23057.0	15274.0	30213.0	1.7325817E7	2766.867804936295	-0.9809890740791487	-854.8194868511888	0.0011692212704440407	-0.01826652577669739	1.6014400839930756	1.4758057561296174	-0.782405936725912	1.0851293114569096	7.196233013076984	10.321410062327798	0.8488618507442153	0.9558080808080806
ID207546	207546	3	0.9904344081878662	61.77336374241005	12.923768911454014	0.0	157.0	157	1.549541450197767	1		22883.629722921916	23158.0	14573.0	29140.0	1.8169602E7	2911.568222569513	-0.9810953635374342	-815.7758226045224	-0.005691486388658697	-0.0030938168919538867	1.5755493718342248	1.5395671504835826	-1.2571763043637265	1.023371647894241	7.543211223086633	10.245693078093652	0.9029910567219421	0.9754148740012291
ID215226	215226	3	1.0	61.15087358434863	12.197922255916394	0.0	239.0	239	1.5694299458297634	1		22993.326354679815	23080.0	14521.0	33186.0	1.8670581E7	3365.6387254471274	-0.9809612200884158	-704.0070829799873	-0.005652112689924835	0.007921084267584382	1.7056184209166232	1.4547707485773207	-0.444691759100638	1.1724310669461953	7.738089395831789	10.679383385343971	0.8526116277059221	0.9667458432304037
ID218302	218302	3	0.9905883073806763	61.02393150690853	11.86112433434369	0.0	271.0	271	1.5809559019877426	1		22932.872881355906	23132.0	15464.0	30452.0	1.8942553E7	3057.283449682095	-0.9810293836628012	-775.8063476292582	0.004945065713661444	0.009382797041632232	1.6640986416130013	1.533562688612537	-0.5209728868539885	1.0851194111396674	7.85216442378017	10.634653618851416	0.8724741150931332	0.9706227967097532
ID197308	197308	3	1.0	62.000253658022615	11.29400728902758	0.0	37.0	37	1.5804773320049332	1		22909.214026602167	23076.0	13589.0	32034.0	1.894592E7	3286.7427109285204	-0.9809544550772337	-718.0090490539181	-7.243137364838161E-4	7.43533593470511E-4	1.705660818014739	1.476667483667381	-1.024892258883066	1.1550744069874426	7.847411297615653	10.789366447161838	0.847118940655653	0.9666276346604217
ID213185	213185	3	1.0	61.41516512533603	12.487855361653663	0.0	218.0	218	1.564602404568896	1		22906.454770755856	23103.0	13969.0	31291.0	1.8485509E7	3145.942559191275	-0.9811063427310645	-756.2008061998367	0.0021874427957869914	0.002903763064193541	1.6387348468922582	1.5084348344722218	-1.174341372921788	1.0863809356839909	7.690558134186627	11.203402084509438	0.7699594927225893	0.9473067915690865
ID197828	197828	3	1.0	61.63694176105102	11.364130047076562	0.0	43.0	43	1.6084693509170884	1		22956.596018735378	22907.0	13704.0	35322.0	1.9604933E7	3725.7040688267016	-0.9809480631453391	-634.5064071732913	0.008969442822044331	0.0058756435000591745	1.7211749044010536	1.5267143313228322	-1.060840796963858	1.127371944501058	8.127845741322082	10.565308743411494	0.91499965679866	0.9777015437392793
ID198852	198852	3	1.0	61.53592117451406	11.3092725975071	0.0	55.0	55	1.5799986170667957	1		22910.774545454522	22919.0	13168.0	34944.0	1.8901389E7	3642.6063591140437	-0.9809223673811848	-646.7965314001624	-0.010659266964546847	4.6523985786388415E-4	1.6628887912188808	1.534524267013754	2.3497020251587384	1.0836510226423002	7.842658171451135	10.77702077442272	0.8485466247470027	0.9643483343074222
ID208068	208068	3	0.9904573559761047	61.67630542440242	13.071154318943421	0.0	163.0	163	1.5650858287746439	1		22901.90651906521	23135.0	14057.0	29661.0	1.861925E7	2895.1974921141664	-0.9810212676433532	-817.7765647192557	-0.001742246383539108	-0.007533155309841876	1.6039214454004918	1.5429606530268878	-0.6045708823457232	1.039508974032497	7.695311260351139	10.271966443624615	0.9164924063801924	0.9812121212121208
ID208590	208590	3	0.9918375015258789	61.607081638056655	13.070037799477674	0.0	169.0	169	1.5670180342373188	1		22923.161728395058	23193.0	13922.0	29804.0	1.8567761E7	2956.3028320648464	-0.9810726946293915	-803.8370030436648	-0.002276577290938685	-0.00119396566265057	1.5959207673329268	1.5600475423511133	-0.5418619131115623	1.0229949562484164	7.714323765009202	10.181560293020492	0.935145204653444	0.9800724637681152
ID211662	211662	3	0.9950031042098999	61.20941074892705	12.941270161156996	0.0	202.0	202	1.563151234921765	1		22891.62608695652	23184.0	13918.0	30158.0	1.8427759E7	2976.3676843767494	-0.9810965564656194	-798.345507250457	-0.00797335616289283	0.015096211329193043	1.6325691181349535	1.5378264966189177	-1.2693008102940326	1.0616081344185042	7.676298755693082	10.394249462468332	0.8928437470427616	0.9781950333131438
ID198349	198349	3	1.0	61.44366978231528	11.359461978415535	0.0	49.0	49	1.6215846355328107	1		22946.547866205325	22870.0	13863.0	35234.0	1.9894657E7	3713.285510830856	-0.981005415680655	-638.308491980486	0.015050527895754715	-0.001316951867599422	1.723021926726745	1.5547234783104678	-0.9398186516993666	1.1082497632306736	8.260933273928526	10.662277698521759	0.9131434310385608	0.9753086419753085
ID216781	216781	3	1.0	60.51514987365534	12.369955489603562	0.0	255.0	255	1.60893959485373	1		23019.92857142857	23036.0	13076.0	33046.0	1.9659019E7	3539.942155600493	-0.9809384403862472	-669.3004607110458	-0.006854865024332362	-8.344417145146868E-4	1.676871885211081	1.5625019936711264	-0.5957291371380327	1.0731966371903567	8.132598867486601	11.089345394617503	0.8310504610996547	0.9596186203028603
ID214743	214743	3	1.0	61.12868586934313	10.819502491278444	0.0	234.0	234	1.5069716452922393	1		22994.381016042753	23261.0	13266.0	30167.0	1.7199797E7	3292.591175829736	-0.9811108448917086	-725.4699908746069	-0.007180561611152131	-0.021542146751840234	1.551590956308523	1.5049478401414924	0.5843205239937751	1.0309931779181432	7.134442372938284	10.139120785272148	0.8721060612570042	0.9708926261319539
ID196821	196821	3	1.0	61.847870430920686	11.370029304717553	0.0	31.0	31	1.5833465821708448	1		22905.8951807229	22926.0	13527.0	34071.0	1.9011893E7	3413.265328112855	-0.9810163810050722	-693.5926237570801	-0.00156589971796314	0.005578561179362462	1.6571305585958969	1.5017913146455604	2.1869787958608535	1.103435971719545	7.875930054602744	11.193170188154072	0.7899607261810467	0.9673088149445416
ID203482	203482	3	0.9968190789222717	60.22232259462536	12.153664532302109	0.0	110.0	110	1.5039566939989095	1		23015.653279785816	23074.0	14852.0	30725.0	1.7192693E7	3076.9328926280696	-0.9809886622435091	-771.9454080483797	0.008134257797279354	0.014244529191821866	1.63991228558308	1.4064730598977153	-0.9238621261465849	1.1659749001536805	7.105923615951176	10.131776960703503	0.8698796225342132	0.9595635430038506
ID196313	196313	3	1.0	61.26957358347664	11.059937408435568	0.0	25.0	25	1.5761636633121048	1		22923.189486552583	22912.0	13131.0	33835.0	1.8751169E7	3587.5051087488864	-0.9810315206171278	-660.9414006985369	-0.004184922206244564	-5.711415112174758E-4	1.6621750724173052	1.5034869431253346	-0.889867090073865	1.1055467292333792	7.804633162135011	10.955107366497273	0.8172013632020286	0.9568764568764572
ID209112	209112	3	0.988196611404419	61.44735255562001	12.750708767751592	0.0	175.0	175	1.5505175393970516	1		22901.997481108287	23112.0	14086.0	30574.0	1.8184186E7	3024.1667538098227	-0.9811166252742888	-786.9346114035749	0.006583593388863737	0.01089354682494051	1.602353512198088	1.519204096369786	-1.5117488262565049	1.054732221975304	7.552717475415665	10.22440537878593	0.9078978405134052	0.9778461538461536
ID210136	210136	3	0.994698703289032	60.314033990645875	12.308364567024984	0.0	186.0	186	1.5819126076135694	1		22950.78839177752	23076.0	15267.0	30398.0	1.8980302E7	3099.5302744900064	-0.9810918856724492	-768.4103147444392	6.944677991409254E-4	0.006587761839898065	1.6775054940159506	1.527629514082801	-0.6230445063887624	1.098110162543656	7.861670676109196	10.421790758280315	0.9095781360825831	0.9856972586412394
ID202973	202973	3	1.0	60.38244160737495	11.595205286559354	0.0	104.0	104	1.5259280086411933	1		23021.014285714275	23005.0	14067.0	32292.0	1.7726181E7	2885.7143291830903	-0.9810410590135759	-825.608628901365	0.005098622724374688	-0.0013762247986944655	1.7001020717080897	1.3880984927021955	-0.6960817491375475	1.2247704904559908	7.31506116718988	11.082251840608524	0.7484655156408521	0.9407090464547686
ID195805	195805	3	1.0	61.522488641156265	11.170043519493175	0.0	19.0	19	1.6131656217896793	1		22910.6168224299	22856.0	13303.0	35462.0	1.9611488E7	3742.171799657174	-0.9809993421499732	-632.1834677682918	0.004247693950873609	0.0012487348394647523	1.6771640315836205	1.5883943095762232	2.465313160045442	1.055886451791105	8.175377002967242	10.535902956385216	0.9254951122353069	0.9806157354618013
ID214240	214240	3	1.0	60.49176838202816	10.507923701013736	0.0	229.0	229	1.5534421271063026	1		23086.90589711419	23156.0	13258.0	33690.0	1.8400264E7	3456.4670393915035	-0.980978036435469	-688.9175476822132	0.004055920904658597	0.0038095665508036257	1.7171989998780843	1.4174875020973	-0.7362403123986312	1.2114385469623785	7.581236232402763	10.715214099949321	0.8297517698106439	0.9649122807017543
ID195302	195302	3	1.0	61.155483611829986	10.793373963697821	0.0	13.0	13	1.6018714412091322	1		22843.247044917258	22832.0	13378.0	33763.0	1.9325387E7	3612.720917487812	-0.9811024652191044	-656.5421790712973	-0.001672116691838937	0.002356374788189791	1.67399906976457	1.5547447558981706	-1.1477282382420229	1.0767034675074407	8.061301975018866	10.583772478523592	0.9043448375293467	0.9792147806004617
ID219877	219877	3	0.9968302249908447	60.436739804505976	11.62874042514918	0.0	288.0	288	1.5514930145104675	1		22998.015056461685	23060.0	14867.0	31714.0	1.8329418E7	3047.843916190831	-0.9810003880192837	-779.2056171472566	-0.001499638274376863	5.632567451142545E-4	1.6793603629164109	1.4464679879781208	-0.8336864830574409	1.1610076246926335	7.562223727744702	10.409810636218447	0.8769477679682974	0.967173252279635
ID217828	217828	3	1.0	60.426357402228334	12.23963149935478	0.0	266.0	266	1.56798324408199	1		22998.255214723922	23182.0	13507.0	31338.0	1.8743578E7	3257.9988889406086	-0.981020595820003	-729.742270427111	0.023774071867087455	-0.00675767795275108	1.6582041599164965	1.5287308321530757	-0.8340802461152014	1.0846933449893659	7.723830017338241	10.513804296584132	0.8780571704784987	0.9701492537313435
ID212715	212715	3	0.9968674182891846	61.394831914225875	12.778250288196462	0.0	213.0	213	1.5392551438483717	1		22908.389743589723	23114.0	14460.0	29617.0	1.7868544E7	2871.9832644031	-0.9810541679648227	-826.0797161574462	9.545196108922246E-4	-0.0024202439860109112	1.5970818669719427	1.519245094377278	-0.742247744087181	1.0512338482334012	7.443395573631806	10.06827710774893	0.9227215078191262	0.9812030075187976
ID201961	201961	3	0.9873824715614319	63.547326976782884	9.383434931562173	0.0	92.0	92	1.554415766892963	1		23013.39496855347	23287.0	15333.0	29570.0	1.8295649E7	2973.8000649288997	-0.9810880194394198	-802.9155699895816	0.00615570993393445	-0.005526451689084767	1.618545616862835	1.521049280772673	2.2565203158654734	1.06409807842691	7.590742484731783	10.205435587919796	0.9158640882558327	0.9743746186699208
ID209647	209647	3	1.0	60.84732600218399	13.165142741762137	0.0	181.0	181	1.5616987168119552	1		22929.85396039608	23166.0	14163.0	30828.0	1.8527322E7	2933.500536260738	-0.9809335914196023	-804.2958427755099	0.005249587097155701	-0.0026407510540178694	1.5985431262904164	1.5433823057467195	-0.25586300115510036	1.0357402183103357	7.6620393771995365	10.613336916382698	0.854772106828906	0.9664268585131892
ID220911	220911	3	1.0	59.85743956636998	11.596992766157348	0.0	299.0	299	1.5219568164596928	1		23021.417968749996	23190.0	12185.0	30343.0	1.7680449E7	3300.4997181656468	-0.9808770543159453	-715.5535640079836	0.0022104176726732484	0.00821273787747725	1.6479671191771654	1.426794419730158	-0.9110850018631828	1.155013712128785	7.27703615787375	10.511706721649576	0.827595128999013	0.9665404040404039
ID211182	211182	3	0.9886042475700378	61.05427100136307	12.923690411226717	0.0	197.0	197	1.5328528390663916	1		22879.552393272967	23145.0	14189.0	30656.0	1.7685894E7	2881.9365087248793	-0.9810851244543892	-823.5620263197153	0.00937602883561006	-0.004445054528748492	1.5866491193542842	1.5059347836647283	-0.7238837534400081	1.053597497424912	7.381604933493103	10.43513286334289	0.8518530758248274	0.9712320200125081
ID216302	216302	3	1.0	60.6325104987354	13.069972424167354	0.0	250.0	250	1.5694299458297636	1		22909.596555965538	22981.0	13445.0	33782.0	1.8625502E7	3548.6035280929896	-0.9810880575483429	-669.8257028267732	-0.006578466858707169	-0.028438814958703113	1.6790704584059992	1.5042594623695538	1.6665969354019958	1.1162106673811965	7.73808939583179	11.044481700663582	0.7971736349739268	0.9627439384979304
ID200940	200940	3	0.9905837178230286	63.57809325060363	9.651631352641157	0.0	80.0	80	1.5771232759814044	1		23022.689320388345	23267.0	15840.0	29858.0	1.8970696E7	2941.8769623013786	-0.9810119405236958	-808.6400617024633	-0.0035824240222075937	-0.00454739356787085	1.6420644560268278	1.533947475370494	-1.0432788391632501	1.070482844029728	7.8141394144640275	10.487598038158255	0.8927686924923917	0.9756676557863501
ID201459	201459	3	0.9905827641487122	63.67750780049452	9.573453553700435	0.0	86.0	86	1.5742426831183467	1		22997.97914110427	23227.0	15524.0	29327.0	1.8743353E7	2937.208191715533	-0.9811483100650308	-815.0219641270055	0.0037998652171520133	-0.001642697821856428	1.6474206876546953	1.5242437098860369	2.21057896663072	1.0808118655630654	7.785620657476931	10.62184994148813	0.8671670753368763	0.97153024911032
ID218866	218866	3	0.9902698993682861	61.03508975527953	12.253303716219632	0.0	277.0	277	1.5461202852759843	1		22884.865482233505	23040.0	14867.0	30388.0	1.8033274E7	2916.480197383398	-0.9810763326551011	-813.6110187080504	-0.0033039845090215244	0.008251766517930394	1.6303612012826696	1.4848123719575397	-0.4651417260911136	1.0980250650344743	7.509939339935029	10.616483089055002	0.8373074367255671	0.9546827794561933
ID200433	200433	3	0.988165020942688	63.5200328571915	9.658280058519228	0.0	74.0	74	1.5776028634262687	1		22945.86529126213	23157.0	15738.0	30107.0	1.8907393E7	2924.12294107842	-0.9810105759331866	-810.7756620033233	0.007771499640113142	0.005017937389482958	1.6398141808911022	1.5362675953665366	-0.9966355448035882	1.0674013992333546	7.8188925406285446	10.460860987797254	0.8978840290071788	0.9716479621972831
ID215798	215798	3	1.0	61.09850538372574	12.679907015473296	0.0	245.0	245	1.529888892679214	1		22929.98062015504	23071.0	14439.0	30176.0	1.7747805E7	3043.172762342113	-0.9810143915835843	-778.6780534813738	0.02395687644519699	0.010435107712054812	1.586695155811698	1.5144285714840968	2.6734998965281402	1.0477187142981474	7.3530861765060065	10.555472772001032	0.8293238214776487	0.9650655021834063
ID199924	199924	3	0.9905847907066345	63.555927081716746	9.636132855183423	0.0	68.0	68	1.5790407517971456	1		22988.253349573693	23195.0	15822.0	30019.0	1.8873356E7	2942.7995968878063	-0.9809896149851755	-806.2111120126065	0.01179020390117667	-0.0018942482249177989	1.6820524527164016	1.5153499230061322	-0.9492948423815579	1.1100092639854213	7.833151919122093	10.590998083975652	0.8775515438125441	0.9745712596096986
ID202490	202490	3	1.0	61.078943445948084	10.389216990661014	0.0	98.0	98	1.529394343161628	1		23029.12903225802	23119.0	13035.0	31813.0	1.7847575E7	3217.928628843677	-0.9809373172495587	-736.526432613836	0.003025670593775447	-0.00581316486616707	1.728631050421784	1.3900852173153895	2.133164896216366	1.2435432223070564	7.34833305034149	10.002712485482165	0.9229180168345691	0.9828353464717102
ID194809	194809	3	1.0	61.32743104202155	10.669866012940867	0.0	7.0	7	1.6037593280649058	1		22868.387058823508	22851.0	13640.0	34559.0	1.9438129E7	3642.457672498802	-0.9810105184870997	-648.6815909642146	0.002169901626146748	4.226026961409435E-4	1.6738862864305926	1.552615052672187	2.244576615109613	1.0781077277008793	8.080314479676927	10.979419849310162	0.8423243241770652	0.9599096555618296
ID204024	204024	3	0.9968407154083252	61.062383974792986	12.866391601306082	0.0	116.0	116	1.5505175393970523	1		22890.50251889167	23100.0	13978.0	29499.0	1.8175059E7	3100.1816182601196	-0.981102621011346	-766.6745529744852	-0.007920572856094495	-0.0010793905717291917	1.6325952440788105	1.489777501832639	1.5573800856582791	1.095865149037682	7.5527174754156725	10.128215496544179	0.9252247398581893	0.9784482758620687
ID194300	194300	3	1.0	61.77994584882847	11.004286743622961	0.0	1.0	1	1.5947719612642919	1		22875.998806682564	22809.0	13172.0	34716.0	1.9170087E7	3608.195799277596	-0.981042476347379	-656.1848048807292	-0.006322065137268412	-2.5400277195540165E-4	1.6774029139131792	1.5405667026530423	2.338514758637202	1.088821997142018	7.990005082551119	10.780965985140009	0.8638564255716904	0.971114962449451
ID206083	206083	3	1.0	63.792573855328904	14.425026432883783	0.0	140.0	140	1.5417104893934814	1		23068.567602040806	23300.0	13136.0	30525.0	1.8085757E7	3359.1160875179016	-0.9809718788659287	-708.0864141731953	-0.002114252244983788	0.0012851606339637364	1.6449632183015386	1.4611775891004013	-1.4090452187460496	1.1257791185493669	7.467161204454372	10.381866469931957	0.8705916825955397	0.962622549019608
ID206594	206594	3	1.0	63.734972407911506	14.43418443023916	0.0	146.0	146	1.5505175393970505	1		22958.979874213837	23161.0	12888.0	30471.0	1.8252389E7	3327.4866956791725	-0.9810282633130701	-713.5767421504657	0.0038780375983322552	-2.688888037788489E-5	1.6531213631332378	1.4778451269771833	-1.5265406523204401	1.1186025740833672	7.552717475415655	10.361497275518692	0.8840321695474574	0.9748466257668712
ID212225	212225	3	0.9936625361442566	61.02537521452118	12.84494145482943	0.0	208.0	208	1.5563612191773544	1		22888.069825436432	23166.0	14285.0	29446.0	1.8356232E7	2843.7258656757567	-0.9810249447939581	-832.2397202665773	0.010934511588367984	-0.0030515752278605143	1.614980658716146	1.5298986847673808	2.752962018969093	1.0556128159308156	7.609754989389864	10.536189330263277	0.861416935778872	0.9621394230769232
ID213761	213761	3	1.0	61.497924707673185	12.320747550704407	0.0	224.0	224	1.576163663312104	1		22912.79487179488	23147.0	13738.0	31113.0	1.8765579E7	3231.402919520657	-0.9811026218119505	-736.2576688608036	0.007587631528238768	-0.010667109969164834	1.652561494203031	1.5283549670611047	-1.112374854889724	1.0812681149463366	7.804633162135003	10.391018649074399	0.9083351289406456	0.9791293977340487
ID199431	199431	3	1.0	62.03604803818468	9.936902821723796	0.0	62.0	62	1.5199673295746678	1		22984.67058823533	23206.0	13423.0	29876.0	1.7583273E7	3026.725524258725	-0.9809618406533428	-782.5685611764482	0.002159140359297537	0.007896722872657918	1.6014359032018635	1.4741144597641487	-1.0415410404851322	1.0863714771905064	7.258023653215691	10.404849752350598	0.8424742130185235	0.9640151515151514
ID207110	207110	3	0.9878560900688171	61.64102119315701	13.087541260584155	0.0	152.0	152	1.5441619307404617	1		22878.12167300379	23086.0	14050.0	30559.0	1.8050838E7	2900.5526189554253	-0.9810292463762592	-815.7685977345818	-0.0018003408240394568	-0.009536582275695515	1.601159367154637	1.5234191980513898	-0.8746803996661009	1.051030057388462	7.4909268352769525	10.359339083198702	0.8771650555325476	0.9650949173300671
ID205579	205579	3	1.0	63.744558948670175	14.437998127109434	0.0	134.0	134	1.5456309292626886	1		22993.162025316436	23189.0	12947.0	30519.0	1.8164598E7	3310.7906409594334	-0.9809735434645297	-716.1374044803846	0.0015879569104492702	0.0031512255129936993	1.6553994558686616	1.464120915376105	-1.4307170478474205	1.130643950567034	7.505186213770498	10.351495500652717	0.8801671199804479	0.9704978488014756
ID204554	204554	3	1.0	61.765910300453505	12.864006132723233	0.0	122.0	122	1.551493014510467	1		22883.922012578656	23119.0	14305.0	29401.0	1.8192718E7	3239.030998232697	-0.9810767787211924	-732.5769992810581	-0.012066148393337016	-0.0011892860443169346	1.6907571133333001	1.4512885374079518	-1.3910240317803153	1.16500411169308	7.562223727744698	10.713033913303533	0.8280077969760926	0.9561298076923078
ID217354	217354	3	1.0	60.08490622260116	12.41206378343614	0.0	261.0	261	1.5470985329444198	1		23020.0965692503	23060.0	13149.0	32326.0	1.8116816E7	3298.577075185968	-0.9809765461573708	-719.7468213963671	-0.014550010151223605	-0.004502630999139599	1.6172768661235974	1.515347413830584	-1.1904978422115426	1.0672647416445251	7.519445592264049	10.739142410339866	0.8193255199149441	0.9640463132236435
ID205065	205065	3	1.0	63.338771445130895	14.623795891171696	0.0	128.0	128	1.5771232759814042	1		22948.096224116907	23244.0	13743.0	31873.0	1.8840387E7	3385.268924973048	-0.9809983817608349	-699.9406005618457	0.004320132010390315	0.005348505201890255	1.6690154359738978	1.5228997763000887	-0.10183019435672935	1.0959456833257928	7.814139414464025	10.757773164267954	0.8484890737093357	0.9541497388276263
ID210702	210702	3	0.9936779141426086	61.05751856953336	13.066237342058969	0.0	192.0	192	1.5451414182672742	1		22863.43219264891	23187.0	14574.0	29127.0	1.8039248E7	2847.8034303113845	-0.9811441703796908	-835.5041190664745	-0.005426847002260038	0.0019795453726261774	1.5693655680858276	1.525439485251488	-1.152348613160591	1.0287956901988136	7.500433087606001	10.629534610447381	0.8341952340795167	0.964547677261614
ID220428	220428	3	1.0	59.54850209313094	11.645482570914929	0.0	294.0	294	1.525432174994101	1		23083.086787564782	23190.0	12997.0	30329.0	1.7820143E7	3083.603082500866	-0.9809154263762391	-769.5104320736837	-0.001854019491578747	0.010851754361034468	1.6516852190387397	1.4346374291794166	-0.8919776651912731	1.1512910408196098	7.310308041025365	10.20891944399339	0.8814262653636591	0.9703470031545745
ID197394	197394	3	1.0	61.82430704030242	11.342077811205536	0.0	38.0	38	1.5980889768013127	1		22905.778436018994	22929.0	13738.0	31975.0	1.9332477E7	3384.5886054226353	-0.981012243120585	-699.3103054303635	-0.006855915557854833	-7.927563188035656E-4	1.6832041367061845	1.5458654912031546	-0.9541629599583769	1.0888425586084716	8.023276965702733	11.0838318798013	0.8206950026403123	0.9580022701475593
ID198935	198935	3	1.0	61.534788511462516	11.212664352902367	0.0	56.0	56	1.601399121741041	1		22880.03423848878	22905.0	13050.0	34221.0	1.9379389E7	3614.2514339631052	-0.9809506496016596	-651.9815294531494	-0.003805943946144915	7.17562089873433E-4	1.6091350831471367	1.604938316326234	2.7069702748283464	1.0026149084847755	8.056548848854348	10.59294179627029	0.9022476023827065	0.9758203799654575
ID197910	197910	3	1.0	61.268234805239025	11.194115767933878	0.0	44.0	44	1.5914480321693352	1		22891.346889952147	22850.0	13611.0	33320.0	1.9137166E7	3600.333439881038	-0.9810772808665085	-659.2927401937156	0.004508908248719225	0.01409507215897483	1.711305800767654	1.509397661738524	-1.1357246926500342	1.133767359091157	7.956733199399518	10.662597970813753	0.8794650608410401	0.9648414985590782
ID219414	219414	3	0.985569179058075	61.12370007295531	12.277004456689005	0.0	283.0	283	1.5184735038284383	1		22899.83968462554	23063.0	14930.0	29780.0	1.7426778E7	2763.5244117367884	-0.9810743937148558	-859.1149408636911	-0.013964199187046316	0.009213262334840102	1.594210245853272	1.4615989076859712	-0.8425325752652701	1.0907303210682153	7.243764274722142	9.98068169191108	0.9138054900954075	0.9781771501925548
ID215317	215317	3	1.0	61.209390933732415	12.15055516942447	0.0	240.0	240	1.570393673243783	1		23014.928834355836	23098.0	14807.0	32715.0	1.8757167E7	3222.2973651457983	-0.9810032389350092	-737.6747135909849	-0.009109498922587217	0.014008034800964526	1.7469335773452672	1.4456512816538294	-0.42421080005712286	1.208405927151927	7.747595648160819	10.64407141886568	0.8593325269910652	0.9737156511350059
ID207640	207640	3	0.9946034550666809	61.90631124513867	13.23133842639434	0.0	158.0	158	1.548076162446689	1		22919.412358133693	23138.0	14098.0	30118.0	1.8175094E7	2901.0844681101066	-0.981030741704337	-817.156738990966	0.0056592428445861745	-0.015380751871563571	1.603199596614741	1.516878570370923	-0.6932402258009733	1.05690701149711	7.528951844593091	10.605321219871842	0.8411950898599272	0.9565217391304348
ID208671	208671	3	0.9904667735099792	61.40578776673915	12.908315609582663	0.0	170.0	170	1.5333462731171779	1		22833.329910141216	23133.0	15305.0	28611.0	1.7787164E7	2780.540902375916	-0.9811557380336783	-855.1233675078657	0.021382992604822064	-0.010684410211657737	1.6040245339930004	1.5048894110568447	-1.392563254015578	1.0658753541674106	7.386358059657611	10.154756207591136	0.9001216709530492	0.9767441860465111
ID208158	208158	3	0.9817538857460022	61.29565919047798	12.994031345973303	0.0	164.0	164	1.5293943431616284	1		22863.515503875948	23115.0	14425.0	30607.0	1.7696361E7	2864.8662093647754	-0.9811053614848425	-828.7923248861858	-0.002765045911299702	5.770584665868966E-4	1.5780756422764979	1.492669895414679	-1.2336842902752583	1.0572167678360607	7.348333050341495	10.311912499680906	0.8684008848635404	0.9735516372795976
ID218398	218398	3	0.9868966937065125	61.05582341704559	12.531099116239268	0.0	272.0	272	1.5109822222985785	1		22881.080901856763	23056.0	15285.0	29788.0	1.7252335E7	2675.665803146228	-0.981083033909632	-887.0108747479198	0.004947914267756421	-0.01110101643795243	1.5616740897740218	1.4908152188988073	-0.8557230203126504	1.0475302840868197	7.172467382254407	10.097989142808428	0.8839112208531075	0.9735483870967743
ID198433	198433	3	1.0	61.37960531992716	11.338363657467989	0.0	50.0	50	1.6169128175976701	1		22747.262124711313	22728.0	13553.0	34404.0	1.9699129E7	3572.398515448204	-0.9809507782706316	-655.796669518955	2.494658993793786E-4	-0.007245264703973307	1.6968060246091128	1.5580953268714666	-0.806223149420038	1.0890258094902103	8.21340201228337	11.140670281278975	0.8315919989527548	0.9610678531701896
ID213281	213281	3	1.0	61.430483498470146	12.468080906901937	0.0	219.0	219	1.577123275981406	1		23052.38124238732	23250.0	14104.0	30977.0	1.8926005E7	3227.077449559059	-0.9810519736397596	-739.7150180458884	-1.2756127302822405E-4	0.009158210606152765	1.6693026467600007	1.5147622086380106	-1.089247119578959	1.1020229031597932	7.814139414464042	10.469274527772505	0.8958965065488775	0.9733570159857906
ID196907	196907	3	1.0	61.494291005853924	11.055780643036035	0.0	32.0	32	1.5909726182581536	1		22910.892086330932	22878.0	13574.0	33279.0	1.9107684E7	3604.8442810836714	-0.9809896194636698	-655.9324062526691	0.0021380803557690693	-0.012334938644831596	1.6420502745274121	1.5699208526721156	-0.9532883780966231	1.0459446230888183	7.951980073235	10.84119997203078	0.8502182766683126	0.9554540262707026
ID216875	216875	3	1.0	60.61658696417801	12.743711117725445	0.0	256.0	256	1.5890695402824344	1		23005.051620648246	23103.0	12872.0	32793.0	1.9163208E7	3506.774725027501	-0.9809856723419221	-676.9039228498253	7.311812509875614E-4	-0.0017817374153829167	1.6522719213597972	1.5424807205935982	-1.0693139593373948	1.071178329362812	7.932967568576936	10.734049705303695	0.8652036418484547	0.9652978600347019
ID211752	211752	3	0.9952384829521179	61.09004846713705	12.957686013545937	0.0	203.0	203	1.5490531749531897	1		22891.189633375434	23164.0	13529.0	31096.0	1.8106931E7	3038.2641174753003	-0.9811281576365001	-783.4012746233088	0.0057765800497571775	9.614955715877126E-4	1.6236128519845232	1.5038661611906807	-1.1641274675863262	1.0796258961628828	7.538458096922126	10.327896360560088	0.8881138580046384	0.9796170475602224
ID195887	195887	3	1.0	61.57412747123133	11.045890374601276	0.0	20.0	20	1.5923984341842772	1		22931.41288782816	22910.0	13033.0	34393.0	1.9216524E7	3596.120620708757	-0.980923528090826	-655.788283908102	0.012156971398363612	0.011832996916547371	1.6475222459958805	1.5738214643382502	2.093972860749512	1.0468291882704874	7.966239451728549	10.757632174510906	0.8650273498054061	0.9671090594345064
ID209198	209198	3	0.9936617016792297	61.54312592733425	12.899134280828417	0.0	176.0	176	1.5592748464750796	1		22936.77695167286	23166.0	13884.0	30148.0	1.8509979E7	2973.9952637150645	-0.9810139472347911	-797.0078754200133	0.0013533508046472962	0.006466306047025432	1.6313407483031657	1.5169082519371313	2.244957631256477	1.075437981314889	7.6382737463769494	10.384769638602751	0.8900437370431654	0.9727602905569014
ID196402	196402	3	1.0	61.293898872977046	10.826865954441114	0.0	26.0	26	1.5689478601339077	1		22931.986436498173	22957.0	14015.0	33520.0	1.8597841E7	3500.675654158535	-0.9809256530993695	-673.7615345395835	-9.615549188715481E-4	-0.00511128699577826	1.6955246081345732	1.4734410975187584	-0.9059666750433746	1.1507243899941426	7.733336269667268	10.512151620540322	0.8794143066316832	0.9615839243498817
ID203059	203059	3	0.985908567905426	60.66065519450803	11.784366459559122	0.0	105.0	105	1.5387636045914357	1		23027.515345268544	22946.0	14678.0	31706.0	1.8007517E7	2871.8678845606987	-0.9809144310655513	-824.2114286124574	-0.003458352444171908	0.007639264012928361	1.7304054432371891	1.379236373265143	-0.7040906868779718	1.2546112303728651	7.438642447467293	11.49223519698252	0.7077738893041842	0.9461910519951641
ID214839	214839	3	1.0	61.3642849364796	11.201702985111853	0.0	235.0	235	1.5313715829571093	1		22952.54768041241	23196.0	14505.0	28722.0	1.7811177E7	3071.420164582023	-0.9810988383318742	-775.7931264430464	0.003867793307954286	0.0024260786332337175	1.547818256200794	1.5232168142736322	0.9947241631406951	1.0161509784402514	7.367345554999549	11.131884047641947	0.7471082916661597	0.9567901234567897
ID195381	195381	3	1.0	61.43121960056722	11.291641249730873	0.0	14.0	14	1.579040751797147	1		22817.18810679611	22904.0	13399.0	32380.0	1.8801363E7	3551.6609565434383	-0.9810143316926837	-663.9113300599638	0.00127216048967589	-0.0052072873970470356	1.6240141224866012	1.5614624300005273	1.0659700235262572	1.0400596846163328	7.833151919122105	10.742556072117203	0.8529648902196179	0.9637426900584795
ID203572	203572	3	1.0	60.23794913307533	12.070837538886952	0.0	111.0	111	1.5204649453449388	1		23013.3955613577	23071.0	13073.0	31059.0	1.7628261E7	3258.2469209031815	-0.9809436734695982	-727.1626927377555	0.003388061410790026	0.008951341750563304	1.6603691545331156	1.4029799120842756	-0.931121311863626	1.1834589649016862	7.262776779380196	9.98124266731089	0.9161009458472109	0.9776071657069736
ID201538	201538	3	0.9905922412872314	63.69963491673158	9.599826055205654	0.0	87.0	87	1.5828687349946768	1		23026.90084643287	23252.0	15570.0	29633.0	1.9043247E7	2919.110056651567	-0.98106636209903	-817.4841398412493	-0.009018597729785971	0.007072890417322668	1.6622123900062447	1.5280267387635447	-0.806692459023083	1.0878162978687669	7.871176928438218	10.661112345309633	0.8702509354502448	0.9701230228471007
ID210241	210241	3	0.9925501346588135	61.284266328998505	13.12481020892335	0.0	187.0	187	1.5495414501977676	1		22899.869346733663	23187.0	14075.0	30351.0	1.8228296E7	2967.3948374412594	-0.9810969521723555	-801.0649995536794	-0.002638277211562674	-0.002496416985188051	1.5897613258154015	1.5298490389321722	-1.1416614887796428	1.0391622214732035	7.54321122308664	10.463671260521572	0.8657608822906163	0.968864468864469
ID214337	214337	3	1.0	60.03170186645261	10.411070404724656	0.0	230.0	230	1.5708753152343269	1		23094.150550795617	23119.0	13100.0	33551.0	1.8867921E7	3456.1004047833953	-0.9809305813717583	-687.4584568153367	7.025312693445314E-4	0.01210685426224552	1.7541126296965874	1.4336440715364414	-0.7489767763785216	1.2235342540890912	7.752348774325333	10.476442133249737	0.8875963960816263	0.9760622381807298
ID219969	219969	3	1.0	59.911333820974214	11.662250472602866	0.0	289.0	289	1.5407288207238166	1		23048.20535714286	23112.0	12825.0	31736.0	1.8069793E7	3285.9273942492728	-0.9809714058381325	-723.2006239305651	0.016534197974106903	-0.008912564352110495	1.7234872136139916	1.3989244199229887	-0.9859414207790199	1.2320088126768638	7.457654952125348	10.545605733225843	0.8426924228433113	0.9697156983930776
ID216391	216391	3	1.0	60.58118070639282	12.347654942190514	0.0	251.0	251	1.5857336581262058	1		22980.43389423079	23029.0	12292.0	33873.0	1.9119721E7	3577.698410795568	-0.9809708253994688	-662.2479649616373	-2.1342808434066479E-4	-0.010387809516063275	1.643284585001	1.55726499035252	-1.539041875168421	1.0552376090012836	7.899695685425328	11.116537038748339	0.8033063258388919	0.9518900343642615
ID217925	217925	3	0.9919533729553223	61.00552632664102	12.383986035738458	0.0	267.0	267	1.570875315234327	1		22940.73128834355	23145.0	15264.0	30536.0	1.8696696E7	2960.039303924288	-0.9811153991689692	-805.289541160701	0.006545831939098198	0.003931671181480744	1.6085560013662237	1.5556222680655702	-0.8588940744280705	1.0340273692317847	7.752348774325335	10.514456639478068	0.8811898751483207	0.9696789536266347
ID200516	200516	3	0.9881619811058044	63.55361769911134	9.63162833504689	0.0	75.0	75	1.5675007134522883	1		23062.644004944377	23323.0	15804.0	30102.0	1.8657679E7	2983.936295596806	-0.9810424208378923	-799.9345459260621	0.001373756879058491	-6.77168036949127E-4	1.6512827996018375	1.5083927681847533	-1.0415948434963302	1.0947299897155054	7.719076891173711	10.336005543291026	0.9079663718046329	0.9783132530120482
ID201028	201028	3	0.9913502931594849	63.59179438286026	9.636890786915098	0.0	81.0	81	1.5684656262635537	1		23078.20613496934	23339.0	15856.0	30126.0	1.8808738E7	2962.6065834442106	-0.9810560210880408	-806.8274514164551	-0.008216417030374913	0.004890957914890451	1.6404673383206103	1.5178989091124964	-0.9600049113158856	1.080748743195144	7.7285831435027434	10.38511313548926	0.90050739416092	0.9842615012106538
ID202052	202052	3	0.990522027015686	63.53350243117182	9.38102179137694	0.0	93.0	93	1.5728004082547533	1		23048.208078335367	23271.0	15358.0	29711.0	1.8830386E7	2969.0106861039353	-0.9810269006572269	-802.782758772949	-0.007742983514402613	-0.0032649028981184564	1.6339525040726535	1.5365404588638383	2.38027100126712	1.0633969933215064	7.771361278983384	10.46654582422479	0.8914566001766762	0.9778708133971293
ID200011	200011	3	0.9897836446762085	63.55387611059215	9.644514227569445	0.0	69.0	69	1.5790407517971454	1		22971.437424058302	23156.0	15795.0	30208.0	1.8905493E7	2949.0092365957707	-0.9810447761945442	-806.3098174399238	0.008118453769338263	-0.007291135864864989	1.6685127620605311	1.5140874905301778	-0.9621489812797854	1.1019923039429376	7.8331519191220895	10.524098904464799	0.8887437748040595	0.9648711943793912
ID212811	212811	3	0.9950093626976013	60.98297484808034	12.96654330734749	0.0	214.0	214	1.552955078300757	1		22897.211320754734	23118.0	13762.0	30323.0	1.8203283E7	2951.6388622118966	-0.9811131819090292	-805.9529357343454	0.009293585937261102	-0.006361726167532836	1.620560766866225	1.506564815096803	-0.7993558739154178	1.0756661450122194	7.576483106238252	10.198841453123654	0.9153260917032248	0.974923547400612
ID202570	202570	3	1.0	60.424740880833745	10.94230963220345	0.0	99.0	99	1.5578187140051156	1		23037.84249999998	23049.0	13626.0	31583.0	1.8430274E7	3296.670924459092	-0.9810644622859251	-724.1292737536066	0.004134546037655469	0.008510609515193474	1.7355044966445885	1.4272347461160086	-1.0359072519849495	1.2159909232643662	7.624014367883406	10.598546217103113	0.8529056161702122	0.9680144840072422
ID218954	218954	3	0.9920051097869873	61.15961789180273	12.326930773009565	0.0	278.0	278	1.5563612191773541	1		22902.45885286782	23117.0	14564.0	30278.0	1.8367772E7	2942.415923538651	-0.9810193303901015	-804.5889807185935	0.003102625107556161	-0.004382339923399055	1.6115761114361087	1.520000147148233	-0.6799300271182821	1.0602473390938068	7.609754989389861	10.363899224855853	0.8902954939353157	0.9762195121951218
ID194894	194894	3	1.0	61.64384088470399	11.141210429125822	0.0	8.0	8	1.6084693509170889	1		22849.525087514583	22820.0	13294.0	35411.0	1.9582043E7	3690.1553094152923	-0.9809182177875926	-636.6143067173782	-0.01359689774486981	0.005557930054693953	1.6625955422527763	1.5895982826066382	2.080617513998377	1.0459218284549456	8.127845741322085	10.811576985279695	0.8737903141837701	0.9704880817253118
ID211279	211279	3	0.9904274344444275	61.30095763563043	12.857383203817426	0.0	198.0	198	1.548076162446689	1		22878.589127686482	23134.0	14179.0	29737.0	1.8096964E7	2989.888236230153	-0.9810904937777556	-794.0231405461087	-0.00237027424709118	0.013516301753493163	1.6032956783871164	1.5306689731148375	-1.2251722306870543	1.0474476889176678	7.528951844593089	10.48160842021377	0.8611692648913962	0.9765721331689273
ID194386	194386	3	1.0	61.47812990344287	11.085536643263454	0.0	2.0	2	1.5871641804361796	1		22777.21248499401	22813.0	12945.0	32985.0	1.8973418E7	3604.75933385798	-0.9810114109020865	-652.8834446616879	0.005885925292986386	-0.0068930718959300035	1.6226532129041091	1.568750142830707	-1.3982132212267664	1.0343605196275154	7.91395506391887	10.998900996293727	0.8220625393454548	0.9607616849394108
ID209744	209744	3	1.0	60.2104509241673	13.56582827471712	0.0	182.0	182	1.5616987168119545	1		22930.860321384436	23121.0	14010.0	31587.0	1.8551066E7	3199.86349283723	-0.9809592066233883	-738.3882893647352	0.010558700569792401	-0.00115408350344196	1.647008879699577	1.5248591048344795	2.7261167944838753	1.080105614005798	7.662039377199531	10.41009747101817	0.8884738538912182	0.9734299516908212
ID204635	204635	3	0.9968352913856506	62.15101959234262	13.20605404462399	0.0	123.0	123	1.5592748464750803	1		22919.06079404465	23171.0	14327.0	29653.0	1.8472763E7	3211.2983175809522	-0.9810324765864054	-738.2762819241275	0.007250492281862292	0.011108501691105778	1.6914740708781684	1.4700611127529224	-1.3489043531510767	1.150614798394752	7.6382737463769566	10.35497573408686	0.8951728707360999	0.9774939172749394
ID204121	204121	3	0.9951460361480713	61.27162887113446	12.85216971598361	0.0	117.0	117	1.547098532944421	1		22882.36156763588	23116.0	13823.0	29597.0	1.8099948E7	3022.4290119694306	-0.9811247059212829	-787.05524096575	0.004092341438069278	-0.0014031127731699616	1.575606898306836	1.5374624852234446	-1.0581997398533385	1.024809979723081	7.51944559226406	10.45455857500944	0.8645383937376455	0.9646341463414637
ID205145	205145	3	1.0	63.710094694731055	14.478573419966802	0.0	129.0	129	1.575203466047653	1		22927.289537712884	23139.0	13174.0	31542.0	1.8846232E7	3432.8933207828886	-0.9810071562892553	-689.9292928132621	-0.001642706471897538	0.0032744177854430417	1.6160679477844198	1.5351449001742876	0.11415673094786669	1.0527136217571025	7.795126909805963	11.199557375341659	0.7809645781505482	0.9601873536299766
ID199512	199512	3	0.9936809539794922	62.269293342274175	9.668056739892522	0.0	63.0	63	1.5742426831183485	1		22932.39194139189	23151.0	15234.0	29771.0	1.8781629E7	2978.8119420001904	-0.9810656827575602	-797.7828579292946	-0.0010596301451263153	0.006108420875345218	1.6582038489011008	1.5169181354437284	-0.9038908687285374	1.0931399725246502	7.785620657476949	10.49946281243725	0.8875011903418447	0.9663716814159289
ID206168	206168	3	1.0	63.77775494287704	14.446915035053205	0.0	141.0	141	1.5402377517644978	1		23003.72890025574	23235.0	12765.0	30692.0	1.7988916E7	3366.1529846647722	-0.9809726613843216	-704.6496551885917	0.005047045032133649	-0.005783660099044385	1.6684934350974614	1.4585912737325963	-1.4147893023854012	1.1439074572465504	7.452901825960823	10.258721209734906	0.8899155781810757	0.9625537139349296
ID205661	205661	3	1.0	63.836096427516495	14.444112528897465	0.0	135.0	135	1.5461202852759828	1		23023.50823827631	23234.0	13222.0	29717.0	1.8165548E7	3275.4588482368304	-0.9809957548190354	-725.6811663687256	-0.00453444551369818	0.007131559577426525	1.7060500788164912	1.4266553813616096	-1.1921179765510792	1.1958389538952465	7.509939339935013	10.454370057417671	0.8634765651473045	0.9699201964395336
ID206684	206684	3	1.0	63.71299157512871	14.453555141347014	0.0	147.0	147	1.55684720239581	1		22944.281249999996	23144.0	12824.0	30650.0	1.8355425E7	3309.0054961975766	-0.9810455533511667	-717.7695464252064	0.014678793237948577	0.001680165366283139	1.6731049919489043	1.4806202307361858	-1.3139249213355524	1.1300027901935477	7.614508115554363	10.315186139846132	0.8992854758128127	0.9720873786407771
ID197474	197474	3	1.0	61.68838702372862	11.386510621561191	0.0	39.0	39	1.6070577935140684	1		22942.051703877816	22969.0	13601.0	32942.0	1.9523686E7	3518.59496251909	-0.9809888897284399	-672.8985324036091	-0.0018249631981448007	-0.005479556359893572	1.6768853677940805	1.5527349630022163	-0.9447835503695466	1.0799559536882064	8.113586362828533	11.219758002174565	0.8099454084117311	0.9589887640449436
ID199010	199010	3	1.0	60.98869156338592	10.50138609768405	0.0	57.0	57	1.5890695402824349	1		22933.234730538923	22930.0	14029.0	34180.0	1.9149251E7	3614.4191990241507	-0.980979677513109	-654.4838370189561	0.0014418638908420822	1.4438534380006298E-4	1.6967978107686754	1.4953760336750206	-1.0521886683939774	1.1346964058255251	7.932967568576941	10.9792685698401	0.8269870814390019	0.961405529953917
ID207201	207201	3	0.987403392791748	61.82346327155854	12.915536178270948	0.0	153.0	153	1.554415766892964	1		22900.780274656685	23127.0	14038.0	29975.0	1.8343525E7	2856.316380263297	-0.9810841536148149	-831.6765335671193	0.007372463296898589	-0.010723141628450998	1.5901617061947286	1.5381399412122079	-1.0223860282607438	1.0338212171654046	7.590742484731791	10.110579519916444	0.9331297241121531	0.9827692307692308
ID213856	213856	3	1.0	61.58088789972414	12.242390606512448	0.0	225.0	225	1.5833465821708437	1		22919.434939759016	23071.0	13972.0	31635.0	1.9023131E7	3325.7612052996856	-0.9810805293463459	-714.7242448905488	0.005790939016840261	-0.0028261278423004515	1.6420262786069797	1.5512267469340146	-1.4344522648534488	1.058534016288998	7.875930054602732	10.62951611574162	0.8759609080952632	0.9701405152224819
ID220519	220519	3	1.0	59.82135615455284	11.327054352357365	0.0	295.0	295	1.5650858287746439	1		23069.03817733993	23172.0	13185.0	31825.0	1.8732059E7	3324.7253797231465	-0.9808773500631263	-711.8202456332	-0.0016402835514662296	0.0039582446250967995	1.769123412537217	1.4273000074842908	-0.9954498223763713	1.2394895279622484	7.695311260351138	10.745714768993464	0.837462631995076	0.96599045346062
ID215909	215909	3	1.0	60.71170981813689	12.32253127141488	0.0	246.0	246	1.5942975385373692	1		23026.461355529143	23067.0	12529.0	33774.0	1.9365254E7	3614.717321983847	-0.9809763301963235	-656.9723420515926	0.003954683111745258	-0.010468328901441627	1.659140255305267	1.5689488507205491	1.7024757346877901	1.0574852421373055	7.9852519563866124	10.58787381691818	0.8951194090927924	0.9649626651349794
ID212324	212324	3	0.987348198890686	61.15146078093622	12.867247851843084	0.0	209.0	209	1.5612142437998897	1		22913.722981366445	23174.0	14066.0	29690.0	1.8445547E7	2840.6881530916894	-0.9811060359009498	-837.7124224833043	5.719515963064307E-4	0.002877347135120307	1.606050626382356	1.5367948231572803	-1.0739789857802917	1.0450650940395494	7.657286251035018	10.553686783089477	0.8639256031529103	0.9740024183796856
ID219498	219498	3	1.0	60.99645112285949	11.75603556709858	0.0	284.0	284	1.5436719539136774	1		22936.22264631044	23112.0	14087.0	29358.0	1.8027871E7	2994.3344468620808	-0.9810375797241865	-792.5806419384937	-7.280972721244334E-4	0.004525811014446426	1.574034836342607	1.528218950958253	1.6968167108750731	1.0299799222851056	7.486173709112451	10.718242337383726	0.8188844419888541	0.9644825474586649
ID217449	217449	3	1.0	59.988368393705585	12.474095946128967	0.0	262.0	262	1.5961943833944816	1		23017.4988095238	23000.0	12043.0	34105.0	1.9334699E7	3580.230624275782	-0.9809410368468193	-661.7908446992883	-0.011353002470037094	-0.003002920182476844	1.6515836808644229	1.5688133672172018	-1.1027214335592481	1.0527598217715604	8.004264461044668	10.5290991640914	0.9072957184857914	0.987683284457478
ID210797	210797	3	0.9882615208625793	61.059862878290375	13.130899744781917	0.0	193.0	193	1.53433266516073	1		22875.419768934527	23205.0	13860.0	29801.0	1.7819952E7	2890.2970995327737	-0.9810937266611802	-821.4121965809275	0.0065722327538812655	-0.008522788982354385	1.6057574318313703	1.4811481541709146	2.3631782015169986	1.0841301913718462	7.395864311986648	10.683642907115233	0.8142543203643087	0.9487804878048778
ID198515	198515	3	1.0	61.461085510633794	11.425521755130848	0.0	51.0	51	1.6243812768210375	1		22924.471871412166	22848.0	13786.0	35521.0	1.9967215E7	3689.5741546415193	-0.9810050156187591	-641.7788172986951	-0.003077354715417663	0.012063045298190111	1.7020616923026715	1.5730080708819518	-0.8761804040356248	1.082042567873388	8.289452030915621	11.016110833541081	0.8583790180003599	0.9619415333701044
ID198001	198001	3	1.0	61.99264364340742	11.300141943497694	0.0	45.0	45	1.58621064224231	1		22880.186826347297	22964.0	13773.0	32236.0	1.9104956E7	3260.454089039244	-0.9809908934425415	-724.293759659499	-0.0014311209175817633	0.004589024764979376	1.71754952656734	1.4840261268443695	-1.0354215423300865	1.1573580110880757	7.904448811589839	10.519749088901513	0.8975748859869828	0.9776601998824216
ID207728	207728	3	0.9889499545097351	61.516528276749554	13.364242454092363	0.0	159.0	159	1.5456309292626895	1		22863.722081218282	23143.0	14461.0	29467.0	1.8016613E7	2816.4823050226046	-0.981032048947939	-839.7164792410097	-0.0011611238165815446	-0.009837514802517697	1.6036064845230358	1.5227957637842848	-0.4900737218424048	1.0530673401257231	7.505186213770508	10.501215315553642	0.8552482802860961	0.9795285359801494
ID215416	215416	3	0.9853724241256714	61.421028786962886	11.834524645605585	0.0	241.0	241	1.5323592461252193	1		22941.9574193548	23210.0	14883.0	29428.0	1.7780017E7	2831.7096158175787	-0.9810026577479759	-836.7372174039774	2.7538182683221126E-4	8.417620032140964E-4	1.5879100257772614	1.4951923734716195	-1.0681450789916989	1.062010517141928	7.376851807328579	10.057163093695303	0.916494656243647	0.9835234474017741
ID218488	218488	3	0.9850665330886841	60.631774561348	12.210656480228957	0.0	273.0	273	1.5583042426795215	1		22944.49502487561	23066.0	15633.0	31184.0	1.8447374E7	2928.612371863636	-0.9810455371517665	-811.0064196192187	-9.488750703038912E-4	0.00784554921235815	1.614572468146529	1.5248882568048345	2.3976200221586237	1.0588136284357084	7.628767494047925	10.294302240022539	0.9046288063296847	0.9744990892531878
ID195966	195966	3	1.0	62.02324447831337	11.379881131644655	0.0	21.0	21	1.6108191978250885	1		22846.85365853655	22968.0	14118.0	33166.0	1.9671141E7	3288.046851424706	-0.980957190023485	-715.8753680646918	-0.013048794340973646	0.005812746076956781	1.6655678806615946	1.5715359404848448	2.5000210281291633	1.0598344191528573	8.151611372144664	10.832864570940494	0.8729044409600752	0.9738784781374218
ID196479	196479	3	1.0	61.721313400043634	10.65650657025929	0.0	27.0	27	1.5397465261893317	1		22905.29539641943	22976.0	14153.0	32335.0	1.7911941E7	3091.7163565156657	-0.9811193962134418	-769.9672126241653	0.005430268405883926	-6.697083949271367E-4	1.6651471389605914	1.4467761193796191	2.240803496808004	1.1509362897658348	7.448148699796317	10.523099393910238	0.8452221266344274	0.9625307125307125
ID196990	196990	3	1.0	62.04671710675389	11.541542912977478	0.0	33.0	33	1.6229835585554813	1		22907.69610091741	22880.0	13434.0	34832.0	1.9975511E7	3671.711170111856	-0.9810076046046934	-644.5187094613666	0.014634022836996972	0.003081166160255197	1.68467620905198	1.5823105173653047	-0.863798871351622	1.0646938072920882	8.275192652422081	10.881470951474128	0.8782390895563416	0.9753501400560227
ID208252	208252	3	1.0	61.35848567480487	12.988347757005915	0.0	165.0	165	1.551493014510467	1		22867.792191435787	23131.0	14830.0	29393.0	1.8157027E7	2735.9448584056936	-0.9810587829794877	-865.832817105179	0.010493447942002432	-0.007011976126059719	1.6005336430541008	1.54090700728916	2.5550278588743085	1.0386958041483885	7.5622237277446995	10.064898132441522	0.9380816016929725	0.9820987654320986
ID208764	208764	3	0.9836724400520325	61.29970195365745	13.003231531167364	0.0	171.0	171	1.565569103706272	1		22894.608910891086	23175.0	14102.0	29801.0	1.8498844E7	2949.3675516399226	-0.9810806402966348	-805.0680630072392	0.008460341222809286	-1.8502656493014127E-4	1.619845712911865	1.5340558202642964	-0.8982828553578489	1.055923579516675	7.700064386515661	10.487384690838343	0.8797713665911236	0.9782608695652175
ID213376	213376	3	1.0	61.42533550625589	12.454647550159352	0.0	220.0	220	1.5728004082547542	1		22876.028117359434	23141.0	13563.0	30870.0	1.8712591E7	3240.382217197398	-0.9810070266602923	-729.2787123199596	0.005334043792208389	0.011763855197426227	1.6550899135086201	1.5243029693941064	-1.253530662859332	1.085801147633072	7.7713612789833935	10.348499233529562	0.911910506620325	0.9867229933614963
ID209286	209286	3	0.9968199729919434	61.146368390303095	12.959036758584649	0.0	177.0	177	1.5451414182672742	1		22935.450632911372	23215.0	14121.0	29864.0	1.8119006E7	2947.3114576437765	-0.9810925868919794	-807.586632596974	0.009990894496037765	-0.007004489814111528	1.6220413137398266	1.5097978052844883	2.438063045324231	1.0743434041713873	7.500433087606	10.271438773690432	0.8933746841257968	0.9856339787632727
ID203147	203147	3	0.9781851172447205	60.38581989726346	11.90444402586204	0.0	106.0	106	1.496392739790416	1		23013.89580514209	23008.0	14939.0	30303.0	1.7007269E7	2684.064278815684	-0.9809811918832287	-884.5137936674333	0.004634314210025558	-0.014467884309202728	1.6643726134636672	1.378124841769307	2.4643721250635044	1.2077081575039752	7.034626723483445	10.715167555841703	0.7699330958613749	0.9487179487179489
ID211849	211849	3	0.9942848682403564	61.19950527894222	12.962682196293612	0.0	204.0	204	1.5451414182672734	1		22876.3683544304	23074.0	14608.0	30038.0	1.8072331E7	2861.929156901693	-0.981076409588546	-828.8147873579248	0.012579989912276605	-0.004946782932419024	1.5853808865699253	1.5243925225849613	2.649237618314211	1.0400083069690895	7.500433087605993	10.158653101753835	0.9133220536011656	0.9770897832817335
ID195465	195465	3	1.0	61.269505253261784	11.050342945258535	0.0	15.0	15	1.5871641804361798	1		22847.274038461543	22833.0	13360.0	33635.0	1.9008932E7	3560.5384714114525	-0.9810269018527142	-663.5770651457549	0.00736623746822249	0.009492085833738674	1.6898595312067537	1.5315192843978522	2.108821813492151	1.1033876937900629	7.9139550639188725	10.644060127692969	0.8777863147181038	0.9652173913043477
ID216972	216972	3	1.0	60.49608139645004	12.62530136760183	0.0	257.0	257	1.5923984341842767	1		23025.830750893943	23075.0	13483.0	31948.0	1.9318672E7	3429.0834880444763	-0.9809666355705089	-692.1590762721235	0.0113366681739902	0.009437649947317097	1.625314310911794	1.5915389330007144	-0.742801775395509	1.0212218358035383	7.966239451728546	10.624280786534433	0.8868785278911561	0.9648819804260218
ID203666	203666	3	0.9968439936637878	60.944802950031004	11.416051791136372	0.0	112.0	112	1.5204649453449401	1		23046.66623036649	23112.0	15130.0	31429.0	1.7607653E7	3057.1128264108856	-0.9809869454905171	-777.9254423353715	-0.006644083410577356	0.004945242327022549	1.7317749342767885	1.353699258003062	-0.6288696658749588	1.2792907464775098	7.262776779380207	10.209437366551091	0.8756064299301493	0.9670886075949369
ID200091	200091	3	0.9882223606109619	63.551390501093934	9.641065995845281	0.0	70.0	70	1.5655691037062704	1		23003.143564356425	23258.0	15794.0	29986.0	1.858654E7	2967.243874764143	-0.9810781363185983	-803.9029671140856	0.01243374997455976	-0.006454231326119086	1.6653343906840334	1.510260958148683	2.2494844346371368	1.1026798923051309	7.7000643865156455	10.557816786357455	0.8680724598674947	0.9694793536804308
ID201627	201627	3	0.987514317035675	63.698566191728666	9.546714355954121	0.0	88.0	88	1.5833465821708435	1		23000.288299155625	23227.0	15674.0	29383.0	1.9067239E7	2909.0727584792744	-0.9810132167338412	-817.0190021994869	0.00580496241608002	0.012753277625137926	1.6356057324864275	1.5519432382223057	-0.8512970798948487	1.0539082179061872	7.875930054602731	10.310329950086308	0.9310362424075311	0.9827995255041518
ID202138	202138	3	0.9936428666114807	62.950603252849426	9.11689283656455	0.0	94.0	94	1.541219733216989	1		23037.3627075351	23206.0	14480.0	30036.0	1.8038255E7	3022.7448745659804	-0.9810500652524978	-789.1230231956062	-0.0018490033576587656	0.00429592030212435	1.62912770926073	1.4779868426626213	-0.9505430368991857	1.1022613072291128	7.462408078289864	10.123087663478293	0.9150880058938486	0.9812500000000002
ID214938	214938	3	1.0	61.09369690768468	11.318142349144411	0.0	236.0	236	1.5199673295746678	1		22937.56732026143	23146.0	13882.0	28821.0	1.7547239E7	2920.9707446907105	-0.9810806566042257	-814.4206891489229	-0.004789944832352174	-0.006031915371210416	1.5794995623379124	1.4803268791992121	-1.3217684388039528	1.0669937731539052	7.25802365321569	10.236833887443678	0.8703560070104194	0.9707565162110617
ID202649	202649	3	1.0	59.56795266524484	11.348715760763943	0.0	100.0	100	1.5961943833944823	1		22985.36935866983	22988.0	14060.0	33547.0	1.9353681E7	3506.1544415569156	-0.9810033415048127	-677.0858090365299	-0.005118757914457562	0.0036743605481239215	1.7785453614365954	1.4509856783648896	2.036929683609718	1.2257497699362765	8.004264461044677	10.64655238975015	0.8873874907145552	0.9796393251890637
ID201112	201112	3	0.9889990091323853	63.63878848942964	9.576917225965607	0.0	82.0	82	1.5699118834876225	1		23078.30024509805	23299.0	15865.0	30234.0	1.8831893E7	2957.050071556651	-0.9810228394646123	-806.9061458238604	-0.001140585498285129	0.0035828697110331497	1.6766859944705685	1.4927732618111003	-1.1043291814985028	1.1232020544341321	7.74284252199629	10.24261435140627	0.9274460331224776	0.9831019915509958
ID194975	194975	3	1.0	61.52579221385155	11.245627489029912	0.0	9.0	9	1.5976155390848648	1		22839.126040428084	22806.0	13349.0	34854.0	1.9207705E7	3675.806854516971	-0.9810336614428051	-642.7723761575738	-1.7780521466443514E-4	0.005060449477921832	1.647922611752471	1.5680227677516643	-0.9799666537697463	1.0509557932729334	8.01852383953822	10.459925372174864	0.9209734633196183	0.9774044032444956
ID200606	200606	3	0.979711651802063	63.52925716390492	9.625860022705263	0.0	76.0	76	1.5641188309506162	1		23006.424691358043	23263.0	15460.0	30284.0	1.8635204E7	2953.799494888352	-0.9810533182049294	-806.5987895930481	-1.4397520561553544E-4	-0.0027708895496575603	1.632121061090512	1.5138557289616668	2.1201880975121306	1.0781219305554048	7.685805008022098	10.557128087108861	0.8665779704608041	0.9758599879299937
ID206243	206243	3	1.0	63.78183122222272	14.41629114847845	0.0	142.0	142	1.549541450197766	1		23037.51005025123	23237.0	13014.0	30125.0	1.8337858E7	3253.74800447552	-0.9810261233470206	-732.1602012586898	0.0013203519536261685	0.003902316681210614	1.686213564409245	1.4443099313815644	-1.2756224483125125	1.1674873431052892	7.543211223086623	10.73167544028009	0.823059199327383	0.9682733374008544
ID218019	218019	3	0.9937157034873962	61.15964312874849	12.243763569866951	0.0	268.0	268	1.5833465821708455	1		22937.884197828727	23191.0	15352.0	30107.0	1.9015506E7	2994.1930596341135	-0.9810382917279601	-792.7058269427758	0.008781699159540959	-0.009058832323906273	1.663429979850198	1.532957394443818	-0.6133564237571529	1.085111684042411	7.87593005460275	10.57347657028041	0.8852707193910132	0.9712778429073862
ID220065	220065	3	1.0	59.70653021853335	11.700941166958506	0.0	290.0	290	1.525928008641193	1		23085.770833333336	23264.0	12102.0	30778.0	1.7729872E7	3310.153770828103	-0.9809480531852164	-718.1792546595647	-0.001774959463818233	-0.004636267699752217	1.6824296617687076	1.4033983456261139	-0.8551238795299155	1.19882545608824	7.315061167189878	10.322666285921885	0.8626687197081483	0.9648902821316616
ID210342	210342	3	1.0	61.04204136272235	12.84565194835824	0.0	188.0	188	1.5563612191773541	1		22902.637952559293	23164.0	13942.0	31011.0	1.8345013E7	3137.6466318337693	-0.9811118033168458	-758.2972424770184	0.0032518765999248926	3.9996462776581497E-4	1.60959049698496	1.5103472435587006	-1.4286892304681762	1.065708898301043	7.609754989389863	10.946757885321128	0.7980121665636294	0.9586826347305392
ID212902	212902	3	0.9936864972114563	61.25491171828597	12.731451112603986	0.0	215.0	215	1.5392551438483717	1		22904.010204081635	23184.0	14298.0	29566.0	1.7956744E7	2877.6932629903395	-0.9811102509650489	-826.7775005413055	-0.008351316326478888	0.008275057061326108	1.5933036215547491	1.5149289006624038	-0.8249816652144468	1.0517349169707408	7.443395573631807	10.247342001011887	0.8907554786073391	0.9738805970149258
ID194469	194469	3	1.0	61.660914739090124	11.081333692792615	0.0	3.0	3	1.5895455233814064	1		22858.18922155688	22833.0	13338.0	34633.0	1.9086588E7	3591.7841338132325	-0.9809174999249131	-654.272702825907	-0.005436682594382504	8.408817740050091E-4	1.672270559846764	1.5290955709148517	-0.9969073387548867	1.0936337738825908	7.937720694741445	10.839165869774078	0.8490122426669474	0.9636468551644549
ID214440	214440	3	1.0	59.40195840103685	10.291549511807764	0.0	231.0	231	1.5563612191773541	1		23087.936249999995	23127.0	13218.0	32876.0	1.8470349E7	3485.339107325461	-0.9809629793483347	-682.6902614411931	8.998620460484387E-6	0.006225280196271941	1.7404625588606806	1.4173903850444014	-0.6967455490484737	1.227934503595605	7.609754989389861	10.547582875284283	0.8595569282543509	0.9691283292978207
ID216488	216488	3	1.0	60.45713599050199	12.639675892472521	0.0	252.0	252	1.5747231478580925	1		22967.00976800977	23005.0	12782.0	33634.0	1.8809981E7	3555.639545415363	-0.9810222499724232	-667.8068333025336	-0.005525413081966016	-0.008184002251077935	1.6179985738505478	1.5587619335696452	-1.3989049022339346	1.0380023652138128	7.790373783641462	11.225617153430345	0.7768688472968405	0.9452133794694348
ID219048	219048	3	0.9887282848358154	61.15147262924557	12.379827207483444	0.0	279.0	279	1.5519805221468541	1		22889.856423173787	23075.0	15043.0	30674.0	1.8174546E7	2785.9553496294448	-0.9810517179512275	-850.787253079973	-0.0016418350901108423	-9.430627716261415E-4	1.6077072578649991	1.5209691598356903	-0.22494189948022783	1.057028176717718	7.566976853909218	10.519407798420769	0.8593096456291183	0.9713239780353874
ID204207	204207	3	0.9938554763793945	61.286903234685596	12.86374200948166	0.0	118.0	118	1.5402377517644992	1		22898.477707006357	23062.0	13978.0	29518.0	1.7975305E7	3044.655781258675	-0.9810849856587124	-780.1863750987444	0.0065664122057321785	0.002647775014645437	1.6376275603142358	1.4764516410807011	-1.517475853018513	1.1091643740634543	7.4529018259608355	10.440710489194517	0.8591621928284844	0.966707768187423
ID206767	206767	3	1.0	63.70849103112762	14.475989792478238	0.0	148.0	148	1.538763604591434	1		22975.355498721245	23182.0	13128.0	30408.0	1.7966728E7	3315.7824898605386	-0.98099094379118	-715.1722342240362	-0.0050352787611284405	0.008126174037300047	1.6615676154799792	1.4519841721000004	-1.3627375393067505	1.1443427878947598	7.438642447467275	10.499888101743075	0.8478796394856203	0.9744707347447074
ID211373	211373	3	0.990583598613739	61.586862459324564	12.844863734806559	0.0	199.0	199	1.5495414501977662	1		22889.457070707074	23117.0	13863.0	30827.0	1.812845E7	2953.7182246911825	-0.9811020788449112	-804.6306797087998	-0.005296922838798506	2.2404724559806275E-4	1.6089347034335846	1.5258758962529306	-1.1893679035239013	1.0544335272512138	7.543211223086626	10.292202086424568	0.8948485176468528	0.9712362301101588
ID205235	205235	3	1.0	63.742220689132395	14.424021436993291	0.0	130.0	130	1.5441619307404615	1		22971.50700636945	23209.0	12796.0	30441.0	1.8032633E7	3340.5245719925556	-0.981077207521023	-713.0545770563588	0.0016853950705373606	-0.004529339465745269	1.6431846023839138	1.4777093406925494	-1.4042042477926842	1.1119809269215366	7.490926835276952	10.479446201143576	0.857173536128303	0.9639143730886853
ID207283	207283	3	0.9919469952583313	61.809687140214336	12.899985717304023	0.0	154.0	154	1.5441619307404626	1		22842.513307984766	23040.0	14045.0	29458.0	1.8022743E7	2915.767083751401	-0.981027590002513	-810.1767457067807	0.0032787827370277284	-0.001620952330763635	1.5993546904205183	1.5111809859230556	-0.9682577324923001	1.0583475475927886	7.490926835276962	10.363104315117896	0.8765277696819331	0.9650949173300678
ID199600	199600	3	0.9917256236076355	62.63455611023264	10.022351227737953	0.0	64.0	64	1.555875084160286	1		22983.938902743146	23109.0	14741.0	29637.0	1.8433119E7	3021.9940478062786	-0.9810055173556224	-785.6060700568241	-0.01012233731338085	8.664897720294576E-4	1.6151358970479524	1.513922404054034	-0.9239290231789854	1.0668551391556695	7.605001863225349	10.35212120946228	0.8917651415535556	0.9738283627510653
ID209840	209840	3	0.9937127828598022	60.971694283991226	13.313969232508711	0.0	183.0	183	1.531865494140073	1		22895.442010309278	23112.0	13680.0	30375.0	1.7766863E7	2918.8463375860165	-0.9811026903268406	-814.4834843825848	0.006236364595263116	8.595795137730547E-4	1.612509618979914	1.4720310910459677	-0.7063629812061588	1.0954317668889233	7.372098681164073	10.58837011446286	0.8263095589689814	0.9681647940074908
ID204726	204726	3	1.0	62.31592345165091	13.430269786519302	0.0	124.0	124	1.541710489393483	1		22918.88860435339	23247.0	14453.0	29686.0	1.7899652E7	3193.4729955759017	-0.9811588811568818	-747.4685972014446	0.0014918717532453531	-0.004357882398655173	1.6812904491185647	1.4428198911784675	-1.2864777710731414	1.1652808915361703	7.467161204454386	10.150019807732475	0.9108180144610928	0.9818749999999995
ID199098	199098	3	1.0	61.17054064751309	10.40512672265669	0.0	58.0	58	1.5914480321693352	1		22980.591666666667	22949.0	13772.0	34852.0	1.9303697E7	3632.601654547571	-0.9809484228960983	-651.4613663404225	0.0031019338795264372	0.00819392336946018	1.7414206732920003	1.479360652674446	-0.9399040043645263	1.1771441062352117	7.956733199399518	10.912104637649215	0.8397066955675251	0.9582140812821982
ID197560	197560	3	1.0	61.91603314581117	10.986581769796343	0.0	40.0	40	1.5578187140051158	1		22925.91635455683	23010.0	13267.0	30861.0	1.8363659E7	3194.208260938021	-0.9809531143858161	-739.2949632103052	0.014379349609857296	-0.013568843297229226	1.6157153830069946	1.5403560275910224	2.1455213456951023	1.0489233359470975	7.624014367883409	10.396945919123327	0.8863025528329141	0.9774527726995734
ID205752	205752	3	1.0	63.91922411870026	14.376623531772873	0.0	136.0	136	1.5495414501977656	1		23025.691435768273	23235.0	13510.0	30843.0	1.8282399E7	3195.848259083055	-0.9809548141578743	-742.1989123677722	0.009634247554321145	0.009746930029172322	1.7100716080013656	1.433789592085447	-1.0336599275555125	1.192693556600635	7.543211223086621	10.319147831795636	0.8901812952859594	0.9742173112338857
ID212414	212414	3	0.9940493106842041	61.245291115993254	12.776797783645094	0.0	210.0	210	1.529888892679214	1		22918.496757457826	23159.0	13853.0	29966.0	1.7670161E7	2919.3822293361145	-0.9810239465506045	-811.706226987067	0.004004919782840094	0.0072435827340318545	1.5763906393508893	1.50097905073618	-0.7913407425478516	1.0502415996930288	7.353086176506006	10.295266998526397	0.871774761200217	0.9705144291091595
ID213949	213949	3	0.9945653080940247	61.81065679661134	11.871852229495632	0.0	226.0	226	1.5928734225420995	1		22977.431466030994	23148.0	15280.0	30999.0	1.9278065E7	3163.7859544231023	-0.9810001128889667	-749.9674562020311	0.011483811352456947	-0.01237337251024243	1.6440972197792176	1.577256216900333	-0.9758852455322795	1.0423780246751808	7.970992577893065	10.648211134526907	0.8834235271805649	0.9682448036951505
ID207808	207808	3	0.9936980605125427	61.794146914045236	13.071292584839854	0.0	160.0	160	1.5490531749531893	1		22903.02522068098	23148.0	13843.0	30680.0	1.8162099E7	2961.883458730354	-0.9809987212916396	-798.4367050855176	-0.0019113418324903562	0.004389380972697462	1.5863348682773262	1.5441717682710814	-1.3611205053887128	1.0273046696440076	7.538458096922122	10.18260036056445	0.9136397592588069	0.9838709677419357
ID220615	220615	3	1.0	59.762138924936906	11.319486587146587	0.0	296.0	296	1.541710489393483	1		23084.154822335015	23173.0	12893.0	31597.0	1.8190314E7	3346.7059810958913	-0.9809427828158517	-710.0854389134662	5.797229132398429E-4	0.004719312745593397	1.7057649601817946	1.415062621949001	-1.0662174658701895	1.2054342569181864	7.467161204454386	10.200421498688648	0.9018392968172305	0.9703520691785056
ID216006	216006	3	1.0	60.42639780078416	12.268692626103102	0.0	247.0	247	1.582868734994678	1		22991.85610640873	23047.0	13027.0	32826.0	1.9014265E7	3435.8268957381733	-0.9810298605626268	-692.1248731454259	0.006185157012327392	0.002923149940504835	1.6456264500434428	1.5433052456966752	-1.2532427611105272	1.0663000431263214	7.871176928438229	10.72735193973357	0.8595368104676662	0.9661610268378062
ID198602	198602	3	1.0	61.51719738548088	11.48431531660308	0.0	52.0	52	1.6173806066477001	1		22930.338337182457	22908.0	13551.0	35494.0	1.9857673E7	3685.107022056254	-0.9809447623230028	-640.6495654779629	-0.006823256761367895	-0.00511015699668238	1.727182665462688	1.5484000852158426	2.3176004573489695	1.1154627811983902	8.218155138447889	11.026716326932208	0.8493599822951065	0.9713483146067416
ID210890	210890	3	0.9881395697593689	60.95817053844196	12.915163384137985	0.0	194.0	194	1.544161930740463	1		22904.70722433462	23184.0	14081.0	30088.0	1.8071814E7	2878.414844487416	-0.9810840089115637	-825.4265825581842	-0.003338132259196624	-0.00638727092717384	1.5812333637074258	1.527205296579434	2.2702474850830163	1.0353770820786186	7.490926835276967	10.170491614884885	0.9100421905169949	0.9776674937965261
ID217546	217546	3	1.0	60.128526222191844	12.168207086712428	0.0	263.0	263	1.5771232759814047	1		23020.633819951352	23047.0	12983.0	32276.0	1.8922961E7	3377.23931408899	-0.9810282225795708	-704.9509772284149	-0.0013039114302466962	0.0023828021354303625	1.6769303811477914	1.5160294299303054	2.0141155752108606	1.1061331317459207	7.81413941446403	10.984140420357685	0.8138771710647837	0.9563699825479925
ID197070	197070	3	1.0	62.099614209878766	11.502628663289567	0.0	34.0	34	1.6126966101147606	1		22932.822093023256	22973.0	13715.0	33117.0	1.9722227E7	3462.592701470245	-0.9810142511550103	-684.4373060574433	-0.020388500318938393	0.003982784515458187	1.71362621072037	1.544359074052587	2.295131004390544	1.1096034850390106	8.17062387680273	10.768139617769013	0.8854901346819748	0.9739376770538244
ID198093	198093	3	1.0	61.54442285005786	11.44305122745654	0.0	46.0	46	1.6136344971438015	1		22904.284382284382	22858.0	13201.0	35778.0	1.9651876E7	3749.688946509889	-0.9809905788248516	-630.4453181474416	-0.018690088258532998	0.012271609996801252	1.7220964044306184	1.565756267327937	2.371542207911088	1.0998496000718463	8.180130129131765	10.58041635446873	0.9182576607035392	0.9795105293113262
ID219596	219596	3	0.9968247413635254	61.35060513142791	11.962535292730076	0.0	285.0	285	1.5323592461252198	1		22930.676923076928	23061.0	13910.0	30154.0	1.7885928E7	2985.1929713987697	-0.9809256596106268	-790.0617336327792	-0.004672731774856065	-0.01647863963089585	1.6064179556453522	1.5033271158477675	-1.1329864687385185	1.0685751216157962	7.376851807328584	10.072372716918991	0.9137288702243249	0.973040752351097
ID208339	208339	3	0.9918234348297119	61.72709657085727	13.170259353294814	0.0	166.0	166	1.5631512349217642	1		22915.421118012404	23193.0	13880.0	30069.0	1.8446914E7	3005.2226190998726	-0.9809923068589685	-787.0772849983149	0.004634382271180152	-0.002402288896552495	1.6350990184037253	1.5310472310177183	2.012967050451962	1.067961187139107	7.676298755693074	10.659855905874164	0.8489049470641965	0.9752415458937196
ID218578	218578	3	0.9968240261077881	61.15789558411186	12.5409086434933	0.0	274.0	274	1.557818714005116	1		22904.49127182044	23136.0	14883.0	30340.0	1.8369402E7	2870.917691707294	-0.9810630985154138	-826.6428714460725	0.0017048864154252253	0.005766811793677486	1.5906011480160813	1.5448046370745878	2.362196136912487	1.0296455032839744	7.624014367883412	10.282273609548202	0.9061816378503756	0.9798411728772146
ID208849	208849	3	1.0	61.426318344186356	12.984042883759065	0.0	172.0	172	1.5372880438193401	1		22871.106274007707	23136.0	14401.0	30883.0	1.7862334E7	3020.7623210424567	-0.9811488421948986	-788.1293096850945	0.013193120803607251	-9.746445565896234E-4	1.587137936074773	1.5255895996421178	0.8872401503003156	1.0403439669797785	7.42438306897374	10.498348376634981	0.8465025586399046	0.9830081812460665
ID196561	196561	3	0.9968132376670837	62.44992391805871	10.68643671578717	0.0	28.0	28	1.5904970622414747	1		22858.29856115108	23034.0	15352.0	32537.0	1.9063821E7	2999.1494906150906	-0.9810827167723395	-790.537802346464	-0.005614939308902486	0.012627247067802879	1.6649877802606994	1.5376087485065564	-0.8544558685427645	1.082842291238173	7.9472269470704875	10.735153588495082	0.8665805847255392	0.9670329670329672
ID196053	196053	3	1.0	61.71839932879664	11.22795869249809	0.0	22.0	22	1.5752034660476537	1		22899.51522533496	22942.0	12866.0	32907.0	1.8800502E7	3383.551595417641	-0.9809896215188721	-698.4850742168467	-0.0018509403092059724	0.008044379567110198	1.6425877179717185	1.5381881747857264	-0.9748434326173417	1.067871762959389	7.795126909805967	10.65605431361153	0.8626610772380945	0.9715639810426531
ID215513	215513	3	1.0	61.28218187681521	11.382890049866166	0.0	242.0	242	1.5298888926792136	1		22946.661038961025	23189.0	13965.0	29514.0	1.7668929E7	3033.821908732067	-0.9810976707666262	-785.1566876886208	0.0010496500327949552	0.004380066965654097	1.5861215022890451	1.4887092614449098	-1.4794682325175372	1.0654340262178452	7.353086176506004	10.567315427935535	0.8274660377508644	0.9686912961803381
ID195550	195550	3	1.0	61.6503609592227	11.171444135985485	0.0	16.0	16	1.5909726182581536	1		22907.032335329324	22901.0	13503.0	35345.0	1.9127372E7	3658.3133705546043	-0.9809887266466315	-646.2056195005557	-0.007497971170758701	-0.021804216026584212	1.6636410083211515	1.5676554990370588	2.221619825612918	1.0612287006571612	7.951980073234999	10.812908846986174	0.8546731553948963	0.9709808473592564
ID203234	203234	3	1.0	59.97442543616482	11.914110947331503	0.0	107.0	107	1.5179752352329627	1		23022.30971128608	23078.0	13180.0	31862.0	1.7543E7	3199.400127107465	-0.981003003627266	-743.1829323754463	0.0038619931706795727	0.005686861536894683	1.7144181117634547	1.3639697377444808	-0.8614093737694708	1.2569326608363691	7.239011148557622	10.57341777972084	0.8136887742955138	0.9750320102432783
ID213472	213472	3	1.0	61.49300586925161	12.368119331186605	0.0	221.0	221	1.581434327146821	1		22902.934306569354	23126.0	13625.0	30987.0	1.8826212E7	3245.943481423401	-0.9811105842020453	-732.9588682731182	-0.006603693271018131	0.0037907268636295766	1.6838623352791802	1.5062907120611995	-1.1356542918852521	1.1178866880052607	7.85691754994468	10.892736224506468	0.8321240721777179	0.9683655536028118
ID209381	209381	3	0.9910756349563599	61.368906079991305	13.000448078177913	0.0	178.0	178	1.538763604591435	1		22939.461047254157	23205.0	13815.0	30360.0	1.7961598E7	3010.2370824037594	-0.9809991679927497	-786.8800328473726	0.0036403814944856636	0.00785010222978901	1.6381907396158453	1.5105897145375464	-1.2003871073154622	1.0844710008616487	7.438642447467288	10.464246311232799	0.8536653239926486	0.9690402476780184
ID211940	211940	3	1.0	60.44754114807492	12.653585083357465	0.0	205.0	205	1.588117146106212	1		22934.460890493378	23101.0	13636.0	31502.0	1.9058537E7	3240.8346683477994	-0.9810917002196136	-734.376511849445	-0.0011032776911390502	0.0014343679876961037	1.6195418476803178	1.5707421842974878	-0.7214752772022738	1.031067901448547	7.923461316247906	10.612024598482117	0.8841548019769148	0.9725787631271879
ID203755	203755	3	1.0	61.377627877475625	11.114295729027994	0.0	113.0	113	1.5505175393970516	1		23056.562972292173	23075.0	13703.0	32890.0	1.8306911E7	3362.088772202591	-0.981084429472988	-711.381104505524	-0.004368179505505257	-0.0015751547102314301	1.7358688857303084	1.3951415700723866	-0.44914487795876834	1.244224186969243	7.552717475415665	10.84690761443735	0.8066798725147476	0.9601208459214501
ID202730	202730	3	1.0	59.56634615943607	11.337399196888144	0.0	101.0	101	1.5980889768013131	1		23013.34004739337	23006.0	14219.0	33699.0	1.9423259E7	3514.6688960527504	-0.9809982576684437	-676.0830434755145	-0.0012619782268394077	0.0014089559857569276	1.7646414919668831	1.4598769283245532	-1.0658915739856116	1.208760449411374	8.023276965702738	10.820682100657441	0.8610975868339332	0.97403346797461
ID201704	201704	3	0.9936878085136414	63.73855201528968	9.50956061614069	0.0	89.0	89	1.5752034660476533	1		22998.669938650302	23242.0	15736.0	29761.0	1.8743916E7	2927.6830803445073	-0.9810625914976575	-813.9258129847293	-0.004854769121240174	0.004738839759658409	1.6313255926269665	1.5425997049166134	2.346667938869569	1.057517116999027	7.795126909805964	10.361615271256333	0.9123849829858268	0.9779367918902802
ID201198	201198	3	0.98895263671875	63.63476555923462	9.552558623604703	0.0	83.0	83	1.5607296204004115	1		23054.22568578552	23265.0	15937.0	30197.0	1.8489489E7	2955.6346792596078	-0.9810455684926169	-807.4361684305294	0.002103648210277474	-0.0036489567573372906	1.6399128414553852	1.4972721670350448	-0.9958902675579924	1.095267031312552	7.652533124870486	10.701565093983856	0.839692911911868	0.9692956050571943
ID217070	217070	3	1.0	60.175876517958706	12.111221845213285	0.0	258.0	258	1.5976155390848645	1		23035.835112692763	23087.0	13191.0	33316.0	1.9419209E7	3414.5474429272153	-0.98097932299772	-695.8805344206966	0.002442634408495583	-9.042567909192096E-4	1.6614392790457104	1.5515748279280825	-0.6360454246345841	1.0708083484857362	8.018523839538217	10.548870745472257	0.9055081150901688	0.9740184757505772
ID200177	200177	3	0.9897782206535339	63.56679405475524	9.623920118793679	0.0	71.0	71	1.5621830395765235	1		22994.273853779436	23264.0	15759.0	29893.0	1.8556379E7	2978.5742031166296	-0.9809880101195705	-796.6680421738404	-0.0020293792850349136	0.00932578075289858	1.6273623227680432	1.5123521633346748	-0.9767387828861727	1.0760472079332208	7.666792503364037	10.678656526718381	0.8448708725064022	0.9676064787042592
ID202225	202225	3	1.0	62.16189536993434	9.305779201182458	0.0	95.0	95	1.5402377517644998	1		23080.905852417316	23086.0	13556.0	31248.0	1.8141592E7	3043.0582126197432	-0.9810197624161688	-784.0589139759144	0.005967924540131503	-0.005422073177502778	1.7305407668176433	1.3744971196444562	-1.0602794641397255	1.2590355716898742	7.452901825960842	10.86279094952645	0.7936927640682528	0.9625537139349294
ID195057	195057	3	1.0	61.62261386711812	11.093064846142317	0.0	10.0	10	1.5780823051220139	1		22882.298653610786	22873.0	13543.0	34618.0	1.8694838E7	3548.4748952564587	-0.9810520063474207	-667.7543224608772	0.0037133838873084596	0.014513713866557875	1.6330299041361847	1.554346549968608	2.3295104860384317	1.0506215001855062	7.823645666793069	10.710321498727932	0.8570655166791759	0.9670975323149229
ID210423	210423	3	1.0	61.3868092002904	12.762269318609544	0.0	189.0	189	1.5446517521423908	1		22924.510773130525	23094.0	14484.0	31167.0	1.8087439E7	3094.71115960255	-0.9810750827531579	-768.0300409364885	-0.003912257255640308	-0.005990044600757279	1.6292995123195668	1.5053954321701013	1.836821221237595	1.0823066667412773	7.495679961441479	10.496299420273914	0.8549652780464376	0.962759462759463
ID220150	220150	3	1.0	59.79578232498216	11.61105298485378	0.0	291.0	291	1.555875084160285	1		23072.107769423536	23169.0	12713.0	31592.0	1.8411542E7	3329.102918855323	-0.9809611655144623	-714.1698343927553	0.003535340704906448	-0.013651068571445334	1.7154926120949223	1.4314123112986952	2.18620160586993	1.1984615463719788	7.605001863225341	10.249282459796927	0.9097504200743166	0.979791794243723
ID200692	200692	3	0.982382595539093	63.516846642652126	9.623571629283164	0.0	77.0	77	1.5766435426544179	1		23024.730816077943	23276.0	15710.0	30130.0	1.8903304E7	2948.415719999379	-0.9810126019668217	-806.9469247281658	0.0024907010336815754	-0.0017476171854231104	1.657022330693353	1.511153788569516	-1.0035088288907859	1.0965279266923047	7.809386288299512	10.26486402413701	0.9313659749614749	0.9797257006559335
ID215035	215035	3	0.9968485832214355	61.34068748166131	10.92397120789338	0.0	237.0	237	1.5239437061000318	1		22950.49674902469	23167.0	14287.0	29119.0	1.7648932E7	3007.7640925199607	-0.9811807576081798	-795.6557429730407	0.0063738776867957115	5.535802985104296E-4	1.5443337705650535	1.5267030968022224	1.341718799192864	1.011548200694529	7.296048662531816	10.3972611306787	0.8481246442777353	0.9764631043256999
ID206330	206330	3	1.0	63.75258986832836	14.459280770624588	0.0	143.0	143	1.5407288207238155	1		23000.96692111956	23236.0	13141.0	30608.0	1.807876E7	3363.416685481934	-0.9809345576149539	-703.7016389727581	0.00937516184002733	0.012546427597491036	1.645659614013711	1.4856197977658365	1.5916956877218182	1.1077259582085213	7.4576549521253375	10.376344755434157	0.8704089822854053	0.9619865113427345
ID194557	194557	3	1.0	62.149072983744986	11.242304653361094	0.0	4.0	4	1.5718381564618653	1		22834.26097560976	22814.0	13036.0	33021.0	1.8724094E7	3341.429648066935	-0.9809676190586031	-704.4435296871148	0.0031817993972950015	0.0034847211508747256	1.651658645090637	1.5091028094734145	-0.7447813678580271	1.0944639654252355	7.761855026654368	11.011203229924202	0.804462555474664	0.948315911730546
ID220163	220163	4	1.0	56.836211917390806	42.73756154165753	0.0	291.0	291	1.4775694402988409	1		22401.09681881052	22419.0	14845.0	29561.0	1.6195993E7	2733.3645439687184	-0.9809342107464335	-843.3091549760856	-0.015601936896865119	-0.0030770628488985875	1.53731260277462	1.4029786071289758	-0.774381926870723	1.0957491404095907	6.8587610553963545	10.930977305974771	0.7213359081542665	0.9678068410462776
ID200706	200706	4	0.9886981248855591	45.302474463166384	32.603863614392544	0.0	77.0	77	1.5204649453449401	1		22255.253594771257	22300.0	14696.0	31415.0	1.7025269E7	2860.92692636738	-0.981079954412376	-806.7481933943525	-3.7525679513700265E-4	-0.005706419789032883	1.5672640570619636	1.491218826717767	1.521552760505236	1.0509953529164966	7.262776779380206	10.315566679170988	0.8576821646208459	0.9732484076433122
ID202241	202241	4	0.9907761812210083	45.522361251635445	32.602920660524035	0.0	95.0	95	1.522950585299803	1		22267.39295039167	22355.0	14526.0	30979.0	1.7056823E7	2908.9149644196796	-0.9810246659602664	-791.5144359307517	6.833114174227781E-4	-0.0026722423610387406	1.5572004223136824	1.500818478707714	-1.442499108244807	1.0375674636245926	7.286542410202786	9.97795525864269	0.9197043837986367	0.9783024888321633
ID206336	206336	4	0.9949554204940796	52.01394660860813	38.04949048303019	0.0	143.0	143	1.451744846205014	1		22433.90128755365	22500.0	14659.0	29499.0	1.5681297E7	2666.74641815139	-0.9809821841755199	-867.8677749050876	0.021874638759908874	0.00716345660659798	1.5369094230793277	1.355873430349364	-1.0066003743597425	1.133519832071137	6.621104747170567	11.066494504340866	0.6793916066727989	0.9502046384720324
ID215046	215046	4	0.981967031955719	57.43476954421069	42.05580721404031	0.0	237.0	237	1.4958871162788403	1		22380.46486486487	22425.0	14789.0	30981.0	1.6561544E7	2817.2655539975	-0.9810312040968455	-821.7020511597635	-0.0069587612970232185	0.002882608093210731	1.6461200389926784	1.3688779551503147	-0.7033023568211649	1.2025323607552143	7.029873597318933	10.0512276105625	0.8744181523679307	0.9672988881621974
ID194564	194564	4	0.9929583668708801	44.32161973421135	32.30978336971316	0.0	4.0	4	1.5044596054638926	1		22062.847593582894	22199.0	14596.0	29635.0	1.650301E7	2777.6783556941327	-0.981041133912945	-822.0239368725585	0.0019518681484593638	-0.006646851891420828	1.6148148324732254	1.4266271643141473	-1.4937185904179155	1.131910896460148	7.110676742115684	10.298482467931239	0.8425085787172569	0.9664082687338496
ID200197	200197	4	0.9950473308563232	45.796644350035514	32.50808541655707	0.0	71.0	71	1.5024469495721955	1		22273.601615074025	22406.0	14753.0	29006.0	1.6549286E7	2813.014914847843	-0.98108160218978	-821.2382836212627	-0.006734160604687392	7.833492371210293E-4	1.5676839638023115	1.4741396146249828	-0.3903321886043474	1.0634569129336682	7.091664237457625	9.842038137974034	0.9200002430984053	0.9764397905759161
ID205834	205834	4	0.9937073588371277	51.26564795212989	37.24397902562712	0.0	137.0	137	1.5249361801264958	1		22446.261378413532	22489.0	14330.0	31501.0	1.7261175E7	2969.1695208983865	-0.9810587146190307	-783.1132463694022	-0.012181381785013184	-0.008365359158018703	1.5821567137839228	1.5018887130038467	2.509326112401191	1.0534447060458536	7.305554914860845	9.921468131154263	0.9326338845123623	0.9865211810012834
ID218127	218127	4	1.0	57.21774210851055	42.326025052487246	0.0	269.0	269	1.5114827961808879	1		22430.711640211633	22524.0	14147.0	31313.0	1.6957618E7	2953.419079382464	-0.9810033160621756	-784.4055361185535	-0.008366438764915784	0.011444287346162143	1.6014044154918363	1.4522501132697525	-0.5449891237343628	1.1027056571448715	7.177220508418922	9.825033297425456	0.9343252627333442	0.9869281045751633
ID206862	206862	4	1.0	52.3737988439892	37.877609078649535	0.0	149.0	149	1.5224537819640263	1		22399.016949152538	22470.0	15310.0	31910.0	1.7180046E7	2859.210830424962	-0.9810389939162893	-810.6579873297209	0.011686026875547548	0.007647779342598151	1.6744941306942307	1.4174916635253525	-0.37533560512252967	1.1813079214375792	7.281789284038266	10.378303725172966	0.8495622741008737	0.9671717171717175
ID219149	219149	4	0.98851078748703	57.606193909089214	42.01640087239698	0.0	280.0	280	1.5284047640588863	1		22369.940491591216	22294.0	14268.0	32170.0	1.7291964E7	2861.319189957118	-0.981037634310164	-808.9499773732849	0.017406528727902014	0.017820639920580018	1.7277300238285536	1.3929813794068577	-0.7206641766902936	1.2403109254513038	7.338826798012461	10.791453715594205	0.7919114044915564	0.9431887599266949
ID204812	204812	4	1.0	48.87511795244251	33.77936576898819	0.0	125.0	125	1.504459605463894	1		22472.357810413912	22495.0	13276.0	31339.0	1.6831796E7	3037.7189668455458	-0.9810488086855724	-765.9230558447092	0.018479481349045028	-0.01128428304611367	1.619093356236183	1.4448376711035607	2.3638471423234266	1.1206057182877345	7.110676742115697	10.433021070499008	0.8209196110797327	0.9583600256246004
ID199187	199187	4	0.9708054661750793	46.148021179998985	31.82636031882666	0.0	59.0	59	1.4724407561666402	1		22228.939775910345	22337.0	14758.0	29722.0	1.5871463E7	2575.8775899136413	-0.981115160777978	-896.6650021826949	0.010378794899828668	0.0031460377749875554	1.6013362793114707	1.3899525702148314	2.1063617172350964	1.1520798001502799	6.8112297937511945	9.860596006050635	0.880296681714072	0.9788251366120216
ID209939	209939	4	0.9757395386695862	56.875119814424195	42.33118747723702	0.0	184.0	184	1.4760327061958	1		22341.622746185825	22526.0	15274.0	28985.0	1.610831E7	2711.078834919515	-0.9810858783987657	-854.9159329811499	-0.005052128762161391	0.005186490135822674	1.5282518042236726	1.444138640304456	-0.5187547635062607	1.058244521385761	6.844501676902808	9.666725345360241	0.9204346075290107	0.9756097560975611
ID216595	216595	4	0.9947182536125183	57.12471358941478	42.388229469083626	0.0	253.0	253	1.5338395484309257	1		22366.51737451734	22412.0	13816.0	31859.0	1.7378784E7	2939.9343793117346	-0.9810857847219727	-789.2405321991575	0.00611521287145953	-0.0036653753660238365	1.6556636577938997	1.4375122317126263	-0.5574702095370854	1.1517562224993185	7.391111185822135	10.52133268313019	0.8390311662378824	0.9676415681393902
ID199697	199697	4	0.9968101382255554	44.992267500268454	32.389806506537674	0.0	65.0	65	1.4647140590210515	1		22206.053521126785	22316.0	14055.0	30119.0	1.5766298E7	2700.227495500306	-0.9810253769131085	-850.3703449820116	0.00789514869035092	0.005882547230822328	1.5364232204264316	1.4207271335807272	-0.5308752434318936	1.0814344177084236	6.739932901283461	9.828595229736212	0.8767636524050935	0.9732326698695951
ID204305	204305	4	1.0	48.25226431426361	31.059888258617818	0.0	119.0	119	1.5298888926792145	1		22459.66451612906	22542.0	14810.0	31463.0	1.740624E7	2954.7871180755055	-0.9811646130718368	-791.9073864044326	0.0016228563366706998	0.0024245191913413095	1.5835087350794126	1.5041868275116825	1.7672141625723357	1.0527340793822462	7.353086176506011	10.027884638498803	0.9188843640566443	0.9791139240506326
ID205329	205329	4	1.0	48.718343596863555	35.215652939347194	0.0	131.0	131	1.483700460162482	1		22437.88736263737	22654.0	13674.0	30181.0	1.6334782E7	2877.911047669733	-0.9809663746345596	-803.6504586485581	-0.00488299418240547	-0.005922134607864111	1.5748412120463922	1.4255264567954054	-1.3497273921942097	1.1047435875631852	6.915798569370545	9.912276727434161	0.88451532826591	0.9758551307847085
ID207376	207376	4	1.0	55.87236441808926	39.752928797346236	0.0	155.0	155	1.5024469495721964	1		22347.412868632688	22513.0	13288.0	31363.0	1.667117E7	3009.6401334156867	-0.9811071552444195	-771.1906684584666	0.0011897149786067002	0.0023428791104678787	1.5940751850223722	1.4373640562392067	-1.404312350426786	1.1090267480273526	7.091664237457634	10.03064879718439	0.8857271960985976	0.9738903394255872
ID213008	213008	4	0.981581449508667	57.14173835579401	42.01048565475799	0.0	216.0	216	1.493862910864061	1		22282.30175913396	22447.0	15347.0	29690.0	1.6466621E7	2675.3761748790976	-0.981084710269735	-863.9700774062431	0.012513868131849813	0.010802907541560559	1.5469400633041812	1.4735314021854695	1.6377033641904932	1.0498181857609792	7.010861092660864	10.07893489970812	0.8672652521660882	0.9710335747202108
ID211478	211478	4	1.0	57.80669109797448	41.18126305239125	0.0	200.0	200	1.5367958753918662	1		22339.441441441453	22354.0	14030.0	32196.0	1.7357746E7	3001.9926375422237	-0.9810046140706931	-768.6269564947552	-0.008139239353965332	-0.004860610749844212	1.6469007360703796	1.464892751746823	-1.081922884519795	1.1242466276841903	7.419629942809234	10.42138876178164	0.858501216289336	0.9635802469135805
ID214559	214559	4	0.9907743334770203	57.51398431819101	41.90478819118831	0.0	232.0	232	1.5426915333931088	1		22375.727969348645	22398.0	14124.0	31983.0	1.7520195E7	2923.6293474814092	-0.9809851714062777	-789.6868101537874	-0.0036364999130838044	0.01520407538563763	1.703267360446883	1.4198756346333818	-0.7620535589850512	1.1995891181601086	7.476667456783417	10.308058800053656	0.8842277784000406	0.974597273853779
ID207902	207902	4	1.0	55.89606201968246	41.53552060534335	0.0	161.0	161	1.481148952753955	1		22283.440000000006	22308.0	13940.0	29490.0	1.6155494E7	2766.4601233604735	-0.981149061828438	-838.4744644662569	4.933010402428818E-4	-0.0032013434032590648	1.540221337867649	1.4417362291383422	-0.3340682971840125	1.0683100741584102	6.892032938547959	9.85262518433837	0.8921816471463492	0.973807924781733
ID197660	197660	4	1.0	46.13161836298688	32.5582726324556	0.0	41.0	41	1.4938629108640606	1		22206.899864682004	22345.0	14144.0	29225.0	1.6410899E7	2916.737905422686	-0.9809991715194425	-786.1702895439751	-0.001871032729408323	0.003917765518535983	1.5492128813813784	1.4683391682844524	-0.35185792344196803	1.055078359852932	7.010861092660858	9.851021895694712	0.9078595319075385	0.9781167108753311
ID197153	197153	4	0.9845158457756042	45.254369878131115	31.476187302931738	0.0	35.0	35	1.4887903566220482	1		22195.753069577073	22199.0	14099.0	31523.0	1.6269487E7	2845.806270816511	-0.9810098729264338	-805.8237358339387	1.3623500848224863E-4	-0.0034071638225344064	1.6473127249942658	1.3888453140581283	-0.8150951127574027	1.1861023746272437	6.96332983101571	9.739383022287035	0.9224948267672821	0.9799331103678923
ID212516	212516	4	0.9791098833084106	57.18719763490091	42.16687211823055	0.0	211.0	211	1.454347941080483	1		22313.805714285743	22506.0	14512.0	28715.0	1.5619664E7	2614.5333607881207	-0.9810595623731609	-884.1273413548739	-0.01373484167225524	0.006887428365731814	1.564020538500766	1.377571446749675	-1.196497807255759	1.1353462226521973	6.6448703779931435	9.81353254543686	0.8670529962855941	0.9581905414667575
ID214059	214059	4	0.9936678409576416	57.50472095850427	41.55493194353643	0.0	227.0	227	1.5254321749941009	1		22314.220492866403	22440.0	14740.0	30272.0	1.7204264E7	2855.70356116349	-0.9810465401575719	-808.9090676052041	0.00264332799116578	0.007707775128575844	1.5732300437053195	1.5119629162277888	-1.242206102699067	1.0405215808006631	7.310308041025363	10.073030010870431	0.9053683033252898	0.9734177215189869
ID198703	198703	4	1.0	46.312750872215354	31.760105056594288	0.0	53.0	53	1.4852292606300532	1		22255.57260273972	22330.0	13623.0	30245.0	1.6246568E7	2954.006969373244	-0.9809915935762042	-777.6368442847408	0.0029070409992777158	2.3852652539885978E-4	1.538922727277589	1.4371197081555793	-0.9243289840451121	1.0708382318774718	6.930057947864096	10.710916291569546	0.7590903662044586	0.9461388708630759
ID217647	217647	4	0.988548219203949	57.262911619970275	42.24699037262491	0.0	264.0	264	1.5164794471522642	1		22393.562500000015	22434.0	14285.0	31918.0	1.6839959E7	2899.9052395240537	-0.9809597566197586	-795.6976470877428	0.01231011889106457	-0.006004596949446688	1.6318425621979793	1.442183163353831	-0.7165795754247235	1.1315085376555714	7.2247517700640795	10.234576898983414	0.8667483171887507	0.9589905362776026
ID198190	198190	4	0.9424934983253479	45.926983609009476	31.614955932490847	0.0	47.0	47	1.4595402030124012	1		22175.104964538987	22322.0	15689.0	29133.0	1.5633449E7	2376.8502105992893	-0.9811100391323344	-969.1266311875738	0.010837143677330031	-0.004085057548080813	1.59708654300697	1.3673139222778028	2.409092816713109	1.1680467206436325	6.6924016396383	9.753036795156618	0.8841218741182543	0.9670329670329666
ID196659	196659	4	0.9805743098258972	46.22592994071564	31.764454025464108	0.0	29.0	29	1.5009356865413876	1		22220.018893387318	22329.0	14656.0	29987.0	1.6465034E7	2687.862543676035	-0.9810333088421241	-855.1839568005703	0.006795907025164639	0.0024924370028115896	1.6217561811461794	1.4102230776984106	-0.8748571487744423	1.149999745992674	7.07740485896409	10.373946463947002	0.8264106380507462	0.9520460358056267
ID208433	208433	4	0.9885230660438538	56.631340754231	41.18834885601731	0.0	167.0	167	1.5318654941400724	1		22292.088082901548	22355.0	14585.0	32358.0	1.7209492E7	2992.90497153278	-0.9810823280145631	-772.548191895663	-0.0017139329174044394	1.9965794567107528E-4	1.630717701712758	1.458141566803538	-1.0169342772824128	1.1183534842145215	7.3720986811640685	10.358670766947258	0.8633620284927851	0.9663551401869162
ID210992	210992	4	1.0	57.3638400779201	41.954431410606055	0.0	195.0	195	1.4938629108640615	1		22356.963414634134	22385.0	13922.0	30443.0	1.6499439E7	2849.813203431666	-0.9809877859708396	-809.5754370166651	0.020736880488423613	0.007248264812351539	1.6049729838300724	1.4323299795272106	-0.8030051562698175	1.1205329824624968	7.010861092660866	9.993045708472819	0.8822374287476451	0.972313777191826
ID208951	208951	4	1.0	56.605128177297885	42.773423955591525	0.0	173.0	173	1.488282150306977	1		22367.27557980897	22448.0	13616.0	30570.0	1.6395213E7	2951.4394432784825	-0.9809480023982553	-780.3953559131819	0.024208158431927834	0.010572279413335946	1.554993720318623	1.471348158932678	-0.8102104570320383	1.0568496048186324	6.95857670485119	10.03655326652058	0.8680826878347455	0.9714664897146644
ID216118	216118	4	0.9885326623916626	57.58789211010857	41.92191242778218	0.0	248.0	248	1.5209623983094507	1		22391.241830065348	22376.0	14309.0	32128.0	1.71293E7	2933.2557694001316	-0.9810000715801924	-788.2705778066021	-0.002696366967298527	0.008769686702381626	1.6660561723257987	1.3987120065060172	-0.8717552792639718	1.1911359626400915	7.267529905544723	10.26737761196191	0.8663185665701328	0.9683343888537054
ID196149	196149	4	1.0	44.254589892176014	32.38951505986513	0.0	23.0	23	1.488790356622047	1		22141.67257844474	22296.0	14877.0	28933.0	1.6229846E7	2883.380896687239	-0.9809835267569895	-792.2643990161314	-0.005143915287979294	-0.009974061889186196	1.5467393113336128	1.4772826970660635	1.3747163714447828	1.047016467738702	6.9633298310157	9.764633253252608	0.9177300619175341	0.9812458137977225
ID220730	220730	4	0.9888164401054382	56.93755352190556	40.72638870597667	0.0	297.0	297	1.4948753561926602	1		22317.82655826559	22537.0	15357.0	28710.0	1.6470556E7	2767.9745917001796	-0.9811387114636188	-838.8394505883562	0.004266945070702617	-0.0015134668680063831	1.5710470700196697	1.4390358772199277	-0.4834937380111898	1.0917358593274091	7.020367344989891	9.970199475669224	0.8874870132099437	0.9685245901639336
ID218681	218681	4	0.9832218885421753	57.117964850706684	42.35772607575321	0.0	275.0	275	1.494875356192661	1		22385.16621621623	22449.0	14364.0	30738.0	1.6565023E7	2777.119698920414	-0.9809769687724719	-831.3325984004475	0.010383131079490704	0.0039412123697793395	1.6413157724343037	1.3910118437136652	-0.7234182977587171	1.1799437796678909	7.020367344989898	9.930858962639526	0.8945323956488943	0.9666230366492147
ID195641	195641	4	0.9892531633377075	43.99220069626907	32.22002335951159	0.0	17.0	17	1.496898192512073	1		22154.40489130434	22234.0	14637.0	30364.0	1.6305642E7	2897.6064631747054	-0.981080652943102	-792.9562928836424	0.02924468596528238	0.011292197899032944	1.5553472387062244	1.4845791933326262	1.5524966918046212	1.0476687573767864	7.0393798496479585	9.932924161875706	0.8965820202180559	0.9807947019867552
ID202814	202814	4	0.9906789660453796	45.71240240403007	32.63601931082832	0.0	102.0	102	1.50747355093323	1		22300.819148936178	22403.0	14365.0	30739.0	1.6770216E7	2895.889538221759	-0.9810766188699465	-798.4964849586114	-0.006390287291200172	-6.333797516953588E-5	1.525583272430337	1.5132711861848744	1.492130621890482	1.0081360739290244	7.139195499102795	9.996180553541032	0.897823472061109	0.9753246753246749
ID219710	219710	4	0.9820732474327087	57.42015318252424	42.1263978702497	0.0	286.0	286	1.483190509826003	1		22376.584022038554	22434.0	15653.0	30527.0	1.62454E7	2609.253877333296	-0.9809772752286847	-884.4915110531848	0.008369801465790215	-0.004172746822481303	1.6562159437228512	1.3566031086684343	2.369342916428171	1.220855188330285	6.911045443206038	10.131102136351817	0.8461361016768424	0.9641909814323608
ID203325	203325	4	0.9905378222465515	47.91854227778875	31.712378480235916	0.0	108.0	108	1.5288996336732967	1		22427.0	22414.0	14955.0	31343.0	1.7291217E7	2940.6293362997135	-0.9810879894080056	-791.2817508687432	-0.006119179824688686	-3.890505333340754E-4	1.5714122592455844	1.5255916265003804	-1.175943518350459	1.030034664551951	7.34357992417697	10.026148193211236	0.9180143098041114	0.9778481012658223
ID215617	215617	4	0.9842866063117981	57.54153629536687	42.02762824818534	0.0	243.0	243	1.5129835241324106	1		22392.433687002653	22440.0	14218.0	31311.0	1.6883895E7	2898.1305228490405	-0.9810021531578099	-797.9559731835149	0.0013777116488443324	0.006310993001222556	1.6451091256909984	1.3988776996229628	-0.7268721227475031	1.1760206958295225	7.191479886912472	9.935958311739993	0.915395162119833	0.9792880258899676
ID213573	213573	4	1.0	57.56772567688223	41.46649039339875	0.0	222.0	222	1.5054649243902907	1		22342.623169107846	22453.0	13707.0	30216.0	1.677931E7	2942.3766643892614	-0.9810158606136365	-784.7855607024705	0.00432596743833691	0.0011932597007824246	1.5432034483203896	1.4766938145601336	1.4192420172515037	1.0450395560030616	7.120182994444728	10.330434591413015	0.8384242576460988	0.9645846748229232
ID209476	209476	4	0.992379903793335	56.4571513953859	42.38156092199953	0.0	179.0	179	1.4714128741871542	1		22343.11624649858	22505.0	15103.0	30265.0	1.5952985E7	2871.698960885641	-0.98112343169903	-808.7893683863566	0.0029294358377325008	0.0048718291774717815	1.511383679138359	1.4454499099534674	-0.3057194920772236	1.045614703581817	6.801723541422174	9.977098460962068	0.8586582037591952	0.9695121951219511
ID203851	203851	4	0.9885480403900146	47.989831725108154	31.426424748174256	0.0	114.0	114	1.5244400238810134	1		22413.71223958334	22489.0	15792.0	31519.0	1.7213731E7	2885.9757619064585	-0.9810499955963912	-804.1423471037688	3.842644181389391E-4	0.0031124618886721202	1.5485963628834587	1.5096810751138126	-1.218501937264302	1.025777158110505	7.300801788696332	10.257701112196587	0.8719274310268895	0.9746192893401017
ID212043	212043	4	0.9796770215034485	58.116642900960585	40.88511450977473	0.0	206.0	206	1.4984135276655925	1		22350.075471698114	22442.0	15208.0	29839.0	1.6583756E7	2757.1129117849755	-0.9810314794965936	-838.5016519277809	0.0031680578927497723	0.0042541619385561	1.5557482312899766	1.459044203686469	-1.1856290770083313	1.0662790252407515	7.053639228141511	10.08132164544747	0.8721439345333765	0.9661458333333333
ID195151	195151	4	0.9962540864944458	44.08915416394293	32.334562880255376	0.0	11.0	11	1.524440023881013	1		22097.235677083307	22099.0	14254.0	30532.0	1.6970677E7	2928.9061350227234	-0.9811010990096317	-783.3208779401205	-0.006745774127216499	-0.010697888826574289	1.6190445226794434	1.4757132857172013	-1.4362341641363303	1.0971267510765703	7.300801788696327	10.31236466835151	0.8627081431055011	0.9684741488020179
ID201806	201806	4	0.9968276619911194	45.81076926938056	32.58199016717628	0.0	90.0	90	1.5069716452922381	1		22274.88533333333	22318.0	14056.0	30508.0	1.6706164E7	2948.799353808865	-0.9810494645760366	-782.1132981071661	-0.007777488298855053	0.014367906351411499	1.5569547614624029	1.493463761072739	-0.2555791721868645	1.0425125818547207	7.134442372938273	10.590090584038842	0.7994117889749425	0.9615631005765531
ID194643	194643	4	0.9901966452598572	44.19928464828273	32.10889002204825	0.0	5.0	5	1.5004315939372312	1		22080.249326145567	22155.0	14710.0	30585.0	1.6383545E7	2846.5746901789576	-0.9810388051553662	-802.6604614063061	0.022640082732143622	-0.018737020672858793	1.6053612970709157	1.4657813606382861	-1.3001847757464904	1.095225618349962	7.072651732799569	10.358131538166695	0.8283794063087464	0.9681197137280418
ID200786	200786	4	0.9853087067604065	45.73834261858268	32.45706464900208	0.0	78.0	78	1.491835958898118	1		22302.59072305598	22425.0	15062.0	29598.0	1.6347799E7	2786.6256881228533	-0.9809446601616253	-824.0137961273447	-0.0070407709434866	-0.005194957704080179	1.5505208005780542	1.468560505822423	2.7290300018810347	1.0558099543264865	6.991848588002795	10.187356236030142	0.8466012255526494	0.9589308996088658
ID202326	202326	4	0.9944033622741699	45.60996711308826	32.65442688818278	0.0	96.0	96	1.5199673295746683	1		22275.501308900515	22371.0	14176.0	31082.0	1.7018483E7	2948.164566850959	-0.9810962566640881	-784.2771584306163	-0.0039236361629304784	0.005227755102226183	1.5588246363837384	1.5078663936259247	-1.441781115423058	1.0337949323449511	7.258023653215694	9.893681384074299	0.9317778938517074	0.9782190903267135
ID217174	217174	4	0.9824260473251343	57.41001977915726	42.06957602367865	0.0	259.0	259	1.4918359588981192	1		22415.77384196186	22518.0	15425.0	30048.0	1.6453178E7	2681.1144509557635	-0.9810200710601042	-864.2744794477901	0.004114264776888939	0.004758549814417803	1.6605166596399323	1.3545339268664642	-0.7901529047771775	1.2258952151027467	6.9918485880028065	10.32824228960872	0.8236620263049851	0.960809928151535
ID210516	210516	4	1.0	56.830467037127505	42.04476954390536	0.0	190.0	190	1.4857385112058372	1		22466.406593406584	22589.0	13994.0	29533.0	1.6355544E7	2845.453564638189	-0.9809748271828231	-814.2192390715659	-0.00742883484674923	-0.009206253352523376	1.5289560623256684	1.4782440421133225	-1.0539618437230138	1.0343055806535484	6.934811074028607	9.925005362451758	0.8846734582721362	0.975267379679144
ID201307	201307	4	0.9925702810287476	45.765371480335865	32.487868179361065	0.0	84.0	84	1.5029503662221324	1		22292.04685408302	22402.0	14492.0	30683.0	1.6652159E7	2912.557396219619	-0.9811606857534783	-797.224245286069	0.03650771344940398	0.02129754710952144	1.5579182953583703	1.5028715487349222	3.0228239326546538	1.036627712241798	7.096417363622148	10.034404031405373	0.8856575850064937	0.9701104613385312
ID205915	205915	4	0.9897258281707764	51.7865967347368	37.52468456419997	0.0	138.0	138	1.5239437061000327	1		22447.00521512388	22497.0	14063.0	31300.0	1.7216853E7	2983.37039719605	-0.9810400344407563	-778.6287104165964	0.01339782485190083	-0.0018014444988250396	1.6025257888325812	1.4782449506225985	-0.8126743149258415	1.0840732370894546	7.296048662531822	10.47655118834115	0.8353354403532982	0.9746031746031747
ID200281	200281	4	0.9936334490776062	45.56784633892611	32.5171029451666	0.0	72.0	72	1.502950366222133	1		22244.101740294507	22325.0	14453.0	30788.0	1.6616344E7	2884.0546920692786	-0.9810307721123851	-797.7638499876689	-0.002617580340857184	0.0021430496223055046	1.5293977764930484	1.510246604590327	-0.4051763604250728	1.0126808243398875	7.096417363622154	9.981090470958861	0.8951442567483929	0.9770942408376967
ID206424	206424	4	0.9853873252868652	51.97953270128266	37.87017392774248	0.0	144.0	144	1.4872652167066482	1		22411.938524590158	22605.0	15285.0	30128.0	1.6405539E7	2750.2380835213985	-0.9810836555611591	-845.2943262400132	-0.003995227064216255	0.015298894026506062	1.6000527657757213	1.404358571018559	-0.39740961048066203	1.1393477412362203	6.9490704525221645	10.029094654609104	0.8681866798088812	0.974666666666667
ID220253	220253	4	0.9968560338020325	56.68418221071563	42.49898296413207	0.0	292.0	292	1.4579844659886303	1		22378.34850640114	22502.0	14177.0	30445.0	1.5731979E7	2754.375941753907	-0.98097474749292	-837.842160829461	0.003007437633297543	-0.0019120845485347659	1.5997787276827398	1.3530759982804668	-0.6229655882089981	1.1823273265624332	6.67814226114476	10.336926745429933	0.7853850918443699	0.9623287671232875
ID204892	204892	4	1.0	48.93487918292861	33.638788705731976	0.0	126.0	126	1.5154814349038879	1		22484.78524374178	22486.0	13000.0	31393.0	1.7065952E7	3036.5349376277036	-0.9810548362811272	-766.8940663799564	-0.004317975045725481	-0.0017249828492239716	1.6455387943810655	1.4096498082554565	-0.7404394151568158	1.1673387140154607	7.21524551773504	10.406912137412057	0.8371768332089672	0.9559193954659949
ID215143	215143	4	0.9911473989486694	57.501719384244915	41.948227230118604	0.0	238.0	238	1.4999273319186426	1		22349.423387096766	22371.0	14867.0	31041.0	1.6627971E7	2764.7089692346844	-0.9810115712287377	-835.279835547123	0.004252218561717122	3.08382879553435E-4	1.6578577173914564	1.370220488590172	-0.6062070753671824	1.209920396897025	7.067898606635057	10.260346645873767	0.8436768011713851	0.9649578195976649
ID205414	205414	4	1.0	49.239261333334035	35.5082142569799	0.0	132.0	132	1.5109822222985771	1		22450.407456724366	22556.0	13110.0	30636.0	1.6860256E7	2977.496472165444	-0.9810523402418245	-780.7995747818816	8.093637633492547E-4	-0.0037047984116187547	1.583783502747532	1.4511511960857104	-1.2112231069519273	1.0913979928622046	7.172467382254392	10.601664198898531	0.8019187310052617	0.9654510556621869
ID206949	206949	4	0.9885300397872925	52.88147966252639	38.3381934039582	0.0	150.0	150	1.5069716452922381	1		22393.697333333334	22480.0	15409.0	31619.0	1.6795273E7	2878.4095028471884	-0.9810251376958921	-804.4604967628288	-0.003586700518710046	-7.073624380353494E-4	1.599552125681104	1.4344422675337205	-0.3963411591748127	1.1151038712985375	7.134442372938273	10.156399930953771	0.8691411467040604	0.9578813018506701
ID199275	199275	4	0.9716582894325256	45.68962605619756	31.35857221017066	0.0	60.0	60	1.4857385112058377	1		22231.58276333792	22401.0	14926.0	30292.0	1.6251287E7	2678.113136055068	-0.9811002794002611	-861.8456115226577	-0.0036221348847589796	-0.005828350404200182	1.5890192916391253	1.4100046773617274	-1.224860462200523	1.1269602981830908	6.934811074028612	9.751040670838417	0.9165212998071987	0.9759197324414713
ID207465	207465	4	0.9968544244766235	56.53331517775594	40.09836818065665	0.0	156.0	156	1.5288996336732972	1		22345.593264248728	22448.0	13975.0	32246.0	1.7250798E7	3101.9800772814137	-0.9809620387663077	-742.3601385784028	0.004924570009863535	-0.010537501881496644	1.6517961238947552	1.436030618283113	-1.0456147668401201	1.150251326722829	7.3435799241769715	10.271120630513641	0.874746130773405	0.9710873664362034
ID199784	199784	4	0.9885256886482239	45.68866619504039	32.52212849631403	0.0	66.0	66	1.5254321749941007	1		22230.380704041723	22266.0	15349.0	31517.0	1.7050702E7	2931.2540492680623	-0.9810703643557591	-786.106410917414	0.00698292853188343	-0.005578821817016337	1.5886529801020692	1.5074018856708176	-1.1200405098586776	1.0539014148805403	7.310308041025362	9.999939736026137	0.9186514737708645	0.9771283354510799
ID204392	204392	4	1.0	48.60596683858422	30.91046637156572	0.0	120.0	120	1.491328790445965	1		22499.316576086978	22641.0	14005.0	30526.0	1.6559497E7	3072.2285609856153	-0.9812976316163758	-768.5107439936553	0.0011876471413391255	0.004043442174507077	1.5558595817341703	1.469633148952833	1.45560954285542	1.058672079384421	6.987095461838283	10.002030785595078	0.877667803691258	0.9664694280078896
ID218216	218216	4	0.9913020133972168	57.16937992130288	42.439126617846476	0.0	270.0	270	1.5069716452922388	1		22383.25432756324	22481.0	14447.0	30597.0	1.6809824E7	2845.397682439354	-0.9810117055029584	-812.8276755965774	0.017390967756302913	-0.0020304006040262916	1.6328025715090526	1.4169157396236052	2.6733768347045928	1.1523639168146982	7.134442372938278	10.02111921762687	0.8927655857869556	0.9734111543450066
ID219240	219240	4	0.9727970361709595	57.235890038918946	42.50859465684362	0.0	281.0	281	1.4641974961204796	1		22332.71327683617	22414.0	15648.0	30301.0	1.5811561E7	2620.8794260255613	-0.9811068801716679	-884.9873979005965	4.361220400444748E-4	-0.0169692514342997	1.5878323607865927	1.386916503251433	-0.6964240411930149	1.14486514297302	6.735179775118949	9.973879042741713	0.8508066236841766	0.9593771157752198
ID213101	213101	4	0.9922866225242615	56.9982736844927	42.25747763567455	0.0	217.0	217	1.4590218083226298	1		22284.494301994302	22469.0	14317.0	29042.0	1.5643715E7	2634.433501479829	-0.9810179723668251	-874.3391010301652	-0.002477382020542385	-0.02023406410944101	1.5745422096924968	1.381460672131758	-1.3278324053111705	1.139766220968702	6.687648513473782	9.949496431050449	0.848948025257156	0.9636986301369868
ID207987	207987	4	0.9857583045959473	55.96049485098319	40.55461091783413	0.0	162.0	162	1.474494370492599	1		22328.245467224526	22488.0	14830.0	29097.0	1.6009352E7	2677.817654244283	-0.9809456218918069	-858.5265838821799	-0.0021132385492199962	0.009535347325162811	1.5785378185463457	1.419313462966992	-0.5784048563230463	1.1121840662643363	6.830242298409265	10.037046913491897	0.8519891540516829	0.9631367292225205
[truncated: 414 more rows]
