# Supplementary material for: Adhesion pilus retraction powers twitching motility in the thermoacidophilic crenarchaeon Sulfolobus acidocaldarius
Source: Nat Commun. 2024 Jun 14;15:5051. doi: 10.1038/s41467-024-49101-7 (PMC11178785; doi:10.1038/s41467-024-49101-7)
Supplement: Supplementary file 15 — Source Data [file 41467_2024_49101_MOESM15_ESM.zip › TWITCHING FULL TRACK DATASET/Figure 1/MSD data/aapF_100X_1sec_interval_5min_total__1_spots.csv]

LABEL	ID	TRACK_ID	QUALITY	POSITION_X	POSITION_Y	POSITION_Z	POSITION_T	FRAME	RADIUS	VISIBILITY	MANUAL_SPOT_COLOR	MEAN_INTENSITY_CH1	MEDIAN_INTENSITY_CH1	MIN_INTENSITY_CH1	MAX_INTENSITY_CH1	TOTAL_INTENSITY_CH1	STD_INTENSITY_CH1	CONTRAST_CH1	SNR_CH1	ELLIPSE_X0	ELLIPSE_Y0	ELLIPSE_MAJOR	ELLIPSE_MINOR	ELLIPSE_THETA	ELLIPSE_ASPECTRATIO	AREA	PERIMETER	CIRCULARITY	SOLIDITY
Label	Spot ID	Track ID	Quality	X	Y	Z	T	Frame	Radius	Visibility	Manual spot color	Mean intensity ch1	Median intensity ch1	Min intensity ch1	Max intensity ch1	Sum intensity ch1	Std intensity ch1	Contrast ch1	Signal/Noise ratio ch1	Ellipse center x0	Ellipse center y0	Ellipse long axis	Ellipse short axis	Ellipse angle	Ellipse aspect ratio	Area	Perimeter	Circularity	Solidity
Label	Spot ID	Track ID	Quality	X	Y	Z	T	Frame	R	Visibility	Spot color	Mean ch1	Median ch1	Min ch1	Max ch1	Sum ch1	Std ch1	Ctrst ch1	SNR ch1	El. x0	El. y0	El. long axis	El. sh. axis	El. angle	El. a.r.	Area	Perim.	Circ.	Solidity
			(quality)	(�m)	(�m)	(�m)	(sec)		(�m)			(counts)	(counts)	(counts)	(counts)	(counts)	(counts)			(�m)	(�m)	(�m)	(�m)	(radians)		(�m^2)	(�m)
ID187906	187906	6	0.9709004163742065	80.8808778034534	12.877664787959533	0.0	103.0	103	1.4035252392010613	1		24204.80214723931	24562.0	16581.0	30757.0	1.5781531E7	2725.6401104117535	-0.9810741621076936	-920.6821925701934	-0.002916927246023616	-0.003823397274429565	1.475793464785821	1.355200483223268	-0.06545645681153182	1.0889853442759476	6.1885702661996325	9.167796911989186	0.9252737090488272	0.9826415094339623
ID181760	181760	6	0.9811181426048279	83.23316690285482	15.84173990277982	0.0	20.0	20	1.3264918685542868	1		24139.094501718217	24521.0	15793.0	29087.0	1.4048953E7	2611.388654593523	-0.9811928465940781	-964.5189483608173	-3.7531949652150413E-4	0.003542186166433893	1.3972796769075102	1.2782236849383992	1.2911565593365433	1.0931417508312316	5.527885729331918	8.66912282690477	0.9243120363770865	0.9740368509212718
ID195072	195072	6	0.9763367772102356	80.65743359900661	11.433773776552759	0.0	200.0	200	1.3636115658566292	1		23952.77471636951	24301.0	16277.0	30013.0	1.4778862E7	2553.3926100226217	-0.9810856204104909	-973.157285194318	-0.003042482263802396	-5.075656033403871E-4	1.424261234655233	1.3336309465098468	-0.08542575350767224	1.0679575473128968	5.841592056189979	9.338029765440728	0.8418419845221213	0.9646781789638935
ID196608	196608	6	1.0	80.93681228478904	12.244277111544616	0.0	220.0	220	1.4067554511588225	1		24015.814984709457	24297.0	16224.0	31068.0	1.5706343E7	2908.1963800105036	-0.9811662317176439	-860.416965960972	-0.004565227434867477	0.01651762752249357	1.4408090866193934	1.3950770093409244	0.24025619756682914	1.0327810414566823	6.21708902318673	9.270093311518279	0.9091357559107367	0.982719759579264
ID190468	190468	6	0.979407012462616	80.79616968101327	12.56258072897254	0.0	137.0	137	1.3735610322843186	1		23974.606741573054	24362.0	16493.0	30776.0	1.493618E7	2694.11116908739	-0.9811095448513556	-924.3598091657913	0.0069698886372211236	7.397006966329556E-4	1.4360515837742573	1.3382279106190442	-0.518957208895466	1.0730994118258685	5.927148327151261	9.141874810388416	0.8912204025690742	0.9674166020170677
ID200196	200196	6	0.9727314114570618	80.9101218671173	11.696569838745873	0.0	267.0	267	1.3569380597347238	1		24052.547697368424	24398.0	16524.0	28882.0	1.4623949E7	2670.6552641123676	-0.9812547799704152	-942.8975155099624	-0.009631242102108273	0.006903466580559455	1.3752686457221104	1.3608724950730382	-0.5254934779762253	1.0105786182770191	5.784554542215788	9.065268488053821	0.8845419652940771	0.971268954509178
ID201738	201738	6	0.9901435375213623	80.3899270464892	11.519928585971813	0.0	286.0	286	1.3768615441287582	1		23976.231629392965	24337.0	16046.0	30466.0	1.5009121E7	2772.9433556172726	-0.9811619754144761	-900.6898584428611	-7.75972533194201E-4	0.012691171861964383	1.4319317135827332	1.3500969427395875	-0.47113255839314483	1.0606139961157814	5.955667084138354	9.288776930008334	0.8674075746426922	0.9713178294573647
ID185865	185865	6	0.9778627157211304	81.65483143128823	11.9930882038472	0.0	76.0	76	1.3883515475980701	1		24162.24137931036	24530.0	17224.0	31245.0	1.541551E7	2765.056327497657	-0.9811848346898346	-911.3936956259552	-0.0028130439589385096	0.01118555439261513	1.4426719189974289	1.3676584398415021	0.35393668225170244	1.0548481089800608	6.055482733593185	9.25777562206328	0.887861721790828	0.9725190839694654
ID184334	184334	6	0.9262741208076477	81.71801001045635	12.63944272480231	0.0	56.0	56	1.0143064590852613	1		24875.43235294119	24066.0	20105.0	33899.0	8457647.0	3459.6376468248495	-0.980555287712609	-725.1712597330485	0.006674708089041656	0.003471835461067335	1.1239749991221621	0.9641641142906033	2.8856768667694968	1.1657507082693508	3.2321257918707755	7.403443628215165	0.7410210943831779	0.9289617486338806
ID195598	195598	6	0.9916275143623352	80.71840635265099	12.152488862417282	0.0	207.0	207	1.3954169955062654	1		23974.279937791587	24291.0	16249.0	30464.0	1.5415462E7	2799.8298306131514	-0.9811653009617594	-892.1285282511428	0.001374062927608181	0.012922351380790589	1.4570142191404445	1.3595746612128297	0.5247881851385701	1.0716691482325011	6.117273373731895	9.656562323746753	0.8243709086336446	0.9757391963608798
ID198157	198157	6	0.9741416573524475	80.32162783939847	11.482199406569295	0.0	240.0	240	1.3752122783611607	1		23958.556618819777	24315.0	16588.0	30257.0	1.5022015E7	2745.9014048475633	-0.9811882991569763	-910.1856910496489	-0.0016916658241420447	-0.008441741185369002	1.4199854804782217	1.3515146832847653	-0.7023829847763693	1.0506622665963514	5.941407705644804	9.044755774973614	0.9126526726756525	0.9758001561280247
ID194573	194573	6	0.9766945242881775	80.35757427679307	11.2476173572147	0.0	193.0	193	1.3812499585839562	1		23983.170886075975	24336.0	16629.0	30995.0	1.5157364E7	2643.7378630156945	-0.9811946303478637	-946.654480664838	-0.0014737193616619114	-0.0023259600562143042	1.445840241211857	1.335906948334798	2.541052257325471	1.0822911303920457	5.993692093454477	9.409548133057804	0.8506810459873214	0.9670245398773004
ID189968	189968	6	0.9854669570922852	80.79045886834976	12.88332040732058	0.0	130.0	130	1.382892023707388	1		24095.51265822787	24473.0	16612.0	31016.0	1.5228364E7	2684.3930524536418	-0.9811983479292569	-936.8732888077611	0.004435699853013857	0.004787852703375085	1.4527268721147677	1.3388734164038145	-0.8189600959605121	1.0850367587525647	6.00795147194803	9.056915396136462	0.920397983238199	0.9760617760617759
ID186900	186900	6	0.9649022221565247	80.49834748991223	12.511045347035862	0.0	90.0	90	1.3812499585839566	1		24117.196513470688	24447.0	17421.0	30196.0	1.5217951E7	2540.7913064453865	-0.9811575948913455	-988.530915762025	-0.003549424042726624	0.0015377573110989182	1.441969046233927	1.3392430006209715	-0.5828517648183946	1.0767045603862213	5.99369209345448	8.989998053401733	0.9319338730369459	0.9820872274143303
ID193557	193557	6	1.0	80.62537739977476	11.986792748921035	0.0	179.0	179	1.340108908448604	1		24084.46037099497	24403.0	15209.0	30851.0	1.4282085E7	2889.87553368662	-0.9811309463295467	-866.6916890569956	0.010030864290529407	0.01180413742555826	1.393045648726793	1.3321734158070224	-0.25080484940750136	1.0456939255786715	5.6419607572803105	8.80503348666742	0.9144877686874809	0.9753492193919477
ID201236	201236	6	0.9937846660614014	80.56869364450016	11.6984140986187	0.0	279.0	279	1.3519113116327708	1		24056.586776859473	24440.0	16402.0	29780.0	1.4554235E7	2703.6151982525575	-0.9811718830973052	-927.3791617800056	0.0026687776240684703	0.008338639675810191	1.3889708763655482	1.3478290523663425	2.7528828999044497	1.0305245119379005	5.741776406735145	8.842871943273728	0.9227190111825746	0.9877350776778414
ID186393	186393	6	1.0	81.06175913134489	11.448204277804612	0.0	83.0	83	1.3763120084676244	1		24184.538338658174	24481.0	15333.0	31227.0	1.5139521E7	2892.7624100378166	-0.9811142857478518	-868.6427851799011	-0.0018406349827195117	0.008217310361241232	1.4216768287973658	1.3692861890575072	-0.7036951772821907	1.0382612781451623	5.950913957973846	9.054897877363823	0.9120663262924535	0.9788897576231432
ID183839	183839	6	0.8934882283210754	82.13129067332927	14.095318053207299	0.0	49.0	49	0.8610190786142149	1		25317.732510288064	25101.0	20057.0	31656.0	6152209.0	2711.519193596921	-0.9803900084390578	-933.6059042088419	-0.01750430026245914	-0.0023953870523416606	0.9220698120657864	0.7722016345090607	-1.2525048788606048	1.1940790732099484	2.3290318206127507	7.5964172452053935	0.5071864753591337	0.8611599297012299
ID194076	194076	6	0.9727213382720947	80.27940628275088	11.781562696234264	0.0	186.0	186	1.3768615441287577	1		23958.212460063893	24285.0	16862.0	29915.0	1.4997841E7	2556.1531117655104	-0.9811429766058984	-975.3414985734506	-0.0018709020924202674	0.01699106176725142	1.438118485434755	1.3512983724962855	-0.2922709844319306	1.0642494024307043	5.9556670841383506	9.09667046620972	0.9044308183643821	0.9804381846635367
ID202268	202268	6	0.9968276023864746	80.58684787811949	11.526060601973626	0.0	293.0	293	1.3937896865030965	1		24075.14307931575	24485.0	15951.0	31203.0	1.5480317E7	2968.0458104226527	-0.9811791683690237	-845.7417735944872	0.008779507098055356	-0.003246096895693927	1.441240241187476	1.3761881401850078	0.5069478084089908	1.0472697730077247	6.1030139952383475	9.138744048520449	0.9182928476519264	0.9794050343249427
ID182304	182304	6	0.9815486669540405	82.6365617372541	15.635304591620788	0.0	28.0	28	1.3344520283692685	1		24160.354237288117	24595.0	16371.0	28700.0	1.4254609E7	2601.2387172491767	-0.9811965805571713	-969.3313881311249	-0.003537434735951716	0.011283722157465438	1.3807473437644595	1.3138037180569695	-1.3835527801593899	1.0509540540854119	5.594429495635115	8.731299295811205	0.9221634780042084	0.9849372384937239
ID196135	196135	6	1.0	81.08181123420576	12.03702099980301	0.0	214.0	214	1.4056795386104808	1		24011.00458015266	24381.0	16044.0	30821.0	1.5727208E7	2954.7996033060585	-0.9811484833574131	-845.8643768609563	-0.006019568012966716	0.003146366890966441	1.45342076860621	1.3871794451564854	0.49472708934804116	1.0477525266691448	6.207582770857699	9.441443169108675	0.875095834198608	0.9695619896065333
ID182826	182826	6	0.9150956869125366	81.02161706800631	13.413930214635084	0.0	35.0	35	1.2853637683166228	1		24241.045787545783	24374.0	18647.0	29851.0	1.3235611E7	2328.5980685537224	-0.9808834209169305	-1068.301974119711	0.016021076730595968	-0.003917031991377497	1.2965728062848463	1.2742018360305567	-0.45465708202450705	1.0175568498033094	5.190413771651311	12.241613621365618	0.43524571963295705	0.8863636363636369
ID183339	183339	6	0.9226848483085632	82.50217132146788	13.055008608584084	0.0	42.0	42	0.8996873739903555	1		26032.27443609023	24813.0	21118.0	35656.0	6924585.0	3385.650864639001	-0.9791219264058005	-721.1843454990839	-0.009567527693828553	0.014898333760888005	0.9445852944446343	0.9016826848871592	-0.9250201887134409	1.0475806070988756	2.5429224980159626	6.458289485707721	0.7661397090118252	0.9240069084628674
ID188971	188971	6	0.9740341305732727	80.81612210469915	12.77946219540542	0.0	117.0	117	1.3861703183679055	1		24038.600946372208	24396.0	16471.0	30216.0	1.5240473E7	2653.769438121933	-0.9811047360031232	-940.6724038155137	9.468132214315804E-4	0.008355226502111915	1.4522656143575408	1.3375717096051216	-0.8027611430060673	1.0857478548094286	6.0364702289351255	9.435133200697578	0.8521123420505095	0.9584905660377361
ID200744	200744	6	0.9875056743621826	80.49808277768103	11.543334747391752	0.0	273.0	273	1.374111668118136	1		24060.147200000018	24470.0	16149.0	30066.0	1.5037592E7	2800.3036913081132	-0.9811616187024045	-894.9939732939033	0.009921322208747143	0.005311458136116162	1.4233992656881467	1.336289525883269	-0.8077659527303972	1.0651877741444538	5.931901453315774	9.514610300233908	0.823420701301809	0.959262106072252
ID192047	192047	6	0.9814214706420898	80.6995330815685	12.532565968228965	0.0	159.0	159	1.3812499585839568	1		24097.53724247231	24454.0	16652.0	30784.0	1.5205546E7	2643.7581718511706	-0.9811452763875923	-948.6239288775656	4.2996720396977267E-4	7.682523077898178E-4	1.4499844205490564	1.3237258083665648	-0.7012220766734004	1.0953812423875686	5.993692093454483	9.205798209286272	0.8887536367089015	0.973745173745174
ID192559	192559	6	0.9738356471061707	80.62019216763845	12.437162981885566	0.0	166.0	166	1.3741116681181362	1		24013.661858974367	24339.0	16759.0	30841.0	1.4984525E7	2641.2406411840716	-0.981104318961651	-944.1327302312852	0.0035612770986574176	-0.009833466320369121	1.4379114638747315	1.339227091398938	-0.8614629946711944	1.0736875568823128	5.931901453315776	9.000731119458226	0.9201279332905071	0.9750000000000002
ID187436	187436	6	0.9838277697563171	80.47045686410284	12.623753569063462	0.0	97.0	97	1.3674894046672084	1		24132.834951456305	24447.0	16828.0	30444.0	1.4914092E7	2702.6868254465844	-0.9811298616339963	-928.5259018020229	-4.5965060927184254E-4	0.0046631531872229565	1.4396051046459815	1.32846770483441	2.569461470070273	1.0836583376525697	5.8748639393415845	9.036509153434588	0.9040788119799711	0.9686520376175547
ID191020	191020	6	0.9851701855659485	80.55392588348218	12.747898045992757	0.0	145.0	145	1.3916169810722423	1		24052.705148205943	24407.0	16665.0	30928.0	1.5417784E7	2672.829781825637	-0.9810838542684609	-933.4608300420969	-0.005744811396256254	-0.004044138536891275	1.4735626349374331	1.3340355148181897	-0.6497807417049586	1.1045902590818648	6.08400149058028	9.835312440270824	0.7903561813099443	0.9552238805970146
ID184877	184877	6	0.9575505256652832	80.98167658692084	11.379616778618264	0.0	63.0	63	1.2386075194033241	1		24266.263366336618	24187.0	19062.0	31620.0	1.2254463E7	2705.913212473203	-0.9811491024611024	-933.516540099533	0.06126964811835394	0.002108521807918603	1.2191814000353376	1.2028268328327207	-0.6897428889314854	1.0135967761577958	4.819669930819068	14.127955267803001	0.3034370020001787	0.8428927680798
ID199219	199219	6	0.9905874729156494	80.47555397590124	11.596848059269155	0.0	254.0	254	1.3418013219730562	1		24003.15771812079	24358.0	15268.0	29422.0	1.4305882E7	2901.2047231575066	-0.9812171169632331	-864.4161259898528	-0.005987801634502056	-0.005596982163639535	1.3606353246372787	1.350277823481362	0.3122950756980086	1.007670644496858	5.656220135773857	8.861238733032373	0.9052057275654248	0.974610974610975
ID180791	180791	6	0.9888460040092468	82.28740069193361	15.185440475340199	0.0	7.0	7	1.3344520283692713	1		24239.586030664384	24586.0	15512.0	29914.0	1.4228637E7	2844.890919172266	-0.9810901440613369	-884.1180717126255	0.0032795295669101566	0.003451301217854615	1.3600498902728293	1.3231635256208654	1.8055091305893387	1.0278774043704506	5.594429495635138	8.858818992737362	0.8958060946130626	0.9695222405271825
ID199742	199742	6	0.9806723594665527	80.68575309859229	11.828306156346441	0.0	261.0	261	1.3355853211666247	1		24027.141652613824	24376.0	15589.0	28944.0	1.4248095E7	2818.8691090976467	-0.9810668516031522	-883.3502924479155	0.01288411225635743	0.005673413041608418	1.3924613126448584	1.3116756929482745	-0.4555111082213859	1.0615896293046345	5.6039357479641865	8.917591750977447	0.8855392972527026	0.9648117839607206
ID197181	197181	6	0.9794314503669739	80.7261736144484	11.572053378361083	0.0	227.0	227	1.3888963196604716	1		23994.10328638497	24355.0	16761.0	30559.0	1.5332232E7	2751.282682102786	-0.9811251540304017	-906.6513221862457	0.008215047463469238	-0.004796215180777509	1.4685085727775822	1.3399851334661095	-0.7918285344818844	1.0959140785234116	6.060235859757707	9.04673838512813	0.930497751269936	0.9845559845559848
ID190530	190530	6	0.9743204116821289	80.71516276530475	12.399660791540262	0.0	138.0	138	1.375762253299508	1		23944.40159999999	24252.0	16307.0	30752.0	1.4965251E7	2688.2616893774243	-0.9811544790697643	-927.45251814734	-0.0027660630036287935	-0.0023873051809401662	1.4379613781643534	1.3312901478088592	-0.6267125123717434	1.0801262072967805	5.946160831809322	9.502583432488214	0.8274907219993759	0.9608294930875577
ID193090	193090	6	1.0	80.57014573940526	12.933615714802343	0.0	173.0	173	1.345179761198966	1		24151.020033388984	24467.0	14653.0	30961.0	1.4466461E7	2915.191845818341	-0.9810847721624274	-859.3959276479059	-0.005940365231088226	-0.012060355846680164	1.3981201869418651	1.3297755642962608	-0.7395966365576956	1.051395607259315	5.684738892760953	8.731781140458187	0.936946304053855	0.9867986798679866
ID198720	198720	6	0.9815427660942078	80.5553947280868	11.84018698901492	0.0	247.0	247	1.3355853211666244	1		23883.53220338983	24274.0	15622.0	28538.0	1.4091284E7	2696.3700446094417	-0.9812837905186692	-928.8076543368903	0.004663724684322413	0.00918666928578359	1.4024580298761922	1.2943176145091522	-0.2385299586836316	1.0835501380455603	5.603935747964184	8.907500187884246	0.8875469397329198	0.9751861042183624
ID181318	181318	6	1.0	82.94943567636163	15.509970204250322	0.0	14.0	14	1.381797530442365	1		24217.44391785148	24577.0	15018.0	31055.0	1.5329642E7	2962.401798900929	-0.980976655587598	-843.1136825932689	0.006487072984918524	0.004761799393615269	1.3984917387577105	1.3832243667557949	2.28436874129358	1.0110375238962306	5.998445219618973	9.309361188572264	0.8697787638695756	0.968534151957023
ID189510	189510	6	0.9816827178001404	80.98821551951366	12.861782463599543	0.0	124.0	124	1.3997472370879274	1		24128.930555555562	24467.0	16403.0	30932.0	1.5635547E7	2727.379635333488	-0.9811409625417927	-920.5223987059605	0.001330462487827405	-0.003276371226364516	1.4550702031725518	1.3636366621615745	-0.10073120172403074	1.067051248729292	6.155298383048021	9.217980081613284	0.9103060809098489	0.9788359788359785
ID181834	181834	6	0.9831444025039673	83.1719151472376	15.445076272187254	0.0	21.0	21	1.3530299806794837	1		24218.069421487602	24461.0	16276.0	30320.0	1.4651932E7	2643.031452094749	-0.9811188738514536	-952.2717935756264	-0.003594597713276031	0.006471028187592564	1.4402394034555868	1.3019729673165361	1.3349222031477128	1.1061976243823466	5.751282659064166	9.670397454270244	0.7728334809825296	0.9580364212193192
ID191563	191563	6	0.9701906442642212	80.53120778173967	12.25492337622818	0.0	152.0	152	1.3741116681181362	1		24048.916532905296	24333.0	16594.0	31087.0	1.4982475E7	2671.442087905876	-0.981143146975147	-936.7914223389106	0.0017599675125785981	0.008526447833532867	1.4286409890887566	1.351691322221433	-0.4990109245841252	1.0569284315156073	5.931901453315775	9.178610368043522	0.8848097968328703	0.977290524667189
ID197706	197706	6	0.9777839779853821	80.63580794690822	11.914349240937502	0.0	234.0	234	1.3569380597347238	1		24031.145901639342	24388.0	16283.0	29550.0	1.4658999E7	2804.372353820871	-0.9811012246388889	-889.7109871488827	-0.0026505285121254762	0.007594596176375966	1.407207473074154	1.340320116128147	-0.4949252779957244	1.0499040163175555	5.784554542215787	8.824675816630466	0.933431094812634	0.9830371567043621
ID188488	188488	6	0.9767739772796631	80.82916069522184	12.626070991137942	0.0	111.0	111	1.3807021695643629	1		24078.317460317452	24429.0	16671.0	30152.0	1.516934E7	2632.647813428826	-0.9811861109042102	-953.9732116827957	0.0019581356666979644	0.004477703417278429	1.4532452133700646	1.3303591030196589	-1.2234703994097642	1.092370631411833	5.988938967289968	9.515835402143871	0.8311241630511448	0.9692307692307692
ID185417	185417	6	0.993691623210907	81.1758974126141	12.424822351881454	0.0	70.0	70	1.3434916035442777	1		24178.494117647075	24519.0	15798.0	29638.0	1.4386204E7	2787.467561294367	-0.9812036492348785	-905.5971270852968	0.005013744291327892	5.312279267439189E-4	1.3890680033490366	1.3289340925154682	0.27772257375815035	1.045249731474451	5.670479514267405	8.98980283233404	0.881717207185394	0.9714983713355049
ID194639	194639	6	0.9903578758239746	80.39636737543726	11.841762203304128	0.0	194.0	194	1.3524707618167133	1		24068.112211221123	24280.0	16209.0	30913.0	1.4585276E7	2703.7733352751397	-0.9811692574264741	-927.6373538683551	0.00585375507284369	0.0116308465268249	1.4112200480120871	1.318052432791452	0.18144003514367676	1.0706858186387314	5.746529532899655	8.93570248557545	0.9043949028616721	0.9726468222043442
ID187980	187980	6	0.9786319136619568	80.7868337957586	12.599066008794395	0.0	104.0	104	1.3872613616839002	1		24142.526645768077	24565.0	16365.0	30828.0	1.5402932E7	2695.5419824873243	-0.9810864020423388	-929.1797106982068	0.0016673452616760153	-4.704877953180284E-5	1.4490663564801898	1.3476296088392248	-0.6665389335299602	1.0752704949309753	6.045976481264156	9.198782722664614	0.897874413549402	0.9695121951219515
ID185942	185942	6	0.9877610206604004	81.67667431420386	11.71294100637933	0.0	77.0	77	1.3680424843277055	1		24137.710823909532	24484.0	16360.0	29852.0	1.4941243E7	2733.6857693410084	-0.9811917024560018	-921.2592552944908	-0.0031181068783370123	-0.004209169109602851	1.4204886665848129	1.3372056686050704	-1.2296853728625123	1.0622813677320262	5.8796170655061015	8.883181189484505	0.9363147497089823	0.9856573705179282
ID201814	201814	6	0.9906635880470276	80.43561050271283	11.770409315251788	0.0	287.0	287	1.3652748454737238	1		24105.983818770244	24442.0	15683.0	29963.0	1.4897498E7	2767.088730394659	-0.9811345744265182	-906.136749948019	-0.007248120565383085	-0.005928344087334743	1.3934544436565703	1.364121740138994	-0.27301579701919304	1.021502995410503	5.855851434683525	8.962603136377446	0.9160761603622009	0.9856
ID195156	195156	6	0.9968350529670715	80.83243376473256	11.944828949748734	0.0	201.0	201	1.4008277059767829	1		23996.912844036695	24331.0	16871.0	30242.0	1.5693981E7	2854.5662300002878	-0.9811212663876876	-873.7658706104603	-0.005970849783044604	0.01984866457873588	1.4455420715414384	1.3969340422012582	0.6741105946184033	1.0347962236381503	6.164804635377056	9.297835345540587	0.8961185761803633	0.9773926149208746
ID190037	190037	6	0.9774702191352844	80.99823051051901	12.688065279778288	0.0	131.0	131	1.3888963196604713	1		24058.01415094338	24418.0	16223.0	30639.0	1.5300897E7	2768.4719247672765	-0.9810692798971155	-900.7042056047151	0.00508992024085101	-0.0030746752233308913	1.4776313514116008	1.3150237174797696	-0.2549080471009776	1.1236537651529717	6.0602358597577055	9.423415635521987	0.857595902369545	0.9703196347031965
ID196692	196692	6	0.9770215153694153	80.92703946092321	12.297165169437283	0.0	221.0	221	1.3434916035442777	1		23982.323825503358	24300.0	15704.0	29278.0	1.4293465E7	2809.4318551519123	-0.9813247245710702	-897.1157503182885	-0.003633917111185719	0.008934755556474263	1.4055140594466506	1.3222367001327675	-0.4902446838855731	1.062982187157202	5.670479514267406	9.085409231615465	0.8632580999833278	0.9628732849071835
ID201306	201306	6	0.99683678150177	80.40415458635115	11.723467719019602	0.0	280.0	280	1.3563804521255058	1		24063.246710526328	24368.0	15799.0	30414.0	1.4630454E7	2840.796078124061	-0.9811399997997129	-881.3196399249546	0.0027564295604380175	0.00986952552705983	1.396023353455997	1.3552342333661016	-0.7446228987189631	1.0300974688254325	5.779801416051269	9.051798752744855	0.8864474632260172	0.966613672496026
ID186462	186462	6	0.9920651912689209	80.56943831652706	12.560344034278991	0.0	84.0	84	1.3167612682324363	1		24247.36411149825	24465.0	16170.0	31007.0	1.3917987E7	2609.380559078237	-0.9811118202835488	-965.3515742380213	-0.002296711725821683	0.004956590118479209	1.3589055420411345	1.3030102924479592	-0.052064526784243045	1.0428970131066004	5.447082584535157	8.659205857009662	0.9128884137724772	0.9803250641573995
ID193629	193629	6	0.9837687015533447	80.71460366551617	11.683693239667882	0.0	180.0	180	1.2999939204135584	1		23953.857142857152	24376.0	16036.0	29024.0	1.341416E7	2663.134065217666	-0.9812276328196619	-940.2928868881239	-0.005498266875234802	0.004331969039585967	1.3274468135249924	1.2927669746396706	0.7827679773089343	1.0268260557127769	5.309241925764203	8.694676279720799	0.8825423307622648	0.9687771032090199
ID195677	195677	6	0.996826708316803	80.6055555091028	12.16756299846322	0.0	208.0	208	1.3807021695643626	1		23976.36724960254	24261.0	15965.0	30652.0	1.5081135E7	2840.27237025007	-0.9811802239185307	-880.2128878720107	-0.0022322021817389767	0.009492789812509986	1.4415795575335566	1.3549605931989046	0.20080416030127807	1.0639272940994946	5.988938967289966	9.157814053331013	0.8973794276610163	0.9775019394879753
ID198240	198240	6	0.9823835492134094	80.32644801203021	11.653509492070638	0.0	241.0	241	1.3524707618167133	1		23960.47682119207	24288.0	16175.0	30161.0	1.4472128E7	2833.8268615167526	-0.9811745355171071	-881.3587235888618	-0.002437375619320592	-0.002876078627526372	1.3962544334189018	1.3222341118858232	-0.48018174771944305	1.0559812523876788	5.746529532899655	9.039108018468385	0.8838210774037399	0.9710843373493978
ID200288	200288	6	0.9793903231620789	80.6199710430332	11.724028514279189	0.0	268.0	268	1.3423649856492406	1		24009.493265993257	24380.0	16364.0	29404.0	1.4261639E7	2656.8059817018097	-0.9812171810524595	-944.1859230706635	-0.003038137537721907	-0.0020696980363281692	1.3658565507439828	1.3254417617555199	-0.059129041076095436	1.0304915614963983	5.6609732619383735	9.147925722237474	0.8500719939488952	0.9612590799031477
ID184423	184423	6	0.9514060616493225	82.26442616736007	13.376000773508487	0.0	57.0	57	0.9351443492855867	1		25751.23875432527	24347.0	20603.0	37966.0	7442108.0	4059.1210736703965	-0.97963300654778	-610.2848671779634	-0.009809401665286906	-0.005810519459693636	1.0144743303067503	0.8906954407413594	2.4831602793130285	1.1389688145954413	2.747306923090142	6.364000983329267	0.8524257658015236	0.9617304492512475
ID194148	194148	6	0.9725761413574219	80.31724990002401	12.009496884007232	0.0	187.0	187	1.4067554511588216	1		24002.4379785605	24285.0	16567.0	30732.0	1.5673592E7	2605.7398036728414	-0.9811506816328436	-958.9464702512928	6.457717898969534E-4	0.012557693407199597	1.4525768657999831	1.3884946629965063	0.2156140966430833	1.0461522860053212	6.217089023186722	9.447109880122735	0.875384831041896	0.971768202080238
ID183909	183909	6	0.985790491104126	83.87166329694925	15.698306918844603	0.0	50.0	50	1.342364985649241	1		24500.676716917926	24608.0	18139.0	31326.0	1.4626904E7	2461.1985555571196	-0.9809893304028723	-1027.37334523488	-0.002727352484909412	0.0029565524785528804	1.3931386760299542	1.3030333335414805	1.2176511651153752	1.0691504508511527	5.660973261938376	9.073555249910804	0.8640641597868058	0.9628132578819728
ID180330	180330	6	0.9901159405708313	81.41927743022028	14.980813348034	0.0	0.0	0	1.3491105808192363	1		24120.85690515806	24446.0	15423.0	28815.0	1.4496635E7	2743.816690212695	-0.981208111431914	-918.0330905985434	0.0038120556802492735	0.004427702873431522	1.392806323640231	1.3164731898125148	-1.2082042051378465	1.0579830523085603	5.718010775912566	9.061586642107105	0.8750771403261974	0.9685990338164251
ID186984	186984	6	0.9701033234596252	80.56533446602693	12.23486238586734	0.0	91.0	91	1.3697003833214232	1		24129.77133655393	24443.0	17177.0	29616.0	1.4984588E7	2619.5494409220755	-0.9811557823138051	-959.2160954432343	-0.004061601414313659	0.004966931678272526	1.4364331782562807	1.3272128569695574	-0.9884661928859663	1.0822929952141267	5.89387644399965	9.413545566356092	0.8358039764220238	0.9664848012470771
ID196206	196206	6	1.0	80.82311766284958	12.284297210106208	0.0	215.0	215	1.3856244745513617	1		23975.410094637227	24275.0	15431.0	31060.0	1.520041E7	2993.4308074537594	-0.9810911150948002	-831.1324530290117	-1.8312957037429809E-4	0.008505953008853545	1.4254683375591424	1.3813667702676253	1.2231177690351265	1.0319260374874755	6.031717102770612	8.997247240730957	0.9363355626458244	0.9852484472049694
ID183407	183407	6	0.9379984140396118	82.8371688432061	13.532803831681619	0.0	43.0	43	0.9327143468690888	1		25833.71678321678	24689.0	20598.0	35037.0	7388443.0	3315.720742510416	-0.9794565424895852	-742.9345865741119	-0.007648803966960757	-0.010352884107859298	0.9713525249672657	0.9299072823502951	1.328977675792363	1.0445692203982098	2.733047544596596	6.232979177738721	0.8840273445310265	0.9663865546218484
ID182381	182381	6	0.9788985252380371	82.49445058175745	15.478091722905488	0.0	29.0	29	1.321921684878905	1		24189.380208333325	24593.0	15617.0	28820.0	1.3933083E7	2625.6334482854713	-0.9811371473182569	-958.3915728904452	-0.004211848421803587	0.00606118485928582	1.3846648618556399	1.2999372590747698	-1.052746998694949	1.0651782247099948	5.489860720015771	9.128429334969356	0.827902272133694	0.9537572254335265
ID182899	182899	6	0.8413267135620117	83.30417872328027	14.562722154303868	0.0	36.0	36	1.0105705109985437	1		24757.718100890204	24252.0	20040.0	32496.0	8343351.0	3073.751330011711	-0.9806685746997419	-817.2035840253743	0.011387086403373147	-0.010915493848568348	1.1003783347040572	0.9524511470129816	-0.554740565312146	1.1553120998961424	3.20836016104819	6.925724635700876	0.8405480377900231	0.9547383309759537
ID184944	184944	6	0.9831678867340088	80.88174726527198	12.465103484560634	0.0	64.0	64	1.361946254957454	1		24192.637398373958	24522.0	16307.0	30596.0	1.4878472E7	2743.99810428487	-0.9811699793375398	-918.8039636591077	0.005221750340692008	0.005461285037645294	1.394322062178806	1.3525754902159293	2.9008484039220814	1.0308645042475315	5.827332677696428	9.171471578140768	0.8705658506385059	0.9776714513556616
ID202352	202352	6	0.99496990442276	80.43317991576045	11.602781593754505	0.0	294.0	294	1.3894408781286252	1		24098.935837245688	24497.0	15615.0	30849.0	1.539922E7	2856.1979683549043	-0.9810405395480739	-873.1734767198602	0.005644170499670131	0.015264320151149868	1.4323946462798278	1.3726025236270007	0.6771366788866411	1.043561134140152	6.064988985922216	9.200551710874418	0.9003515972795181	0.9770290964777947
ID192116	192116	6	0.975172758102417	80.71620584450021	12.52253255883004	0.0	160.0	160	1.374662083388806	1		24059.448165869224	24399.0	16465.0	30221.0	1.5085274E7	2619.713264760349	-0.981210143285916	-959.1807612725011	0.001218581062834547	0.007326987343403396	1.4843146988579419	1.310289810579975	-0.8004976154910003	1.1328140437884793	5.936654579480295	9.065148416931999	0.9078243069827329	0.98114689709348
ID187509	187509	6	0.9600859880447388	80.5095877580213	12.482970534057909	0.0	98.0	98	1.3619462549574537	1		24121.671009771984	24450.0	16943.0	30552.0	1.4810706E7	2516.4937146544885	-0.9812112173747415	-1001.1643995912119	0.009541435562226856	0.007918976209287524	1.4274766021517922	1.3279713957114463	-0.5929244806885839	1.0749302332578008	5.827332677696425	9.26197284457898	0.8536358969140252	0.9630793401413986
ID189045	189045	6	0.9787482619285583	80.72789258301117	12.78714085499377	0.0	118.0	118	1.3757622532995086	1		24086.411858974356	24476.0	16654.0	30600.0	1.5029921E7	2697.6074605991753	-0.9811536122705057	-929.6773178639347	0.009598011937117611	0.016926729274648614	1.4398114004795568	1.3449076329142036	2.2523744471365967	1.0705652680100504	5.946160831809327	9.227589488622735	0.877546189078054	0.9645335389360064
ID200827	200827	6	0.9739662408828735	80.70932927464867	11.872994311584755	0.0	274.0	274	1.3613906986402506	1		24017.911620294617	24392.0	16336.0	28796.0	1.4674944E7	2588.9223928327106	-0.9812139230780035	-969.1116444422823	5.817269195324079E-4	0.00977312129603291	1.4072819090721418	1.3338679143666718	2.406430739654736	1.0550384291538546	5.822579551531911	9.223014342776409	0.8601605627468855	0.9668508287292819
ID191099	191099	6	0.9783525466918945	80.41509252801421	12.363001514467669	0.0	146.0	146	1.3861703183679046	1		24022.992125984223	24346.0	16440.0	30601.0	1.52546E7	2631.8128849620175	-0.981186941693713	-952.126042181483	0.002248977035946526	-0.005660960767097919	1.467374301518138	1.3325728298058566	-1.0398286707930575	1.1011588025038157	6.0364702289351175	9.16815171475882	0.9024628731966965	0.9784283513097071
ID192635	192635	6	0.9748871922492981	80.61083015595158	12.2343458762175	0.0	167.0	167	1.3724590978652424	1		23994.93729903534	24288.0	16448.0	30361.0	1.4924851E7	2627.351654398213	-0.9811206171524536	-949.2181186293062	0.005251287337253774	0.010929194534658283	1.4473233994689523	1.3346670564919292	2.9067742375601737	1.0844078247298108	5.917642074822231	9.12915538445524	0.8922721942299288	0.9718969555035133
ID180856	180856	6	0.9887459874153137	82.15580724184714	15.253686577928207	0.0	8.0	8	1.340108908448603	1		24193.257575757594	24504.0	15656.0	29974.0	1.4370795E7	2688.243919107553	-0.98110272220656	-934.4819263745172	-0.003470596696044451	-0.007639547430387195	1.3720246352091248	1.3332301804860582	1.4066811397280108	1.029098092205596	5.641960757280302	8.779061279587834	0.9199066621497491	0.9809917355371893
ID190590	190590	6	0.9785431623458862	80.72175550943382	12.49480248602725	0.0	139.0	139	1.3785088366949125	1		23894.76114649682	24249.0	16246.0	30652.0	1.500591E7	2680.4369856585126	-0.9812153456201291	-931.2970135584347	0.008167432894519367	3.916687087351523E-6	1.4434724514831203	1.338846035891644	2.8248153362036135	1.0781467120091948	5.969926462631903	9.347570007601792	0.8585812355855074	0.9580472921434023
ID199298	199298	6	0.9820664525032043	80.49583329028133	11.647471715440078	0.0	255.0	255	1.3350187950239916	1		24010.80879864637	24407.0	15560.0	29061.0	1.4190388E7	2807.145982749175	-0.9811964438427171	-892.6634661742763	-0.00333094179173562	-0.0036523360318959936	1.3548876491249926	1.3308315227836758	-0.010246695034212957	1.018076011823795	5.599182621799666	8.844040901825005	0.8995659570552371	0.9719471947194714
ID199808	199808	6	0.9619130492210388	80.63629788470242	11.416093036984716	0.0	262.0	262	1.3384143548834107	1		23955.13050847459	24286.0	16962.0	29477.0	1.4133527E7	2590.4850536452323	-0.9813475137389832	-973.0463855884365	-9.140287049076971E-4	0.008238803575385489	1.3738232662315246	1.326895897871107	-1.0385105524566525	1.0353662773663772	5.627701378786764	8.82064209206223	0.9089510751700905	0.9825726141078844
ID198791	198791	6	0.9705061316490173	80.67280828274728	11.602967992323359	0.0	248.0	248	1.3580525881030991	1		23964.11475409837	24313.0	16747.0	29323.0	1.461811E7	2663.8225419967316	-0.9811565455894907	-936.8366679405098	0.0016551538352510486	0.0039322217869238694	1.3978653213744066	1.3352148115875375	-0.8141476930135377	1.0469216707627584	5.794060794544821	9.033415587746982	0.8922548769486459	0.9697692919649963
ID197258	197258	6	0.9797205328941345	80.58381319391175	11.760908946863873	0.0	228.0	228	1.358052588103099	1		23949.61475409836	24219.0	16974.0	29795.0	1.4609265E7	2684.3480855591997	-0.981217138291023	-932.1655755840239	-0.006426211608904205	-0.007720829339939409	1.414891157953453	1.3308984212696853	2.1471199551438582	1.0631098026276402	5.794060794544819	9.228867919712432	0.8548620752575159	0.9666931007137196
ID191624	191624	6	0.9735279083251953	80.61515513227542	12.24329102549515	0.0	153.0	153	1.383438945628595	1		24040.047543581586	24312.0	16658.0	30513.0	1.516927E7	2538.72366150435	-0.9811507367483633	-985.8055106523191	5.558839161116865E-4	0.0033359059103393995	1.4517279576864357	1.3348320789650487	-0.55232363054133	1.0875734712728968	6.012704598112543	9.353768668572163	0.8635877667249099	0.9798605731990705
ID181388	181388	6	1.0	82.80893389716029	15.169170909736069	0.0	15.0	15	1.3602789053158515	1		24203.909836065588	24530.0	15769.0	31922.0	1.4764385E7	2766.493059039892	-0.9811247982507076	-909.5332653902329	-5.62933124537681E-4	-0.005384337811632405	1.384511305603743	1.3631151315536165	-0.9479248602038314	1.015696527428127	5.8130732992028475	9.321316175348818	0.8407389820316741	0.9592156862745099
ID197772	197772	6	0.982433021068573	80.61131187155821	11.836112098842204	0.0	235.0	235	1.3485497366541486	1		24015.68718801998	24426.0	16405.0	29249.0	1.4433428E7	2670.225792322734	-0.9811988078172961	-938.7471907466395	-0.0030327786160315364	-0.0013415247104813664	1.4017706793173936	1.3212878248489108	-0.9237146927760568	1.060912431761555	5.7132576497480505	9.063075926528782	0.8740623975455213	0.9654618473895589
ID188563	188563	6	0.9789662957191467	80.83636653752508	12.761462858697675	0.0	112.0	112	1.3839856514178188	1		24122.786392405054	24521.0	16308.0	30331.0	1.5245601E7	2690.273744654521	-0.9812469847757674	-938.3572690875185	0.006348998142771947	0.0068348659732030345	1.4490084824903304	1.3362770603627605	-0.8385369764345371	1.0843623118823627	6.017457724277064	9.170693676183564	0.8991218203590796	0.9738461538461545
ID185495	185495	6	0.9968390464782715	81.07346332133089	12.723620404487006	0.0	71.0	71	1.369147973384327	1		24299.851851851883	24627.0	15594.0	29821.0	1.5090208E7	2890.0583575898236	-0.981060346702748	-871.0652868974015	-0.006690417745755162	0.0030624946704040415	1.422920768325654	1.3325727505434408	-0.5273207430514762	1.0677996887940024	5.8891233178351365	9.095410100276716	0.894573319560257	0.9763593380614659
ID201878	201878	6	0.9848511219024658	80.48633964680955	11.684522707949574	0.0	288.0	288	1.359722667752089	1		24080.916666666657	24458.0	16226.0	29359.0	1.4737521E7	2726.410169740816	-0.9812154501045814	-922.7316177833308	-0.002711767800414876	-0.005376387403331311	1.389780522513311	1.3526817912574058	-0.26948336957585717	1.0274260594736175	5.808320173038366	8.823337716039493	0.9375503654885771	0.98707592891761
ID194708	194708	6	1.0	80.2565464693561	12.12841312366143	0.0	195.0	195	1.3247798972641878	1		24082.152920962217	24330.0	15355.0	29987.0	1.4015813E7	2789.4660237660773	-0.9810830215768952	-895.4848050910792	-0.00850875155558356	0.0051717570764610536	1.3447580442485336	1.318847314648335	-0.6429240435815343	1.0196464968403924	5.513626350838374	9.215156397104524	0.8159090958001185	0.9563066776586966
ID188053	188053	6	0.9762303829193115	80.95371089722069	12.962673156554755	0.0	105.0	105	1.4164018872611885	1		24196.79939668175	24585.0	16462.0	31488.0	1.6042478E7	2737.2913062637435	-0.9811523552466368	-920.3356917353889	0.0010057372337984834	0.0072041472974557095	1.4787215787380523	1.3774366732850325	-0.28762689124806734	1.0735314424375435	6.30264529414801	9.57019886212848	0.8647504681601569	0.9622641509433963
ID195227	195227	6	0.9953557848930359	80.68065462022166	12.005225154850576	0.0	202.0	202	1.3669361012236936	1		23914.816855753612	24285.0	16971.0	29222.0	1.4755442E7	2680.33302965234	-0.9812986798516073	-936.3479120278054	-0.009802135396281804	0.0021531513907655673	1.4733844942748573	1.2806181063887128	0.4836279820228848	1.1505260521653387	5.87011081317707	9.281944474068053	0.856205930405126	0.9648437500000002
ID193176	193176	6	0.9968428611755371	80.22832630195902	12.497861770459656	0.0	174.0	174	1.3535889685077842	1		24067.339373970335	24394.0	15258.0	30747.0	1.4608875E7	2795.308237397264	-0.9810524337387136	-891.5940433181128	0.0017241137433479856	-7.161102235543537E-4	1.38455087152824	1.3314736632835211	-1.3064409134515726	1.0398635059095545	5.75603578522868	9.320382183090418	0.8326565587527881	0.9618745035742651
ID181913	181913	6	0.989365816116333	82.76730791770191	15.527387694225208	0.0	22.0	22	1.3434916035442732	1		24183.95134228189	24527.0	15651.0	29188.0	1.4413635E7	2784.3141537678803	-0.9812113942550331	-907.2083740151897	0.002809499615468268	0.006681566734741381	1.3930859255890655	1.3204245585991785	-1.0002991706059967	1.055028790942038	5.6704795142673685	9.066101634456121	0.866938885439763	0.9699186991869916
ID189593	189593	6	0.9816063046455383	80.74158686078685	12.70065041854284	0.0	125.0	125	1.3647206441740578	1		24096.193811074932	24712.0	16105.0	31159.0	1.4795063E7	2801.6384520864917	-0.9812249563530434	-898.9881851128599	0.003703890358818542	0.011333566242832622	1.4370995225615089	1.3245985447333921	-0.5569390636194291	1.084932131531792	5.851098308519007	9.172573519913575	0.8739062720449662	0.970820189274448
ID190110	190110	6	0.9697934985160828	80.91707386582951	12.772803890249763	0.0	132.0	132	1.3970424089815832	1		24058.335394126727	24419.0	16423.0	30697.0	1.5565743E7	2717.5543019856436	-0.9811923832415138	-923.7144583258805	0.005813343877927333	0.006035620448559992	1.4832476117993676	1.3530190271951623	-0.27489445366095516	1.0962503719361374	6.131532752225441	9.589931235499305	0.8378146117065927	0.9648466716529539
ID186532	186532	6	0.9821260571479797	80.54323015583472	12.243417254314421	0.0	85.0	85	1.3910732744755676	1		24157.4976599064	24437.0	16821.0	31189.0	1.5484956E7	2666.5549896608422	-0.9811614986730991	-943.6817266649402	-0.02972422045796623	0.012276589282751618	1.4659861280954032	1.3566955969391088	-0.10755682306870915	1.080556413246176	6.079248364415766	9.546535601320754	0.8382395687402494	0.9741051028179741
ID184491	184491	6	0.9022025465965271	82.02020965987339	12.010212711560479	0.0	58.0	58	0.9878581609960664	1		24762.521739130418	24541.0	20094.0	32375.0	7973532.0	2992.6545329742876	-0.9805117763869633	-832.6238366968171	0.008718403923587102	-0.0024626014771459643	1.064196294638301	0.9377161546191191	0.5847920837447556	1.1348810505142204	3.0657663761127134	6.849035796760272	0.8212777339926763	0.9457478005865101
ID193704	193704	6	0.9936712980270386	80.61861494824534	12.240281290094929	0.0	181.0	181	1.370804535361531	1		24036.11378205127	24294.0	15666.0	31159.0	1.4998535E7	2878.044083725531	-0.9810847285639339	-866.3447396945229	0.004970849005271365	0.006499921761851224	1.4223669439127917	1.3333967174294998	0.605395941153035	1.066724497908475	5.903382696328683	9.11451482369997	0.8929840273194575	0.9710711493354185
ID201385	201385	6	0.9968100190162659	80.60715884016882	11.761187797149725	0.0	281.0	281	1.3790574969501475	1		24112.098412698382	24505.0	15833.0	30673.0	1.5190622E7	2779.858394415488	-0.981138922346582	-902.4150533843762	0.00388975948766859	0.002560271741805306	1.4024876240485722	1.3789962350320917	-0.08166057260241943	1.0170351364417858	5.974679588796421	9.42221139282981	0.8457048019039238	0.9580792682926835
ID186025	186025	6	1.0	81.10482884685212	12.30036074720123	0.0	78.0	78	1.389985223253575	1		24162.928012519576	24470.0	15595.0	30927.0	1.5440111E7	2947.8220042053745	-0.9812197832678188	-856.5327936834657	0.002630996164549391	-0.0065613569833009805	1.4270883051062717	1.3817912627600184	0.5247415248212823	1.0327813929404766	6.069742112086738	9.150871141867762	0.9108675358132982	0.972581873571973
ID195753	195753	6	0.9925882816314697	80.72557342153344	12.175854166601129	0.0	209.0	209	1.3867159473275792	1		24011.171383647787	24312.0	16185.0	30731.0	1.5271105E7	2773.2474952290127	-0.981101989575376	-898.9857051981252	0.01662157060972687	-0.0075582518429925544	1.448382215597357	1.3499945322871392	0.4551532619104951	1.072880060590713	6.0412233550996435	9.175625705361673	0.9017027162386543	0.978444957659738
ID182446	182446	6	0.9626789093017578	82.93366187927641	15.624317024544206	0.0	30.0	30	1.3591662025486073	1		24220.619047619046	24544.0	17285.0	29312.0	1.4750357E7	2526.3177019037767	-0.9811738010965417	-999.3337847271989	8.213290299003199E-4	-0.0062073683451172425	1.389046307043926	1.3469966329064968	-1.5170712888293811	1.0312173565324332	5.803567046873814	9.013003221997593	0.8977715061498761	0.9760191846522778
ID194222	194222	6	0.9787933230400085	80.37286096927072	12.200099809118974	0.0	188.0	188	1.3230657107830968	1		23980.63903281519	24228.0	17140.0	29658.0	1.388479E7	2549.246441190058	-0.9812119065612545	-982.5598733382301	3.263134500369644E-4	0.006549595889001022	1.3868566024821223	1.2707250892391695	0.27339418259952175	1.0913899585570355	5.4993669723448315	8.99158570407353	0.8547714122683425	0.9554087530966151
ID183983	183983	6	0.9777402281761169	84.05944915177213	14.385779626035214	0.0	51.0	51	0.9886236459315447	1		25492.6625386997	24386.0	19701.0	35656.0	8234130.0	3887.396705989931	-0.9800384147277383	-643.9236871074548	0.0016687278466952832	0.0012263746884740637	1.0956081631702206	0.9068440487811096	1.9175719400244702	1.2081549905331894	3.0705195022772473	6.806542721513742	0.8328534223885368	0.9513991163475706
ID196781	196781	6	0.9728872776031494	80.98825207630675	12.007839001926824	0.0	222.0	222	1.353588968507786	1		23965.387043189417	24369.0	16389.0	29200.0	1.4427163E7	2711.6565796001446	-0.981252627085055	-925.1670781738504	-9.701958688428431E-4	0.005722874924721873	1.4108347497268536	1.3081331240880643	-0.9437087266723512	1.0785100719090692	5.756035785228694	9.134227818222998	0.8669412564482386	0.9703525641025643
ID180397	180397	6	0.996836245059967	81.39337108179907	14.738474027685376	0.0	1.0	1	1.330477901612709	1		24113.08205128205	24444.0	15270.0	29286.0	1.4106153E7	2809.7056681948384	-0.9812114872322445	-896.3799044309338	-0.004522806547090513	0.0021500037810919166	1.378699900326966	1.3136175450285905	1.9193237194492982	1.0495443712248522	5.561157612483543	8.819360699437588	0.8984643673948057	0.9741881765195671
ID198327	198327	6	0.981258749961853	80.47693308993625	11.759462855325324	0.0	242.0	242	1.371907798747653	1		23942.653784218994	24240.0	16262.0	30294.0	1.4868388E7	2761.306187694397	-0.9812124363905707	-905.6915069472345	4.8092790573939074E-4	0.0026528229304652864	1.4092100700344685	1.3546433314300619	-0.6152191986360873	1.0402812587921588	5.912888948657714	8.952237043368863	0.9271423945192363	0.9764521193092623
ID183479	183479	6	0.9137327075004578	83.81416545361749	12.763204561871266	0.0	44.0	44	0.9661783835762922	1		25819.58252427185	24747.0	20395.0	35212.0	7978251.0	3436.5364600687585	-0.9796923057800694	-724.9154191440512	-0.003495795321708121	-0.008651328524135714	1.0077600748573918	0.9413021950668794	1.2784777865347576	1.0706020660939717	2.9326788435062854	7.017198814661145	0.7484224520618541	0.946319018404908
ID196282	196282	6	1.0	81.15264904625877	12.133768996114394	0.0	216.0	216	1.3943323338612084	1		23962.48361934478	24291.0	16745.0	29949.0	1.5359952E7	2815.60298550717	-0.981173480680191	-887.0869183059375	-0.0011249146450120393	0.0021760606635293834	1.455984849010396	1.3507286801233067	0.34624786969394317	1.0779254712186022	6.107767121402864	9.355320695086213	0.876950287698733	0.9683496608892237
ID202425	202425	6	1.0	80.37964076004663	11.443288514364088	0.0	295.0	295	1.3619462549574541	1		24105.185365853642	24515.0	15528.0	30957.0	1.4824689E7	2923.439048084237	-0.9811221831949589	-857.0728849537442	-0.012551093481896716	-0.0037200803575378615	1.3775464663629333	1.3676979377504734	0.6827473612809548	1.0072008068014333	5.82733267769643	8.828343453566909	0.939552896044256	0.9863234111021725
ID185017	185017	6	0.9787817001342773	81.02903882662365	12.000580491898173	0.0	65.0	65	1.368042484327706	1		24131.400324149123	24504.0	16285.0	29104.0	1.4889074E7	2691.4688894100627	-0.981230742958807	-937.4480727229405	0.002444517046212561	-0.0018566773107157864	1.4077355983177602	1.3629784923754737	-0.9618374674256309	1.0328377198852796	5.879617065506105	9.124659547034048	0.8874125516213327	0.9755520504731862
ID187065	187065	6	0.9794213771820068	80.40980001084306	11.961632991404455	0.0	92.0	92	1.3724590978652418	1		24063.149277688597	24390.0	16764.0	29816.0	1.4991342E7	2676.5342942250277	-0.9812380931589841	-940.3879883138286	-0.004612602497430024	0.002847817890350204	1.4209627595547094	1.3493241792125656	-0.9776297226132604	1.0530921934445363	5.917642074822225	9.180109270006398	0.8823946298796085	0.9666149068322981
ID187577	187577	6	0.9784309267997742	80.51498079331682	12.932437215452671	0.0	99.0	99	1.3496711919304127	1		24176.41528239204	24553.0	15791.0	30418.0	1.4554202E7	2579.846473582018	-0.981131606412923	-974.5864754673298	-3.473565838772143E-4	0.0024211447406993995	1.4021689777800062	1.3222919610340427	-0.9133920691075496	1.0604080029976881	5.72276390207708	9.153718285784294	0.858263430362122	0.9662921348314606
ID182974	182974	6	0.9369805455207825	81.82618583973029	14.249097937403615	0.0	37.0	37	1.2367739025291256	1		24413.289940828385	24378.0	19232.0	31201.0	1.2377538E7	2566.7769151162547	-0.9809411126156755	-979.0696154955938	0.01880379553791507	-0.002029694895438903	1.3175865682073027	1.1382495331221065	-0.36139466298706424	1.1575551141174574	4.805410552325521	11.818976228718071	0.43229542900474804	0.8978685612788632
ID192703	192703	6	0.9689105153083801	80.6589938107536	12.33890814292426	0.0	168.0	168	1.3636115658566288	1		24003.428571428565	24286.0	16218.0	30360.0	1.4786112E7	2558.6628491025276	-0.9811452752826959	-976.3450583659526	0.002606010195456533	-5.41379338005246E-4	1.437996806989135	1.3042282993875223	-0.8085927212580546	1.102565254614113	5.841592056189977	9.23942944229219	0.8599056103750011	0.9631661442006272
ID192188	192188	6	0.9886943101882935	80.82691945896215	12.492657533510485	0.0	161.0	161	1.3839856514178184	1		24098.95886075953	24526.0	16461.0	31012.0	1.5230542E7	2711.1518849875015	-0.9812109361013962	-928.3925871590698	-0.007634975066102644	0.0014293186255227221	1.4745141378691777	1.3219845762060236	-0.27257154377712256	1.1153792293862461	6.017457724277061	9.114943486900703	0.9101541446923892	0.9753466872110943
ID200384	200384	6	0.9705697894096375	80.60315375143753	11.507720797450972	0.0	269.0	269	1.3613906986402509	1		23999.77850162864	24392.0	16923.0	29326.0	1.4735864E7	2507.3773686794925	-0.9812926172094789	-1004.1602509799304	0.0055594916477980354	-0.006581444134064465	1.3768257910865458	1.3660947796672902	0.04874174079564446	1.0078552466336699	5.822579551531914	9.116780410879105	0.880323521645204	0.9745425616547336
ID200902	200902	6	0.9683777689933777	80.65472173085215	11.536841916509804	0.0	275.0	275	1.3652748454737238	1		24027.857605177993	24428.0	16941.0	29575.0	1.4849216E7	2580.874949158069	-0.981171441383248	-970.2997223579904	-0.005626160166802327	0.0069887538438514595	1.4344642235615792	1.3388991504794994	-0.7335520636392875	1.0713758560888287	5.855851434683525	9.298931654757492	0.8510083130332704	0.9685534591194969
ID189125	189125	6	0.982536792755127	80.79779926780859	12.863706300213396	0.0	119.0	119	1.3861703183679057	1		24102.813186813182	24489.0	16648.0	30425.0	1.5353492E7	2653.6954679144337	-0.9811214667411996	-944.0634334152141	0.001265415741170019	0.010666578019014016	1.4645152236776753	1.3452148686991794	-0.7221043833803181	1.0886849809308599	6.036470228935126	9.195781355510588	0.897047941156958	0.9679878048780483
ID198858	198858	6	0.9951676726341248	80.57717025188764	11.579002837730327	0.0	249.0	249	1.3658288218996348	1		23994.07779578606	24374.0	16234.0	29653.0	1.4804346E7	2763.166974271411	-0.981194071123207	-906.1227926466885	-3.5043764130741336E-4	-0.011297070199341614	1.4143725736360133	1.3506296709821366	2.0345381126953237	1.0471949521200175	5.86060456084804	9.01700772212463	0.9057897451790674	0.9777954004758127
ID180937	180937	6	0.9968136548995972	82.22560789872453	15.422148628343722	0.0	9.0	9	1.3451797611989644	1		24177.083892617487	24511.0	15341.0	29367.0	1.4409542E7	2863.3215787854547	-0.9811399128149062	-878.5187481319228	0.003145931133009494	-0.0035552085107489525	1.4045716180587855	1.317677692845445	-1.1497500386815231	1.065944749376229	5.684738892760939	8.622602681029278	0.9608235434112212	0.9908864954432477
ID190665	190665	6	0.9851526618003845	80.54170259584971	12.468345353530257	0.0	140.0	140	1.3647206441740578	1		23946.641815234998	24300.0	16967.0	30274.0	1.4775078E7	2550.4525781982816	-0.9811677186252529	-978.3577231685775	-0.008795675328949024	0.0034586364458875436	1.4365369223863582	1.3238363305229472	-0.657838603216722	1.0851318167245732	5.851098308519006	8.84119932211859	0.9406431466577646	0.9848000000000001
ID191695	191695	6	0.9745028614997864	80.6478109742469	12.271044690550792	0.0	154.0	154	1.3658288218996346	1		24026.68668831166	24305.0	16309.0	30707.0	1.4800439E7	2607.7311692867565	-0.9812545319368806	-964.5982049727464	-0.004487379894283535	4.550792163711173E-4	1.424485917072747	1.3338249605306467	2.585852536798741	1.067970655239524	5.8606045608480395	9.076297866399743	0.8939944084165815	0.9693396226415095
ID197326	197326	6	0.9867365956306458	80.50747011653594	11.735343249980003	0.0	229.0	229	1.3796059390068056	1		23977.957074721795	24336.0	16166.0	30380.0	1.5082135E7	2762.542664120216	-0.9811567105904235	-903.8884569481726	-0.00698461569244252	-0.0039056764088900376	1.4366336037105876	1.341734829088665	-0.42550414840372985	1.070728412622619	5.979432714960936	8.89566112915167	0.9495402661771967	0.9874411302982734
ID199884	199884	6	0.982830286026001	80.77236162443431	11.669428941861083	0.0	263.0	263	1.3552645486440291	1		24035.527868852452	24382.0	15812.0	29469.0	1.4661672E7	2808.723433078485	-0.981117643400941	-889.2821460771651	0.0019151437060692506	8.634243721840691E-5	1.3997320701102134	1.334417699977872	-0.6518442167588538	1.04894597106545	5.770295163722239	8.854228439651179	0.9249248496985055	0.9853896103896105
ID191186	191186	6	0.9773943424224854	80.68076350075758	12.66849632681046	0.0	147.0	147	1.371907798747653	1		24019.33279483037	24427.0	17085.0	30401.0	1.4867967E7	2558.4618278698426	-0.9812334824178257	-981.7494406916612	0.007224234289546667	3.118632739808635E-4	1.42557182227672	1.354109770064584	-0.6565585546747343	1.0527741943762265	5.912888948657713	9.290635509194363	0.8608326727976897	0.9673405909797824
ID181457	181457	6	1.0	82.85011711222667	15.68076114908129	0.0	16.0	16	1.3429284127404257	1		24171.07731092437	24487.0	15473.0	30639.0	1.4381791E7	2710.4608297922086	-0.9811324043845518	-927.4573082126273	-0.0017823525080322552	0.0039762937148023906	1.377746651532618	1.3328650513387588	1.2340029657118756	1.0336730264994038	5.665726388102854	8.760176948320488	0.9277686734490499	0.9810699588477371
ID199382	199382	6	0.9647200703620911	80.59842613047364	11.425162128493183	0.0	256.0	256	1.3591662025486115	1		24010.88032786884	24344.0	16694.0	29745.0	1.4646637E7	2617.024612626617	-0.9812538189016344	-960.5032163388705	0.0025833426412682236	0.00936636640967772	1.3859033097513265	1.3441662703076853	2.0719288734561987	1.0310505034723771	5.803567046873851	8.982908861262718	0.9037969745870235	0.9768000000000004
ID197851	197851	6	0.980685830116272	80.4492890972141	11.863973858608855	0.0	236.0	236	1.3552645486440287	1		23955.777594728177	24315.0	16325.0	29444.0	1.4541157E7	2765.9952472627315	-0.9812154101269144	-904.7976862328887	-0.003022096412842143	-0.0030625540729286244	1.4018097847032933	1.3335939634380072	2.6471584983424026	1.0511518671615951	5.770295163722236	8.897301901790312	0.9159910672401206	0.9774557165861512
ID185566	185566	6	0.9957964420318604	80.92935553783325	11.772612868401236	0.0	72.0	72	1.3663825737253055	1		24185.65	24490.0	15782.0	30823.0	1.4995103E7	2823.375774532413	-0.9811031786572268	-889.4980514652344	0.0037262266418504448	0.0067122205390548854	1.396811382075436	1.3552252341159898	-0.4732219501078149	1.0306857833757594	5.86535768701256	9.007566703138503	0.9084256579984942	0.9701257861635224
ID194782	194782	6	0.9888076186180115	80.50785814895713	11.641375411641008	0.0	196.0	196	1.2953302500616044	1		23994.910071942464	24418.0	16411.0	29342.0	1.334117E7	2538.4318155090286	-0.9811481967185043	-983.9325561580109	0.008105337017924959	0.009923080273642507	1.306695774438114	1.293073022995686	-0.32314427243013977	1.0105351756630634	5.271216916448074	8.901209403080111	0.8360316446327372	0.9668700959023533
ID181986	181986	6	1.0	82.65362571646625	15.605337933159156	0.0	23.0	23	1.3524707618167096	1		24186.749174917495	24535.0	15179.0	29694.0	1.465717E7	2803.519614322661	-0.9811006929641304	-895.7186141419	-0.005155861177695217	-0.0010090960952692633	1.418591729528606	1.3265671417618259	1.4195192103660228	1.0693704712484897	5.746529532899622	8.869434155948293	0.9179598346037274	0.9789473684210529
ID188130	188130	6	0.9707697629928589	80.78937056863396	12.691842463841505	0.0	106.0	106	1.3834389456285952	1		24162.26265822785	24550.0	16139.0	30806.0	1.527055E7	2593.9704015990615	-0.9810798810390015	-966.0132592576176	0.002989076376633492	-0.004021657200366598	1.4570561203374188	1.320978155252079	-0.6917984287199386	1.1030130320810434	6.012704598112545	9.711194668060806	0.8011879554131139	0.9612462006079031
ID201954	201954	6	0.996038019657135	80.56355169782923	11.48427475312714	0.0	289.0	289	1.3943323338612084	1		24119.833850931693	24474.0	16368.0	31187.0	1.5533173E7	2835.4179114989756	-0.9810561632602103	-881.0755653588488	8.676851035523807E-4	-0.0014334946644386929	1.4308049979783495	1.3817827488044359	-0.19597927029845735	1.035477537417752	6.107767121402863	9.27779331200089	0.8916675203210743	0.9742228961334344
ID190182	190182	6	0.9785572290420532	81.08460098224482	12.59635956774519	0.0	133.0	133	1.4002875757442579	1		24070.861325115555	24381.0	16331.0	30280.0	1.5621989E7	2747.8949360383185	-0.9811345273123224	-911.134247062284	0.007746239512662517	0.005797617778655551	1.4848654206726657	1.3474038506130137	-0.11172095687269679	1.1020195763854412	6.160051509212537	9.080697669240074	0.9387625899488302	0.9848024316109422
ID188647	188647	6	0.9723138213157654	80.77024985419506	12.667104965375032	0.0	113.0	113	1.3724590978652424	1		24091.616000000005	24493.0	15850.0	30171.0	1.505726E7	2748.392106235095	-0.9810394721397833	-907.0960861229156	-0.004830437277834232	0.004007481350694498	1.4885669003664665	1.290646058998175	-1.0681650220423327	1.1533502078191147	5.91764207482223	9.238710411877987	0.8712360732325849	0.9688715953307392
ID193253	193253	6	0.9873023629188538	80.4458116387733	11.985189675322582	0.0	175.0	175	1.3184836512685427	1		24039.625215889468	24328.0	16080.0	30118.0	1.3918943E7	2776.1328731773756	-0.9810914867635762	-898.6065188523397	7.321563781722201E-4	-0.009152378887795402	1.3542814791665652	1.308308481149806	-0.9815627711776004	1.0351392646911193	5.461341963028709	8.680222665144623	0.9108513433111066	0.9770408163265313
ID186602	186602	6	0.9699892997741699	80.44006455406947	12.30933700222113	0.0	86.0	86	1.3663825737253044	1		24118.509740259717	24443.0	17149.0	29967.0	1.4857002E7	2613.905249538228	-0.9811592604573215	-961.019468364373	0.011012938478113361	-0.006904322350203482	1.4200055791896409	1.3460041959441484	-1.0393572771961435	1.0549785680226536	5.86535768701255	9.010247907840489	0.907885092905234	0.9754940711462454
ID195307	195307	6	0.9949577450752258	80.59978487347237	12.065776478057467	0.0	203.0	203	1.4024468485391908	1		23984.157733537537	24345.0	16089.0	31357.0	1.5661655E7	2849.630163484421	-0.9811988256026418	-878.492402659477	0.006105241910304853	8.927409883369531E-4	1.4431367884648905	1.3794112196376567	0.26021553874497105	1.0461976587692052	6.179064013870601	9.50611436200445	0.8592637471652902	0.9608277900960833
ID189673	189673	6	0.9775798916816711	81.1027642555909	12.605929470384979	0.0	126.0	126	1.3878065616898898	1		24065.017322834632	24455.0	16636.0	30119.0	1.5281286E7	2593.817089302825	-0.9811129460218545	-963.8991823990971	-0.0016739125967864432	-0.0011458323173597225	1.4606243552804046	1.3405556547499848	2.794626487545485	1.089566367576744	6.050729607428674	9.409098647895716	0.8588583971312372	0.9747320061255742
ID193779	193779	6	0.9536182284355164	80.49882907251546	11.790439783254943	0.0	182.0	182	1.3429284127404295	1		23934.115966386573	24227.0	17412.0	30374.0	1.4240799E7	2462.7247225217307	-0.9812889756601546	-1019.3677099535142	0.004969924939843008	-0.009725441601414517	1.394055412459643	1.317674453675069	-0.26207862342353755	1.0579664867688243	5.665726388102887	9.035429357951209	0.8721031838089143	0.9714751426242865
ID184054	184054	6	0.978289783000946	82.93935623653256	14.94843241468464	0.0	52.0	52	1.2263316216071272	1		24775.118951612916	24490.0	19574.0	35395.0	1.2288459E7	3145.027707472769	-0.9807755673054595	-803.780329302219	0.03861990508079655	-0.01687687939267697	1.2895011821391984	1.1531609011258324	2.220960610477873	1.1182317930483567	4.724607407528736	15.258069577253004	0.25502127260892604	0.7990353697749192
ID194292	194292	6	0.9819781184196472	80.31543666790964	12.21545678094639	0.0	189.0	189	1.3641662177265677	1		24026.22475570032	24252.0	16779.0	30540.0	1.4752102E7	2548.9399066294236	-0.9811106047971105	-979.1649324275774	-0.0025434084956048233	0.003238896867793897	1.4044732239324482	1.3556342715152174	0.21852372186229707	1.036026643353183	5.846345182354486	9.004533647466781	0.9060911051801711	0.9777424483306831
ID180469	180469	6	1.0	81.80488391133223	14.945004857397521	0.0	2.0	2	1.3691479733843264	1		24173.80936995153	24493.0	15308.0	30916.0	1.4963588E7	2872.6966361941863	-0.9810906349847083	-873.207601520892	-0.002005129051616137	-0.0018166062647913962	1.382127993963292	1.3760946459963512	-1.1832361002277232	1.0043843989833798	5.88912331783513	9.225752814798145	0.8694745685362012	0.9664586583463333
ID182517	182517	6	0.9570482969284058	83.66489426956763	14.210207926317402	0.0	31.0	31	0.9383745639106741	1		25737.94158075602	24561.0	20233.0	37843.0	7489741.0	4056.437696579426	-0.9796418639981512	-610.6443190733744	0.006553623313393425	4.6502097300590427E-4	1.0712495996076588	0.8544347892483856	2.4985181943251904	1.2537523203496865	2.766319427748229	6.422155235538362	0.8428505851652764	0.9635761589403975
ID201460	201460	6	0.988900363445282	80.60121551880994	11.757636520955591	0.0	282.0	282	1.3697003833214232	1		24000.743548387094	24430.0	16447.0	29727.0	1.4880461E7	2700.478935032231	-0.9812430882675877	-929.8848544239753	0.003664395933244643	-2.2335990063988262E-4	1.4423583073057773	1.327147495175913	0.3370866064355303	1.0868108575336557	5.893876443999651	9.428535187083076	0.8331485425805335	0.9604957397366387
ID186106	186106	6	1.0	81.05879271658831	12.256790435883222	0.0	79.0	79	1.3586095094257102	1		24218.45008183305	24519.0	15168.0	31640.0	1.4797473E7	3055.171453219879	-0.9811697416075301	-826.0923894535306	0.005722183382703771	-0.001038856902570049	1.3844326236469193	1.35545946233029	-0.39455381300271786	1.021375158846004	5.798813920709334	8.909824242877187	0.917932533720668	0.9744408945686901
ID184571	184571	6	0.9055837988853455	81.54461772979978	11.643772346863882	0.0	59.0	59	1.0415360645385832	1		24510.411111111116	24084.0	19353.0	31829.0	8823748.0	3070.0452407704997	-0.9807057974178417	-811.61062615149	0.016309025627636194	-0.0014527739016500798	1.1129896580783099	1.0122302229244322	0.04795812077914974	1.099542014130712	3.407991459957868	6.932518862720148	0.8910995861592198	0.9676113360323892
ID198399	198399	6	0.9887920022010803	80.37408156713764	11.636653064834414	0.0	243.0	243	1.3586095094257096	1		23935.972267536694	24308.0	15829.0	29938.0	1.4672751E7	2767.5157646162716	-0.9811061811894096	-898.2293276650232	-0.007301051532307859	0.0026099877666951425	1.3926287383255986	1.3364257765200462	-0.573784933776383	1.0420546825667347	5.798813920709327	9.21440644922858	0.8582509770916423	0.9659540775930323
ID195836	195836	6	0.9952312707901001	81.0762923498479	12.01837008399718	0.0	210.0	210	1.408367778852667	1		24073.22358346095	24403.0	16221.0	30853.0	1.5719815E7	2928.732791296808	-0.9810957581803346	-853.1720692085504	0.010571014275075192	0.0011003120946604958	1.454513731575028	1.3936514750193816	0.5009628654137518	1.0436710738994484	6.231348401680275	9.23754237020868	0.917654103596447	0.9739970282317978
ID196860	196860	6	0.9800630211830139	81.05217736008304	12.159731472886307	0.0	223.0	223	1.346865802923454	1		23967.933333333323	24294.0	16323.0	29132.0	1.438076E7	2712.230635582062	-0.9811796847812306	-921.415727855826	-0.0041249471212913315	-0.0034607933947273226	1.405781877568832	1.3245846787001736	2.2981854335403296	1.0613001193312441	5.698998271254501	8.984161360368205	0.8872649020794517	0.9755899104963386
ID192771	192771	6	0.9721776843070984	80.6458267606595	12.162373568859215	0.0	169.0	169	1.3702525705574495	1		23982.253225806453	24313.0	16227.0	30662.0	1.4868997E7	2644.1300328164493	-0.9812322369144367	-948.4107464358337	0.003682641371991751	0.011275640618802794	1.4489615534944023	1.3200554552451347	-1.0739514545618714	1.097652032524141	5.898629570164168	9.030809473534001	0.9088822623557739	0.9779353821907016
ID183553	183553	6	0.9729589223861694	81.91037504217759	12.577634085621508	0.0	45.0	45	0.9630414324920382	1		25300.046204620456	24110.0	20346.0	35558.0	7665914.0	3589.440370035905	-0.9800276308680281	-691.7247311233673	-0.005505075757207136	0.0012571357595576728	0.9803882663045999	0.9711944116127462	-0.8323842229768351	1.0094665440635995	2.913666338848214	6.734229126793556	0.8073724075009145	0.943076923076923
ID185095	185095	6	0.9968689680099487	80.72029901119475	12.46291317760977	0.0	66.0	66	1.3264918685542886	1		24148.422680412375	24473.0	15722.0	30158.0	1.4054382E7	2882.762046289291	-0.9812505369837736	-876.8010117848819	0.002754539202449053	-0.0011614578504608394	1.365002122713427	1.3069241161501215	1.4858083733295602	1.044438698349518	5.527885729331932	8.944978032623029	0.8681811740056901	0.9572016460905348
ID196362	196362	6	1.0	81.12799304372302	12.162663790609821	0.0	217.0	217	1.4115869094041147	1		23986.9635811836	24314.0	16605.0	30906.0	1.5807409E7	2841.6709555014186	-0.9811369504010348	-878.1105767469909	0.002091421533248021	0.003548104676065912	1.4460747957177824	1.3922896737451669	0.2991955507206196	1.0386306980414048	6.259867158667372	9.33720157033647	0.9022803769558659	0.9777282850779512
ID183051	183051	6	0.944370448589325	81.83369829623138	15.279060513659967	0.0	38.0	38	1.2622021636852712	1		24092.110266159707	24402.0	17960.0	28817.0	1.267245E7	2273.128349760497	-0.9813043590758499	-1112.6133055443172	0.003329442911280151	-0.002975203007902454	1.2952074322402216	1.257460540284913	0.6180340888988881	1.0300183510702896	5.005041851235183	9.051393619679434	0.767691397795054	0.932683790965456
ID198922	198922	6	0.9819914102554321	80.73789810854312	11.748670256863914	0.0	250.0	250	1.3479886591442558	1		24023.851913477534	24418.0	16023.0	29278.0	1.4438335E7	2742.8891446247876	-0.9811956638576349	-914.0332541896161	0.01107165322496987	-0.0014077146269521475	1.383080024600132	1.340544740263749	2.7719272240038992	1.031729850603878	5.708504523583533	8.833531714268434	0.9193131415455267	0.9804081632653063
ID187150	187150	6	0.9815418124198914	80.37332163363594	12.6126932628461	0.0	93.0	93	1.3138856123250888	1		24074.302977232925	24503.0	17091.0	28183.0	1.3746427E7	2433.3203777298477	-0.9812305407681828	-1034.4362262193579	0.00982151635050292	-0.0016462797886337022	1.3635098891081274	1.2917042395770406	0.8532377440584618	1.0555898535678718	5.423316953712579	8.77503450054725	0.8850691134353039	0.9685908319185058
ID197391	197391	6	0.9749500751495361	80.503989558212	11.740246516113062	0.0	230.0	230	1.3580525881030983	1		23993.97213114754	24382.0	16509.0	29496.0	1.4636323E7	2650.271875797351	-0.9811847807989829	-944.2418363708226	-0.0012034312513606973	-0.00234788405113511	1.4012544636695479	1.3432192008521133	-0.7354220671084238	1.0432060997792603	5.794060794544813	9.005673241474748	0.8977605997939326	0.9713147410358562
ID189199	189199	6	0.979468584060669	80.69139821669454	12.555413526811462	0.0	120.0	120	1.3735610322843186	1		24081.438202247224	24464.0	16123.0	30783.0	1.5002736E7	2738.6101485264744	-0.9811575233987059	-915.7627134235448	0.007733999248975983	0.001920419802898162	1.4545163523697617	1.320799735344012	-0.6108858232852818	1.101239130692983	5.927148327151259	9.212000512118706	0.8777033435297282	0.9651702786377709
ID187660	187660	6	0.9851308465003967	80.59240840813486	13.070372940032739	0.0	100.0	100	1.3446172774774476	1		24235.521666666657	24502.0	16193.0	30738.0	1.4541313E7	2680.9895158636573	-0.9810551151103447	-936.2432249115769	-0.003368107022445214	0.011350335102260814	1.3856506556244355	1.3219897234071991	-0.8712690508874823	1.0481553911426493	5.679985766596438	9.003849791532984	0.8804417514666635	0.9598393574297193
ID192269	192269	6	0.9591043591499329	80.79118636751048	12.36935813289367	0.0	162.0	162	1.3608349155190522	1		23989.912195121957	24332.0	16708.0	29817.0	1.4753796E7	2490.890678730251	-0.9811686351742103	-1003.6120017500145	0.001754839560812831	-0.001740607283966687	1.4093618095728682	1.3412026411583946	2.262138062567275	1.0508194409426488	5.8178264253673975	8.95330504076047	0.9120189484538711	0.9768555466879489
ID202508	202508	6	1.0	80.35620870280198	11.575818687904121	0.0	296.0	296	1.3867159473275785	1		24082.664566929154	24457.0	15545.0	31243.0	1.5292492E7	2886.2498098041074	-0.9811659008108098	-869.3571057149636	0.005991012865215995	-0.003229756112577749	1.4150453746437137	1.373998114121427	-0.6100972849189166	1.0298743208599914	6.041223355099637	9.197079998569125	0.8975007672104981	0.9784449576597382
ID200979	200979	6	1.0	80.41223207272138	11.890689682148503	0.0	276.0	276	1.3507917161515866	1		24081.991721854312	24414.0	15183.0	30490.0	1.4545523E7	2802.6561107673515	-0.9811650427771257	-895.2204909237646	0.006845288901288021	0.007627578569810246	1.3800449656271614	1.3565085650509097	-1.2695527938644382	1.0173507202111682	5.732270154406107	8.976296567868845	0.8940094888722243	0.977309562398703
ID190739	190739	6	0.9795655608177185	80.67449010972103	12.490448867589956	0.0	141.0	141	1.389985223253575	1		23955.65054602185	24285.0	16852.0	29888.0	1.5355572E7	2631.5164181401396	-0.9812051459849289	-950.5013572370351	-0.0033033473801972277	0.002655051537615113	1.443992209908718	1.3588082209194596	-0.058022029170275866	1.0626902219737948	6.069742112086737	9.254712639600085	0.8905416310132128	0.970364741641338
ID191765	191765	6	0.9709295034408569	80.68421682938978	12.41358905112777	0.0	155.0	155	1.364720644174058	1		24029.02276422763	24417.0	16419.0	30538.0	1.4777849E7	2658.652423612131	-0.9811630049378024	-941.5298238146204	-0.0016219206807158817	-0.0046201222550048965	1.4334262528160455	1.31963882158048	-0.9566152361124062	1.0862261926329864	5.851098308519009	9.17609407714365	0.8732358240705321	0.9639780736100237
ID181530	181530	6	0.9950479865074158	82.35520587164551	15.655772141584226	0.0	17.0	17	1.325921457060031	1		24123.68911917096	24532.0	15080.0	29365.0	1.3967616E7	2701.0003471869886	-0.981108694557335	-927.6929010059408	3.873423115515268E-4	-0.016633257414675192	1.379432266294053	1.3078299645589513	1.5249764934481775	1.054748938069521	5.523132603167391	8.861673645931427	0.8838200107098034	0.9715719063545144
ID200475	200475	6	0.9760147929191589	80.66660513956299	11.873289724028803	0.0	270.0	270	1.3485497366541483	1		24005.91166666667	24382.0	16159.0	28919.0	1.4403547E7	2718.3387457093336	-0.9812091401247272	-922.2731283859083	0.0059934865806832265	-0.0031324169843800613	1.3980223301122698	1.320485227031944	-0.42817415456109587	1.0587186448534573	5.713257649748049	8.886970906473604	0.9090466213378795	0.974068071312804
ID191259	191259	6	0.9733943343162537	80.66407263520809	12.36593469922997	0.0	148.0	148	1.3647206441740576	1		24037.115447154483	24383.0	16490.0	30031.0	1.4782826E7	2523.043702700807	-0.9811492170536138	-991.7295197037389	-0.0012228935737256424	0.009497578715432936	1.41165261254555	1.3458246854723035	-0.6919649603904588	1.0489127059295578	5.851098308519005	9.504314227105791	0.8139649167346353	0.9662480376766089
ID199960	199960	6	0.987736701965332	80.60443173587883	11.644543338840688	0.0	264.0	264	1.3401089084486044	1		24002.84060402686	24407.0	15976.0	28557.0	1.4305693E7	2706.3645030353387	-0.9812301952430409	-927.2941016105834	8.778835492898296E-4	0.008027351216163289	1.366892871148166	1.336762290240041	-0.5500126707828406	1.0225399692436825	5.641960757280312	8.880859192990641	0.8989384493670605	0.9753492193919474
ID181023	181023	6	0.9837900996208191	81.82425573162422	15.220756156387921	0.0	10.0	10	1.3276319563182921	1		24088.74010327022	24475.0	15737.0	28977.0	1.3995558E7	2587.1219942963107	-0.9811301074870535	-968.242964811976	-0.005028960445650946	-0.004865416487332987	1.3673268891145303	1.3194192474306572	1.2282006988344585	1.0363096428805059	5.53739198166096	8.691096629823736	0.9212255497855935	0.9806397306397308
ID182050	182050	6	0.9797213673591614	82.37096729765112	15.39004017356835	0.0	24.0	24	1.2959141266970962	1		24173.99279279278	24611.0	15644.0	29066.0	1.3416566E7	2587.606244342486	-0.9811718728724765	-973.6842864312782	-0.003147680915781754	-0.004592045795501788	1.345524375331047	1.2571365817666138	-1.1739543742427263	1.0703088231194615	5.275970042612572	8.56236565909386	0.9043252221486957	0.9805653710247348
ID188198	188198	6	0.9777974486351013	80.70984952839201	12.621279434553069	0.0	107.0	107	1.3779599579804622	1		24130.96964856233	24502.0	15895.0	30535.0	1.5105987E7	2729.456258355741	-0.9811003827976952	-917.8866797648043	0.005619006205992225	0.011575631454192218	1.4661544676425158	1.3225824217420812	-0.7193715781581742	1.1085543279119983	5.965173336467387	9.066158985374766	0.9119820085282379	0.9758942457231727
ID185637	185637	6	0.9840295314788818	81.17620153287139	11.832254175308051	0.0	73.0	73	1.3937896865030963	1		24194.99843993758	24562.0	16648.0	30789.0	1.5508994E7	2729.6146594455536	-0.9811879262245561	-924.6338200121706	0.0024224014740530353	-0.002590840402976056	1.4579463471206728	1.3415826366223724	0.4806919225090989	1.0867361482787694	6.103013995238347	9.066734923692579	0.932937160768477	0.9809014514896868
ID197924	197924	6	0.9762887358665466	80.50144114304527	11.873818908168401	0.0	237.0	237	1.3395442954433665	1		23940.018581081073	24319.0	16253.0	28925.0	1.4172491E7	2692.749027393243	-0.9812662950245584	-931.369059416115	0.0018278408082473667	-0.005872585628427141	1.3740609787027944	1.3366445127615025	-0.5030168569849586	1.0279928324876668	5.637207631115795	8.917418717526044	0.8908315224686729	0.9705400981996726
ID194857	194857	6	0.9791660308837891	80.70777674063382	12.25144813001569	0.0	197.0	197	1.3230657107830974	1		23913.43500866551	24282.0	16549.0	29546.0	1.3798052E7	2647.197156314066	-0.9812668746115975	-946.373499133025	7.485157293083236E-4	0.011309709667248657	1.364220749135829	1.3111133117216371	0.647145707856089	1.0405056046181513	5.499366972344838	8.539409112752331	0.9476913659496761	0.9880444064901791
ID199464	199464	6	0.9844639897346497	80.42487391582415	11.415752624921849	0.0	257.0	257	1.360278905315855	1		24028.0687397709	24399.0	16622.0	30078.0	1.468115E7	2693.45866356183	-0.9812474649986652	-933.5919742594949	-0.002019721978908141	7.269946944040014E-4	1.385163618487874	1.3559827703789942	-0.6212456542455986	1.021520072928894	5.813073299202879	9.259372935818574	0.8520253385081066	0.9607227022780834
ID194350	194350	6	0.9752780199050903	80.28218702684464	11.487679404022613	0.0	190.0	190	1.37135627800225	1		24000.943910256407	24386.0	16704.0	30605.0	1.4976589E7	2653.6047160086246	-0.9811375809753097	-940.9241382244247	0.006664413874065668	0.007481359121860656	1.4354457461521632	1.3281495969071364	-0.9714566269923209	1.0807861926810711	5.9081358224931915	9.188915102797536	0.8792894384528575	0.9658119658119652
ID202031	202031	6	0.9763035774230957	80.37035778351344	11.514524606405567	0.0	290.0	290	1.3812499585839566	1		24085.381329113916	24437.0	16524.0	30896.0	1.5221961E7	2634.074476400795	-0.9811641397229062	-952.6024164717384	0.0024223661159652704	-0.0015184153798031344	1.4169746728738335	1.368421861711591	-0.4710597589594048	1.035480879486618	5.99369209345448	9.300212953037446	0.8708001731961408	0.9685099846390168
ID189746	189746	6	0.9884280562400818	81.0732738741564	12.688079594568617	0.0	127.0	127	1.3975837933882567	1		24085.87286821707	24498.0	16569.0	30818.0	1.5535388E7	2649.022821585019	-0.9811486248830799	-946.4516870211137	-0.0028126650781691237	-0.005454940439773494	1.4684913258988752	1.3479976368347137	-0.5199605896384836	1.0893871663952597	6.136285878389958	9.32242043432175	0.8872746581621691	0.9721385542168676
ID190259	190259	6	0.9904974102973938	80.6976166178071	12.65013291253143	0.0	134.0	134	1.3574954382999158	1		24036.901153212548	24442.0	16028.0	29706.0	1.4590399E7	2755.728522529597	-0.9812128519729738	-911.1175509815076	-3.5303004856538473E-4	-0.001413682374679318	1.4322433438813287	1.3188199299434762	-1.2391550077246245	1.0860037154145175	5.789307668380302	8.90927024852165	0.9165417000613135	0.9751801441152922
ID195379	195379	6	0.9910817742347717	80.65838208573919	11.919670889612044	0.0	204.0	204	1.4008277059767824	1		24006.7873651772	24356.0	16198.0	30569.0	1.5580405E7	2874.1538407669946	-0.9810600296330027	-865.3072013298524	-0.0116017940927946	0.00581976212983193	1.4657987287468466	1.3870095516953813	0.4663926809688315	1.0568050717135717	6.164804635377052	9.354312531095408	0.8853305094327178	0.9708083832335331
ID186673	186673	6	0.9742916226387024	80.40716251546813	12.308182040870463	0.0	87.0	87	1.3685953404764917	1		24100.794498381878	24387.0	17182.0	30276.0	1.4894291E7	2615.733325720054	-0.9812858347252286	-966.2576799103415	-1.1980903690324336E-4	-0.006545407824013175	1.4080720422803594	1.3394836242327939	-1.2001495971652385	1.0512051187537663	5.884370191670615	9.48150279497518	0.8225371007514986	0.9574632637277647
ID201524	201524	6	1.0	80.46609006786863	11.582521910662152	0.0	283.0	283	1.3921604753249774	1		24130.679687499985	24493.0	15241.0	31375.0	1.5443635E7	2967.054767919001	-0.9811794020839674	-847.9866078739034	-4.097081286051475E-4	0.003783363515136004	1.4098751849893922	1.3962826639491046	1.0089232288139178	1.0097347918091628	6.088754616744799	9.276304016842294	0.8891773447210338	0.9734042553191492
ID180539	180539	6	0.986863911151886	81.64377301090303	15.267067134743046	0.0	3.0	3	1.320776668046572	1		24080.52264808363	24489.0	15350.0	28769.0	1.382222E7	2634.243394296297	-0.9812155541634672	-955.0058706292181	0.0011280264199618642	3.980460403327655E-4	1.3637905539777044	1.3002223246222855	-1.1292931728483762	1.0488902768023811	5.480354467686771	8.685403962929833	0.9129320803079093	0.9738175675675677
ID188728	188728	6	0.980576753616333	80.74279151154414	12.74325156104809	0.0	114.0	114	1.3834389456285954	1		24124.093206951016	24539.0	16174.0	30468.0	1.5270551E7	2700.5963767933476	-0.9811252723474496	-928.677837872692	-0.00424951781427728	0.004267319894434613	1.447771284836836	1.3242549767075702	-1.1289217538649146	1.093272300502399	6.012704598112546	9.457845325083014	0.8446860409664915	0.9663865546218487
ID193336	193336	6	0.9885197877883911	80.4848038154327	12.294218539008885	0.0	176.0	176	1.3378490267251875	1		24086.538983050832	24292.0	15947.0	31026.0	1.4211058E7	2666.6265121280153	-0.9811828352250939	-941.9719216720575	-0.0030854814360429914	0.014126115961213895	1.384194763493543	1.323510707075629	-0.3292003582572632	1.0458508239438418	5.622948252622245	8.901848556406962	0.8916892845024467	0.9736625514403294
ID184642	184642	6	0.7225324511528015	81.607957244685	11.852512919823079	0.0	60.0	60	0.4060953192052609	1		24293.418181818182	24317.0	23141.0	24895.0	1336138.0	366.00711847505204	-0.9808621285132908	-6803.672844531372	-0.017955062627922156	-0.026128536078893847	0.9254388257783471	0.23562537540375292	0.79259801306357	3.9275855760126555	0.5180907519322302	5.109543695572546	0.24937417090277977	0.592391304347824
ID186178	186178	6	0.9957773089408875	81.03788080626063	11.849822880174724	0.0	80.0	80	1.3378490267251884	1		24112.145516074477	24489.0	15210.0	30384.0	1.4250278E7	2761.6000666174928	-0.9812133538814537	-912.0512911946931	0.008889368570193255	-3.354193340406538E-4	1.356533928289504	1.3430906421007833	1.313300536992692	1.0100092173732171	5.622948252622251	8.811820587749308	0.9100026530369147	0.9801159900579951
ID182593	182593	6	0.9424856901168823	81.59943687971146	13.824185920793571	0.0	32.0	32	1.0884177501914596	1		24558.603053435094	24399.0	19025.0	31237.0	9651531.0	2682.9773706878905	-0.9807633964691844	-933.3671254050579	0.08326882016489541	-0.022223508796684468	1.175092078635286	0.9513965162609094	-0.41095944903544596	1.2351233776359876	3.721697786815912	10.77147437087327	0.4030887369498791	0.8347547974413655
ID184129	184129	6	0.9653844237327576	82.46107581775566	14.25147775415117	0.0	53.0	53	1.042987683451439	1		24727.86666666665	24273.0	19639.0	32565.0	8902032.0	3152.0216387490195	-0.9807261358029512	-798.3740460556386	0.00918102079861897	-0.0019489471402016868	1.1314525180791344	0.9864862671032177	-0.30800322362385846	1.1469521227108461	3.4174977122868726	7.251998703647477	0.8165873746458824	0.9423328964613368
ID193862	193862	6	0.9925344586372375	80.315059923844	11.780170880410807	0.0	183.0	183	1.3321825504881413	1		23975.681972789094	24266.0	16378.0	30241.0	1.4097701E7	2629.681299482226	-0.9811293445385508	-948.0628450349318	-0.0020224424390157423	-0.003623810168122587	1.3855064439983131	1.3043090453678179	-1.055097747549696	1.0622531898547076	5.575416990977087	8.810839788281882	0.9025112197141516	0.9791318864774623
ID183623	183623	6	0.9783035516738892	81.54024851091928	12.42542297118184	0.0	46.0	46	1.0269070224541437	1		24716.879310344822	23997.0	20072.0	33244.0	8601474.0	3291.2253374242355	-0.9806541129089588	-761.3655466921787	0.00924629232994668	-0.0030702164154816597	1.1094875591832392	0.9775372297514698	-0.3553386165900022	1.1349824082560176	3.3129289366675514	6.8110329322290815	0.8974205783824339	0.9734636871508384
ID195909	195909	6	0.9947571158409119	80.95142083609001	12.050565652439628	0.0	211.0	211	1.4051412734026885	1		24054.532110091764	24404.0	16140.0	30652.0	1.5731664E7	2796.48391760396	-0.981095988694792	-892.8368674732486	0.00861427531868889	-0.0016014245991666093	1.4629735454772186	1.373972762637749	0.3522938170006244	1.0647762352061523	6.20282964469318	9.136927389767918	0.9336828260555656	0.9849056603773587
ID192842	192842	6	0.9968653917312622	80.92860959730004	13.14054354009646	0.0	170.0	170	1.3828920237073883	1		24208.85126582278	24488.0	15766.0	30577.0	1.5299994E7	2946.072157453703	-0.9811054217656254	-853.3737345756235	-0.006393921263189258	0.00418973015573233	1.4507476933821533	1.34252458358488	-0.49111326873425815	1.0806116410235782	6.007951471948032	9.233058578108869	0.8856152743843135	0.9656226126814366
ID196943	196943	6	0.9802215695381165	81.0055982160595	11.82884346156268	0.0	224.0	224	1.389985223253575	1		23988.111111111124	24383.0	16423.0	30668.0	1.5328403E7	2790.4179367846737	-0.9811065524258292	-892.8155709877412	0.007253211300799864	0.007978664800880858	1.4619408691763947	1.3460525602688929	-0.10074241345748697	1.0860949359097474	6.069742112086737	9.294518295151693	0.8829301154063485	0.9718417047184175
ID190802	190802	6	0.9767420291900635	80.68785333474156	12.733953237225538	0.0	142.0	142	1.3763120084676235	1		23986.430399999997	24329.0	17262.0	30335.0	1.4991519E7	2647.104593612251	-0.9811700919659431	-944.3231115072484	-0.002438425250600761	0.011390421539642988	1.4564075640975946	1.3259808740619374	-0.34487268340357435	1.0983624218018433	5.950913957973838	9.338157739566078	0.8575730482190866	0.9601226993865031
ID185171	185171	6	0.9968358278274536	80.7702524624811	12.725522822295124	0.0	67.0	67	1.3535889685077858	1		24267.363036303603	24645.0	15704.0	31123.0	1.4706022E7	2916.027527143937	-0.9810792277795222	-863.0305841856984	1.7357102679276432E-4	0.0014886942911978844	1.39586702836028	1.322136725284921	-1.12748643548531	1.0557660200078551	5.7560357852286925	9.47830808742349	0.8051405632364079	0.9475743348982788
ID187217	187217	6	0.969706118106842	80.44820911233221	12.412561339020728	0.0	94.0	94	1.3541477255877268	1		24092.297520661155	24437.0	17199.0	29270.0	1.457584E7	2575.918439835761	-0.9811798000181683	-975.2152187909379	0.002463279411746461	0.004907009563622875	1.3959681071017467	1.327973042362844	-1.1812578012048585	1.0512021423401186	5.760788911393202	9.037382114909507	0.8863526251877889	0.9696000000000001
ID192343	192343	6	0.9726623296737671	80.61238203410845	12.313307109029529	0.0	163.0	163	1.3652748454737234	1		24005.575806451627	24331.0	16784.0	30014.0	1.4883457E7	2551.024899498796	-0.9812247094795057	-983.578973530349	-0.004130928976365407	-9.215327028265694E-4	1.4165988248717196	1.3198526988782295	-1.1153599982363065	1.073300699446019	5.855851434683522	9.566085373288296	0.8041395250752369	0.9708431836091409
ID198486	198486	6	0.9968215227127075	80.44128562725297	11.60782358690679	0.0	244.0	244	1.3812499585839566	1		23980.13787638669	24352.0	15810.0	30790.0	1.5131467E7	2906.6346282104855	-0.9811386281006889	-858.3182057039639	-9.612266813527349E-4	0.006877292165486198	1.4270966133288059	1.368266274495703	0.10914092025219607	1.0429962646377333	5.993692093454481	8.981673081764834	0.9336622633988976	0.9828526890101328
ID202582	202582	6	0.9949676394462585	80.45272850870748	11.697536262669228	0.0	297.0	297	1.3981249681591246	1		24104.267387944365	24482.0	15904.0	31037.0	1.5595461E7	2791.215862086724	-0.9811767576303618	-900.2918635193192	-7.77444277882538E-4	0.013641175802476188	1.4348746868984426	1.3954859035731046	1.2883548740066688	1.0282258553988142	6.141039004554471	9.299871840011836	0.8922730842037042	0.9677902621722849
ID183124	183124	6	0.9315139651298523	82.46524175336641	15.372949130892323	0.0	39.0	39	1.284186155821736	1		24260.408502772632	24463.0	18046.0	30277.0	1.3124881E7	2181.311420326334	-0.9811619338802403	-1158.550063983741	0.004376377120674817	0.0027033757597373855	1.385842131527618	1.2201929708324604	-0.842649199448252	1.1357565275778843	5.180907519322242	8.657166339506254	0.8686887151313833	0.9663120567375888
ID189274	189274	6	0.9782076478004456	80.72196721501845	13.023471003013384	0.0	121.0	121	1.3932468277925327	1		24157.66199376948	24477.0	16556.0	31486.0	1.5509219E7	2716.6953477640136	-0.9810891874447725	-922.6611971264771	0.0055504275555333295	0.0016137206038988594	1.4784569578306126	1.336358530763802	-0.5556539478622916	1.1063325625538483	6.09826086907383	9.177436853641707	0.9098568154252438	0.97640791476408
ID187737	187737	6	0.9834238886833191	80.90637811434213	12.503012760933624	0.0	101.0	101	1.3856244745513613	1		24163.462875197474	24512.0	16026.0	30776.0	1.5295472E7	2716.6865584034686	-0.9811577237308383	-926.3073174164507	-0.0013571665013929635	-7.115395834123144E-4	1.4460693096839201	1.338604433596322	-0.572427924144762	1.0802812790623146	6.0317171027706085	9.293069430024405	0.8776724468152783	0.9709257842387145
ID191833	191833	6	0.978588342666626	80.69981272800085	12.602624642300281	0.0	156.0	156	1.3746620833888057	1		24098.064102564087	24416.0	15999.0	30917.0	1.5037192E7	2693.7529291670944	-0.9811707127341189	-932.3201837011965	0.0017126347859973375	0.0032897061275901263	1.4475239454414581	1.3276267902357857	-0.8203784863663686	1.0903093821904413	5.936654579480293	9.014171684690686	0.9181211535786837	0.9811468970934805
ID197471	197471	6	0.9756240844726562	80.67556588275738	11.65528142777202	0.0	231.0	231	1.3752122783611613	1		23994.73684210527	24408.0	16624.0	30020.0	1.50447E7	2631.628005814792	-0.9811298735586783	-948.1415448810181	-0.007246551187494708	0.0044512985744619695	1.4145579492782931	1.3587787515545287	-0.6491247257202744	1.0410509787998594	5.941407705644809	9.23149081047916	0.8761037429330203	0.9758001561280255
ID196447	196447	6	0.9957884550094604	81.02467150611574	12.166114557641528	0.0	218.0	218	1.3905293552858693	1		23961.94687500002	24274.0	16199.0	30987.0	1.5335646E7	2912.0446785730933	-0.9810871132702899	-853.6971122835814	9.686045115578031E-4	0.006527123140904101	1.4277668619685195	1.3808709720300614	0.4505516068131398	1.0339610947643538	6.074495238251255	9.14765910366728	0.9122211061005923	0.9770642201834864
ID199006	199006	6	0.9839242100715637	80.5851515593393	11.774947915982859	0.0	251.0	251	1.3423649856492406	1		24014.700167504187	24377.0	15952.0	28941.0	1.4336776E7	2719.5697169193036	-0.9811983640207761	-921.6544900968956	-0.004740825348931665	0.00769309166497064	1.4020577480071994	1.3187913163204814	-0.40181114828468023	1.0631384440102603	5.6609732619383735	8.8251104559495	0.913399286678139	0.9778325123152709
ID200032	200032	6	0.9845366477966309	80.69591109492784	11.404487284146661	0.0	265.0	265	1.3697003833214236	1		24030.63064516127	24361.0	16827.0	29854.0	1.4898991E7	2653.7536820276264	-0.9811428845739745	-942.3051255449052	-0.012382134370522747	0.003037441107827181	1.408585861757081	1.3581065402980486	-0.7358771095442925	1.0371688965196753	5.893876443999654	9.356008684461173	0.8461155152581739	0.9634809634809637
ID181092	181092	6	1.0	82.66930018983285	15.272895625839318	0.0	11.0	11	1.3878065616898851	1		24213.40659340659	24445.0	15160.0	32314.0	1.542394E7	2888.3726783564416	-0.9810555783367181	-868.2502601134963	8.248545307250203E-4	0.005698464883664046	1.4142212246090358	1.3832828672500603	-0.3579990125290328	1.0223658935503772	6.050729607428635	9.012177520009605	0.9361773601601372	0.984532095901005
ID197988	197988	6	0.9844059944152832	80.55818826544865	11.703981295413774	0.0	238.0	238	1.3636115658566286	1		23971.75526742301	24373.0	16258.0	29982.0	1.4790573E7	2742.5001065613937	-0.981118779592728	-908.3949359157159	-0.00435847465831697	0.008799880965314727	1.4078705444370692	1.3367247042081887	-0.5662841538660724	1.0532240034203781	5.841592056189974	9.113116856713008	0.8839082971319703	0.9692429022082021
ID188267	188267	6	0.9760202765464783	81.12302655330977	12.848785951363903	0.0	108.0	108	1.407293098971748	1		24176.108231707352	24526.0	16386.0	30764.0	1.5859527E7	2658.659345706458	-0.9810859121008985	-943.3553759507627	0.0010707883456634825	0.009497191916399627	1.4934265691721487	1.3426390429512665	-0.6968062855973958	1.1123068236489198	6.221842149351245	9.670637242853195	0.8360238503925289	0.9696296296296295
ID201066	201066	6	0.9801002144813538	80.60744932753853	11.41146233540426	0.0	277.0	277	1.3916169810722427	1		24094.99375	24423.0	16673.0	31255.0	1.5420796E7	2737.121514406045	-0.981006601457431	-909.3519113418204	-0.003994673000213123	0.006144955229566256	1.4263354532594474	1.386753564143191	-0.04521408958480335	1.028542842895603	6.084001490580284	9.129526819843917	0.917281507627294	0.9741248097412483
ID181608	181608	6	1.0	82.6912080463399	15.60502795328272	0.0	18.0	18	1.374111668118132	1		24188.90690208665	24504.0	15237.0	31302.0	1.5069689E7	2938.6892550834023	-0.9811778934983004	-858.1675765652956	-0.0014109841721441404	-0.003790119752367834	1.3949997454179281	1.3688276200333371	-0.9885716175383195	1.0191201032193913	5.9319014533157395	8.980802771880544	0.9242159806894055	0.9750000000000002
ID185710	185710	6	0.9919692873954773	80.90415860888764	11.747429225878578	0.0	74.0	74	1.3636115658566295	1		24169.975409836054	24508.0	15964.0	31310.0	1.4743685E7	2901.1731188835647	-0.9811797628244436	-868.6724526852778	0.009399354190772731	0.0015534924424587774	1.4032353436212688	1.3473328934350113	2.3304603708441225	1.0414911937937883	5.841592056189981	8.997919634332481	0.9066859150666068	0.9785031847133759
ID191343	191343	6	0.9587217569351196	80.46773328725006	12.073672976609695	0.0	149.0	149	1.3708045353615308	1		23977.334943639304	24322.0	16414.0	30609.0	1.4889925E7	2586.7288342277693	-0.9812079540968659	-967.9813659760189	-0.007357532322592277	-0.001277422842316877	1.4268518599742006	1.3303701727827721	2.284094813808745	1.072522437112082	5.903382696328682	9.361462058861648	0.8464931324014523	0.9680436477007016
ID182124	182124	6	0.9888131022453308	82.22770722400696	15.408745694342318	0.0	25.0	25	1.3535889685077835	1		24182.190397350972	24487.0	15499.0	29173.0	1.4606043E7	2859.543648750902	-0.9811759171455712	-881.5804608931678	0.006148961118319164	0.00956704578736904	1.4366814345578556	1.3067820314413803	-0.9177917200963878	1.0994040321882879	5.756035785228675	9.036836967179095	0.8857281646805808	0.9805668016194329
ID199539	199539	6	0.9893335103988647	80.45133407072483	11.877180208135087	0.0	258.0	258	1.335585321166624	1		24002.31409168084	24356.0	15367.0	29323.0	1.4137363E7	2919.862786501271	-0.981126056237318	-854.6392221791585	0.006375008216528066	0.00132425412199955	1.3766406927035761	1.3159248070706788	-0.22086703824918422	1.046139327495508	5.603935747964181	8.823126265066492	0.9046029977175436	0.9751861042183618
ID180598	180598	6	0.992651641368866	81.91141615404801	14.881984545774003	0.0	4.0	4	1.3479886591442554	1		24195.956738768735	24502.0	15939.0	30914.0	1.454177E7	2750.1028965219975	-0.9810680775383311	-911.8602391328576	0.001109927671724757	9.343402630236324E-5	1.3643673637406373	1.3417975238305475	1.024252089284304	1.0168206003582847	5.70850452358353	9.063442696995693	0.8732645430616793	0.9584996009577019
ID189815	189815	6	0.9730547666549683	80.98520760439335	12.686397320856738	0.0	128.0	128	1.376312008467624	1		24085.28025477704	24471.0	16275.0	30857.0	1.5125556E7	2703.262180357254	-0.9811860086244868	-929.3171189017226	0.00411572703476901	6.630894846707807E-4	1.4494910511761254	1.3332919332829845	-0.5846153684858297	1.0871520444941283	5.9509139579738415	9.124149893432525	0.8982737577430934	0.9697908597986059
ID200566	200566	6	0.9856755137443542	80.8905696105889	12.00112501906007	0.0	271.0	271	1.3507917161515868	1		24053.94039735098	24448.0	16349.0	28719.0	1.452858E7	2706.3054264288517	-0.9812124493945948	-928.3939554934984	0.006306587974902878	-7.435364203363038E-4	1.4121355297517575	1.325087504286059	-0.3475079536883743	1.0656922846107426	5.73227015440611	9.278370326088043	0.8367449675522326	0.9548693586698337
ID194426	194426	6	0.988796591758728	80.19422804413259	11.876300183660401	0.0	191.0	191	1.3361516071031005	1		23981.51099830796	24304.0	16103.0	29985.0	1.4173073E7	2733.677148457273	-0.9811777993593369	-914.6114434068775	-0.0021635866044951825	-0.006771908796756717	1.3536995351825696	1.3386566185759636	1.2223288408492874	1.0112373228487888	5.608688874128696	8.798342994451533	0.9104779583260542	0.9711934156378605
ID190331	190331	6	0.9814792275428772	80.6049464172153	12.4490859327486	0.0	135.0	135	1.3702525705574493	1		24019.780290791605	24369.0	16461.0	29942.0	1.4868244E7	2649.0050352101725	-0.9811411100353675	-943.4775900127077	-0.00414188787920286	0.008774806473637957	1.4450151703303937	1.3160661682187866	2.0656823576825074	1.0979806374675913	5.8986295701641644	9.225298122859297	0.8709639276686918	0.9657587548638132
ID195451	195451	6	0.995119035243988	80.65035374940078	12.105529260705252	0.0	205.0	205	1.4051412734026887	1		24002.80061349693	24283.0	16042.0	31396.0	1.5649826E7	2915.710572830533	-0.9810689805470479	-853.2436093840364	-8.958967801365884E-4	0.0011651831060045964	1.4583757239298958	1.3761405957804524	0.719487727332226	1.059757795389217	6.202829644693182	9.375063398830651	0.8868522887756224	0.9645232815964524
ID201594	201594	6	0.9957950711250305	80.41470887041007	11.59603965580908	0.0	284.0	284	1.3888963196604704	1		24106.919811320753	24488.0	16069.0	31077.0	1.5332001E7	2731.395770476511	-0.9811449563363192	-918.5286765126054	-4.72190395232875E-4	0.0029629370888792964	1.4092467874217216	1.3920065549961724	-0.28694543120353716	1.012385166121288	6.0602358597576975	9.459483621247808	0.8510685297806366	0.9615384615384616
ID194936	194936	6	1.0	80.40364031946152	12.26440587840262	0.0	198.0	198	1.3663825737253046	1		24063.298701298692	24278.0	15628.0	31425.0	1.4822992E7	2831.4273257274963	-0.9811344612701203	-883.9731160932788	0.010563615213164285	0.0014600086833274604	1.3909282324322934	1.375935361785	-0.34420391378891274	1.0108964934427174	5.865357687012552	8.896628045847363	0.9312225805074236	0.9817024661893397
ID202114	202114	6	0.9920091032981873	80.33304555508326	11.833755531267624	0.0	291.0	291	1.3613906986402502	1		24096.517128874388	24410.0	15438.0	30274.0	1.4771165E7	2811.0358681588195	-0.9811455903578649	-892.1510709274091	9.748760348439894E-4	-0.006378096232664812	1.3872265295248447	1.3496343016360322	0.06151288861721066	1.0278536399402736	5.822579551531907	8.991064366475463	0.9051135808081726	0.9722222222222219
ID186753	186753	6	0.9708616137504578	80.46553110404825	12.289144674602035	0.0	88.0	88	1.380154163125009	1		24153.29113924052	24398.0	17179.0	31112.0	1.526488E7	2590.9251639365166	-0.9811710791781428	-971.5625191461424	-0.005195293294306328	0.005547542678714244	1.4410594623600255	1.3534815623437393	-0.253225950076664	1.0647056468686822	5.98418584112545	8.919660992246568	0.9451880869010056	0.9820592823712953
ID188807	188807	6	0.9716809988021851	80.95117908055796	12.75099722445787	0.0	115.0	115	1.3850784156239289	1		24070.54858934168	24439.0	16522.0	29636.0	1.535701E7	2686.515173430111	-0.9810812677650386	-929.2651266915766	7.55820302506654E-4	-0.010103501493433725	1.469934206429773	1.3223855641511153	-1.2976869392416353	1.1115776262828263	6.026963976606096	9.296614099176013	0.8763121879715615	0.9694189602446482
ID193412	193412	6	0.991804301738739	80.34693399980132	12.352375108671364	0.0	177.0	177	1.3230657107830963	1		24017.85069444442	24350.0	15897.0	29300.0	1.3834282E7	2686.661253435676	-0.9812570889063411	-936.0455575496846	0.0014760978171965919	5.788231647998334E-5	1.3608086944340807	1.293077732671013	0.91629299519174	1.0523796520903357	5.499366972344829	9.023093694589276	0.8488122350866077	0.9585749792874894
ID184202	184202	6	0.9522995948791504	82.27032546781157	13.199745672451039	0.0	54.0	54	1.0701944008787754	1		24823.687830687835	24346.0	19576.0	31697.0	9383354.0	3094.079728527178	-0.9806184368074545	-811.8504749452422	-0.0015442104077334697	-9.432582423385348E-4	1.1133350327247054	1.0305743055749015	0.3349158716970879	1.0803054439666397	3.5981165065384757	7.450529495948507	0.8145369852769966	0.9631043256997457
ID193928	193928	6	0.9709680080413818	80.197940784796	12.018980889134676	0.0	184.0	184	1.328201633219135	1		23989.73287671232	24249.0	16585.0	30331.0	1.4010004E7	2593.1089800434743	-0.9810830636630575	-959.5986205857083	0.0036964665511314554	-0.00187738176059516	1.3707674438562454	1.3052127148024113	2.57661718504456	1.0502253221336095	5.54214510782547	8.862132059624399	0.8867706728554682	0.9741019214703421
ID184719	184719	6	0.9800938963890076	80.45613527115864	12.65562032107758	0.0	61.0	61	1.3496711919304125	1		24091.47088186356	24505.0	16220.0	30046.0	1.4478974E7	2708.2838267497095	-0.9812774540201846	-932.4510673049821	-0.00454380400789892	0.0010833634950384945	1.415288541108076	1.3112670221639486	-0.44066012932258175	1.0793290132260502	5.7227639020770775	9.018802396998295	0.8841337107351832	0.9694041867954916
ID182668	182668	6	0.8750677108764648	81.73689726767256	12.883457460576572	0.0	33.0	33	1.0015473793678116	1		24898.175757575766	24406.0	20129.0	31288.0	8216398.0	2894.9865215397526	-0.9804589982048956	-863.0452962295492	0.0063931142828894455	0.0046667677926054574	1.0764537309709576	0.9588256172827977	0.263617855142368	1.1226793606344234	3.151322647074012	7.046535939108819	0.7975380130518932	0.9285714285714288
ID186252	186252	6	0.9845378994941711	81.15514947191438	11.992313824716682	0.0	81.0	81	1.4019073421339459	1		24122.29384615387	24472.0	17349.0	29681.0	1.5679491E7	2745.311798951033	-0.9812302167768848	-918.6891334918176	-0.0074880138282376425	0.00602076975028369	1.4516489617874075	1.3653444559379055	1.0449608205972045	1.0632107930523775	6.174310887706087	10.143814371487291	0.754042406698474	0.959379615952733
ID195984	195984	6	1.0	81.09491893795987	11.91869782019386	0.0	212.0	212	1.4051412734026887	1		24036.625766871162	24409.0	16435.0	30675.0	1.567188E7	2892.1148733028563	-0.9810822380899835	-862.0324537163946	-0.012537775049971106	-0.004597961552699067	1.4687400316221897	1.3645265789748728	0.360151638115332	1.0763733402141638	6.202829644693182	9.274729972440136	0.906143895982539	0.9709821428571436
ID183192	183192	6	0.9095410704612732	82.24085697373168	14.330864158631991	0.0	40.0	40	0.9878581609960647	1		24625.390092879246	24269.0	19607.0	31143.0	7954001.0	3096.3346347474035	-0.9805221171879126	-800.7203564866451	-0.0014356092011857896	2.523656664366991E-4	1.0208388883678352	0.9719981505926276	-0.7225008483456301	1.0502477682137865	3.065766376112703	7.339649007724016	0.7151519663690715	0.9174964438122335
ID202649	202649	6	0.9936869144439697	80.75159498243251	11.214924190093384	0.0	298.0	298	1.4174696611687838	1		24119.195783132505	24417.0	16323.0	30820.0	1.6015146E7	2902.6979530358217	-0.9811129971648476	-863.2706094164679	-0.004893137278843489	-0.009946703699376966	1.485497014218912	1.3919382758754006	0.6850326403227864	1.0672147177536817	6.312151546477045	9.177015106670625	0.9418557380336398	0.9851632047477745
ID183705	183705	6	0.9220336675643921	80.94113345614512	13.731409756027757	0.0	47.0	47	1.2471287526958383	1		24119.801941747573	24491.0	18115.0	28665.0	1.2421698E7	2164.0657916477203	-0.9811697199279651	-1161.5037875167914	0.0030297583475469765	-0.0203677038857027	1.318274056972072	1.2073580488892692	-1.290067212813947	1.0918667069680297	4.886213697122298	9.050378998262794	0.7496331580402316	0.9448529411764713
ID190873	190873	6	0.9673846960067749	80.72669223489565	12.376998113460026	0.0	143.0	143	1.3746620833888057	1		24039.58012820513	24368.0	16746.0	29895.0	1.5000698E7	2533.09752584284	-0.9812044743280762	-990.8547745408551	-0.0044569517591254645	-0.005225833499739951	1.4370796530284038	1.351469112520859	-0.35757776811530745	1.0633462797739104	5.936654579480293	9.178214101634373	0.8855952446631666	0.9803767660910524
ID192415	192415	6	0.9711212515830994	80.64276068130435	12.283462580165365	0.0	164.0	164	1.3730101756219866	1		23981.10610932477	24345.0	16727.0	29912.0	1.4916248E7	2451.615688293461	-0.9812268908839198	-1022.5394018751203	-0.0019530971444242438	-0.0063379027391525355	1.438029305823039	1.3394710080590024	-1.0636735067787206	1.073580015671153	5.9223952009867435	9.338994058993482	0.8533104225132874	0.9688958009331265
ID187292	187292	6	0.9779742956161499	80.39333098639408	12.321993379362892	0.0	95.0	95	1.3641662177265679	1		24111.995121951215	24390.0	16952.0	30427.0	1.4828877E7	2569.447835772879	-0.9811892026740102	-978.9688966558778	-0.008855308623262287	0.001476463712114138	1.4155133004422398	1.3368931591425213	-0.7829048626474129	1.0588080960412314	5.8463451823544865	8.965176566171834	0.914064038463429	0.9746434231378762
ID192924	192924	6	0.9951199293136597	80.48776718277881	13.086778454228929	0.0	171.0	171	1.3636115658566288	1		24135.469055374622	24502.0	15455.0	30184.0	1.4819178E7	2898.8756471778956	-0.9811019261144777	-864.47559845123	-0.010287224572373162	0.009059486860899947	1.4471269990256723	1.3320167406233552	-0.8695045731725101	1.0864180268098191	5.841592056189977	9.108165477233324	0.884869578524844	0.9661949685534594
ID197025	197025	6	0.9794514179229736	80.79016293705696	11.868229679001699	0.0	225.0	225	1.356938059734724	1		23935.449180327847	24300.0	16367.0	28748.0	1.4600624E7	2715.4827852252765	-0.9810749926424448	-913.8831553746643	-0.0033861011182420454	-0.01003819639504716	1.4347256414665293	1.3268652524874442	2.1003676904423094	1.081289632671352	5.7845545422157905	9.290285888361074	0.8422123917519371	0.9674085850556444
ID185249	185249	6	0.9951538443565369	80.9559661671049	12.7022473893585	0.0	68.0	68	1.34742734799806	1		24231.667774086378	24557.0	15482.0	30561.0	1.4587464E7	2863.881842984055	-0.981143313737376	-880.491725253153	0.005045763439989067	0.005936637930264639	1.3794879561657436	1.3482205829612055	-1.426063427051418	1.0231915857091152	5.70375139741902	9.195481761734262	0.8476595855666884	0.967741935483871
ID197542	197542	6	0.971636950969696	80.48354246793045	11.813914490682894	0.0	232.0	232	1.3451797611989658	1		23991.479865771824	24368.0	16545.0	29222.0	1.4298922E7	2673.717301121533	-0.9811947619817752	-936.3709532235233	0.011035220939295858	0.010110203862043901	1.3799049528887326	1.3409105812116757	-0.39324413399234825	1.0290805160488932	5.684738892760951	9.023935167506156	0.8772602532930629	0.977124183006536
ID198565	198565	6	0.9826908111572266	80.51906148771441	11.35621272137571	0.0	245.0	245	1.3986659335375256	1		23920.391640866877	24261.0	16598.0	30583.0	1.5452573E7	2661.3932208219426	-0.9811629198252347	-936.30377854893	0.0051863219005902975	0.011067683784133336	1.4416242124662133	1.38573217527172	0.053253834556751346	1.040333939120331	6.145792130718989	9.088762578165417	0.9349281013598086	0.9832699619771865
ID199077	199077	6	0.979094386100769	80.78080442179312	11.653322505963475	0.0	252.0	252	1.3608349155190524	1		23986.802287581697	24384.0	16314.0	29234.0	1.4679923E7	2753.4098505967095	-0.9812153028571468	-910.10521839305	-0.005003454676066229	0.0038843640011023304	1.4018664721997895	1.3444278826667986	-0.17939346786882768	1.0427234441307898	5.817826425367399	8.994021332288694	0.9037801474985974	0.974522292993631
ID196522	196522	6	0.9968459606170654	80.93414897452631	12.071523050410358	0.0	219.0	219	1.4013676280265002	1		23982.778120184885	24320.0	16008.0	30643.0	1.5564823E7	2791.031269881943	-0.981217682969484	-897.8028555539912	3.61792187163347E-4	-0.0029338642988436733	1.4612775910480742	1.3604197490861558	0.4154521825187639	1.074137296249682	6.1695577615415695	9.311847527522485	0.8941125405313785	0.9781461944235118
ID181163	181163	6	1.0	82.8014056774626	15.6252192187146	0.0	12.0	12	1.3774108605456326	1		24179.017599999985	24490.0	15376.0	30802.0	1.5111886E7	2853.759366261122	-0.9810901309580736	-879.1676169476026	-0.005659174180415488	-0.01560250200348671	1.4273312524094945	1.3539150865034308	1.3307346637959059	1.0542250888832811	5.960420210302831	9.483692364677617	0.8327829540628772	0.9675925925925923
ID188331	188331	6	0.9884848594665527	80.80903940221309	12.877697617890636	0.0	109.0	109	1.3959590102851076	1		24148.124223602477	24554.0	16750.0	30696.0	1.5551392E7	2648.6017015885973	-0.9811002293180626	-946.5718518042958	-0.0011742798779898712	0.005525296135476044	1.457472849947076	1.358067531815575	-0.4394630737698914	1.073196152476017	6.122026499896411	9.077262898606419	0.9336739492356064	0.9802130898021313
ID189359	189359	6	0.9638363718986511	80.91719065695247	12.636425687273727	0.0	122.0	122	1.374662083388806	1		24081.1233974359	24491.0	16599.0	30219.0	1.5026621E7	2620.7037858299136	-0.9811967865027257	-958.9872711576431	6.425707343081108E-5	-8.863128171484025E-4	1.4278141492690668	1.3382413664861161	-0.4011112077269195	1.0669332042979258	5.936654579480295	9.049665408430767	0.910933344688796	0.9826907946498818
ID182188	182188	6	0.9881792664527893	82.68242975634867	15.496672795127816	0.0	26.0	26	1.3372834595780643	1		24173.477966101687	24572.0	15333.0	28530.0	1.4262352E7	2740.9141409457893	-0.9812730997839676	-924.2675385872636	-0.001205431949188516	-0.006016031252243101	1.3774804464970887	1.322102150529864	-1.5128753801449206	1.041886548588572	5.618195126457695	8.72000074379689	0.9284823207583264	0.984179850124896
ID191916	191916	6	0.9731417298316956	80.70993169850122	12.538916036423323	0.0	157.0	157	1.3647206441740578	1		24094.311183144266	24407.0	16360.0	31339.0	1.486619E7	2707.303796134872	-0.9810955427151968	-923.7503312063001	0.0031054211386332777	-0.002715050731823656	1.4292183869042159	1.316124291558311	-0.7483523325725514	1.0859296466688566	5.851098308519007	8.953176943269908	0.917260989935513	0.9777601270849883
ID187821	187821	6	0.9873368740081787	80.91350370072455	12.868336203700467	0.0	102.0	102	1.3959590102851076	1		24188.408385093167	24540.0	16408.0	30942.0	1.5577335E7	2689.0707488594016	-0.981217846870998	-939.8425891871074	-0.0014639753617090398	0.012096341017249664	1.4467683748565756	1.3751956346511747	-0.33647049180991584	1.0520454969474622	6.1220264998964105	9.312740415164464	0.8870540317051577	0.9779802581624902
ID200113	200113	6	0.9767259955406189	80.58770338663791	11.748289096069186	0.0	266.0	266	1.3446172774774476	1		24043.28595317725	24423.0	16217.0	29037.0	1.4377885E7	2715.990016368816	-0.9812108258804939	-924.59233395908	9.006364901534146E-4	-0.007720795988190852	1.3738806088188167	1.331806711128446	-0.553612663637235	1.03159159459012	5.679985766596437	9.466069042237564	0.7965586828016629	0.9613837489943684
ID185783	185783	6	0.9790516495704651	81.3273726558504	11.501867763738865	0.0	75.0	75	1.3636115658566292	1		24122.17426710097	24433.0	16503.0	29460.0	1.4811015E7	2676.4051223690158	-0.9812657492683529	-944.158496585728	0.003736574661925571	-7.967658930474386E-4	1.409608194149977	1.329437654537186	-1.0815764011203708	1.0603040987587347	5.84159205618998	9.203577787201517	0.8666180184953621	0.9700078926598269
ID191415	191415	6	0.9746580123901367	80.59573218437423	12.16827797536538	0.0	150.0	150	1.3730101756219868	1		24007.950160771707	24335.0	16600.0	29877.0	1.4932945E7	2634.0521208988794	-0.9812737834786791	-955.2144149765547	0.001023014818060995	-4.5795476969139027E-4	1.4198276830884768	1.3482423215114394	-0.12414517768693407	1.0530953230253053	5.922395200986744	9.092757481198875	0.9001523770922654	0.975724353954581
ID181684	181684	6	1.0	83.35134763768379	15.802430120643622	0.0	19.0	19	1.347988659144255	1		24179.131447587326	24486.0	15924.0	30167.0	1.4531658E7	2673.047057390885	-0.9812214337156325	-945.2978768884756	-0.0023673854291154997	-0.0026160684855585778	1.3792523365538059	1.3353224729530029	-1.1666025522537682	1.0328983181895037	5.7085045235835254	9.031162544599011	0.8795183316900991	0.9748376623376621
ID198069	198069	6	0.9825460910797119	80.28459316819526	11.62192850701951	0.0	239.0	239	1.3741116681181356	1		23935.124799999994	24249.0	15940.0	30160.0	1.4959453E7	2737.7620458426272	-0.9812117554994692	-913.159271368739	-9.208613432473417E-4	-0.011125685796983403	1.421721761298851	1.364247060913932	2.5855008880379557	1.0421292462572107	5.93190145331577	9.052739145304919	0.9095860242076522	0.9811320754716981
ID180661	180661	6	0.9921448230743408	82.1223371433201	15.36055813166846	0.0	5.0	5	1.347427347998058	1		24203.103505843075	24522.0	15416.0	29795.0	1.4497659E7	2609.4560593586325	-0.9811370736055675	-964.8763952507545	8.614471001164309E-4	-0.00278594492895476	1.3844404514415836	1.3364143168613238	-1.5557893860399574	1.035936560970892	5.703751397419004	9.045700397112443	0.8759635872942307	0.9599999999999995
ID199609	199609	6	0.9752818942070007	80.64108923708693	11.541751002680428	0.0	259.0	259	1.356380452125506	1		23973.822660098536	24345.0	16867.0	29446.0	1.4600058E7	2646.93736530868	-0.9811671020735347	-943.7336595157086	0.003160053092097566	-0.0030098291725260706	1.3885827120581413	1.3363986434918165	-1.0111888683676722	1.03904828010748	5.779801416051271	9.163310150912348	0.8650037859749442	0.9658459094519456
ID189884	189884	6	0.9680272936820984	80.76229851126593	12.87475767471853	0.0	129.0	129	1.3641662177265688	1		24053.167479674794	24420.0	17185.0	29286.0	1.4792698E7	2539.7543136164854	-0.9811021788544576	-983.361203519484	-0.0013611656724088598	0.008379721923139323	1.4250153612288798	1.3269542334407105	-0.9118113552181282	1.0738994046041082	5.8463451823544945	9.151313283157357	0.8772582706937795	0.9715639810426548
ID195004	195004	6	0.9516524076461792	80.54443853105	11.67216643417722	0.0	199.0	199	1.320776668046572	1		23975.090277777756	24331.0	16883.0	29469.0	1.3809652E7	2355.930199492172	-0.9811598807692123	-1059.9465423274899	0.011353199460501572	-4.965690569952979E-5	1.3640097237653654	1.2995235552807787	-0.498474721751006	1.0496229315909966	5.480354467686771	9.01646908832392	0.8471211351024358	0.960833333333333
ID195523	195523	6	0.9949914216995239	80.54914749452296	12.363884639086585	0.0	206.0	206	1.3899852232535745	1		24011.566978193154	24313.0	16025.0	31204.0	1.5415426E7	2901.1040056890715	-0.9810893697807824	-858.7955142892235	-9.218204415980117E-4	-0.002175911958517317	1.441295473206342	1.3617680373702323	0.6285986903267264	1.058400133982942	6.069742112086733	9.31242655129283	0.8795375441581843	0.9681576952236545
ID190400	190400	6	0.973002552986145	80.77643273462002	12.34899842633274	0.0	136.0	136	1.355822615189667	1		23975.509868421046	24323.0	16094.0	29111.0	1.457711E7	2591.5295490360186	-0.9811895557637259	-965.1516264174621	0.006660001222383108	-0.003371690215380948	1.4246288278200196	1.3153248754344675	1.5777175364116665	1.0831003461022872	5.7750482898867554	9.015133287513937	0.8929377422791581	0.9696727853152433
ID201664	201664	6	0.9762775301933289	80.69821640727187	11.678674941104873	0.0	285.0	285	1.3708045353615304	1		24135.8651685393	24494.0	16711.0	30134.0	1.5036644E7	2598.0359922759017	-0.9811795947951765	-968.6508001833954	0.0017419374511639277	-0.0030329667785601094	1.4334348216890358	1.3412846056326553	-0.0652780073171964	1.0687029551143736	5.90338269632868	9.308278850287824	0.8561937077851978	0.9650349650349652
ID201157	201157	6	0.9852400422096252	80.41379154641089	11.431605996251323	0.0	278.0	278	1.3817975304423675	1		24083.641955835945	24445.0	16467.0	30331.0	1.5269029E7	2693.675511749165	-0.9811395531148666	-930.2200257366407	0.0035568265402981516	0.0022274798827631084	1.4305915067857609	1.3481691435173577	-0.5868327385061654	1.0611365151507355	5.998445219618995	9.128438950181948	0.90459780638906	0.9790535298681147
ID194501	194501	6	0.9739316701889038	80.10464599874443	12.17271977960298	0.0	192.0	192	1.3196306577066608	1		23859.306759098796	24122.0	17243.0	28904.0	1.376682E7	2405.3886642747766	-0.9813093188140751	-1041.557738748826	0.011083807716950805	-0.007005797972116369	1.3711829935708173	1.3037541052008856	0.30623819109755923	1.051719022859408	5.470848215357732	8.747772736452523	0.8983995926728392	0.9664147774979007
ID184267	184267	6	0.8641417622566223	82.73767471216746	12.250769525797722	0.0	55.0	55	0.9824830669825395	1		25414.816199376954	24662.0	20447.0	32863.0	8158156.0	3131.0798866743644	-0.979869002141844	-790.1790971471503	0.0019496619005914216	-1.123443669517637E-4	1.1005943550705943	0.8935365571199373	1.5289143559460152	1.2317284013740293	3.0324944929610917	6.797463622056911	0.8247381814012281	0.9608433734939764
ID193995	193995	6	0.9807753562927246	80.17855561395136	11.639640452258448	0.0	185.0	185	1.3541477255877263	1		23936.304276315797	24229.0	16917.0	29989.0	1.4553273E7	2553.8281646213627	-0.9811857606977791	-977.5973006353316	0.006209168905513653	0.0010131069939608966	1.384684374977252	1.3361077515310598	-1.2601183110898697	1.0363568158260648	5.760788911393198	8.947173031331793	0.9043158718488415	0.9703763010408328
ID186825	186825	6	0.9747920632362366	80.32841790739151	12.619650399306362	0.0	89.0	89	1.359166202548611	1		24160.83934426227	24514.0	16708.0	30080.0	1.4738112E7	2785.014835257406	-0.9811350010376302	-902.3738132393773	-0.0010803542957810253	-4.1268316598058437E-4	1.392196642887794	1.3658897942877488	-0.764664418418562	1.0192598617473112	5.803567046873845	8.710455902225466	0.9612206611315248	0.9942996742671009
ID193481	193481	6	0.9771600365638733	80.61765914455125	11.723010168806509	0.0	178.0	178	1.3647206441740578	1		24064.103727714733	24356.0	16429.0	30984.0	1.4847552E7	2744.104547651907	-0.9811533704278007	-913.0661414868156	-4.6118698048920733E-4	0.012474259955614667	1.4161901406226647	1.3415677553259249	-0.49610573383247886	1.0556232698650474	5.851098308519007	8.898162955185821	0.928638210101474	0.978537360890302
ID182738	182738	6	0.9778422117233276	81.84551336931479	12.642332529369362	0.0	34.0	34	1.009072258861064	1		24938.87537091986	23765.0	20009.0	36470.0	8404401.0	4042.416095503192	-0.9803787747293894	-616.5007685867266	-0.013894380668907885	0.01351126933298423	1.1113504422728087	0.9665358954480537	-0.2725789148657203	1.149828420761987	3.1988539087191628	6.953108429647805	0.83146939150401	0.9711399711399713
ID186320	186320	6	1.0	81.0811644530975	11.519478223295092	0.0	82.0	82	1.393246827792533	1		24131.358814352574	24427.0	15788.0	31522.0	1.5468201E7	2948.8121500107613	-0.9811490988192116	-851.8586901419012	6.866494573994584E-4	-3.4591182177631254E-4	1.409416324558752	1.3918102158147205	0.25608442675343984	1.0126497912890555	6.098260869073833	9.432707822939006	0.8612774917128957	0.9653875094055684
ID200657	200657	6	0.9738348722457886	80.68090364395069	11.79108913412182	0.0	272.0	272	1.3395442954433665	1		24047.03703703703	24470.0	16501.0	29026.0	1.428394E7	2742.823365096022	-0.9811919961242275	-914.755477737668	-0.001448221719779054	0.009552264775140946	1.3737745805328585	1.3326128368105739	-0.6646269521222972	1.0308879988135187	5.637207631115796	8.82300397377487	0.9099990638157052	0.9721311475409838
ID202193	202193	6	0.9799633026123047	80.43720771127859	11.448921168054698	0.0	292.0	292	1.3680424843277055	1		24069.8675282714	24445.0	16660.0	30533.0	1.4899248E7	2750.85089429017	-0.981186069224657	-912.6588653191844	0.0031235362718014205	0.005854319455977625	1.4231907334391456	1.3442103324065862	-0.5943379989712705	1.0587559841852712	5.879617065506101	9.12545658018802	0.8872575420981598	0.9641465315666408
ID196059	196059	6	0.9951270222663879	80.93695844418828	12.074254575071345	0.0	213.0	213	1.398124968159125	1		23986.624420401884	24377.0	15962.0	30501.0	1.5519346E7	2875.2574351654034	-0.9810786828073795	-865.1170447691497	-8.281554722508898E-4	0.008346500206446181	1.444080452993265	1.373342390477589	0.6845489371553279	1.0515079582529134	6.141039004554476	9.676603002258606	0.8241492584638415	0.9513991163475704
ID188888	188888	6	0.985115647315979	80.91175797370647	12.79915660665655	0.0	116.0	116	1.3970424089815834	1		24133.7457364341	24483.0	16111.0	30637.0	1.5566266E7	2717.8623034412603	-0.9811293379028746	-923.3501043865888	0.0049351936451590365	0.008535186375860917	1.4749415433018884	1.3439012369982208	-0.3530355281833075	1.097507393174489	6.131532752225444	9.422556654218981	0.867843473390146	0.9641255605381173
ID190943	190943	6	0.9824504256248474	80.6300301693884	12.479711350193472	0.0	144.0	144	1.3652748454737234	1		24009.445528455293	24386.0	16619.0	30635.0	1.4765809E7	2717.135615131907	-0.9811954950883867	-922.1348873230711	-0.0035254111920967925	-0.0029213474409912218	1.4350549133909603	1.3262271779873473	2.2835173073116537	1.082058139970233	5.855851434683522	9.063637532953503	0.8957665804685381	0.9685534591194969
ID183773	183773	6	0.9190562963485718	81.31903573011655	13.283744846065101	0.0	48.0	48	1.293577038903878	1		24311.041441441426	24389.0	18615.0	30358.0	1.3492628E7	2326.401197293899	-0.9809524670076214	-1076.361551091583	0.031253949504148296	0.011307375756141588	1.3166763410955828	1.2319473636712606	0.2681434751469052	1.0687764590622004	5.256957537954524	14.667874509121367	0.3070506080313738	0.8547140649149918
ID183266	183266	6	0.9158162474632263	82.38328000660202	14.026756696940303	0.0	41.0	41	1.0313175238772452	1		24752.40285714285	23932.0	20106.0	34703.0	8663341.0	3412.8865137689145	-0.9807382587380973	-738.5554136844195	-0.0017222706501851088	0.0023585865631499765	1.0661025125395747	1.0077798039381853	-0.8079293183203171	1.057872472114917	3.341447693654621	7.596602131932969	0.7276219118374979	0.933598937583001
ID202723	202723	6	0.9949999451637268	80.5199972374385	11.467842313901809	0.0	299.0	299	1.3954169955062652	1		24037.959876543184	24378.0	15837.0	31186.0	1.5576598E7	2904.370552187762	-0.9810893201160377	-858.7702321627853	-0.004191830899679935	0.009291546546384049	1.435044795178737	1.3743421383143786	0.7973056409479025	1.0441685190114376	6.1172733737318925	9.445232731768023	0.861672883597938	0.9633233532934131
ID184803	184803	6	0.9465910792350769	82.016278278534	11.844888643341536	0.0	62.0	62	1.2883030901706791	1		24392.10091743119	24270.0	19369.0	32860.0	1.3293695E7	2614.686927837781	-0.9809281805624236	-959.6317161940407	-0.013851057153422648	-0.04378627836505572	1.3786288054014046	1.2323051211265628	0.8892828517539815	1.1187398167598899	5.214179402473863	12.546430569196804	0.416251161656389	0.8484145398298502
ID187366	187366	6	0.9831157922744751	80.47597604188188	12.854170254184874	0.0	96.0	96	1.3708045353615304	1		24186.71749598716	24523.0	16341.0	30174.0	1.5068325E7	2643.646631398198	-0.9811007959964212	-949.8907072342855	0.001088367327973185	-0.004811123339897434	1.4041248029396234	1.3429707724089506	-0.5942786224989842	1.045536382315289	5.903382696328679	9.294767834502176	0.8586846692921078	0.9672897196261682
ID182247	182247	6	0.9584445953369141	83.12028447034493	15.644015735487939	0.0	27.0	27	1.3440545583578123	1		24138.118927973184	24488.0	17411.0	29026.0	1.4410457E7	2442.5514209297817	-0.9812636953058538	-1035.1218924307364	0.0063119630509798135	0.0012223377013192522	1.38077981326967	1.3338086636676825	1.081940097122189	1.0352158078452025	5.675232640431907	9.014719422005	0.8775848246765424	0.9598070739549843
ID192484	192484	6	0.9739605784416199	80.60833050052366	12.435946547480425	0.0	165.0	165	1.3730101756219868	1		24017.304975922958	24367.0	16628.0	30223.0	1.4962781E7	2641.8671299979546	-0.9811243189793193	-945.0715903722788	-0.005435585543923192	0.004623361723277786	1.433071197933591	1.339263947814124	-0.7858087090745592	1.0700438851300182	5.922395200986745	8.984220988043067	0.9220328551748509	0.9803304484657748
ID191979	191979	6	0.973971426486969	80.63771821145272	12.566642164413532	0.0	158.0	158	1.3741116681181362	1		24058.98557692306	24408.0	16540.0	30816.0	1.5012807E7	2634.1017970990115	-0.9812032105014389	-953.564414469173	-0.0010416844694504754	0.011951464314147285	1.4551741442728958	1.3252853873272366	2.3374482618011996	1.0980081408787068	5.931901453315776	9.309670089777699	0.8600727926399848	0.9637065637065638
ID199146	199146	6	0.995795488357544	80.50622647303163	11.51748054277788	0.0	253.0	253	1.3463040236277226	1		24008.276948590395	24396.0	15659.0	29808.0	1.4476991E7	2850.7382353164235	-0.9812994496644591	-883.8545765067753	-9.905883417751558E-4	0.009698089086356441	1.3805220551969142	1.3333696034079379	1.8552043426552356	1.0353633768674944	5.694245145089983	9.02546475431249	0.8784294250687689	0.9739837398373983
ID193004	193004	6	0.9704653024673462	81.55472917922165	12.967197376313099	0.0	172.0	172	1.3927037574823695	1		24082.020249221176	24346.0	17320.0	30709.0	1.5460657E7	2563.5719269313136	-0.981061186613083	-973.2417596290942	-0.0039002404827291463	0.005829019516355551	1.446578180620808	1.3665669827224365	3.0597158486784353	1.0585490494867478	6.093507742909313	9.42665503598179	0.8617117248561393	0.9602996254681649
ID185331	185331	6	0.9915375113487244	81.24099978941912	12.21114986984936	0.0	69.0	69	1.3641662177265688	1		24150.750814332263	24511.0	16101.0	29801.0	1.4828561E7	2710.329365101615	-0.9812241236852697	-931.3363704822408	0.006246144727770047	0.003044042521173764	1.3953163279250063	1.3459256002334186	-1.317321239376206	1.0366964768951732	5.846345182354494	8.979522585804903	0.9111456860758406	0.9754163362410785
ID197106	197106	6	0.9545331597328186	80.80942079442353	11.845071130075139	0.0	226.0	226	1.3384143548834109	1		23945.824324324312	24343.0	16910.0	28542.0	1.4175928E7	2518.755399193025	-0.98126577924636	-995.9208241684336	0.0074571856304017255	-0.008011613713872138	1.3940873963088358	1.3158016400298473	2.5297679220366693	1.0594966246410915	5.627701378786765	8.926881746860271	0.8874447918299968	0.9744855967078189
ID180727	180727	6	0.9899208545684814	82.28671634589263	15.487891930908518	0.0	6.0	6	1.341237421413596	1		24219.687394958022	24573.0	15811.0	29281.0	1.4410714E7	2671.1937960494333	-0.9811724705735616	-945.0290329742896	-0.0022751166880071194	0.004003375529299322	1.403624574683903	1.3104215180554666	-1.1566302891002138	1.071124485781293	5.651467009609325	9.07403646815495	0.8625216799068988	0.973791973791974
ID198645	198645	6	0.9898750185966492	80.38433284871284	11.589803622034857	0.0	246.0	246	1.3619462549574535	1		23939.44208809135	24350.0	15310.0	30021.0	1.4674878E7	2776.007456878312	-0.9811773097085927	-899.0610685541519	0.005979457735428241	-8.433043435294493E-5	1.3843086254029602	1.3598839708199146	0.2812740126721214	1.0179608371796007	5.827332677696424	8.82960829450816	0.9392837335147951	0.9863234111021719
ID199669	199669	6	0.9766489267349243	80.7838719579628	11.729839456465081	0.0	260.0	260	1.3625015847480983	1		24018.582792207813	24323.0	16214.0	29226.0	1.4795447E7	2730.330135128871	-0.9811401532057862	-915.2823775490627	-0.003608690975130061	0.005108406685134906	1.4185122555724123	1.3337201918243882	-0.7716768950209594	1.0635756017400004	5.832085803860946	9.165860847897099	0.872342937782594	0.9745830023828435
ID197626	197626	6	0.9823799133300781	80.49673871160827	11.651666431319498	0.0	233.0	233	1.376861544128758	1		24004.805422647532	24361.0	16552.0	30155.0	1.5051013E7	2742.2645204462574	-0.9811965945053274	-913.5627043164186	-0.003032261061353086	0.008032672391776803	1.4253219322776984	1.3494173602500041	-0.5493430316220228	1.0562498855162434	5.955667084138352	9.184540944180569	0.8872078341671126	0.9750972762645916
ID181240	181240	6	1.0	82.91650287571811	15.626454179612772	0.0	13.0	13	1.3674894046672048	1		24200.676422764183	24552.0	15260.0	30453.0	1.4883416E7	2935.9439704689707	-0.9810356997875639	-852.8206882338471	-0.006928567576337608	9.153317523526198E-4	1.4078711689260337	1.3631245888162462	1.3359723113573923	1.0328264785749672	5.874863939341553	8.857517737214529	0.9409869826160987	0.9825119236883936
ID188408	188408	6	0.9767144918441772	80.87334059061031	12.668672060656533	0.0	110.0	110	1.3796059390068054	1		24102.107936507946	24502.0	16356.0	30115.0	1.5184328E7	2670.0045356601295	-0.9811706827098373	-940.7690318009712	-0.0042809182217780385	0.013578893189686652	1.4478499895596384	1.3384273051317612	-0.5978968098564251	1.0817546713283057	5.979432714960933	9.15957027495039	0.8956114747062486	0.9729311678267595
ID189433	189433	6	0.9665631055831909	80.89779821961629	12.889819904437294	0.0	123.0	123	1.3839856514178186	1		24104.50943396223	24476.0	16490.0	30226.0	1.5330468E7	2566.6004345168426	-0.9810726140387156	-973.5999527811628	0.0030195379362343553	0.01165674900597135	1.427491742269076	1.3746208987337676	2.687698214641944	1.0384621269646128	6.017457724277063	9.260382505426406	0.8817897782708941	0.9634703196347034
ID191486	191486	6	0.9704284071922302	80.53302752179707	12.191831349037123	0.0	151.0	151	1.3730101756219868	1		24010.316720257266	24340.0	16448.0	30202.0	1.4934417E7	2490.011883449551	-0.9812104093751225	-1007.0969798328239	0.003245423787238662	0.00561724395593724	1.4241169232448043	1.3404281652397925	-1.2673061507048708	1.062434347602686	5.922395200986744	9.249413775666468	0.8699190313966708	0.9651432997676225
ID191491	191491	7	0.9717773795127869	72.2492294387663	15.372828007738946	0.0	151.0	151	1.4785930423892577	1		24243.117403314944	24466.0	17443.0	30389.0	1.7552017E7	2587.2012714738275	-0.9812135057231134	-978.8271728679333	-0.013115615522020172	0.004420552842705171	1.5225605768053663	1.4661873578518407	-0.4915580787531697	1.0384488507908838	6.868267307725396	9.982234437674977	0.8661667788984666	0.9588586595885871
ID196614	196614	7	0.9842421412467957	72.43891002865796	15.110956334787842	0.0	220.0	220	1.492342954990546	1		24185.508819538674	24428.0	16715.0	31028.0	1.782472E7	2766.3257023651645	-0.981129514676712	-909.1283128225132	0.002020104160378665	0.004985802805196621	1.5273118289796066	1.4688205548623645	1.474114015738845	1.0398219332672145	6.996601714167322	10.059021462691685	0.8689315105501357	0.974834437086093
ID187909	187909	7	0.973699152469635	72.6039863221681	15.438168785840347	0.0	103.0	103	1.4872652167066476	1		24341.678961748614	24542.0	17484.0	31133.0	1.7818109E7	2723.0684072737167	-0.9810859840681783	-927.3534569283379	-0.004232955941742	6.670907321264075E-4	1.5174212209621558	1.4715646255186046	-0.9349821112564759	1.0311617951725298	6.94907045252216	9.747184421852067	0.9191326895320013	0.9779264214046823
ID200202	200202	7	0.9830467700958252	72.45963725468364	15.16399679002197	0.0	267.0	267	1.4963927397904166	1		24330.649122807023	24503.0	17073.0	31776.0	1.8029011E7	2768.216920684155	-0.9811023384337133	-912.6196515425393	-0.00488557146629922	-0.007611150218726411	1.5367171659402836	1.482358896020406	1.4584177273930066	1.0366701141442938	7.03462672348345	9.786945338817674	0.9229041440390434	0.978835978835979
ID190472	190472	7	0.9616740345954895	72.43273133063752	15.333644180631472	0.0	137.0	137	1.4636807509142964	1		24095.45390070923	24366.0	17639.0	29953.0	1.6987295E7	2574.805814266679	-0.981207772955458	-977.2447711452352	-0.002116769803583671	4.4324448608101867E-4	1.4906229010614531	1.464356481385277	0.26281287552333765	1.0179371758243787	6.7304266489544355	9.58077882956339	0.9214055633670117	0.9779005524861885
ID195080	195080	7	0.9858500361442566	72.36092813151262	14.959152103866318	0.0	200.0	200	1.4933564307983558	1		24213.6929347826	24417.0	17079.0	31207.0	1.7821278E7	2779.359894643013	-0.9811526881430811	-907.0545813389462	0.006459088434789028	0.00947316563271465	1.5223630591390396	1.4999866014862455	1.5374398922923256	1.0149177716858422	7.006107966496356	9.80748236145999	0.9153171890768754	0.9800531914893618
ID201742	201742	7	0.9834197759628296	72.3196526854818	15.144693171371767	0.0	286.0	286	1.4933564307983558	1		24296.81867388361	24452.0	17265.0	31592.0	1.7955349E7	2706.6531693219235	-0.9811239075749405	-933.1652607363504	0.003918998819827254	1.4244987523425124E-4	1.5371936765590688	1.4719524253916454	1.3305352278664846	1.0443229346560332	7.006107966496357	9.803616655012014	0.9160391767462948	0.9800531914893615
ID198162	198162	7	0.9742752909660339	72.27905564189467	15.424701610196472	0.0	240.0	240	1.4719269049012407	1		24193.11033519551	24427.0	17668.0	30611.0	1.7322267E7	2609.013607322456	-0.9811925391509326	-967.5411133251465	0.0024561830174138492	-0.008491540583444876	1.5024045565954245	1.466512373751418	1.8215607896125188	1.0244745175604568	6.806476667586689	9.90066715624837	0.872576079295464	0.9701897018970188
ID185872	185872	7	0.9747917056083679	72.84849391282022	16.797262065077295	0.0	76.0	76	1.4286331048772714	1		24347.737777777766	24519.0	16612.0	30869.0	1.6434723E7	2488.271447435478	-0.9810793710736269	-1014.7508668598115	2.6239466037843325E-4	0.010633864257344847	1.4984491972075966	1.3814259830599758	-0.6598737344465426	1.084711895955804	6.411967195931868	9.408474205932766	0.9102543407474545	0.9754157628344188
ID194577	194577	7	0.9873831272125244	72.2285613915059	15.33989311072994	0.0	193.0	193	1.5034536143079664	1		24278.034805890253	24469.0	17028.0	31754.0	1.8135692E7	2774.4202672202096	-0.9811449273347715	-910.701872200967	0.007496750829254508	-0.007014942880970648	1.5503889529528765	1.4825785759047674	-1.2068537673453155	1.045738133647808	7.101170489786669	10.317971681797925	0.8382067241400172	0.9657401422107303
ID184343	184343	7	0.9676471948623657	73.2836536557393	17.07625393958679	0.0	56.0	56	1.4307495995264299	1		24343.508902077163	24511.0	17963.0	30398.0	1.6407525E7	2380.224834375773	-0.9811129350095132	-1062.5508386441552	0.01330962088053998	0.00166615821902174	1.4682488134959923	1.4241674622064133	0.1014528152335844	1.0309523651251555	6.4309797005899	9.50163568397947	0.895138535453174	0.9691977077363892
ID189972	189972	7	0.984148383140564	72.59503121432041	15.378952776778913	0.0	130.0	130	1.484210235288386	1		24246.40990371389	24464.0	17023.0	31353.0	1.762714E7	2795.285942648624	-0.9811260995726634	-901.808589318447	0.001940963367054237	0.00371777841119177	1.5144708336254344	1.4771171504415	-1.2254734112717514	1.0252882333488376	6.920551695535064	9.838938416516086	0.8983676332790443	0.9739130434782606
ID195605	195605	7	0.9825809001922607	72.41588090484338	15.028894213920786	0.0	207.0	207	1.493862910864062	1		24179.297554347802	24356.0	16978.0	31209.0	1.7795963E7	2738.066429290002	-0.9811267739765878	-918.1395198083798	0.008531345215508994	-0.001155061227884446	1.5171277396016738	1.494517384597567	2.5039321713496845	1.0151288671762055	7.010861092660871	9.75036789803468	0.9267001239524532	0.9826782145236514
ID186907	186907	7	0.8853657245635986	72.98441584435443	16.910839937686163	0.0	90.0	90	1.3446172774774459	1		24287.204999999976	24477.0	18804.0	28760.0	1.4572323E7	2092.8798212555575	-0.9812359218336966	-1213.6946816620834	0.039151997657949834	-0.009997631727279122	1.3740598035227454	1.2451478553639432	-0.35245086255607694	1.1035314381368166	5.679985766596423	11.908764733405507	0.5032962335981077	0.9178187403993856
ID201241	201241	7	0.9884473085403442	72.3843783361118	15.043596975583773	0.0	279.0	279	1.4908214494581784	1		24317.702040816348	24528.0	17231.0	31786.0	1.7873511E7	2733.4373773900525	-0.9811270610834361	-924.9731364769405	-0.0018280368968264524	-1.3125542334394645E-4	1.5313248821311123	1.4727995374137315	1.3102419150402782	1.0397374817350584	6.9823423356737795	10.006639914729378	0.8762629668570667	0.9702774108322332
ID193561	193561	7	0.9825549721717834	72.32309025492792	15.27211199395279	0.0	179.0	179	1.4872652167066482	1		24270.443835616403	24466.0	17124.0	31189.0	1.7717424E7	2743.3708416892036	-0.9811326894787528	-920.1125287047839	0.011689147409643035	0.0035338755903162986	1.5028561725172958	1.4887453025462203	-0.7491984342905427	1.009478364060623	6.9490704525221645	10.061101597779619	0.8626716174523017	0.965653896961691
ID186398	186398	7	0.9600903391838074	72.96112670042737	17.011150225395856	0.0	83.0	83	1.4548680011511292	1		24416.0329041488	24546.0	17670.0	31911.0	1.7066807E7	2500.9043150225834	-0.9811041896852118	-1013.8124752143478	0.011464908259153667	0.009430430900606315	1.5323368927777519	1.408196207190687	-0.834867612009464	1.0881558158963673	6.649623504157654	9.620270803365758	0.9028847674362335	0.9735560194850382
ID183842	183842	7	0.9836133122444153	72.59177318816768	16.245151920295886	0.0	49.0	49	1.4729544281711615	1		24342.00417827302	24560.0	18182.0	30204.0	1.7477559E7	2328.068822458317	-0.981119725955827	-1086.6863886357569	-0.0037984881629735145	0.008947631688707497	1.5376046132788268	1.4316612460808347	0.9530751804421159	1.074000303834452	6.815982919915718	9.88516917502276	0.8765367819083402	0.9715447154471546
ID194082	194082	7	0.9886497259140015	72.38707098028605	15.10222397665696	0.0	186.0	186	1.4826803840981626	1		24228.599173553725	24470.0	16584.0	31173.0	1.7589963E7	2821.0121676715676	-0.9811518261203558	-894.170377814432	0.006203547055838927	-0.004643864612899135	1.5388595285923812	1.4569891504842256	1.3197415819227922	1.056191480959859	6.9062923170415225	9.681820610330089	0.9258502695656168	0.983085250338295
ID202274	202274	7	0.9844834804534912	72.44531366906982	15.139214183320503	0.0	293.0	293	1.4862475872910894	1		24309.839237057236	24520.0	16908.0	31961.0	1.7843422E7	2757.9499432615025	-0.9810187692845498	-911.1264440694854	0.01108865759419179	0.02344343558778916	1.541443966861259	1.4771003197038122	1.7822558164350433	1.0435607834479035	6.939564200193132	9.971553951927605	0.8770338892906114	0.9746328437917225
ID182305	182305	7	0.9370838403701782	73.48275580419538	16.78225125646545	0.0	28.0	28	1.375762253299505	1		24281.596799999992	24305.0	18540.0	30873.0	1.5175998E7	2405.111723907421	-0.980960618169876	-1040.3290180129236	0.033561085222721526	0.009795648925464955	1.4165774932808823	1.284260942955083	-0.5502490498059117	1.1030293345379942	5.946160831809298	14.335537610083131	0.3635955396354326	0.8760504201680662
ID196136	196136	7	0.9824784398078918	72.3380900939077	15.572873056136116	0.0	214.0	214	1.4698697034697903	1		24184.127272727288	24395.0	17010.0	30509.0	1.7291651E7	2577.184919874775	-0.9810641465638112	-972.3606045130869	-0.0025553705115269987	-0.008606222310300444	1.5504160959579238	1.4364545819902763	-0.9831442627907323	1.0793352712967426	6.787464162928626	9.614133947376866	0.922777669634503	0.9794238683127572
ID183342	183342	7	0.9822337627410889	72.48698069783548	16.09143742574619	0.0	42.0	42	1.4423348056574186	1		24261.150364963523	24627.0	16497.0	29549.0	1.6618888E7	2446.5006013221414	-0.9811651694991937	-1033.1811280735858	0.020629444980600587	0.01241231770926483	1.4878341343317776	1.424772152146102	0.5934885375771723	1.0442610996366588	6.535548476209282	9.651212591696128	0.8817148190221603	0.9765624999999997
ID188974	188974	7	0.985378623008728	72.5611716794417	15.362676300532682	0.0	117.0	117	1.4872652167066476	1		24243.598630136974	24425.0	16860.0	31406.0	1.7697827E7	2809.007817404981	-0.981157767835384	-898.836353220449	-0.006252557189484744	0.0023065980219640703	1.5219910352372616	1.477051398122181	1.5464315260214794	1.0304252358260613	6.949070452522159	9.970800386416128	0.8783680597836728	0.963109354413702
ID200750	200750	7	0.9758144617080688	72.32610671610288	15.224903317332755	0.0	273.0	273	1.4791045777937288	1		24310.712309820217	24523.0	17275.0	31568.0	1.7576645E7	2754.1102333616805	-0.9811422730419946	-918.5208210703655	-0.004348804232740829	0.006467918980973172	1.5045520679059117	1.4647609350372486	-1.0065326533462033	1.0271656158468285	6.873020433889911	9.68616710295876	0.9205631473594911	0.9850136239782015
ID182829	182829	7	0.9355428218841553	72.50196206170509	16.02237563765334	0.0	35.0	35	1.4631638232093471	1		24294.46327683614	24469.0	18612.0	30954.0	1.720048E7	2404.642470651765	-0.9810708067676839	-1047.2612622349045	0.0011700175849496252	0.011033170621060512	1.4913239012199397	1.4459989597730574	-1.2760570495038723	1.0313450719591084	6.725673522789919	9.733277206462832	0.8921285979121676	0.975189524465886
ID187442	187442	7	0.9762244820594788	72.49225040572514	15.54466376862827	0.0	97.0	97	1.4938629108640618	1		24342.244925575094	24441.0	17145.0	32212.0	1.7988919E7	2813.550231174986	-0.9810974155131107	-898.1045449496838	-0.001498096374701279	-0.001937476581993384	1.5337618074886687	1.4831363385384093	-1.2497122655028954	1.0341340628199762	7.0108610926608685	10.233570583522647	0.8412534296335349	0.9697567389875082
ID191026	191026	7	0.9801115989685059	72.35648676902692	15.437445349681145	0.0	145.0	145	1.4744943704925992	1		24236.24825662482	24473.0	17052.0	31430.0	1.737739E7	2733.2756209074137	-0.9811455646940254	-922.8516128149603	-0.0018095538027024414	0.0021910793067638616	1.51713539870367	1.4479075893173692	-0.971507111661698	1.047812311985283	6.830242298409267	9.812667014844394	0.8913984015713639	0.9689817936614973
ID192049	192049	7	0.9831545352935791	72.43841334525148	15.337161431648006	0.0	159.0	159	1.4943692192706897	1		24273.7537212449	24479.0	17169.0	31300.0	1.7938304E7	2735.3312079734283	-0.9810398880370278	-918.3384846816948	0.0018095246522753384	5.015536866263688E-4	1.5190934667313234	1.4788654813618134	-1.2049507194288003	1.0272019232827492	7.015614218825381	10.461212245770769	0.8055853071124647	0.9498069498069492
ID192561	192561	7	0.9784383177757263	72.3114478615898	15.437021650485596	0.0	166.0	166	1.4837004601624826	1		24208.89821182945	24431.0	17853.0	29965.0	1.7599869E7	2523.334420650645	-0.9811753009087617	-1000.1123091883311	-4.301696527383341E-4	0.012716966342311089	1.506959292545195	1.4839994386667612	1.1832203433877995	1.0154716055007817	6.915798569370551	10.113238314500231	0.8497119319270466	0.9667774086378736
ID199223	199223	7	0.9728370904922485	72.22902447305614	15.234850824602718	0.0	254.0	254	1.476032706195801	1		24261.447075208915	24540.0	17529.0	30783.0	1.7419719E7	2653.9534667117296	-0.981175871191118	-952.9834670393467	0.0031579051544283632	-0.00424651782789115	1.5112615701862246	1.4598958589692692	1.5536321250275569	1.0351845036763248	6.844501676902816	9.727570341277344	0.908956162506754	0.9775967413441954
ID184887	184887	7	0.983815610408783	72.56195826253479	16.036105826635865	0.0	63.0	63	1.474494370492599	1		24404.40972222222	24464.0	17033.0	32584.0	1.7571175E7	2621.4286473550596	-0.9810489417792996	-963.8677955840617	-0.0014937254947432555	0.0075345500770197795	1.5497597105427534	1.4145969337050965	-0.6064579307662215	1.0955486143205755	6.830242298409264	9.895160312642345	0.8765976559091162	0.9670255720053839
ID180792	180792	7	0.9904934763908386	72.4650715056592	15.856934852563496	0.0	7.0	7	1.484719835384188	1		24245.337001375494	24400.0	16519.0	31864.0	1.762636E7	2718.213084454481	-0.9811261642071873	-927.3408842033961	-0.004314057774504201	-0.0069208940857581926	1.524441804714866	1.4541760951978777	-0.49768942998819266	1.0483199453965903	6.92530482169958	10.364564366034974	0.8101149597985896	0.959815546772068
ID199743	199743	7	0.9831357002258301	72.45998908970009	14.954710193961622	0.0	261.0	261	1.4826803840981624	1		24259.608516483517	24507.0	17020.0	31334.0	1.7660995E7	2763.526219461199	-0.981077375109028	-910.273866821649	-0.001400996180541939	-0.0011084163101349313	1.531278822143927	1.4592985615154188	1.5289677866454452	1.0493252460646298	6.906292317041521	9.930491203820656	0.8800621808568986	0.9738605898123324
ID197187	197187	7	0.9741038680076599	72.18320669520342	15.439684065867127	0.0	227.0	227	1.4898062491705737	1		24223.811732605733	24414.0	17600.0	30550.0	1.7756054E7	2520.320288762834	-0.9811302087666302	-999.4850328462463	-0.01251677974324821	0.00594476371796401	1.5284504290370842	1.4739075222725824	-0.8217643329244078	1.037005650585461	6.972836083344741	9.87541019582672	0.8984812780332647	0.979959919839679
ID181319	181319	7	0.9688690304756165	72.60859413810492	16.106778477378157	0.0	14.0	14	1.4533072626351768	1		24171.625178826896	24253.0	17341.0	31704.0	1.6895966E7	2512.074247038013	-0.9810556016430902	-996.5892083198282	-0.008460761699595283	0.0011574870904691428	1.5249612207055074	1.4061025367283213	-0.6538627603131439	1.0845305949406385	6.635364125664111	9.990179096832062	0.8354646453127437	0.9601100412654742
ID193095	193095	7	0.9796851277351379	72.42047364813978	15.141863538726872	0.0	173.0	173	1.4837004601624832	1		24241.418381344327	24381.0	16924.0	31170.0	1.7671994E7	2791.6024990860383	-0.9811260993609997	-902.8125938051083	0.00671513400909668	0.004074409938467406	1.5253506553958605	1.464479753066734	-1.418022063207202	1.0415648643838593	6.915798569370557	9.929562589517825	0.8814383948377046	0.9706470980653771
ID190533	190533	7	0.9843365550041199	72.54731352051871	15.162622880934629	0.0	138.0	138	1.4791045777937288	1		24147.943213296403	24416.0	16998.0	30786.0	1.7434815E7	2781.4228631743194	-0.9810834439108287	-900.5482690316687	0.0013052050021617233	-0.0018235271850425379	1.5198143348095303	1.4667480286012882	1.3694974064229288	1.0361795653878239	6.873020433889911	9.912661521382313	0.8789758545338375	0.9698189134808852
ID198724	198724	7	0.9695912599563599	72.05765677178141	15.527435459870883	0.0	247.0	247	1.4610942835268426	1		24164.13739376772	24403.0	17164.0	29726.0	1.7059881E7	2527.0532974850817	-0.9811741268052544	-996.7307317146929	0.005613508008562537	-0.01151957278705371	1.5195888607363397	1.4334810687218678	2.083458699150318	1.0600690123457635	6.706661018131859	10.35835596171745	0.7854789614675042	0.9488903833221252
ID197707	197707	7	0.9837771058082581	72.48441677407806	15.200330809408964	0.0	234.0	234	1.497403474616764	1		24262.041835357588	24516.0	17015.0	30851.0	1.7978173E7	2703.4283098735596	-0.9811236189907915	-932.9266119599016	-0.0012328022927245855	0.003572645921815221	1.5195289713658338	1.4919355422823757	1.4170008376047512	1.018495054445345	7.044132975812481	9.559729354221492	0.9686039048726173	0.9939637826961768
ID181835	181835	7	0.9583591222763062	72.9218366945528	16.535652461664004	0.0	21.0	21	1.4428591957149755	1		24198.866279069767	24248.0	18174.0	31634.0	1.664882E7	2472.0988635992203	-0.9811067219465031	-1016.6421590774684	0.003687133244583528	0.0045471216052513355	1.5162848306230694	1.393123383949661	-0.8712805436205263	1.088406704023754	6.540301602373792	10.218992491906766	0.7870303494214665	0.9568845618915162
ID191566	191566	7	0.9751517176628113	72.43999506174522	15.128864077042826	0.0	152.0	152	1.480127118239259	1		24259.22865013776	24509.0	17468.0	31142.0	1.76122E7	2674.358232534092	-0.98114164750189	-943.8769149302515	-0.006003511211518059	-0.003037925306798475	1.5004101718669864	1.4740012297572311	0.9749435055613497	1.0179164993736842	6.882526686218942	9.805645196882454	0.8995088037515551	0.9718120805369128
ID187983	187983	7	0.9802042245864868	72.58417670449094	15.362309309668149	0.0	104.0	104	1.4831905098260025	1		24273.07565337002	24506.0	17401.0	30579.0	1.7646526E7	2688.7598313921226	-0.9811660690370255	-940.5986270960092	-0.005249350320748143	0.002287872394110541	1.5111771788002628	1.4773590548089102	1.7801446834709793	1.0228909308683438	6.9110454432060315	9.670409612504605	0.9286752527115893	0.9804450438300738
ID189516	189516	7	0.985666811466217	72.50741996286871	15.44935038775716	0.0	124.0	124	1.4872652167066474	1		24275.039563437924	24378.0	17087.0	31477.0	1.7793604E7	2709.205683767327	-0.9811017380211489	-930.3366797361183	-0.001247777154607157	-0.00261664235758344	1.510937342288404	1.4926150904467692	-0.5218670124643173	1.0122752690622674	6.949070452522158	9.867863453664947	0.8967890899699189	0.9753168779186125
ID188493	188493	7	0.979201078414917	72.5289094038236	15.404315900869783	0.0	111.0	111	1.4785930423892575	1		24269.095833333355	24459.0	17236.0	30844.0	1.7473749E7	2742.528505115935	-0.9811562786426821	-921.5182822317001	-0.008934908719507861	0.0010053389516035845	1.5001285655404692	1.4733727268349932	-1.2984637411610962	1.018159585974522	6.868267307725393	10.045726565807795	0.8552524901834302	0.9711021505376346
ID185424	185424	7	0.9607754945755005	72.70916481093425	16.910015909115856	0.0	70.0	70	1.4318066736266932	1		24394.94534711962	24594.0	17880.0	31112.0	1.6515378E7	2468.3980416413915	-0.9811455410516166	-1028.570376339727	-0.014069624982058965	0.0023085883239199515	1.4964619674402164	1.4239264366631859	2.0363779690068107	1.0509405043051308	6.440485952918958	9.46938623171137	0.9025782005553273	0.9811730629978274
ID194645	194645	7	0.9787855744361877	72.12630388051757	15.368819450248058	0.0	194.0	194	1.477569440298842	1		24302.236439499364	24546.0	17794.0	30251.0	1.7473308E7	2588.893014690166	-0.9811108817252318	-975.1435229483715	0.004957835609533979	-8.149384675922838E-4	1.5071919151092055	1.4683968258425404	-0.6989437411802292	1.0264200307327722	6.858761055396365	9.943409539612627	0.871735802689979	0.9691067830758899
ID195162	195162	7	0.9722117185592651	72.24277300719778	15.175549165634491	0.0	201.0	201	1.4801271182392592	1		24198.144429160937	24377.0	17453.0	30946.0	1.7592051E7	2730.947343131538	-0.9811195228348337	-920.8898483817371	0.007374868916901089	0.001564337042013156	1.5070486362924402	1.486799238793814	1.2227330327558017	1.0136194564607484	6.882526686218943	9.584223219725391	0.9415511712883718	0.983695652173913
ID196699	196699	7	0.976416826248169	72.34017535580614	15.287169747074554	0.0	221.0	221	1.4806381236465904	1		24171.97379310342	24399.0	18106.0	30857.0	1.7524681E7	2600.353353725102	-0.9810760416617315	-963.8299788445443	-0.0057500756115516785	0.014835176746091078	1.5214672853319449	1.4726242758038557	-1.319625593191686	1.0331673260658611	6.887279812383452	9.83625787245721	0.8945359107545634	0.9797160243407708
ID190040	190040	7	0.9797813892364502	72.57358635981764	15.601541153407974	0.0	131.0	131	1.495381321804101	1		24221.673414304998	24352.0	17475.0	31667.0	1.794826E7	2714.2555997483405	-0.9810662863344538	-924.7960030548687	-0.005368710014121075	-0.0038052805808084372	1.5309128881114245	1.490613804798681	-1.1686793567106692	1.0270352274901855	7.025120471154416	9.730163525605205	0.9324452952320796	0.9866488651535379
ID201817	201817	7	0.9872592091560364	72.34630272207274	15.1759009818553	0.0	287.0	287	1.4974034746167642	1		24356.822972972997	24521.0	17078.0	31775.0	1.8024049E7	2737.9471468425386	-0.9810870507337252	-922.9408338904302	-7.742377848116642E-6	0.006941327707956728	1.5143376610256598	1.4909113710405042	-1.44942799000173	1.0157127314474814	7.0441329758124835	10.222207573144717	0.8471260144623212	0.9667318982387476
ID185949	185949	7	0.9824763536453247	73.12513334892081	16.3365895099307	0.0	77.0	77	1.4744943704925972	1		24397.383008356494	24442.0	17791.0	32376.0	1.7517321E7	2541.473169488733	-0.9810814890073798	-995.6480339013868	0.01176600054501364	-0.007349986207313563	1.5474016862223259	1.4131994430440264	-0.5580042279349813	1.0949634135782196	6.830242298409248	10.267141403310521	0.8142296022413161	0.9722598105548033
ID193634	193634	7	0.9677842259407043	72.10494888927118	15.609398950232613	0.0	180.0	180	1.4647140590210521	1		24200.56214689267	24430.0	17839.0	29546.0	1.7133998E7	2527.6852972998927	-0.9812023601005577	-999.511294438966	-0.003570630196440201	-0.0034797439430081264	1.5116739914858341	1.4464622976502879	-1.1627093061992024	1.0450835766279423	6.739932901283466	10.136959600039832	0.8242330136869881	0.9685792349726773
ID201313	201313	7	0.9815183281898499	72.39013000543032	15.119599815633952	0.0	280.0	280	1.4678096187805116	1		24313.398030942335	24589.0	17456.0	31742.0	1.7286826E7	2765.82955040827	-0.9811761785858755	-916.4092093928055	-0.0019140470633646003	-9.023512519994954E-4	1.4985474002954793	1.4521638113636353	-1.2764218574529693	1.031941016963016	6.7684516582705605	9.957589795758679	0.8578092646795269	0.9654237288135596
ID183910	183910	7	0.9584653973579407	73.00077215539028	17.052196108365635	0.0	50.0	50	1.4750073273251243	1		24430.641168289294	24541.0	17847.0	31729.0	1.7565631E7	2552.8547293939696	-0.9810201512369034	-989.2907298201674	-3.8516878053281375E-4	0.005724188909506477	1.5125787098307952	1.462043083451241	-0.9420646174599852	1.0345650733220952	6.834995424573768	9.870980588270122	0.8815105137951795	0.9735951252538928
ID186468	186468	7	0.977358341217041	72.67619211583128	16.906936186623508	0.0	84.0	84	1.4475701579181801	1		24427.260806916413	24653.0	17019.0	31315.0	1.6952519E7	2600.2946913119576	-0.981054663327676	-972.9109127878711	-0.0016517894033707728	-0.005359879109307129	1.5189159175585933	1.4113806738101862	-0.7946448351291128	1.0761915234804111	6.583079737854439	9.534560262932919	0.9099921448901233	0.975352112676056
ID195684	195684	7	0.9822805523872375	72.34973468624753	15.154669866257702	0.0	208.0	208	1.4693549530763237	1		24240.440111420623	24486.0	17045.0	30774.0	1.7404636E7	2728.6224905344593	-0.9810925007139994	-921.9405248256751	0.008651455016764563	-0.0062036845580772226	1.5057479353130443	1.4761642950675504	0.8912929876287269	1.0200408859260073	6.782711036764112	9.505339327118888	0.9433610239943212	0.9909722222222223
ID184426	184426	7	0.9850279092788696	72.63706369255961	15.991960863124556	0.0	57.0	57	1.486247587291089	1		24376.430727023333	24548.0	17861.0	31970.0	1.7770418E7	2578.3104631597726	-0.981058813494214	-979.383454971305	0.0037520920243658625	-0.0027175658485173396	1.5639751646815492	1.4343731236876711	-0.5631383102860587	1.0903544822846933	6.939564200193128	9.940584955210099	0.8825070416989597	0.9752839011356048
ID180331	180331	7	0.9453597664833069	72.59860241850701	16.090518158138448	0.0	0.0	0	1.4501807464373149	1		24198.686330935245	24384.0	18440.0	30546.0	1.6818087E7	2337.0687044106444	-0.9810501136753552	-1072.0989960788409	-0.0015916512969514336	-0.00520936327234303	1.478501819252138	1.452077656481298	-0.9269143100444542	1.0181974859628868	6.606845368677022	10.00917937059782	0.8287185537151585	0.9507523939808483
ID194152	194152	7	0.9873546361923218	72.3120611998263	15.140077612235425	0.0	187.0	187	1.4821700827978652	1		24263.35950413223	24433.0	16751.0	31696.0	1.7615199E7	2864.9636813415445	-0.981058910303457	-877.3076850819084	0.00818584469852221	-0.004072922202673862	1.5061734900775803	1.4848386621801486	-1.5102435411643742	1.014368448533059	6.901539190877005	9.883993635417708	0.8877504648257041	0.9751511081262592
ID198248	198248	7	0.9658856987953186	72.20730196083284	15.534843697176992	0.0	241.0	241	1.4750073273251256	1		24207.73435326844	24423.0	17675.0	30161.0	1.7405361E7	2533.578282040577	-0.9811551513809361	-994.9353194631125	0.0042365210610744615	0.004273554972887409	1.5225344966821674	1.4611122185263063	-1.4676350657254331	1.0420380292335194	6.834995424573781	9.755143139664781	0.9025698035304469	0.982911825017088
ID200296	200296	7	0.9858506321907043	72.42277593663557	15.174895203634339	0.0	268.0	268	1.4887903566220484	1		24298.150273224022	24529.0	17100.0	31496.0	1.7786246E7	2753.665378059356	-0.9811314470696776	-917.6575593121697	0.01048164953019676	0.00792315102152263	1.5257374832508093	1.4882927951168223	1.0916907960303386	1.0251594902944132	6.963329831015712	9.612477015040369	0.9470135699901638	0.9832214765100674
ID182382	182382	7	0.9745674133300781	73.44353289388968	17.021255761574004	0.0	29.0	29	1.434445950841003	1		24195.042647058825	24378.0	17759.0	30163.0	1.6452629E7	2356.518071717617	-0.9810857450500244	-1065.1317727600656	0.005810886157237594	-5.7569590581134666E-5	1.4612067339322286	1.4266361078916003	0.14832430629370288	1.0242322662726653	6.464251583741511	10.114516409040556	0.7940317491554199	0.9464161447459984
ID186990	186990	7	0.9352783560752869	73.1394548358732	17.15689643161703	0.0	91.0	91	1.3812499585839537	1		24318.430158730163	24512.0	17979.0	29585.0	1.5320611E7	2143.3366104739753	-0.9811648462526381	-1182.0829676314681	0.00378201770949957	0.011753029438242196	1.4972924008001154	1.2946273024703525	-0.3858966535372741	1.1565431981413075	5.993692093454456	10.252402248262962	0.716560754261685	0.9524169184290028
ID184947	184947	7	0.9870017766952515	72.42603411423543	16.380833611077943	0.0	64.0	64	1.4791045777937288	1		24412.745856353577	24593.0	16750.0	31758.0	1.7674828E7	2693.153600205189	-0.9811814297894678	-945.2532918815524	-0.006168414160205289	-8.78345389270918E-4	1.517582959967738	1.4824087497518237	-0.6255998592747394	1.023727740558603	6.873020433889911	9.65281419796274	0.9269356929513861	0.9830047586675735
ID183408	183408	7	0.9145335555076599	72.9833075263868	16.873853589889553	0.0	43.0	43	1.4444312236325398	1		24345.053623188433	24425.0	18606.0	30862.0	1.6798087E7	2371.2792279888426	-0.9811130649566633	-1066.6344503792413	-0.0021509188503964715	-0.004252452665968391	1.5198099778011351	1.3966723723104977	-0.8432961226316052	1.0881649898228691	6.5545609808673335	10.398260508174383	0.7617844179413563	0.9471153846153848
ID196209	196209	7	0.9711267352104187	72.32039720876445	15.474667290931317	0.0	215.0	215	1.4770573732447185	1		24145.66990291263	24406.0	17806.0	29569.0	1.7409028E7	2491.1051567518552	-0.9811410907724231	-1008.5375868667181	0.00637510785900706	-8.094696805509086E-4	1.510685195629527	1.469239217632376	-1.4802641212750778	1.028209142187165	6.854007929231846	9.997868010446913	0.8616674123430549	0.9769647696476963
ID182903	182903	7	0.9650894403457642	73.04750894831966	16.633841323359814	0.0	36.0	36	1.4842102352883844	1		24289.596973865177	24269.0	18107.0	32468.0	1.7658537E7	2510.728725697067	-0.9810443056115141	-1001.3812056506549	-0.013162119902150634	0.020236332234273582	1.5779083415473996	1.421736279670561	2.5229463999449475	1.1098460130123613	6.920551695535051	10.188326436588342	0.837808723977468	0.9674418604651163
ID187514	187514	7	0.9800907969474792	72.49001059470359	15.461241605936117	0.0	98.0	98	1.4852292606300532	1		24342.527397260263	24485.0	17524.0	31556.0	1.7770045E7	2711.112667969614	-0.9810806030792446	-931.2054253989443	0.003317864872868981	0.002479605653917524	1.521846242160961	1.4664808001982812	2.2128965806841845	1.0377539494244956	6.930057947864097	9.656090874137083	0.9339939037623327	0.9858012170385394
ID189051	189051	7	0.9811429977416992	72.61228418550348	15.224274763128104	0.0	118.0	118	1.4877737703945169	1		24255.159400544962	24469.0	17196.0	30642.0	1.7803287E7	2731.9159911575507	-0.9811678161200525	-925.1441279950252	0.006589574091283476	-0.006616102578521636	1.510149130202858	1.4954961612836735	-1.421390668076479	1.0097980652164342	6.953823578686678	9.880600357082862	0.895090329371136	0.9753333333333329
ID202361	202361	7	0.983866274356842	72.42172038392196	15.23997802493536	0.0	294.0	294	1.4903139357585498	1		24344.624489795933	24541.0	17406.0	31465.0	1.7893299E7	2684.8853629035066	-0.9811237567082656	-942.5742126034924	0.003140032202251366	-0.0032953830643852222	1.5194458282107521	1.4876066019122618	1.5401254170086696	1.0214029880329667	6.977589209509261	9.635943427096828	0.9443365053214038	0.9845741113346748
ID180857	180857	7	0.9864972233772278	72.471952840339	16.282220072295505	0.0	8.0	8	1.4765451286053344	1		24195.34257975031	24315.0	16678.0	32325.0	1.7444842E7	2732.78154551945	-0.9810498662934012	-916.71778995934	-0.0035406955565417306	0.005045442545026793	1.5243016267357496	1.4557529495882204	-0.6474547628603429	1.0470881251979733	6.84925480306733	9.738922693776654	0.9074680638201365	0.9782756279701292
ID192121	192121	7	0.9848199486732483	72.4075300563634	15.283473906123833	0.0	160.0	160	1.493862910864062	1		24275.906249999975	24486.0	17201.0	31352.0	1.7867067E7	2778.170183424641	-0.9810763548616018	-906.0342489295462	-0.0027050049892375144	-0.00437326094334881	1.5247718715452467	1.4799638966127842	-1.4019021035614618	1.0302763973060527	7.010861092660872	9.822390482392223	0.9131599087620288	0.971033574720211
ID192637	192637	7	0.9765946269035339	72.44465382954888	15.18562124517285	0.0	167.0	167	1.4796159363492976	1		24218.710526315786	24499.0	16961.0	30900.0	1.7485909E7	2745.1948958043167	-0.9811234114131144	-917.0815528036803	0.008761606487851735	0.003576913500211353	1.5141634966237043	1.467176046945487	1.8391585701109519	1.0320257748046258	6.877773560054424	9.814951062557641	0.897183876526161	0.9737550471063254
ID191104	191104	7	0.9722009897232056	72.29467679768412	15.459108291515538	0.0	146.0	146	1.4750073273251258	1		24225.671309192177	24416.0	17448.0	30620.0	1.7394032E7	2601.7998931511547	-0.9811368941155747	-968.6086185534331	0.0058415665275385826	0.005542545906052868	1.515156443794997	1.456961909185649	-0.9220970960541945	1.039942385756588	6.8349954245737825	9.666471108420302	0.9192045760469582	0.9769021739130436
ID200833	200833	7	0.9793577194213867	72.3888883565882	15.143610280506449	0.0	274.0	274	1.4801271182392592	1		24301.030344827574	24529.0	17086.0	31463.0	1.7618247E7	2781.643956599742	-0.9811129472944283	-907.6281509358663	-0.0016724736149839727	0.004520020927427592	1.5046048550867308	1.4895034606187005	-1.3332736878873275	1.0101385427206444	6.882526686218943	9.752884605725681	0.9092673495765663	0.9763991908294002
ID190593	190593	7	0.9810206294059753	72.48995977595479	15.136053714952396	0.0	139.0	139	1.4816596057437033	1		24133.174033149164	24341.0	17036.0	30834.0	1.7472418E7	2750.5862410643026	-0.9811106439347322	-911.4230513138841	-0.008138399659985349	-0.014871801259116678	1.5055977146378292	1.488128701027293	-1.5418647146677977	1.0117389131722794	6.89678606471249	9.96981152407287	0.8719322119869953	0.9731723675385647
ID199303	199303	7	0.9730694890022278	72.29760090738587	15.195339955028725	0.0	255.0	255	1.482680384098162	1		24273.767217630822	24521.0	17451.0	30945.0	1.7622755E7	2621.66762239025	-0.9811691311556072	-964.8572524894226	-0.011781012297628879	-0.0017574842131960662	1.5265586458799487	1.4652371078557458	1.0839024604910188	1.0418509316310873	6.906292317041517	9.878590442390722	0.8893339256496463	0.9699599465954605
ID199812	199812	7	0.9798543453216553	72.43405887317232	15.17160703093568	0.0	262.0	262	1.4811489527539563	1		24265.68638239339	24505.0	17071.0	31167.0	1.7641154E7	2728.138219360001	-0.9811391447623483	-925.3913329874621	0.001100643114515872	0.011510164235926938	1.508150212339922	1.4891166665487505	0.6359980235965701	1.0127817693661871	6.892032938547972	9.509856247863663	0.9576554930955704	0.991114149008886
ID191626	191626	7	0.9775846600532532	72.49287722962872	15.061690112451618	0.0	153.0	153	1.489298389517443	1		24272.13387978143	24508.0	17169.0	31159.0	1.7767202E7	2744.5405598978596	-0.981115352713742	-918.9237900763209	0.002192332846631777	4.619788274363759E-4	1.512560053554035	1.4850136209838067	1.1510594135562224	1.0185496160984564	6.9680829571802265	9.927349896647186	0.8884981300459464	0.980602006688963
ID198794	198794	7	0.9854294061660767	72.36379965314393	15.228947310821189	0.0	248.0	248	1.491835958898119	1		24203.08991825614	24359.0	17252.0	31512.0	1.7765068E7	2743.9497766220143	-0.9811697640062328	-919.2064123896394	-0.004669101946441812	3.92613711785677E-5	1.5127646836323048	1.4905244876023058	1.3727533488303332	1.0149210537733433	6.991848588002804	9.837003475036315	0.9079798887947569	0.9767596281540506
ID197775	197775	7	0.9918375611305237	72.37232454925451	15.310094033663216	0.0	235.0	235	1.5024469495721968	1		24292.209115281476	24441.0	16887.0	32193.0	1.8121988E7	2806.311713392183	-0.9810775715253295	-897.6097736599767	-0.014281407856112404	0.011747873678743288	1.5528477619513739	1.4818581842861973	-1.1793221049297	1.0479057837099113	7.091664237457638	10.108734349560619	0.8720963359027197	0.9726205997392442
ID181389	181389	7	0.9711920022964478	72.66531081209817	16.382520932597625	0.0	15.0	15	1.448614957879475	1		24176.935064935056	24360.0	17141.0	31005.0	1.6754616E7	2592.0924426660545	-0.9811411511846141	-970.5034112823485	0.0026394297776046734	0.006913528476135746	1.5068938157093315	1.4264759715044035	-0.1655842491519861	1.0563751831866588	6.592585990183469	10.090652666759492	0.8136303726109033	0.9513031550068586
ID197265	197265	7	0.9759089350700378	72.38367975307715	15.05840374338873	0.0	228.0	228	1.4667784914184228	1		24193.077247191013	24455.0	17378.0	30291.0	1.7225471E7	2654.6830315960315	-0.9811170641161586	-947.0212947194997	-0.0026050312160727607	0.011857845314832628	1.4976708991363834	1.4566277771857508	1.19694709345565	1.028176808511732	6.758945405941531	9.880592105420034	0.8700072278373289	0.9840830449826986
ID181914	181914	7	0.9464194178581238	73.07382666358883	16.69982474708265	0.0	22.0	22	1.4569463850695596	1		24211.5171919771	24229.0	18555.0	31633.0	1.6899639E7	2418.1207977836593	-0.9811413001112351	-1041.8227006251957	-0.004420137522621495	0.005610590036355853	1.5560347229355367	1.3770448346865467	-0.7443069752910829	1.1299811623706013	6.668636008815713	9.97081173562964	0.8429190030424001	0.9603011635865846
ID188568	188568	7	0.9793007373809814	72.55827628265912	15.363745060776395	0.0	112.0	112	1.4892983895174428	1		24280.756164383558	24527.0	17284.0	30956.0	1.7724952E7	2720.953601750112	-0.9810996189923168	-926.4321438899285	-9.642115586120231E-4	0.009175663532496487	1.5189513852008407	1.4743494199965226	2.1540536026479074	1.0302519637471172	6.968082957180223	10.154189310175653	0.8492443468460228	0.9606815203145477
ID194713	194713	7	0.9736366868019104	72.11937432563292	15.317368750513264	0.0	195.0	195	1.4791045777937295	1		24294.0994475138	24557.0	17923.0	30707.0	1.7588928E7	2609.797922480259	-0.9811805597248769	-970.6578068119736	0.001500459545230108	0.007848148836173591	1.5195296177049238	1.4624176334153478	-0.9822980384701685	1.0390531288631935	6.873020433889915	9.793968032124157	0.9004096375950109	0.9803389830508479
ID189598	189598	7	0.9776936769485474	72.5071267936037	15.414419246496127	0.0	125.0	125	1.4791045777937286	1		24250.05540166206	24415.0	16732.0	31047.0	1.750854E7	2737.102217987378	-0.9810925582691903	-919.4517105310316	0.0052818592421852075	-0.010692029644268804	1.5211631824197425	1.4556598303827317	-1.073513426911923	1.044999079228413	6.873020433889908	10.05665866315516	0.8539846794138458	0.9614361702127657
ID193182	193182	7	0.9750385284423828	72.27035795221781	15.399630264833108	0.0	174.0	174	1.4775694402988417	1		24236.711325966837	24451.0	17118.0	29920.0	1.7547379E7	2592.1609884677964	-0.9810217690708681	-966.6397123651095	-0.004801784496143595	-0.007607799252862113	1.512208441247522	1.4626392481543045	-1.001941629285163	1.0338902385914837	6.8587610553963625	9.70922802757281	0.9142945593845744	0.9796334012219955
ID188060	188060	7	0.9756831526756287	72.59576128696057	15.415116457435037	0.0	105.0	105	1.4872652167066476	1		24318.07250341999	24503.0	17732.0	30844.0	1.7776511E7	2710.054152812159	-0.9811471615096249	-933.9821587517658	-0.0017730832571320834	0.004916837546678721	1.5250167273876194	1.4670666454253487	-0.5179430029935881	1.0395006471880281	6.94907045252216	9.665689169161052	0.9346971725447645	0.9845117845117848
ID185501	185501	7	0.9784030914306641	72.83484730795107	15.305614548421921	0.0	71.0	71	1.4391844528482636	1		24351.756598240474	24564.0	17318.0	30646.0	1.6607898E7	2466.6786671520135	-0.9811529547010298	-1027.8770127429561	-0.0063755005948509975	0.003176617442415724	1.5060036550268165	1.405971459974171	-0.493199422037912	1.0711480978813632	6.5070297192221815	9.556815233345748	0.8952952389275708	0.9681753889674678
ID195233	195233	7	0.9771138429641724	72.15878294413254	15.426467110127552	0.0	202.0	202	1.4821700827978654	1		24161.758241758245	24386.0	17312.0	30759.0	1.758976E7	2616.4453009759964	-0.9811429708600236	-960.9612931687082	-0.003669759058170054	0.004107770313671555	1.516585656113954	1.4666011253209776	-1.1368046119289956	1.034081884931076	6.901539190877007	9.772222484225344	0.9081741383188103	0.9830737982396752
ID201888	201888	7	0.9844244718551636	72.22523456578631	15.228585996828905	0.0	288.0	288	1.4872652167066482	1		24361.355191256833	24591.0	17300.0	31029.0	1.7832512E7	2766.2753590412303	-0.9811109257518955	-914.8364705311507	0.0032966666377141256	0.003644813508877339	1.505773600371657	1.49112681084899	-0.0795451492763109	1.0098226317279668	6.949070452522167	9.872702147576103	0.895910257714327	0.9766199064796262
ID190116	190116	7	0.9858394265174866	72.63324077171531	15.362142784734933	0.0	132.0	132	1.4872652167066476	1		24216.19067215363	24390.0	16763.0	31279.0	1.7653603E7	2816.0994384761007	-0.9811282548756406	-894.1318341899157	-0.0010483568314065132	0.004381324485408977	1.5150008721575343	1.476717606627104	1.1800407673653313	1.0259245676753805	6.94907045252216	9.925637672276896	0.8863795824906742	0.9682119205298014
ID186537	186537	7	0.982465386390686	73.92295325526776	17.28599330696138	0.0	85.0	85	1.43550030302367	1		24435.3607038123	24567.0	17307.0	31025.0	1.6664916E7	2512.105339220565	-0.9810901803882308	-1009.3282906588967	0.03149637574348191	0.01141109062802669	1.4975414413562027	1.4301210261623505	-0.4646051675086554	1.0471431535936306	6.473757836070577	9.451373432635707	0.9107023724733517	0.9798561151079137
ID180398	180398	7	0.9744667410850525	72.59752762981478	16.451276997437255	0.0	1.0	1	1.455907563985562	1		24232.8065902579	24467.0	17250.0	31446.0	1.6914499E7	2606.1945032821054	-0.9810759584172708	-964.0856683885788	0.010510980440059587	0.011921003545395228	1.5277065940777101	1.4217661657608134	-0.16595318683846422	1.0745132574316159	6.659129756486696	9.807584646146706	0.8699678658220036	0.9648760330578515
ID186030	186030	7	0.9464860558509827	72.73454128408173	15.791564884106942	0.0	78.0	78	1.4501807464373144	1		24359.66618705034	24514.0	19326.0	30822.0	1.6929968E7	2313.600130264505	-0.9811405864817037	-1095.5093448621267	0.002141180048389319	0.0073338802124809305	1.5031617116973761	1.4190907828333255	-1.0661636927162905	1.0592428122859037	6.6068453686770185	9.987671227547033	0.8322916367144036	0.9592822636300894
ID182447	182447	7	0.9083019495010376	74.26171032593957	17.111077364924594	0.0	30.0	30	1.4035252392010613	1		24164.89923664121	24295.0	19010.0	29913.0	1.5828009E7	2029.532516994404	-0.9811092882806202	-1236.7674223223157	0.0023571810236146865	-0.017596214539635856	1.4861407378250375	1.343349388390888	-1.135324509560704	1.1062950194998713	6.188570266199633	9.726520569628988	0.822025275273069	0.9601769911504427
ID193711	193711	7	0.9712157845497131	72.19313084913523	15.586888459702012	0.0	181.0	181	1.486756489065048	1		24228.52804377566	24418.0	17008.0	30685.0	1.7711054E7	2605.63090936846	-0.9811230981185604	-966.5780093380013	-7.027566150904763E-4	0.0011624676154702738	1.530249061251054	1.4550322847516648	-0.9835844457950808	1.0516942320027123	6.9443173263576465	9.664109123596056	0.9343632996644836	0.9811954331766288
ID201390	201390	7	0.9825980067253113	72.3469606469903	15.12096702047201	0.0	281.0	281	1.4847198353841888	1		24327.25034387895	24508.0	17453.0	31861.0	1.7685911E7	2691.447302962581	-0.9811344715456148	-940.1490221160507	0.01043146672365005	-0.010405123976674332	1.5066755122886157	1.487783716227169	1.5533323842930447	1.0126979451753606	6.925304821699588	9.779037348625828	0.9100317576764579	0.9758874748827868
ID196787	196787	7	0.9749208092689514	72.38309058437973	15.282316622776275	0.0	222.0	222	1.4780813299522717	1		24164.153952843266	24397.0	17572.0	30697.0	1.7422355E7	2661.923543728195	-0.9811641605911654	-945.7202956908119	-0.00861509513583726	0.005754110805803053	1.5016986969894917	1.4599543518318872	-1.5027108622863243	1.02859291121344	6.863514181560879	9.934677732572046	0.8738740276173983	0.9763353617308996
ID184499	184499	7	0.9888125061988831	72.49308700540297	15.974271054070307	0.0	58.0	58	1.4760327061958007	1		24367.968144044276	24578.0	16246.0	31161.0	1.7593673E7	2652.6349588774333	-0.9810130572317691	-949.2739685123938	-4.7283270152154714E-4	0.003962431342817545	1.533189143768239	1.4510537642978951	-0.46462163341895035	1.0566039532725968	6.844501676902813	10.111597535918417	0.8412249547644932	0.9657947686116705
ID183984	183984	7	0.9546179175376892	72.72872495644526	16.60500471459915	0.0	51.0	51	1.4548680011511297	1		24375.958512160243	24569.0	18403.0	30430.0	1.7038795E7	2322.7588439770125	-0.9810930454724129	-1089.1211526240702	0.009608814721132099	2.9468432311524856E-4	1.499265315873934	1.4388246389962125	1.2164641496103081	1.0420069793354996	6.649623504157658	9.630929029549542	0.9008874886210783	0.9803784162578831
ID195760	195760	7	0.9682198166847229	72.28491108953973	15.253895025026969	0.0	209.0	209	1.471926904901241	1		24193.25244072526	24435.0	17887.0	30803.0	1.7346562E7	2585.989820356829	-0.9811104497102341	-971.8376598219056	-0.004580048508839596	0.002682630846852774	1.5157062371025063	1.4465389902687973	1.3968270875097997	1.0478156809453552	6.806476667586691	9.762135923633602	0.8975166697452173	0.9808219178082191
ID194228	194228	7	0.9842578172683716	72.28893680978382	15.372176209283834	0.0	188.0	188	1.4796159363492978	1		24260.262068965516	24510.0	17484.0	30930.0	1.758869E7	2674.4047667919235	-0.9811153340372947	-942.5602099069188	-0.005393601312914158	0.0018446679943325594	1.5116266206611644	1.472070448680434	-1.2436874942073197	1.0268711134145712	6.877773560054425	9.537761402366467	0.9500901804672433	0.9856948228882833
ID183482	183482	7	0.961635410785675	73.2314487340846	16.931981530992427	0.0	44.0	44	1.4739812351471486	1		24350.998607242345	24415.0	17971.0	32263.0	1.7484017E7	2511.6822322860266	-0.9810169880461863	-1002.059442823353	0.004050738396791235	0.005554707761399882	1.5753053765338467	1.403878130191178	-0.623242891429768	1.1221097776623417	6.825489172244724	10.302134882918638	0.808144799812664	0.9560585885486017
ID196286	196286	7	0.9656994342803955	72.17148369936281	15.638302198977962	0.0	216.0	216	1.461611943165237	1		24151.45170454547	24366.0	17328.0	30216.0	1.7002622E7	2505.062587940514	-0.9811842381203204	-1005.5030910532926	-0.0090604179536645	-0.007313230538251471	1.4940125753914373	1.4604894682226413	-0.9103514841188189	1.0229533371504502	6.71141414429637	9.96310955123349	0.8496383198463123	0.9731219848380426
ID185023	185023	7	0.9631871581077576	72.8552026882819	16.142906627830712	0.0	65.0	65	1.448614957879475	1		24416.99565846599	24525.0	18412.0	32223.0	1.6872144E7	2462.175819016432	-0.9811089882712798	-1030.066342124769	0.0014267219748033341	-0.013495894886913792	1.5107044326966403	1.4118140746182943	-0.3483291409011171	1.0700448875359756	6.592585990183469	10.035073391432839	0.8226679178264931	0.9598615916955017
ID187583	187583	7	0.973920464515686	72.50800334972666	15.500052037068912	0.0	99.0	99	1.4791045777937286	1		24318.93499308435	24481.0	17578.0	30988.0	1.758259E7	2663.059227926958	-0.9811068836138076	-948.4325377704728	9.53938201949844E-4	0.003625815673775561	1.5015042877421076	1.4701918238548668	0.9567983289513192	1.0212982165858733	6.8730204338899075	9.848969153015057	0.890381124441311	0.9796747967479676
ID198333	198333	7	0.975281298160553	72.32824263092834	15.293788130395209	0.0	242.0	242	1.4801271182392592	1		24194.912742382294	24419.0	17779.0	30808.0	1.7468727E7	2633.153644551571	-0.9811649467044982	-957.3109480010368	-0.002444437290895392	-0.007264447370298215	1.5066656466581665	1.4641603941991053	-1.3174347195409124	1.0290304618452075	6.882526686218943	9.990615061671457	0.8665094754239007	0.9614873837981407
ID192706	192706	7	0.9824827909469604	72.49310829053756	15.074104032559706	0.0	168.0	168	1.4765451286053344	1		24208.032078103213	24429.0	16983.0	31167.0	1.7357159E7	2794.5814635168767	-0.9811346195113568	-901.0227137367697	-0.0010383403262809998	0.009991524400881899	1.5085211754436558	1.4692493888434264	1.2692042719526138	1.0267291495224944	6.849254803067329	9.54432695224309	0.944849354252663	0.9822767552828899
ID182976	182976	7	0.9774713516235352	72.72029975433436	16.56131220381545	0.0	37.0	37	1.4402353361229008	1		24286.53440702776	24379.0	16684.0	31345.0	1.6587703E7	2504.3648125390255	-0.9811895370932129	-1011.6991261621607	-0.0018946048108505723	-0.0059129339030935596	1.496620452718569	1.4180307622561308	2.4891091500520792	1.0554217105540076	6.516535971551215	9.49791482424893	0.9077580726949717	0.9723404255319149
ID187072	187072	7	0.9731723070144653	73.3330756120021	17.007212599708296	0.0	92.0	92	1.41158690940411	1		24379.48097412477	24500.0	17861.0	30730.0	1.6017319E7	2397.092773603572	-0.9810454783022812	-1052.8001038020807	0.0026038229851698524	0.008226067879934107	1.4424768455054662	1.3759904497817452	2.2657815474345795	1.0483189369041528	6.259867158667331	10.947626542049408	0.6563493106322137	0.9294283697953423
ID202433	202433	7	0.9778648614883423	72.52209392493994	15.165780546332668	0.0	295.0	295	1.4882821503069779	1		24360.52049180325	24551.0	16829.0	31451.0	1.7831901E7	2749.3740605115377	-0.9811194922158805	-920.8543877373871	-0.0026631316519775783	0.014900934235845167	1.5196502578420126	1.4924387760958258	-0.9830997766902322	1.0182328965060605	6.958576704851196	9.855472230733408	0.9002754465997233	0.9818913480885308
ID192193	192193	7	0.9696463942527771	72.39747846811935	15.41574223177616	0.0	161.0	161	1.4543479410804838	1		24200.08177905312	24481.0	17332.0	29859.0	1.6867457E7	2552.295963322931	-0.9812440781822592	-992.0976723243109	-1.5034850611713121E-4	7.981138277778177E-4	1.4778998729257673	1.452318019619021	0.38780384997186773	1.0176144983131565	6.6448703779931515	9.918758866797154	0.8487537632684977	0.9608247422680417
ID180938	180938	7	0.9857662320137024	72.45127960783078	16.298392632351025	0.0	9.0	9	1.4796159363492973	1		24212.819310344774	24363.0	16863.0	31923.0	1.7554294E7	2735.338744798871	-0.9810752745030359	-917.7766018822904	-0.0013415753864944751	-0.002512544897601052	1.5185200891481474	1.467378532230032	-0.4004688777556361	1.034852327327151	6.877773560054422	9.893285369010904	0.8830324521843498	0.9711409395973151
ID189130	189130	7	0.9707862734794617	72.5504979411089	15.355333801932478	0.0	119.0	119	1.463680750914296	1		24225.859971711485	24485.0	18014.0	29529.0	1.7127683E7	2556.428577058125	-0.9811166509796728	-984.7299812919489	3.304003028127545E-4	0.008901590382724752	1.4950316174441338	1.453426981950517	1.0144690348823495	1.028625198245448	6.730426648954433	10.357110862093625	0.7884519100935112	0.9645776566757494
ID200392	200392	7	0.977952778339386	72.35409632894074	15.250335890204532	0.0	269.0	269	1.4821700827978652	1		24292.302197802208	24490.0	17355.0	31547.0	1.7684796E7	2770.293950883285	-0.9810532461925365	-908.0935359477833	0.003868744537217639	-0.0021106526679853595	1.5137120575682628	1.4718557999386543	1.8505050148787283	1.0284377434469822	6.901539190877006	9.901967986715478	0.8845304471152973	0.9654255319148936
ID190671	190671	7	0.9769428372383118	72.41480844887175	15.288257850307827	0.0	140.0	140	1.4667784914184228	1		24110.582278481023	24334.0	17675.0	29832.0	1.7142624E7	2554.297457210271	-0.9811828962833985	-984.3814336391574	0.0013134633906823226	0.001043141664418151	1.4951141775897918	1.448143267436854	1.4931108174276468	1.0324352646655426	6.758945405941532	10.588128503474012	0.7576181939263242	0.9524447421299398
ID200908	200908	7	0.9805648326873779	72.28410236625241	15.161635271595967	0.0	275.0	275	1.4765451286053348	1		24269.787500000013	24482.0	17473.0	30918.0	1.7474247E7	2733.624764657076	-0.9811595058906911	-924.7075354214165	-0.0025025665482478502	0.001113078840987252	1.4971226753877407	1.4715062419010916	0.9406159842652186	1.0174083077306926	6.849254803067333	9.52160995593768	0.9493632430473807	0.9876627827278954
ID181458	181458	7	0.9430763721466064	72.66123342793199	16.5252585745631	0.0	16.0	16	1.4418102248778717	1		24146.515988372103	24286.0	18113.0	30758.0	1.6612803E7	2429.2713356995396	-0.9811191331522913	-1033.0188881788874	-0.00441305047151235	0.009246503918126044	1.4792732136002509	1.4131166913482343	-0.8972436686505091	1.0468160362530978	6.530795350044767	9.864329272413151	0.8434140231958654	0.963534361851332
ID197331	197331	7	0.9827244281768799	72.26458304706703	15.251222738734356	0.0	229.0	229	1.4857385112058383	1		24205.377931034494	24400.0	17386.0	30873.0	1.7548899E7	2687.348111716351	-0.9811834314981457	-939.3505982411365	0.00883741327837196	0.0040843144645695715	1.5156295495399232	1.4801371087540853	1.380723601351638	1.0239791574550239	6.934811074028619	9.70606691374474	0.9250345118452802	0.9831536388140163
ID198864	198864	7	0.9727146625518799	72.22235925291828	15.421229914793617	0.0	249.0	249	1.4958871162788405	1		24257.939271255065	24384.0	17701.0	31725.0	1.7975133E7	2640.2382653197024	-0.9811199182607764	-954.9024366687092	0.007002879544510655	0.006710126029824556	1.5280312005923926	1.488850466822068	-1.1353891235300975	1.0263160973136245	7.029873597318936	10.054718433302257	0.8738110923266467	0.9654046997389037
ID199888	199888	7	0.9844866394996643	72.36022640556254	15.129716977699385	0.0	263.0	263	1.480127118239259	1		24262.02777777779	24462.0	17415.0	31532.0	1.746866E7	2706.1737959654447	-0.981171862460586	-934.4135551207376	-0.007871178627698757	-0.0031281865446888893	1.5078209362037682	1.4803611720689767	-1.3682445870716586	1.0185493679872821	6.882526686218942	9.68868793062674	0.9213567729447243	0.9744279946164199
ID191700	191700	7	0.9816160798072815	72.34779263697835	15.324544008176	0.0	154.0	154	1.4739812351471517	1		24230.19804741979	24471.0	17255.0	30628.0	1.7373052E7	2647.4296926419433	-0.9812785316915889	-959.4335798062473	0.0035256175608516455	0.010819703287082516	1.5029808119652586	1.4817752527900179	-0.9273671409365113	1.0143109146514042	6.825489172244754	9.587272187102773	0.9331544497277576	0.9862637362637362
ID191189	191189	7	0.9707149267196655	72.187658019943	15.59092955049245	0.0	147.0	147	1.4852292606300537	1		24258.850480109737	24451.0	17394.0	30477.0	1.7684702E7	2613.282678043144	-0.9810978131205852	-963.6383574850363	-0.011269435516850402	1.9434669169779285E-4	1.5171032030412959	1.474181426561811	-0.8795873652946499	1.0291156676553646	6.930057947864102	10.096832307716353	0.8542331940766701	0.9700598802395206
ID199388	199388	7	0.9824404120445251	72.27436009756268	15.247970941822652	0.0	256.0	256	1.479615936349298	1		24264.317174515207	24500.0	17705.0	30345.0	1.7518837E7	2573.4247779734515	-0.9811563847039158	-981.8849350868443	-0.0026674828009766046	-0.0010995889661642544	1.4992741990030987	1.477270247821342	1.0867161350775445	1.0148950073381684	6.877773560054427	9.780093154035802	0.9035907043212443	0.9757248819959542
ID181987	181987	7	0.8562378287315369	73.31088330281382	16.16925546640386	0.0	23.0	23	1.3975837933882527	1		24227.390965732084	24294.0	19066.0	30787.0	1.5553985E7	2265.095349099255	-0.980987107105851	-1103.7361143627525	0.03342703966633775	-1.3716022708257835E-4	1.4154426379015979	1.331871723794373	1.9342602178273571	1.062746969257024	6.136285878389922	12.747252544395646	0.47455031764746763	0.9254480286738354
ID194787	194787	7	0.9659760594367981	72.10478509406636	15.526702834985894	0.0	196.0	196	1.4796159363492982	1		24243.926896551737	24442.0	17313.0	30012.0	1.7576847E7	2528.322397401288	-0.9811273241149832	-996.9936653085853	2.477753614868598E-4	0.006122498875917181	1.4985967047566633	1.4757710683795506	-1.0208047522301267	1.0154669222524981	6.87777356005443	9.921119038651236	0.8780847125875284	0.9731002017484871
ID197856	197856	7	0.9895021319389343	72.41568155829526	15.193686027330715	0.0	236.0	236	1.4968981925120737	1		24249.432432432408	24423.0	16793.0	31388.0	1.794458E7	2772.7803971368608	-0.9811161369604794	-908.7526196081978	0.004351752937474926	0.001274544108097976	1.5159777597762356	1.4919476755038532	1.487836900395958	1.0161065194623982	7.039379849647965	9.941473063275094	0.8950407001997126	0.9749835418038181
ID188134	188134	7	0.9767296314239502	72.58772927767123	15.45361759554745	0.0	106.0	106	1.482170082797865	1		24297.558620689655	24478.0	17672.0	31155.0	1.761573E7	2692.0577079077034	-0.9811459867265375	-939.3730408437075	-0.003080795943261405	0.005793060705619294	1.5087191366902557	1.4846280096002644	-1.2938673281278896	1.0162270460574685	6.901539190877003	9.607685505256814	0.9395464703844238	0.9891008174386923
ID190187	190187	7	0.9859101176261902	72.73287281204718	15.3059025976157	0.0	133.0	133	1.482680384098162	1		24235.712517193944	24416.0	16536.0	31454.0	1.7619363E7	2874.0867057982805	-0.9811329583521385	-877.0209722633075	0.0035611860880153203	2.2303686378197647E-4	1.5245688730865306	1.4594230496279283	-1.1411177882796941	1.0446380667176736	6.906292317041516	9.935694246117919	0.8791406948104926	0.9699599465954603
ID185577	185577	7	0.9856747388839722	73.04622243912117	17.32937277653356	0.0	72.0	72	1.4750073273251245	1		24425.553072625687	24689.0	16686.0	30225.0	1.7488696E7	2518.9951112707495	-0.9811509125454075	-1009.4680083318043	-7.03947974705662E-4	0.010778216607890141	1.5248558630830318	1.4543400487984528	1.7750589865284105	1.0484864694077825	6.83499542457377	9.99174717243507	0.8603303020890709	0.968350168350168
ID188649	188649	7	0.9793716669082642	72.42873843655421	15.598186515682668	0.0	113.0	113	1.4903139357585493	1		24247.950819672104	24442.0	17326.0	30751.0	1.77495E7	2635.277586758991	-0.9810725007320482	-953.8641673413628	-0.006538637074184281	6.357503841972943E-4	1.5503827910959902	1.4643514074532145	-0.9011783210513252	1.0587505042880387	6.977589209509258	9.75819825250977	0.9208226372127412	0.9806279225116897
ID201960	201960	7	0.981010913848877	72.39028305037176	15.052151026449975	0.0	289.0	289	1.4903139357585495	1		24335.946938775523	24529.0	17128.0	31768.0	1.7886921E7	2749.193862753377	-0.9811230860022034	-920.1642949829803	-0.002027904952856607	0.005006266232662552	1.5364321483065346	1.476336728000753	1.9047854064707317	1.0407057679769047	6.977589209509259	10.043125489726428	0.8693156200459391	0.9702577660277599
ID193263	193263	7	0.9836328625679016	72.29034566112267	15.416309180164616	0.0	175.0	175	1.4760327061958007	1		24292.563888888886	24489.0	17129.0	31581.0	1.7490646E7	2791.853263342278	-0.9811503167085526	-905.8207216536548	-0.0033274984232108907	-0.0014564883942543069	1.5100487293298588	1.4623069845662109	-1.0937943795073795	1.0326482368391412	6.844501676902815	10.424496242255113	0.7914829139321288	0.9511228533685607
ID189676	189676	7	0.9770513772964478	72.46543727251176	15.561589696583175	0.0	126.0	126	1.4662626558155456	1		24227.604781997194	24390.0	17602.0	31112.0	1.7225827E7	2622.3020764592407	-0.981120175866023	-960.2449227008995	-0.0023144181223549113	-6.794487887169578E-4	1.4937804008765354	1.4480927931150376	-1.346626033674983	1.0315501934535685	6.7541922797770075	9.815343858905948	0.8809925717268083	0.970628415300546
ID195312	195312	7	0.9805272817611694	72.19228157082709	15.244820049308625	0.0	203.0	203	1.4708986638362476	1		24207.652719665253	24424.0	17517.0	30951.0	1.7356887E7	2745.7732078808313	-0.9810770862911256	-914.1829909746657	-0.0026570267154863046	-0.006466674343874668	1.500853409250505	1.4626844063564028	-1.4662883019530097	1.026095173181741	6.796970415257661	9.693460820948092	0.9090076224562287	0.9714673913043482
ID186609	186609	7	0.9909799695014954	72.52738324263743	16.391459271343177	0.0	86.0	86	1.436027188819729	1		24362.443298969098	24682.0	16568.0	29873.0	1.6542099E7	2440.5165483889245	-0.9813335987525355	-1049.6032131670822	-7.885214294246198E-4	0.009154295701039653	1.4906930128099374	1.415529493792355	0.7068317119988703	1.0530992249523612	6.478510962235095	9.609049711920555	0.8817067825254079	0.9714896650035637
ID180470	180470	7	0.9858319163322449	72.45440741123004	16.248007569181524	0.0	2.0	2	1.4729544281711615	1		24190.015299026374	24342.0	16955.0	31837.0	1.7392621E7	2745.940455878603	-0.981113291834886	-915.2461545594473	0.009145871356940446	-0.008032919251472759	1.5149486890437251	1.4536542320882229	-0.22382329827855937	1.0421657747781263	6.815982919915717	9.810197487806711	0.8899853485571325	0.9669588671611595
ID182519	182519	7	0.9779077172279358	72.46481327336163	16.578683103913747	0.0	31.0	31	1.4249216746937934	1		24167.623880597006	24559.0	16293.0	28939.0	1.6192308E7	2402.4953368061	-0.9811947876038284	-1049.7318761716176	0.004369471351777093	0.005980309566612633	1.4666954755306738	1.4053001183133949	0.6595616211834638	1.0436884309744199	6.378695312780263	9.426399426104505	0.9020903676381113	0.978847556528082
ID184055	184055	7	0.995413601398468	72.54120356866748	16.134024995689984	0.0	52.0	52	1.455907563985562	1		24378.512857142858	24642.0	16778.0	29864.0	1.7064959E7	2401.8057622797064	-0.9811109858489595	-1054.406729735847	0.003306087279382563	0.002897364902191937	1.4972268812451381	1.4330651892824071	0.9586856595484197	1.044772347024115	6.659129756486694	9.559079741980776	0.9157884722451861	0.9810924369747895
ID194295	194295	7	0.9747275114059448	72.18396951669314	15.537307029724433	0.0	189.0	189	1.4678096187805116	1		24258.8216292135	24526.0	17270.0	30349.0	1.7272281E7	2600.9419083506077	-0.9811416388943094	-970.5028257184035	0.004543057838668937	0.004507430192208538	1.5070313465810197	1.4563472577353893	-1.2521638854715162	1.0348022002145585	6.7684516582705605	9.78565116201742	0.8882183382846126	0.9733424470266573
ID201465	201465	7	0.9820144176483154	72.31678047857122	15.06729851698612	0.0	282.0	282	1.4847198353841888	1		24314.286896551694	24507.0	17118.0	31754.0	1.7627858E7	2749.37288990461	-0.9811194624129816	-919.1056197402181	0.014550903098224977	0.007977526108295099	1.51326493213872	1.472029867382957	1.3208454731119612	1.0280123832195556	6.925304821699588	9.895650102628034	0.8887100600208403	0.978509066487576
ID193785	193785	7	0.9791787266731262	72.34282092370579	15.319398791072107	0.0	182.0	182	1.4688400222902016	1		24181.9299719888	24436.0	17725.0	30175.0	1.7265898E7	2613.193387586098	-0.9811544228109822	-963.5568138308055	-0.0031155501138393463	-0.004902909772955364	1.50604780752772	1.4610496726146374	1.9294786487718039	1.0307984976530988	6.777957910599593	9.517164967370727	0.9403586787235396	0.9889042995839116
ID195842	195842	7	0.9812405705451965	72.46463583137104	15.036222950027122	0.0	210.0	210	1.4918359588981192	1		24226.506793478246	24448.0	17098.0	31305.0	1.7830709E7	2728.8108296786486	-0.9810961849179352	-921.5300258636754	-0.010167460689824468	-0.0052044952914531515	1.5217922662269443	1.4762481034399886	1.240670351647219	1.030851293004765	6.9918485880028065	10.277354088932352	0.8318389263407253	0.9735274652547985
ID196866	196866	7	0.9842591881752014	72.31244133749769	15.163570070833567	0.0	223.0	223	1.478081329952272	1		24147.721220527048	24425.0	17090.0	30706.0	1.7410507E7	2707.087611705956	-0.9811181724207174	-927.002979358293	0.005302485345311629	-0.001928176487904538	1.4934352871342538	1.4793156074886415	1.0762080931056064	1.0095447378329108	6.8635141815608804	10.145992009701693	0.8378521095549761	0.9607451763140384
ID186112	186112	7	0.9816858768463135	72.50048277759588	16.458632885138535	0.0	79.0	79	1.4693549530763232	1		24391.53286713289	24598.0	17077.0	32427.0	1.7439946E7	2700.3423924353046	-0.9810186503972077	-933.6851060112608	0.006215485439306863	0.009079034870308976	1.5268678501863804	1.4377548219663243	-0.7266812717431617	1.06198068464704	6.782711036764107	10.046769957364859	0.8444234060790564	0.9707482993197277
ID184577	184577	7	0.972504734992981	72.97738929687424	17.03564315829506	0.0	59.0	59	1.4553878753864635	1		24370.670014347164	24500.0	17503.0	31923.0	1.6986357E7	2533.132122634572	-0.9811185959916718	-999.8315686528506	-0.007374726757359503	-0.007478775369543198	1.4966857552306834	1.4267526045489702	-0.7410910501286258	1.0490156110167541	6.654376630322164	9.834006062672891	0.8646817611533008	0.9708737864077663
ID183559	183559	7	0.9299649000167847	73.0316928012895	16.77263718978305	0.0	45.0	45	1.4585032293802405	1		24374.457507082137	24458.0	18222.0	31371.0	1.7208367E7	2397.5665036295745	-0.9811142505044544	-1056.281444652138	-0.013270864696531732	0.015569150204498092	1.5424729596501896	1.4137669972067224	-0.5620252204718567	1.0910376057000626	6.6828953873092605	9.640885604065383	0.9035260272139756	0.9797909407665505
ID198406	198406	7	0.9826842546463013	72.3749231320465	15.230308793010575	0.0	243.0	243	1.4852292606300537	1		24208.62362637363	24402.0	17227.0	31417.0	1.7623878E7	2742.2700084056037	-0.9811005270229555	-916.5447950455471	-0.013162920731462954	-0.003149499124813649	1.5331206616148323	1.461369339131376	-1.4983381793895554	1.0490986915916167	6.930057947864102	10.355207475167166	0.8121366703591005	0.9700598802395212
ID192776	192776	7	0.9860350489616394	72.4575345609801	15.095049794349206	0.0	169.0	169	1.4862475872910896	1		24255.121751026025	24420.0	16732.0	31081.0	1.7730494E7	2838.011392372937	-0.9810921429242888	-886.9248169304593	0.002975672116612379	-0.0011301295342598776	1.510065313173942	1.4739315326171731	-1.4929762469159784	1.024515236805205	6.939564200193136	10.220966013965835	0.8347533555909132	0.957377049180328
ID187663	187663	7	0.987326443195343	72.51299964891626	15.519774472991802	0.0	100.0	100	1.4872652167066478	1		24327.626027397266	24490.0	17121.0	31397.0	1.7759167E7	2690.772040526955	-0.9811110369913297	-939.210340937797	-4.915462115645152E-4	-0.0023738020891951703	1.5501416910270638	1.458260723262811	-1.243556253394976	1.0630072292961934	6.949070452522161	9.60349639955451	0.9468426734258305	0.987170830519919
ID198926	198926	7	0.9788563251495361	72.26344288004846	15.139043521199298	0.0	250.0	250	1.4760327061958012	1		24302.395284327325	24513.0	17540.0	31290.0	1.7522027E7	2696.5447944092275	-0.9810729017436381	-934.3050163073236	-0.006209323641633034	0.004602381430971115	1.5132721626120564	1.4618567748782108	1.196298555256114	1.0351712894295881	6.8445016769028175	9.645471354707224	0.9244954691409918	0.9795918367346939
ID183052	183052	7	0.9484390020370483	73.40992404126126	16.397319969837117	0.0	38.0	38	1.4233280991629518	1		24429.01943198804	24324.0	19769.0	31873.0	1.6343014E7	2393.4810175471107	-0.9809405320777734	-1050.601340344738	0.062447964446442475	-0.030911892695589575	1.3921902387194849	1.317365269885653	2.801364897731191	1.0567989535964666	6.364435934286683	16.208198636623354	0.30443899685011255	0.8873426110006619
ID185101	185101	7	0.987760603427887	73.33175151514347	17.208983260304933	0.0	66.0	66	1.4585032293802385	1		24379.246790299603	24537.0	17494.0	31495.0	1.7089852E7	2494.778105880154	-0.9810979735879763	-1014.4306637289274	-0.0018521128672451068	-0.0014465901118903945	1.4813760010947563	1.4531167375921237	-1.0321909353224168	1.0194473456753788	6.682895387309242	9.865049290678876	0.8629308745319937	0.9723374827109266
ID187154	187154	7	0.973781168460846	73.09877344735249	17.238849937845913	0.0	93.0	93	1.444954852877086	1		24372.248185776458	24580.0	17754.0	29832.0	1.6792479E7	2367.5750131040727	-0.981138059438115	-1070.9411113040414	0.013657305433275332	0.0039611083016347125	1.468620074049804	1.459793847929045	2.2031719606998736	1.0060462140824065	6.5593141070318515	9.703635213559927	0.8753855408353717	0.9536973047684867
ID196368	196368	7	0.9811907410621643	72.46640856743211	15.070909451141917	0.0	217.0	217	1.4826803840981628	1		24140.51724137931	24401.0	17151.0	30239.0	1.7501875E7	2721.46632027076	-0.98114469311603	-923.1516636551632	-0.013716695472920265	0.0020444209136969544	1.5094421011452817	1.4859548524366502	-1.4609233520151654	1.0158061657594222	6.906292317041524	9.913524573051987	0.883077146419084	0.9771351714862144
ID202513	202513	7	0.9688652157783508	72.44113812573862	15.062779056074454	0.0	296.0	296	1.4913287904459658	1		24319.455040871944	24511.0	17797.0	31015.0	1.785048E7	2611.48714800009	-0.9811447412430006	-969.1623300285918	-0.001625912669941592	-5.033276675655578E-4	1.5045153225902728	1.48965636516463	-1.0901320500627611	1.0099747550999796	6.987095461838291	9.876280765690355	0.9001599483028697	0.9760956175298804
ID200983	200983	7	0.9897584319114685	72.45074578981799	15.047971884699106	0.0	276.0	276	1.4821700827978654	1		24325.06896551719	24604.0	16722.0	31488.0	1.7635675E7	2812.782720118336	-0.9811330292152376	-899.4429245523316	0.005382206474926501	0.005153175091062203	1.5204170563886865	1.4635393267317478	1.2665436477418184	1.0388631372031207	6.901539190877007	9.989052345850563	0.8691750366440355	0.9641434262948212
ID190743	190743	7	0.9798539280891418	72.20011110121325	15.59583054236506	0.0	141.0	141	1.4647140590210523	1		24181.663841807902	24421.0	16977.0	30305.0	1.7120618E7	2686.4000640436716	-0.9811085115079691	-934.9671483091425	0.003927118956571465	0.0017813862206087243	1.515137302842455	1.4427583186200368	1.861151015295272	1.0501670884778866	6.739932901283467	9.946204659467982	0.8561515640199815	0.9639700883752549
ID191767	191767	7	0.9745191931724548	72.27369558403385	15.490075426946023	0.0	155.0	155	1.487265216706648	1		24256.599726775927	24431.0	17373.0	30613.0	1.7755831E7	2579.252250553156	-0.9811065057107533	-976.7197465938634	-0.004279011280860281	0.004311207901460193	1.5275646424459426	1.4653288407366258	-1.1016972258384357	1.0424722423930664	6.949070452522164	10.297801704682755	0.8234695209125942	0.9599474720945504
ID189204	189204	7	0.9812930226325989	72.58167411616756	15.320962949482121	0.0	120.0	120	1.478593042389257	1		24266.40858725761	24502.0	16882.0	31599.0	1.7520347E7	2847.4364922898276	-0.9810954698766767	-884.5590658176087	-3.4652572720578667E-4	-0.0025871294147941973	1.4944218078721154	1.4790134913382589	1.0030980856781162	1.0104179688854051	6.86826730772539	9.840939729304566	0.8912179176747439	0.9743762643290623
ID192277	192277	7	0.9760804772377014	72.46024639371686	15.135513296541344	0.0	162.0	162	1.4770573732447185	1		24229.269444444446	24439.0	17101.0	31261.0	1.7445074E7	2759.3824548811035	-0.9811379996672877	-913.4836212190179	0.0022146569447340503	0.008638121718012632	1.5099244287161848	1.4696435435271884	1.0034602861861672	1.0274086089558296	6.854007929231846	9.820126569831384	0.8931415542781946	0.9756427604871447
ID197396	197396	7	0.9647996425628662	72.17572312724059	15.478439396108893	0.0	230.0	230	1.4842102352883861	1		24233.784340659327	24441.0	17708.0	30388.0	1.7642195E7	2485.8284870530942	-0.9811382541680698	-1014.2111819903105	-0.005772178326279465	-0.0019505446196904134	1.535313793229593	1.4589341824846387	-0.8444414287116484	1.052353020212931	6.920551695535067	9.761962812811372	0.9125912140287517	0.9771812080536912
ID181531	181531	7	0.9420496225357056	73.38811394122914	16.412524674411568	0.0	17.0	17	1.4729544281711584	1		24142.419220055734	24119.0	19526.0	31322.0	1.7334257E7	2364.3673914023734	-0.981000826581407	-1054.460918177417	0.005074972974499364	-0.004421515727780924	1.552670856384306	1.4173177042272163	2.5201949794225564	1.095499514155078	6.815982919915688	11.033036531697679	0.7036363143843116	0.9342019543973931
ID191263	191263	7	0.9710133075714111	72.25442398878297	15.545426216241617	0.0	148.0	148	1.4641974961204796	1		24254.995756718552	24476.0	18001.0	30106.0	1.7148282E7	2527.458969549887	-0.9811167714448086	-997.2212734615555	6.178519723705734E-4	0.007736469190476353	1.5103649023588226	1.4399671811661283	-1.2512340147218708	1.048888420592811	6.73517977511895	9.975746230591396	0.8504881578610367	0.9738831615120276
ID200478	200478	7	0.9886592626571655	72.42525349213382	15.253440839629118	0.0	270.0	270	1.4999273319186428	1		24302.718498659524	24463.0	16375.0	31878.0	1.8129828E7	2840.116387842151	-0.9811226108495693	-889.4674712666055	0.002055644239417688	0.006634963673925905	1.5532387519645983	1.4739837436873156	-1.1892204537091802	1.0537692553372526	7.067898606635059	9.856749373003607	0.9141821704111197	0.9808707124010551
ID199965	199965	7	0.9831218719482422	72.45686155453524	15.056564344428779	0.0	264.0	264	1.4842102352883868	1		24286.692622950784	24540.0	16914.0	31013.0	1.7777859E7	2755.455664756372	-0.9810246250655336	-911.369493837228	-0.0010239755972201866	-0.001019413443731507	1.5388936348881166	1.456123262752374	-1.552235333356288	1.05684297082054	6.920551695535071	10.053145981626932	0.8604915365968819	0.9623265036351618
ID182051	182051	7	0.9647564888000488	72.85930635750385	16.66893214180135	0.0	24.0	24	1.4564270671471384	1		24220.39743589745	24293.0	17922.0	32138.0	1.7002719E7	2501.2122288150626	-0.9811335803714896	-1007.1620843087668	0.013671632146406805	0.008987991856283744	1.541256606428306	1.4249281262815734	-0.7147512956003903	1.0816381387953216	6.663882882651202	9.839250624686901	0.864994156793102	0.9695712309820194
ID181024	181024	7	0.9826189279556274	72.41143272297526	16.02390321466703	0.0	10.0	10	1.4750073273251256	1		24184.557558945904	24395.0	17445.0	31539.0	1.7437066E7	2641.2210407155394	-0.9810983118007421	-950.5507910550086	0.008741936733793748	-0.006102495073330229	1.5157792171144386	1.4594896848031846	2.602734429369308	1.0385679548799585	6.834995424573782	9.813264415152917	0.891910117354163	0.9663978494623653
ID197926	197926	7	0.9629643559455872	72.23891120383897	15.66329139243778	0.0	237.0	237	1.4780813299522717	1		24217.49514563107	24405.0	16554.0	30309.0	1.7460814E7	2562.3988826209224	-0.9810836150989619	-980.3482122630413	0.02189567776166893	0.0016667321022348395	1.5329032815299457	1.4837437670015736	-1.523312521658328	1.033132078207625	6.863514181560878	9.75742531808941	0.9059118227215656	0.9756756756756758
ID185641	185641	7	0.9710872769355774	72.86290014708146	17.125318891745167	0.0	73.0	73	1.407830541458007	1		24342.715160796324	24730.0	16551.0	29430.0	1.5895793E7	2362.249996841264	-0.9811357254009838	-1071.9194121835596	0.004986864401220474	-0.039433698569076046	1.454248457124269	1.425797073317017	-0.743639220278923	1.0199547217059872	6.226595275515743	9.565770545877125	0.8551072396265034	0.9696521095484822
ID194862	194862	7	0.980114221572876	72.25806344132121	15.16789650340817	0.0	197.0	197	1.4750073273251265	1		24189.972222222234	24370.0	17471.0	31246.0	1.741678E7	2743.7891324082498	-0.9810692811262167	-913.7916915645341	0.0019002441692852117	-0.0020421127619949897	1.5137055269645783	1.468672991540776	1.951879578820989	1.0306620573015093	6.834995424573788	9.897290165980303	0.8768301733059846	0.9762389680923287
ID199470	199470	7	0.992914617061615	72.4307833386547	15.13421705035741	0.0	257.0	257	1.4816596057437035	1		24319.254120879108	24564.0	16238.0	31181.0	1.7704417E7	2833.5340578868027	-0.9811169162143651	-891.8660928294598	0.004319518409856202	0.008861190834435763	1.5478707177995952	1.4732953730935454	-1.3183574885121443	1.0506180539679972	6.896786064712492	10.066843030358381	0.8552045935871231	0.9725201072386056
ID188204	188204	7	0.9687764644622803	72.47322328709112	15.621485154820302	0.0	107.0	107	1.4796159363492976	1		24292.943213296392	24467.0	17475.0	30685.0	1.7539505E7	2574.923141648642	-0.9810958488820317	-979.2647416700206	-9.03452947559505E-4	-0.003607861996425756	1.5209840969460229	1.4629175998684245	-1.024611334211392	1.0396922540837712	6.877773560054424	9.69571422071765	0.9193865049442801	0.9777027027027027
ID189747	189747	7	0.9743484854698181	72.53782468461746	15.430491862086258	0.0	127.0	127	1.4662626558155458	1		24205.370944992916	24414.0	17281.0	30130.0	1.7161608E7	2674.9118981852307	-0.9810950285708602	-939.2199424831447	-0.0048062711659149085	0.0010724645539402005	1.4939802317059918	1.462973657605353	1.3918241257932795	1.0211942121715243	6.754192279777011	10.123340647172165	0.8282006788717855	0.9666666666666668
ID194359	194359	7	0.9737130403518677	72.21141627231773	15.297391504320366	0.0	190.0	190	1.4867564890650484	1		24290.912208504782	24497.0	17655.0	31601.0	1.7708075E7	2701.7108815224865	-0.9811684737521013	-936.8995135468953	0.0036210920469240964	0.0016686343837595985	1.5081130336410271	1.4869121630396294	-0.09019642352542624	1.0142583207861167	6.944317326357651	10.167156799276585	0.8441903421885146	0.9669093315684978
ID202038	202038	7	0.985267162322998	72.43239261363401	15.193597414508464	0.0	290.0	290	1.4928497788988546	1		24349.31621621619	24526.0	17274.0	31776.0	1.8018494E7	2775.827257498467	-0.9811372400281015	-912.5335720271906	0.006069232292933841	0.0012776345267217157	1.52583581995135	1.4829509655088169	-1.197464058776734	1.0289185923472655	7.001354840331837	10.017359973014813	0.8767694162728635	0.9748510919920581
ID186677	186677	7	0.9767125844955444	72.41037441219197	16.362799380039167	0.0	87.0	87	1.4898062491705737	1		24421.90896739129	24614.0	18001.0	32053.0	1.7974525E7	2599.1524094373735	-0.981019275705243	-971.2759097008584	-5.550630100760257E-4	0.004927111100948066	1.5196525711223936	1.4790289687537241	-1.2589958766654483	1.0274664007446048	6.972836083344743	9.83968535836903	0.9050173339233528	0.973457199734572
ID195386	195386	7	0.9648932218551636	72.12120150336611	15.617765116789654	0.0	204.0	204	1.4755201058309089	1		24206.628650904033	24427.0	16628.0	29992.0	1.7404566E7	2589.183124708002	-0.9811613555665727	-973.8505661312553	-0.014027087839849604	0.004776576829378795	1.5321196650075346	1.4553990173203388	2.1552293206939774	1.0527145111231784	6.839748550738303	9.928825780112897	0.8718749892376992	0.9670698924731183
ID201529	201529	7	0.9855780005455017	72.37970661241577	15.203652818731653	0.0	283.0	283	1.4882821503069776	1		24334.040927694412	24532.0	17209.0	32162.0	1.7836852E7	2779.669572092451	-0.981085639666472	-908.1682553494447	0.0035356386793510973	-0.009841016783748246	1.5374825297107493	1.4559589644329376	-1.3948404567096153	1.0559930377636455	6.958576704851195	10.069779133526433	0.8623635523419563	0.9695364238410594
ID190265	190265	7	0.9650883078575134	72.5175597249161	15.619875686225877	0.0	134.0	134	1.4688400222902018	1		24205.18907563026	24431.0	17300.0	30253.0	1.7282505E7	2605.8626710041613	-0.9811890761100827	-969.0128329854982	-5.059353492058215E-4	0.0026753216436006424	1.507455147436619	1.4571713598759042	1.9169037523376655	1.0345078066624895	6.777957910599594	9.858842120883391	0.8763082651495882	0.9713896457765674
ID180540	180540	7	0.9810127019882202	72.48783661827645	16.39055589476903	0.0	3.0	3	1.4631638232093471	1		24217.45325779035	24438.0	16585.0	31843.0	1.7097522E7	2690.7007921973077	-0.981103798523348	-934.6166326115098	-0.004103973444331803	-7.471452557713328E-4	1.509628114541204	1.452903988268145	-0.587467495208106	1.0390418959071577	6.725673522789919	9.709048703463587	0.8965866886348842	0.97923875432526
ID188732	188732	7	0.9889816641807556	72.5489245187138	15.331960987896217	0.0	114.0	114	1.4806381236465909	1		24238.853793103455	24418.0	17255.0	30826.0	1.7573169E7	2704.7142608300906	-0.9812376203749493	-937.3611624445532	-0.005565184309438023	0.005882024188233694	1.5162962975752077	1.4693301444827882	-1.1989226187114261	1.0319643296428467	6.887279812383455	10.32110608166585	0.8124658359213855	0.9564356435643564
ID193340	193340	7	0.9864644408226013	72.40821071426879	15.194639839485651	0.0	176.0	176	1.4882821503069779	1		24285.500682128255	24484.0	16506.0	31164.0	1.7801272E7	2805.5733162501247	-0.9811551412703156	-901.3640499633215	-0.008623856222532922	-0.009137347109531686	1.5280555388857064	1.4729146293291033	-1.3876225788861196	1.0374365957528164	6.958576704851197	10.130609971777922	0.8520382509298386	0.9701789264413518
ID182594	182594	7	0.9761329889297485	73.05959168874534	17.17669254637057	0.0	32.0	32	1.4564270671471378	1		24274.66142857144	24522.0	17188.0	30395.0	1.6992263E7	2413.2742255065777	-0.9811035608966447	-1044.507065700369	-0.003085170282164317	-0.008012577820545298	1.5021405009736064	1.4244214140788385	-1.4341799017766435	1.054561863593597	6.663882882651197	9.598925185898532	0.9088495702622642	0.972935461485079
ID184131	184131	7	0.9801002144813538	72.46174498767515	16.008427886958426	0.0	53.0	53	1.457465517950839	1		24309.650568181827	24606.0	17213.0	29589.0	1.7113994E7	2347.1164615900734	-0.9811890679661267	-1080.479320037698	0.0010894554349100056	-0.0024024282673720063	1.5076824648471836	1.4214419271115755	0.8209496796638345	1.0606711650266658	6.673389134980246	10.34916183796857	0.7829715054595674	0.9518644067796613
ID193867	193867	7	0.9731951355934143	72.31910338817563	15.346573902115926	0.0	183.0	183	1.4780813299522715	1		24218.94490358126	24412.0	17669.0	30851.0	1.7582954E7	2640.9862885426987	-0.9811374884774235	-954.0022971037124	0.004612171037827403	0.010666242202935564	1.5096999565038474	1.477801115139726	1.4135557634822375	1.0215853412460751	6.863514181560877	9.7081663580188	0.9151282872530975	0.9776574136763712
ID184649	184649	7	0.9737600088119507	73.35317742547747	17.3073354534812	0.0	60.0	60	1.4605764404187689	1		24389.543262411345	24707.0	17827.0	30175.0	1.7194628E7	2412.948169314666	-0.9810624923645458	-1047.2720694612763	0.0029987580749794187	8.545272008239503E-5	1.5097948572829478	1.427055639785768	-1.5178364327148166	1.0579789709598153	6.701907891967305	10.161793440518545	0.8155819269034503	0.9684065934065932
ID186185	186185	7	0.9648414254188538	72.69121276660155	15.95475844796452	0.0	80.0	80	1.4877737703945166	1		24348.95497953616	24411.0	18454.0	32129.0	1.7847784E7	2481.1964887388403	-0.9810878466478696	-1018.1601135943945	-0.003965657345853122	0.014550129435812166	1.5620439435150533	1.4241946751575087	-0.7833566418133131	1.0967910291774536	6.953823578686675	10.122299325933595	0.8528549627693921	0.9688741721854307
ID183631	183631	7	0.9110240340232849	73.02156495802721	16.63526778585192	0.0	46.0	46	1.453827694975093	1		24351.935530085928	24351.0	19100.0	31431.0	1.6997651E7	2364.9821575635124	-0.9811755821540977	-1073.3980198159306	0.014082667983549143	0.004897307437613105	1.5274270897214621	1.382123414568762	-0.8214043414134116	1.1051307528843484	6.640117251828617	10.658650425191283	0.7344820300608286	0.9542349726775957
ID195916	195916	7	0.9822729825973511	72.425248160276	14.972136422891227	0.0	211.0	211	1.479615936349298	1		24241.787878787884	24443.0	17271.0	31256.0	1.7599538E7	2730.134276180754	-0.9810293080319249	-918.3525676921167	6.378181571784438E-5	-0.014146025156762231	1.5359917954598377	1.4589313967588153	-1.4775652712549114	1.0528197548371505	6.877773560054428	9.967214848729025	0.8699816605030308	0.9704896042924214
ID192845	192845	7	0.9859496355056763	72.33948723528927	15.263947371563505	0.0	170.0	170	1.4785930423892577	1		24253.08701657458	24452.0	17298.0	30969.0	1.7559235E7	2744.0203938524623	-0.9811551047506608	-920.3512910108633	-0.007945894724506797	0.004496076616268105	1.497850390378744	1.4913715009094086	0.8895576807042167	1.004344249213147	6.868267307725396	9.97222781626999	0.8679059593179203	0.9711021505376348
ID190807	190807	7	0.9784151315689087	72.34008393149247	15.425836386871632	0.0	142.0	142	1.4719269049012402	1		24180.397759103613	24396.0	17589.0	30368.0	1.7264804E7	2631.546856850285	-0.981112153633342	-954.5936540195559	0.006678369046604737	-0.00528248793074496	1.50583660918075	1.4688252726767157	-0.9778778162540034	1.025197916452368	6.8064766675866855	9.72041087106579	0.9052384226327825	0.9721656483367277
ID196949	196949	7	0.9763951301574707	72.2516202966076	15.369726368971657	0.0	224.0	224	1.4610942835268426	1		24157.694602272717	24368.0	17685.0	30078.0	1.7007017E7	2603.254242942666	-0.9811458981144839	-965.820991647539	0.01176669072891751	0.01600782450290263	1.4899305289193656	1.4740472813220475	0.571917774358644	1.0107752633165692	6.706661018131858	9.827865354240613	0.8725650713128843	0.977823977823978
ID183125	183125	7	0.8994818329811096	72.74455404014843	16.23372870782958	0.0	39.0	39	1.453307262635177	1		24214.60228898427	24352.0	19038.0	30389.0	1.6926007E7	2202.3497029518676	-0.9810741014150002	-1139.8989631781958	0.017815457950305872	0.016231628844678717	1.4805315273318236	1.4630155921265318	0.2550335344673705	1.0119724870326445	6.635364125664112	9.600925303147037	0.9045830439443445	0.981715893108298
ID187221	187221	7	0.963900089263916	72.54487353642845	16.713408806062088	0.0	94.0	94	1.4621294195288275	1		24338.007082152973	24511.0	17397.0	31609.0	1.7182633E7	2512.062075441558	-0.98110264665437	-1006.0002888357537	-1.982543141956789E-4	-0.02642586599702329	1.492568769197041	1.4870645670755738	1.645608814951149	1.0037013874470102	6.71616727046089	9.739754405388378	0.8896831308256802	0.971134020618557
ID198491	198491	7	0.9801604151725769	72.33519138701409	15.18286604675255	0.0	244.0	244	1.4785930423892575	1		24201.65698478562	24424.0	17204.0	31382.0	1.7497798E7	2739.826348434097	-0.9810979465436345	-916.970657537041	0.002137100454597964	-0.0017018439969312764	1.5327611681820152	1.4624824249281638	1.0950623173314686	1.0480544190179266	6.868267307725393	9.791579750476487	0.9002259384691834	0.9717552118359107
ID185177	185177	7	1.0	72.73733362703622	15.41646435310593	0.0	67.0	67	1.4616119431652363	1		24395.514893616997	24554.0	16705.0	31318.0	1.7198838E7	2667.615553562815	-0.9810343707305268	-946.0927399672026	-3.877207843170232E-4	3.5136585594439817E-4	1.5130603846463255	1.4367427785440976	-0.2253101935280208	1.0531184894345271	6.711414144296363	10.044405460975742	0.8359406256178885	0.9572881355932203
ID187742	187742	7	0.969074010848999	72.4456960292945	15.717006414283713	0.0	101.0	101	1.4801271182392588	1		24343.63762102349	24519.0	17313.0	30459.0	1.760045E7	2582.5827521734313	-0.9811749559172851	-982.5884990733285	-0.003979083674945921	-0.003034554997338045	1.5134827708224246	1.4639453226760442	-1.002744866392526	1.033838318534894	6.88252668621894	10.01143605587981	0.8629090273098022	0.9685618729096988
ID191838	191838	7	0.9805982708930969	72.4493886861049	15.16989426558943	0.0	156.0	156	1.4703842736600565	1		24262.681118881126	24515.0	17662.0	30455.0	1.7347817E7	2654.910914248949	-0.9811262638849394	-950.1361806440541	-0.00731476499384083	0.010947380058494542	1.5144961743752448	1.4502582068375756	-1.1453470975190088	1.0442941589537673	6.792217289093138	9.577929921144197	0.9304180449752122	0.9821305841924398
ID192350	192350	7	0.9820631146430969	72.42144487845428	15.201716026032921	0.0	163.0	163	1.4887903566220486	1		24236.638095238093	24419.0	17449.0	31323.0	1.7813929E7	2724.4467442596483	-0.9810988414173236	-923.5244283751566	-0.0036210999016723505	-5.613866241296892E-4	1.5020550928604226	1.4825281307272387	2.0460575181364966	1.0131713940049185	6.963329831015714	10.029177280780274	0.8699538500793071	0.9695565850430181
ID189279	189279	7	0.9710924029350281	72.42451739671033	15.576514608193243	0.0	121.0	121	1.474494370492599	1		24276.84261838439	24468.0	17068.0	31000.0	1.7430773E7	2669.3334782065544	-0.9811287790002089	-945.6825588134179	4.280089856977551E-4	0.008798554162440282	1.5106106864107247	1.4510751613010202	-0.7190200565134607	1.0410285605442557	6.830242298409264	9.87610065725184	0.879984371307968	0.9716024340770788
ID202590	202590	7	0.9848068952560425	72.48907737306324	15.131044661772256	0.0	297.0	297	1.4862475872910896	1		24352.566939890723	24578.0	16752.0	31688.0	1.7826079E7	2823.540082247837	-0.981117677283411	-896.285703326777	0.0040748292852569624	0.004995909606180795	1.5205197191293636	1.4911517721535852	-1.2390730478829866	1.0196948074127719	6.939564200193134	9.960982987253422	0.8788963588256378	0.9675281643472499
ID197991	197991	7	0.9774130582809448	72.36480553593074	15.392543924021693	0.0	238.0	238	1.4847198353841882	1		24238.763736263754	24418.0	17387.0	31639.0	1.764582E7	2714.1562136980538	-0.981175773903663	-930.9691875376483	-0.004830901351509564	-0.001526599552694365	1.5093298201738126	1.4758068993565943	-1.0564093760423146	1.0227149777059812	6.925304821699583	9.631384585070595	0.9381478949233772	0.9844594594594596
ID200039	200039	7	0.9857078194618225	72.36695474124151	15.24727076813446	0.0	265.0	265	1.4837004601624828	1		24283.991769547334	24448.0	17067.0	32128.0	1.770303E7	2812.566203848553	-0.9811559456256322	-899.1062362598635	0.004167013162922763	-0.010520025053538119	1.5345141968532585	1.4597364052439517	-1.0715064352601378	1.0512269142159334	6.915798569370552	10.049653098008896	0.8604983820827604	0.9603960396039604
ID196452	196452	7	0.9745896458625793	72.35416011949103	15.281068689795609	0.0	218.0	218	1.4724407561666408	1		24105.16875871687	24332.0	17454.0	30881.0	1.7283406E7	2675.6006041614473	-0.9811624167484037	-938.5007115488344	-0.011221086997531722	0.007905938574825438	1.4996388970151018	1.4746879003896924	-1.4615136142059542	1.0169195099646617	6.811229793751202	9.690918143211423	0.9113927009568806	0.9768234492160874
ID197477	197477	7	0.9599165916442871	72.09936717719349	15.539605690417917	0.0	231.0	231	1.4688400222902023	1		24227.900280898895	24439.0	16935.0	30533.0	1.7250265E7	2527.10924781254	-0.9811624843206233	-998.7092297632123	8.866464375104628E-4	3.470942539206256E-4	1.5356302836527802	1.4217011498241316	-1.091476169376474	1.080135782293446	6.777957910599598	9.735950435275752	0.8985702237391104	0.9707283866575909
ID181093	181093	7	0.9904639720916748	72.4342433022608	16.25293711209211	0.0	11.0	11	1.478593042389257	1		24215.502770083083	24380.0	16992.0	32022.0	1.7483593E7	2678.6574914130006	-0.9811039020855978	-938.7483197566246	-0.005064138034418486	-0.004139396484109249	1.5102900947497095	1.472240759560465	-0.7512695474887152	1.0258445060307964	6.86826730772539	9.653341141023724	0.9261935347956626	0.9796610169491524
ID199012	199012	7	0.9771599769592285	72.14595485465158	15.392340285282273	0.0	251.0	251	1.4714128741871544	1		24272.820728291354	24541.0	17668.0	30296.0	1.7330794E7	2577.656251136436	-0.9810369892200541	-974.3238507019842	-0.00518721331474882	-0.005089052554944228	1.523801695159754	1.4541513613561747	-0.935496415234906	1.0478975818161196	6.801723541422177	9.801178515231994	0.8897586959213866	0.9714867617107952
ID181609	181609	7	0.980555534362793	73.62691192863274	17.26304338671185	0.0	18.0	18	1.4953813218040994	1		24192.20568335586	24259.0	18057.0	32351.0	1.787804E7	2581.8193016062364	-0.9810724764920679	-971.374987453835	4.2172801556068383E-4	0.0051049318819844	1.599747881936978	1.4134857660628708	-0.6849354468902022	1.131775020552858	7.025120471154402	9.79078355371466	0.9209344959723087	0.9781601588352087
ID188271	188271	7	0.9791994094848633	72.60274171170494	15.341799989336035	0.0	108.0	108	1.4837004601624821	1		24315.352132049524	24522.0	17335.0	30993.0	1.7677261E7	2735.5421151411665	-0.981100251239057	-922.835960617985	2.2183368080747222E-4	1.2020407197300784E-4	1.5093236913704247	1.4794771888141551	-1.3196214608532701	1.020173682150647	6.915798569370547	10.239163873874409	0.8289402198433915	0.963576158940397
ID182125	182125	7	0.9809173345565796	72.51591008716414	16.330929762578393	0.0	25.0	25	1.461611943165237	1		24208.71164772723	24360.0	16785.0	32340.0	1.7042933E7	2675.1554641585744	-0.9810475494961922	-936.8656883520326	0.002784689268005555	-0.004969537458591619	1.5061846898107505	1.437713741351163	-0.6519549214809064	1.0476248828193286	6.711414144296369	10.092548040857475	0.8279845865301833	0.9585879158180579
ID191346	191346	7	0.9768527150154114	72.40031255107411	15.272194747650193	0.0	149.0	149	1.4826803840981628	1		24223.108367626875	24430.0	17413.0	30555.0	1.7658646E7	2631.2689352086704	-0.9810453860467933	-952.9470835509608	-2.0429838270904553E-4	-0.0010610808166963118	1.5182730782835814	1.4748516672149559	-1.384034567477098	1.0294412055353475	6.906292317041523	9.651930777573986	0.931593443575803	0.9850847457627123
ID180599	180599	7	0.980453372001648	72.51011803741879	16.55609709854441	0.0	4.0	4	1.4657466386762803	1		24244.810734463263	24424.0	17336.0	31591.0	1.7165326E7	2622.977119839215	-0.9811249927592696	-960.9294499201327	-0.001183402954841296	0.005893346878910569	1.512878192441692	1.4481212679804183	-0.6540397873258212	1.0447178878545063	6.749439153612496	9.604224895167306	0.9195024874074064	0.9806629834254146
ID185717	185717	7	0.9820729494094849	73.74872732174472	17.505306055604862	0.0	74.0	74	1.4652304398088267	1		24364.703234880424	24686.0	17362.0	29955.0	1.7323304E7	2419.186351514847	-0.9811221277885203	-1046.8677638278286	5.390255075925878E-4	0.0038217824266632734	1.5257190486095422	1.431104265394798	1.2960312013150594	1.0661131306101186	6.7446860274479725	10.410992301438117	0.7819650649251219	0.9491638795986622
ID199540	199540	7	0.9731871485710144	72.28342691901182	15.223231249891557	0.0	258.0	258	1.471412874187154	1		24284.916201117274	24498.0	17564.0	31241.0	1.7388E7	2655.2122660125146	-0.9811503770592573	-952.1388085893691	6.194087860693462E-7	-0.0019086912458327516	1.5022409174413327	1.4565780713339769	1.326931861369379	1.0313493982959228	6.801723541422173	9.689577906957322	0.910372482682236	0.9761255115961798
ID201076	201076	7	0.9841362237930298	72.37093255328432	15.150792601828412	0.0	277.0	277	1.4801271182392588	1		24317.83264177039	24540.0	17397.0	31677.0	1.7581793E7	2715.213327490251	-0.9811493819723142	-932.3102211200862	-0.005812409940281809	0.01195286764042284	1.511767279810321	1.4762790078515293	-1.469068465212496	1.0240390006022226	6.88252668621894	9.81631089479723	0.897555182424759	0.9770580296896088
ID189817	189817	7	0.9828256964683533	72.57091400318285	15.447907691956825	0.0	128.0	128	1.484719835384188	1		24250.093278463657	24393.0	17481.0	31208.0	1.7678318E7	2696.6716246471847	-0.9811490392484006	-936.0883438946282	-0.0017217811557459057	0.002931101469376425	1.506789197955068	1.4767605595132411	-1.3082621069782736	1.02033412813498	6.925304821699581	10.136075872767059	0.8470500109378895	0.9713333333333334
ID195454	195454	7	0.9851572513580322	72.34777037241963	15.068262678631433	0.0	205.0	205	1.4948753561926615	1		24195.19459459458	24401.0	16761.0	31151.0	1.7904444E7	2758.2783607773013	-0.9811310905398384	-912.2235087633351	-0.005229316588777654	-0.005683161823748537	1.5328917453095139	1.4806037738664068	-1.4508974323147077	1.0353153033688167	7.020367344989902	9.962763496534206	0.888812307685028	0.9723502304147464
ID190332	190332	7	0.976585328578949	72.5037828379096	15.372690965974938	0.0	135.0	135	1.4867564890650478	1		24204.31326949383	24385.0	17201.0	30760.0	1.7693353E7	2633.4927818136835	-0.9811508265041609	-956.8284736370563	-0.003394877473615141	0.010721817254070596	1.5100076609870976	1.4833222050176973	-1.4957201114883452	1.017990330003239	6.944317326357645	9.897394897026963	0.890835724652088	0.9792225201072385
ID194940	194940	7	0.9755809903144836	72.15805624727514	15.323419339601939	0.0	198.0	198	1.4892983895174434	1		24267.302452316086	24454.0	17225.0	31593.0	1.78122E7	2786.3813582266216	-0.9811123596099722	-904.7987336406154	0.0011176359552402648	3.6351645105140904E-4	1.5277796287767154	1.466918255307617	-1.0749586345674118	1.0414892740266126	6.968082957180229	9.946268968639739	0.8851212712103249	0.9657444005270089
ID200573	200573	7	0.9843277335166931	72.3467527107355	15.22180893917634	0.0	271.0	271	1.4877737703945169	1		24314.39480874315	24481.0	16965.0	32085.0	1.7798137E7	2822.1731608937052	-0.9811217053969229	-895.508942886371	-0.00615611829794938	-0.0061971411658492655	1.513416418289769	1.4880732037504376	1.4484833559170651	1.0170308923482112	6.953823578686677	10.104013911173977	0.8559446097080518	0.9637681159420289
ID186755	186755	7	0.9623029828071594	72.86348369641935	16.919898861678515	0.0	88.0	88	1.4641974961204784	1		24421.439716312052	24541.0	17998.0	31671.0	1.7217115E7	2514.1871217312887	-0.9811654911803308	-1012.0259012941714	0.006413557014334402	0.006630025626387625	1.52526530823494	1.4407591241995539	-0.9029165335375852	1.0586539294570392	6.73517977511894	10.282393417657303	0.8005171183744918	0.9613297150610578
ID201602	201602	7	0.9774485230445862	72.33089731152785	15.197672355203382	0.0	284.0	284	1.485738511205838	1		24355.480821917798	24635.0	17201.0	31124.0	1.7779501E7	2723.4015244071807	-0.9811653214218888	-931.7491473663567	-0.001333563638173721	-0.005062112759533475	1.515838162297487	1.4666316658053	1.5166030075601624	1.0335506846329876	6.934811074028617	9.82890252559986	0.9020579570454887	0.9759197324414715
ID194433	194433	7	0.9812527298927307	72.30973832906228	15.074539946839742	0.0	191.0	191	1.4744943704925995	1		24255.286908078004	24536.0	17149.0	31213.0	1.7415296E7	2799.9633871129204	-0.9811255678483429	-900.6058388739714	-1.547902352975369E-4	0.009706206101785747	1.5015588989547952	1.468450443494675	-1.2279964490636852	1.0225465255615487	6.830242298409269	9.836831542200313	0.8870242768733778	0.9709459459459462
ID188810	188810	7	0.97661292552948	72.43286254847739	15.592924933711867	0.0	115.0	115	1.4770573732447185	1		24234.875173370325	24456.0	17242.0	30665.0	1.7473345E7	2664.851014901002	-0.9811894161952432	-948.7426611835806	-0.0016650770775789882	-0.005893014327506308	1.5130516181715734	1.4611373423910314	-0.9900033581050213	1.0355300451739797	6.854007929231847	10.03264036572769	0.8557048180582693	0.9639037433155079
ID193418	193418	7	0.9908189177513123	72.39129472858836	15.203719417100233	0.0	177.0	177	1.4882821503069776	1		24292.368349249635	24457.0	16641.0	31653.0	1.7806306E7	2883.19080617104	-0.9811212151983594	-875.7398243970619	-0.005892647936615887	-0.00411723623513014	1.511364523795101	1.48155027076044	2.349961244797543	1.020123686400029	6.958576704851195	10.084517456682942	0.8598447396745561	0.9695364238410594
ID202121	202121	7	0.9876929521560669	72.42292386174783	15.245455422229591	0.0	291.0	291	1.501943364188662	1		24351.570281124492	24503.0	16538.0	32004.0	1.8190623E7	2850.3979241183188	-0.9810836100155609	-886.1744727006982	-0.004022234451662966	-0.0048569852511575135	1.5453788767313084	1.4837542563460007	-0.9224573860634413	1.041532902178201	7.086911111293122	9.988064643828364	0.8926971754322637	0.9732375979112274
ID184206	184206	7	0.9744915962219238	72.64402251621156	16.734097720318136	0.0	54.0	54	1.4719269049012405	1		24358.319327731115	24582.0	17677.0	30885.0	1.739184E7	2511.790817817646	-0.9811877730365115	-1011.5928817715167	0.022340433335964967	0.009406132992007462	1.5209505053901338	1.4772924100753904	0.6247243078364686	1.0295527784594218	6.806476667586688	9.777204059176047	0.894752386301845	0.976807639836289
ID193935	193935	7	0.9791135787963867	72.2026331636245	15.441221237598777	0.0	184.0	184	1.4903139357585493	1		24203.226158038135	24391.0	17332.0	30984.0	1.7765168E7	2679.22387981461	-0.9811176589714069	-938.7706532443734	-0.011648632559581774	0.001182582884813058	1.5142847953634069	1.4967639280231952	-0.8338314508517338	1.0117058321704424	6.977589209509257	9.592638900817029	0.9528818806753168	0.9905533063427798
ID182672	182672	7	0.9832895994186401	73.76104850941388	16.48680465121283	0.0	33.0	33	1.3669361012236925	1		24303.234248788343	24342.0	17688.0	30497.0	1.5043702E7	2438.023426509728	-0.9810036709590473	-1029.5729960016267	0.008187308355849495	-0.008328161681748455	1.4274153022622003	1.302614820451685	2.821471666699419	1.0958076630567126	5.87011081317706	12.71768272509155	0.45607912138203766	0.8910533910533904
ID186256	186256	7	0.9580802321434021	73.0108262515198	16.776300132020058	0.0	81.0	81	1.430220769495606	1		24352.39201183433	24458.0	18369.0	30849.0	1.6462217E7	2309.7793286025817	-0.9810657536253482	-1092.5749111306222	0.008868890608115887	5.36054933662347E-4	1.4752341073762252	1.3898367532763818	-0.8631316245211597	1.0614441616243986	6.426226574425411	10.53177776562644	0.7280522109455858	0.9447938504542278
ID184725	184725	7	0.9678752422332764	73.48769108885593	16.892559484036667	0.0	61.0	61	1.5184735038284363	1		24374.043307086613	24313.0	19139.0	32472.0	1.8573021E7	2423.715399642394	-0.9810379289259127	-1040.5812116954914	0.0018783454673552114	0.007509185814417049	1.5706133892539098	1.4836646035167673	-0.708893959195997	1.0586040709814373	7.243764274722124	10.234207336814526	0.8690919970766648	0.9670050761421316
ID195989	195989	7	0.9810556769371033	72.45452167431422	15.008446377783942	0.0	212.0	212	1.4887903566220482	1		24202.39617486342	24409.0	17142.0	31040.0	1.7716154E7	2720.558078035361	-0.9810904309803284	-923.1191681772489	9.329356157397968E-4	-0.00233077104502025	1.5076609617920191	1.497254760175318	0.33930890392976093	1.0069501876991747	6.96332983101571	9.726443433190756	0.9249509442762548	0.9747172322022626
ID183707	183707	7	0.9537987112998962	72.78949694387383	16.60807119102875	0.0	47.0	47	1.4548680011511301	1		24337.666191155513	24425.0	17912.0	31520.0	1.7060704E7	2451.4652335429137	-0.9811040873972928	-1030.9329032079452	0.008466804209744532	0.0016550186753207718	1.5080972939597108	1.4357847906067043	-1.0807203850496447	1.0503644444669527	6.6496235041576615	9.71505458932811	0.8853529325212129	0.9762735519888349
ID187295	187295	7	0.9746967554092407	72.75645175012895	17.043879498343067	0.0	95.0	95	1.4821700827978643	1		24380.80662983426	24599.0	17298.0	31655.0	1.7651704E7	2655.4835191560182	-0.9811041669028902	-953.4184046946564	-0.0013705013626562532	0.00843700059039772	1.5058429311753674	1.4760967790624306	1.474668816989411	1.0201518982595643	6.901539190876997	10.578187598651528	0.775056375476763	0.9477806788511747
ID190876	190876	7	0.97776198387146	72.44559174463387	15.230362359117658	0.0	143.0	143	1.4755201058309086	1		24156.149232914937	24409.0	17245.0	30349.0	1.7319959E7	2727.029563255892	-0.9812108841562215	-925.1749524740809	-5.724217554095401E-4	0.0018659071794338627	1.500574421365129	1.4751441465721116	1.6522603507879108	1.0172391795419529	6.8397485507383005	9.68637444777527	0.9160675362947938	0.9802452316076294
ID202658	202658	7	0.9790902137756348	72.49520891442364	15.125306545625115	0.0	298.0	298	1.496898192512074	1		24320.785135135095	24545.0	17015.0	31329.0	1.7997381E7	2737.7223979176924	-0.9810635883437021	-920.4869777351706	0.0016496978672203642	0.006611655142866089	1.5184724668894154	1.5141792395502187	1.2902616318844764	1.0028353494930178	7.039379849647966	9.924267425405755	0.8981468428952163	0.9743421052631578
ID192928	192928	7	0.9758358597755432	72.38955787340358	15.320612672229739	0.0	171.0	171	1.4595402030124025	1		24184.74857954544	24442.0	17350.0	30041.0	1.7026063E7	2621.8887468757534	-0.9811503572151568	-960.2620261259691	-0.003612220129273844	0.01761813120537157	1.5022306824192202	1.4468194667597758	1.287141546485721	1.0382986384497166	6.692401639638311	10.052734477851299	0.8321918102894678	0.961092150170649
ID197031	197031	7	0.9883313775062561	72.3934958877568	15.387612303053732	0.0	225.0	225	1.4979085862771468	1		24208.71929824561	24388.0	17171.0	32310.0	1.7938661E7	2745.758196282294	-0.9811137512603411	-916.0373450486509	-0.005460438191092018	-0.002471647053827252	1.5273815922757414	1.4871514700708202	-1.2856622836078873	1.027051798700105	7.0488861019769935	9.923848780319846	0.899435617268511	0.9769433465085636
ID192423	192423	7	0.9906365871429443	72.50654122291448	15.032341848306624	0.0	164.0	164	1.4867564890650482	1		24266.590971272206	24485.0	17080.0	30841.0	1.7738878E7	2765.016207116513	-0.9811413830395145	-913.1935569761201	3.4792367089368006E-4	-0.0023111304746923533	1.5252596967950722	1.4709590211605017	-1.088921215597992	1.0369151518522457	6.944317326357648	9.67848844850917	0.9315889960164013	0.9818548387096777
ID185253	185253	7	0.9816049337387085	72.70842356390291	16.752723416187454	0.0	68.0	68	1.4169358747965626	1		24416.670180722933	24610.0	16841.0	30149.0	1.6212669E7	2506.4136742444944	-0.9811135961989292	-1012.1239564345008	-0.003196162135567291	0.011387297387957926	1.4995516450435185	1.3630587742545994	-1.1779402377560166	1.1001371865740428	6.307398420312522	9.826819869872965	0.8207939344529348	0.9602026049204047
ID199083	199083	7	0.9886663556098938	72.26711703580087	15.135671063551092	0.0	252.0	252	1.4770573732447188	1		24261.351388888892	24479.0	17147.0	31481.0	1.7468173E7	2765.460479981625	-0.9811942989588186	-915.4676781027014	0.0033949054595226163	-0.003056080795429992	1.502389567713889	1.481204286957178	-1.3614622685681503	1.0143027406437175	6.854007929231848	9.75675380670983	0.9047816280590718	0.9776271186440679
ID197545	197545	7	0.994482159614563	72.4331325896902	15.17693461071429	0.0	232.0	232	1.4867564890650475	1		24288.309589041055	24465.0	16750.0	31891.0	1.7730466E7	2807.634004349046	-0.9811420755894252	-900.17055294131	-0.012022401040068633	0.017177171855668454	1.5429264891651788	1.469632013852556	2.108090392484278	1.0498726719490041	6.944317326357644	9.957559477711387	0.8801032074246842	0.9766042780748659
ID191919	191919	7	0.9787410497665405	72.43362524659628	15.214025882662593	0.0	157.0	157	1.4953813218041008	1		24278.31848852902	24439.0	17031.0	31224.0	1.7990234E7	2768.494899134925	-0.9811361915661607	-912.2309249129888	0.0023947532599064157	0.002168470679494784	1.5275543629079782	1.4867181626911423	1.5633742439468097	1.0274673446801224	7.025120471154415	9.858713219637368	0.9082871562331748	0.982059800664452
ID196527	196527	7	0.9793539047241211	72.29493278420692	15.355869792573984	0.0	219.0	219	1.479104577793729	1		24159.342975206622	24416.0	17209.0	30282.0	1.7539683E7	2638.7070233940726	-0.9810734298186626	-949.1908354231352	-0.005954850169726417	0.007956814177240985	1.5320260809850674	1.4556636240727863	-1.2447974713200196	1.052458861820444	6.873020433889912	9.619256916845568	0.9334143010966269	0.9830047586675733
ID181164	181164	7	0.9798219799995422	72.48400643856431	16.25766238207939	0.0	12.0	12	1.4729544281711617	1		24143.55013927579	24327.0	16996.0	32069.0	1.7335069E7	2679.1236013930225	-0.9810385638784491	-932.5094207829586	-0.004763469745308348	0.014028267765123894	1.5327234290808622	1.449831420320407	-0.8700507191748551	1.0571735496959616	6.815982919915719	9.787199382071563	0.8941728641734938	0.9741847826086952
ID198573	198573	7	0.9771944284439087	72.2357236326967	15.232847054308111	0.0	245.0	245	1.4729544281711622	1		24190.871687587176	24420.0	17700.0	30593.0	1.7344855E7	2709.1729113146675	-0.9810971295304585	-926.8917907863422	0.005047838026420931	0.00862834173342628	1.5163985017837915	1.4724566905136127	1.439552768089682	1.0298425152693973	6.815982919915724	9.673785986597547	0.915261948073329	0.9748470428280083
ID182189	182189	7	0.9324111938476562	72.65247358919216	16.24502141091879	0.0	26.0	26	1.4636807509142955	1		24218.232294617548	24324.0	18645.0	31179.0	1.7098072E7	2361.4677849071245	-0.9810933879433333	-1064.3563281946542	0.00454005078658165	8.941085291571015E-4	1.4932259382307544	1.4531294979777336	-1.3916652426488072	1.0275931637949829	6.730426648954429	10.033879266317596	0.840068533177109	0.9613034623217921
ID187827	187827	7	0.97768235206604	72.47102471791874	15.667038764941859	0.0	102.0	102	1.482170082797865	1		24337.693259972475	24493.0	17487.0	30651.0	1.7693503E7	2607.397700133698	-0.9810743975276163	-967.7303451993124	9.192587880471341E-4	0.005743108461458977	1.5083967802882343	1.4784308838468905	-1.0430870120257956	1.0202687164944582	6.901539190877003	9.664295857498283	0.9285715834168191	0.9804186360567184
ID189363	189363	7	0.9792001247406006	72.51201350284579	15.461070511366694	0.0	122.0	122	1.4867564890650478	1		24292.25238744886	24464.0	17355.0	31571.0	1.7806221E7	2728.9652060899607	-0.9811069966192809	-924.5175342442817	-0.005015882454079107	-0.007035746618856731	1.520888306671702	1.4757380426313345	1.7106007824471376	1.0305950397266048	6.944317326357645	10.158693275115263	0.845597570746892	0.9720558882235532
ID188336	188336	7	0.9727456569671631	72.52410098946545	15.575244890423674	0.0	109.0	109	1.4683249109216379	1		24251.008438818564	24406.0	17185.0	30255.0	1.7242467E7	2611.293912703093	-0.981087241499938	-963.5112570382478	0.013905260954149016	0.004896291787689257	1.509501817823095	1.451923323491964	-1.4176890192568417	1.0396567045928096	6.773204784435076	9.85379731307125	0.8765906233518347	0.9740259740259739
ID180662	180662	7	0.966562807559967	72.46955376751286	16.41500467229999	0.0	5.0	5	1.4600584136458128	1		24217.00284090908	24396.0	17162.0	31698.0	1.704877E7	2597.8647173415047	-0.9810828205774144	-966.9035277366239	-0.009564455448012852	0.006507172622930247	1.4930342338270581	1.4412007406914524	2.6131757391948596	1.035965491601633	6.697154765802821	9.654222143337416	0.9029539951058367	0.9805149617258178
ID181685	181685	7	0.9254867434501648	73.0171332520791	15.952752992993696	0.0	19.0	19	1.4780813299522697	1		24167.387275242032	24210.0	19216.0	31622.0	1.7473021E7	2315.991770937702	-0.9811540764498452	-1086.531878314272	0.00585165503617526	-0.013938841468187557	1.5432981898114104	1.4519297538250537	2.40436031338473	1.0629289645354054	6.86351418156086	10.212509569088896	0.8269732209307294	0.9639519359145525
ID199611	199611	7	0.9886055588722229	72.44175512240946	14.976050606735276	0.0	259.0	259	1.4892983895174432	1		24274.84311050478	24507.0	16248.0	31725.0	1.779346E7	2839.015808011456	-0.9810736889926835	-886.4500584294954	0.004451917691387598	-6.14030783169586E-4	1.5027372393078968	1.4903907391321782	-1.5266012529046267	1.0082840693058168	6.968082957180227	9.878134421018116	0.8973736500720113	0.9747340425531918
ID198074	198074	7	0.9772491455078125	72.36331268395104	15.232684157670636	0.0	239.0	239	1.4760327061958007	1		24185.390277777777	24414.0	17451.0	30766.0	1.7413481E7	2654.9188917443853	-0.9811504698098142	-948.3462335448302	-0.009905899114329068	-0.01065252312919032	1.4972762680924783	1.4802214011492005	1.3372062135558351	1.0115218351322557	6.844501676902815	9.644488921471625	0.9246838256919747	0.9836065573770488
ID200121	200121	7	0.9761905074119568	72.40832706741448	15.121890988826259	0.0	266.0	266	1.4857385112058379	1		24319.44780219777	24566.0	17485.0	31018.0	1.7704558E7	2662.4510643200338	-0.9810910613154263	-947.8600875041105	0.0036182866355404177	-0.004794916815566498	1.5178283881070629	1.4697784965691991	-1.4150644539190584	1.0326919271509436	6.934811074028615	9.905142252774601	0.888225145810754	0.9746158984635939
ID189887	189887	7	0.9936782121658325	72.59790439770407	15.404187714054814	0.0	129.0	129	1.4847198353841875	1		24148.62277091905	24277.0	16616.0	31551.0	1.7604346E7	2839.5471574576495	-0.9811753309552143	-886.5281867059192	-0.008154106211259348	3.5434073118211087E-4	1.5227877217844614	1.470532658235055	-1.3028663464100452	1.0355347861584545	6.925304821699576	9.705925227758655	0.9237934430326143	0.9771965124077795
ID191420	191420	7	0.98248690366745	72.19342133499522	15.439571306796301	0.0	150.0	150	1.4744943704926	1		24276.944211994418	24483.0	17157.0	30675.0	1.7406569E7	2685.5051442074937	-0.9811051577108014	-938.7940207250133	0.001144921989303597	7.718840177856417E-4	1.5343522376144287	1.4502582381752833	2.04930966219921	1.0579855347313543	6.830242298409272	9.667999569284154	0.9182749337946609	0.9822282980177718
ID190402	190402	7	0.977266252040863	72.49011892130622	15.315839221445033	0.0	136.0	136	1.4831905098260025	1		24195.230769230748	24383.0	17402.0	30736.0	1.7614128E7	2655.681234400946	-0.981098774702235	-945.8158639690855	-0.00978767763513641	-0.004602701382088374	1.5218750777973535	1.479468002967265	-1.3130423536230074	1.0286637323315106	6.911045443206033	9.865922767888227	0.8922328108014526	0.9758389261744961
ID195010	195010	7	0.972874104976654	72.11297636400288	15.33510035264486	0.0	199.0	199	1.4600584136458135	1		24185.334751773076	24468.0	18142.0	29609.0	1.7050661E7	2538.3231700520296	-0.9811145361739203	-989.9818653438496	-0.018691463781811957	0.002061175207373946	1.4904870006104314	1.4578178727558841	0.34658525245826466	1.022409608542382	6.697154765802827	10.31052970415117	0.7916591646331756	0.9677197802197802
ID185792	185792	7	0.9749531745910645	72.77061869171278	16.889564525477866	0.0	75.0	75	1.4744943704925983	1		24410.49162011171	24599.0	17660.0	32630.0	1.7477912E7	2613.8807488407824	-0.9811278332202071	-971.0119659845152	-0.002358841830380452	0.007205895790757213	1.5667124434851631	1.400815307124072	-0.8538657306001842	1.118428985975092	6.830242298409258	9.969738809794432	0.8635319543161145	0.9624916275954454
ID201670	201670	7	0.9838029146194458	72.36016058825669	15.154796684048655	0.0	285.0	285	1.4811489527539565	1		24358.062326869807	24562.0	17438.0	31491.0	1.7586521E7	2740.595768823511	-0.9811974959269371	-927.6165531421547	0.0033816263494153434	-4.71965777392691E-4	1.5204549773047797	1.4637945899041533	1.8403633438563574	1.0387078814141104	6.892032938547975	9.835510437368274	0.8952893146978818	0.9803921568627454
ID186827	186827	7	0.9429114460945129	72.84178965935966	16.925916119171646	0.0	89.0	89	1.4548680011511292	1		24390.889684813756	24500.0	18581.0	31381.0	1.7024841E7	2452.25624756845	-0.9811321949122661	-1034.4224411881119	0.016361018682191936	0.00424917825725187	1.4978122267274367	1.4424433285105018	-1.2208411661350602	1.038385492949737	6.649623504157654	9.696457747643159	0.8887522269118985	0.9783216783216786
ID194507	194507	7	0.9803874492645264	72.26076629947119	15.268169609009876	0.0	192.0	192	1.4948753561926615	1		24264.529251700675	24468.0	17106.0	31784.0	1.7834429E7	2782.59818923363	-0.9811155126666858	-906.0795128937326	0.005298838929989722	0.0017000684390978016	1.5089824177693814	1.49078056504216	0.802131433316688	1.0122096123024698	7.020367344989902	10.081140670553213	0.8680612137801423	0.9704336399474377
ID195528	195528	7	0.9808862805366516	72.32678434885912	15.306594053828853	0.0	206.0	206	1.471926904901241	1		24200.379694019484	24440.0	17408.0	31262.0	1.7400073E7	2709.531740975386	-0.981107117341124	-927.6328754190624	-0.0020708616683113397	2.4308738339556447E-4	1.497172309580055	1.4595262033731777	1.3448728445779603	1.025793374671775	6.806476667586691	9.750071566518105	0.8997391479280799	0.9721656483367279
ID193487	193487	7	0.9791595339775085	72.27773496323837	15.399622193621152	0.0	178.0	178	1.4887903566220484	1		24276.377384196152	24458.0	17265.0	31348.0	1.7818861E7	2747.5120608485568	-0.9811035082198022	-917.5038895076325	0.004510023893761268	-3.4019327154537557E-4	1.516873623383758	1.4731564490038687	-1.3676659433446052	1.0296758531040273	6.963329831015713	9.856737692522547	0.900659081242414	0.9760159893404399
ID193999	193999	7	0.9841600060462952	72.28039340472054	15.245787026500192	0.0	185.0	185	1.4958871162788405	1		24239.770889487878	24396.0	17140.0	31903.0	1.798591E7	2784.2324772275397	-0.9810670611949788	-902.2640940564904	-0.00710620218745994	0.0017831755302237593	1.517639233591802	1.496933976597732	-1.525803900621757	1.0138317770307608	7.029873597318936	9.738735051943754	0.9314344112867872	0.9814200398142006
ID201166	201166	7	0.974977970123291	72.38622457376026	15.131649658839796	0.0	278.0	278	1.4852292606300534	1		24317.371232876703	24479.0	17312.0	31680.0	1.7751681E7	2732.8425054629733	-0.9811503528284587	-926.3270698000123	-0.01121665213809156	0.0057031841143690256	1.5338684108568734	1.4835253105443982	-1.2844890108450993	1.0339347768148297	6.930057947864099	9.752709010275852	0.9155797889708488	0.9811574697173623
ID184272	184272	7	0.9145344495773315	73.12763763460545	16.656729981625617	0.0	55.0	55	1.3608349155190502	1		24308.502454991838	24450.0	18849.0	29481.0	1.4852495E7	2245.029391441586	-0.9810118386966277	-1118.8130032094766	0.03746096781676421	0.01618976858985622	1.4160095526858274	1.3121371410534202	-0.6182900977487781	1.0791627707062812	5.817826425367379	10.995841321552305	0.6046634197509358	0.9300911854103344
ID186326	186326	7	0.9536622166633606	72.9202878430384	16.83156896327541	0.0	82.0	82	1.4286331048772702	1		24345.670623145397	24434.0	18831.0	30515.0	1.6408982E7	2367.637212832114	-0.9810976539735987	-1067.4145258349242	-0.002587832295650962	0.018964538179863377	1.496599582969935	1.3781257934600797	2.2645918363455078	1.0859673261120826	6.411967195931859	9.807342727534772	0.837719164628508	0.970503597122303
ID200664	200664	7	0.990074872970581	72.34045886170603	15.27316204045387	0.0	272.0	272	1.4938629108640618	1		24296.256097560974	24480.0	17156.0	31875.0	1.7930637E7	2772.167195309184	-0.981115682547767	-910.6864139486779	-0.0038819389545123152	0.005925826790328698	1.5267029081292383	1.4771455483793205	-1.2700974242472145	1.0335494087256942	7.0108610926608685	9.825368799284764	0.9126063891057797	0.9787657597876579
ID202200	202200	7	0.9835420250892639	72.41967462857261	15.123054376448637	0.0	292.0	292	1.4892983895174432	1		24339.683492496573	24527.0	17306.0	31409.0	1.7840988E7	2701.1484955048495	-0.9811441738595383	-937.7427737091164	0.00806954866701786	0.01397671561428893	1.5218875566181735	1.4793848092467092	-1.1411840509791777	1.028730014737076	6.968082957180227	9.945048600587537	0.8853385129835443	0.9740863787375413
ID183775	183775	7	0.9814701676368713	72.68076695021249	15.480118026526727	0.0	48.0	48	1.4381328016644601	1		24185.41581259149	24525.0	16363.0	29067.0	1.6518639E7	2351.5462361490286	-0.981279802048723	-1078.2325911197045	0.0036632546328671154	-0.014392362538681966	1.552910085166202	1.3737663292720974	1.0633212012563287	1.1304033677903764	6.497523466893155	9.482947805145923	0.9079689568039151	0.9722617354196302
ID196063	196063	7	0.9815219640731812	72.2396587140388	15.552417331422518	0.0	213.0	213	1.4953813218041012	1		24207.63058186739	24366.0	17231.0	31183.0	1.7889439E7	2718.7581520044378	-0.9810824370493975	-923.5321438068362	-0.002485920149490664	-0.0018100710196274053	1.5164286401809526	1.4914641004650158	-1.1015498607938825	1.0167382773129794	7.025120471154418	9.747721808689104	0.9290891483393994	0.980756469807565
ID182749	182749	7	0.9339184165000916	72.99492786561399	16.782823688112654	0.0	34.0	34	1.45694638506956	1		24297.740740740763	24323.0	18588.0	32039.0	1.7057014E7	2423.7206907762748	-0.9809803557039846	-1034.1207184041405	0.02063975014288018	0.017959512275865903	1.522124291449131	1.3870023698297465	-0.9629216977056158	1.0974201086880413	6.668636008815716	10.407315605966357	0.7736943535262186	0.9583333333333333
ID188893	188893	7	0.973371148109436	72.45415750106415	15.553820633865465	0.0	116.0	116	1.4837004601624821	1		24253.686813186792	24436.0	17351.0	30743.0	1.7656684E7	2612.843602275051	-0.9811613330257973	-966.9067717977509	-0.00618176831850244	0.0037405251827911544	1.5005352624437356	1.4819988337594752	-0.649124801670896	1.0125077215055818	6.915798569370546	10.14641553989197	0.8441641611092292	0.9712950600801068
ID183268	183268	7	0.9777610301971436	72.67521545818298	16.849386276617622	0.0	41.0	41	1.396500814695294	1		24178.480559875585	24544.0	16633.0	29051.0	1.5546763E7	2271.396686475476	-0.9812152252792324	-1112.0499637164728	-0.012821077821995144	0.009841217762745236	1.4613827411675295	1.3579104749208801	-0.07798807473175472	1.0761996229925823	6.126779626060922	9.418808535448111	0.8678610273216845	0.9728301886792455
ID190949	190949	7	0.9625189304351807	72.21952591233854	15.64179906601485	0.0	144.0	144	1.4662626558155465	1		24187.67510548525	24407.0	16557.0	30280.0	1.7197437E7	2595.657167174846	-0.9811073491051611	-967.83298823241	0.006904451922323819	0.005159076968250376	1.5275250068238533	1.4458863756402527	-0.9411460777209241	1.0564626879117318	6.754192279777016	9.736841477618706	0.8952556801565179	0.978650137741047
ID184811	184811	7	0.9886024594306946	73.50749580973371	17.171243306854937	0.0	62.0	62	1.4662626558155438	1		24417.097183098595	24464.0	17315.0	31590.0	1.7336139E7	2558.936996744269	-0.981195571140135	-995.7718987207824	-0.006242695797957786	0.013881146511553597	1.5574697192769755	1.4299978593091363	-0.9951834354772768	1.0891412942599954	6.7541922797769915	9.846555752927761	0.8754162328779695	0.9679836512261569
ID182248	182248	7	0.964371383190155	72.72992411729021	16.72694132694895	0.0	27.0	27	1.4402353361229014	1		24225.284256559768	24421.0	17233.0	31454.0	1.6618545E7	2517.366572568662	-0.9809945626776937	-993.4388717192334	-0.0016110880182706895	0.0064199245580110155	1.4902847431764197	1.4142780253119973	-0.8812513627981061	1.0537424159211233	6.516535971551221	9.93995757659424	0.8288149940141994	0.9600840336134455
ID187369	187369	7	0.9361512064933777	73.05775660031982	15.982506852140785	0.0	96.0	96	1.3899852232535732	1		24488.30141287283	24457.0	19850.0	30473.0	1.5599048E7	2330.3083230992306	-0.9809836929460299	-1084.2036830723137	0.08338746744578882	-0.03548534999502232	1.326726125144541	1.2510811215167907	-0.7990832288563998	1.0604637080096289	6.069742112086721	15.826244046436997	0.30452600601291935	0.8942577030812326
ID202728	202728	7	0.9810091853141785	72.33238750149398	15.099046579175484	0.0	299.0	299	1.477057373244719	1		24260.38589211622	24458.0	17156.0	31749.0	1.7540259E7	2756.7420434947003	-0.9810796406115805	-912.6546109508588	-0.004784041963688621	0.0032386135222720815	1.51911375591898	1.4764446333526193	-1.4506842585678394	1.0288999137539416	6.854007929231851	9.628535583721096	0.929039088749757	0.9822888283378751
ID191980	191980	7	0.9775867462158203	72.39253672323849	15.38171323523464	0.0	158.0	158	1.4739812351471515	1		24257.66991643455	24479.0	17643.0	29964.0	1.7417007E7	2552.056365257389	-0.9811413544803476	-989.0309898135221	0.005460636794025785	0.002778501038695307	1.5193966641798777	1.4509651308703209	-0.9374064113784522	1.0471627690105207	6.825489172244751	9.998374659457001	0.8579951498218406	0.9709263015551045
ID192492	192492	7	0.9814390540122986	72.38527581634824	15.195316268205813	0.0	165.0	165	1.4938629108640618	1		24249.071815718155	24441.0	17390.0	30942.0	1.7895815E7	2656.6184117424377	-0.9810954493509744	-947.4162722112845	-0.003567898389383214	9.790098649491855E-4	1.533926858278418	1.4743494002338584	-0.8606322396185444	1.0404093209079948	7.010861092660869	9.78598935563351	0.9199659393421126	0.9853039412157647
ID193010	193010	7	0.9857216477394104	72.38848799112276	15.225421982436451	0.0	172.0	172	1.4806381236465909	1		24207.048543689336	24397.0	17283.0	31125.0	1.7453282E7	2741.7993339991212	-0.981174772947543	-920.3273335964968	-3.224564666903062E-4	0.009789931276933103	1.5377666995493704	1.460073594848623	1.5568087037535316	1.0532117730057315	6.887279812383455	9.679057873242526	0.9238286326491428	0.9823728813559323
ID199153	199153	7	0.9718841314315796	72.27113797024344	15.202201406768705	0.0	253.0	253	1.4693549530763237	1		24262.444755244742	24498.0	17555.0	30370.0	1.7347648E7	2588.26181157878	-0.9811531193871816	-976.0086351058355	0.0021996077425702988	-0.0018969072150802865	1.497802348877646	1.4657196485375932	-1.2040413698392038	1.021888701821022	6.782711036764112	9.672834002852944	0.9109734286092099	0.9733969986357436
ID197111	197111	7	0.9912384152412415	72.43346626529485	15.033342875122857	0.0	226.0	226	1.486756489065048	1		24225.241426611792	24424.0	16836.0	31519.0	1.7660201E7	2751.8313371492527	-0.9811770127806506	-917.7726578761813	0.007316021604210738	-0.005577390214107565	1.5082438046772764	1.49206398204446	0.9136981582265229	1.0108439201183896	6.9443173263576465	10.089112856821965	0.8573012598222259	0.9662698412698413
ID199671	199671	7	0.9806681275367737	72.41883029987798	15.06757667571011	0.0	260.0	260	1.4913287904459653	1		24257.24453551912	24479.0	16784.0	31596.0	1.7756303E7	2732.239958684186	-0.9810985809016136	-921.6602539427711	-0.0018896226047265066	0.009346866757690428	1.5165762178694333	1.4848959162670146	1.5666881779756656	1.0213350318061767	6.987095461838289	9.660998029072845	0.9407247145608161	0.9845947756195582
ID185333	185333	7	0.9243714213371277	73.65565641087849	16.848972213253017	0.0	69.0	69	1.4238594891755547	1		24457.337295690955	24436.0	18437.0	31495.0	1.6459788E7	2429.392465338948	-0.9809898872076837	-1039.0138224114507	0.03463091766652439	-0.004566001896676219	1.4802503155857694	1.3079292634239508	-0.4618755471884104	1.1317510487613907	6.369189060451217	14.947516285407943	0.35822503518421006	0.8809993425378049
ID198651	198651	7	0.970615804195404	72.1579718977706	15.759609318868282	0.0	246.0	246	1.483700460162483	1		24211.97534246574	24423.0	16253.0	30397.0	1.7674742E7	2602.8056908674043	-0.9811388397671829	-967.7886725742036	0.001757697274795275	-0.003240690423595596	1.5478660915057973	1.452529315475057	-1.1894521325265175	1.0656350099203058	6.915798569370555	9.764992750252338	0.9113985831361606	0.9817813765182187
ID180728	180728	7	0.9825518727302551	72.539444649971	16.286677342340177	0.0	6.0	6	1.4760327061958007	1		24242.879166666673	24369.0	17254.0	31935.0	1.7454873E7	2710.4747385005026	-0.9810203553141768	-924.6103899730712	-0.007399506191033204	-0.008120688959878738	1.5421601505374527	1.447581789933372	2.4830562038090034	1.0653354174954313	6.844501676902813	9.693865703498867	0.9152878568854839	0.9809264305177111
ID181241	181241	7	0.976000189781189	72.44256581184516	16.434536876580353	0.0	13.0	13	1.4693549530763232	1		24176.09663865544	24361.0	16878.0	31913.0	1.7261733E7	2676.41920206945	-0.9810958839396112	-937.598967278624	0.006628899541134438	-5.506858501687789E-4	1.4992060332834711	1.4658851980716283	-0.44696900789975186	1.0227308627276381	6.782711036764109	9.734741887368614	0.899423638693733	0.9780671692940368
ID181759	181759	7	0.9644110202789307	72.67811674965667	15.814796976017806	0.0	20.0	20	1.4662626558155456	1		24205.382228490816	24330.0	17403.0	31209.0	1.7161616E7	2552.24992616631	-0.9810359005052104	-981.2313516015871	-0.0033051289445872843	-0.007681254755778914	1.5356391787208923	1.4383937336492003	-0.5486760406388234	1.06760697213619	6.7541922797770075	9.80092681450874	0.8835863367852497	0.9752916952642415
ID188415	188415	7	0.9679758548736572	72.46625887711794	15.57227869331863	0.0	110.0	110	1.4842102352883857	1		24293.693681318688	24476.0	17261.0	30791.0	1.7685809E7	2651.06481233291	-0.9811438763002562	-953.6378512546628	-0.0017867320345326936	0.0015740595425812844	1.5049965523105548	1.4785584458959593	-0.5913139185595907	1.0178810019231772	6.920551695535062	10.065135217698021	0.8584427828466653	0.9706666666666665
ID189439	189439	7	0.9906541705131531	72.59224184314213	15.266758133226135	0.0	123.0	123	1.474494370492599	1		24271.89121338912	24488.0	16926.0	31127.0	1.7402946E7	2796.0263982004635	-0.9811050450184597	-901.4922398426188	-0.005183384306370312	0.009160562999671759	1.4919572445242972	1.4785959676188867	-0.9235080478442168	1.0090364624265324	6.830242298409265	9.807483014531625	0.8923409942555665	0.9768864717878996
ID197629	197629	7	0.9858343005180359	72.3759638559404	15.23720938510155	0.0	233.0	233	1.4979085862771468	1		24265.855989232856	24480.0	17054.0	31271.0	1.8029531E7	2683.8282669657697	-0.9811208335221326	-939.7461831799675	-8.903822899345512E-4	-0.008340545262005828	1.5190129302468056	1.4995781301603754	0.7200767593829038	1.0129601783965412	7.0488861019769935	9.79929201181069	0.9224460131067577	0.9821192052980129
ID188930	188930	8	0.9615040421485901	45.56138658563767	63.01173151806503	0.0	116.0	116	1.3161866396786785	1		23041.433797909405	23332.0	17125.0	29737.0	1.3225783E7	2473.2829998868624	-0.9811778759317494	-971.2807889297179	-0.008542900095374442	4.5239929470988673E-4	1.4014511591923111	1.2635132463765504	-0.976928751335086	1.1091701358979285	5.442329458370645	8.93087521260725	0.8574457467908021	0.9654300168634067
ID190979	190979	8	0.9627725481987	45.464296413182716	62.83344800230404	0.0	144.0	144	1.298247007301338	1		22991.193140794236	23335.0	17125.0	29755.0	1.2737121E7	2520.2253402270376	-0.9811704603602001	-950.7293341022805	5.42593760245086E-4	-0.008744779330031692	1.4055258403487916	1.2353329479328956	-0.9802641275328213	1.1377708679272927	5.294982547270654	8.815532373167647	0.8562041090384549	0.9628349178910982
ID196097	196097	8	0.95784991979599	45.63919928449444	63.109473947125544	0.0	213.0	213	1.2959141266970984	1		22987.299099099077	23290.0	16759.0	30240.0	1.2757951E7	2501.3784756828168	-0.9810454111606285	-951.2907556280481	-0.007847875943437471	0.0018972192165315517	1.407678344090557	1.2221999931507244	2.325475782522907	1.1517577744880243	5.275970042612591	8.547286660905367	0.907518831401516	0.9771126760563374
ID192517	192517	8	0.9634649157524109	45.45957020075394	62.888587147298395	0.0	165.0	165	1.298247007301338	1		22986.676258992815	23240.0	17318.0	29531.0	1.2780592E7	2462.7929884608507	-0.9811628472476499	-972.3085434303371	-0.003298922718636688	-0.0011976098748074867	1.3871537325534	1.2371429000845315	-1.1678909724585045	1.1212558649923292	5.294982547270655	8.651794345048623	0.8889186576235453	0.9763365468886941
ID187403	187403	8	0.9612908363342285	45.57086502838621	63.00946389485854	0.0	96.0	96	1.290649727980874	1		23099.07495429615	23346.0	16869.0	29861.0	1.2635194E7	2521.772488426058	-0.9811132134608003	-951.6554392813065	-0.0013024238959407127	-0.004071253664098461	1.3884460390190507	1.242113145029643	-1.0345312115237484	1.117809633184355	5.233191907131944	8.743148591969822	0.8602819410729357	0.9640980735551663
ID184841	184841	8	0.9631447196006775	45.52724478571847	63.01215924776364	0.0	62.0	62	1.297081091478089	1		23111.314748201443	23389.0	17013.0	30019.0	1.2849891E7	2530.649303113663	-0.9811124871123714	-948.7826023194976	-0.00342379060415405	-0.006002186648251348	1.375477681467698	1.2585867951313663	1.9940347267894636	1.0928747121680482	5.28547629494162	8.985076509372043	0.822716929863567	0.948805460750853
ID192014	192014	8	0.9543259143829346	45.52348102305656	62.91754118954388	0.0	158.0	158	1.3017384891972528	1		23049.364285714277	23293.0	17270.0	29631.0	1.2907644E7	2490.907715692433	-0.981129996917335	-962.2455081318786	-0.0032739462269268365	-0.0029404406205299698	1.3890716885379457	1.239794518445416	-1.0121398344249144	1.1204047669767963	5.323501304257752	9.071572432237893	0.8129092843403894	0.9655172413793106
ID202767	202767	8	0.969540536403656	45.50586130134026	62.99060573397017	0.0	299.0	299	1.3104264954526101	1		23089.302816901392	23332.0	16814.0	30153.0	1.3114724E7	2504.030358971645	-0.9810439366311214	-954.4243950499812	-0.001309388237009694	0.004320026504002568	1.395612766487003	1.2413014046863173	-0.9095509279923382	1.124314176410427	5.394798196725489	9.01018081508462	0.8350607185043548	0.9626802374893981
ID199181	199181	8	0.9683809876441956	45.4813231999567	63.072441225022466	0.0	253.0	253	1.2953302500616046	1		23055.79783393501	23328.0	16618.0	30090.0	1.2772912E7	2519.2025078406605	-0.9810456047535056	-947.3846307021973	-0.001204599857084502	-1.0384863707795201E-4	1.3895790572801245	1.2280194074373374	-0.7569831372873718	1.1315611535651005	5.2712169164480756	8.787348769317001	0.8578374945936043	0.9610051993067589
ID193042	193042	8	0.965947151184082	45.44254032007648	62.94995726294219	0.0	172.0	172	1.2988295727366714	1		22954.903225806444	23217.0	17204.0	29564.0	1.2808836E7	2458.865705552644	-0.9811772939117804	-973.2761485554748	0.002578661828704951	-1.536771486628207E-4	1.3778260345779332	1.2393924850742493	-1.0433775881446714	1.1116946820081701	5.299735673435171	9.006801340188947	0.8209617177241229	0.9529914529914529
ID180756	180756	8	0.9655044078826904	45.563393651220586	63.08603654841483	0.0	6.0	6	1.301157226167961	1		22965.460714285717	23191.0	16529.0	29927.0	1.2860658E7	2492.0724200102054	-0.9810522975459626	-954.2894051695157	-0.0082105175080785	-0.001245682929607298	1.3722878631822766	1.2714814854425085	-0.9017147099741106	1.0792826155110586	5.318748178093237	8.521846830785034	0.9203475161739995	0.9859030837004409
ID198683	198683	8	0.9575616121292114	45.472594538365136	63.06631555480628	0.0	246.0	246	1.3040609504357235	1		22964.273214285724	23261.0	16871.0	30068.0	1.2859993E7	2496.989982305105	-0.9811686198078841	-958.3571762681111	0.008530042270112965	6.921703928119905E-4	1.4113887104456133	1.2499218994032424	-0.8606152145783357	1.1291815201569482	5.342513808915814	8.876881956855058	0.851990256023453	0.9598633646456017
ID185371	185371	8	0.9689579010009766	45.52527038833541	63.010914361565426	0.0	69.0	69	1.298247007301338	1		23150.838420107724	23378.0	16995.0	30131.0	1.2895017E7	2525.690814203689	-0.9810450558022626	-948.8181373157148	-0.004965336656371705	-4.065199096388541E-4	1.3912301872011044	1.2374173435975475	1.9833167984918987	1.1243015094296127	5.294982547270654	8.877359911694223	0.8443193483109689	0.9620034542314337
ID197146	197146	8	0.9532192945480347	45.52228263947834	63.07661043318394	0.0	226.0	226	1.3058000856167287	1		22963.774822695017	23216.0	16542.0	30141.0	1.2951569E7	2488.0875699218127	-0.9810765023848014	-956.9936983797758	-0.003962156226326871	1.2323999477671473E-4	1.3833261021251058	1.2539867120167476	-0.9076450538570823	1.1031425523643275	5.356773187409363	8.734806351035376	0.8822802545194904	0.9749134948096888
ID181273	181273	8	0.9735972881317139	45.51092377785277	63.06206417671529	0.0	13.0	13	1.2812373892304256	1		22906.07720588232	23227.0	16425.0	29943.0	1.2460906E7	2572.852397623754	-0.9811523110813669	-926.9240917205193	-0.008329082384001284	0.011806312776892295	1.3832558105475674	1.2142859496869864	-0.8819038758056548	1.1391516231445626	5.157141888499695	8.647446619646427	0.8666488493047072	0.9661620658949241
ID199704	199704	8	0.967291533946991	45.48042223801774	63.073384163270354	0.0	260.0	260	1.3081153358134874	1		23032.00530973452	23348.0	16879.0	30344.0	1.3013083E7	2511.556775063809	-0.9811637394096768	-955.3566858501517	-0.0026060335175733616	-0.0013274725198947016	1.395996015237757	1.245523344422191	-0.940375385663673	1.1208107993233734	5.375785692067426	8.882266666883462	0.8562571202203114	0.9733218588640274
ID189470	189470	8	0.9507871866226196	45.63125330463564	63.00719921746648	0.0	123.0	123	1.2865403029046525	1		23061.117216117193	23389.0	17203.0	29845.0	1.259137E7	2518.9074610323305	-0.9809603216575151	-943.3871583102443	-0.005661719019799129	-0.009354625769115896	1.3722743288103272	1.2389746755976432	2.0802105591078357	1.1075886826729404	5.1999200239803365	8.695922624563213	0.8641222635203437	0.9630281690140844
ID181789	181789	8	0.9530894756317139	45.65607083009607	63.09852050329303	0.0	20.0	20	1.287715762540353	1		22937.60439560437	23256.0	16735.0	29713.0	1.2523932E7	2501.4425616195067	-0.9811250869347663	-953.294175173424	0.008039204507351256	0.003859300053851241	1.3820998048659054	1.2195865763020528	2.1837757884670186	1.1332527199968159	5.209426276309365	8.388191490590764	0.9303858310056433	0.9811996418979403
ID188451	188451	8	0.9615694880485535	45.581401454458565	63.00105349859996	0.0	110.0	110	1.298247007301338	1		23082.06642728905	23374.0	17136.0	30050.0	1.2856711E7	2526.3114674306426	-0.9810901603738692	-948.0666358020605	0.0050353467140364086	0.006320079484918816	1.3998988719591483	1.2318525298748046	-1.0731211160393872	1.1364175808458359	5.294982547270655	8.591516702710953	0.9014356291390967	0.9797713280562882
ID197666	197666	8	0.9637882113456726	45.50016502961329	63.080144881644294	0.0	233.0	233	1.3023194927919914	1		23021.837789661335	23266.0	16938.0	29992.0	1.2915251E7	2481.2859915485565	-0.9810955837749008	-963.0330940376297	0.0040705347295359375	-0.003705014591033266	1.3999616730979394	1.2405780075586952	2.2789277951612013	1.1284753272814272	5.328254430422266	8.679040937658947	0.8888968046149099	0.9705627705627702
ID190496	190496	8	0.9472982883453369	45.56303938930107	62.91460067856788	0.0	137.0	137	1.3040609504357235	1		22924.930604982233	23119.0	16986.0	29541.0	1.2883811E7	2452.6759813169447	-0.981161602121078	-973.6310729175137	-0.006099202420195494	-0.001475501466142757	1.3720051186939044	1.2638007279641486	-0.9345032769075067	1.085618237381507	5.342513808915814	8.795561838702413	0.8678173822245194	0.9582267689684573
ID191521	191521	8	0.9595944881439209	45.356130778941086	62.87673230132844	0.0	151.0	151	1.3029002372992469	1		22997.393939393944	23163.0	17293.0	29878.0	1.2901538E7	2483.226048315906	-0.9811697778103905	-965.1194833403785	0.003131747921639253	-0.002536034996056621	1.4026291634491777	1.2248060004349939	-0.8549669616917484	1.1451847581992816	5.3330075565867805	9.11867118873382	0.8059701390988244	0.9540816326530613
ID195115	195115	8	0.9499144554138184	45.41068212672527	63.0201448459876	0.0	200.0	200	1.2918214483565424	1		22981.137432188032	23211.0	16725.0	29868.0	1.2708569E7	2493.8396402671983	-0.9811240185551471	-957.9599609161411	-0.004758132692365884	-0.019816960239626893	1.390314416318949	1.2407235120453792	-1.009056072963967	1.120567477621959	5.242698159460986	8.50522940740451	0.9107363154938466	0.9709507042253525
ID187945	187945	8	0.9729125499725342	45.66632995982977	63.03736883318881	0.0	103.0	103	1.3150366292889952	1		23112.99825174827	23367.0	16868.0	29992.0	1.3220635E7	2488.98481158306	-0.9810751322351374	-962.794165171257	-0.004385799820922382	0.004358358139289913	1.4265993322307642	1.2340560996231478	2.143139059985962	1.1560246999033632	5.432823206041613	8.654524486463774	0.9114839264626773	0.9785958904109588
ID185902	185902	8	0.9672901034355164	45.600493764693645	62.97780762721458	0.0	76.0	76	1.3144612467940309	1		23119.59435626102	23364.0	17224.0	29817.0	1.310881E7	2507.833349882087	-0.9811602259858508	-960.2311217557669	-0.008341986422417395	0.007141394277423926	1.4028339617790868	1.2555789179729382	-0.9801921358061564	1.1172805959850645	5.428070079877096	8.985205619823244	0.8448882491854476	0.9596638655462189
ID200237	200237	8	0.9720879793167114	45.50390904397931	63.05466297330583	0.0	267.0	267	1.304060950435724	1		23089.049822064066	23331.0	16985.0	29985.0	1.2976046E7	2529.422612634466	-0.980994489929994	-942.327137139172	-0.006546438682696684	0.0059986749290383175	1.3805684181650157	1.2509494779790022	-0.9375943099553177	1.1036164469211196	5.3425138089158155	8.758992680590884	0.8750788563292153	0.9672977624784854
ID201773	201773	8	0.9495048522949219	45.50310717230246	63.01407963703039	0.0	286.0	286	1.2871281669074142	1		23119.30109489052	23417.0	17065.0	30248.0	1.2669377E7	2527.2956756240555	-0.981159859351173	-952.8055410290655	-0.004597980252966467	-0.01740014154769296	1.3925043760695088	1.2390549622001046	2.156248644353859	1.1238439121352088	5.204673150144856	8.569582011163925	0.8906027804073375	0.9716060337178352
ID184370	184370	8	0.9677172899246216	45.57779008148632	62.99968513681497	0.0	56.0	56	1.2994118769904208	1		23141.493716337533	23410.0	16902.0	29784.0	1.2889812E7	2516.3438473952165	-0.9810885437293688	-954.1894928290722	-0.010655006594195436	8.529507144794551E-4	1.3956733651424449	1.2436685348223662	-0.9794836495278552	1.1222229445097198	5.304488799599686	8.53040905229886	0.9160384150034314	0.9780893952673095
ID190002	190002	8	0.9681750535964966	45.65897298452652	63.059192507357146	0.0	130.0	130	1.3190572791622324	1		23010.638743455514	23280.0	17068.0	30042.0	1.3185096E7	2487.620866874113	-0.9811853093424391	-964.7803149632192	-6.834687742488882E-4	0.006432985692533782	1.3812395748896027	1.2657381337094684	-1.2601087862929223	1.091252240968388	5.466095089193221	8.837402292636394	0.8795039536103972	0.9712837837837837
ID196657	196657	8	0.9514600038528442	45.51735583629105	63.08834757207003	0.0	220.0	220	1.3202037872267152	1		22947.689895470383	23197.0	16808.0	30075.0	1.3171974E7	2481.746945936946	-0.9810582241681813	-957.8236631618531	0.012428356313210894	0.007944111697072037	1.4046903694636457	1.2721529350409853	2.2574735400174566	1.1041835700503968	5.475601341522259	8.688507729988588	0.9114887265023542	0.9812606473594545
ID194609	194609	8	0.9571893811225891	45.43340672838185	63.053699584541754	0.0	193.0	193	1.3005757033562708	1		23021.70892857141	23262.0	16842.0	30209.0	1.2892157E7	2489.552053433262	-0.9810623308303347	-958.1123062752605	-8.411936827527432E-4	-0.006043179742263557	1.3951126464456713	1.24732253524959	2.2087678200170946	1.1184858823756507	5.313995051928723	8.498676546083123	0.9245457541720694	0.9885057471264367
ID198192	198192	8	0.9611150622367859	45.529618967822145	63.074375400193425	0.0	240.0	240	1.2953302500616044	1		22972.021543985615	23237.0	17040.0	29930.0	1.2795416E7	2512.835845960427	-0.9810001051164718	-944.023808715728	0.0030523586154759764	0.007677117411029738	1.3762829873641114	1.2468063801464986	-0.7803483195483745	1.103846603032621	5.271216916448075	8.482362347165644	0.9206342147676685	0.9814159292035396
ID201271	201271	8	0.9471585750579834	45.50716586486549	63.00082895770718	0.0	279.0	279	1.3115805480720952	1		23102.619718309863	23337.0	16882.0	30202.0	1.3122288E7	2494.103116555652	-0.9810297943060852	-958.0473576128229	0.015110863897389078	0.0031053772313139466	1.3967991503642503	1.2606725484072807	-0.7397840363879449	1.1079793496962795	5.40430444905452	8.780266441478272	0.8809155593655824	0.9684838160136287
ID193591	193591	8	0.962005615234375	45.47620831611092	63.05092919088669	0.0	179.0	179	1.2964977403842817	1		23047.60861759427	23342.0	16725.0	29985.0	1.2837518E7	2500.8346623507136	-0.9810534768931566	-954.4079390784755	-0.0020978587858408444	0.0067434420117160184	1.387721457890992	1.2296225996979633	-0.9857219720929508	1.1285751077052937	5.280723168777109	8.666831398875301	0.8834512081551595	0.9644097222222222
ID195639	195639	8	0.9544007778167725	45.57429551025589	63.10253268468821	0.0	207.0	207	1.2912357210771197	1		22981.847272727267	23281.0	16565.0	29794.0	1.2640016E7	2491.5763670136685	-0.9810666429660997	-955.8981298922533	-0.01881666717211416	0.02483561813474571	1.3950120639570567	1.2415294797421856	-0.9488210399471027	1.1236237936506694	5.237945033296464	8.851060788599808	0.8401951180333475	0.9658194566170025
ID186427	186427	8	0.9659781455993652	45.572232594092156	63.02260829498143	0.0	83.0	83	1.3081153358134872	1		23154.779151943487	23356.0	16935.0	29899.0	1.3105605E7	2512.1986039077588	-0.9810721825034673	-955.470077642882	-0.004449425383724401	-3.0270776241461336E-4	1.4152465933718053	1.237586084084981	2.312855508087628	1.1435540618721314	5.375785692067423	8.999659314656547	0.8340645681161841	0.962553191489362
ID186942	186942	8	0.9616041779518127	45.56610606557601	63.02764074638992	0.0	90.0	90	1.3115805480720952	1		23137.551845342692	23388.0	16803.0	29981.0	1.3165267E7	2491.933310606051	-0.9811138241055728	-964.6868310296793	-0.007977355833031228	0.0038923536182466243	1.4121876439893128	1.2440999117635152	-0.9878204014502373	1.1351079046276378	5.40430444905452	8.936187691903765	0.8504427966312994	0.9660152931180968
ID194114	194114	8	0.9515401124954224	45.47534346825536	63.132492274365106	0.0	186.0	186	1.3086935083658342	1		23013.49380530971	23288.0	16764.0	30071.0	1.3002624E7	2499.100194533968	-0.9811538343390999	-958.8330266909836	-0.009575215201140649	-0.004087501331348286	1.4036740165480581	1.2411528110097434	-0.9905284042865773	1.130943751725539	5.380538818231939	8.862992099172825	0.8607457929623976	0.9783923941227308
ID202307	202307	8	0.9499644637107849	45.55976962848156	63.067484679234305	0.0	293.0	293	1.3127335861392386	1		23068.588752196843	23330.0	16987.0	30193.0	1.3126027E7	2478.550171736882	-0.9811591330037129	-969.3751337388281	-0.009103364502342637	0.0035357394284271544	1.3996811825766529	1.2560652474046285	2.215652781941877	1.11433795773649	5.413810701383551	8.797388897314434	0.8790333426098351	0.9810508182601207
ID183875	183875	8	0.9604904055595398	45.622789679700126	63.008473627627986	0.0	49.0	49	1.3156117601405841	1		23122.054101221634	23408.0	16972.0	29927.0	1.3248937E7	2496.5738198533268	-0.9811778189006852	-965.5833550774117	0.005171245446985237	0.0025223427312449573	1.4017515527583932	1.2490616624038757	-1.0259239579582828	1.1222436769539936	5.437576332206127	8.883785889837247	0.8658029568683366	0.9678510998307954
ID182336	182336	8	0.9611065983772278	45.5502341450857	63.07166017597577	0.0	28.0	28	1.3150366292889955	1		22989.607705779326	23240.0	16736.0	29934.0	1.3127066E7	2489.4345035749857	-0.9809810445033845	-952.6531438414538	-0.003209993897498372	-0.0030380842310610222	1.410019332032625	1.2410303560300626	-0.9119226541596651	1.1361682856357695	5.432823206041614	8.752823452645487	0.8911259673597554	0.9769230769230771
ID183369	183369	8	0.9510427117347717	45.47991148527003	63.01305207394068	0.0	42.0	42	1.299411876990421	1		23028.785971223017	23219.0	16801.0	29942.0	1.2804005E7	2515.016860413305	-0.9810857538062178	-949.9003989317825	0.004338758278424687	0.013242468398566758	1.3849898539529018	1.257944017728419	-1.1603423656003502	1.100994825233877	5.304488799599687	8.673484756091074	0.8860661825864713	0.9780893952673092
ID192079	192079	8	0.9657097458839417	45.499160859992045	62.915297354702616	0.0	159.0	159	1.3104264954526101	1		23032.79613356765	23292.0	17193.0	30080.0	1.3105661E7	2478.189056674012	-0.9810395812616658	-961.7912680207788	-0.003086531030761785	0.0076197671185840995	1.403837350970735	1.2467299952901783	-0.9585605526713992	1.1260155416762792	5.394798196725489	8.643910381766469	0.9073285081357028	0.9759243336199487
ID187468	187468	8	0.9617503881454468	45.58131393200748	63.007180070267495	0.0	97.0	97	1.2982470073013375	1		23105.904504504502	23370.0	16784.0	29870.0	1.2823777E7	2508.8365620734	-0.9810838295664343	-955.3301823549945	0.001076793535837675	0.0017966284810808759	1.375692076509737	1.2410947385435884	-0.938624822892121	1.108450494378936	5.294982547270652	8.771637822970487	0.8647946891866554	0.9686956521739125
ID192588	192588	8	0.9693096280097961	45.47865583708876	62.88007419216542	0.0	166.0	166	1.3063792828444194	1		22989.657193605683	23206.0	17284.0	29688.0	1.2943177E7	2481.4374094766363	-0.9811428248219932	-964.0837493454932	0.00609546412153776	0.007068661812387347	1.3741634716932287	1.26522877049496	-1.0485016972033425	1.0860988176514934	5.361526313573876	9.057284350580701	0.8213009039292564	0.9559322033898311
ID182861	182861	8	0.9713643789291382	45.56036678954915	63.00546962709861	0.0	35.0	35	1.314461246794031	1		23027.02280701757	23265.0	16986.0	29936.0	1.3125403E7	2462.4206312148476	-0.9810150822590841	-966.4346892860776	-0.011136251561580655	0.004091894827063983	1.4028684970323981	1.2467469443591914	-0.9393117966962832	1.1252231283818792	5.428070079877099	8.987315233739572	0.8444916504749805	0.9744027303754266
ID196173	196173	8	0.9647302031517029	45.59380361817572	63.064414175525194	0.0	214.0	214	1.2859521701640195	1		22960.39194139193	23228.0	16889.0	30018.0	1.2536374E7	2506.2936464888453	-0.9811562682483789	-954.0005154121114	-0.007376491036029268	0.008433246157033246	1.3890421777701483	1.2107007701478916	-0.8849428095579699	1.1473042819659491	5.195166897815823	8.534134591262255	0.896376356003866	0.9785138764547896
ID191058	191058	8	0.9606196284294128	45.45876006106347	62.92618358447135	0.0	145.0	145	1.2976641803326605	1		22991.651705565535	23271.0	16907.0	30072.0	1.280635E7	2503.6625439280924	-0.9811150611822197	-954.1765429804376	-0.001570307896293378	0.004853932522996761	1.3893432711736438	1.2382707355010627	-0.9390483386028338	1.1220028313206079	5.2902294211061385	9.115691833595424	0.8000278408234461	0.948849104859335
ID180819	180819	8	0.953640341758728	45.59111951479788	63.04745929157459	0.0	7.0	7	1.280646821146858	1		22956.231910946186	23345.0	16808.0	29848.0	1.2373409E7	2503.7365644986107	-0.9811345066497351	-953.6792877653982	-0.009279111268413442	-0.004911331183501707	1.3989626329188427	1.197188398416496	2.1225963975616677	1.1685400850603218	5.152388762335177	8.356503764027623	0.9271911167740859	0.9854545454545458
ID200786	200786	8	0.9656128883361816	45.48598905221098	63.07470486321682	0.0	273.0	273	1.3104264954526101	1		23088.08994708995	23380.0	16883.0	30236.0	1.3090947E7	2534.5317074351547	-0.9810708758243215	-944.2568321160841	-0.00750205596140711	0.0037902140454645857	1.3981118799547532	1.265725226110116	-0.9049314042445225	1.1045935177032806	5.394798196725488	8.84757649463226	0.866036937056375	0.9734133790737567
ID189008	189008	8	0.96148282289505	45.56425513757069	63.00047841027486	0.0	117.0	117	1.30522063136782	1		23054.925531914894	23292.0	17248.0	29923.0	1.3002978E7	2485.2843191871943	-0.9811273967571282	-964.5199898873387	-0.0035221494215517605	3.820889045997719E-4	1.391572965639457	1.2529828318797671	-0.9901339528419109	1.1106081665554606	5.352020061244844	8.64345368762544	0.9002289559919113	0.9774305555555555
ID184913	184913	8	0.9524641036987305	45.52605442751436	62.99257955566884	0.0	63.0	63	1.3081153358134872	1		23087.564831261097	23298.0	17067.0	29968.0	1.2998299E7	2495.45348733336	-0.9809628121929099	-953.4729872606964	-0.010495233238308154	8.394907574370095E-4	1.378224626899704	1.2878721838036316	-1.1056063955517512	1.0701563743920794	5.375785692067423	8.681182917774315	0.8963837951628918	0.9741602067183469
ID199260	199260	8	0.9522216320037842	45.528946870173236	63.05833995859741	0.0	254.0	254	1.3115805480720952	1		23051.119507908603	23284.0	16586.0	30010.0	1.3116087E7	2470.6411460008585	-0.9810220355158025	-964.5871700442384	-0.008862069812522863	0.008107344798282578	1.4169251007729466	1.2485218457519998	-0.7451564984839117	1.1348821052622555	5.40430444905452	8.56135259867954	0.9265415575973972	0.9810181190681624
ID181347	181347	8	0.9573923349380493	45.5288249595545	63.04941125981025	0.0	14.0	14	1.2999939204135584	1		22875.521505376342	23120.0	16464.0	29893.0	1.2764541E7	2490.8273928502067	-0.9810856331531019	-952.7357771816382	2.828998252551945E-4	-0.002936888555305558	1.3734899856540241	1.2554424770042312	-1.07007807871329	1.0940286080900186	5.309241925764203	8.690701993264986	0.8833496943157918	0.971304347826087
ID190560	190560	8	0.9533439874649048	45.57919572429624	62.90945092823815	0.0	138.0	138	1.3110036487487944	1		22893.610915492936	23178.0	17277.0	29798.0	1.3003571E7	2439.582069844493	-0.9811407660844463	-976.4188031396931	0.005723915649256009	-0.010277793918424991	1.4022274626577063	1.2503009759065893	-1.0225334554900276	1.121511931669857	5.39955132289	8.552756252084418	0.9275884820685698	0.9793103448275859
ID199777	199777	8	0.9504071474075317	45.54974839206454	63.0756310421302	0.0	261.0	261	1.297664180332661	1		23018.244165170567	23274.0	16994.0	29935.0	1.2821162E7	2473.9294584640043	-0.981078280080131	-964.845837272204	-0.003037765062178235	9.100644787565851E-4	1.4092873151461083	1.214658347887419	2.3246204228217042	1.1602335073044987	5.290229421106142	8.531083924519642	0.9134314105519772	0.9780316344463975
ID197222	197222	8	0.954503059387207	45.52481440032056	63.12116949705102	0.0	227.0	227	1.2929921069097374	1		23001.13224637685	23316.0	16705.0	30130.0	1.2696625E7	2506.9909213550877	-0.9809588491146986	-945.3313142384025	-0.016220723086421085	0.0036853460345836943	1.3935562676577673	1.2383383663875394	2.1961168497727477	1.1253436907741357	5.252204411790013	8.715707723169437	0.8688527263800336	0.9701492537313432
ID198756	198756	8	0.9580159187316895	45.51450826369712	63.10889213943849	0.0	247.0	247	1.299411876990421	1		22953.81541218636	23182.0	16983.0	30238.0	1.2808229E7	2514.208277032878	-0.9809851560246261	-942.0051960276376	-5.185495299418092E-4	0.0028457231170219187	1.3716659787277032	1.2616152073424647	-1.132033751112052	1.0872300609129906	5.304488799599687	8.671501097101455	0.8864716150867415	0.9695916594265857
ID189546	189546	8	0.9508170485496521	45.644280613767535	63.00915762925878	0.0	124.0	124	1.3011572261679598	1		23020.67921146954	23402.0	16887.0	29939.0	1.2845539E7	2488.509192837061	-0.9810594448115056	-958.3220866093171	-0.0011312993125422652	0.005505934430304313	1.4113251459122909	1.2108535104509008	-0.9772056151568116	1.1655622531801868	5.318748178093228	8.725591618177505	0.8778686233202218	0.9596912521440829
ID197738	197738	8	0.9673509001731873	45.48932123348712	63.09221158859826	0.0	234.0	234	1.3058000856167284	1		23034.886120996427	23275.0	16910.0	29977.0	1.2945606E7	2485.943047516034	-0.9809406934182714	-953.8070882360953	-0.005593685201120421	-0.0017464215888674064	1.3960278814583953	1.2395085558395342	2.2464896240064602	1.1262753087757822	5.3567731874093605	8.921546842885881	0.8457320753131417	0.9648972602739724
ID191592	191592	8	0.9578388929367065	45.4615458065071	62.86631267034155	0.0	152.0	152	1.3115805480720946	1		23021.666666666704	23248.0	17200.0	29824.0	1.312235E7	2451.094755828584	-0.9812043741472771	-980.6394051575191	-0.00546274420054875	0.003143316691948927	1.4070569383422413	1.2501091746046291	-1.0349720855488334	1.1255472457333575	5.404304449054514	8.66566157351332	0.9043701562865823	0.9751286449399652
ID188527	188527	8	0.9579200148582458	45.62744281403111	62.99512996359932	0.0	111.0	111	1.3104264954526101	1		23045.213028169037	23277.0	17159.0	29767.0	1.3089681E7	2451.9008431546367	-0.9810924195479996	-975.397825077721	-0.005874563126399079	-0.00869047330940818	1.4037853892595795	1.256932068665872	2.1079264362804793	1.11683473137063	5.394798196725489	9.011880657067437	0.8347457260073318	0.9594251901944217
ID193135	193135	8	0.9581298828125	45.45560233536233	62.98473424353122	0.0	173.0	173	1.3069582233926011	1		22990.656028368812	23241.0	17058.0	29999.0	1.296673E7	2475.9335169244805	-0.9811787183847054	-968.1470076946468	8.283796254754865E-4	-0.0205223870043892	1.389608027810247	1.263942248487182	-0.9402153495780371	1.0994236718279453	5.366279439738394	8.533443253269976	0.9260502183270926	0.9817391304347831
ID181868	181868	8	0.9557064175605774	45.64729190711617	63.036550016042455	0.0	21.0	21	1.306958223392601	1		22948.665486725662	23188.0	16636.0	29671.0	1.2965996E7	2440.374233660447	-0.9811415670540737	-978.4915368971891	-0.007884523297658876	-3.619220663679728E-6	1.3810299823327463	1.256132479105064	-0.9603352446220035	1.0994301996845635	5.366279439738392	8.720966228402013	0.8866535120830037	0.9808861859252825
ID201843	201843	8	0.9633627533912659	45.49601810624389	63.03201409785116	0.0	287.0	287	1.3115805480720952	1		23151.728873239434	23428.0	17016.0	30100.0	1.3150182E7	2507.230520368824	-0.9810698398322159	-957.1164795819184	0.0027718323195372128	0.0015989552678031134	1.4009723819845783	1.2524303316982794	-0.8698604371463925	1.1186030444383104	5.4043044490545205	8.858206674232028	0.865482026566527	0.9635593220338985
ID190067	190067	8	0.9585371613502502	45.669547739266484	63.08054281121255	0.0	131.0	131	1.309271425597962	1		22981.516754850076	23257.0	16890.0	29748.0	1.303052E7	2472.410420115595	-0.9810692235552078	-963.4281768149921	-8.394014406069139E-4	-0.0024661570230441947	1.4092649014304304	1.2398510528699742	-1.0197780887622139	1.1366404844906988	5.385291944396453	8.674649418297536	0.8993220711274961	0.9700342465753423
ID188016	188016	8	0.975070595741272	45.655275540733086	63.05487003991967	0.0	104.0	104	1.320776668046572	1		23070.06770833332	23336.0	17100.0	30030.0	1.3288359E7	2466.024787900162	-0.9811587744701085	-974.3423307014481	-0.005687224597250537	0.001410809575750316	1.4056553830063392	1.2565340318957525	-1.0089310236740865	1.118676730852729	5.48035446768677	9.086810780403214	0.8340566401738669	0.9680940386230056
ID185457	185457	8	0.9697569608688354	45.52202310084887	63.01538815416814	0.0	70.0	70	1.3058000856167284	1		23134.975088967964	23398.0	17198.0	30116.0	1.3001856E7	2508.341635527176	-0.9810961679289406	-957.3573450070008	-0.005904757656881384	0.006912748780115312	1.40716316994779	1.2436458300487814	-1.1573322190521864	1.1314822403196534	5.356773187409361	8.92994722241636	0.8441416675183624	0.9510548523206751
ID194677	194677	8	0.9569250345230103	45.41968746355442	63.02379804299748	0.0	194.0	194	1.2994118769904215	1		23048.826475849717	23280.0	16952.0	30331.0	1.2884294E7	2496.382405601493	-0.9810831057408811	-957.6871537790886	-0.005747831531888457	-0.0034760713531777543	1.373958540386201	1.2544715089215297	-0.8436516754553128	1.095248900126392	5.3044887995996906	8.62204949810928	0.8966694580080328	0.9704347826086958
ID195195	195195	8	0.9563739895820618	45.42766822864378	63.028421476438986	0.0	201.0	201	1.3161866396786788	1		22981.631118881116	23280.0	16912.0	29629.0	1.3145493E7	2462.0321917931356	-0.9811052890228934	-969.3764879610238	-0.00914127033455331	0.003212276621554576	1.4211957784143878	1.2451664160102611	-0.8159980023673924	1.1413701495163648	5.442329458370647	8.691546659852413	0.9053167608058039	0.9794696321642431
ID193661	193661	8	0.9587462544441223	45.451138871175836	63.08209928949636	0.0	180.0	180	1.2982470073013381	1		22988.825852782735	23266.0	16745.0	29828.0	1.2804776E7	2473.2470320387947	-0.9811393719821191	-967.0609427680685	-0.00427622650218216	-0.0015751290814485415	1.3697125525013834	1.2448628301234366	-0.9828394449950465	1.1002919513353668	5.294982547270657	8.609851399721943	0.897600498741828	0.9686956521739128
ID195716	195716	8	0.9493626356124878	45.567588171314284	63.05671084944565	0.0	208.0	208	1.3017384891972528	1		22995.135472370766	23235.0	16636.0	29921.0	1.2900271E7	2471.625164348963	-0.9811274384662646	-967.3372934949382	-0.008775968629890439	-0.008304447227202152	1.3895178797695886	1.2443894332826988	2.277452904866106	1.1166262285786541	5.323501304257751	8.823140699530576	0.8593316729827043	0.9713790112749354
ID196741	196741	8	0.9646909832954407	45.534908747041264	63.100045141728664	0.0	221.0	221	1.311003648748795	1		22955.910211267583	23246.0	16655.0	29915.0	1.3038957E7	2480.015285703011	-0.9811657030582495	-964.4131003770389	-0.007671774562997637	0.009247190286789922	1.412368973584434	1.2552693472550576	2.321928461707714	1.125152125058189	5.399551322890005	8.920285843682024	0.8527269622027716	0.9676320272572401
ID201349	201349	8	0.9590425491333008	45.493229954547786	63.00352582747485	0.0	280.0	280	1.3086935083658346	1		23097.11287477955	23392.0	17100.0	30173.0	1.3096063E7	2479.5223867488517	-0.9810819719263524	-966.16007803661	-0.01215449731788388	0.007879030606916557	1.4052359064058175	1.2468913862021298	-0.9771845042873226	1.126991430012188	5.380538818231941	8.55649727211712	0.9235142488879715	0.9886462882096072
ID183941	183941	8	0.9664183259010315	45.61924486449544	63.04325504183147	0.0	50.0	50	1.3011572261679607	1		23148.22003577818	23421.0	17034.0	30007.0	1.2939855E7	2495.325588375049	-0.981161157853823	-966.2878468979034	-0.002111819737567791	-0.0010042464405998024	1.398020570470408	1.2385815144923185	-1.0037636428265322	1.1287271399682095	5.318748178093235	8.678559512582103	0.887409351066484	0.962994836488813
ID184453	184453	8	0.9696869850158691	45.549421207587194	63.00886902758089	0.0	57.0	57	1.3034807230653154	1		23081.601423487547	23353.0	17078.0	30043.0	1.297186E7	2537.641403107314	-0.9810976699714579	-944.1969305248386	-0.0061867201788837695	-9.325857736439389E-4	1.3865740391012151	1.2485069203226788	-1.0446453898539045	1.1105857857342534	5.337760682751295	8.862537557498847	0.8539899997928427	0.9581911262798639
ID185989	185989	8	0.9656406044960022	45.592012627273434	62.9983968018084	0.0	77.0	77	1.3110036487487948	1		23095.994690265485	23343.0	17096.0	29779.0	1.3049237E7	2484.5684789450875	-0.9812070296865119	-970.690811861677	0.003690808670620709	-0.006273117861540056	1.3866006600176541	1.2561092491521424	-1.1405051857364843	1.1038853992625177	5.399551322890003	8.752969428483796	0.8856389621322931	0.9692832764505117
ID186501	186501	8	0.9606379866600037	45.539125948912634	62.99819113879448	0.0	84.0	84	1.3098490878478193	1		23131.906194690248	23333.0	16867.0	30130.0	1.3069527E7	2493.995679708531	-0.9811901469729253	-967.6392976486388	-0.004197706400796057	0.0035505154876178005	1.3938742889076179	1.2572514086580866	-1.066079635813267	1.1086679078732187	5.390045070560969	8.626100793432284	0.9102762334841354	0.9775862068965521
ID198283	198283	8	0.9670189023017883	45.573600027211405	63.097804396149336	0.0	241.0	241	1.3046409197552276	1		22989.968028419215	23309.0	16823.0	29809.0	1.2943352E7	2485.7386392390267	-0.9810598099393011	-958.1291467506434	-0.015521877280795996	0.005559258694523091	1.388821787078492	1.252178499134196	-0.8604295753117276	1.1091244483424498	5.347266935080327	8.8516046454392	0.8576255533024495	0.9623609923011118
ID182408	182408	8	0.9675532579421997	45.55881645051773	63.05554685473593	0.0	29.0	29	1.3190572791622333	1		22947.013937282223	23164.0	16711.0	29934.0	1.3171586E7	2464.864806210356	-0.9811514719774496	-969.218491378189	-0.0029260953551868145	0.006442011323614125	1.3820824583690274	1.2889268127775029	-1.0767906983086337	1.0722738053612089	5.466095089193228	8.67808200530882	0.912093891099184	0.9787234042553196
ID180361	180361	8	0.9575138092041016	45.62897083618371	63.08392140490758	0.0	0.0	0	1.2988295727366717	1		22941.167266187025	23256.0	16434.0	29792.0	1.2755289E7	2513.3326023767345	-0.9811392973760834	-949.6604364990782	-0.0029560147355081777	0.002782679408299476	1.3777504501419904	1.2426367157503342	-0.7160153281524344	1.1087314841732092	5.299735673435173	9.136985730893436	0.7977341428884652	0.9628670120898104
ID183436	183436	8	0.9577916860580444	45.52936856911325	63.01101069231642	0.0	43.0	43	1.2859521701640197	1		23070.74954296162	23366.0	16980.0	29899.0	1.26197E7	2553.3112921013967	-0.9809969873330098	-932.8958262230748	0.02007338658310212	0.008965741625445927	1.356746984754929	1.268472539094475	2.1677469803593734	1.069591136536129	5.195166897815824	8.59150719606726	0.8844446347245846	0.9689716312056738
ID184972	184972	8	0.9571877121925354	45.501500972708094	62.997440889843666	0.0	64.0	64	1.3138856123250893	1		23142.00523560209	23377.0	16886.0	30258.0	1.3260369E7	2507.881798870395	-0.9809719035982771	-951.4481924348933	0.007184279763385599	0.009354000319525867	1.3884698445683634	1.264004469522139	-0.9583656296434182	1.0984690940952755	5.423316953712583	8.713295276026527	0.8976561016725203	0.9777206512425022
ID194188	194188	8	0.9615932106971741	45.480854309005345	63.159654941745586	0.0	187.0	187	1.2953302500616048	1		23011.579422382678	23338.0	16603.0	30292.0	1.2748415E7	2527.3014573709484	-0.9811494079190439	-947.827982921535	-0.013184062543663074	-0.007509998276159165	1.3723847176057604	1.2462826764762118	-0.7958724610552933	1.1011825354791054	5.271216916448077	8.937254683349591	0.8293015632940473	0.9711033274956217
ID200333	200333	8	0.9622114300727844	45.53213991611856	63.097178071435046	0.0	268.0	268	1.2964977403842817	1		23087.765232974907	23341.0	16782.0	30634.0	1.2882973E7	2532.0158850395264	-0.9810242631712844	-942.815182431686	-0.003976027592085168	-0.002453158739367814	1.3794788143232917	1.2359311492188758	2.3625953133606807	1.116145357445793	5.280723168777111	8.615231439922868	0.894065563124486	0.9686137750653884
ID187021	187021	8	0.9577863812446594	45.544866932955756	63.0484891644853	0.0	91.0	91	1.3161866396786788	1		23098.4921190893	23300.0	17044.0	30087.0	1.3189239E7	2491.6049709129516	-0.9811583725835165	-965.5063612533654	-0.007432113941781951	-0.01320718431556055	1.378751448237501	1.2783059795922795	-1.1520889054738983	1.0785770154006937	5.442329458370648	8.792282351560821	0.8846906554613849	0.9811482433590404
ID182930	182930	8	0.9646250009536743	45.550756025995334	63.02021846930425	0.0	36.0	36	1.3023194927919917	1		23024.530465949814	23319.0	16898.0	29864.0	1.2847688E7	2496.1469284275254	-0.9811480938702707	-960.1297546336626	-0.0050883193749519115	0.001017825441652404	1.4010082790050287	1.2356023993364873	-0.92458556478374	1.1338665898976592	5.328254430422267	8.593262688395177	0.9067313733036229	0.9773321708805579
ID187539	187539	8	0.959571897983551	45.56779213439994	63.00216701379249	0.0	98.0	98	1.2947461101220636	1		23099.963898916973	23334.0	17083.0	30022.0	1.279738E7	2508.6387818044273	-0.9811749383598094	-959.8717381200506	0.011122967384341159	0.007056023852829586	1.395334720050059	1.2305555355589715	-0.9612248833904105	1.1339063372026015	5.26646379028356	8.740687578493334	0.8662390779344431	0.960138648180243
ID196241	196241	8	0.9589150547981262	45.58655513390089	63.06906853676969	0.0	215.0	215	1.2959141266970982	1		22949.994555353893	23222.0	16821.0	29819.0	1.2645447E7	2501.3091659382426	-0.981276578230098	-961.7261398891783	0.002351904925887246	-0.009717743915806227	1.383751665013746	1.2305332288902275	-0.9292921059010103	1.124513855072163	5.275970042612589	8.946104940709615	0.8284078552680374	0.9668989547038322
ID202391	202391	8	0.9787588715553284	45.574526507990704	63.07418944465142	0.0	294.0	294	1.3104264954526101	1		23108.387323943654	23383.0	16552.0	30019.0	1.3125564E7	2502.402240835001	-0.9810863727612209	-958.0207851143174	0.00828553203518971	0.00942886520133886	1.3868447904733918	1.2560530498348026	-0.9415948547569672	1.1041291533472979	5.394798196725488	8.732943831622112	0.8889221621169802	0.9709153122326776
ID180884	180884	8	0.9619631171226501	45.495490867316455	63.054493018295226	0.0	8.0	8	1.2929921069097374	1		22952.437613019876	23252.0	16415.0	29854.0	1.2692698E7	2545.8217410363636	-0.9810697386756317	-934.4887792809735	-0.008930124122870661	9.599913278716483E-4	1.3793746806918357	1.2326784596448215	-0.9683011698756814	1.1190060716152066	5.252204411790012	8.78951694095463	0.8543217617762754	0.9625435540069688
ID192152	192152	8	0.9568596482276917	45.50777731383464	62.9077907678008	0.0	160.0	160	1.2924069101805504	1		23032.027272727286	23352.0	17152.0	29735.0	1.2667615E7	2497.5825333899484	-0.9811301052008774	-958.9576680170784	-0.001497387532057322	0.0038646392160063226	1.3719353880124505	1.247817442831179	2.077884965160605	1.099468031877852	5.247451285625494	8.590662030798553	0.8935215110358011	0.9641921397379916
ID192668	192668	8	0.9610132575035095	45.47549383469928	62.88907657016677	0.0	167.0	167	1.306958223392601	1		22988.49734513273	23255.0	17033.0	29785.0	1.2988501E7	2487.0327250076343	-0.9811516973006792	-962.3277108440859	-0.0014805411434235542	-0.0016214308589328722	1.4021810586576509	1.2324613469624124	-1.1088891271946202	1.137707938762979	5.366279439738392	8.975762528744603	0.8370288750933328	0.9633105802047788
ID189085	189085	8	0.9712715148925781	45.5556416621288	63.01292660206577	0.0	118.0	118	1.3063792828444192	1		23034.515151515156	23279.0	17052.0	29980.0	1.2922363E7	2498.3769160201123	-0.9811877824614753	-961.7523410572112	-0.007169079507108621	0.002121765415768347	1.3830677357113081	1.2676709418400387	-0.9520609898255773	1.0910305585326185	5.361526313573874	8.753888675081223	0.8792173855574946	0.9665809768637526
ID190626	190626	8	0.9606738686561584	45.54154627651397	62.8945135185314	0.0	139.0	139	1.3005757033562702	1		22904.282374100712	23131.0	16999.0	29544.0	1.2734781E7	2474.177018388013	-0.9810957018671025	-960.8746405173129	-0.005358482367290313	0.0025108807043067523	1.3722347124948517	1.250593411454284	-1.0011337400928284	1.0972668654148066	5.313995051928717	8.782705802842614	0.8657137972795935	0.9654576856649401
ID191137	191137	8	0.9534364938735962	45.425724033120964	62.96047167662333	0.0	146.0	146	1.2959141266970984	1		22979.073873873913	23214.0	17084.0	29789.0	1.2753386E7	2500.7402716166157	-0.9811875942555696	-958.5210184341222	3.790382598408401E-4	-3.2058124403952035E-5	1.3723915911808076	1.239603053039796	-0.994650966995259	1.1071218224377417	5.275970042612591	8.751597247051748	0.8656404436700954	0.9618717504332756
ID198822	198822	8	0.9575238823890686	45.511206467978404	63.079489870092345	0.0	248.0	248	1.3017384891972528	1		22979.40569395017	23287.0	16919.0	30046.0	1.2914426E7	2489.5196808894975	-0.9811207379351694	-959.3800092311827	-0.007258787099104291	0.0049699003982641606	1.3920015374148886	1.2432684721492213	-0.9499120357452762	1.1196306900701458	5.323501304257753	8.714916122884926	0.8808070978424875	0.9696969696969698
ID200869	200869	8	0.9680618643760681	45.515071131151664	63.104737730330314	0.0	274.0	274	1.3046409197552278	1		23050.323268206026	23301.0	16612.0	30067.0	1.2977332E7	2508.7308899580808	-0.9810753597492264	-952.637503113776	-0.0033192057881019994	0.007456620882010087	1.3967126854380747	1.2420501360600795	2.3215969751189074	1.124521985777967	5.347266935080329	8.699981987322767	0.8877793146802879	0.9698275862068962
ID199848	199848	8	0.953987181186676	45.522802339131445	63.08256618084896	0.0	262.0	262	1.2970810914780895	1		23021.506283662475	23294.0	16922.0	30175.0	1.2822979E7	2490.619904642796	-0.9810881492717862	-959.0257659850453	0.008034827862061176	-0.0029303992479867013	1.3830900157515422	1.2351135168848968	-0.7878025237613338	1.1198080150882486	5.285476294941623	8.600713774293878	0.8978938638315923	0.9686411149825783
ID197294	197294	8	0.950182318687439	45.537250636714326	63.07361621708474	0.0	228.0	228	1.297664180332661	1		23003.675044883305	23309.0	16766.0	30381.0	1.2813047E7	2483.6269081797295	-0.9810189692430894	-957.4111377981452	-1.7682709829405896E-4	0.0065043814106946676	1.4168402975707783	1.2138821642514896	-0.7106087655579644	1.1671975577995561	5.290229421106142	8.893907747104398	0.840425323014505	0.9586563307493547
ID191660	191660	8	0.9536117315292358	45.45154497119657	62.864340960007056	0.0	153.0	153	1.3034807230653151	1		23032.784313725497	23313.0	17119.0	29957.0	1.2921392E7	2471.388551612072	-0.981214042690678	-973.566966744577	0.006910870873319242	-8.369608317944187E-5	1.3813442602624044	1.2480590660049615	-1.0695350525375813	1.106793979458111	5.337760682751293	8.63613827578872	0.8993521717895124	0.9790758500435919
ID199341	199341	8	0.9554949998855591	45.490068522174305	63.05103065540694	0.0	255.0	255	1.2970810914780895	1		23063.517179023525	23346.0	16812.0	29891.0	1.2754125E7	2505.9378021557495	-0.9811215757039977	-956.6263286745638	-0.0025754669876589514	-0.0010919574685682612	1.3688822467488009	1.2486255087390836	-0.9496913158626035	1.0963112936329147	5.285476294941623	9.007833816566592	0.8185651722475464	0.9553264604810996
ID181421	181421	8	0.9555865526199341	45.56013927095656	63.037870912869785	0.0	15.0	15	1.3029002372992466	1		22898.201785714286	23159.0	16674.0	29810.0	1.2822993E7	2473.178723538935	-0.9811559622336872	-964.139672290207	0.0014233078569037673	0.007487585954820878	1.3942022363571216	1.2409164699636857	-0.9346772794256437	1.1235262566850464	5.33300755658678	8.523473725963164	0.9224626897588906	0.9816272965879267
ID197811	197811	8	0.9552702307701111	45.50677281595834	63.108269225015064	0.0	235.0	235	1.3081153358134872	1		23025.73274336285	23247.0	16765.0	30173.0	1.3009539E7	2490.2593397388287	-0.9811652598147161	-963.3440217290133	-5.03884861649654E-5	0.010520334839689467	1.3965794778566794	1.2519082048699268	-0.8488523884400179	1.1155606077378364	5.375785692067425	8.671389137217759	0.8984097551786535	0.9758412424503884
ID181944	181944	8	0.9577382206916809	45.63783077513652	63.01025218370095	0.0	22.0	22	1.280646821146858	1		22915.780847145492	23154.0	16824.0	29717.0	1.2443269E7	2496.512972157184	-0.9811032835694301	-953.1455226403702	-0.008410383386923166	0.0047010446979576575	1.3592405802469105	1.221321588201252	-0.9917830474295689	1.1129260248717816	5.152388762335177	8.519179389659172	0.892119354894828	0.9678571428571429
ID185529	185529	8	0.961248517036438	45.55955971401793	63.03425412780264	0.0	71.0	71	1.2976641803326605	1		23144.887096774186	23407.0	16935.0	30463.0	1.2914847E7	2532.8466269602554	-0.9810421889983956	-945.7485078923448	-0.00820092926927208	7.139478729077693E-4	1.3746114088179187	1.2401402621759943	-1.0979344071917472	1.1084322078262152	5.2902294211061385	8.771538909022183	0.8640378789877662	0.9729020979020977
ID188606	188606	8	0.95428866147995	45.64224990935665	62.95179748432145	0.0	112.0	112	1.3156117601405848	1		23067.15789473685	23322.0	17097.0	29934.0	1.314828E7	2469.7951950373645	-0.9812122494111525	-975.5540084851903	0.0025426498343196205	-0.0010717613886073462	1.404823754296952	1.2763759104548529	-0.9296248365676161	1.1006348073400454	5.43757633220613	8.806429985850375	0.8810802316389539	0.9794520547945207
ID194750	194750	8	0.9628369808197021	45.42823955072526	62.97083956446282	0.0	195.0	195	1.3040609504357235	1		23062.07295373667	23344.0	16726.0	29927.0	1.2960885E7	2498.025915075066	-0.981065310399368	-956.6897642882465	-0.004545812783383585	0.004840055194163584	1.3731759369516068	1.2504083493641545	-0.7063422327992023	1.098181996025443	5.342513808915813	9.094749376050524	0.8116598173062629	0.9606837606837605
ID190143	190143	8	0.9540072083473206	45.68254869956108	63.080654279104984	0.0	132.0	132	1.3081153358134865	1		22979.2695035461	23253.0	16935.0	29728.0	1.2960308E7	2456.922413521952	-0.9810515266653603	-968.483810021685	-0.0019107200531075829	0.00505987252055126	1.384390044618977	1.2473681170038102	-1.0193934954876998	1.1098488295053546	5.375785692067418	8.662430771261945	0.9002689203937035	0.9758412424503877
ID193213	193213	8	0.9526928663253784	45.43390288708325	62.9946706632779	0.0	174.0	174	1.3017384891972528	1		22983.128342245982	23172.0	17163.0	29603.0	1.2893535E7	2481.5373765784793	-0.9811104213187872	-962.0860874676777	0.002355427508112768	0.006579943009457315	1.3741554519352066	1.242484129309424	-0.8985614824093573	1.1059742491028566	5.323501304257752	8.9720793814008	0.8310382512014959	0.9589041095890408
ID189635	189635	8	0.9708392024040222	45.62598986730636	63.04023469319981	0.0	125.0	125	1.3069582233926007	1		23021.829484902293	23284.0	17081.0	29732.0	1.296129E7	2500.3823122730005	-0.9810559812642382	-953.6413764046264	0.006743597824157165	-3.9744381682978885E-4	1.396033162090323	1.2432270357381223	-1.0329123527147037	1.122910877868319	5.366279439738391	8.867752688307153	0.8575431908064777	0.966609589041096
ID188096	188096	8	0.9700431227684021	45.66997410021897	63.02715042282399	0.0	105.0	105	1.3196306577066614	1		23099.654513888887	23327.0	17184.0	30030.0	1.3305401E7	2457.567365699973	-0.9811523817555892	-978.6108682130845	-0.00750505598271879	0.003963666251801032	1.4331084025774907	1.23362438675284	2.1020553702837494	1.1617056358213984	5.470848215357737	8.548649445923989	0.9407397889872542	0.9846022241231821
ID201920	201920	8	0.961632251739502	45.48652278224497	63.003671667226506	0.0	288.0	288	1.2924069101805506	1		23078.53079710147	23392.0	16910.0	30008.0	1.2739349E7	2529.8844709662903	-0.9810855109560108	-946.3454803554673	4.568901501804716E-4	0.0050214965514598815	1.3845524825490363	1.2338236372117015	-0.9999193600804995	1.1221640117691087	5.2474512856254965	8.673398057812022	0.8765561128686591	0.9684210526315792
ID195268	195268	8	0.9528077840805054	45.44737191950479	63.032735708931874	0.0	202.0	202	1.297664180332661	1		22963.924460431645	23225.0	16924.0	29843.0	1.2767942E7	2500.3813095971177	-0.9811218770009854	-954.6276510959855	-0.008261640151564413	-0.008535146298125495	1.3900563301812174	1.2572096910574797	2.1039070077428423	1.1056678452836266	5.290229421106142	8.655348436050858	0.8873914884750411	0.9695121951219517
ID182475	182475	8	0.9630851745605469	45.587860329365405	63.00861895400834	0.0	30.0	30	1.299993920413558	1		22973.201077199275	23229.0	17170.0	29642.0	1.2796073E7	2452.3458324219687	-0.9810968102920982	-972.4036169821233	-0.0024072195907509503	0.008041063837995722	1.3995003279487073	1.2347512092076893	2.2539655691269016	1.1334269750152612	5.3092419257642005	8.94437708608252	0.8339541583836539	0.9538855678906922
ID180425	180425	8	0.9588790535926819	45.61938058837361	63.09596011020697	0.0	1.0	1	1.2853637683166221	1		22961.77513711153	23247.0	16437.0	29739.0	1.2560091E7	2528.7597798991605	-0.9811207942153124	-943.7710253004063	1.486314037678856E-4	0.0020424336964074757	1.3788803416131052	1.2180145019582156	-1.0161025180003176	1.1320721874791013	5.190413771651307	9.015159386712883	0.802536929012184	0.9438202247191019
ID193742	193742	8	0.9602234959602356	45.50425601910946	63.081264400050394	0.0	181.0	181	1.304060950435724	1		22964.151245551602	23197.0	16975.0	29941.0	1.2905853E7	2452.9085627819904	-0.9811389451726786	-974.010351054518	0.006891904941169667	-0.003420574686688782	1.4108651157638745	1.228853567470612	-0.7651918774040875	1.1481149203707832	5.342513808915816	9.004817508540404	0.8279530030589336	0.9590443686006827
ID194255	194255	8	0.9614621996879578	45.49476363762852	63.13192753653368	0.0	188.0	188	1.2994118769904208	1		23016.562500000015	23356.0	16666.0	29959.0	1.2889275E7	2504.0845765965396	-0.9811525220932729	-956.9841541672134	-0.0037321859428073555	0.0028927440964980396	1.3790560318098555	1.2443281516249622	-0.8527100519427139	1.1082735932711583	5.304488799599686	8.802746372811693	0.8602348300290666	0.9687499999999998
ID186572	186572	8	0.9612498879432678	45.55305073443057	63.00664097822076	0.0	85.0	85	1.3104264954526101	1		23150.537785588742	23430.0	16965.0	30008.0	1.3172656E7	2487.2420778724886	-0.9810361839538703	-963.0133674327652	-0.00786363757514712	0.002862563557747658	1.4098467455623753	1.2397764587620224	-0.9038423048934396	1.137178186921033	5.394798196725488	8.78973533237058	0.8774724124380393	0.9776055124892332
ID201420	201420	8	0.9569461345672607	45.52088618316998	63.00797495682542	0.0	281.0	281	1.3115805480720952	1		23109.216168717037	23329.0	17170.0	30018.0	1.3149144E7	2477.184214184669	-0.9810943684764137	-968.2254649520157	-0.007057323342821173	0.013195057808602273	1.394347540308914	1.256656676730287	2.325021651272875	1.1095691974811186	5.40430444905452	8.819560210248012	0.87308356263711	0.9668367346938781
ID184019	184019	8	0.9637285470962524	45.653790990818244	63.05239489205864	0.0	51.0	51	1.3075369076022243	1		23148.209876543195	23383.0	17089.0	30167.0	1.3125035E7	2493.1323572112356	-0.9810414284157866	-960.912419588071	0.002438795103284073	0.008723494321354433	1.4028696912526328	1.2678175202274837	-1.0828968569890807	1.1065233512476755	5.371032565902907	8.867751311536326	0.8583030172760805	0.9758203799654573
ID184529	184529	8	0.9692409634590149	45.590970258809044	62.9883048175199	0.0	58.0	58	1.2924069101805502	1		23026.2554347826	23345.0	17161.0	29916.0	1.2710493E7	2502.841147457784	-0.9811526577214678	-957.8698296767366	0.007494270868791993	0.005913100059490842	1.3991506014212287	1.2174269711937833	-0.9679967715865261	1.1492686087357264	5.247451285625493	8.81279339076156	0.8490457696815561	0.9684210526315791
ID195793	195793	8	0.9495682120323181	45.55703471352704	63.02133902092573	0.0	209.0	209	1.2941617065219366	1		23010.960288808685	23282.0	16972.0	30016.0	1.2748072E7	2493.8381368948903	-0.981140252837575	-960.0452517952396	-0.00616485147562911	5.744170961861218E-4	1.3745097365150758	1.2480053980782182	-0.8068725356569098	1.1013652173553572	5.261710664119046	8.856641446846282	0.8429439558905183	0.955958549222798
ID186071	186071	8	0.9673305153846741	45.564090088643624	63.01112787731431	0.0	78.0	78	1.3110036487487946	1		23095.0193661972	23318.0	17018.0	29952.0	1.3117971E7	2508.094410314903	-0.9811719498933885	-959.7192913551345	-0.005260549814330092	0.0022220340680360645	1.4051109434612612	1.2370918745486579	-1.1546858573162062	1.1358177774580434	5.399551322890002	8.660097913199703	0.9047361280297028	0.9801553062985331
ID196820	196820	8	0.9528423547744751	45.54922278552864	63.09934173685501	0.0	222.0	222	1.2976641803326612	1		22957.043165467625	23242.0	16891.0	29695.0	1.2764116E7	2500.2637594065664	-0.9811167187256168	-954.1207364330002	0.0020099102848351214	-3.379137661076932E-4	1.3803643868945636	1.2411845618007176	-0.803470055348444	1.1121346730996422	5.290229421106143	8.808168919824091	0.8568663755286702	0.9644714038128255
ID183512	183512	8	0.9570515155792236	45.60125558615258	63.02989144209024	0.0	44.0	44	1.3005757033562697	1		23086.756708407847	23345.0	16972.0	29852.0	1.2905497E7	2475.1901555829036	-0.9811272597395819	-969.7833697531507	-0.010879376215981862	-0.001815499752547759	1.3708875387348796	1.2546299612239347	-1.0543469308722497	1.0926628417175146	5.313995051928714	8.885094946375563	0.8458763129796723	0.9482612383375746
ID198367	198367	8	0.9724135994911194	45.58389620902686	63.11407916004552	0.0	242.0	242	1.3017384891972528	1		22988.663082437262	23260.0	16794.0	29856.0	1.2827674E7	2497.5009350136525	-0.9811436808630563	-957.8858167374774	0.0013947258277367649	0.008236250284471775	1.3719174620322345	1.2699958750311333	-0.9992616634492804	1.0802534787749627	5.323501304257751	8.524726018280518	0.9205478524981251	0.9833187006145738
ID202463	202463	8	0.9629220962524414	45.57688509580331	63.04534391438957	0.0	295.0	295	1.2947461101220639	1		23097.660649819492	23288.0	17049.0	30064.0	1.2796104E7	2524.228878797175	-0.9812111971475147	-955.7243411546584	0.007473511266694347	-0.010994915923858614	1.371262471940537	1.2550190072164014	2.0249831721165923	1.0926228718893753	5.266463790283562	8.597370063051189	0.8953600751804649	0.9727831431079899
ID187615	187615	8	0.9545451998710632	45.6144532621872	63.02149027826946	0.0	99.0	99	1.3005757033562702	1		23094.430357142883	23402.0	17261.0	29943.0	1.2932881E7	2471.315288370339	-0.9811805576142945	-974.431415197735	0.004480742391684211	0.0029365875669488104	1.386183384301981	1.249351247668051	-0.9552963079565614	1.1095225517158054	5.313995051928717	8.82984786951306	0.8564944782412962	0.9713292788879235
ID183005	183005	8	0.9552378058433533	45.56247274427463	63.03609134713988	0.0	37.0	37	1.314461246794031	1		23027.283712784592	23257.0	17027.0	30028.0	1.3148579E7	2437.481748393576	-0.9811002402227215	-980.8180124209744	-0.0025689162567946633	0.0014586526366636285	1.3983903648353415	1.24953717607366	-0.999921977102538	1.1191266587436903	5.428070079877099	8.839174594115354	0.8730354634152465	0.9727427597955709
ID192736	192736	8	0.9615983963012695	45.469855836250275	62.89986462626206	0.0	168.0	168	1.305800085616728	1		22986.71631205672	23252.0	17233.0	29560.0	1.2964508E7	2472.151566703898	-0.9810647934035208	-963.5172204200045	0.0027370097394563042	-0.001877408729960983	1.404161225039462	1.2411846338764265	-1.0887842233795695	1.1313072904020995	5.356773187409358	8.625800408393621	0.9047202530880606	0.9698795180722891
ID192225	192225	8	0.9509381055831909	45.543793525541545	62.91107020660342	0.0	161.0	161	1.3017384891972528	1		23034.717352415013	23279.0	17244.0	29785.0	1.2876407E7	2486.594476791539	-0.9811809128165739	-965.9584713476671	-0.0053443150960792735	-0.0130767760016596	1.38456069978527	1.251677519460784	-1.0683325739389697	1.1061640704242506	5.323501304257751	9.134777621680165	0.8016988677644427	0.9491525423728818
ID185060	185060	8	0.9710894823074341	45.48387226836355	62.992592994869206	0.0	65.0	65	1.2982470073013381	1		23140.188848920843	23352.0	17070.0	30021.0	1.2865945E7	2530.924815898585	-0.9812035724386691	-954.5560969117544	-0.0020647965898695363	0.002826225893518788	1.3754796777538558	1.2409279306984278	2.070497113860453	1.1084283331262426	5.294982547270657	8.8132109689596	0.8566552176288524	0.9653379549393414
ID196324	196324	8	0.9502284526824951	45.599062210772786	63.08324967040117	0.0	216.0	216	1.2999939204135582	1		22945.55116696591	23180.0	16871.0	30087.0	1.2780672E7	2493.537608575581	-0.981048455082397	-952.7049157528202	-0.006578814445249044	0.0036942579603627423	1.4115005072074516	1.2176493533733137	-0.8573407336068104	1.1592011306843817	5.309241925764201	8.690728931849437	0.8833442181000111	0.9738448125544898
ID180970	180970	8	0.9680555462837219	45.45110784048988	63.08767818278841	0.0	9.0	9	1.2900634687055754	1		22909.507272727293	23180.0	16256.0	29923.0	1.2600229E7	2577.989809179076	-0.981127638982166	-923.9826631636712	-0.0011515997069558904	0.0013627615065210348	1.3738459204918594	1.2433683927205914	2.2543609678788155	1.1049387522918872	5.2284387809674335	8.513646255330984	0.9064642674846858	0.9734513274336282
ID181482	181482	8	0.9564979076385498	45.51930622667484	63.02076980183174	0.0	16.0	16	1.2759124359163525	1		22908.7393715342	23175.0	16720.0	29876.0	1.2393628E7	2524.2277609903635	-0.9810760664711867	-941.0092999627805	-0.004999147721029122	0.005231018010860014	1.3699324138545073	1.207925698297221	-1.0931773011980646	1.1341197689441185	5.114363753019056	8.62046633058409	0.8648483428544481	0.9607142857142859
ID187114	187114	8	0.9655385613441467	45.55047531087262	63.05191691668138	0.0	92.0	92	1.298829572736671	1		23106.421903052058	23337.0	17079.0	29840.0	1.2870277E7	2513.8737161771483	-0.9811682477305439	-957.793731096596	-0.006159231013194317	0.002041629144206946	1.3628225531954348	1.2619191602122886	-1.135322368688937	1.0799602670001236	5.299735673435168	8.678434970565807	0.8842625787865945	0.9645328719723179
ID190698	190698	8	0.9498109817504883	45.50263228640067	62.91568921402037	0.0	140.0	140	1.2871281669074137	1		22905.89598540147	23131.0	17034.0	29409.0	1.2552431E7	2499.7933512659024	-0.9810881405851696	-950.7076017679105	-0.003711217666012649	-0.0015343310934727054	1.3723163014143054	1.225073768008577	-1.1241679041774915	1.120190748713099	5.204673150144853	8.672443960674924	0.8696015814995743	0.9622144112478035
ID197354	197354	8	0.9632629752159119	45.51317847888035	63.09392229167353	0.0	229.0	229	1.295330250061605	1		22999.341726618724	23207.0	16565.0	30219.0	1.2787634E7	2519.048164681549	-0.9810750887689621	-946.6236002237196	-7.775424349806863E-4	-0.005821698311636045	1.3722284526498378	1.2494069956152662	2.281496773280174	1.0983038012958208	5.271216916448079	8.901640702091822	0.8359506324016628	0.9668700959023538
ID198889	198889	8	0.9575361013412476	45.5168754668252	63.060413038251895	0.0	249.0	249	1.2906497279808746	1		23013.17241379312	23314.0	16915.0	30043.0	1.2680258E7	2530.881694236108	-0.9810822515931332	-943.1279510685947	-0.007483350005831337	0.008302289063592344	1.405510395554307	1.2081455596750834	-0.8273613030043893	1.1633618021427008	5.23319190713195	8.970361259886529	0.8172532531224579	0.9573913043478259
ID200936	200936	8	0.9619268178939819	45.540573360411315	63.11609487961031	0.0	275.0	275	1.3110036487487953	1		23051.245149911807	23343.0	16876.0	30153.0	1.3070056E7	2515.409174691153	-0.9810946863784411	-951.1363547448328	0.0034917816098400493	0.006384940119278143	1.3933349910832837	1.263477568171791	2.3853262242338693	1.102777782671197	5.399551322890007	8.774576821881876	0.8812825610833612	0.9801553062985338
ID189166	189166	8	0.9608333110809326	45.58006797214875	63.061217618045426	0.0	119.0	119	1.3029002372992469	1		23036.65418894831	23350.0	17160.0	29862.0	1.2923563E7	2477.4643751628737	-0.9811431122177043	-967.6188568109062	-0.006116035237207709	-0.005078950857629028	1.3977429419688	1.2412128197536416	-1.0497394824052506	1.1261106231937137	5.3330075565867805	8.848779165911777	0.8558848706724262	0.9697493517718235
ID200430	200430	8	0.9524953961372375	45.49605054681124	63.09483136227396	0.0	269.0	269	1.3098490878478195	1		23058.637323943658	23323.0	16818.0	30194.0	1.3097306E7	2527.9317341180486	-0.9810611345633415	-945.0187062940722	-0.004450047956077184	0.005738414688702975	1.4104511440933072	1.2495292997397551	-0.9682872345678203	1.1287859711549524	5.390045070560972	8.710470629459575	0.8927277181063542	0.9818181818181817
ID191725	191725	8	0.9614261984825134	45.44821514960528	62.89124180953699	0.0	154.0	154	1.290649727980874	1		23044.119782214148	23281.0	17331.0	30300.0	1.269731E7	2538.541188125171	-0.9810583542891173	-940.3359427259002	-0.003390174560764268	-0.004809051904026984	1.3761091629555606	1.2429586834614004	-1.08428518285699	1.1071238177630827	5.233191907131945	8.551645632702591	0.8992431391108735	0.9769299023957405
ID191222	191222	8	0.9639084935188293	45.4482697016904	62.96275727124412	0.0	147.0	147	1.3086935083658342	1		23005.374113475165	23247.0	17106.0	29899.0	1.2975031E7	2493.1587652784274	-0.9811903463216687	-962.6797302735732	-0.0059994471109463005	-0.00628870246815025	1.383820537474161	1.2517898114232637	-1.0793274301577773	1.1054735586166664	5.380538818231938	9.04289702063109	0.8268380663276942	0.9585097375105834
ID199925	199925	8	0.9529658555984497	45.53399851077685	63.07053555299546	0.0	263.0	263	1.3086935083658344	1		23028.30742049471	23303.0	16941.0	30279.0	1.3034022E7	2469.676990992677	-0.9811957265692259	-973.0853831881261	3.900522242789139E-4	-0.001429754469476069	1.3875929861382201	1.2571968097830406	2.3581354269488584	1.1037197798630132	5.38053881823194	8.569210544351419	0.9207760319629169	0.9758620689655173
ID197883	197883	8	0.9579969644546509	45.55656947204265	63.13108409152797	0.0	236.0	236	1.3034807230653163	1		23027.35346358793	23296.0	16922.0	30505.0	1.29644E7	2506.519089852484	-0.9811624295610396	-957.0156219182982	-0.007215945945570779	-0.0015366742416885537	1.3826785007856899	1.2579801105955797	-0.8715528213883318	1.0991258837399844	5.337760682751301	8.85078430210845	0.8562595900504205	0.9541206457094312
ID199427	199427	8	0.952863872051239	45.47297042809106	63.070479256384196	0.0	256.0	256	1.304060950435724	1		23039.494661921744	23275.0	16656.0	30162.0	1.2948196E7	2531.8088889995392	-0.9811247737770208	-946.0282407437061	-4.6535664001937896E-4	7.051009678042645E-4	1.3607745992863765	1.2676653874255168	-0.8818538542814239	1.073449360363111	5.3425138089158155	8.714610862406847	0.8840147657945802	0.9723183391003463
ID182017	182017	8	0.9546339511871338	45.627742561545666	62.98002905377739	0.0	23.0	23	1.2976641803326605	1		22958.450450450448	23250.0	16834.0	29794.0	1.274194E7	2471.0595256690235	-0.9811968340035788	-969.6489223065838	-0.004914327888367912	-1.8427446709697945E-4	1.3863678017158307	1.2386966420192391	-1.0950368667907626	1.119214951173088	5.290229421106138	8.650010098913352	0.8884871303666981	0.9754601226993861
ID185606	185606	8	0.958970308303833	45.588877266052435	62.9909037340831	0.0	72.0	72	1.3075369076022243	1		23120.882042253525	23339.0	17371.0	30178.0	1.3132661E7	2497.7972959670774	-0.98099076895933	-955.3831427674706	-0.0054718012272464206	-0.004874912833386642	1.3878188342095712	1.2698439040016	-1.1823572711162236	1.0929050648163938	5.371032565902908	8.582794300082728	0.9162420964449215	0.9775086505190309
ID194823	194823	8	0.9630252122879028	45.421441997187564	63.068739756464716	0.0	196.0	196	1.2976641803326605	1		23013.406474820138	23270.0	16636.0	30370.0	1.2795454E7	2496.4822841031496	-0.9812143962137502	-962.9886504635507	-0.0110840012775744	0.010421338971603978	1.4037796184398788	1.2118062146046433	-0.8225326224182716	1.158419227036121	5.2902294211061385	8.803577219506607	0.8577604438298324	0.9678260869565218
ID188169	188169	8	0.9654133915901184	45.745105084742356	63.035247773718375	0.0	106.0	106	1.3224938215362432	1		23111.364583333336	23357.0	17322.0	30309.0	1.3312146E7	2424.489557909672	-0.9811058733366401	-989.975209769691	-0.0023985227164140237	6.143772943603172E-4	1.4151005326540227	1.2543025560838912	-0.8849244935400353	1.1281971210137411	5.494613846180316	8.666386186438997	0.9193290092858725	0.9763513513513514
ID201997	201997	8	0.9546879529953003	45.51830304715535	63.04134201715286	0.0	289.0	289	1.3058000856167287	1		23128.926916221062	23377.0	16926.0	29999.0	1.2975328E7	2509.481162939706	-0.9810877035252484	-956.2360324483872	0.002250708179675527	-0.0054332457113539815	1.3766739993268657	1.2645177563240775	-0.9488770557620445	1.0886948739484874	5.356773187409362	8.728502678039689	0.8835550698457417	0.9657240788346185
ID186637	186637	8	0.9622449278831482	45.57870138284785	63.00340089768053	0.0	86.0	86	1.2941617065219364	1		23133.131768953062	23419.0	16934.0	30149.0	1.2815755E7	2520.485702418405	-0.9810770883036785	-951.6896798345201	6.630667853475975E-4	0.006806985422731738	1.3776789040793411	1.2355645628470973	-1.0424551071416532	1.1150197614156006	5.261710664119044	8.55192731810541	0.9040840858677249	0.9727592267135323
ID189709	189709	8	0.9580588340759277	45.65585720430252	63.02988798078635	0.0	126.0	126	1.2999939204135584	1		23003.001785714274	23284.0	17197.0	29665.0	1.2881681E7	2489.640987904708	-0.9810667475639699	-957.5271877363086	-0.007076723499806848	-0.001899469471365388	1.3804904706684311	1.2449134182506043	-1.030415687907149	1.1089048044870016	5.309241925764203	8.63966140943478	0.8938176655543563	0.9704604691572546
ID190221	190221	8	0.9455742835998535	45.71358318612018	63.05778071308303	0.0	133.0	133	1.3081153358134865	1		22998.49911190052	23221.0	17061.0	29736.0	1.2948155E7	2482.4696551060483	-0.9810438456052415	-958.9229709689615	-0.0023181867440377666	-0.004479853152926641	1.3934077248799883	1.2402140020233445	-0.980405553073135	1.1235220071751457	5.375785692067418	8.734016757457322	0.8855717814615831	0.9625531914893616
ID188688	188688	8	0.9671381711959839	45.59319205165512	62.99503491444993	0.0	113.0	113	1.3184836512685423	1		23057.146341463405	23280.0	17133.0	30012.0	1.3234802E7	2473.4692361774864	-0.9810684244798622	-966.1433711786685	-0.021527998453268082	-0.0032665191596168578	1.3905650435925396	1.2900447591147663	-1.090554452954115	1.0779199975563256	5.461341963028705	8.71503009559775	0.9035900759398873	0.9803754266211602
ID193296	193296	8	0.9619771242141724	45.40959904093804	62.99676423884466	0.0	175.0	175	1.319057279162233	1		23006.88541666666	23248.0	17090.0	29780.0	1.3251966E7	2456.713187215619	-0.9810242698088956	-968.3104596787122	0.008717024024804173	0.015021374381069074	1.394854433167438	1.2804597919305807	-0.9158070065908325	1.0893387218855046	5.466095089193226	8.579965834682394	0.9330736594363155	0.9854327335047126
ID180497	180497	8	0.9629939794540405	45.63195090944729	63.11411551725991	0.0	2.0	2	1.2964977403842814	1		22961.11669658887	23227.0	16797.0	29910.0	1.2789342E7	2487.919309735163	-0.980986318649914	-952.3211943465637	-0.002620033481013723	-3.8662653811146256E-4	1.385752268407132	1.2462967048202804	-0.9277366942479671	1.111895957878635	5.280723168777108	8.933148241151727	0.8315611347272247	0.9569336778639104
ID195345	195345	8	0.951591968536377	45.450902945674706	63.04692228021107	0.0	203.0	203	1.2935770389038785	1		22958.19494584836	23206.0	16720.0	29790.0	1.271884E7	2515.86810033328	-0.9811296138164267	-948.9109597170295	-0.003940424697407642	4.404928865530079E-4	1.3875819759911825	1.2281223459176922	-0.9624733270129643	1.1298401829455655	5.256957537954529	8.518537696088345	0.9103622362555301	0.9744493392070482
ID201488	201488	8	0.9533923268318176	45.5011557553824	63.00798185641256	0.0	282.0	282	1.2912357210771197	1		23092.56181818181	23387.0	17021.0	29913.0	1.2700909E7	2518.4174431271954	-0.9811335026110422	-953.6987595778123	9.975093125069766E-4	0.004820906787225084	1.3725975131542734	1.2345239630617313	-0.8553351150254009	1.111843556078172	5.237945033296465	8.732386948880558	0.8631869321258713	0.9607672188317345
ID194324	194324	8	0.9651494026184082	45.45796101197249	63.04537098030245	0.0	189.0	189	1.3127335861392384	1		23039.1144366197	23289.0	16729.0	30169.0	1.3086217E7	2505.8790533293245	-0.9811412412893951	-956.6522538013239	-0.0018199041935697496	0.006290877075267476	1.4017834741214805	1.2487174175088147	-0.8739493219451396	1.1225786190425948	5.4138107013835475	8.621927856677612	0.9151750276294899	0.9768439108061746
ID182549	182549	8	0.9598926305770874	45.52801776129715	63.00295898139991	0.0	31.0	31	1.2947461101220636	1		22998.007220216612	23256.0	16629.0	29957.0	1.2740896E7	2496.022116290452	-0.9809797382467165	-950.4194610753053	-0.004339092635514855	0.006384591699211985	1.3877041972024984	1.2362407064276968	-0.9866964337004662	1.1225194171226396	5.26646379028356	9.061292661277575	0.8060252586547316	0.950257289879932
ID184085	184085	8	0.9619225859642029	45.62214452637691	63.05858213205085	0.0	52.0	52	1.3127335861392386	1		23180.2543859649	23483.0	17013.0	30172.0	1.3212745E7	2497.7833674359713	-0.9809960851802165	-958.1149641199465	0.0019518150459355956	9.017598456092455E-5	1.3878367556732476	1.2643471999644051	2.0968106460829494	1.097670604808805	5.41381070138355	9.143819209249948	0.8136875461067801	0.9636209813874789
ID193816	193816	8	0.9806920289993286	45.48484849224687	63.081702417772654	0.0	182.0	182	1.3075369076022245	1		22967.623445825924	23269.0	17122.0	29942.0	1.2930772E7	2490.9140793052943	-0.98115603326864	-960.1808884267956	0.0023092447569345977	0.007324547200183219	1.415238434644077	1.2339773443200939	-0.9006836870662319	1.146891748992244	5.371032565902909	8.737167383385579	0.8841507872379337	0.9749784296807597
ID184605	184605	8	0.955357015132904	45.553369419572626	63.02081575576287	0.0	59.0	59	1.3017384891972528	1		23064.89839572194	23376.0	17060.0	30007.0	1.2939408E7	2490.001221746887	-0.9811153085492361	-962.4809445430573	-0.011270756949476025	0.00433781363557407	1.3847292091991965	1.2425320005110372	-0.9548397107883503	1.1144414861184062	5.323501304257751	8.925053011022037	0.8398188536856247	0.9638554216867471
ID183074	183074	8	0.9446156024932861	45.58209261755587	63.04143534247154	0.0	38.0	38	1.3052206313678203	1		23016.7815275311	23237.0	16922.0	29732.0	1.2958448E7	2426.6831544105944	-0.9810964830987141	-984.5337870408431	-0.012371194288667097	-0.0036612474882592675	1.3944403550159354	1.2439946434239422	-0.8487228179006102	1.1209375879448402	5.352020061244847	9.239952307164906	0.7877495024107924	0.9591141396933562
ID195874	195874	8	0.9553408026695251	45.57122142947068	63.011351070440796	0.0	210.0	210	1.2888901501647734	1		23016.433515482717	23325.0	17157.0	29782.0	1.2636022E7	2501.3136799669855	-0.9810830433923645	-954.452606357639	-0.004872693251473994	9.438179682850728E-4	1.3838518011909038	1.2198908474284875	-0.9111771613054209	1.134406249631304	5.218932528638399	8.642375472428016	0.8780622075711823	0.9656992084432717
ID186144	186144	8	0.9706607460975647	45.5876425410042	63.027540329564246	0.0	79.0	79	1.3190572791622326	1		23091.789565217372	23364.0	16981.0	29910.0	1.3277779E7	2494.4265593160353	-0.981048643554313	-958.44480186887	0.0017959193826002815	-8.554437307928291E-4	1.4144916187171157	1.2426717371716873	-1.0163920095987689	1.138266507884447	5.466095089193224	9.018337819123579	0.8445668818761748	0.9696458684654298
ID192806	192806	8	0.9601134061813354	45.486587878445924	62.91331316462852	0.0	169.0	169	1.3110036487487948	1		23002.38488576451	23206.0	17320.0	29643.0	1.3088357E7	2463.029424288716	-0.9811494783797968	-972.1763829819018	0.004623245611239703	0.005003885580260332	1.3948543076991469	1.249505003125641	-0.9849429825640716	1.1163255082692058	5.3995513228900025	9.00805903336814	0.8361902325436897	0.9701110162254484
ID185127	185127	8	0.951981246471405	45.51097174221633	63.00692529328239	0.0	66.0	66	1.2906497279808744	1		23125.051001821503	23397.0	17106.0	30215.0	1.2695653E7	2535.454884600911	-0.9810625413866464	-944.9999921858771	-0.0023159921136685817	0.005991786355366095	1.3755684375576986	1.2416625644832808	-1.0489235531171588	1.1078440124593294	5.233191907131949	8.805081594201985	0.8482224357806256	0.9549002601908064
ID198438	198438	8	0.9556442499160767	45.541730915185504	63.10482051061065	0.0	243.0	243	1.2988295727366714	1		22977.077060931893	23207.0	16959.0	29935.0	1.2821209E7	2492.347900452016	-0.981169077283005	-960.7012673370366	1.8371763627326491E-4	-0.0028030033792643644	1.3726522682222349	1.2376269065369154	-0.7272082254760421	1.1091002150746243	5.29973567343517	9.10632002718375	0.8031159587549219	0.9481292517006802
ID183588	183588	8	0.9571824073791504	45.58741987653215	62.999231893717194	0.0	45.0	45	1.3034807230653156	1		23133.349911190075	23327.0	17098.0	30107.0	1.3024076E7	2506.3539141910105	-0.9810128916033163	-953.7663832006027	0.008049819414245733	0.0026452449643714617	1.3946779821221913	1.2400524172015783	-0.9115008671536213	1.1246927652216152	5.337760682751297	8.837233898639834	0.8588874617154229	0.9606501283147988
ID196901	196901	8	0.9654584527015686	45.522819188643986	63.122641184479306	0.0	223.0	223	1.3040609504357237	1		22959.660142348734	23216.0	16345.0	30137.0	1.2903329E7	2507.5943184160715	-0.9811246011478169	-951.8449318750964	-0.0032393343458856864	8.95370092548844E-4	1.3880010875167073	1.2398881900539152	2.232768550115872	1.1194566563750814	5.342513808915815	8.762300190810695	0.8744183480300595	0.9714779602420055
ID187183	187183	8	0.9498140215873718	45.57616837377778	63.05579260805475	0.0	93.0	93	1.3005757033562704	1		23110.059352517976	23324.0	17052.0	30233.0	1.2849193E7	2491.2220233138396	-0.9811874235102176	-967.6589463495177	-0.003585224341332106	0.0046265776487086395	1.3890288354196922	1.2393526094128067	2.1912416633430176	1.1207696864234633	5.3139950519287185	8.772222279737564	0.8677842312988732	0.9696444058976583
ID190767	190767	8	0.9626044034957886	45.480929484454926	62.90574750186914	0.0	141.0	141	1.3058000856167284	1		22932.91134751773	23159.0	17196.0	29640.0	1.2934162E7	2487.179217002848	-0.9811701401932655	-960.9025460513245	-0.00830363469571564	0.002410385208776359	1.3781813092437076	1.258434254978491	-0.9318649997336771	1.0951555902038468	5.356773187409361	9.083782243830193	0.815792470586653	0.9567062818336166
ID187698	187698	8	0.9563127756118774	45.63138763997755	63.03084814204621	0.0	100.0	100	1.299993920413558	1		23098.60931899641	23353.0	17050.0	29910.0	1.2889024E7	2503.665185753609	-0.9810604799195738	-955.7986001531217	-0.015834057698531197	0.002632291421886023	1.3986863019495965	1.2432435100283437	-0.9668545197764943	1.1250300449327977	5.3092419257642005	8.639684332293845	0.8938129225965324	0.9670995670995671
ID192306	192306	8	0.9595203995704651	45.49965921491646	62.89333807743609	0.0	162.0	162	1.30522063136782	1		23024.636524822694	23193.0	16995.0	29709.0	1.2985895E7	2464.128412264092	-0.9810293848047659	-966.4069477931123	-0.006802161053231753	-0.0029307553055561214	1.375642787790878	1.26219597941754	-0.9785248169329722	1.0898805020957916	5.352020061244844	9.112245529824623	0.8099846153067928	0.9648671808054843
ID202544	202544	8	0.9498876333236694	45.62054447740485	63.00128660654523	0.0	296.0	296	1.3046409197552276	1		23094.785714285714	23372.0	16930.0	29744.0	1.293308E7	2482.126489018612	-0.9809874431712934	-960.1585343607148	0.0070533035267112175	-0.011294651905315294	1.3834142787876456	1.255967349224329	-0.8652269380377904	1.101473123200238	5.347266935080326	9.26783795243704	0.782320778797914	0.9493670886075948
ID198967	198967	8	0.9592007398605347	45.46246246570457	63.05128645941652	0.0	250.0	250	1.3081153358134876	1		23025.80212014135	23283.0	16964.0	29957.0	1.3032604E7	2478.550781189192	-0.9811176978863388	-965.4129281442512	-0.00827677881738094	-2.7362576964523415E-4	1.3697444696646204	1.281954054850199	-0.8813760971617645	1.068481717018072	5.375785692067429	8.58901566541189	0.9157248955545315	0.9800693240901219
ID189239	189239	8	0.9491906762123108	45.63204934542164	63.07014514913422	0.0	120.0	120	1.3115805480720948	1		23018.68197879858	23305.0	17181.0	29545.0	1.3028574E7	2453.3086832161353	-0.9810832456653656	-973.2344822761355	0.005656652111485277	0.0032588058898198663	1.3829757321789826	1.2606243447627425	-0.9110020724507915	1.0970561832512187	5.404304449054516	8.57764604543451	0.9230249244049443	0.9818652849740933
ID181045	181045	8	0.9609522223472595	45.4285236540484	63.086698358919044	0.0	10.0	10	1.2770976776358527	1		22945.220370370374	23222.0	16259.0	30006.0	1.2390419E7	2598.039583728379	-0.9810294347554781	-913.4362272896548	0.003570813082548639	-0.006785751695934299	1.381661456684392	1.2133809470207575	-1.135544835104083	1.1386872853713566	5.123870005348087	8.528565082594099	0.8852298115681259	0.9746835443037974
ID191802	191802	8	0.9644131660461426	45.46744784329867	62.893597846563864	0.0	155.0	155	1.3052206313678203	1		23037.74733096083	23280.0	17197.0	29978.0	1.2947214E7	2505.6571146055207	-0.9810295460475749	-950.9391563590599	-0.010011890192312058	-0.005891558236658011	1.3883342770067384	1.2643688716546981	-0.9931827036178472	1.0980452841976447	5.352020061244845	8.844919168002065	0.8596860112976451	0.9698535745047375
ID181563	181563	8	0.9535216093063354	45.60714541738315	63.051877706012945	0.0	17.0	17	1.3023194927919908	1		22899.19251336896	23105.0	16805.0	29585.0	1.2846447E7	2449.1247107051745	-0.9811311976609611	-972.3486468183896	-0.0034714601124933397	0.007849970469463308	1.3672603213181693	1.2649283092345993	2.307303254501835	1.080899455990111	5.328254430422261	8.861911459060114	0.8525895504949339	0.9597602739726031
ID197434	197434	8	0.9495452046394348	45.47857313869307	63.05073970569836	0.0	230.0	230	1.2959141266970986	1		23014.748201438844	23265.0	17033.0	29846.0	1.27962E7	2483.0148620078203	-0.9809774401796033	-955.9759481431962	-0.005728562311327079	0.006223635026931877	1.3769585543556209	1.2305187205006751	-0.9272919331090528	1.1190065875595636	5.2759700426125935	8.843208214033762	0.8477981873407704	0.9660574412532639
ID196408	196408	8	0.9565953016281128	45.61736669923898	63.13561995633632	0.0	217.0	217	1.304640919755228	1		22872.88987566609	23161.0	16702.0	30026.0	1.2877437E7	2484.7291055695737	-0.9810890039856386	-955.1377114036167	-0.0012130132777204697	-0.00741418347790898	1.3954560941161287	1.23970577981876	2.3315374451016093	1.1256349021137408	5.34726693508033	8.859470250386801	0.8561033969871552	0.9698275862068966
ID199992	199992	8	0.9622178077697754	45.553439743998055	63.054720802496185	0.0	264.0	264	1.3040609504357235	1		23054.75978647686	23296.0	16958.0	30052.0	1.2956775E7	2505.895071932396	-0.9810228047950939	-951.2064649830136	-0.004764148772550607	0.0011227047267165652	1.379979001630319	1.2454379097881565	-0.7085235691912882	1.108027137109587	5.342513808915812	8.994810834921616	0.8297962133638389	0.9723183391003459
ID197955	197955	8	0.9482973217964172	45.57546033209689	63.15423488693006	0.0	237.0	237	1.299411876990421	1		22976.8064516129	23244.0	16793.0	30014.0	1.2821058E7	2488.1926195219294	-0.9810910032994771	-958.2447999681434	7.214448479074484E-4	-0.0032498586162768924	1.3881135767203614	1.224883422638503	-0.9749577734829692	1.1332617872566573	5.304488799599688	8.94562342601541	0.8329754012043166	0.9721254355400699
ID185667	185667	8	0.9552727341651917	45.57629990933631	62.97253209356589	0.0	73.0	73	1.3063792828444194	1		23140.42375886528	23388.0	17114.0	30380.0	1.3051199E7	2481.6976040060486	-0.9811874160457204	-972.6485877605936	-0.01385773959940738	9.011697751198269E-4	1.3987713222436846	1.2503030993252795	2.037362905860386	1.1187457849208926	5.361526313573876	8.77457682188188	0.8750763458644629	0.972413793103448
ID182080	182080	8	0.9556078314781189	45.59878300815357	62.99504885034718	0.0	24.0	24	1.2865403029046523	1		22951.014625228534	23265.0	16770.0	29671.0	1.2554205E7	2495.0647461935323	-0.9811319647211553	-956.6450107985803	-0.0033750056897603278	0.009361327987272081	1.3847888854390165	1.214687340198065	2.1199929109174236	1.1400373080476949	5.199920023980335	8.462032346702808	0.9125510432207244	0.9776586237712247
ID201025	201025	8	0.9511154294013977	45.527231080146244	63.06079840735992	0.0	276.0	276	1.3150366292889952	1		23055.496503496488	23326.0	16690.0	30303.0	1.3187744E7	2487.960810178187	-0.9810040293474128	-957.128484067639	0.0030974949779935886	0.007261683784265277	1.3833193885265227	1.2706098359542362	-0.8522608490400863	1.0887050842697443	5.432823206041613	9.065256704976425	0.8307593217936661	0.9670050761421317
ID191300	191300	8	0.950947105884552	45.44225872267184	62.963277550691366	0.0	148.0	148	1.2953302500616048	1		23020.63063063066	23250.0	17326.0	29820.0	1.277645E7	2481.265959229666	-0.9810949871801175	-962.959396464439	8.732038115668467E-4	-3.685289630767365E-4	1.3962283213984588	1.229374282106955	-0.9210666062655611	1.1357227344999783	5.271216916448077	8.841503005310674	0.8473611617921967	0.9643478260869567
ID188233	188233	8	0.9498679637908936	45.661656494453375	63.01771267462432	0.0	107.0	107	1.2959141266970982	1		23065.594982078877	23341.0	17232.0	29953.0	1.2870602E7	2448.523815152296	-0.9810314277189269	-974.4029757365766	-4.2149046212245836E-4	0.002589704497177297	1.4117043555524507	1.2090962002365762	2.1341229125756387	1.1675699214638433	5.275970042612589	8.696181466864413	0.8767080562392746	0.9660574412532636
ID200520	200520	8	0.9768946766853333	45.50632501896975	63.11122188883135	0.0	270.0	270	1.2994118769904215	1		23076.14003590664	23347.0	16672.0	29939.0	1.285341E7	2542.9701114147824	-0.9811208859764505	-943.1761651242992	0.00455829692700821	0.00891237463638621	1.3830202937903928	1.2468519361559862	-0.9139186215869584	1.1092097254580287	5.3044887995996906	8.925611180312943	0.8367148417326015	0.9637305699481866
ID199502	199502	8	0.9492774605751038	45.49197363443982	63.080775348539206	0.0	257.0	257	1.3104264954526101	1		23084.487632508823	23334.0	16809.0	30274.0	1.306582E7	2485.9247247281874	-0.9811255809078019	-965.4132759910659	0.0019323666210231288	0.002372961831196313	1.3793094558616752	1.2547312499121785	-0.9758241654472452	1.0992867643634572	5.394798196725488	8.587341422850823	0.9193219024104252	0.9759243336199488
ID189778	189778	8	0.9546728134155273	45.66562949174558	63.05264440825054	0.0	127.0	127	1.309849087847819	1		22997.908127208473	23216.0	17077.0	29778.0	1.3016816E7	2449.777364355234	-0.9811196157852774	-975.6697579454966	0.007858383708937707	-0.007891617524944071	1.4062984277729467	1.2495476645410422	-1.0288487511296265	1.125446005526711	5.3900450705609675	8.76264785241803	0.8821278689714553	0.9759036144578312
ID194898	194898	8	0.9514843225479126	45.429442502040786	63.03533880290618	0.0	197.0	197	1.2959141266970984	1		22966.484684684692	23227.0	16774.0	29921.0	1.2746399E7	2507.0714842444327	-0.9811839006007169	-955.3854422340776	-0.016978100220730284	8.961139532117536E-4	1.3803401562683253	1.2412037621793408	-0.8320189496914016	1.112097947435065	5.275970042612591	9.076392386430319	0.8047957221849829	0.9487179487179486
ID194387	194387	8	0.9510861039161682	45.42359051157113	63.04977885035615	0.0	190.0	190	1.311003648748795	1		23026.913732394354	23251.0	16865.0	29969.0	1.3079287E7	2468.920973593503	-0.9810751884618879	-967.0062248249648	-0.005281033887575594	0.0030705560838483427	1.4012980325279096	1.2379796833892687	-0.9303197945572693	1.1319232870538856	5.399551322890006	9.080094242390892	0.8229753463214456	0.9530201342281879
ID180561	180561	8	0.9621946215629578	45.555479718479205	63.098816713274054	0.0	3.0	3	1.2912357210771197	1		22973.696914700562	23245.0	16452.0	29888.0	1.2658507E7	2558.696682576274	-0.9810902860338276	-931.6785415663819	-0.021336900005742107	0.010399789512016857	1.4137604348860902	1.220033540115253	-0.7522870430147509	1.1587881713092383	5.237945033296464	8.893191073109946	0.8322533537610315	0.9557675628794451
ID201559	201559	8	0.9632724523544312	45.4694383893913	62.970848022301496	0.0	283.0	283	1.3104264954526101	1		23096.58274647886	23363.0	17005.0	30190.0	1.3118859E7	2486.822573417626	-0.9811070088200043	-964.6029367493021	-0.008091168445854773	0.010282983682704404	1.4117751583912996	1.236390264195549	-0.9256425256542519	1.1418523740235562	5.39479819672549	8.817658140680578	0.8719238417776839	0.9643160577740023
ID186711	186711	8	0.9515352249145508	45.58874895918124	63.00246354819183	0.0	87.0	87	1.3086935083658342	1		23150.985815602857	23475.0	17058.0	29772.0	1.3057156E7	2453.2027204697715	-0.9811029089935672	-979.9087952655128	-0.001993657278135808	0.0029155581292311045	1.410352507891394	1.2382894723666817	-0.9807622010841492	1.1389521911995721	5.380538818231937	8.728979844703533	0.8873779881031894	0.9716738197424893
ID190295	190295	8	0.9580914974212646	45.64424977746518	63.000327484979344	0.0	134.0	134	1.30057570335627	1		22977.09712230216	23214.0	17181.0	29868.0	1.2775266E7	2499.9907152099277	-0.9812476808285214	-961.8567940252934	0.005546227094694724	-0.00533640908376051	1.3807853833808552	1.2507721039944808	-1.1551517328571554	1.1039464175537355	5.313995051928715	8.493674729809387	0.9256349811023438	0.9807017543859647
ID202070	202070	8	0.955199122428894	45.54924538474328	63.01972624827963	0.0	290.0	290	1.3063792828444194	1		23130.86194690265	23389.0	17053.0	30323.0	1.3068937E7	2503.079389724219	-0.9810306376197269	-955.822006804074	-0.009725942206426154	0.007656831838484901	1.4113022744830437	1.2409044801577225	-0.9333847838622632	1.137317414071761	5.361526313573876	8.745081274706356	0.880989243059739	0.9699054170249354
ID195418	195418	8	0.9567859768867493	45.46620040632582	63.06264342685044	0.0	204.0	204	1.3092714255979627	1		22988.30851063829	23228.0	16830.0	29906.0	1.2965406E7	2476.384051110668	-0.9811550390174165	-966.6325387535082	-0.01070576906692383	-0.002899963112923584	1.3855414888988826	1.2496549992044004	-0.9358512732447098	1.1087392038450574	5.385291944396458	8.791648479396295	0.8755450271365752	0.9758828596037896
ID193369	193369	8	0.9515445232391357	45.43033770166171	63.016340753613655	0.0	176.0	176	1.2982470073013381	1		23039.87612208259	23335.0	17225.0	29891.0	1.2833211E7	2490.295341060132	-0.981177108314746	-964.5402233300049	-0.009391342262611997	0.010626366930271452	1.379379338252671	1.247392862125117	-0.8809413146543367	1.1058098696369767	5.294982547270656	8.683595356307224	0.8824197942627858	0.9645021645021646
ID188766	188766	8	0.9692295789718628	45.604242001945316	63.007324764848455	0.0	114.0	114	1.313885612325089	1		23037.95104895107	23285.0	17118.0	29702.0	1.3177708E7	2465.74973718466	-0.9811008330137833	-970.0538272223096	0.005055810189487762	-0.001016723399449317	1.4063082749264433	1.2498355284026132	2.079525929760393	1.1251946699929505	5.423316953712581	8.79363647406072	0.881328540732074	0.9710638297872339
ID182627	182627	8	0.9715466499328613	45.46331202087101	62.991967841967174	0.0	32.0	32	1.2994118769904208	1		23006.468581687597	23241.0	16489.0	29728.0	1.2814603E7	2523.092743136476	-0.9810606512611295	-944.6644201782522	-0.010819312386429681	3.6934758655625556E-4	1.384928377657084	1.2499448345657498	-1.181222889239689	1.1079916003958923	5.304488799599686	8.67962964159293	0.8848120166588792	0.9653979238754326
ID184163	184163	8	0.9673157930374146	45.63149336763566	63.05787994681263	0.0	53.0	53	1.3046409197552276	1		23161.555160142354	23407.0	17121.0	30019.0	1.3016794E7	2509.0143652811616	-0.9811367314924395	-960.300494283403	-0.010847788657667543	0.01380260727184427	1.3831857015179012	1.2662988091662473	-0.8835418450405	1.0923059324588753	5.347266935080328	8.897870367373113	0.8487300521651274	0.9664948453608245
ID184678	184678	8	0.9601657390594482	45.56821510167884	63.03618654755503	0.0	60.0	60	1.3040609504357235	1		23107.390763765547	23354.0	17095.0	30049.0	1.3009461E7	2519.8868888188667	-0.9810834002674088	-951.180001314741	0.004850795144577168	-0.004586252640022114	1.375029225058618	1.252250896742337	-1.1789198342852856	1.0980461093185736	5.342513808915814	8.866093400901978	0.8540649774463467	0.9706390328151984
ID193894	193894	8	0.9622485041618347	45.47141980382694	63.08007615796827	0.0	183.0	183	1.2877157625403537	1		22977.808043875673	23305.0	16939.0	29983.0	1.2568861E7	2509.532932640739	-0.981104078292023	-950.8077074337548	-0.0013474803412356579	0.011366328782333571	1.3685025369936534	1.2300607093727325	-1.0381157447819687	1.1125487763051298	5.209426276309372	9.04275785370556	0.800567503505909	0.9497400346620452
ID186217	186217	8	0.9617661237716675	45.538688434350334	62.91964401024828	0.0	80.0	80	1.2999939204135584	1		23093.766071428585	23405.0	16954.0	30334.0	1.2932509E7	2561.6250496686835	-0.9811127730676853	-936.6124531720308	-0.013273353138909165	0.006805482084042004	1.3796006170243655	1.2422562593667952	-1.0799096223658977	1.110560407019062	5.309241925764204	8.805968598583206	0.860375657287278	0.954700854700855
ID183663	183663	8	0.9557470679283142	45.560502217932275	63.00851556607595	0.0	46.0	46	1.2988295727366714	1		23091.473967684025	23339.0	16884.0	30177.0	1.2861951E7	2522.267672195478	-0.9811741134281419	-954.2916450138645	-0.0026714741123041313	-0.001187398183369364	1.3712783035428635	1.262118228877542	-1.0200259710258264	1.086489579318098	5.299735673435171	8.946355659950399	0.83209278186471	0.9579037800687286
ID192877	192877	8	0.9587430357933044	45.49660917693791	62.95253699096471	0.0	170.0	170	1.2959141266970986	1		23041.45765765766	23313.0	17323.0	29694.0	1.2788009E7	2482.9388693966202	-0.9811216509650418	-964.5678155395041	0.0012540026895651478	-0.012270806292512714	1.3910256036218114	1.2290872091439977	-1.007031402638601	1.1317550075153708	5.2759700426125935	8.729558145340034	0.8700168439525492	0.965217391304348
ID195952	195952	8	0.9630213379859924	45.57233056002797	63.016788433198506	0.0	211.0	211	1.2941617065219364	1		22999.034234234205	23253.0	16839.0	29874.0	1.2764464E7	2483.367610757948	-0.9810611119493379	-959.489368729785	-0.007447813937866396	-0.011099632336796733	1.3818118883829322	1.2454872579578133	2.1886525116319704	1.1094548575700776	5.261710664119045	8.652331806615619	0.8832232552724447	0.9693520140105081
ID183153	183153	8	0.9492757320404053	45.62004219005313	62.9952018162923	0.0	39.0	39	1.3058000856167282	1		22979.766903914606	23249.0	16940.0	29626.0	1.2914629E7	2436.967251333517	-0.9810634875895852	-977.064057865106	-9.58081665867155E-5	0.005730526693273593	1.4000454770986286	1.2439167060696599	-0.9986283528096033	1.125513846921697	5.35677318740936	8.93195336553864	0.8437625166759531	0.9616040955631399
ID192374	192374	8	0.9493827223777771	45.46392852530461	62.855255902821455	0.0	163.0	163	1.2976641803326603	1		23016.30520646319	23270.0	17227.0	29903.0	1.2820082E7	2494.9382210438325	-0.9811567047415136	-960.6989810092269	-1.4898204002798237E-4	0.00252983345647452	1.3759487589537878	1.2432235281185733	-1.0124535762682008	1.1067589438530605	5.290229421106137	8.899914255183422	0.8392913080329093	0.9611398963730571
ID202615	202615	8	0.9721413254737854	45.572745752454345	63.01165539542269	0.0	297.0	297	1.3011572261679603	1		23110.04121863801	23392.0	17157.0	30109.0	1.2895403E7	2509.5706657682886	-0.9810442792688898	-953.1902565208709	-0.0034667106208237024	0.00557609466967845	1.3914501967666144	1.2454957080287252	-1.0160220105249265	1.1171858624618585	5.318748178093231	8.79897686154932	0.8632864838681661	0.9688311688311686
ID185205	185205	8	0.9595916271209717	45.529328991765425	62.99309742125981	0.0	67.0	67	1.3196306577066617	1		23142.16753022454	23328.0	17203.0	30136.0	1.3399315E7	2477.5728372596013	-0.9809406010153553	-961.4818857872855	-0.009908295553947996	-0.010405444711355051	1.4191771703573626	1.2650083886997228	-1.161962090460115	1.121871746491821	5.47084821535774	8.753792103496938	0.8971644850632065	0.9737732656514386
ID190837	190837	8	0.9609781503677368	45.48560516548164	62.90728074137071	0.0	142.0	142	1.2941617065219357	1		22956.50994575042	23214.0	17084.0	29723.0	1.269495E7	2493.611018863464	-0.9812213071519665	-962.0746302602026	-0.0059238620362768645	0.0037037300753709184	1.4030391558279436	1.208538457075203	-1.0094134173982867	1.160938774942631	5.261710664119039	8.957668846870014	0.8240372057937976	0.9609375
ID187258	187258	8	0.9660592079162598	45.53133140274476	62.99247314922834	0.0	94.0	94	1.3023194927919917	1		23076.75401069519	23321.0	17028.0	29807.0	1.2946059E7	2490.9115880298123	-0.9810048183273901	-956.9166081248491	-0.005210879321989016	-0.005342747663509164	1.3942124999821093	1.2357261144285667	-1.1675222451650569	1.1282536507912442	5.328254430422267	8.841130792802531	0.8566022048162683	0.9589392643284864
ID196985	196985	8	0.9493505358695984	45.53131304885093	63.09755083289915	0.0	224.0	224	1.3081153358134876	1		22966.432624113477	23248.0	16702.0	30079.0	1.2953068E7	2489.813216203239	-0.9810572279426146	-955.4491484575954	-0.00905940144746233	-0.005974119194537975	1.402896988542252	1.2530868375640745	-0.9213172824750911	1.1195528885048378	5.375785692067428	8.648300975068887	0.903213084344733	0.9809193408499571
ID199038	199038	8	0.9530333876609802	45.48090263023168	63.027816544433485	0.0	251.0	251	1.2929921069097379	1		23024.2090909091	23297.0	16890.0	30527.0	1.2663315E7	2534.7138505374983	-0.9811160866286226	-943.8743308555194	-0.005029308867413605	0.0064274945297124655	1.3808475671771097	1.2345872135115086	-0.8613215689358009	1.1184690332646456	5.252204411790014	8.675567844409827	0.8769112937400131	0.9735682819383258
ID198525	198525	8	0.956874668598175	45.486106385792475	63.094144257063505	0.0	244.0	244	1.2935770389038785	1		22930.911392405054	23168.0	16796.0	29887.0	1.2680794E7	2531.409746670868	-0.9810692480211846	-938.9028581066528	-0.004144232907091332	-0.002462040182381383	1.3898147221793975	1.2224478013105504	-0.974443425260919	1.1369113026252884	5.256957537954528	8.849060203199864	0.8436261508309861	0.959236773633998
ID191869	191869	8	0.9720029234886169	45.49811535710793	62.89215265469435	0.0	156.0	156	1.2953302500616044	1		23046.257657657665	23294.0	16912.0	29629.0	1.2790673E7	2492.2565587820886	-0.9810547159695935	-957.7006235702993	-0.00242787739595686	0.008521432500959688	1.4046807305368578	1.2358411213166007	-0.9829649268273991	1.1366191869715292	5.271216916448075	8.515360853218318	0.9135128041308884	0.9805481874447393
ID181122	181122	8	0.9542761445045471	45.46121524641916	63.06686928483296	0.0	11.0	11	1.2994118769904206	1		22929.99642218247	23188.0	16381.0	29920.0	1.2817868E7	2536.2500887199553	-0.9811186573464121	-939.5730863991182	-0.0060375665855762735	0.014195002023488022	1.381228082556794	1.2526333867347055	-0.8639740215659892	1.1026594829611736	5.304488799599685	8.671403893130968	0.8864914893873124	0.9704347826086955
ID181635	181635	8	0.9489771723747253	45.62424516285853	63.059598613285694	0.0	18.0	18	1.2918214483565418	1		22913.009025270767	23180.0	16805.0	29720.0	1.2693807E7	2465.581978679533	-0.9810783067845303	-963.6877774599147	1.9119015150253542E-4	0.0015571516186756824	1.3715546028820638	1.241166429239048	2.28627843833601	1.1050529329277428	5.24269815946098	8.873609729282077	0.8366890214377704	0.9541522491349477
ID197511	197511	8	0.9506139159202576	45.48693555419588	63.04461050572897	0.0	231.0	231	1.298247007301338	1		22999.649280575526	23312.0	16720.0	29811.0	1.2787805E7	2479.7756461326558	-0.9811186982809331	-963.8921406282482	-9.99287329138934E-4	-0.00914552327052428	1.3831549522653601	1.2360940758013317	-0.9874356208382185	1.1189722362909087	5.294982547270655	8.786026936612778	0.8619644134508905	0.9653379549393412
ID196487	196487	8	0.969593346118927	45.57631118808172	63.09664696421661	0.0	218.0	218	1.3040609504357235	1		22936.22202486678	23165.0	16807.0	29974.0	1.2913093E7	2488.1313091296724	-0.9810196927149912	-952.9126002465389	-0.01475136906889626	-0.0074411002491022145	1.3694418929578507	1.280404089622038	-0.916883624733616	1.0695388307937188	5.342513808915814	8.6991268864947	0.8871645635903697	0.9723183391003459
ID200070	200070	8	0.9633694887161255	45.52426573573113	63.02660886916652	0.0	265.0	265	1.3086935083658342	1		23049.766371681406	23313.0	16841.0	29945.0	1.3023118E7	2470.7276332124543	-0.9811346029555532	-970.3631461547396	-0.0025147663710105867	0.0026446110677730613	1.3988275972863031	1.2378986615867167	2.1650288355672562	1.1300017042536508	5.380538818231939	9.175044445521092	0.8031918250765979	0.9576988155668358
ID182148	182148	8	0.9625617861747742	45.57695325759279	63.0497460956833	0.0	25.0	25	1.30057570335627	1		22950.21364452427	23203.0	16946.0	29711.0	1.2783269E7	2514.9517593297774	-0.9811365452417612	-949.2820899675069	-0.0030532510061000375	8.234354951242536E-4	1.3741933701382885	1.257292899312059	-0.8885309554980105	1.092977913810054	5.313995051928716	8.791773683924148	0.8639289148012249	0.9688041594454074
ID187780	187780	8	0.9571770429611206	45.61541345947946	63.04879290377532	0.0	101.0	101	1.3115805480720952	1		23124.147627416536	23329.0	17074.0	29845.0	1.315764E7	2451.723157176476	-0.9810234484826547	-975.1836114524126	-0.0030381464079496973	0.0015680766958188267	1.3918661406211748	1.2502507162553886	-0.9564427406420429	1.113269620664515	5.40430444905452	8.953838709015475	0.8470930860078734	0.965195246179966
ID189316	189316	8	0.9560186862945557	45.65253366970303	63.04330624032388	0.0	121.0	121	1.2976641803326603	1		23027.628366247744	23262.0	17111.0	29775.0	1.2826389E7	2469.250326068832	-0.9810709757633037	-966.6879123798035	4.411982438162617E-4	-0.005270139824029334	1.3957754893111207	1.2329276759817618	-0.9630529718982168	1.1320822109047763	5.290229421106137	8.889487906755166	0.8412612472489479	0.9545454545454549
ID198020	198020	8	0.9624931216239929	45.53851664041489	63.089065250533785	0.0	238.0	238	1.3075369076022247	1		23003.83156028372	23245.0	16851.0	30051.0	1.2974161E7	2492.160272921738	-0.9810321396106689	-954.8147007898281	-0.009233580934214454	0.005026727747117287	1.369009563511025	1.270924366280675	-0.8340047396692826	1.0771762662143254	5.371032565902911	8.508647935915963	0.9322803732452135	0.9868995633187775
ID180622	180622	8	0.9578783512115479	45.53481033564333	63.1362756875136	0.0	4.0	4	1.2982470073013381	1		22953.008976660683	23195.0	16359.0	30168.0	1.2784826E7	2531.701737008346	-0.9810957477956214	-941.0419271415395	0.0014997683309584302	-1.107888200773463E-4	1.3847080941868517	1.232061919483166	-0.9038771931649724	1.12389488895795	5.294982547270657	8.744229024142598	0.870224586348887	0.9686956521739136
ID188302	188302	8	0.9701025485992432	45.58887868222195	63.0143508257954	0.0	108.0	108	1.2999939204135582	1		23064.082142857103	23331.0	16902.0	29907.0	1.2915886E7	2502.3496608354026	-0.9810975202103852	-956.7788633218896	-0.005342818962975991	-0.0024930100046531315	1.3874836502032415	1.2419615539006446	2.2505030079630264	1.1171711763907295	5.309241925764201	8.576386925655713	0.9070550531600493	0.9704604691572544
ID191374	191374	8	0.9616860151290894	45.42088765625721	62.928161520756426	0.0	149.0	149	1.3063792828444192	1		23016.733215547698	23286.0	17271.0	29891.0	1.3027471E7	2488.3259264635553	-0.9810585717521529	-958.1833685835736	0.014353825340700361	0.005055832366428654	1.392558012600224	1.2620063630059692	-0.8859291908434073	1.103447695210739	5.361526313573875	8.752870522624635	0.8794219423147618	0.9682403433476394
ID199574	199574	8	0.964184582233429	45.46633971488692	63.08456596523628	0.0	258.0	258	1.3069582233926011	1		23031.823008849573	23287.0	16738.0	29957.0	1.301298E7	2494.4906643025042	-0.9811825726179044	-962.866338850523	-0.010755031898344071	0.005187718277729375	1.4059922931355626	1.234639251665062	-1.0235502824742548	1.1387879425017553	5.366279439738394	8.65632358426361	0.899945444678577	0.9741156169111308
ID185748	185748	8	0.9662621021270752	45.579299159385485	62.99527164324672	0.0	74.0	74	1.2976641803326607	1		23151.89208633093	23464.0	16939.0	30066.0	1.2872452E7	2533.6748348029655	-0.9811103431484655	-949.2036352635998	-5.332552370508445E-4	0.0010691726137884098	1.3746058210366576	1.250304539109963	-1.0220711938230358	1.0994168044972301	5.29022942110614	8.609394797923905	0.8968898793033993	0.975460122699387
ID189845	189845	8	0.9543808102607727	45.67841587434821	63.05210267161308	0.0	128.0	128	1.317909773699999	1		23017.956369982545	23294.0	17104.0	29872.0	1.3189289E7	2421.7449287324516	-0.9810964617700665	-986.5905897103758	-0.003535291358567815	0.011258747167925727	1.4365516843661574	1.2307820287435458	-0.9877810622187831	1.1671861067330283	5.456588836864189	9.065424091460509	0.8343626269062858	0.964705882352941
ID190361	190361	8	0.9504478573799133	45.61298585074815	62.97043973142196	0.0	135.0	135	1.3133097255508421	1		22997.93992932861	23218.0	16928.0	29659.0	1.3016834E7	2479.3635709066784	-0.9811564665594424	-965.9499912131647	-0.005888210821366513	-0.008140886807116414	1.4218696225981975	1.2466031355649159	-1.0901966788406658	1.1405952560466304	5.418563827548061	8.67249757811728	0.905327438373677	0.9735269000853967
ID195487	195487	8	0.9614524245262146	45.52490873797659	63.075402873664345	0.0	205.0	205	1.3034807230653158	1		22965.848484848502	23234.0	16611.0	30188.0	1.2883841E7	2485.7257520696376	-0.981066840751675	-957.4911944821562	-9.640849330530314E-4	0.003244008505430093	1.3712820041039957	1.2465669569916575	-0.8542945257053819	1.1000468096902818	5.3377606827512984	8.737885174669058	0.8785293920215689	0.9722943722943725
ID201630	201630	8	0.9601369500160217	45.45734388253065	62.98647181040227	0.0	284.0	284	1.3023194927919917	1		23099.416071428568	23296.0	16802.0	30004.0	1.2935673E7	2517.2042382772593	-0.9810350694802158	-949.3925501461177	-0.004953823899993473	-0.0032300390462700703	1.3785013146561576	1.2474708440401856	-0.8851919730455382	1.105036900254601	5.328254430422267	8.86683544730856	0.8516428823667223	0.9714038128249565
ID194972	194972	8	0.9603723287582397	45.40550088719639	63.01022922365108	0.0	198.0	198	1.3034807230653163	1		22990.54626334518	23221.0	16890.0	29921.0	1.2920687E7	2494.6957181227294	-0.981132277237872	-958.4507058697368	-5.597745727715526E-4	-0.009093928101785881	1.3917390642612466	1.2512365729997967	2.0908080347167384	1.1122909082849137	5.337760682751301	8.687133592855698	0.888824386845701	0.9773716275021758
ID201117	201117	8	0.9621022939682007	45.474684459539674	63.03404661056228	0.0	277.0	277	1.304640919755228	1		23069.767441860466	23343.0	16957.0	29872.0	1.2896E7	2501.803917551722	-0.9812411702834787	-964.6948602073031	-0.001388532421545601	0.006104653880213349	1.3943756916987662	1.2410063758217897	-0.9246335509662903	1.1235846316868565	5.347266935080331	8.925870382403433	0.8434135554559987	0.9664948453608244
ID186787	186787	8	0.9517635107040405	45.574276696955984	63.000965714025995	0.0	88.0	88	1.2976641803326605	1		23112.751351351362	23382.0	17036.0	29993.0	1.2827577E7	2516.2091055737005	-0.9809511251030038	-946.0475235938266	-0.008026342415950604	0.003921738974105595	1.3764731940319967	1.2481226805388994	-0.8172656434746723	1.1028348538924713	5.2902294211061385	8.769544744341124	0.8644308822228557	0.969512195121951
ID200609	200609	8	0.971339762210846	45.487011438583636	63.10570944524938	0.0	271.0	271	1.2947461101220639	1		23076.829401088948	23353.0	16625.0	30368.0	1.2715333E7	2568.6458618444017	-0.9811772751271263	-936.6274669523536	-9.148196303667056E-4	0.005898528024419689	1.3845489245713294	1.2319616492623549	-1.0314258983407905	1.123857163411164	5.266463790283562	8.502141236995516	0.9155294865450285	0.9831410825199651
ID194469	194469	8	0.9502369165420532	45.44389707631298	63.04622627662433	0.0	191.0	191	1.2976641803326607	1		23029.176576576556	23291.0	16980.0	29892.0	1.2781193E7	2505.4880926643505	-0.9811034966331893	-954.4417682379669	0.010628064114094855	0.009133733982519363	1.3960595390381083	1.2363347440778458	2.2677610567742867	1.129192191455719	5.29022942110614	8.697657892981427	0.8787791162438815	0.9695121951219512
ID202155	202155	8	0.9511461853981018	45.55810686065648	63.07317078912925	0.0	291.0	291	1.3092714255979625	1		23118.355633802814	23364.0	16874.0	30233.0	1.3131226E7	2500.96068884113	-0.9810581059430574	-957.5278133508926	6.662572772304478E-4	-0.004132586266082662	1.4059450419217663	1.239344187026627	-0.8297378854324129	1.1344266238863312	5.3852919443964575	8.884333794527109	0.8573721688600378	0.9675491033304869
ID193449	193449	8	0.9550915360450745	45.45577602287789	63.033875903467816	0.0	177.0	177	1.2900634687055756	1		23027.51090909091	23305.0	16744.0	29838.0	1.2665131E7	2464.95802786087	-0.9811187882470461	-970.8657786856446	-0.005698053923354379	-0.0037376950178586083	1.381742276531246	1.2366563482092237	-0.9698782224216671	1.1173211365729196	5.228438780967436	8.452792524807558	0.9195629667684998	0.9803921568627451
ID184238	184238	8	0.9577465057373047	45.57835071608958	63.034476748269675	0.0	54.0	54	1.3075369076022243	1		23148.923758865283	23412.0	17080.0	29817.0	1.3055993E7	2494.834466551108	-0.9811215441068359	-964.4404293494292	-0.004603572290595889	-0.011559084583001434	1.3910649795671461	1.254568457400056	2.076863209846294	1.1087995807338908	5.371032565902906	8.656424638994515	0.9007215316525583	0.9732988802756241
ID186286	186286	8	0.9628236889839172	45.510600866528996	63.032096286454916	0.0	81.0	81	1.298829572736671	1		23113.0018018018	23423.0	17019.0	30095.0	1.2827716E7	2580.9320647978006	-0.9810495990175198	-927.2190298394806	-0.014576171870383443	-0.003678364265797619	1.4042766029080258	1.2334755735093985	-1.1055986676003535	1.1384713512507396	5.299735673435168	8.6026198772887	0.8999173131329145	0.9704090513489982
ID188847	188847	8	0.9675846099853516	45.561106161074804	63.00630232130521	0.0	115.0	115	1.3023194927919914	1		22987.739285714288	23250.0	17231.0	29649.0	1.2873134E7	2498.0123454221407	-0.9811192836479468	-956.3899905183404	-0.0068033777891362114	-0.004514236582504585	1.4088824105880444	1.2304912433628883	-1.125101470100437	1.1449755682434761	5.328254430422265	8.574118802970958	0.9107849070563444	0.9798951048951055
ID193964	193964	8	0.9639202952384949	45.46934024741208	63.111542229369576	0.0	184.0	184	1.299411876990421	1		22990.741071428572	23259.0	16703.0	29777.0	1.2874815E7	2513.9289996190964	-0.981031854395968	-945.9935879022859	-0.0012840415900548048	0.005500273276119135	1.394029805199287	1.236758139970339	-0.8142356092808907	1.1271644472319542	5.304488799599688	8.950186189229417	0.8321263237311453	0.9522184300341299
ID182701	182701	8	0.9562583565711975	45.488052377966056	63.0200310118804	0.0	33.0	33	1.3058000856167291	1		23020.43794326242	23292.0	16558.0	29668.0	1.2983527E7	2518.713548128797	-0.9810464508807832	-946.1583462815593	0.004335269695344638	0.01971724157157387	1.3920028118794971	1.2582066158620986	-1.070482264773964	1.1063388113928523	5.356773187409366	8.847161271832421	0.8600134320891694	0.9673819742489276
ID183223	183223	8	0.9590803384780884	45.55650894390101	63.00163664146753	0.0	40.0	40	1.2988295727366712	1		23003.660071942457	23231.0	16938.0	29831.0	1.2790035E7	2469.397502749012	-0.9811501538993779	-969.7585112351494	-0.003901998724830013	-0.005483086539326386	1.3761384088369355	1.2413353792482418	-1.1372835150435778	1.108595172458817	5.299735673435169	8.849597604269999	0.8503878106384759	0.9645328719723179
ID183738	183738	8	0.9589182734489441	45.63019573371285	63.029896335022926	0.0	47.0	47	1.2964977403842812	1		23108.52951699463	23348.0	16819.0	29880.0	1.2917668E7	2492.1664220877506	-0.9811186724066895	-963.6388035398983	-3.5109885121150075E-4	0.00718008010620071	1.3763625743383991	1.247298507737352	-0.9086284582065924	1.1034748825565217	5.280723168777106	8.621771840284039	0.8927096170634047	0.9677700348432055
ID184763	184763	8	0.9744901657104492	45.55244749067234	63.0272689084454	0.0	61.0	61	1.3259214570600337	1		23113.71600688468	23365.0	17009.0	30041.0	1.3429069E7	2488.3689347473687	-0.9810873713448899	-963.697622949871	-0.007405916889622841	-0.0024582199086497234	1.4281642580574798	1.2522318577151164	-1.0466347478755558	1.1404950682722435	5.523132603167414	8.898274876578393	0.8765641391563342	0.9839119390347166
ID187323	187323	8	0.9560524225234985	45.55923851002595	62.998980089340535	0.0	95.0	95	1.2976641803326607	1		23101.353680430875	23337.0	17006.0	29993.0	1.2867454E7	2472.4903086006257	-0.9810602262373488	-967.951749103768	-0.008712531964821652	0.01483133474797965	1.3980970039950447	1.2425262025255894	-0.940539429012214	1.1252052481092456	5.29022942110614	9.16586984006401	0.7912924080826541	0.9570077386070507
ID192446	192446	8	0.9534552693367004	45.46786286972656	62.870771773791	0.0	164.0	164	1.311580548072095	1		23030.67543859648	23287.0	17407.0	29574.0	1.3127485E7	2473.755901819303	-0.9811395347578449	-968.6306378299196	-0.004965624786822937	-0.006317620166669257	1.3831306796433156	1.2839428991742359	-1.106851192185918	1.0772524857085717	5.404304449054517	8.585651126701462	0.9213045086090118	0.9776440240756663
ID190911	190911	8	0.9752821922302246	45.46710504154979	62.92223922205647	0.0	143.0	143	1.3110036487487948	1		22936.513227513235	23173.0	17117.0	29710.0	1.3005003E7	2484.668653443399	-0.9812008649289973	-963.6270145387255	0.0034727596164467016	0.005392309146601572	1.3923175961277863	1.2423547833774744	-1.1035837230904644	1.1207085244543606	5.399551322890004	9.054668055012218	0.8276037887772991	0.9578414839797649
ID196029	196029	8	0.9631212949752808	45.578409292022016	63.071543695877914	0.0	212.0	212	1.3011572261679607	1		22985.22580645161	23306.0	16861.0	30091.0	1.2825756E7	2507.4212147546673	-0.981128139685642	-953.152722732528	0.008985352277642905	0.0021671705866193455	1.411879980412601	1.2164073205855856	-0.9176038226716066	1.1606967144302565	5.318748178093234	8.373197249240828	0.9533154872562837	0.9911426040744024
ID202691	202691	8	0.9521822333335876	45.517601210469046	63.011379231044685	0.0	298.0	298	1.2964977403842814	1		23073.753153153117	23307.0	17018.0	30085.0	1.2805933E7	2522.8543956741796	-0.9811095795875068	-950.0182414306079	-0.005857877424077099	0.005882695343295636	1.3660819457888373	1.255588846908585	-1.0727751877459506	1.088001019722579	5.280723168777108	8.540382087540415	0.9098057203670207	0.9728546409807354
ID181191	181191	8	0.9599030613899231	45.424883106136676	63.08412972410766	0.0	12.0	12	1.279464867206859	1		22840.153136531368	23129.0	16237.0	30078.0	1.2379363E7	2574.7297897777703	-0.981110660735889	-921.5068695851013	-2.1420605435502042E-4	0.0068090137549948965	1.3580092799362462	1.2297769228550248	-1.0297009185215913	1.1042728601407805	5.1428825100061495	8.616648229251204	0.8704418033990989	0.9643493761140822
ID199110	199110	8	0.970872163772583	45.47403116112026	63.02391957519866	0.0	252.0	252	1.315036629288996	1		23049.29298245616	23332.0	16837.0	30271.0	1.3138097E7	2517.311587995787	-0.981054258651028	-948.270089909911	0.01461778917668507	0.009129406736226442	1.4010057399788716	1.2719916134431064	2.2047525317542913	1.101426868834883	5.4328232060416175	8.766694989856644	0.8883081420787033	0.9735945485519595
ID182212	182212	8	0.9640293121337891	45.599097005477795	63.03743696737168	0.0	26.0	26	1.2976641803326605	1		22954.82764811487	23198.0	16891.0	29716.0	1.2785839E7	2516.312272404956	-0.9811380632772755	-949.03742093632	-0.011194569560387384	2.722660461376254E-4	1.3710245336467697	1.261642162953498	2.239868315595697	1.0866984109323108	5.2902294211061385	9.058548254677959	0.8101532269579788	0.9603106125970666
ID192964	192964	8	0.9615539312362671	45.45693658001109	62.959471998251615	0.0	171.0	171	1.3058000856167282	1		22970.291296625226	23218.0	17161.0	29780.0	1.2932274E7	2490.344520259403	-0.9811850681505213	-962.0227593534986	-0.0021192363198724294	0.0051186488943794	1.3904622226278078	1.245865190963307	-0.9112961478124234	1.1160615391723867	5.356773187409359	9.22074622009166	0.7917370776377352	0.9550847457627112
ID185290	185290	8	0.952971339225769	45.53224854782339	62.986349982963034	0.0	68.0	68	1.3121571937574943	1		23138.942105263155	23391.0	17245.0	30028.0	1.3189197E7	2468.100750169404	-0.9811359301663255	-975.2240343396069	0.012680847542164855	0.018021507368877997	1.4057302241437166	1.2619469632006646	-1.0741768719756788	1.1139376417043518	5.4090575752190375	8.641722246734709	0.9101874879396147	0.9793459552495696
ID191944	191944	8	0.9532649517059326	45.53666856410932	62.899077934821285	0.0	157.0	157	1.3086935083658342	1		23041.63604240284	23314.0	17092.0	29579.0	1.3041566E7	2456.6015971507104	-0.9811225083258742	-974.9616428610672	-0.0034528709670573984	0.010833119611100684	1.418575927859599	1.2238782943078284	-0.9570242099392342	1.1590825120907002	5.380538818231939	8.768493564811685	0.8793983731064123	0.9725085910652915
ID197065	197065	8	0.9486133456230164	45.5424126962224	63.07847795987747	0.0	225.0	225	1.2999939204135584	1		22990.88489208631	23223.0	16776.0	29965.0	1.2782932E7	2493.31060883551	-0.9811720826587211	-961.0637521284779	-0.007277863412938247	-0.0015843866886130606	1.3829824608924144	1.242337908800919	2.194496035051137	1.113209579370594	5.309241925764203	8.688881405739806	0.8837199108819986	0.9696180555555556
ID198607	198607	8	0.9633729457855225	45.503100812225135	63.07858136028308	0.0	245.0	245	1.3098490878478195	1		22971.705985915472	23221.0	16768.0	29911.0	1.3047929E7	2505.2982044653763	-0.9811689056204851	-955.5029540869451	0.008764965389227157	0.0035271218528217	1.4064342389725715	1.2386504861109968	-0.8667917270055484	1.1354568982476785	5.390045070560972	8.90557239941287	0.8540407305572698	0.9767441860465115
ID181714	181714	8	0.9556686282157898	45.645356840441245	63.08710295564549	0.0	19.0	19	1.302319492791991	1		22912.522281639944	23154.0	16890.0	29614.0	1.2853925E7	2467.907829942587	-0.9811476731202534	-966.3698613863311	-0.004509580465758799	0.003944593868550099	1.3762817857609064	1.2474567532858167	-1.0160464335717632	1.1032701391336919	5.328254430422262	8.676872254744916	0.8893411988997088	0.9705627705627707
ID180689	180689	8	0.9682936072349548	45.530826556861264	63.111722690754476	0.0	5.0	5	1.2976641803326605	1		22949.953571428552	23226.0	16533.0	30110.0	1.2851974E7	2547.6880187990305	-0.9810168453613074	-931.0513658431113	-7.256223218253637E-4	0.005414843040066898	1.374279610141923	1.2473859927549915	-0.8712017851069306	1.101727627313397	5.290229421106138	8.637977713001105	0.8909641142642594	0.9686684073107049
ID197584	197584	8	0.9665708541870117	45.49477450908883	63.061744650222465	0.0	232.0	232	1.2953302500616044	1		23017.537070524417	23293.0	16819.0	29891.0	1.2728698E7	2489.215901327969	-0.9811587949865922	-963.0678969500333	-0.003235566675974485	0.004098264745841708	1.3814334391020322	1.233936782616193	-0.912342426311784	1.119533397953432	5.271216916448074	8.76207220337219	0.8627939617406145	0.9618386816999129
ID189398	189398	8	0.9489526152610779	45.62491749806364	63.028220254411096	0.0	122.0	122	1.3023194927919912	1		23048.003565062394	23326.0	17087.0	29918.0	1.292993E7	2473.219163788387	-0.9810714062888614	-966.0130065011707	-0.004280585334482802	0.001149317460162832	1.3765744026734064	1.2618539743460122	-0.9222275569145973	1.0909141871085763	5.328254430422263	8.548275630990185	0.9163002066173328	0.9730902777777781
ID199638	199638	8	0.9591532349586487	45.47744829335849	63.070345776430685	0.0	259.0	259	1.2976641803326607	1		23039.717352415035	23308.0	16800.0	30179.0	1.2879202E7	2509.9279835666957	-0.9811155352789983	-953.8088663759429	4.7311605433832316E-4	-0.008560653190068383	1.3954680752986246	1.2288436304892	-0.9326981117928317	1.1355945058225934	5.29022942110614	8.6307798194074	0.8924508255943858	0.9763157894736839
ID187860	187860	8	0.9573670625686646	45.62333453622704	63.04433447731702	0.0	102.0	102	1.3133097255508426	1		23115.068541300523	23356.0	17200.0	30163.0	1.3152474E7	2489.229490891105	-0.9811074948905025	-964.466813812771	-2.570667732788489E-4	0.00283717493029814	1.392185671280542	1.2588671544043488	-1.0515054928001963	1.1059035629055511	5.4185638275480645	8.669981633057269	0.9058529491956889	0.967741935483871
ID188373	188373	8	0.9626855850219727	45.61776828519971	62.99468372385437	0.0	109.0	109	1.3144612467940309	1		23061.97891036907	23331.0	16932.0	29720.0	1.3122266E7	2474.8251523624276	-0.9811949433049691	-972.4397417846388	0.006716802540359033	0.0035295413854673197	1.4074841429102787	1.2548046133688073	-1.007339920422872	1.1216759389587903	5.428070079877097	8.572409286507705	0.9282169909324971	0.9794168096054892
ID196568	196568	8	0.9514680504798889	45.55473860100805	63.086239854961455	0.0	219.0	219	1.3011572261679607	1		22942.67562724014	23219.0	16644.0	29755.0	1.2802013E7	2511.4348457326187	-0.9810555720458134	-946.1592897144448	-0.008379395436063607	0.0040866388298517855	1.3850292021978559	1.245814497149766	-0.8459804223264399	1.1117459343799514	5.318748178093234	8.539633605815752	0.9165176174139719	0.9790026246719162
ID189918	189918	8	0.9766941070556641	45.670637666019736	63.04549619130661	0.0	129.0	129	1.3184836512685423	1		23001.18260869566	23234.0	17088.0	30137.0	1.322568E7	2446.6486748965353	-0.9811131481089498	-976.7154805975125	-0.00427176114336497	-0.004525772339800666	1.4010740197301816	1.252409391250173	-1.1484565332939003	1.1187029013984073	5.461341963028705	8.948647087979875	0.8570269382244253	0.964735516372796
ID191454	191454	8	0.9574670195579529	45.438904986427204	62.90080052426093	0.0	150.0	150	1.3023194927919914	1		23023.844642857133	23279.0	17326.0	29983.0	1.2893353E7	2476.2284486744993	-0.9810642452267782	-963.4561661251802	0.002382393866625829	0.00416145707713665	1.394944115781954	1.2504867353022395	-1.000577325887638	1.1155209218951048	5.328254430422265	8.779624500687554	0.8686462221217134	0.9705627705627705
ID190431	190431	8	0.9461545348167419	45.57424633988714	62.912941245567154	0.0	136.0	136	1.3110036487487948	1		22998.07543859648	23273.0	17112.0	29593.0	1.3108903E7	2457.702187359299	-0.9811298204899074	-973.0668515879548	-0.0014061113037772577	0.002737655459032793	1.3830743536422028	1.2462058259331066	-1.0936659306111092	1.109828187977387	5.3995513228900025	8.903656308634915	0.8559152468731992	0.9701110162254488
ID200156	200156	8	0.9647440314292908	45.558550877088685	63.05538664414416	0.0	266.0	266	1.3179097736999994	1		23096.4458041958	23339.0	16818.0	30022.0	1.3211167E7	2499.5261166700807	-0.9811849642391314	-963.7475937352326	-0.004786183728575244	-0.014363491843190634	1.4113847024823694	1.2615944002501587	-0.945486989118982	1.1187309504564296	5.456588836864191	8.672182552161757	0.9117468500557796	0.9728813559322029
ID195043	195043	8	0.9469262957572937	45.42785440212021	63.01765306849825	0.0	199.0	199	1.3005757033562704	1		22996.268336314843	23246.0	16818.0	29919.0	1.2854914E7	2477.19013330435	-0.9810577000414527	-961.589833371628	-0.014075918439579525	0.006390596538986812	1.3778535146896398	1.2579515879731495	2.328496096005655	1.0953152155161074	5.313995051928719	8.763960205619714	0.8694211801266006	0.9646246764452114
ID185824	185824	8	0.9496555328369141	45.57701149904701	62.95705087612999	0.0	75.0	75	1.313885612325089	1		23144.45183887913	23389.0	17162.0	30122.0	1.3215482E7	2490.402393831719	-0.9811102622004598	-965.3821367518021	-0.0018323327411333141	0.007384105277112601	1.4177804966232719	1.2283654603103187	-1.1171096917804693	1.1542008811165219	5.4233169537125825	8.64916894926509	0.9110161784463023	0.9768835616438355
ID201697	201697	8	0.9589897990226746	45.49068085996423	63.0095048451003	0.0	285.0	285	1.3081153358134872	1		23161.939929328633	23440.0	17067.0	30332.0	1.3109658E7	2508.944636556472	-0.9810333505870085	-955.0079865694075	-0.004537959542138082	0.0030650162078510157	1.3964142947648739	1.247891829131274	2.23510948245572	1.1190187019150486	5.375785692067425	8.978265249715633	0.8380442437145038	0.9641943734015346
ID198117	198117	8	0.952893078327179	45.5727596113127	63.13096677562247	0.0	239.0	239	1.2999939204135584	1		22979.976744186035	23240.0	16669.0	29941.0	1.2845807E7	2498.1131218800097	-0.9811429379770306	-957.2507882487165	0.0017244866111575914	0.001457649748953893	1.4085821985899076	1.2263088570834355	-0.8607857354238746	1.148635753916006	5.309241925764203	9.004387167044035	0.8228753608939245	0.952259164535379
ID186858	186858	8	0.9574103951454163	45.538711173519054	63.047554348547976	0.0	89.0	89	1.3052206313678205	1		23108.804618117218	23362.0	17069.0	30026.0	1.3010257E7	2477.797342387599	-0.9812202344262703	-974.5811841464197	-0.01628364025041679	-0.005004897692629527	1.3860077447278552	1.2508197865193738	-1.0542726175009975	1.1080794848830027	5.352020061244848	8.710064626726728	0.8865124556649131	0.9715271786022438
ID195562	195562	8	0.9569244980812073	45.54425781131276	63.089472014172216	0.0	206.0	206	1.3017384891972523	1		22981.40535714286	23215.0	16752.0	30124.0	1.2869587E7	2473.693764185344	-0.9810981818042271	-964.4273849956087	-4.0380111476598054E-4	3.852378672662296E-4	1.3898402157763972	1.2299117490841716	-0.8383807399532701	1.1300324733147016	5.323501304257748	8.7200070794561	0.8797789239745952	0.9696969696969698
ID194537	194537	8	0.9625259637832642	45.39730784588023	63.03912679083431	0.0	192.0	192	1.3121571937574945	1		23002.69595782073	23194.0	16977.0	29799.0	1.3088534E7	2502.346925289993	-0.981093344851545	-954.0185989447527	-0.0076878941424654975	0.002088299470240936	1.3783761317870098	1.259908564537838	2.244750579223961	1.0940287022277908	5.409057575219038	9.245505742581035	0.7951885589083916	0.9563025210084034
ID193518	193518	8	0.9599951505661011	45.437335474748984	63.09282165581068	0.0	178.0	178	1.2871281669074146	1		23006.82846715328	23251.0	16731.0	29991.0	1.2607742E7	2522.4633348820635	-0.9811593407128285	-949.9600347668584	-0.0021514608199496134	-0.0019847012942530184	1.3590885926035314	1.2428627214607215	-0.9344511798156655	1.0935146489921357	5.204673150144858	8.49980320773091	0.9052855404926236	0.978552278820376
ID184301	184301	8	0.9655399918556213	45.5660318976285	63.01599675454737	0.0	55.0	55	1.3133097255508428	1		23121.331569664904	23328.0	17003.0	30009.0	1.3109795E7	2524.55741482556	-0.9811328713347156	-952.5320567560706	-0.0046434196603267995	-6.784762819409029E-4	1.3809113158499535	1.2680711145748316	-1.0897061666362253	1.0889857043332747	5.418563827548066	8.850246765898573	0.8693272583471265	0.9669211195928755
ID201200	201200	8	0.9631774425506592	45.49287071624633	63.054084785057995	0.0	278.0	278	1.2994118769904206	1		23072.5322580645	23394.0	16688.0	30220.0	1.2874473E7	2531.385610209386	-0.9810429410416911	-943.3742265802239	-0.010402049925240525	0.009064757885560954	1.3956421164914454	1.2365604098535294	-0.7717141389439477	1.1286485523636967	5.304488799599685	8.789757502720041	0.8627790945625654	0.9679098005203817
ID186359	186359	8	0.9648634791374207	45.563124598021034	63.036953979644984	0.0	82.0	82	1.3184836512685425	1		23099.116724738655	23370.0	16963.0	29948.0	1.3258893E7	2498.402916454513	-0.9811206817876137	-960.9460699669776	-0.005466827435261536	0.0041806415698301515	1.3840901735775673	1.276787892188249	-0.9987505486052842	1.0840408043072967	5.4613419630287074	8.988541047587011	0.8494363126773109	0.9663582842724986
ID202230	202230	8	0.9491925239562988	45.549942133740544	63.04489975327514	0.0	292.0	292	1.3034807230653156	1		23125.679715302475	23422.0	17004.0	30113.0	1.2996632E7	2500.1641309219244	-0.9810077149369446	-955.5450885799611	-0.00267045242733516	8.546806307007116E-4	1.3859967378595162	1.23544298864449	-0.8734216931720458	1.121862158431294	5.337760682751297	8.928919370541658	0.8413392692330636	0.9590093936806149
ID194037	194037	8	0.9597002863883972	45.437652955855	63.17074918756647	0.0	185.0	185	1.2964977403842817	1		22987.43963963965	23258.0	16431.0	30102.0	1.2758029E7	2529.388829994216	-0.9810764142059791	-942.3330057316905	0.0013531451110630965	-0.0034553320144182133	1.3830906638325655	1.235867580786706	-0.8760633121195383	1.1191252892580472	5.280723168777111	8.575039562248115	0.9024663143091503	0.9737072743207715
ID182779	182779	8	0.9489092230796814	45.553039411530754	63.0469519236037	0.0	34.0	34	1.3121571937574943	1		22991.776408450678	23240.0	16943.0	29590.0	1.3059329E7	2444.770233918899	-0.9811948771335522	-981.3943888831449	-0.006906564825143824	-0.006023979927013961	1.396765086554136	1.264029709796517	-0.9405894360526729	1.105009696946907	5.409057575219036	8.726479726242504	0.8925926371931333	0.9693356047700178
ID183294	183294	8	0.9538195133209229	45.51937835192466	63.00958512080954	0.0	41.0	41	1.3040609504357235	1		23010.612099644128	23272.0	16990.0	29890.0	1.2931964E7	2480.5038910199123	-0.9809913540836354	-957.4856045961569	-0.0018110637664942627	0.007725285418246088	1.3846226727743534	1.258787643223143	-1.010984671106309	1.099965256434364	5.342513808915814	8.806806518612845	0.8656027090933591	0.972318339100346
ID183807	183807	8	0.9481310248374939	45.65114806538499	63.00058791470629	0.0	48.0	48	1.299411876990421	1		23088.071813285434	23378.0	17211.0	29861.0	1.2860056E7	2452.336666921388	-0.9810761732754018	-976.183211184541	-0.009611081347150979	-9.591094576085996E-4	1.374212305831875	1.255312409609938	2.2917572952263776	1.094717374983079	5.304488799599687	8.722471415545625	0.8761415787173278	0.9755244755244761
ID182269	182269	8	0.9567984342575073	45.570132587687354	63.062665924818205	0.0	27.0	27	1.3029002372992466	1		22950.174377224186	23208.0	16908.0	29768.0	1.2897998E7	2479.395857826209	-0.9811237677362454	-962.2293466800461	0.0026871435933127985	-0.025322103156009995	1.4149217756773202	1.2329210392555932	-1.17748310521101	1.147617512092757	5.333007556586779	8.62173191846141	0.9015566751701024	0.9799126637554587
ID200700	200700	8	0.9720361232757568	45.5001337508071	63.10063765971835	0.0	272.0	272	1.3138856123250893	1		23080.74912280701	23314.0	16991.0	30364.0	1.3156027E7	2529.5017171273125	-0.9811155316596132	-948.1134464666231	-0.002251455685986407	0.008803775327654308	1.3941644396324242	1.2557762984681275	-0.9468264089375373	1.1102012685962548	5.423316953712583	8.881440543871708	0.8639886254978758	0.9661303979678242
ID181026	181026	11	0.9756527543067932	35.83940082832119	24.004768771718663	0.0	10.0	10	1.3115805480720943	1		24012.691358024673	24260.0	15588.0	30896.0	1.3615196E7	2654.8729072572273	-0.9810717785484206	-937.6010251280259	-0.0011743748580475021	1.483736636789414E-4	1.3678354619404967	1.2854733002498844	-0.5675472110798185	1.064071468209104	5.404304449054512	8.656323584263605	0.9063223831705416	0.9726261762189907
ID181095	181095	11	0.8992977142333984	36.86990859695329	23.305293658795932	0.0	11.0	11	1.1145160145878197	1		24386.48184019369	24152.0	19472.0	31476.0	1.0071617E7	2599.238903311855	-0.9808464975663205	-960.9168126962209	-0.0038633761388311926	-0.06256812698097018	1.2140399745366708	1.0005789853317764	1.6866773641823256	1.2133374699390813	3.9023165810675056	11.541501141145387	0.36813555618399335	0.8472652218782257
ID181321	181321	11	0.9100638031959534	36.41734587903498	25.779294202739404	0.0	14.0	14	1.273538643281867	1		23990.174721189596	24066.0	18317.0	30594.0	1.2906714E7	2374.0459613071735	-0.9809669526987507	-1041.646440193241	0.02584344641353413	0.010329036869071401	1.313484193469272	1.1667576294112534	-0.5878062131568277	1.1257558213971628	5.095351248360976	11.25923822380481	0.5050867495583307	0.9162393162393154
ID181166	181166	11	0.9771254658699036	36.890873421570774	23.810464044830447	0.0	12.0	12	0.9962461461804599	1		24779.241486068127	23884.0	19806.0	34576.0	8003695.0	3467.5701756229587	-0.9803277622323934	-712.2136316265246	-0.005369634347847392	0.0016730523203768875	1.0314937954820158	0.9802681880411006	-1.2463339128279014	1.0522567273587455	3.118050763922392	7.295111369537511	0.7362565862138651	0.9318181818181817
ID180940	180940	11	0.97129225730896	35.7984399613859	23.968009752263917	0.0	9.0	9	1.3115805480720943	1		23998.576449912118	24240.0	16061.0	30839.0	1.365519E7	2578.4509061781996	-0.9809873990493353	-960.4582815062032	4.698034828522825E-4	0.0036309762145333956	1.362959843064856	1.2754618459289526	-0.7098460122445216	1.0686010306111322	5.4043044490545125	9.023219581939527	0.83411632007828	0.9643765903307884
ID180333	180333	11	0.959496796131134	36.28354370826533	24.536709971141605	0.0	0.0	0	1.3058000856167276	1		24028.046099290776	24284.0	16759.0	30139.0	1.3551818E7	2345.7285486941637	-0.9810703245654994	-1061.7632036026416	0.0024517077156193208	0.008792527391005322	1.38119037742423	1.2525629595421277	-0.5544657808564789	1.1026913792254578	5.3567731874093525	8.86155038547471	0.8572227727722539	0.9607843137254904
ID180400	180400	11	0.9816774725914001	35.87932848533945	24.181720899869347	0.0	1.0	1	1.3213493004897112	1		24054.526956521775	24326.0	15459.0	30975.0	1.3831353E7	2668.657280686932	-0.980948385786918	-928.2145910168216	0.002260838398230155	0.004280642669263947	1.3787554140794243	1.2860884413690898	-0.7111659489671625	1.0720533438677724	5.485107593851287	8.697925268926262	0.9110950163088374	0.9730185497470493
ID181393	181393	11	0.7671220302581787	36.26782323475506	24.997410780303856	0.0	15.0	15	0.6714642063702149	1		23763.364864864856	23948.0	20780.0	24824.0	3516978.0	770.4723186845621	-0.9812936784477034	-3235.873217796144	0.10975992108255957	-0.3457608522677892	1.3129357266877917	0.7474629901499453	0.3191448646956339	1.7565227228500093	1.416431597025722	8.449269662174432	0.24932574658204262	0.4401772525849344
ID180730	180730	11	0.9718185067176819	35.93791092413319	23.901718145351772	0.0	6.0	6	1.3190572791622315	1		24025.060975609773	24274.0	15905.0	30752.0	1.3790385E7	2554.5058718526343	-0.981008246074698	-971.6171509913743	0.012184440079507048	0.013801078613240945	1.381719350120981	1.2957597709607638	2.8090610233552367	1.0663391325202827	5.466095089193214	8.761714668626222	0.8947646844914159	0.9688289806234203
ID180794	180794	11	0.9679772257804871	35.84235052725604	24.098665351008425	0.0	7.0	7	1.2976641803326603	1		24060.452593917726	24282.0	16318.0	31199.0	1.3449793E7	2587.8069438547027	-0.9810638854623186	-963.4037475936476	1.337748811916291E-4	0.0026984007883184558	1.3684169783753943	1.2457242283407561	-0.7960433436370697	1.0984911003923068	5.290229421106137	8.579694590062003	0.9031101290897553	0.9737532808398952
ID180859	180859	11	0.963796854019165	35.844276746899745	24.122422344506575	0.0	8.0	8	1.3264918685542881	1		24023.896907216495	24290.0	16593.0	31168.0	1.3981908E7	2534.867544776279	-0.9811271898133842	-985.3872069975358	-0.003458317972623887	-0.004807120189848299	1.3744058770694803	1.298479906216909	-0.7204769007526882	1.0584729655723204	5.527885729331929	9.13263328120968	0.8328693552751592	0.9627483443708609
ID181243	181243	11	0.9231553077697754	36.43292527976666	25.162901488830116	0.0	13.0	13	1.232484854526826	1		24062.54618473896	24058.0	18269.0	30724.0	1.1983148E7	2413.2417728026135	-0.9809677698827711	-1027.8643428380547	-0.0022014918791611955	-0.04365680469038796	1.2827298835754677	1.2055818421556503	1.3809032087523603	1.06399237175128	4.772138669173903	12.611701761965731	0.37702967587857555	0.8522920203735145
ID180472	180472	11	0.9759179353713989	35.985493634256265	24.3051294065779	0.0	2.0	2	1.311580548072095	1		23930.11775043937	24182.0	15483.0	30495.0	1.3616237E7	2566.5258760390543	-0.981043592914912	-965.0758840367229	0.008132084082858336	0.00875353102973947	1.3573612699875408	1.2895815561771777	-0.8591137800283171	1.052559462785191	5.404304449054518	8.847426713988419	0.8675923680310683	0.9676595744680849
ID180664	180664	11	0.9780620336532593	35.92533933955805	23.773553700351357	0.0	5.0	5	1.3144612467940306	1		24041.01757469243	24295.0	15535.0	30917.0	1.3679339E7	2609.5210955809744	-0.9809944334596671	-951.0596410775103	0.0027814212835318786	0.004287942057247564	1.3754536791566223	1.2742695825209454	-0.4975330469040918	1.0794055653714183	5.428070079877095	8.726114266454431	0.8958050754061208	0.969439728353142
ID180601	180601	11	0.9671860933303833	35.90274335305635	24.383521466165757	0.0	4.0	4	1.3344520283692725	1		23987.219015280138	24216.0	16932.0	30875.0	1.4128472E7	2485.987276589664	-0.9810442475382677	-998.7540684362356	5.672424303524624E-4	-0.001244871734775668	1.3826332526561527	1.3104808043834675	-0.49684453974613285	1.055057997058286	5.594429495635149	8.747422183787407	0.9187672233925387	0.9792013311148083
ID180542	180542	11	0.9743703007698059	36.01007403419878	24.435254707114755	0.0	3.0	3	1.3287710658854757	1		23998.813675213663	24231.0	16162.0	30596.0	1.4039306E7	2525.9939901291978	-0.981002433666661	-981.2045915383092	0.0017048554403274257	-0.0025938842647103824	1.366192587202116	1.3162681026642327	-1.2444846712037878	1.0379288113392948	5.546898233989989	8.877618624394158	0.8844373892572766	0.9684647302904561
ID185346	185346	13	0.9810657501220703	67.5511137234923	33.368481663621296	0.0	69.0	69	1.428633104877271	1		24100.34666666666	24283.0	18396.0	30129.0	1.6267734E7	2419.9213081842468	-0.9810974944267332	-1033.8197709644455	-0.002958449374963135	0.0011215371445656957	1.474111556805231	1.406445634194607	-0.06247738312715827	1.0481112962815462	6.411967195931866	9.621976750963599	0.8703071458653022	0.9712023038156948
ID189446	189446	13	0.9812936782836914	67.69945231158574	32.8467620758747	0.0	123.0	123	1.404602801923477	1		24037.297090352215	24284.0	16632.0	29644.0	1.5696355E7	2575.4477686701307	-0.9812220791667703	-975.3998590391567	-0.002588150552794077	-8.330451901859634E-4	1.4256338442474448	1.4021538032193352	2.97095907024707	1.0167456957818746	6.198076518528659	9.60708090933781	0.843886231160726	0.9644970414201184
ID188423	188423	13	0.9700374603271484	67.66110066385029	33.927788247062644	0.0	110.0	110	1.4365538813695549	1		24053.956011730254	24204.0	17867.0	31646.0	1.6404798E7	2558.2239940896325	-0.9810127207623046	-971.60522493514	0.012941882867538316	0.008869416786548625	1.5098828520476588	1.3961170928556847	-0.27441409466307154	1.0814872619024183	6.483264088399597	9.83873762215882	0.8416369975898798	0.9673758865248223
ID181764	181764	13	0.8861271739006042	68.63118448258678	33.20728677398474	0.0	20.0	20	1.2994118769904222	1		23961.48392857141	23913.0	18721.0	29391.0	1.3418431E7	2285.8090482601506	-0.9810788460761727	-1087.0763595573826	0.03717760918715103	-0.009791878156191163	1.3091869625325752	1.249932617733771	1.5344551035669498	1.047406031299701	5.304488799599698	12.96789581270467	0.3963824115219176	0.8773584905660388
ID186122	186122	13	0.9738189578056335	68.33919275571438	34.82415932460999	0.0	79.0	79	1.4365538813695575	1		24116.85109489053	24307.0	17414.0	30602.0	1.6520043E7	2436.183164407675	-0.9810298120637049	-1023.8851204577074	0.003272895242195623	0.0017646047399008634	1.4913925776200223	1.4146171902100493	-1.1934703490739906	1.0542729071449874	6.483264088399621	9.926138501001134	0.8268808138805446	0.9612403100775196
ID191498	191498	13	0.9438884258270264	67.32663963728962	33.535876711978794	0.0	151.0	151	1.3763120084676213	1		23864.060606060593	24067.0	17618.0	29149.0	1.4962766E7	2225.200065563611	-0.9812924960267774	-1125.0916630460583	0.012023137274295574	0.004851383123300146	1.4142571483419175	1.3446830544917754	-1.3149392560928659	1.0517401432387632	5.950913957973819	10.379782982151866	0.6940919188664997	0.9308550185873601
ID184585	184585	13	0.9775676727294922	67.6020486399938	33.611829603247976	0.0	59.0	59	1.422796510685342	1		24078.217910447747	24233.0	17877.0	31455.0	1.6132406E7	2563.7679127780934	-0.9811491435452355	-977.6413704800794	-0.007030979373054869	-0.013281585207783539	1.4559877544885693	1.4335096612353158	-0.9410702384539298	1.0156804616397794	6.359682808122189	9.823019723566166	0.8282382577914913	0.9516358463726886
ID183566	183566	13	0.9752719402313232	67.76900339974202	33.85431787264402	0.0	45.0	45	1.416401887261188	1		24105.569069069075	24270.0	17781.0	30650.0	1.6054309E7	2469.277068513567	-0.9810197702497079	-1009.1456569135139	0.007830536365386553	-0.001014834687241867	1.4613051203773337	1.3896668764308153	-0.22312016139951762	1.0515506594864752	6.302645294148006	9.840771419229501	0.8178514761936809	0.9567099567099571
ID190478	190478	13	0.9678729772567749	68.60108009480736	31.905612364319268	0.0	137.0	137	1.4344459508410077	1		23969.93805309732	24200.0	16729.0	30487.0	1.6251618E7	2560.406730463657	-0.9811693883885678	-975.5903848054294	-6.582490586863241E-4	0.007363160454323346	1.490723308278242	1.3891405361314266	-0.5631047135767534	1.0731263464744252	6.464251583741554	9.451292709052588	0.9093806047567017	0.9749103942652334
ID183057	183057	13	0.9377960562705994	67.67302461567327	33.34279224342205	0.0	38.0	38	1.3867159473275787	1		23990.649842271287	24118.0	18180.0	29412.0	1.5210072E7	2325.7340549971404	-0.9811177503735491	-1071.9619097666673	-0.006549035045177649	0.007671186177121625	1.4200139493176689	1.3619536646122816	-0.765852088995697	1.0426301468353667	6.041223355099639	10.170140102540019	0.7339743537222566	0.9570783132530117
ID187921	187921	13	0.958727240562439	67.73802716582915	34.076254174339304	0.0	103.0	103	1.443907404495231	1		24090.847605224983	24234.0	18583.0	31969.0	1.6598594E7	2457.0640718539607	-0.9811116747020423	-1018.5693051445979	-0.012537043788512362	-0.0027337173427558945	1.510550131653887	1.423670687499121	-0.7948555709962017	1.0610249581715994	6.549807854702824	9.498605077771709	0.9122602691454188	0.9745403111739749
ID187159	187159	13	0.9622527956962585	68.18929026808074	33.56644028210131	0.0	93.0	93	1.3597226677520893	1		24145.619281045743	24207.0	18099.0	29990.0	1.4777119E7	2353.510474866609	-0.9811113539899351	-1065.7851939848151	-0.003421941330726723	-0.012784845004714055	1.3689068767086205	1.3429982742497877	0.4392775538791037	1.0192916126219935	5.808320173038369	10.094126863692388	0.7163460899524607	0.9517133956386299
ID185108	185108	13	0.9779248237609863	67.61027581330256	34.12720012652771	0.0	66.0	66	1.4391844528482627	1		24086.30567685588	24280.0	17362.0	31672.0	1.6547292E7	2667.114506863705	-0.9811701989640249	-941.1463137419516	5.495559604065351E-4	-0.003057361060238973	1.5039395062243897	1.4058059860117325	-0.15742339701895158	1.0698058773323778	6.507029719222173	9.464037243802132	0.9129348224947968	0.9736842105263163
ID189210	189210	13	0.9289201498031616	68.66158627989766	32.393180197673246	0.0	120.0	120	1.3586095094257105	1		23972.147058823557	24136.0	17936.0	29228.0	1.4670954E7	2219.6584131287705	-0.981086182188732	-1120.4145532821797	0.008674656879115353	-4.281373378342333E-4	1.4067655880357084	1.3339669882018947	1.1851317183611358	1.054573014533097	5.798813920709335	9.466406148700793	0.8131651723445562	0.9651898734177218
ID185881	185881	13	0.9790434241294861	67.95051894169887	34.574821802983166	0.0	76.0	76	1.3997472370879278	1		24075.13312693498	24310.0	16882.0	29976.0	1.5552536E7	2376.840740295901	-0.9810784290327736	-1050.376861227059	-0.008028181273692	0.012086105568651341	1.420528693327749	1.401403958080774	-1.1219901569086528	1.0136468397543035	6.155298383048025	9.935346215621188	0.7835973589242764	0.9543109801031688
ID184350	184350	13	0.9613277912139893	70.0134933094745	32.77278073222161	0.0	56.0	56	1.407830541458006	1		24206.72213740453	24262.0	18490.0	31544.0	1.5855403E7	2418.247395110501	-0.9810973683963615	-1039.094611106774	0.009172511106945589	-0.013237142450598557	1.5208859171646907	1.327909013816393	-0.6215250003443842	1.1453238899205034	6.226595275515733	10.020060812863933	0.7793271155977973	0.9534206695778749
ID189980	189980	13	0.9727510213851929	67.88619652227027	34.64142373509806	0.0	130.0	130	1.4636807509142964	1		24024.591549295772	24195.0	17901.0	31698.0	1.705746E7	2563.1890776143027	-0.9810400684507499	-969.96339553946	0.0027094327192734398	0.00649602035743175	1.5221597298237228	1.4252564013104834	-0.37097910975828247	1.0679901022890614	6.730426648954438	9.667518835239981	0.9049454603554935	0.9772256728778466
ID190749	190749	13	0.9804215431213379	69.03315097992629	31.714384726134014	0.0	141.0	141	1.4507023004000281	1		24009.376080691687	24246.0	15928.0	32039.0	1.6662507E7	2787.2379048623566	-0.9810487194040574	-891.8438952206249	0.0032735481039368815	0.0010419758780960153	1.5311850976735708	1.4022343011123497	-0.6706270536278458	1.0919609486509696	6.611598494841544	9.871515786291633	0.852606516027398	0.9706908583391484
ID181536	181536	13	0.9569306373596191	68.50734742235669	32.380699515125386	0.0	17.0	17	1.3796059390068056	1		23862.208931419438	24077.0	17425.0	29642.0	1.4961605E7	2306.8468714300943	-0.9811618699038417	-1077.5185191332773	0.010788389754128784	0.007772954877634421	1.4664479040132214	1.3175023584808077	-0.8177183721081278	1.1130514450874764	5.979432714960936	9.424097322984833	0.8460388814405271	0.9721792890262749
ID186913	186913	13	0.9776334762573242	68.2320463303338	34.46305843594924	0.0	90.0	90	1.31273358613924	1		24160.449912126558	24302.0	17611.0	29225.0	1.3747296E7	2418.004694402449	-0.9810551448652958	-1034.8561961121793	0.03928561975383263	0.01783104341418139	1.3742930485227027	1.2154242109556204	-1.0917477016349224	1.1307106079795568	5.413810701383561	13.53744077162147	0.37122720127169906	0.87682832948422
ID181030	181030	13	0.9325527548789978	68.10254362097405	34.660981553368586	0.0	10.0	10	1.4083677788526674	1		23924.22983257227	24119.0	18264.0	30102.0	1.5718219E7	2286.606180263855	-0.9810447835018974	-1083.0204876664716	-0.007795784740391457	-9.226458642781618E-4	1.482173731649543	1.3612268084566372	-0.4881791835104015	1.0888514114191121	6.23134840168028	9.847775059849305	0.8074500352722718	0.9661016949152542
ID186406	186406	13	0.9043262004852295	68.23315533121954	33.360968442188025	0.0	83.0	83	1.2447000673282296	1		24173.378167641324	24326.0	19253.0	28963.0	1.2400943E7	2202.542880823474	-0.9810142573054486	-1134.2027549872955	0.07800463008131178	-0.0030687983651615696	1.2757039122916687	1.1260611228856654	0.7006145129970596	1.1328904678127292	4.867201192464229	14.514612288498157	0.2903208881117154	0.8455821635012379
ID191271	191271	13	0.9746808409690857	67.48007634049873	33.58718939461941	0.0	148.0	148	1.384532141331086	1		24021.07874015749	24180.0	16853.0	30274.0	1.5253385E7	2510.445425953813	-0.9810841989357633	-992.5519819997344	6.080624831355008E-4	-0.01169129151546704	1.4699509113434464	1.331406912872427	-0.9013783460956496	1.1040583439454428	6.022210850441561	9.859521410117765	0.7784919967996461	0.9526315789473682
ID182312	182312	13	0.9411759972572327	68.66630612155001	32.88208990592055	0.0	28.0	28	1.407830541458009	1		23997.148318042837	24201.0	17936.0	29578.0	1.5694135E7	2394.3482907754424	-0.9811087530779643	-1041.0194227275238	-0.007180265060833848	0.0013952737919560045	1.450785049153634	1.3743221093946254	-0.3801440938493386	1.0556368403275487	6.226595275515762	9.693013034212559	0.8328042030712719	0.9625275532696547
ID183848	183848	13	0.9793734550476074	68.06813012379519	33.83253996373533	0.0	49.0	49	1.4349732237685158	1		24084.010233918118	24303.0	16883.0	30047.0	1.6473463E7	2531.671761436502	-0.9810976870874166	-987.5263777712277	-0.006138707745904201	-0.0030691164830079346	1.474071064002405	1.4138802620128554	0.9820472036018623	1.042571357424468	6.469004709906068	9.798250039463845	0.8467404273156979	0.9673063255152813
ID182057	182057	13	0.9317691922187805	68.7865399224154	34.38157507788526	0.0	24.0	24	1.386170318367906	1		23907.654631083176	24116.0	17918.0	29747.0	1.5229176E7	2354.972100550077	-0.9810876551226512	-1053.2795080080564	0.0013946931381549532	0.0029302879736487083	1.4149967940218748	1.376928769099175	1.5414764652212838	1.0276470546458296	6.036470228935129	9.460627703562212	0.8475259847684157	0.9694656488549623
ID185647	185647	13	0.9618597626686096	68.46360348483293	32.35462063010872	0.0	73.0	73	1.3888963196604713	1		24119.503134796247	24215.0	17307.0	30158.0	1.5388243E7	2380.846629719032	-0.9811239294237899	-1053.1232689016774	-0.004103794755654706	7.04086811016731E-4	1.4226351235440353	1.3671643208736217	-0.9278588200768461	1.0405736178332738	6.0602358597577055	9.558013415861257	0.8336123102501053	0.9586466165413535
ID188210	188210	13	0.8743813037872314	68.96266979807297	34.72514520338384	0.0	107.0	107	1.42810349110379	1		24096.69494047622	24104.0	19367.0	31184.0	1.6192979E7	2231.0801766830514	-0.9810457380972548	-1118.0331378419282	-0.019045218190429206	0.014299594093681152	1.4571569942576488	1.4232411241793281	-0.5369433280728456	1.0238300239517582	6.407214069767366	10.129532313605317	0.7846939604096538	0.9560283687943266
ID183347	183347	13	0.9458800554275513	67.66930233094091	33.3703714083741	0.0	42.0	42	1.429691743855354	1		24051.584070796434	24267.0	18366.0	30500.0	1.6306974E7	2329.8471002722295	-0.9810897510629459	-1071.1684010534648	-0.006242843304514902	0.010272421733639833	1.489324440589399	1.39990163004235	-0.644347613197197	1.0638779244398364	6.421473448260906	9.83267539376225	0.8346437605414727	0.964311206281228
ID182838	182838	13	0.962155282497406	68.19282496865053	32.32752235671441	0.0	35.0	35	1.3975837933882567	1		24012.06201550388	24131.0	16991.0	30432.0	1.548778E7	2533.772935994692	-0.9811392661275287	-985.970290281149	-0.017491032656921566	0.008539468250837302	1.4993723794703202	1.321683398722358	-0.7899566046372897	1.1344414107945444	6.136285878389957	10.142645183294437	0.7495713565811877	0.9499632082413543
ID188980	188980	13	0.9716953635215759	67.69132800558796	34.169348686132416	0.0	117.0	117	1.397583793388256	1		23966.17001545594	24104.0	17095.0	29395.0	1.5506112E7	2316.4167465733394	-0.9810991507315339	-1074.0970322128085	0.0015937085756538353	3.5559482162203027E-4	1.464942192088389	1.3430037316602235	-1.2721826244672687	1.0907953251011633	6.136285878389952	9.388888535157792	0.8747563063849013	0.9706766917293229
ID191035	191035	13	0.9452415108680725	68.8580282464291	35.013309006111584	0.0	145.0	145	1.4158676983350582	1		24024.06777108434	24167.0	17845.0	30430.0	1.5951981E7	2447.5343439740695	-0.9810798943403382	-1017.9549619633187	-0.0011944001442580146	0.003885635943665666	1.4427598828340977	1.407511504438575	-1.2024309185359112	1.0250430481629225	6.297892167983502	9.769918112654437	0.8291311604123809	0.9457530335474661
ID187448	187448	13	0.9433874487876892	68.71839434033468	32.51074427382888	0.0	97.0	97	1.4233280991629556	1		24100.24328358208	24184.0	19429.0	31518.0	1.6147163E7	2347.316568395546	-0.9810934590068731	-1065.5603643793872	-0.008016759107697953	-0.004853095135396997	1.4776415384759327	1.377845204836336	-1.0341890794096587	1.072429278186914	6.364435934286717	10.31847790826477	0.751170468578916	0.953703703703704
ID189753	189753	13	0.737042248249054	67.85303140982371	34.14452184574824	0.0	127.0	127	0.7461714774952717	1		24062.646739130447	24155.0	22082.0	24843.0	4427527.0	441.04125451711417	-0.9808795658697369	-5597.732161277945	0.38448591329625426	-0.24537216735276896	1.4126049241374223	0.8578907724659806	1.1351545585887692	1.6466023058820567	1.749150428541824	9.095164201516965	0.2657149173849866	0.4515337423312865
ID184895	184895	13	0.9462252259254456	68.684711920576	32.456529783647824	0.0	63.0	63	1.3856244745513613	1		24161.371428571423	24254.0	17656.0	30442.0	1.5221664E7	2438.247394717551	-0.9811552451044901	-1031.8606364472582	0.03061858671689905	0.026546095135543374	1.4549905009211412	1.2886323347764164	-0.8074570471900064	1.1290966877480912	6.031717102770609	10.758500240296293	0.6548583363460152	0.9434944237918224
ID186687	186687	13	0.9184098839759827	68.92022976442139	32.277353288970716	0.0	87.0	87	1.3491105808192363	1		24213.52736318409	24300.0	17867.0	30762.0	1.4600757E7	2384.920894896614	-0.9810451029765384	-1050.9489556004257	-0.01447616641046658	-0.03404028319683062	1.4279216730567692	1.2249703869486184	-0.6284618125128046	1.1656785243712702	5.718010775912564	12.014416013813088	0.4977938213352384	0.9127465857359638
ID180796	180796	13	0.9894714951515198	68.84179610685811	35.169699809385556	0.0	7.0	7	1.4381328016644614	1		23939.360175695456	24126.0	16268.0	30702.0	1.6350583E7	2617.3312299829304	-0.9810774304542152	-948.4337986804231	0.008617899237549121	-0.001034445875194267	1.4984879973334027	1.4107297051067937	1.5314663212631945	1.0622077297365518	6.497523466893168	9.668947078123855	0.8733721807716016	0.9701916252661467
ID188739	188739	13	0.9782202839851379	68.67612615712923	32.22943726919271	0.0	114.0	114	1.434973223768515	1		24061.755131964816	24260.0	16875.0	30225.0	1.6410117E7	2489.2624971852315	-0.9811042618899389	-1003.7785329164092	0.001845950771849886	-0.008792147283559017	1.4877862450438035	1.4053729424005175	-1.042347363084979	1.058641589116207	6.469004709906065	9.570265704241866	0.8875633085209766	0.9728377412437452
ID180544	180544	13	0.9768382906913757	67.87546048080833	34.344772257775944	0.0	3.0	3	1.4475701579181808	1		23940.901591895767	24153.0	17251.0	31722.0	1.6543163E7	2572.7953436208013	-0.9810572520916434	-963.8659288369106	-0.0028940171501260596	0.006786286814963445	1.495279562558632	1.4234290345237346	-0.020458096164818414	1.0504770707160247	6.583079737854446	9.655937810974345	0.8872582770954254	0.9678546470999305
ID190273	190273	13	0.9774312973022461	68.1238115366569	32.57606782035588	0.0	134.0	134	1.4110508976477831	1		23970.790909090905	24208.0	16997.0	30435.0	1.5820722E7	2469.1591256493834	-0.9811229718244867	-1009.1439028030035	-0.001681588356425286	0.010230436970504637	1.448144381553447	1.417855642189715	-1.0975015416777965	1.0213623576776507	6.255114032502852	9.348195491939983	0.8994758834773237	0.9762611275964392
ID184138	184138	13	0.9195266366004944	68.89723827248189	32.199935451340515	0.0	53.0	53	1.4099782628309296	1		24144.599695585996	24261.0	18330.0	30859.0	1.5863002E7	2322.166206329121	-0.9811723190999886	-1083.6902418110749	0.0012813766213581512	-0.0026605968570322883	1.445957632423196	1.3931005631247384	-0.8777827715882637	1.0379420342634122	6.24560778017382	10.01383388713531	0.7826792237035376	0.9570284049526584
[truncated: 1,088 more rows]
