# Supplementary material for: Adhesion pilus retraction powers twitching motility in the thermoacidophilic crenarchaeon Sulfolobus acidocaldarius
Source: Nat Commun. 2024 Jun 14;15:5051. doi: 10.1038/s41467-024-49101-7 (PMC11178785; doi:10.1038/s41467-024-49101-7)
Supplement: Supplementary file 15 — Source Data [file 41467_2024_49101_MOESM15_ESM.zip › TWITCHING FULL TRACK DATASET/Figure 1/MSD data/MW001_100X_1sec_interval_5min_total__6_spots.csv]

LABEL	ID	TRACK_ID	QUALITY	POSITION_X	POSITION_Y	POSITION_Z	POSITION_T	FRAME	RADIUS	VISIBILITY	MANUAL_SPOT_COLOR	MEAN_INTENSITY_CH1	MEDIAN_INTENSITY_CH1	MIN_INTENSITY_CH1	MAX_INTENSITY_CH1	TOTAL_INTENSITY_CH1	STD_INTENSITY_CH1	CONTRAST_CH1	SNR_CH1	ELLIPSE_X0	ELLIPSE_Y0	ELLIPSE_MAJOR	ELLIPSE_MINOR	ELLIPSE_THETA	ELLIPSE_ASPECTRATIO	AREA	PERIMETER	CIRCULARITY	SOLIDITY
Label	Spot ID	Track ID	Quality	X	Y	Z	T	Frame	Radius	Visibility	Manual spot color	Mean intensity ch1	Median intensity ch1	Min intensity ch1	Max intensity ch1	Sum intensity ch1	Std intensity ch1	Contrast ch1	Signal/Noise ratio ch1	Ellipse center x0	Ellipse center y0	Ellipse long axis	Ellipse short axis	Ellipse angle	Ellipse aspect ratio	Area	Perimeter	Circularity	Solidity
Label	Spot ID	Track ID	Quality	X	Y	Z	T	Frame	R	Visibility	Spot color	Mean ch1	Median ch1	Min ch1	Max ch1	Sum ch1	Std ch1	Ctrst ch1	SNR ch1	El. x0	El. y0	El. long axis	El. sh. axis	El. angle	El. a.r.	Area	Perim.	Circ.	Solidity
			(quality)	(�m)	(�m)	(�m)	(sec)		(�m)			(counts)	(counts)	(counts)	(counts)	(counts)	(counts)			(�m)	(�m)	(�m)	(�m)	(radians)		(�m^2)	(�m)
ID244227	244227	0	0.9867196083068848	15.274791694170835	7.115166800811479	0.0	162.0	162	1.4908214494581773	1		23409.210597826102	23334.0	17463.0	31123.0	1.7229179E7	2791.299193365112	-0.9810101499587667	-866.4875757328216	0.011124377910284224	0.003488817082767523	1.5490435482984997	1.4451889616112525	0.9439519205340261	1.0718622889088905	6.982342335673768	10.517332906999538	0.7932311492039392	0.9620170268500328
ID255490	255490	0	1.0	17.42287651767095	1.7135564114610498	0.0	240.0	240	1.465230439808827	1		23674.40422535211	23599.0	16988.0	32523.0	1.6808827E7	2840.0188662704268	-0.981062784218427	-863.711103734866	0.011919106124798576	0.004077817530061793	1.581419919780447	1.3749009645919676	-0.14102990385259723	1.15020642250387	6.744686027447975	10.665770391320805	0.7450529547238436	0.9574898785425102
ID227335	227335	0	0.9919811487197876	16.467962271970947	7.635208264975776	0.0	45.0	45	1.4826803840981617	1		23578.6391184573	23541.0	17658.0	30870.0	1.7118092E7	2668.3483584417304	-0.9810549352862985	-915.1735037585869	0.005340046468085348	0.007033154306355697	1.592721276255998	1.384498505580555	0.07743177496145036	1.1503958074610776	6.9062923170415145	10.950632528319659	0.7237297234455677	0.9410621761658028
ID253447	253447	0	1.0	17.80446293069311	1.3469114096925463	0.0	226.0	226	1.462646712812136	1		23692.67090395481	23628.0	16730.0	33009.0	1.6774411E7	2965.946658620659	-0.9811321511612524	-830.7795561933449	0.006428280808190587	-0.00215816410310443	1.6340708712273548	1.328040773620813	0.013957247905447945	1.2304372754852786	6.720920396625397	10.37622104984109	0.78444082051957	0.9509078681909885
ID237577	237577	0	1.0	13.749416742883861	7.128599253680713	0.0	116.0	116	1.4816596057437028	1		23495.947658402198	23415.0	16555.0	31754.0	1.7058058E7	2902.5960223532156	-0.9810899594712441	-839.9486519575665	-0.008768737147657467	0.009283368506829374	1.542852382311258	1.46308419528916	1.4162673033579904	1.0545205718706658	6.896786064712486	10.520841129078184	0.7829890589280807	0.9489862655330283
ID249864	249864	0	1.0	14.127756311340795	2.2811498566078794	0.0	201.0	201	1.4652304398088272	1		23428.697312588418	23334.0	16257.0	32485.0	1.6564089E7	2962.5061377937864	-0.9811188217273614	-821.8856407004553	0.016837976173764455	-0.003345217480725836	1.5691030323486206	1.3667849820955544	0.13013556500249288	1.1480247829054078	6.744686027447979	11.816868723623566	0.6069693761469229	0.9422310756972117
ID252431	252431	0	1.0	17.596835146010108	1.6204528734025962	0.0	219.0	219	1.485229260630053	1		23686.854195323252	23616.0	16808.0	32742.0	1.7220343E7	2868.6327884778925	-0.9811113773693404	-857.7889477783573	0.007294041148167043	0.012554044664729525	1.5957339876904153	1.4077582633009051	-0.013313017295132873	1.133528411297509	6.930057947864094	9.946750699929732	0.8802058767578332	0.9649238914626075
ID235539	235539	0	1.0	14.905553296518535	5.99390654657849	0.0	102.0	102	1.4698697034697896	1		23579.802521008387	23550.0	16015.0	32229.0	1.6835979E7	3080.898175343994	-0.9810807340097404	-793.767436612631	0.0031609249829142863	0.01716349985679835	1.5685593959199555	1.4128417209067743	0.8110497576029986	1.110215937644622	6.787464162928621	10.817927802036735	0.7288350607013655	0.9469496021220158
ID245778	245778	0	0.9946396946907043	15.133419756743438	7.178019254223074	0.0	173.0	173	1.4979085862771464	1		23428.15053763441	23369.0	17072.0	31498.0	1.7430544E7	2777.815000409565	-0.980918500444816	-867.1317871185975	-0.005894617703927414	-0.02193497111575047	1.5989039223157828	1.4297319249157603	1.0244436767137584	1.118324277755769	7.04888610197699	10.918754940273685	0.7429919690597764	0.9543114543114545
ID254482	254482	0	1.0	17.613418222625686	1.253831381031166	0.0	233.0	233	1.44757015791818	1		23713.57225433527	23645.0	16786.0	31990.0	1.6409792E7	2864.5319662223733	-0.9812222664939265	-865.1621835875169	-0.009436126044439705	0.009599184969582033	1.6079775810829413	1.3172579392210426	-0.1855649983606454	1.220700618463393	6.583079737854436	9.720677473889793	0.8754793606141592	0.96785464709993
ID224279	224279	0	0.9955858588218689	16.24217707677472	7.907658634193409	0.0	23.0	23	1.4734679211022805	1		23576.317991631793	23496.0	16604.0	31808.0	1.690422E7	2785.2217867763047	-0.9810385438291063	-875.9122024921387	-4.046779739986276E-5	0.01640686287704856	1.588523639116442	1.4121207125311397	0.2371261657718423	1.124920571605462	6.8207360460802295	9.975644125666237	0.8613094497599426	0.9669811320754715
ID240155	240155	0	1.0	15.290303772655133	7.110886217080848	0.0	134.0	134	1.493356430798355	1		23534.536684782586	23493.0	17059.0	31872.0	1.7321419E7	2848.3342087330266	-0.9811171744165831	-858.6152528166454	0.0241944854232323	0.020365964172310565	1.5507944726197629	1.4355185606442988	1.1023600536723281	1.0803026273124083	7.006107966496347	11.102562730603227	0.7142335034943986	0.9485199485199486
ID261657	261657	0	1.0	16.022284686164095	2.736873136111437	0.0	284.0	284	1.4662626558155454	1		23859.30845070423	23629.0	16177.0	39595.0	1.6940109E7	3632.8234842183606	-0.9808928302726792	-674.3242060286799	0.007472949282151946	0.014107760684551565	1.520014661553713	1.3842586212851595	-1.087774439650295	1.0980712983694594	6.754192279777007	12.546346207332089	0.5391985917583901	0.9342537804076267
ID263198	263198	0	1.0	16.806516229547015	2.750139420167096	0.0	295.0	295	1.4703842736600563	1		23781.425174825188	23713.0	17060.0	32029.0	1.7003719E7	2784.0491727992558	-0.9810946707422916	-886.5794134058209	0.012439658202616395	0.011452829137237283	1.5862580085015956	1.3643876908240509	3.085580311350355	1.162615302944826	6.792217289093136	10.805241383810834	0.7310591016745576	0.9597044996642042
ID221730	221730	0	0.9645642638206482	16.41154218898533	7.2589741035100435	0.0	5.0	5	1.484210235288386	1		23567.6432506887	23599.0	18354.0	30914.0	1.7110109E7	2367.5823416047265	-0.981109224407525	-1033.9716448218885	0.007033922764795124	-0.0047226190100658014	1.532331215166881	1.4503850650880166	-0.17372055716916598	1.056499582111935	6.920551695535064	10.500244747634751	0.7887724567856739	0.9522563767168083
ID247330	247330	0	1.0	15.239045587242225	4.093058401467176	0.0	184.0	184	1.4968981925120732	1		23409.681940700804	23379.0	15903.0	32524.0	1.7369984E7	2883.6802529988945	-0.981054483483675	-840.746527317215	0.006326256363048155	0.0019216861026643355	1.610554464497216	1.3976924353790081	0.09241690506303707	1.1522953288793374	7.03937984964796	10.152559501598885	0.8582092235171801	0.9573367808661927
ID231457	231457	0	0.9968342185020447	15.789032323679603	5.754803424909688	0.0	74.0	74	1.5009356865413872	1		23680.45844504019	23609.0	17076.0	32346.0	1.7665622E7	2723.552831959058	-0.9810832102564951	-901.8674320084444	0.0067596445442573505	0.01595927561046389	1.5677097476058304	1.4361963634892443	-0.22138318614019376	1.091570614896332	7.077404858964085	10.854718307352174	0.7548258920706408	0.964378238341969
ID225831	225831	0	0.9755886197090149	16.393299465806304	7.652803479841304	0.0	34.0	34	1.493862910864061	1		23576.94836956523	23540.0	17215.0	31345.0	1.7352634E7	2648.9011820301275	-0.9810971722101899	-923.9257627281967	0.009832894834814077	0.002501251732689559	1.579827600247439	1.4223029817344475	-0.03282141035397977	1.1107532083782148	7.010861092660863	10.926480735659789	0.7379392622388538	0.9406887755102039
ID251431	251431	0	1.0	17.326245099993095	1.9594261529510513	0.0	212.0	212	1.4678096187805112	1		23598.85513361462	23534.0	16775.0	31732.0	1.6778786E7	2846.596666265282	-0.9810293721641491	-857.4233369886038	0.002377315278959286	-0.0010064831261008815	1.5817567319803956	1.3710845700647267	-0.1321401815757706	1.153653659675948	6.768451658270555	10.522808504280935	0.7681320057555808	0.9506008010680908
ID232998	232998	0	1.0	13.96630766755142	5.256963640367946	0.0	85.0	85	1.4475701579181801	1		23709.389610389597	23366.0	15215.0	43213.0	1.6430607E7	3937.8025214191957	-0.9808722312894835	-617.5108095126856	0.050479491863806375	0.003720264937884664	1.475915248473279	1.3746313497784899	-0.8163576849739951	1.0736807717291694	6.583079737854438	13.009098282199508	0.48881507391496887	0.9105851413543721
ID236580	236580	0	1.0	13.745283717223435	7.157514804372163	0.0	109.0	109	1.473981235147151	1		23488.055478502087	23450.0	16638.0	31931.0	1.6934888E7	2925.492230135731	-0.981032601354771	-830.5270438236843	0.01161782796917228	0.02227191474310516	1.5336481888313316	1.4454886554544857	1.4179972057461752	1.0609894329119636	6.825489172244747	10.782523071544773	0.7377391888710353	0.9348958333333333
ID258603	258603	0	0.9955896735191345	16.786528064842262	2.3842191526471708	0.0	262.0	262	1.4621294195288268	1		23690.939007092198	23635.0	16738.0	31272.0	1.6702112E7	2754.996318771594	-0.9810587472807032	-890.7945743949725	0.014175078163680386	0.01202049989300078	1.569570581852871	1.3602423698228223	3.0513230623459906	1.1538903776812324	6.716167270460884	11.077476513806129	0.6877802365466977	0.9560216508795671
ID229418	229418	0	0.9763376116752625	16.353225602754982	7.452661086808032	0.0	60.0	60	1.5328528390663914	1		23531.716859716835	23500.0	18049.0	31431.0	1.8284144E7	2610.2115863275076	-0.981046994393839	-933.2964572319003	0.006196483281841647	-0.0025928569056132265	1.6105355524221485	1.4739228268659432	0.5789846881418818	1.0926864847101188	7.3816049334931	10.273099067027477	0.8789369240359166	0.9748901443816697
ID234025	234025	0	1.0	15.042637748763395	5.6603010289573445	0.0	92.0	92	1.5014396099017464	1		23661.425302826377	23514.0	15749.0	36408.0	1.7580439E7	3304.6191040189965	-0.9810152560423818	-739.9808918251287	0.004303179581523454	0.01768592655586512	1.546300332451212	1.4428624935311247	-0.06590136949682344	1.0716893254789257	7.082157985128599	12.356973257656554	0.5828425652475928	0.9295071740486586
ID260137	260137	0	1.0	16.0883353041544	2.5449540154605685	0.0	273.0	273	1.457465517950838	1		23807.143669985766	23565.0	16200.0	38847.0	1.6736422E7	3578.4081733122775	-0.9810275191712762	-688.0254115985705	-0.0033667677187777753	0.006727296306299499	1.4821597950494154	1.4031951906655722	-0.7350606996844802	1.056274853925624	6.673389134980237	12.127666289323473	0.5701666847250701	0.9291859695565846
ID242728	242728	0	0.9937318563461304	15.372876621122877	6.802300798341242	0.0	152.0	152	1.4714128741871535	1		23485.046218487383	23446.0	17684.0	31396.0	1.6768323E7	2806.479139518714	-0.9810279209165373	-865.418227422225	0.005856333304044554	0.028405770012366494	1.5323607510732198	1.4253797507714723	0.8249318775003855	1.075054384800854	6.8017235414221675	11.314049807047974	0.667717359628706	0.9304291287386218
ID239151	239151	0	0.9905405640602112	15.29554098935003	6.91695152759867	0.0	127.0	127	1.491328790445965	1		23566.213605442168	23522.0	17625.0	31526.0	1.7321167E7	2744.1334813201747	-0.9811080684080227	-891.9798747817847	0.010241882525398096	0.002079891407915896	1.5504908681406837	1.4422371977395765	0.9496357064817953	1.0750595467727317	6.987095461838284	10.54088045921395	0.7902286380955167	0.9502262443438914
ID248366	248366	0	1.0	15.252732533317273	3.744379698849335	0.0	191.0	191	1.493356430798355	1		23376.618083670688	23358.0	15817.0	33178.0	1.7322074E7	3007.5352634174665	-0.9810724095246154	-805.761811756013	0.00964952858726212	0.006045873263418552	1.5835182361980067	1.4360461355141907	0.5040580240552546	1.1026931496396613	7.006107966496348	10.643370276704777	0.7771920457933583	0.9577647823261858
ID241708	241708	0	1.0	15.254817086106401	7.109490001347311	0.0	145.0	145	1.5039566939989097	1		23496.490641711225	23448.0	16910.0	31821.0	1.7575375E7	2825.460120549794	-0.9810562326866398	-861.3335555804839	0.005984706986287075	0.002544250370336486	1.6002290332161648	1.4431133849482856	0.8292073385348675	1.1088726983663237	7.10592361595118	10.724569680300675	0.776373401802391	0.9498094027954255
ID230450	230450	0	0.976981520652771	16.343621238156878	7.719668013794213	0.0	67.0	67	1.482680384098162	1		23580.325068870527	23568.0	17529.0	31259.0	1.7119316E7	2616.1548903011358	-0.9810920358964259	-935.3654231643072	0.01125855913226135	-0.009608100188211432	1.5877591409574296	1.4022383753435597	-0.03559978090233657	1.1323033008338657	6.906292317041515	11.199901357022064	0.6918730674817821	0.9237126509853785
ID227889	227889	0	1.0	16.05494826547538	6.243340982918984	0.0	49.0	49	1.5129835241324097	1		23597.70517928288	23524.0	16914.0	34701.0	1.7769072E7	2882.2707799815353	-0.9810187589665706	-846.2870504646046	-0.010885200708559797	0.003104979935565676	1.635715246825936	1.3988295352402584	0.009145281252373969	1.1693456605096566	7.191479886912464	11.381845164093704	0.6975940820083012	0.9569892473118278
ID257073	257073	0	1.0	17.16647253676274	1.8868992864285803	0.0	251.0	251	1.4703842736600565	1		23660.7092696629	23582.0	16863.0	31546.0	1.6846425E7	2791.053120264641	-0.981059397978209	-878.1954370511519	0.00480490678015347	-4.2714761314745426E-4	1.5852858704545194	1.3768593150819182	-0.24632448427361656	1.1513782512777644	6.792217289093137	10.08675323235284	0.8389163191316199	0.9597044996642043
ID244791	244791	0	0.9946349263191223	15.272438397617117	7.154544715294292	0.0	166.0	166	1.4948753561926609	1		23398.72162162165	23380.0	17327.0	31038.0	1.7315054E7	2788.3917031983815	-0.981020461431356	-867.4825760401161	-0.0022172278767914146	0.004794674391738865	1.6087969525813004	1.4053446690922944	0.8274682098123403	1.1447703812193024	7.0203673449898965	10.31717262939036	0.8287972603796617	0.9603381014304293
ID223285	223285	0	0.962330162525177	16.488915842417768	7.384300392631401	0.0	16.0	16	1.4887903566220475	1		23591.49931600547	23631.0	17981.0	30436.0	1.7245386E7	2381.575836873636	-0.9810922820207006	-1027.9970448915496	-0.0054540381718576995	0.006145599761867034	1.5475744303257852	1.4525696077902923	-0.19523684242728753	1.0654046608341325	6.963329831015705	10.01778487614998	0.8719336294017452	0.9676354029062086
ID224820	224820	0	0.9927719831466675	16.36648050861761	7.78034032343698	0.0	27.0	27	1.4948753561926607	1		23529.244594594627	23466.0	16630.0	31301.0	1.7411641E7	2697.032322526537	-0.9810205770233069	-901.8762305683157	0.01342239460619092	0.009391063199038761	1.6050217146428902	1.3957383359147666	0.03068721928866046	1.1499445657849323	7.020367344989893	10.677224476596555	0.7738431716008464	0.9486191393705841
ID240705	240705	0	0.9961994290351868	15.322485075929173	6.968739092917861	0.0	138.0	138	1.5004315939372312	1		23491.072289156637	23447.0	17357.0	31606.0	1.7547831E7	2762.343890533218	-0.9810280499163173	-879.4771184452975	0.013541229666757814	0.015070455457662604	1.5579296710222306	1.4360304169316351	1.3781725543297452	1.0848862619157174	7.072651732799568	11.534005086374473	0.6680852141291186	0.9526248399487834
ID243776	243776	0	0.9890091419219971	15.297319980233992	7.068167809372158	0.0	159.0	159	1.5089782662147833	1		23327.355525965388	23261.0	17705.0	31031.0	1.7518844E7	2706.1362296515586	-0.9810827064755613	-894.1131173880543	-0.004606563569847806	-0.01287531109172727	1.6252432287495342	1.4244383108017402	0.995840768410441	1.140971298247919	7.15345487759634	9.919778728600614	0.9135277332514185	0.9804560260586318
ID238148	238148	0	0.9937080144882202	15.136626686900726	6.96746571295229	0.0	120.0	120	1.5034536143079662	1		23551.49799196785	23467.0	17699.0	31304.0	1.7592969E7	2738.7950014527473	-0.9810935914372926	-892.4633799735823	0.0031571546681439396	0.0068353688608588144	1.5654921555102994	1.4505530310535324	1.0060580281391556	1.0792381402100735	7.101170489786667	10.704482809724835	0.7787685875857054	0.95280612244898
ID262220	262220	0	1.0	16.026803773077642	3.0664295807476276	0.0	288.0	288	1.4600584136458123	1		23872.987270155587	23621.0	15842.0	42965.0	1.6878202E7	3966.1446795115653	-0.9809196796218876	-618.8936039634807	0.023823726805736932	8.881182055477689E-4	1.4918294976473805	1.4261518433219524	-0.32378904081480747	1.0460523573509846	6.697154765802818	11.53257482350663	0.6327725591662544	0.9368351063829783
ID249418	249418	0	1.0	14.473039920086338	2.209358240673631	0.0	198.0	198	1.490313935758549	1		23439.763983628905	23350.0	16460.0	32681.0	1.7181347E7	2922.3612589992963	-0.9810717652033458	-831.4573766913753	0.009058971718176377	0.025985793106290664	1.5954850092191863	1.3824016842391498	0.02748863253617353	1.1541399489087818	6.977589209509254	10.880743733785208	0.7406245403189764	0.9626229508196722
ID250442	250442	0	1.0	17.213597095473055	3.396936431955848	0.0	205.0	205	1.5144827649866013	1		23591.177631578925	23501.0	16120.0	33721.0	1.7929295E7	3110.2042981204777	-0.9810360734180927	-784.7790680315723	0.0017656673057667774	0.0063713586115627585	1.5730197566764432	1.4618084230486716	0.6649154513956964	1.0760779127239088	7.2057392654060175	10.555344036101841	0.8127250040112328	0.9674537332482452
ID259146	259146	0	0.9948045611381531	16.81513336237487	2.450564025684291	0.0	266.0	266	1.4698697034697894	1		23705.89466292134	23683.0	16998.0	30923.0	1.6878597E7	2618.284300195875	-0.9811414589063361	-942.0914870572747	0.00130822174249737	-0.003577652491181777	1.5855430882670591	1.3812766027959915	-0.2405389565032937	1.147882390143719	6.787464162928618	10.63948643785278	0.7534875537964231	0.950732356857523
ID232008	232008	0	0.9846372008323669	14.370993444806219	4.801869838052128	0.0	78.0	78	1.4621294195288268	1		23658.08534850639	23641.0	17865.0	33241.0	1.6631634E7	2687.9607805820788	-0.9810347978313297	-910.5705452339253	-0.019602610543658715	0.006833044679166412	1.5639722098346116	1.3729347252373392	2.6635856219261496	1.1391453512578669	6.716167270460883	11.15740450481267	0.6779614675596592	0.9388704318936879
ID263759	263759	0	1.0	17.547885505921986	2.0368946327036053	0.0	299.0	299	1.4816596057437021	1		23765.41517241378	23717.0	16943.0	32774.0	1.7229926E7	2849.5971853632677	-0.9810244811866239	-862.3391720257703	0.0033329606787076563	8.466141049845925E-4	1.5845441381893575	1.3922590540234991	-0.11142807923532738	1.1381101337500175	6.8967860647124795	10.812566706540082	0.7413085668061705	0.9397668393782379
ID255054	255054	0	1.0	17.57858548671006	1.3552263564914175	0.0	237.0	237	1.4370803808856272	1		23654.17543859648	23612.0	16834.0	31340.0	1.6179456E7	2837.8272835026	-0.9811678890965134	-868.5526963457365	0.005994183464899756	0.001329029487313781	1.6092491570864271	1.3217519626370116	-0.060817265285810704	1.2175122130144853	6.488017214564119	9.775194384297956	0.8532396972359332	0.9578947368421051
ID246349	246349	0	1.0	14.269063377486718	6.14270444328909	0.0	177.0	177	1.4739812351471508	1		23427.423611111117	23306.0	16190.0	32870.0	1.6867745E7	3053.749949413781	-0.9810124977747394	-792.734493703845	0.0403369646720664	-0.010035314908701546	1.4840695024631452	1.4707524088690203	-1.479757597914989	1.0090546128048605	6.825489172244745	11.910182518461317	0.6046538357282374	0.9342875731945347
ID254028	254028	0	0.9955721497535706	17.65585997086577	1.2694557429008788	0.0	230.0	230	1.453307262635177	1		23694.666666666653	23596.0	16925.0	32110.0	1.6491488E7	2875.2122425671773	-0.9812027499153866	-860.3499293932027	6.280597970693973E-4	0.002413305360614289	1.6003049356151404	1.3282780844730144	-0.08063472864288364	1.2047966117351478	6.635364125664113	10.324398290965846	0.7822491932803516	0.9529010238907855
ID222289	222289	0	0.9657269716262817	16.40375716409943	7.2695807874308755	0.0	9.0	9	1.4837004601624821	1		23574.370013755157	23652.0	18250.0	30424.0	1.7138567E7	2354.6185888566747	-0.9810161613529282	-1034.7648107302052	-0.0013242503780240586	0.001737541499751729	1.5328603780672574	1.4526586085642992	-0.043021763638242144	1.0552103357458664	6.915798569370547	10.035960395814058	0.8628480497700937	0.9687083888149137
ID260689	260689	0	1.0	16.022959544039967	2.6214831731172463	0.0	277.0	277	1.44757015791818	1		23858.649350649343	23587.0	16043.0	39561.0	1.6534044E7	3616.2420179061123	-0.9809185661896698	-678.328886020946	0.010221050117369176	0.02143189104812207	1.491026630124094	1.371926834228428	-0.9416834853314897	1.0868120609089533	6.583079737854437	11.944322949242093	0.5798503251084989	0.930779569892473
ID228438	228438	0	1.0	16.02700524596191	6.249939431823522	0.0	53.0	53	1.4796159363492967	1		23574.200549450532	23512.0	16542.0	34496.0	1.7162018E7	2959.2562206164093	-0.9810692682748045	-825.6893273937093	-0.008799234113877053	0.00822730208183341	1.5982779881078673	1.386629435238257	-0.10277429880402475	1.1526352661287935	6.877773560054416	10.765461990717812	0.7457485084154706	0.9476096922069416
ID256086	256086	0	0.9946752190589905	17.30931203479872	1.7458900141568354	0.0	244.0	244	1.4564270671471389	1		23694.71794871796	23652.0	17110.0	31686.0	1.6633692E7	2791.1669733236463	-0.9810234341491916	-877.7230049528212	0.007162782595295278	0.010272234291623075	1.568516592055347	1.3567365850852162	-0.181829290373072	1.1560951545777245	6.663882882651206	11.033236138968023	0.6879096364865339	0.9492213947190251
ID253012	253012	0	0.9967985153198242	17.642350831586864	1.4610332440570508	0.0	223.0	223	1.470384273660056	1		23674.564066852352	23565.0	16929.0	32740.0	1.6998337E7	2881.143071466724	-0.9810465116104296	-850.643535346243	-0.021118927199137615	0.012552358042194683	1.6170444861058666	1.3609301060231347	-0.09157265765394797	1.1881906932246071	6.792217289093135	9.793361638014394	0.8899341060329835	0.9707880434782609
ID235098	235098	0	1.0	15.003322833869358	5.735791415958807	0.0	99.0	99	1.4994229003146953	1		23636.02281879197	23532.0	15525.0	36127.0	1.7608837E7	3233.423349943906	-0.9810693444966287	-757.66265096332	0.0010792676836427534	0.007848168448612039	1.601758597008462	1.4128365688817774	0.35166837657223193	1.1337182461777666	7.0631454804705385	10.632903240379585	0.7850626066759836	0.9495207667731629
ID257626	257626	0	0.9962427020072937	16.813656626816766	2.377496030847899	0.0	255.0	255	1.4898062491705732	1		23638.790476190476	23607.0	16845.0	31165.0	1.7374511E7	2719.7919964077937	-0.9810348742107838	-899.1833862200015	7.06904448429648E-4	-0.0038607023123201183	1.5996251849181948	1.4011756971261868	-0.10365087435496276	1.1416306949935173	6.972836083344738	10.574652381364373	0.7835868161980206	0.9532163742690057
ID245347	245347	0	0.9889662265777588	15.271634557941004	7.228491861426083	0.0	170.0	170	1.5044596054638932	1		23401.42799999997	23328.0	17262.0	31011.0	1.7551071E7	2739.129958835687	-0.9810536954613551	-884.7650965447456	0.006715052233845541	0.007082327804037581	1.5894519866020642	1.411070045175339	0.8318387810126329	1.1264160783772852	7.1106767421156905	11.34169489480279	0.6946481438046488	0.9577464788732392
ID236129	236129	0	1.0	13.749774411620102	7.106296325066753	0.0	106.0	106	1.4708986638362465	1		23472.228730822902	23394.0	16825.0	31869.0	1.6829588E7	2901.782615883516	-0.9809697522630302	-833.9319710375763	0.02081726530527272	0.02097847257181944	1.5262467497015122	1.4700356556348433	1.4600960578181332	1.0382379120201637	6.79697041525765	11.308655893573563	0.6678874225115676	0.9131545338441888
ID226400	226400	0	0.9915278553962708	16.267228768691815	7.532652903624302	0.0	38.0	38	1.488282150306977	1		23557.580027359778	23528.0	17633.0	30868.0	1.7220591E7	2628.752211436975	-0.9810280547840494	-926.7883908258096	0.015429892453163691	-1.755766826191201E-4	1.5781777966220363	1.4155869092264464	0.06588925633238199	1.1148575805101493	6.958576704851188	11.022399575976962	0.7197438812071532	0.9500324464633352
ID231008	231008	0	1.0	15.978855084488938	6.666382220490777	0.0	71.0	71	1.5079752895229035	1		23696.075596816983	23630.0	16832.0	33874.0	1.7866841E7	2845.4587455039964	-0.9810354601915937	-861.5818187712437	0.0012782492783967355	0.003957544671603997	1.6209742943633338	1.396393600636589	0.002997737679978256	1.1608290768622564	7.143948625267306	10.92637288512965	0.7519624452902682	0.9561068702290075
ID237152	237152	0	1.0	13.689945370712003	7.241836472710553	0.0	113.0	113	1.4775694402988409	1		23519.12016574586	23492.0	16857.0	31950.0	1.7027843E7	2889.5750022625584	-0.9810897998494129	-844.5584861245426	0.008972979008018177	2.75103581324417E-4	1.5756538495222354	1.4355902482762595	1.3149066112800178	1.097565166254196	6.858761055396355	10.530841597476782	0.777193888299793	0.9607190412782954
ID252011	252011	0	0.9968162178993225	17.533663410672382	1.6952024260923289	0.0	216.0	216	1.4887903566220477	1		23658.21857923499	23587.0	16865.0	32784.0	1.7317816E7	2857.2476738167493	-0.9810805398009075	-858.73678732726	0.0055952928535472615	-0.0037060876108238063	1.5704258102536357	1.4249061420348625	0.08093468476678008	1.1021257919563467	6.963329831015707	10.699744308764997	0.7643284615537198	0.9403080872913995
ID225385	225385	0	0.9708301424980164	16.37808635590908	7.641948768117046	0.0	31.0	31	1.4943692192706892	1		23561.291497975693	23564.0	17525.0	31122.0	1.7458917E7	2580.376224673457	-0.9810949780395326	-947.719731731487	0.01602326150643162	-5.872800040671628E-4	1.544040165716357	1.4382170759425996	-0.009853719607992337	1.0735793584597801	7.015614218825378	12.619165518703603	0.5536232112019613	0.9283018867924527
ID239726	239726	0	0.989290714263916	15.373113807892658	7.014538864859815	0.0	131.0	131	1.4729544281711608	1		23552.114365411406	23527.0	17848.0	31048.0	1.6886866E7	2722.9246862955065	-0.9809747777460247	-891.974358955153	0.008234427517198004	0.013494654548708799	1.5038232423214417	1.4482633277416113	1.215711389293594	1.038363130181905	6.8159829199157125	11.287759561484922	0.6722376888806475	0.9390962671905699
ID221293	221293	0	0.9466679096221924	16.497834477125036	7.246736852637531	0.0	2.0	2	1.4683249109216374	1		23588.7969187675	23637.0	18431.0	30591.0	1.6842401E7	2359.4936086234597	-0.9810458976591551	-1034.9111993238228	-0.003699828082383472	0.014258229057007042	1.5307971090290624	1.4227549152440084	-0.21718119301331107	1.0759387246724248	6.773204784435072	10.846601240888848	0.7234636613990449	0.9506337558372252
ID232563	232563	0	0.9947116374969482	14.153559710177385	5.0833942711648366	0.0	82.0	82	1.4312782341646548	1		23707.980740740753	23457.0	16889.0	39791.0	1.6002887E7	3561.2802058215393	-0.9808764009676841	-682.9093711467387	-0.005982439785202908	-0.02390154997005001	1.470987257633648	1.386474232585381	-0.5185202126583952	1.060955352116912	6.435732826754445	12.281174581343294	0.536201544216657	0.9002659574468083
ID233586	233586	0	1.0	14.62548702718952	5.736768287359299	0.0	89.0	89	1.5099805766980785	1		23517.1153846154	23395.0	15793.0	37130.0	1.7731905E7	3239.6671379361715	-0.9809876856864045	-749.1041884218605	-0.004716962388370261	-0.0055948584094025365	1.5712569052656764	1.448241291797555	0.2749562716032325	1.0849413797029877	7.162961129925373	11.241558270369415	0.7122778293354212	0.9507886435331231
ID223857	223857	0	0.955597460269928	16.569971207903674	7.547391335514358	0.0	20.0	20	1.4862475872910887	1		23594.11475409834	23576.0	18281.0	31508.0	1.7270892E7	2535.3024271692316	-0.9810075908821188	-961.3825207845223	0.06640018767302479	0.006239542084612132	1.487277911145077	1.4165223653372219	-0.6280685372227723	1.049950179071836	6.939564200193125	13.954607075182262	0.44782345589111994	0.928162746344564
ID261243	261243	0	1.0	16.05747652844438	2.7748275328988283	0.0	281.0	281	1.4683249109216374	1		23848.252454417947	23622.0	16107.0	39288.0	1.7003804E7	3601.2503455530286	-0.9809627203640093	-682.4657439393661	-4.5545822878934435E-4	0.012505837885568324	1.4986200010902497	1.4188793691685133	2.4130397149589493	1.056199726103894	6.773204784435071	12.789596353314764	0.5203438120213784	0.9152215799614638
ID222842	222842	0	0.9388922452926636	16.48776458081188	7.261460240540747	0.0	13.0	13	1.4724407561666404	1		23578.2920723227	23602.0	18254.0	30654.0	1.6952792E7	2353.6741090284527	-0.9810251169921932	-1035.8503773542016	-0.012188631611690492	0.006970023564211743	1.4909951193336373	1.4358818958414532	-0.17819270005092558	1.038382838903256	6.811229793751197	11.262732945172429	0.6747576600831099	0.9440052700922263
ID242297	242297	0	0.9963284134864807	15.227106536600804	7.033956744012635	0.0	149.0	149	1.4785930423892566	1		23469.529005524844	23447.0	17291.0	31316.0	1.6991939E7	2787.162416871924	-0.9810217358718476	-870.551034383927	0.013052502727737024	0.013962961068543467	1.5506483446245853	1.4192287838841084	1.005564121881307	1.092599278025359	6.868267307725386	10.69649613200777	0.7543518787958906	0.9633333333333332
ID262782	262782	0	0.9955865740776062	16.698984810373343	2.850033220486572	0.0	292.0	292	1.45902180832263	1		23772.65531914894	23732.0	17263.0	31501.0	1.6759722E7	2766.5508024748224	-0.9810140164487765	-887.9962910045971	0.0024695969487959924	-6.272554122053554E-4	1.5954964840452506	1.3571519443727902	-0.12387555494231928	1.175621116456943	6.687648513473785	10.008871479301327	0.8389055706625499	0.9656829100892246
ID247928	247928	0	1.0	15.031606790177303	3.8990354605670015	0.0	188.0	188	1.4887903566220477	1		23385.688949522486	23307.0	16155.0	33067.0	1.714171E7	2984.0475952397946	-0.9810498299922837	-811.4324565236011	-0.003054730528478289	0.001076285518679579	1.5942207098861458	1.408828245812485	0.13532417458826151	1.1315933752923468	6.963329831015707	10.449453040756786	0.8013822402085593	0.9550195567144726
ID226943	226943	0	0.9744638204574585	16.404093711035628	7.72480220151839	0.0	42.0	42	1.4729544281711613	1		23544.090782122883	23516.0	17350.0	31105.0	1.6857569E7	2628.0797124447845	-0.9810357069640189	-926.8757995158612	0.003742370705140754	-0.011931707575649892	1.5868712762881725	1.3867436291806923	-0.21372515802364386	1.1443148126995315	6.815982919915714	10.185161237321378	0.8256624623363074	0.9465346534653465
ID251005	251005	0	1.0	17.506772692524873	2.349193780926924	0.0	209.0	209	1.4862475872910883	1		23697.93827160496	23614.0	16240.0	33986.0	1.7275797E7	3043.408818958806	-0.9810907016899163	-808.0049311831356	0.0020923518249907074	-0.008275271264322452	1.5819770452592574	1.4366613632200236	0.562086989102657	1.1011481799117464	6.9395642001931215	9.755138087855963	0.9163791919195622	0.9778968519758876
ID258179	258179	0	0.9952371716499329	16.75629217825636	2.4394847719701684	0.0	259.0	259	1.4724407561666402	1		23634.372027972044	23609.0	16998.0	30929.0	1.6898576E7	2698.4103622781495	-0.9810947539304752	-909.0644744190763	0.007709662647401427	0.0015847788646325368	1.5886230654645603	1.377434470873057	3.110384823332364	1.1533202479372002	6.811229793751196	10.366819019355862	0.7964240440397236	0.9527925531914893
ID256642	256642	0	0.9911599159240723	17.180151170660448	1.888408995697916	0.0	248.0	248	1.4512236669219445	1		23642.017291066284	23576.0	16851.0	31489.0	1.640756E7	2773.9795320342623	-0.9810621524071006	-883.0334974017514	0.010111063117858116	0.00169274435929528	1.5714606741124484	1.350315367033528	-0.20981621029808584	1.1637730803321513	6.61635162100605	10.323639120684172	0.7801225147900691	0.9456521739130436
ID259714	259714	0	1.0	16.509356715537006	2.475643805071426	0.0	270.0	270	1.4475701579181803	1		23722.581529581537	23631.0	16945.0	32115.0	1.6439749E7	2874.82329355008	-0.9810428151309997	-854.0728268835403	0.01768934305769641	-0.014509528788390572	1.517456826531453	1.3887259311714308	0.006076574044575199	1.0926971207712912	6.583079737854441	12.246848357697084	0.5515568705398397	0.9147952443857333
ID241287	241287	0	0.9851236939430237	15.32079936475387	6.980824151778627	0.0	142.0	142	1.4826803840981615	1		23495.079779917476	23418.0	17735.0	31836.0	1.7080923E7	2747.885409233168	-0.9810095463546683	-883.3772203668717	0.006088714479222691	0.01588335830439323	1.5612924010405809	1.4287479779698768	0.8758363219817376	1.0927696312536783	6.906292317041512	11.209541708715957	0.690683539529427	0.9320076972418212
ID238725	238725	0	0.9961408972740173	15.222286288724634	7.032041590804794	0.0	124.0	124	1.4898062491705728	1		23573.16164383559	23545.0	17635.0	31449.0	1.7208408E7	2762.970199306884	-0.9809838936460963	-880.2619071516541	0.0069204487402778105	-0.0015298970234592008	1.5660947673274137	1.4337722578355734	1.1472022553904464	1.0922897683148052	6.972836083344734	10.481578219931173	0.7975647674448435	0.9421965317919074
ID230020	230020	0	0.9714853167533875	16.439555337945237	7.743576087092225	0.0	64.0	64	1.478081329952271	1		23578.68472222222	23531.0	17491.0	31651.0	1.6976653E7	2656.8475886066117	-0.98102388402601	-917.6037598428459	0.024035411913428346	0.00811102724491078	1.543846631782467	1.3816829828391008	-0.09727447800575605	1.1173667555853877	6.8635141815608725	12.199747362444953	0.5795017141929899	0.9316129032258065
ID234635	234635	0	1.0	14.990935650282152	5.699959741495407	0.0	96.0	96	1.5194695508386808	1		23641.92660550458	23495.0	15678.0	36706.0	1.803879E7	3266.65221002678	-0.9810637088327613	-749.9153606517535	0.010532342254670635	0.01744151888111958	1.5658691092825516	1.4606705567961338	0.21117933359782803	1.0720207249998677	7.253270527051172	11.869516624028101	0.6469603628731749	0.9390769230769231
ID229001	229001	0	1.0	16.00835946955643	6.223573287984984	0.0	57.0	57	1.4887903566220475	1		23588.952380952378	23516.0	16407.0	33518.0	1.733788E7	3008.0802873993425	-0.9810849443635975	-813.4824983612531	-0.004379725580806072	-0.004649977717696285	1.6293464946588687	1.3718765626085634	0.18355720305313294	1.1876771854464352	6.963329831015704	10.986412604129548	0.7249616282647883	0.9482200647249188
ID227469	227469	0	0.994738757610321	16.24975441441761	7.304848540273303	0.0	46.0	46	1.478081329952271	1		23599.08713692944	23563.0	17155.0	30968.0	1.706214E7	2749.257975819002	-0.9810764636700677	-890.0415155134166	0.033390297436399256	0.018398779751687442	1.5817514737555824	1.375797053393401	0.12829986698467016	1.1496982566245475	6.8635141815608725	11.383485712036974	0.6655885861333375	0.9525065963060684
ID243340	243340	0	0.9866583943367004	15.270182142706162	6.982968542488477	0.0	156.0	156	1.491328790445965	1		23452.69387755105	23375.0	17578.0	31207.0	1.723773E7	2782.959831768136	-0.9809682618610038	-868.7449549661424	0.011965278259220023	0.01397722988933028	1.5585786447333896	1.4423830954493548	0.7999563987101795	1.0805580359688254	6.987095461838283	10.338288047914318	0.8215032465056561	0.9551656920077968
ID246924	246924	0	1.0	14.688364202425397	4.904786541639739	0.0	181.0	181	1.465230439808827	1		23424.716713881015	23440.0	17489.0	31790.0	1.653785E7	2792.118815508901	-0.9811362317358755	-872.712726203018	0.06670967151976674	-0.009726217347242995	1.5063198825571873	1.381525230537312	-0.06761256525031156	1.0903310697925794	6.744686027447976	12.639878931925898	0.5305004703075509	0.9196370706416073
ID248977	248977	0	1.0	15.26017806618034	2.4471595417983227	0.0	195.0	195	1.5084768612279502	1		23441.370173102554	23337.0	16710.0	33477.0	1.7604469E7	2932.7950779854755	-0.9810780715936128	-828.8375986409941	-9.302191486049225E-4	0.0029286904470205884	1.5910522361569308	1.4468672837469845	0.3371687260310734	1.0996531983476379	7.148701751431822	9.919984276296951	0.9128829060015993	0.9759896171317319
ID253589	253589	0	0.9962103962898254	17.80397716298863	1.2484423775562206	0.0	227.0	227	1.4496590048314952	1		23718.290229885042	23654.0	16860.0	32642.0	1.650793E7	2970.617223700512	-0.9812331829933312	-834.9265803085459	0.01868079510586653	-0.026813571285272512	1.6087095876222641	1.3615811687732038	3.0782490630412456	1.181501055182575	6.602092242512499	10.368505686404086	0.7717188554488024	0.9572708476912469
ID244376	244376	0	0.9876081943511963	15.240610797962628	7.076337132074569	0.0	163.0	163	1.4953813218041003	1		23389.220568335586	23350.0	17236.0	31434.0	1.7284634E7	2784.5475938170266	-0.9810322242015781	-868.8763278371786	0.009864085965378836	0.009222159885764412	1.5463546156055814	1.4435978854971347	0.8878569904324919	1.07118099239461	7.025120471154409	11.35029814674008	0.6852500895791578	0.9498714652956295
ID252574	252574	0	0.9968216419219971	17.616825328792796	1.5774731897561454	0.0	220.0	220	1.4734679211022803	1		23715.422005571047	23640.0	16782.0	32527.0	1.7027673E7	2892.966590672143	-0.9811526360605175	-853.4997392584821	-0.010155325500569619	-0.017216897908164306	1.575318193198242	1.4171716244954853	0.03638660389698274	1.1115930956909028	6.820736046080228	9.899363963596508	0.8746343372068651	0.958583834335337
ID255646	255646	0	0.9957337379455566	17.33752399228616	1.71775825801111	0.0	241.0	241	1.470384273660056	1		23584.42997198878	23486.0	16868.0	31682.0	1.6839283E7	2768.881220489922	-0.9811228198714701	-885.3955012346175	0.01299302007535453	0.009447809040447569	1.5873111240203688	1.3733124005486044	-0.12179597755167851	1.1558266883676847	6.792217289093134	10.519921179726065	0.7712522840024585	0.9444811632518177
ID237724	237724	0	1.0	13.753840180420642	7.072511928329609	0.0	117.0	117	1.4908214494581773	1		23489.728882833777	23452.0	16644.0	32012.0	1.7241461E7	2902.1403676547407	-0.9810332176414144	-837.29719786742	0.0020775074265138092	0.006142472888459804	1.544263496408941	1.446667208500124	1.0765871986184532	1.067462846558887	6.98234233567377	10.906742795090373	0.7375999161365587	0.9545159194282002
ID224416	224416	0	1.0	16.369893384622337	7.9197354529262425	0.0	24.0	24	1.4811489527539556	1		23563.93112947659	23504.0	16539.0	31298.0	1.7107414E7	2719.3704962619513	-0.981046323172506	-897.0267663383552	-0.006150664254197728	-0.002868573597567226	1.6166387320260291	1.3614470004928432	0.09001745004498277	1.1874415467078827	6.892032938547967	10.485726401996862	0.7876987656779139	0.9628154050464804
ID231589	231589	0	1.0	15.366271989606963	5.342939662553013	0.0	75.0	75	1.5024469495721964	1		23686.91700133868	23622.0	16546.0	33056.0	1.7694127E7	2871.9560617195784	-0.981043279043492	-853.6614939646687	0.004782506129836903	0.010616906659795245	1.586775591959002	1.4294571682100847	0.2114837182443521	1.110054660781411	7.091664237457635	10.798005461957207	0.7643124671315887	0.9425142135186355
ID254629	254629	0	1.0	17.640300456391373	1.2846734528270427	0.0	234.0	234	1.4595402030124012	1		23703.906382978737	23580.0	16805.0	32155.0	1.6711254E7	2843.1946879939537	-0.9812319310275267	-871.7569160833342	1.0600662901278656E-4	0.008117184681630162	1.5993462003336287	1.3456921906187052	-0.08658577860102325	1.1884933356106508	6.6924016396383	9.958499973055227	0.8480159248110193	0.969029593943565
ID245924	245924	0	0.990731418132782	14.914983908996767	7.098566569233108	0.0	174.0	174	1.4887903566220482	1		23415.781420764994	23367.0	16952.0	31498.0	1.7140352E7	2811.2273612020736	-0.9810248009176118	-861.2640618240996	-0.005410042124382221	-0.0030712661119285584	1.5473030230750104	1.4331852524530977	0.9465771913908839	1.0796252755368394	6.9633298310157095	10.460553228828054	0.7996823733517707	0.9638157894736847
ID260267	260267	0	1.0	16.02765094594539	2.5867499535047784	0.0	274.0	274	1.4428591957149757	1		23836.30869565218	23622.0	16315.0	39120.0	1.6447053E7	3613.7681127575815	-0.9808910313309315	-677.1614568766746	0.009172976200066508	0.012230497223039923	1.512927492679491	1.3473563465713723	-0.7505392888853608	1.122885936248008	6.540301602373795	12.684084644991696	0.5108452704950864	0.911258278145695
ID235688	235688	0	1.0	14.851498732888855	6.028104304972281	0.0	103.0	103	1.4852292606300532	1		23529.293552812054	23500.0	16260.0	32212.0	1.7152855E7	2996.0256300299384	-0.9810157950300764	-811.6652354583243	0.002464216281955915	0.014946089955745485	1.5721636451564505	1.4253399048311013	0.9608531746030949	1.1030096328796375	6.930057947864096	10.574755295458967	0.7787643769410924	0.957321076822062
ID240296	240296	0	0.9957281947135925	15.25102443889143	7.110366997829051	0.0	135.0	135	1.4816596057437026	1		23530.32275862068	23496.0	17243.0	31649.0	1.7059484E7	2841.3329216009865	-0.9810220301709441	-856.1793813527996	0.005890245025030513	-0.0023361400040312233	1.5506881241557533	1.4312365288756286	1.255528673839452	1.0834604154310994	6.896786064712484	11.197305736714425	0.6912410886022449	0.938551099611902
ID250024	250024	0	1.0	14.189800845393476	2.1452234770755916	0.0	202.0	202	1.484210235288386	1		23781.281980742755	23692.0	16973.0	32996.0	1.7288992E7	2945.409647804546	-0.9810524153282731	-836.0993926538513	0.0043818872846526835	0.019746087775184284	1.579297793066936	1.3966239552825093	3.1163707189144176	1.1307967238378605	6.920551695535064	10.868017835129464	0.7362916854195661	0.9616908850726558
ID263343	263343	0	1.0	16.700441044393607	2.3731420396520737	0.0	296.0	296	1.4647140590210515	1		23780.93248945148	23762.0	15866.0	31148.0	1.6908243E7	2856.367756227513	-0.981063925507382	-862.6847223377057	0.0057621526455231475	0.005216512138901026	1.5636232309886047	1.3746998711389387	0.14004649048827902	1.1374288045092658	6.739932901283459	11.265007909913534	0.6674249459476118	0.937830687830688
ID221868	221868	0	0.9541353583335876	16.456489280400056	7.298178667927804	0.0	6.0	6	1.4724407561666408	1		23573.651872399434	23648.0	18142.0	30586.0	1.6996603E7	2351.376714826389	-0.9809255612229998	-1031.143079155326	-0.006060003003575588	0.020889006354381207	1.5286415465825407	1.4273379447365013	-0.35196973871526654	1.070973802819164	6.811229793751202	10.32279246172325	0.8032320046801301	0.9623908663532575
ID261804	261804	0	1.0	15.809470138414474	3.0286772715977572	0.0	285.0	285	1.4386587233502297	1		23857.09502923979	23622.0	16170.0	41460.0	1.6318253E7	3921.641257994257	-0.980874393826985	-623.9903619394061	9.966511068031597E-4	0.012817962408430854	1.477431198753719	1.4060845136017843	0.30794416356366894	1.0507413917597137	6.502276593057669	10.83066828312699	0.6965700448569115	0.936344969199179
ID247473	247473	0	1.0	15.13123806997915	4.127668493234152	0.0	185.0	185	1.4816596057437021	1		23419.500000000036	23334.0	16233.0	32729.0	1.6955718E7	2883.141148785019	-0.9811183619037277	-844.1574242868222	0.0035688941144265984	-0.001656826348089741	1.5982826734935076	1.3939490098273073	0.07960574084320285	1.1465861822962338	6.8967860647124795	10.172281595046655	0.8375676028509362	0.9583883751651249
ID251569	251569	0	1.0	17.392880570994837	1.8873740844143374	0.0	213.0	213	1.4641974961204787	1		23634.20480225988	23544.0	16825.0	32190.0	1.6733017E7	2851.038953857443	-0.981134252872856	-862.2282898620995	0.010136804400729196	0.00581996197822239	1.5845227361669934	1.3611779563566702	-0.1613074220091023	1.164081984113325	6.735179775118942	10.512929883906363	0.7657932264301271	0.9646017699115044
ID258736	258736	0	0.9949485063552856	16.774846564995133	2.4754997820534483	0.0	263.0	263	1.4755201058309078	1		23710.8816155989	23675.0	16917.0	30983.0	1.7024413E7	2704.8841322081257	-0.9811184732492583	-910.9895107048687	0.008879063495571299	0.015827519871645643	1.5859150517274725	1.3557768938636832	-0.18661592329467425	1.1697463343013195	6.8397485507382925	11.479852565685196	0.6521948709692112	0.9473337722185646
ID242875	242875	0	0.9937379360198975	15.34439996565273	6.896756217586016	0.0	153.0	153	1.5009356865413872	1		23462.644772117987	23409.0	17849.0	31512.0	1.7503133E7	2741.692836408601	-0.9810345930096119	-885.3404733242152	0.0248098691200733	0.02104755267136406	1.5418907649794154	1.459515075105719	0.7419200684092749	1.056440451543626	7.077404858964086	11.45070526513828	0.6782962737983188	0.9382482671707625
ID230586	230586	0	0.9794326424598694	16.367979823623266	7.667756943302901	0.0	68.0	68	1.5059673321881548	1		23572.06666666665	23541.0	18022.0	31634.0	1.767905E7	2611.936747125307	-0.9810162967678407	-932.7393239248169	0.006520418584969541	-5.567524328868106E-4	1.5664416803554333	1.4504371083051026	0.23748313499830112	1.0799790431354084	7.124936120609245	12.097781573749005	0.6117575824755027	0.9386349405134631
ID236730	236730	0	1.0	13.71663910210898	7.1768884747212915	0.0	110.0	110	1.4755201058309078	1		23500.26425591095	23444.0	16697.0	32024.0	1.689669E7	2920.4047835853153	-0.9810622342878206	-833.7339931358094	0.015499955420369964	-0.0028271053283783158	1.5417438437298112	1.4302132426180874	1.0653934217153698	1.0779817986495221	6.8397485507382925	10.544111153209304	0.7730899883405231	0.947957839262187
ID228024	228024	0	1.0	16.055798969560165	6.172808998675905	0.0	50.0	50	1.4903139357585486	1		23593.79755434785	23532.0	16700.0	34266.0	1.7365035E7	2938.261529330279	-0.9810081430606622	-829.5500188425955	-0.005899865724387665	0.00720740292248257	1.6302134731517766	1.3775500519105612	0.02096970552480995	1.1834150569634763	6.977589209509251	10.435888013123835	0.8051122629876847	0.9613621480026192
ID241854	241854	0	0.9925796985626221	15.252193872511796	7.119028840509311	0.0	146.0	146	1.4847198353841877	1		23475.758953168035	23494.0	17437.0	31194.0	1.7043401E7	2774.4757016520552	-0.9809888275057219	-873.2203946791354	2.941782767456006E-5	0.007065941136026646	1.5709360592922768	1.4182963286195693	1.0325437694378747	1.1076218894406022	6.925304821699577	10.775471046000321	0.7495079251698528	0.9461038961038961
ID244926	244926	0	0.9892332553863525	15.208278213914674	7.15727489277685	0.0	167.0	167	1.5059673321881546	1		23379.491321762365	23366.0	17190.0	31101.0	1.7511239E7	2732.2317089188045	-0.9810887796974335	-887.8432172738821	-0.008116953586950476	-0.020910681847272412	1.598434843120568	1.4329308250153285	0.9990988022428023	1.1155003543897306	7.1249361206092425	10.666397275718374	0.7869648386465714	0.9652285898261432
ID233149	233149	0	1.0	13.97374803801485	5.293715747671945	0.0	86.0	86	1.4349732237685142	1		23776.646539028025	23481.0	15086.0	43443.0	1.6144343E7	4023.5649562890057	-0.9808332766632009	-604.8071239471598	0.02964629571159874	0.011269376278052181	1.4479635449661734	1.3444453124793796	-0.4509614331201663	1.0769969827154138	6.469004709906057	12.337719166124543	0.5340446519951657	0.9152656355077335
ID234173	234173	0	1.0	14.999698230580195	5.656732162175367	0.0	93.0	93	1.5119832043376797	1		23666.730870712367	23540.0	15642.0	36505.0	1.7939382E7	3279.9347419760797	-0.9808893760785286	-740.7100368115225	-0.0047992109295130776	0.006731142565221434	1.5670871470358165	1.4601993783929301	0.289552086681226	1.07320080409877	7.181973634583432	10.895482311832708	0.7602575653756986	0.9356037151702787
ID257213	257213	0	0.9962211847305298	17.100472966859385	1.9835804788713776	0.0	252.0	252	1.45486800115113	1		23650.464949928486	23615.0	16743.0	31827.0	1.6531675E7	2811.771734401138	-0.9810466927497427	-870.7516236902851	5.492851715362489E-4	0.016313507146835552	1.5968066720208274	1.3431052304303488	-0.1567759151221737	1.1888917084398438	6.649623504157661	10.459978818629065	0.7637396018592179	0.9536468984321747
ID225980	225980	0	0.9783245921134949	16.33201570824375	7.5731585647876525	0.0	35.0	35	1.5224537819640265	1		23579.501305483005	23519.0	17553.0	30928.0	1.8061898E7	2578.2197895068657	-0.9810491239416322	-946.9044049303113	-7.921306613841532E-4	0.005538543286486063	1.6293366077388474	1.4323303142562533	0.1302949033729096	1.1375425008615354	7.2817892840382665	10.673709440436488	0.8031880140999651	0.9563046192259677
ID224963	224963	0	0.9715704917907715	16.42503835419024	7.64471949631585	0.0	28.0	28	1.4958871162788396	1		23544.32702702701	23528.0	17471.0	31420.0	1.7422802E7	2605.4243548454824	-0.9810205188555743	-934.1821485981349	0.018287349706732476	0.012502706112387291	1.554863940986311	1.4336155004659015	3.070258651787845	1.0845752856892281	7.029873597318927	12.446381917509303	0.5702576680324963	0.9517374517374516
ID248514	248514	0	1.0	15.378781257268857	3.490292529388505	0.0	192.0	192	1.522453781964027	1		23374.84856396866	23335.0	16356.0	33617.0	1.7905134E7	3002.1611079709937	-0.9811874695434928	-812.1749387910633	0.0029918862662663462	0.002378440370401431	1.598901929251444	1.4625684855209253	0.6620490677262335	1.0932150836560386	7.281789284038271	10.463978710571691	0.8357074556328307	0.953922789539228
ID239303	239303	0	0.9968434572219849	15.313449659645062	6.97917395770234	0.0	128.0	128	1.500935686541387	1		23560.18657718121	23509.0	17697.0	31393.0	1.7552339E7	2741.7924801342356	-0.9810701104950099	-890.6890346614608	0.0027835361750346514	0.008825129261493222	1.6104410019162159	1.429907556316693	1.1069936263878015	1.1262553266482205	7.0774048589640834	10.118331390889983	0.8686925674083091	0.9618863049095606
ID223430	223430	0	0.9585044384002686	16.509666278632448	7.31241136408995	0.0	17.0	17	1.4821700827978643	1		23567.260989010963	23575.0	18153.0	30791.0	1.7156966E7	2419.5503846459897	-0.9810133004523556	-1006.5372553101665	0.016338946078608956	0.013116439988991938	1.5304268316671181	1.4588343716437329	0.06645115991645846	1.0490751118941068	6.901539190876997	10.473900134143788	0.7905675154038293	0.9521311475409836
ID229576	229576	0	0.9691739678382874	16.404071558370955	7.417342843005926	0.0	61.0	61	1.4877737703945164	1		23576.622770919075	23561.0	18208.0	31060.0	1.7187358E7	2646.6935570066576	-0.9811242581305007	-926.0360938149975	0.05282573068822166	0.008912684225240443	1.523835576549872	1.414189611659338	0.48838199643739866	1.0775327183756362	6.9538235786866744	12.877191971361455	0.5269764311846639	0.933631142310147
ID240845	240845	0	0.9897298812866211	15.21821790064625	6.9770089079048745	0.0	139.0	139	1.4698697034697896	1		23493.974754558203	23431.0	17607.0	31327.0	1.6751204E7	2792.7822178278957	-0.9810985931490592	-873.3090192405537	0.010099133965491594	-9.715944100974111E-4	1.5773629530121427	1.4122850074284663	1.2743295973377866	1.1168871330612336	6.787464162928621	10.97837703267686	0.7076868570031247	0.9327237099934685
ID232150	232150	0	0.9795824289321899	14.305168479131542	4.9253674022039435	0.0	79.0	79	1.448614957879475	1		23674.835021707688	23607.0	18039.0	33876.0	1.6359311E7	2891.643589898932	-0.9810164930830707	-846.1981239167225	0.0028338023415961544	0.011582240387531516	1.581453180564304	1.3239196676421838	-0.5296236821387932	1.1945235192258838	6.592585990183468	11.343512517929256	0.6438290344317138	0.9390656736628299
ID255190	255190	0	0.9968687891960144	17.53210954840545	1.430950536302271	0.0	238.0	238	1.44757015791818	1		23640.79653679652	23591.0	16711.0	31726.0	1.6383072E7	2852.6288419103835	-0.981172483473655	-863.7720652677881	-0.007965499345098968	0.008303254567541907	1.6033657346559664	1.3307486408431153	3.037369504490278	1.2048599453313216	6.583079737854435	9.612482990644118	0.8952984052603702	0.9787985865724381
ID259285	259285	0	0.9962486624717712	16.83507053139724	2.4811379443888333	0.0	267.0	267	1.4678096187805112	1		23709.283309957955	23667.0	16882.0	31054.0	1.6904719E7	2748.707518224944	-0.9811035635154609	-895.6840337273856	0.006545827680806361	-0.0015335429672393309	1.5788090610990202	1.367651380436005	-0.1056984470292667	1.1543943754114432	6.768451658270556	11.004501668344338	0.7023578395433786	0.9525083612040132
ID250580	250580	0	1.0	17.425057444304052	3.1614273784252993	0.0	206.0	206	1.4908214494581769	1		23613.17232021706	23546.0	15997.0	34363.0	1.7402908E7	3150.1210503646025	-0.9811364110034374	-779.7621617285415	-0.0021672941923739815	0.007076364924302948	1.5606148529832022	1.4399281274395432	0.6350132043936841	1.0838144093749056	6.982342335673766	11.099274284529384	0.712232577447798	0.9303356554781509
ID222426	222426	0	0.9650021195411682	16.395504376514225	7.291369296440367	0.0	10.0	10	1.4953813218041003	1		23581.422192151542	23641.0	18151.0	30878.0	1.7426671E7	2365.3394561714554	-0.9810921517731571	-1034.6041286989732	0.007022019198808851	0.003562200762170116	1.5432599235805502	1.4834482676516305	-0.2006263103499258	1.0403193405750537	7.025120471154412	10.244429381985324	0.8411783648448613	0.9553975436328377
ID243929	243929	0	0.9946019053459167	15.382884744443945	7.058357017454679	0.0	160.0	160	1.4958871162788396	1		23432.439189189186	23376.0	17630.0	31379.0	1.7340005E7	2780.7115273724694	-0.9810423986496287	-872.1595642420363	0.011182302636638256	0.017134569186457962	1.552094364880038	1.453528392043469	1.051476824529209	1.0678115222076938	7.029873597318926	11.287134354976999	0.693409824895012	0.9426386233269597
ID254169	254169	0	1.0	17.604313528369545	1.2639685663884956	0.0	231.0	231	1.44757015791818	1		23705.47550432276	23662.0	16621.0	31561.0	1.64516E7	2857.8060862107545	-0.9812198630032115	-866.7891873812072	-0.014185029507647131	0.006932248432300484	1.606917804352257	1.3211060030466708	-0.0992550344161941	1.2163428223370878	6.583079737854435	9.917650602813543	0.841049140541445	0.9558316080055209
ID238296	238296	0	0.9946132302284241	15.143681262814464	6.945801470695395	0.0	121.0	121	1.4821700827978643	1		23575.89423076921	23536.0	17714.0	31584.0	1.7163251E7	2757.0077656055023	-0.9810118882897784	-883.593826809001	0.0065473607178231225	0.022601713527754596	1.511802637629975	1.4513350616010852	0.9620426323959177	1.0416634157257822	6.901539190876998	10.780132247015159	0.7462900393844745	0.9459283387622149
ID246495	246495	0	0.9953052997589111	14.019747932147256	5.621572436749988	0.0	178.0	178	1.482680384098162	1		23414.071135430928	23309.0	17784.0	32531.0	1.7115686E7	2808.8975242578945	-0.9810751156418426	-864.2513361955728	0.034232540097397506	-1.1823556244511733E-4	1.5611841939412414	1.429290871152633	0.006098542582056554	1.0922788534164811	6.906292317041515	10.906353681759951	0.7296182119596231	0.92724952137843
ID262362	262362	0	1.0	16.780864239410878	3.292670176987248	0.0	289.0	289	1.5074735509332293	1		23695.620370370354	23619.0	16906.0	32576.0	1.7913889E7	2884.423814522264	-0.9810542651580735	-850.7864840988259	-0.00651229645487066	0.016437472613601428	1.5834450006222938	1.4574861635505831	0.3305567943085433	1.0864219779382758	7.139195499102789	10.163967080152995	0.8684256438693517	0.973428386260531
ID260828	260828	0	1.0	16.00785294618368	2.6503741811099677	0.0	278.0	278	1.4662626558155458	1		23867.26798307477	23666.0	16103.0	39938.0	1.6921893E7	3596.822218198527	-0.9809217619660255	-682.3541532838701	0.025306633775415106	0.008684315859828573	1.5275580970431246	1.3844946356157892	-0.8520484422052796	1.1033326224219744	6.754192279777009	13.097592721298625	0.4947665392115622	0.909149072296865
ID253153	253153	0	1.0	17.675713812002595	1.4295770576003188	0.0	224.0	224	1.4662626558155456	1		23681.794366197206	23598.0	16604.0	32644.0	1.6814074E7	2927.035154943598	-0.9812207264407643	-845.4824315940893	0.01041345195808307	-0.002579101699069529	1.6039760617395604	1.3699561323132938	0.03318580304301744	1.1708229365206775	6.754192279777008	9.850195142013002	0.8747694656476938	0.9752916952642418
ID228581	228581	0	1.0	16.03350513288356	6.2618228151053055	0.0	54.0	54	1.5059673321881542	1		23558.19466666667	23482.0	16715.0	34035.0	1.7668646E7	2921.4676756631793	-0.981070322974611	-835.8490454452256	-0.003331169665771346	0.009889390537693067	1.6149292849652803	1.4017780541232683	-0.03848575191505613	1.1520577599392694	7.12493612060924	10.792370114227776	0.7687005250745443	0.9457413249211354
ID249573	249573	0	1.0	14.305757883245523	2.245798980832444	0.0	199.0	199	1.4903139357585489	1		23426.087074829953	23355.0	16469.0	32873.0	1.7218174E7	2915.7055760195735	-0.9810478177318255	-831.7963936366627	0.022388882085404977	0.005417781027771515	1.5912984059158188	1.394468492818756	0.09348273395019778	1.1411504914673216	6.977589209509253	10.760880710127493	0.7572157307955982	0.9557291666666666
ID257770	257770	0	0.9949793815612793	16.793874950508098	2.390279436067659	0.0	256.0	256	1.4678096187805112	1		23654.54417952312	23642.0	16638.0	30966.0	1.686569E7	2725.8408126735862	-0.9810831280225354	-900.1203325846186	0.014073357901256621	0.011791226551495846	1.5831284617352461	1.381695636570777	3.1331039056967773	1.1457866840083566	6.768451658270555	10.899019563559754	0.7160186446404745	0.9399339933993398
ID256232	256232	0	0.9967862963676453	17.298300483195465	1.7274237535724257	0.0	245.0	245	1.4585032293802416	1		23662.735042735043	23586.0	16953.0	31866.0	1.661124E7	2782.3815445607106	-0.981146403900616	-885.1520305454883	0.015271705730542859	0.01420477671805538	1.5430351413449277	1.3918171368936554	-0.2348811285911837	1.1086478966545634	6.682895387309269	11.077018965747008	0.6844295129043584	0.9480782198246794
ID237294	237294	0	1.0	13.75044915191804	7.150123223597147	0.0	114.0	114	1.4867564890650475	1		23500.12585499317	23409.0	16762.0	31959.0	1.7178592E7	2899.305364710219	-0.9810222898562609	-837.9947361787819	0.012588753997067029	-0.00768008795922156	1.5532354624063196	1.440004210621186	1.3317378824084338	1.0786325838146598	6.944317326357644	10.663034435821052	0.7674989652002582	0.9580327868852458
ID226541	226541	0	0.9897993803024292	16.287604237975593	7.532926384524914	0.0	39.0	39	1.5144827649866008	1		23585.71372031662	23554.0	17447.0	30722.0	1.7877971E7	2592.475426312356	-0.9810275113583541	-940.8518759640118	0.0020915426510989964	0.007189584162703891	1.6114584961736163	1.4243134727236717	0.11026187489567771	1.1313931427553463	7.205739265406014	10.981875788649074	0.7508191705993502	0.9558638083228248
ID235250	235250	0	1.0	14.976191472410418	5.940950593628285	0.0	100.0	100	1.5019433641886613	1		23610.40939597312	23594.0	15970.0	33428.0	1.7589755E7	3066.6194208319084	-0.9809705844494162	-793.7873366822267	0.006890273070408706	-0.008198972109931186	1.579250045264982	1.4472013835014537	0.6550223991376345	1.0912441511381374	7.086911111293117	11.838384723185609	0.6354508288730008	0.9424778761061947
ID252148	252148	0	0.9968140721321106	17.56397452355452	1.6801888850684195	0.0	217.0	217	1.4984135276655917	1		23687.820270270302	23605.0	16933.0	32538.0	1.7528987E7	2844.479365261615	-0.9810384561701289	-861.7169682759398	0.001882090491056718	0.008810582179467808	1.5831054766230281	1.4273909249136378	0.04533792187238528	1.109090333272794	7.0536392281415035	10.204158614509291	0.8512726994698921	0.9648894668400516
ID231162	231162	0	0.9952642917633057	15.817872308059695	6.440662654550439	0.0	72.0	72	1.485229260630053	1		23697.341095890424	23617.0	17691.0	33054.0	1.7299059E7	2822.8911917529103	-0.9810385589481174	-868.660780655086	-0.01816091791193539	-0.0020448344080807993	1.5964028887355415	1.3903876609937205	-0.16990395385858936	1.1481710702140298	6.930057947864094	10.774717368721957	0.7501272736054807	0.946753246753247
ID221433	221433	0	0.963161289691925	16.491763146805642	7.2568350336076275	0.0	3.0	3	1.4750073273251254	1		23579.870292887066	23627.0	18153.0	30512.0	1.6906767E7	2381.409818149615	-0.9811604180912104	-1031.3498901091045	-0.01949855279010545	0.004670035954812671	1.4946991573739137	1.4484321182281734	-0.3961172975694753	1.0319428425837018	6.834995424573778	11.171534416364466	0.6882123101011234	0.947923533289387
ID245497	245497	0	0.9937291145324707	15.258751869197097	7.211673604698179	0.0	171.0	171	1.513483436098516	1		23387.090789473667	23326.0	17382.0	31423.0	1.7774189E7	2736.2500455741465	-0.9810885385048764	-886.8160095567144	0.00569001053695846	-0.010274589383512467	1.5833239205666858	1.4543981266056243	0.9947549585932164	1.0886454620661246	7.196233013076981	11.114075989964961	0.7320965455742596	0.9462499999999997
ID239870	239870	0	0.9913049340248108	15.295740702435062	7.009956004284942	0.0	132.0	132	1.4948753561926607	1		23534.054054054035	23495.0	17453.0	31395.0	1.74152E7	2799.0955014616575	-0.9810597369755311	-871.0006371866228	0.029949477938647957	0.030721808744887957	1.5454967190678204	1.4348319805843999	1.074929261475503	1.0771273152403165	7.020367344989893	11.938606408631307	0.6189597838653279	0.9395674300254453
ID236284	236284	0	1.0	13.750290947787988	7.1103978480911385	0.0	107.0	107	1.4755201058309082	1		23486.82336578582	23413.0	16707.0	32063.0	1.6887026E7	2902.85825587732	-0.9810970537833205	-839.8677788638255	0.035815936326029564	0.01129838261306613	1.5535907134030933	1.4343842775025952	1.3592208318519978	1.0831063458866463	6.839748550738296	11.439240246021095	0.6568340190577637	0.9254019292604505
ID227075	227075	0	0.9769476652145386	16.503893562214117	7.591018869333653	0.0	43.0	43	1.51598052315549	1		23555.294736842094	23521.0	17918.0	31328.0	1.7902024E7	2614.455076393708	-0.9810610230566629	-933.4194819023865	0.01093632802444782	0.010975467003909556	1.5911683274956046	1.4498576567410044	0.04419124204462932	1.0974652029442937	7.2199986438995625	12.133978818169346	0.6162267049302271	0.9535467671060894
ID242435	242435	0	0.9952783584594727	15.237888751334554	6.9912592852896855	0.0	150.0	150	1.4979085862771466	1		23467.545087483195	23455.0	17273.0	31289.0	1.7436386E7	2762.9089904069706	-0.981087634610856	-881.2376204511444	0.0077353145943719	0.01579136789770933	1.565831496181073	1.4309588600769392	0.9714956113175833	1.0942533289160263	7.048886101976991	11.211919977288055	0.7046450060623844	0.9524727039177908
ID232705	232705	0	1.0	14.072313044613084	5.340307257961231	0.0	83.0	83	1.4439074044952311	1		23744.1043478261	23436.0	15776.0	42385.0	1.6383432E7	3863.729255120643	-0.980858342176911	-629.804621498171	0.031277451580427634	-0.0036281342531294366	1.4970230856306004	1.3581625289452464	-0.7352760219751804	1.1022414871018371	6.549807854702826	13.154495613022183	0.4756527618852625	0.8971354166666665
ID233729	233729	0	1.0	14.85104029360288	5.701563823025186	0.0	90.0	90	1.5069716452922384	1		23630.82313829786	23503.0	15558.0	36436.0	1.7770379E7	3253.297806403065	-0.9810305979734538	-751.3009488814849	0.009982461345119922	0.007914528355286957	1.5727111263539086	1.45506407383341	0.362688473730525	1.0808535202237204	7.134442372938276	11.426661187977645	0.6866433174858392	0.9317194289261327
ID224000	224000	0	0.9590141177177429	16.51431190121707	7.721785452008053	0.0	21.0	21	1.4953813218041003	1		23573.90527740188	23483.0	17804.0	31745.0	1.7421116E7	2665.163075942591	-0.981075345439555	-917.0903911310667	0.008910986045334397	0.011180974428466356	1.5693910694869186	1.423344882261443	0.047359912725014934	1.1026077298942714	7.025120471154409	11.61606323994559	0.6542529729037675	0.9372225745085606
ID262912	262912	0	0.9936370849609375	16.706751694712224	2.820650415902656	0.0	293.0	293	1.4662626558155454	1		23766.038028169	23737.0	16984.0	31324.0	1.6873887E7	2744.1037777351994	-0.9811106855363564	-899.6799888196626	0.007069325597816453	-0.0039396676959179535	1.6092263100497182	1.3554867217241757	3.0170338384786017	1.1871944477647014	6.754192279777007	10.308306867703791	0.7987458356707888	0.9614343707713124
ID251141	251141	0	1.0	17.46391902630959	2.201655094554039	0.0	210.0	210	1.5129835241324097	1		23688.642007926006	23613.0	16565.0	33128.0	1.7932302E7	2956.2906442017693	-0.9810776214766925	-830.9036659839785	0.0030324227588626198	0.01005803732572098	1.5841495009923334	1.4512485655252785	-0.03281658587772516	1.0915769625025962	7.191479886912462	10.423242370204747	0.831806790125518	0.9754996776273369
ID222986	222986	0	0.9508207440376282	16.42328238894708	7.231046626026687	0.0	14.0	14	1.4719269049012402	1		23578.18636995826	23632.0	18375.0	30915.0	1.6952716E7	2377.397321967701	-0.9810680430846372	-1027.8795948347217	0.0016352203732416912	0.0025391476981268786	1.5341231626184193	1.4376240737234682	3.1168526104090173	1.0671240073526433	6.806476667586685	10.797722946505944	0.7336144284288312	0.9477167438782264
ID248074	248074	0	1.0	15.130337764119306	3.9630013445741956	0.0	189.0	189	1.4837004601624824	1		23407.53434065935	23379.0	16144.0	32983.0	1.7040685E7	2982.2975115231648	-0.9810447687507514	-812.4458749467647	0.0028475408534582494	0.006909445932493565	1.579302561652492	1.420948290807488	0.1857191164683253	1.111442669567529	6.915798569370549	10.250952987378614	0.82703467000138	0.9547244094488194
ID225545	225545	0	0.984380304813385	16.379619009870318	7.6318654130179775	0.0	32.0	32	1.4989182989541783	1		23555.18438761776	23528.0	17170.0	31234.0	1.7501502E7	2645.6397103039294	-0.9810517319494519	-921.9517484262916	7.21155158059359E-4	-4.454405813506503E-4	1.615896186221697	1.4195226648712094	3.1215177036700004	1.1383377146488212	7.0583923543060205	11.063671888680961	0.7246312924422459	0.9339622641509433
ID261384	261384	0	1.0	16.035970847008986	2.808193413310628	0.0	282.0	282	1.462646712812136	1		23848.18220338982	23617.0	15846.0	39791.0	1.6884513E7	3627.365877218286	-0.9809993647297338	-678.8823506605651	-0.0012668201257106544	0.005720113823463531	1.4974590857150603	1.4177083174132457	-0.7600054630721226	1.0562532978908723	6.720920396625396	11.617841536478943	0.6257310679649178	0.9414114513981358
ID241421	241421	0	0.9899753332138062	15.20903695082635	7.048027179172815	0.0	143.0	143	1.497403474616763	1		23484.212365591375	23430.0	17419.0	31037.0	1.7472254E7	2732.3309800825787	-0.9810092631870161	-887.9816301085621	0.0014816645960678554	8.562580197924073E-4	1.5473879915199789	1.4474057503453057	1.4103685545116706	1.0690768577856073	7.044132975812473	11.187311923986265	0.7072711044550414	0.9427480916030533
ID259853	259853	0	1.0	16.4559510899281	2.6282410627002712	0.0	271.0	271	1.4574655179508385	1		23709.436699857768	23640.0	16672.0	31849.0	1.6667734E7	2832.8374425102893	-0.9810250602868338	-865.4246765567699	0.03936359188993889	0.0042101148276355495	1.5117549298906	1.3835146770462412	-0.08144584128760543	1.0926916461183827	6.6733891349802406	12.712504423119313	0.5189124371589531	0.9194499017681729
ID247057	247057	0	1.0	15.175383243393034	4.231225316712196	0.0	182.0	182	1.5004315939372312	1		23419.54704301075	23357.0	16019.0	32949.0	1.7424143E7	2917.758335499851	-0.9810550362002909	-831.3018752008198	0.008678567318381718	0.008497719743699159	1.6272850378025934	1.4045957756141192	0.135870080891391	1.1585433090820094	7.072651732799569	10.379887982743742	0.8249104473326991	0.9624838292367396
ID230160	230160	0	0.9838941693305969	16.32441923523627	7.727624666770562	0.0	65.0	65	1.4887903566220477	1		23561.91120218577	23507.0	17120.0	31369.0	1.7247319E7	2620.481858350242	-0.981005851150939	-928.7762765588149	0.012095673651638708	-0.010179595047643073	1.5894642851239196	1.4146388191859414	-3.947954001660787E-4	1.12358311080321	6.963329831015707	10.711320738208068	0.7626772341636512	0.9403080872913994
ID238870	238870	0	0.9871765971183777	15.173447875518873	7.065889230351313	0.0	125.0	125	1.4714128741871535	1		23559.764295676392	23496.0	17806.0	31297.0	1.6892351E7	2764.736038893576	-0.9810643943269535	-883.0099074116915	0.03530105890808455	0.012074691060807897	1.5215546665900581	1.4190238927063432	1.171265963075302	1.072254438005388	6.8017235414221675	10.998796441105299	0.7065428583898719	0.9402102496714853
ID258326	258326	0	0.9941727519035339	16.748221109322337	2.4368146445013554	0.0	260.0	260	1.4667784914184216	1		23645.20112517583	23633.0	17059.0	30844.0	1.6811738E7	2721.1467203324783	-0.9811129012027336	-902.7651463067889	0.01100056847807348	0.004761755246348489	1.5957004159792345	1.3656248712375725	-0.10694665919983647	1.16847638732089	6.758945405941523	10.40273788659596	0.7848623398398019	0.9595141700404857
ID227608	227608	0	0.9910285472869873	16.189075736624407	6.869159428729657	0.0	47.0	47	1.4780813299522715	1		23627.065096952916	23582.0	17266.0	33847.0	1.7058741E7	2740.7062434372906	-0.9810340824121039	-891.8411784381924	-1.719361253512316E-4	0.005907697961550505	1.5902175715486484	1.3725663450672845	2.8156543357586554	1.1585724633738521	6.863514181560875	10.417526580249552	0.7947438299621228	0.9518787079762693
ID256792	256792	0	0.9962078332901001	17.21174247933716	1.8048397360714694	0.0	249.0	249	1.4564270671471389	1		23682.553495007105	23625.0	16799.0	31517.0	1.660147E7	2786.412747921072	-0.9810595854894013	-880.4789557765554	0.010616873275732732	4.936463210684426E-4	1.598726341059559	1.35106315316374	2.8219320871108318	1.18330985292277	6.663882882651207	10.234375442548467	0.7994927507436574	0.9479377958079785
ID229149	229149	0	1.0	16.015671021971915	6.234591168437152	0.0	58.0	58	1.522453781964026	1		23570.67232375976	23483.0	16263.0	34212.0	1.8055135E7	2977.3854922754153	-0.9810882132545544	-821.3767289020034	-0.0012814651952047726	-0.004011260417573521	1.6337797106458019	1.4318316496808159	0.16426475892982392	1.1410417635411287	7.281789284038263	10.487402754681257	0.8319784509871188	0.9539227895392278
ID253731	253731	0	1.0	17.70440051649022	1.2444326237073629	0.0	228.0	228	1.4512236669219445	1		23688.66427546628	23644.0	16936.0	32303.0	1.6510999E7	2905.4722184895254	-0.981202078047528	-851.1428568187451	-0.0014057040710194067	0.005596267416356001	1.6219223591113696	1.3108489544861457	-0.07896257259330465	1.2373068259013602	6.616351621006049	9.952188526900601	0.8394430787407242	0.970034843205575
ID244512	244512	0	1.0	15.248104930521933	7.126078815133254	0.0	164.0	164	1.4826803840981617	1		23398.93112947657	23354.0	17496.0	31313.0	1.6987624E7	2796.229158523035	-0.981022947441664	-865.1744001288524	-0.003985031750415197	0.011410448571836871	1.5702088534148249	1.410673305758253	1.0425541345684546	1.1130917746903983	6.9062923170415145	10.742408947619575	0.7520582120144221	0.9565503620803161
ID243492	243492	0	0.989949107170105	15.330865331846274	7.052413849195131	0.0	157.0	157	1.5034536143079662	1		23429.34445927903	23424.0	17449.0	31225.0	1.7548579E7	2749.8312576156945	-0.9809542586664388	-877.6774979567215	0.008687145135901199	0.004383585805809554	1.568353984149786	1.427886119942681	0.7154639668636325	1.0983746968650019	7.101170489786666	11.247711907501627	0.7053609870949787	0.9534141671984683
ID231723	231723	0	1.0	14.699423880845272	5.191656648417467	0.0	76.0	76	1.4796159363492973	1		23734.70775623271	23569.0	17248.0	36783.0	1.7136459E7	3257.074798524782	-0.9810241921060782	-753.4693564837252	0.01934865951364761	0.01328903650672125	1.5762940390560851	1.3570807821958508	-0.4293455678599535	1.1615329461121187	6.877773560054421	12.385458809845158	0.5634216597092262	0.9469895287958116
ID224552	224552	0	0.986707329750061	16.417440846422526	7.753266800912336	0.0	25.0	25	1.4816596057437026	1		23554.31586206895	23513.0	16942.0	31001.0	1.7076879E7	2656.009266677921	-0.9810730446561747	-919.3724603254682	-0.006802707199151759	0.011371523182777643	1.6038804964619766	1.377031387752581	0.06840836626216183	1.164737790820898	6.896786064712483	10.292573517497473	0.8181042769415584	0.9527248850952067
ID249128	249128	0	1.0	15.001890536361755	2.052864977503362	0.0	196.0	196	1.4862475872910883	1		23447.01917808219	23344.0	16425.0	32799.0	1.7116324E7	2911.0596338233254	-0.9811203538271919	-837.1339724787504	0.008521002656836005	0.00789096212736132	1.5894073451481752	1.4009830651104882	0.07504198421705681	1.1344943309666822	6.939564200193123	10.680062692115976	0.7645298700891942	0.958005249343832
ID250157	250157	0	0.9968052506446838	14.209403991003619	2.0869025059971764	0.0	203.0	203	1.4667784914184219	1		23643.491596638647	23572.0	16945.0	32700.0	1.6881453E7	2926.2851785039848	-0.9810100162546679	-834.7834086048244	0.01052216444693485	0.007832475028294273	1.575416423238526	1.3506075451721968	0.07395162917721176	1.166450186710357	6.758945405941525	11.020627350273232	0.6993203521677331	0.9473684210526317
ID234796	234796	0	1.0	14.984487227365962	5.705930313850307	0.0	97.0	97	1.5094795046495386	1		23668.253315649858	23530.0	15592.0	36527.0	1.7845863E7	3275.325039599707	-0.9810535497858649	-748.3532681611873	-0.004172972044055877	0.008393549277228601	1.579555681132168	1.454328780278387	0.2028707127218945	1.0861063210409754	7.158208003760853	11.431561374975722	0.6883401042559034	0.9430181590482154
ID258867	258867	0	1.0	16.76956103130673	2.496880090140606	0.0	264.0	264	1.4744943704925986	1		23669.561624649872	23668.0	16924.0	30888.0	1.6900067E7	2741.578412749082	-0.9810616102433265	-894.4843984210614	0.0032611321110422044	0.014169149285303806	1.5938714458737704	1.371288165663355	-0.07465309473368441	1.1623169263644462	6.830242298409261	11.095791797885719	0.6971550478149046	0.9466403162055335
ID260403	260403	0	1.0	16.006042433519603	2.5708294696544134	0.0	275.0	275	1.4533072626351768	1		23817.16499282638	23559.0	16189.0	39197.0	1.6600564E7	3587.1598120628096	-0.9810223448237336	-686.444901491819	0.008910693912923503	0.009509446968741777	1.5058932547395696	1.3893563329435512	-0.5132813693072837	1.0838783536179795	6.635364125664111	11.567872066112184	0.6231142318164414	0.9130150425114453
ID222002	222002	0	0.9686072468757629	16.4600824661871	7.261186875654566	0.0	7.0	7	1.478593042389257	1		23549.933609958494	23588.0	18405.0	30736.0	1.7026602E7	2355.5241404400153	-0.9810889589959793	-1037.3494364321618	0.024319035463678574	0.01623615790951623	1.540106524675391	1.4689122147938725	0.05254587622771134	1.0484673686858197	6.868267307725389	10.178319516226836	0.83311488345786	0.9556878306878311
ID240434	240434	0	0.9968504905700684	15.246067315353447	7.102805894017165	0.0	136.0	136	1.4877737703945164	1		23532.500680272096	23477.0	16941.0	31241.0	1.7296388E7	2793.801771338401	-0.9810869193760176	-873.8717474649777	-0.0035632847121988102	0.001933561945877923	1.5737661694008835	1.4200271865823684	1.016973321823167	1.1082648165268754	6.953823578686673	10.408109348683135	0.8066587325201418	0.9512353706111836
ID237873	237873	0	1.0	13.715499591012216	7.200199349991007	0.0	118.0	118	1.473981235147151	1		23489.344011142082	23441.0	16823.0	32061.0	1.6865349E7	2910.991796370184	-0.9811205461097574	-838.6733547600041	0.02821651625090372	0.007761948062735105	1.5368467500048741	1.432832008369842	1.2672329685784798	1.0725938149255694	6.825489172244747	10.533880513133044	0.772977531849241	0.9453587886767607
ID252721	252721	0	0.9968336820602417	17.61602894367782	1.5562501906406483	0.0	221.0	221	1.4842102352883857	1		23730.57967032967	23642.0	16894.0	32527.0	1.7275862E7	2872.709166950335	-0.9812332016197083	-863.8308878246823	-0.005185125485708446	0.012388760194354208	1.5799527703810297	1.4112414701846991	0.19167992868212683	1.1195481452045553	6.920551695535061	10.179161533487665	0.8393180609543004	0.9597890573500328
ID254774	254774	0	1.0	17.604618918743473	1.2804210021237787	0.0	235.0	235	1.4533072626351768	1		23627.582496413186	23570.0	16831.0	31644.0	1.6468425E7	2837.6978855263587	-0.981199988107442	-869.1255906930764	0.006465824059137658	-7.945911141201109E-4	1.604524581779225	1.328279002900061	-0.14946392020888455	1.2079725556724386	6.63536412566411	10.083213046347844	0.8201187434481667	0.9627586206896549
ID261941	261941	0	1.0	15.747164041287547	3.0438149962055916	0.0	286.0	286	1.431278234164655	1		23866.46911764707	23664.0	15894.0	41757.0	1.6229199E7	3940.8477765408134	-0.9808551280166014	-620.5559000664083	0.024715112380560973	0.012275238791885117	1.466239555772094	1.4141803942282545	0.3778489242816784	1.0368122495236891	6.435732826754446	10.588709826951764	0.7213097064249664	0.9376731301939057
ID255796	255796	0	0.9925782680511475	17.337593796233598	1.6790295065721377	0.0	242.0	242	1.4857385112058372	1		23491.888130968633	23446.0	16857.0	31423.0	1.7219554E7	2707.407811131198	-0.9811559915616359	-903.5641935988947	0.0033058947309358546	0.014640715234081062	1.5920939042061995	1.4037480781229956	-0.0680995996012931	1.1341735237387096	6.934811074028608	10.34552219006761	0.8142160610495309	0.972018654230513
ID236859	236859	0	1.0	13.75114964369949	7.186834213720514	0.0	111.0	111	1.491328790445965	1		23483.799999999992	23436.0	16654.0	31880.0	1.7260593E7	2892.763317281463	-0.9810311067862776	-839.7040614472726	0.0012150670384389031	0.006615556512921804	1.5463083713101036	1.4505512586833447	1.119359321298786	1.0660142908108445	6.987095461838283	10.405444658969666	0.81093352179325	0.9508408796895211
ID246074	246074	0	0.9929779767990112	15.031715811473559	7.116230477448637	0.0	175.0	175	1.4918359588981185	1		23400.299319727892	23322.0	17277.0	31297.0	1.719922E7	2793.275403982344	-0.9809752909970513	-863.928292581722	-0.007589451975649863	-0.0010928702486580634	1.5635061062366113	1.4333145586606073	0.759273519053613	1.0908325020417462	6.991848588002799	10.447667909682165	0.8049393517186965	0.9576822916666665
ID226110	226110	0	0.9883612990379333	16.463467422364413	7.730824907489592	0.0	36.0	36	1.4898062491705732	1		23598.134693877564	23608.0	17178.0	30749.0	1.7344629E7	2625.2725997460257	-0.9810260118654369	-929.5123484858087	0.020762253299935533	0.0034212718602024987	1.5940774668016173	1.3784486360546708	-0.12155501952574942	1.1564286293351553	6.972836083344737	11.666550538108265	0.6437754136975475	0.9415917843388962
ID263483	263483	0	0.9958156943321228	16.910202566549327	2.291679323635009	0.0	297.0	297	1.513983182995444	1		23781.33597883599	23730.0	16892.0	33028.0	1.797869E7	2992.235202680558	-0.9810946967728473	-824.8933394864592	-0.007082660012289986	-0.01069042606934349	1.587406095419534	1.457248104244683	0.5449932853338261	1.0893176603186003	7.200986139241499	10.09214530535745	0.8884538003440776	0.9668155711550738
ID220995	220995	0	0.971727192401886	16.517222982072195	7.1979776137326565	0.0	0.0	0	1.4703842736600565	1		23522.518156424594	23533.0	18230.0	31323.0	1.6842123E7	2464.8921759035875	-0.9810898172434812	-990.213684584371	0.016777700437636434	0.010008179540072883	1.5255141122279685	1.4385380368348035	3.0775851769364477	1.0604614359621225	6.792217289093137	10.111293912830941	0.8348490664323306	0.9577747989276144
ID235843	235843	0	0.9914475083351135	14.439357829427406	6.628752573826284	0.0	104.0	104	1.4652304398088272	1		23550.743661971832	23456.0	17345.0	32418.0	1.6721028E7	2837.2408097192515	-0.9811408658357977	-863.6704049679171	0.042271237549231636	0.010790608522785418	1.5118347506012513	1.4126309131351145	1.372995404631272	1.0702262965815814	6.744686027447977	13.693919082638	0.4519767417311772	0.8721573448063922
ID247622	247622	0	1.0	15.000153274890458	4.051255629749044	0.0	186.0	186	1.4867564890650475	1		23424.727397260278	23398.0	16106.0	32707.0	1.7100051E7	2954.5463283757445	-0.9810879751999737	-822.5904458483693	0.027305799269318237	0.016467018934694187	1.5736555943313304	1.4000760491052224	0.030275951439658444	1.1239786548288153	6.944317326357641	11.080889325135116	0.7107063367386399	0.9480856586632057
ID228165	228165	0	1.0	16.04382589934392	6.2202638293825965	0.0	51.0	51	1.4831905098260023	1		23609.316872427986	23551.0	16707.0	34516.0	1.7211192E7	2940.1582925827233	-0.980937897254587	-826.4439624587035	0.0031221703848368725	0.008244290560518232	1.6016583956288712	1.389096210367917	0.04175415587627515	1.1530219315799983	6.911045443206031	11.141910287624139	0.6995750273222585	0.9231746031746032
ID251716	251716	0	0.9968405365943909	17.445317810714233	1.774990908025416	0.0	214.0	214	1.4948753561926604	1		23653.523809523816	23538.0	16904.0	32134.0	1.738534E7	2804.012844926728	-0.9811095421083527	-876.2355333906651	-0.010159630453235475	0.014403520035726486	1.6086382744859127	1.4128342810287413	3.0430881437367967	1.1385894977821451	7.020367344989892	10.629482091500549	0.7808102256866902	0.9535183989670755
ID230728	230728	0	0.981417715549469	16.39968909062187	7.640154885048826	0.0	69.0	69	1.503453614307966	1		23562.176706827264	23463.0	17695.0	31538.0	1.7600946E7	2674.5798248529277	-0.9810217546614421	-910.7777694310595	-0.005468098521597493	-4.884261527340315E-4	1.5756328495822929	1.4428445231612583	0.06949873579591845	1.0920323183055765	7.101170489786663	11.064793804894004	0.7288751659759419	0.9378531073446325
ID233288	233288	0	1.0	13.920718766724038	5.2639301415005795	0.0	87.0	87	1.429691743855353	1		23776.870014771033	23434.0	15345.0	43304.0	1.6096941E7	4031.088202030104	-0.9808448306931365	-604.0552886686739	0.025466184544640225	0.012102279661558793	1.449513392999224	1.3621543817139443	-0.6015399951143154	1.0641329738082694	6.421473448260897	12.015287884488632	0.5589541608554247	0.9202997275204358
ID245064	245064	0	0.9883401393890381	15.241985470929542	7.1865771142975525	0.0	168.0	168	1.4958871162788396	1		23402.66307277629	23389.0	17444.0	31279.0	1.7364776E7	2754.7617191404815	-0.9809888590574601	-876.7325488900683	-0.003743133973898723	-0.010615635849753993	1.5735574708747193	1.4317852889033387	0.9093362391662676	1.0990177668887557	7.029873597318927	10.388196289477573	0.8186100756046559	0.954809554551324
ID257357	257357	0	1.0	17.047017323716727	2.156231219816996	0.0	253.0	253	1.4780813299522713	1		23619.625000000022	23542.0	16778.0	31436.0	1.700613E7	2790.6694265091432	-0.9809949625463849	-873.760981165998	0.022894815676928082	0.007470448399849302	1.5946862168711582	1.37298228776688	-0.1792900902054034	1.1614761756794938	6.863514181560874	10.733118018284799	0.7486944088081718	0.9481286933683525
ID241996	241996	0	0.9968437552452087	15.173207700164426	7.130790164203309	0.0	147.0	147	1.4750073273251254	1		23493.10497237568	23460.0	17039.0	31746.0	1.7009008E7	2856.2344592728414	-0.9809962415863491	-849.1890846315572	0.034388642788002674	0.03651547935667396	1.514945006704817	1.4197773415938129	1.183003690766266	1.0670299928890052	6.834995424573779	12.049661133536096	0.5915594887334086	0.9368078175895769
ID225107	225107	0	0.9664345979690552	16.382630526846075	7.558528267111602	0.0	29.0	29	1.5199673295746678	1		23543.757853403167	23514.0	17456.0	31098.0	1.7987431E7	2599.4486970209923	-0.9810964368987237	-940.1400512854461	0.013613554237360949	0.004849972238791809	1.617950042073906	1.4453634543893568	0.2067701818175747	1.1194070509811418	7.258023653215689	10.993982044625245	0.754602425019841	0.9420111042566317
ID239447	239447	0	0.9881228804588318	15.201266046552258	6.9997171695220946	0.0	129.0	129	1.4605764404187718	1		23563.26166902404	23541.0	17953.0	31069.0	1.6659226E7	2714.170515505557	-0.9810044024500033	-896.6981420912874	0.03869853965977007	0.021195399303611768	1.4974376239278862	1.4211245040396383	1.3049976680996884	1.053699109171169	6.701907891967332	11.816940930454301	0.6031123054436527	0.9406270847231487
ID234325	234325	0	1.0	14.97867962030778	5.734350771233754	0.0	94.0	94	1.4831905098260025	1		23668.781121751024	23512.0	15706.0	36388.0	1.7301879E7	3327.1770915600555	-0.9809995274109515	-734.5719949118197	0.020681618326085022	0.013022294144847887	1.5846520903873205	1.397305924700685	0.15018784312761269	1.1340766988637558	6.911045443206033	11.370526968493177	0.671726416017116	0.9429312581063555
ID240986	240986	0	1.0	15.405731123638766	6.910038522300212	0.0	140.0	140	1.5029503662221324	1		23503.91298527444	23451.0	17433.0	31906.0	1.7557423E7	2750.4580114190358	-0.9810584856450216	-885.2080363272083	0.018425757986573022	0.008731737844467099	1.557050052497228	1.4386832203635078	1.019235541900453	1.0822744232075028	7.096417363622148	11.452824030431493	0.6798668066222026	0.9443390259329538
ID232281	232281	0	0.9906206727027893	14.147916611517488	5.1038954750126	0.0	80.0	80	1.4543479410804827	1		23716.63218390804	23515.0	17244.0	37407.0	1.6506776E7	3320.8932901213147	-0.9809704359047952	-736.3006300094374	0.015928010204358283	-0.026223825852872685	1.5299415706708905	1.3683286052858397	-0.5136566984742436	1.1181097616177442	6.644870377993142	12.720505823751582	0.5160450484917877	0.9001931745009657
ID238430	238430	0	0.9868807196617126	15.144826179565502	6.989433288637994	0.0	122.0	122	1.496392739790416	1		23572.337365591407	23510.0	17661.0	31505.0	1.7537819E7	2738.5691257336516	-0.9810285913196958	-890.2070331246862	0.020801159031553728	0.01516415733451592	1.5704353143962957	1.4495735294227954	1.056318324645313	1.0833774779411336	7.034626723483445	10.998753935671996	0.7307417978072865	0.9511568123393321
ID248669	248669	0	1.0	15.210842192408075	3.0545747529631098	0.0	193.0	193	1.5009356865413872	1		23395.71045576409	23322.0	15917.0	33076.0	1.74532E7	3018.0349341421834	-0.9809934548804626	-800.2117055186809	-0.005793183784917079	0.014489630359478358	1.5562752734813043	1.4511565775669713	0.4428242720956705	1.0724378730313007	7.077404858964086	10.80552496134287	0.7617143932995297	0.9563262684649967
ID223580	223580	0	0.9666730165481567	16.443073296677593	7.280532951892577	0.0	18.0	18	1.4892983895174428	1		23573.17486338798	23618.0	18290.0	30778.0	1.7255564E7	2401.6361197026317	-0.9810925220663418	-1018.6318003351465	0.007069112642891694	0.004490410722316437	1.554371154528075	1.4468782818077173	-0.09119297238542927	1.0742929616623016	6.968082957180223	9.970558721419781	0.8808139521060955	0.9644736842105265
ID243036	243036	0	0.9905527234077454	15.367956201511484	6.927219287122559	0.0	154.0	154	1.508978266214783	1		23465.166226912916	23384.0	17992.0	31243.0	1.7786596E7	2707.9706599565457	-0.9810436481310881	-896.8983909895564	0.006332545133735022	0.006138025593879719	1.551636563459198	1.4737585205142871	0.7684776801304944	1.0528431502589273	7.153454877596338	10.995432270106189	0.7435344419065644	0.9567705022250474
ID229730	229730	0	1.0	16.294793799930535	7.409241361878288	0.0	62.0	62	1.5159805231554895	1		23567.830263157903	23550.0	17918.0	31296.0	1.7911551E7	2634.1183746118263	-0.9810806017844995	-927.9224455376315	-0.01841860173823995	0.007369424395010846	1.6358021630389215	1.454189408137194	0.2876372854893748	1.124889339645495	7.219998643899558	10.639339886169697	0.8015259983166797	0.9638324873096444
ID222561	222561	0	0.9420760273933411	16.477400102105197	7.295662043544394	0.0	11.0	11	1.4734679211022805	1		23584.317482517494	23606.0	18330.0	30267.0	1.6862787E7	2346.251697775792	-0.9810574114358195	-1041.199149963913	-0.014882495958824606	0.014328712161661502	1.5207897337054195	1.4354615870688323	-0.4865759946938962	1.059443002449703	6.82073604608023	11.193746712584513	0.6840536364023592	0.9490740740740741
ID250720	250720	0	1.0	17.394747423391863	2.870655193618946	0.0	207.0	207	1.499927331918642	1		23645.608344549135	23572.0	16496.0	33881.0	1.7568687E7	3093.1090224184454	-0.9811066197278001	-793.9475262474531	-0.0014164469938624136	0.015146987822169375	1.5962166959548894	1.4351103619989947	0.6877803848543563	1.112260588608312	7.067898606635051	10.199257071069066	0.8538136588903872	0.9662118258609487
ID262503	262503	0	1.0	16.55756938309578	3.040933717510877	0.0	290.0	290	1.470384273660056	1		23742.70406732121	23720.0	16960.0	31322.0	1.6928548E7	2761.814331643131	-0.9809503890241967	-885.3737238304644	-0.0015949355380356594	0.001761456251896215	1.5871252628449746	1.390415224799734	3.00346378131181	1.1414757509387696	6.792217289093135	10.545859715844431	0.7674630143780239	0.9395134779750166
ID228711	228711	0	1.0	16.020868131034604	6.261262655591618	0.0	55.0	55	1.492342954990545	1		23587.811141304348	23540.0	16406.0	33680.0	1.7360629E7	2968.1859777139075	-0.9809958847124902	-820.438548535262	0.005850583371259143	0.00295285696213792	1.631264964948709	1.375800255533738	0.015142530035042765	1.1856844468428043	6.996601714167311	10.974891142465651	0.7299558167154903	0.9405750798722041
ID259428	259428	0	0.9955712556838989	16.82574347008831	2.499183295840676	0.0	268.0	268	1.4837004601624824	1		23681.214580467695	23649.0	16761.0	31165.0	1.7216243E7	2711.5997338151215	-0.9810200926010426	-902.8013488991629	0.00293301816195216	0.004324150336744986	1.5957188485028946	1.3864745221542216	-0.10373490669390438	1.1509182628351233	6.9157985693705495	11.157835038477074	0.698059315032324	0.9423575129533678
ID260964	260964	0	1.0	16.056950133407994	2.707309922618671	0.0	279.0	279	1.4647140590210512	1		23858.54738330977	23609.0	16092.0	39190.0	1.6867993E7	3618.8350392504603	-0.9810879234915828	-684.0280654157956	0.03276410126436766	0.01906475758094437	1.5364709679589228	1.358626239214325	-0.8253183808429518	1.130900407787975	6.739932901283458	12.219315048782752	0.5672463530655135	0.9267973856209148
ID226671	226671	0	0.9918904304504395	16.219905081400924	7.471433325674046	0.0	40.0	40	1.5239437061000318	1		23599.871093749996	23575.0	17457.0	30572.0	1.8124701E7	2588.608996636692	-0.9810164294639774	-942.2617258383967	0.014199841641470517	0.005430572615013289	1.6056354309417558	1.4734393302474273	0.2693498310854397	1.0897194054621369	7.296048662531816	10.452590464374326	0.8391695487848838	0.9546019900497513
ID246639	246639	0	1.0	14.035789577501554	5.342725756803145	0.0	179.0	179	1.4892983895174425	1		23400.647138964607	23372.0	17476.0	32606.0	1.7176075E7	2764.6529934317964	-0.9810587929510386	-876.8082314125809	0.019297408194528878	0.002738044955216615	1.6055707088071187	1.386453459710139	0.1799090995747802	1.1580415466255822	6.96808295718022	11.598547779465754	0.6509025076643685	0.9433719433719431
ID255346	255346	0	0.9968196153640747	17.402362252958298	1.6784526289889208	0.0	239.0	239	1.4569463850695605	1		23628.907407407405	23572.0	16892.0	31976.0	1.6587493E7	2797.7907768580585	-0.9811190785332508	-877.7219051224669	0.01302726625121974	-0.005494743858598152	1.5895549325331164	1.3561101554367514	-0.25517875140004775	1.1721429311331877	6.668636008815722	11.436969458349566	0.6406560835391792	0.9285241561879554
ID257906	257906	0	0.9968324303627014	16.809443473653662	2.413245369514183	0.0	257.0	257	1.4662626558155458	1		23660.689265536737	23627.0	16848.0	31017.0	1.6751768E7	2741.0035545492283	-0.9809701801588185	-889.9567839647418	0.013461686910192118	-0.005547715229951683	1.5783340056254234	1.3801078308780952	-0.11295556506656389	1.1436309325346024	6.75419227977701	11.11008135689702	0.6876204839556896	0.9536912751677851
ID253303	253303	0	1.0	17.735644016588022	1.4001278310901277	0.0	225.0	225	1.460576440418772	1		23681.258156028365	23609.0	16727.0	32523.0	1.6695287E7	2952.4904493859653	-0.9812446280014564	-839.2626115273615	-0.0045090672084470975	-0.004439259540682343	1.5983466772700932	1.3563281223031904	0.036001708628661595	1.1784365825549126	6.701907891967334	10.173145177181778	0.8137628029915257	0.9684065934065935
ID244086	244086	0	0.9930237531661987	15.378755241855872	7.103629983693657	0.0	161.0	161	1.5009356865413872	1		23417.346720214227	23395.0	17598.0	31178.0	1.7492758E7	2753.479142893189	-0.9809850574189745	-877.5124049532873	0.025793577662439334	0.01752409791187461	1.5619404919034423	1.4433269536091151	0.8868044406688937	1.0821806438227513	7.077404858964086	10.751501802121414	0.7693884099398937	0.962508080155139
ID237434	237434	0	1.0	13.762287721916264	7.129111233676487	0.0	115.0	115	1.477569440298841	1		23496.884882108196	23416.0	16722.0	31825.0	1.6941254E7	2914.01339065148	-0.9811312929181775	-838.5591975982815	-0.0018581933992520166	0.010022289175346547	1.551618132328754	1.4274344001206318	1.3463043815689955	1.0869978558717845	6.858761055396357	10.906988050006955	0.7245124664396475	0.9449901768172889
ID256376	256376	0	1.0	17.25063191753504	1.8556230435262626	0.0	246.0	246	1.471412874187153	1		23652.01810584958	23563.0	17066.0	31933.0	1.6982149E7	2771.7031848665656	-0.9810314230038054	-882.6725974248026	0.014720333840374052	0.008049283860817408	1.5617645376438372	1.3764017059790639	-0.21581736941989577	1.1346720444035783	6.801723541422165	10.42799735858246	0.7860080879978123	0.9578313253012045
ID235391	235391	0	1.0	14.931815471665997	5.981596027261424	0.0	101.0	101	1.4948753561926609	1		23582.190540540494	23533.0	16191.0	32754.0	1.7450821E7	3035.469101018691	-0.9810421195501448	-804.0558140845303	0.015201620350004646	0.005985861597259407	1.5710228674452515	1.451548855805545	0.7854409112139771	1.082307950684446	7.020367344989896	10.468619813802396	0.8049906677249863	0.9455825864276567
ID254332	254332	0	1.0	17.638607046842544	1.261231785654458	0.0	232.0	232	1.4349732237685142	1		23688.512518409414	23619.0	16833.0	31824.0	1.60845E7	2896.714644901635	-0.9812806556994393	-857.3628803270441	0.022332039456783533	-0.0011214707503818333	1.5835040123678936	1.3314540111500757	2.974341529235259	1.1893043237746557	6.469004709906057	10.522616215057486	0.7341754692843351	0.9530812324929971
ID252291	252291	0	1.0	17.585905413635423	1.687543549303835	0.0	218.0	218	1.4770573732447179	1		23696.040277777785	23614.0	16831.0	32689.0	1.7061149E7	2903.070971425749	-0.9811084321156059	-847.807251630795	0.004352480784725178	0.015349220447366812	1.5704308664849496	1.3914384430060902	-0.18471530149397225	1.1286384060887096	6.854007929231839	10.838231279867498	0.7332256309533819	0.9493087557603688
ID231303	231303	0	1.0	15.791590888358376	5.878977836485866	0.0	73.0	73	1.4826803840981617	1		23690.111416781332	23653.0	16927.0	32531.0	1.7222711E7	2775.21145546703	-0.9811386201318185	-888.0919399453767	0.014058539273334673	0.01040362379110638	1.5738575896528417	1.4247200731936174	0.05129682172895178	1.1046784693114637	6.906292317041514	10.232502492900458	0.8288789340952678	0.9502943100065399
ID249732	249732	0	1.0	14.143763927733032	2.2563722276251115	0.0	200.0	200	1.4734679211022803	1		23414.899721448477	23327.0	16449.0	32338.0	1.6811898E7	2925.8040711458348	-0.9811093729499071	-831.2814870028599	0.010709033297924131	-0.007781936002743603	1.613988170630202	1.3661431209822419	0.08198872679619475	1.1814195349238097	6.820736046080229	10.871562826903835	0.7251989176414982	0.9300064808813995
ID227210	227210	0	0.9751386046409607	16.57409009658705	7.699303681501424	0.0	44.0	44	1.4958871162788392	1		23574.436314363156	23525.0	17480.0	30904.0	1.7397934E7	2622.6246047638188	-0.9810172594573966	-929.0795862773159	0.01332765465709077	0.0018156358305219725	1.5699680427460754	1.41662126987955	-0.014110987358728256	1.1082482496394848	7.029873597318923	11.70475738313615	0.644811164002232	0.9366687777074094
ID240010	240010	0	0.9912993311882019	15.264721712286217	6.980294720747518	0.0	133.0	133	1.4857385112058372	1		23532.063186813182	23496.0	17316.0	31419.0	1.7131342E7	2827.358075639942	-0.9809813159044394	-858.5971816060413	0.020166213806374924	0.020870854318255923	1.5309590473277699	1.4317360501392526	1.1088056650943785	1.0693025765320827	6.934811074028609	11.157129896078098	0.7000668599836671	0.9431157078215903
ID245640	245640	0	0.9885022044181824	15.244194345289896	7.262755314466289	0.0	172.0	172	1.4908214494581773	1		23414.088676671214	23378.0	17132.0	31824.0	1.7162527E7	2793.574655683968	-0.9810271313150292	-866.7522746221533	-0.006187257155651356	-0.00509973708819895	1.5866635283032948	1.4291657554179444	0.8676663464516844	1.1102025935678062	6.98234233567377	10.18057097896544	0.8465775152873807	0.9595035924232529
ID221581	221581	0	0.9787235260009766	16.407952009974082	7.208203425377792	0.0	4.0	4	1.4938629108640613	1		23588.56410256408	23603.0	18394.0	30659.0	1.7479126E7	2359.14209733376	-0.9809931760668801	-1032.1286537262247	0.01107444163661154	0.004266371555427584	1.558592954605024	1.4443479111477024	-0.13071276742052323	1.0790980085722839	7.010861092660865	10.011738451127565	0.8789460839210381	0.9710335747202109
ID224146	224146	0	0.9772873520851135	16.40206033121691	7.778319506732267	0.0	22.0	22	1.4892983895174428	1		23554.98087431693	23516.0	17226.0	31285.0	1.7242246E7	2661.1338248122424	-0.9810609686613616	-917.0315370540819	0.016807004318144803	-0.026990507680227146	1.592729933960421	1.4274684418781196	-0.05013284019824605	1.1157724312734136	6.968082957180223	11.268564829459853	0.689582070837242	0.9290240811153361
ID236439	236439	0	1.0	13.753315065062766	7.136657564381394	0.0	108.0	108	1.4657466386762799	1		23482.90126939349	23406.0	16753.0	31926.0	1.6649377E7	2921.7059729716793	-0.9810873219289684	-833.8729248903261	0.016464053297977763	0.020219216757317436	1.5252113963562566	1.4291583361534734	1.5363005091634807	1.0672095300939897	6.749439153612492	10.566498056554149	0.7596532418518025	0.939153439153439
ID251286	251286	0	1.0	17.489561016191374	2.1942826920078216	0.0	211.0	211	1.488790356622047	1		23613.234332425047	23516.0	16478.0	32948.0	1.7332114E7	2955.369099206407	-0.9810450183674859	-827.0643731207962	0.004629695255792003	0.01753826076194385	1.5859731048084065	1.413432496425528	0.1727741269708463	1.1220720542503597	6.9633298310157015	10.423392156259034	0.805394530643022	0.963815789473684
ID233877	233877	0	1.0	15.016500367971265	5.6817085115750245	0.0	91.0	91	1.5209623983094498	1		23639.66623207304	23511.0	15762.0	36696.0	1.8131624E7	3226.9199297629075	-0.9809866836595665	-755.9418426969086	0.0053427191857254065	1.4991530142852364E-4	1.6122988083505443	1.4429039852053158	0.17021028379218509	1.1173985413319962	7.267529905544716	10.972231035743969	0.7585894598605478	0.9473358116480791
ID242581	242581	0	0.9821056723594666	15.29769740469419	6.943811953968927	0.0	151.0	151	1.4719269049012398	1		23467.456703910626	23404.0	17366.0	31448.0	1.6802699E7	2765.2969667301086	-0.9810929993716578	-880.7279558994258	0.020609913887843397	0.021303897856967218	1.5327783156807882	1.425773136583559	1.128882481706091	1.0750506348812512	6.80647666758668	11.037730418430094	0.7020574600555779	0.9396325459317582
ID263058	263058	0	1.0	16.68291991630603	2.7215813753618807	0.0	294.0	294	1.4460015425129848	1		23799.67394468703	23723.0	16980.0	31615.0	1.6350376E7	2793.458610259974	-0.9810632967979297	-882.7778301365219	-0.001633576508284882	0.0019818748025677083	1.570053982431947	1.339374426671394	-0.15351765228318848	1.1722293267416166	6.568820359360887	11.300328165096913	0.6464205252351396	0.9306397306397308
ID261524	261524	0	1.0	16.045354621693765	2.7614387804873077	0.0	283.0	283	1.4517448462050135	1		23864.771879483473	23604.0	16169.0	39456.0	1.6633746E7	3647.0485742270157	-0.980973876940407	-674.7655106962244	0.012430920645566022	0.0074100159046816775	1.4797144335803358	1.4197377421890287	-0.6401889350870547	1.0422449087666232	6.6211047471705635	11.155419364822889	0.6686033063689479	0.9274300932090548
ID232859	232859	0	1.0	14.014806126486576	5.375930601652491	0.0	84.0	84	1.4585032293802416	1		23724.025423728803	23410.0	15125.0	42813.0	1.679661E7	3933.326720638712	-0.9808364870908491	-617.418791858951	0.020262340315461137	0.0019368195386000378	1.5232781816794032	1.3882746394977283	-0.487824237995763	1.0972455581487237	6.68289538730927	12.409279375415291	0.5453576412159248	0.909443725743855
ID248219	248219	0	1.0	15.169628839671667	3.7906405401632552	0.0	190.0	190	1.4816596057437024	1		23382.451169188444	23334.0	15971.0	33061.0	1.6999042E7	3027.8173538701744	-0.9811053821024391	-801.9880596961809	0.01575268162538398	-0.010869071109075668	1.5744143315091588	1.4227811486805104	0.2510425375685108	1.106575198138711	6.896786064712481	10.139804755596014	0.8429414953907574	0.960927152317881
ID241562	241562	0	0.993604838848114	15.25367442749767	7.042794633786116	0.0	144.0	144	1.4989182989541787	1		23491.08625336927	23442.0	16794.0	31768.0	1.7430386E7	2840.752302537512	-0.9809611925729562	-852.1416905795422	0.004122884789898676	0.008196032090069987	1.5853394617455607	1.4292613823490952	0.8934537002176416	1.1092019145860779	7.058392354306023	10.968552002530808	0.737253872837837	0.9574468085106386
ID225688	225688	0	0.9689117074012756	16.39551992653991	7.617568339295454	0.0	33.0	33	1.4887903566220477	1		23577.331514324676	23561.0	17466.0	31200.0	1.7282184E7	2644.0466746152083	-0.9809280309607331	-917.2698955988985	-0.0018530796863331493	-0.006881578246246303	1.5835001409652818	1.403062340817408	0.11694837352860812	1.1286028388751086	6.963329831015708	11.740943188446105	0.6347765251652123	0.9355044699872288
ID258463	258463	0	0.9959471821784973	16.72824227267336	2.4311001581449636	0.0	261.0	261	1.4719269049012402	1		23684.36974789917	23664.0	16901.0	30946.0	1.691064E7	2735.120866070602	-0.9810530194860939	-896.7425466412549	0.005199476903176066	0.005873171067492325	1.5507689103785973	1.3961030212363867	0.10969993435928165	1.1107840086222567	6.806476667586685	10.58508183898395	0.7633852843325648	0.961719274680994
ID247197	247197	0	1.0	15.196256932535375	4.094396208122012	0.0	183.0	183	1.4958871162788399	1		23434.8995929444	23385.0	16020.0	32837.0	1.7271521E7	2893.563532486398	-0.9811112323098178	-841.3461134394303	0.011153166019927788	-0.004474024277781007	1.6083145744353229	1.406358654713097	0.032454812135033755	1.1436020029779854	7.029873597318929	10.629475296348982	0.7818685174561252	0.9654046997389036
ID259997	259997	0	1.0	16.167702088224765	2.515810609694336	0.0	272.0	272	1.4517448462050135	1		23812.587982832643	23559.0	16321.0	39191.0	1.6644999E7	3590.3912317128916	-0.9809627881547962	-683.5086406434391	0.00986828574727085	-0.0014825556061875975	1.4952161922254859	1.3927826422413057	-0.6332132494149941	1.0735459696850769	6.621104747170564	12.276710270735949	0.552047324328448	0.9225165562913908
ID224675	224675	0	1.0	16.399285342245772	7.790857621046719	0.0	26.0	26	1.506469572432962	1		23558.81466666665	23489.0	16981.0	31478.0	1.7669111E7	2692.36396424025	-0.9810852656674001	-907.728914965631	0.0223515014828034	0.02176740194862876	1.6066669479016098	1.3883687952359394	0.034769292805148844	1.157233548762217	7.129689246773758	11.369957302220179	0.6930471751050495	0.9621552277100707
ID239009	239009	0	0.9946461915969849	15.308417523617887	6.9064935480142395	0.0	126.0	126	1.4928497788988537	1		23559.6149659864	23512.0	17477.0	31494.0	1.7316317E7	2782.3375324468384	-0.9810705896678862	-877.71099985279	0.008780481963941237	-0.0015876702356801722	1.5636385278564855	1.4421742921689	0.9009857253496113	1.084222993258959	7.001354840331829	10.481723100125755	0.8008046528529814	0.9436258808456113
ID223136	223136	0	0.9640660285949707	16.4298018722013	7.196080586576061	0.0	15.0	15	1.4678096187805116	1		23580.412676056345	23595.0	18240.0	30786.0	1.6742093E7	2459.596280265998	-0.9811380394160885	-997.3804481233661	0.012185398366427775	0.015235649874421641	1.5605626233332108	1.3885132746768427	-0.2027411682337555	1.1239090412703545	6.768451658270559	10.441255856566226	0.7801780356079921	0.955063715627096
ID229286	229286	0	0.9851374626159668	16.372400839638285	7.221777290703375	0.0	59.0	59	1.485229260630053	1		23548.02194787381	23488.0	18040.0	31183.0	1.7166508E7	2742.0110054325514	-0.9811139736513513	-892.2655061434589	-0.004372489825697912	0.0029546802619302916	1.5631509207005883	1.4029108933250416	0.3885375452047734	1.1142196757741052	6.9300579478640945	10.897989857819063	0.7332531398690676	0.9573210768220618
ID256933	256933	0	0.991594135761261	17.200219996935218	1.8238878381051602	0.0	250.0	250	1.4641974961204793	1		23652.115330520373	23579.0	16808.0	31553.0	1.6816654E7	2787.701519916528	-0.9810348915834244	-877.7742488741615	0.006163871846750586	0.012422196697135325	1.5942620313500118	1.352538876298877	2.8514721689185683	1.1787180829231263	6.735179775118946	10.620631632386251	0.7503404587661178	0.9580797836375929
ID230308	230308	0	0.9700960516929626	16.317135619538792	7.708169047698989	0.0	66.0	66	1.5104814825259878	1		23559.545695364228	23507.0	17416.0	31444.0	1.7787457E7	2595.7606953961063	-0.9810264370536288	-938.5643923522534	0.0031760991615773005	-3.4519273087219493E-4	1.6001711839324442	1.431542997260334	3.097872033421561	1.1177947061281626	7.167714256089887	10.826343198241139	0.7684700872464696	0.9562460367786938
ID227755	227755	0	0.9922111630439758	16.136763612619387	6.4195071176695695	0.0	48.0	48	1.4867564890650475	1		23637.135616438376	23549.0	17122.0	36500.0	1.7255109E7	2860.6278996421756	-0.981082463449243	-857.0465356878912	0.0010664920624616362	-0.002160150848500667	1.6814602113358155	1.3149056820792204	2.7841580528346315	1.2787686860375973	6.944317326357644	10.588114726617134	0.7783987776300999	0.9592908732764281
ID244654	244654	0	0.9890648126602173	15.288964356297877	7.163035406024296	0.0	165.0	165	1.5094795046495393	1		23386.980132450346	23360.0	17390.0	31453.0	1.765717E7	2758.2697005521536	-0.9810024853441494	-875.6705278710547	-0.001648048187319831	0.005089335968873161	1.585108704613851	1.4546028965931355	0.8728568818297339	1.089719199876734	7.158208003760858	9.946888879897864	0.9091585878249479	0.9697359948486802
ID243642	243642	0	0.992533266544342	15.773811053913468	7.092730598589234	0.0	158.0	158	1.496392739790416	1		23493.874663072787	23447.0	17266.0	33057.0	1.7432455E7	2828.9404928709064	-0.9810343092716802	-859.1645767466667	0.004878265862391872	0.027765441662135168	1.5773852950551759	1.4195879106504072	1.0815318331115482	1.111157176826387	7.034626723483443	10.965579211133734	0.7351699867610987	0.9426751592356688
ID231865	231865	0	0.9919448494911194	14.418811922001577	4.8682268879359984	0.0	77.0	77	1.4621294195288264	1		23650.18555240792	23589.0	17915.0	32827.0	1.6697031E7	2723.660736075213	-0.9810527593255037	-899.2033782988518	0.01728647018202191	-0.002257634662889726	1.611703238324013	1.3185687318773835	-0.5714677151572543	1.2223126480705055	6.716167270460881	11.810420374518962	0.6050630832195242	0.9382470119521914
ID240569	240569	0	0.9904289841651917	15.235737620373715	7.105542044855605	0.0	137.0	137	1.4755201058309078	1		23505.663888888896	23479.0	17110.0	31481.0	1.6924078E7	2878.756573319444	-0.9809872588816566	-842.5898181860449	0.012989321985272103	0.019385169798678267	1.5299252378367445	1.4072146077830283	1.1407849796762357	1.0872010774867087	6.8397485507382925	11.766995017222749	0.620753048434693	0.9498349834983494
ID249273	249273	0	1.0	14.779848871365422	2.0671713058600663	0.0	197.0	197	1.4877737703945164	1		23445.54445964434	23354.0	16283.0	32643.0	1.7138693E7	2898.151015971527	-0.9810534209241758	-837.7822525242163	-0.001896135592366918	-0.008652627901278472	1.5834991532162366	1.4164420842690697	-0.020672249623774824	1.1179413339962812	6.9538235786866744	10.340036586258533	0.817314834243283	0.9612352168199737
ID254905	254905	0	0.99577796459198	17.580903021967444	1.3286904666719648	0.0	236.0	236	1.4460015425129848	1		23646.202898550713	23593.0	16757.0	32008.0	1.631588E7	2855.59971907468	-0.9812747507399668	-867.8748306109762	-0.010643834444793006	-0.0025885354128921075	1.5966244098588325	1.3394923996283725	3.023228863289446	1.1919622763830526	6.568820359360888	9.884905337090022	0.8447967217571254	0.9637377963737798
ID259000	259000	0	0.9957535266876221	16.82097112173537	2.5081173058218944	0.0	265.0	265	1.4585032293802418	1		23702.33808844508	23674.0	16885.0	30899.0	1.6615339E7	2745.3772592364985	-0.9810868230039365	-895.6990387724147	0.021107189750306867	0.005281010308950218	1.5820947944763217	1.3468238081581863	-0.17975012522194006	1.1746857940088498	6.682895387309271	11.450240741391076	0.6405385778440612	0.9354624085163008
ID253887	253887	0	0.9960481524467468	17.665506358043515	1.2311480355712867	0.0	229.0	229	1.440235336122901	1		23694.81049562684	23648.0	16778.0	32431.0	1.625464E7	2908.468158121966	-0.9812237626294933	-851.4877649456924	0.001088378075722053	0.008559828553021129	1.591956754241718	1.3121563152805464	-0.1128363318304123	1.213237124039866	6.5165359715512166	9.724508702598625	0.8659470206100347	0.9785867237687367
ID250302	250302	0	1.0	17.096987968231247	3.6892202285392033	0.0	204.0	204	1.5174768030293333	1		23599.21419185282	23500.0	16290.0	34090.0	1.7959002E7	3155.2560047288193	-0.9810844312273564	-775.8538420964219	0.012202947501782357	0.012190095194235012	1.6182758338626229	1.451139805071109	0.3800672522706772	1.1151756903142243	7.234258022393112	10.983955655536896	0.7535053093673773	0.9366153846153847
ID255933	255933	0	0.9947527647018433	17.319366156710096	1.7067291564427438	0.0	243.0	243	1.4683249109216372	1		23606.297902097896	23544.0	16854.0	31815.0	1.6878503E7	2762.8473340961505	-0.9811387102699345	-888.9145517308308	0.01981634428937115	0.01689676154813136	1.59888923486379	1.3449170383578999	2.8807672466850334	1.1888385597493671	6.7732047844350705	10.428060713016125	0.7827029460789502	0.9628378378378379
ID262077	262077	0	1.0	15.958992027178706	3.1459182554110865	0.0	287.0	287	1.4475701579181801	1		23883.378612716777	23631.0	15948.0	42037.0	1.6527298E7	3996.8882322326895	-0.9809691906702157	-616.0300033396827	0.01654094325526201	-0.001540004733799928	1.4942312392036627	1.422297305065466	0.18848966741231854	1.0505758774076324	6.583079737854438	10.498667304579746	0.7505344521280656	0.945392491467577
ID222140	222140	0	0.9660488367080688	16.40741205103204	7.294223820204516	0.0	8.0	8	1.4857385112058372	1		23554.663448275875	23616.0	18222.0	30542.0	1.7077131E7	2362.9694546232645	-0.9810486893135181	-1032.0484876698576	0.004712937182702109	0.014400564271573636	1.544865090012624	1.429697265164793	0.043328586484547	1.0805539939495905	6.93481107402861	10.713511097131596	0.7592430942723145	0.9630363036303627
ID260546	260546	0	1.0	15.974836075844186	2.5969247198636705	0.0	276.0	276	1.444431223632541	1		23836.127351664258	23614.0	16197.0	38827.0	1.6470764E7	3538.531065654027	-0.9809892881136165	-695.1980818358213	0.029764077458789312	0.0111895055010975	1.5001290341849784	1.3715384200960528	2.370699072836896	1.0937564797345745	6.554560980867345	12.070516915455654	0.5653296118838644	0.9211756847027389
ID246209	246209	0	1.0	14.643845367317367	6.699040368655039	0.0	176.0	176	1.4636807509142957	1		23426.1002824859	23284.0	16437.0	32458.0	1.6585679E7	3011.8672418809588	-0.9809638433256136	-801.618808482853	0.014895573232959813	-0.00452467776577826	1.4952382471750798	1.438932266649136	1.41219495249279	1.0391303898251336	6.730426648954431	11.82472889750569	0.6048811829277307	0.9106109324758842
ID234944	234944	0	1.0	15.011196392035284	5.682020428598058	0.0	98.0	98	1.5229505852998027	1		23645.536458333347	23515.0	15473.0	36932.0	1.8159772E7	3239.738314753583	-0.9810406997196852	-755.3251664180688	-0.0039634555243588795	-3.0946216506208004E-4	1.582277489692136	1.4587968602353907	0.21442126120558289	1.0846455272989968	7.286542410202783	12.390698644037487	0.5964029347981514	0.9387630128597676
ID238016	238016	0	0.9952725768089294	15.068583821461589	7.0336032037752485	0.0	119.0	119	1.4928497788988542	1		23555.13821138212	23466.0	17736.0	31319.0	1.7383692E7	2765.9505445803557	-0.9810230920827512	-880.4912042297256	-0.0024298934826165654	0.005661480167388341	1.5815352281149888	1.4244698719559836	1.2673670354337592	1.1102623223215904	7.001354840331832	10.464169085702665	0.8034936627783776	0.9577373211963587
ID263623	263623	0	1.0	17.12280814981359	2.0040924050611535	0.0	298.0	298	1.4831905098260023	1		23778.54745529573	23661.0	16874.0	33336.0	1.7287004E7	3057.037572866655	-0.981076543996891	-806.5234116163293	0.003178734280047095	0.003408585360075345	1.5604028503104619	1.4234028693031555	0.12006594412743819	1.0962482119165435	6.91104544320603	10.188197675451754	0.8366790357590921	0.9591029023746698
ID252873	252873	0	1.0	17.602987410138255	1.4958472339957454	0.0	222.0	222	1.4852292606300528	1		23672.293956043948	23598.0	16710.0	32332.0	1.723343E7	2885.161548282576	-0.9811737934354113	-855.2307855218817	0.01607703385913262	0.011448039813906088	1.5939539735773132	1.4014582325512095	3.0692223400187357	1.1373538907939376	6.930057947864092	10.191844184712263	0.8383805208483537	0.9687707641196013
ID237000	237000	0	1.0	13.694683650387839	7.189045098345103	0.0	112.0	112	1.491328790445965	1		23482.25885558584	23420.0	16613.0	32099.0	1.7235978E7	2903.5436694034647	-0.9810616664285217	-837.9074454277667	0.020486719032295354	0.012153329932416324	1.5953684537733355	1.4328105729094964	1.0301174380626767	1.113453853522134	6.987095461838284	10.77784823754995	0.7558618269621599	0.9417040358744393
ID235981	235981	0	1.0	13.995061158467317	7.2487743307076045	0.0	105.0	105	1.5029503662221326	1		23449.65369127515	23418.0	16202.0	32176.0	1.7469992E7	2748.077286464519	-0.9810845899744581	-885.1730457668824	0.0013492719960020872	-0.005174600141422401	1.67592654962905	1.3890136852616375	1.4762239039215004	1.2065587023452322	7.096417363622151	10.121728691762687	0.8704415823002694	0.9675955930006483
ID221138	221138	0	0.956952691078186	16.427231411777193	7.235585732727975	0.0	1.0	1	1.4719269049012398	1		23585.501400560224	23627.0	18351.0	30611.0	1.6840048E7	2396.4381260829364	-0.9811146954082852	-1022.5973797441238	0.0076989642613162984	0.006327663429665955	1.547231641073051	1.4233477160891062	0.11271009042919222	1.0870370068983124	6.806476667586683	9.907904119519735	0.8713018451643052	0.9610738255033555
ID228304	228304	0	1.0	16.061560899710443	6.256992875279481	0.0	52.0	52	1.5009356865413868	1		23598.834899328875	23556.0	16891.0	34333.0	1.7581132E7	2892.7175652353712	-0.9810081485592147	-842.7908950833142	-0.002173253529064573	-0.009528932449635067	1.612990172370792	1.4182604382579909	-0.025632298480708353	1.137301816267245	7.077404858964081	11.540831097122728	0.6677435993302324	0.9294631710362045
ID230871	230871	0	0.9936988949775696	16.250341216256018	6.932163307102463	0.0	70.0	70	1.4989182989541787	1		23558.441453566615	23508.0	17445.0	31154.0	1.7503922E7	2746.5616071734057	-0.9809674161339487	-884.1868186578113	0.016018611648963125	-0.006300522372782403	1.605202782807457	1.4138284422987006	0.2206276440999215	1.135358955007021	7.058392354306023	10.730702760597197	0.7702989920301471	0.9531450577663677
ID245205	245205	0	0.9946770668029785	15.268291778017478	7.14755694417732	0.0	169.0	169	1.5144827649866008	1		23387.07397622193	23310.0	17255.0	31128.0	1.7704015E7	2770.8206899955803	-0.9810393416602812	-873.434765838086	2.8623471299910513E-4	-0.014050817602581157	1.6047537857961123	1.446031723892447	1.1315326403575765	1.1097638864218105	7.205739265406014	10.6788529773512	0.7940341714067537	0.9576753000631715
ID257493	257493	0	0.9915040731430054	16.896481236485624	2.313052366682247	0.0	254.0	254	1.4760327061958003	1		23636.836565096968	23636.0	16788.0	31282.0	1.7065796E7	2748.41906813429	-0.9810961843626538	-892.6855576742747	0.011944344901271855	0.0021641608267699325	1.6037142589601183	1.3635945016458255	-0.08584094667658752	1.1760932278800436	6.8445016769028095	11.118619714080209	0.6957447618751508	0.9430255402750493
ID226260	226260	0	0.9883455634117126	16.285222776292425	7.490504036431153	0.0	37.0	37	1.517975235232963	1		23575.3902759527	23532.0	17385.0	30631.0	1.7940872E7	2610.2582300890135	-0.9810738716045712	-936.3653629679408	0.00449881095503895	0.009056832990781362	1.5945235664576514	1.4600355984134497	0.08698086265115536	1.0921128006675613	7.239011148557624	10.45796499917756	0.8317537000551232	0.954858934169279
ID233435	233435	0	1.0	14.37893447086687	5.507620995539188	0.0	88.0	88	1.302900237299246	1		23886.153297682715	23579.0	16902.0	34386.0	1.3400132E7	2926.613563128282	-0.9807323394418009	-830.868586667082	0.011385442999848734	-0.02684349867066944	1.3989532415328914	1.2392444076902904	-0.6863391466239206	1.1288759770481975	5.3330075565867725	12.22457200610845	0.44845073182967443	0.8237885462555066
ID251864	251864	0	0.996845543384552	17.5046339010744	1.743229943275397	0.0	215.0	215	1.4963927397904153	1		23673.11201079624	23624.0	16939.0	32799.0	1.7541776E7	2839.6713650986003	-0.9810681628000747	-864.0197857361561	0.0018090042556364986	-0.003588075528920872	1.6065426670112353	1.3985811269870403	-0.03502402410484087	1.1486946563280216	7.034626723483439	10.008840944658253	0.8824362616464502	0.9717662508207482
ID247775	247775	0	1.0	14.999063267912296	4.021758706217804	0.0	187.0	187	1.4867564890650475	1		23399.8098495212	23353.0	15829.0	32853.0	1.7105261E7	2973.907608483034	-0.981026131081711	-813.6535650132671	0.007638824580234495	-9.936964669432628E-4	1.5805921165257872	1.4079764180271122	0.12145818875259629	1.1225984301218255	6.944317326357642	11.124975080075384	0.7050847610833212	0.935339308578745
ID225246	225246	0	0.9763368964195251	16.431297993760413	7.719437253532979	0.0	30.0	30	1.4903139357585489	1		23565.942386831295	23521.0	17154.0	30775.0	1.7179572E7	2605.79159092923	-0.9810428600618533	-936.0311340981078	0.004875972789001274	-0.008229028493621757	1.580203587666437	1.428104487563855	3.053138166727395	1.1065041818908095	6.977589209509252	10.85436483021326	0.7442287315257792	0.945267224726336
ID239591	239591	0	0.9946690797805786	15.22841704405251	7.0880142611388814	0.0	130.0	130	1.4842102352883855	1		23545.5397260274	23458.0	17390.0	31247.0	1.7188244E7	2772.1297075901107	-0.9810365832488083	-878.8074136183017	0.011515587071153372	0.006441969515875051	1.5486948145051653	1.4295128889509288	1.2929102410905542	1.0833724036176409	6.92055169553506	11.105880400334486	0.7050900671787592	0.9442282749675743
ID250855	250855	0	1.0	17.492048996401167	2.6291436189237176	0.0	208.0	208	1.487265216706647	1		23692.728512960435	23657.0	16221.0	34120.0	1.736677E7	3116.9427988281686	-0.9810867550725123	-788.6015154359579	0.02076994540723864	0.024375996351420254	1.5469557232459996	1.4149825384079513	0.48414845423802827	1.0932684194015116	6.949070452522154	11.057947873640208	0.7141468123531289	0.9624753127057275
ID232422	232422	0	1.0	14.03305127195492	5.300624717880927	0.0	81.0	81	1.4249216746937927	1		23768.306213017764	23462.0	15766.0	40923.0	1.6067375E7	3717.8035569831954	-0.9808053439498869	-653.3475698973466	0.02413577678358461	-0.009440545143548518	1.4721279362713626	1.3568772610007993	-0.6970890218466964	1.0849381728053702	6.378695312780257	13.071684503227555	0.4691142306454729	0.9012760241773005
ID242149	242149	0	0.9956864714622498	15.25250019282805	7.01882458634757	0.0	148.0	148	1.502446949572196	1		23489.134228187937	23432.0	17358.0	31350.0	1.7499405E7	2780.540436024473	-0.981079502931358	-876.0712952328884	0.002575356744790485	0.016806466771646638	1.5698642375073497	1.4390843113479248	1.1800255470827745	1.0908771815022633	7.09166423745763	11.5129113301695	0.6723380800343204	0.9365976145637159
ID234473	234473	0	1.0	14.981851835276883	5.711891683313294	0.0	95.0	95	1.5189716089767633	1		23622.48302872061	23494.0	15634.0	36321.0	1.8094822E7	3249.3478736950833	-0.9810401604455411	-752.335336208526	0.0021783899697482697	0.0056419031909487405	1.5887808492336783	1.4533024756043753	0.49430528127422013	1.0932210437286722	7.248517400886655	10.714905396204601	0.793382045419068	0.9591194968553458
ID261097	261097	0	1.0	16.075483013595747	2.713680589936604	0.0	280.0	280	1.454347941080483	1		23865.6628242075	23668.0	15900.0	38976.0	1.656277E7	3660.5339025618932	-0.9810123816873552	-673.694588038642	-0.012666561162990144	-0.011426921391463134	1.4911519982725712	1.376664926745412	2.537305032465983	1.0831626267967902	6.6448703779931435	12.374116636325768	0.5453407699674228	0.9295212765957442
ID262638	262638	0	1.0	16.506003820546585	2.94875575690603	0.0	291.0	291	1.4501807464373142	1		23734.037518037527	23641.0	16924.0	31405.0	1.6447688E7	2791.4030908045825	-0.9810621599439353	-880.9375981932416	-0.006341598023921777	0.003769580125963733	1.58355507197795	1.3495932609006454	-0.15922167214683874	1.1733572757477844	6.606845368677018	9.755970063084876	0.8722944081836367	0.9686411149825783
ID222703	222703	0	0.9504433870315552	16.46446605562463	7.322525101711971	0.0	12.0	12	1.4791045777937282	1		23581.291839557405	23654.0	18282.0	30167.0	1.7049274E7	2309.10494088253	-0.9811608184419905	-1063.7316552813843	0.018344708834128542	0.0034906025182358407	1.5318838818809264	1.4345753613191219	2.673253602620485	1.0678308879307166	6.873020433889904	11.11092447694871	0.6996117709646749	0.9469548133595285
ID223727	223727	0	0.956995964050293	16.596735669463733	7.5515709250674306	0.0	19.0	19	1.4423348056574186	1		23640.708454810512	23697.0	18275.0	30547.0	1.6217526E7	2382.491511214406	-0.9810837718390107	-1029.273210521776	0.06410140971754232	-0.01004526680547586	1.4339120224583608	1.3668280114995275	-0.8817088483228055	1.049080067422116	6.535548476209281	13.955905187125206	0.4216730873658862	0.9118037135278515
ID238575	238575	0	0.9927513599395752	15.25844608958978	7.044332180134999	0.0	123.0	123	1.5004315939372315	1		23577.75741239889	23517.0	17642.0	31267.0	1.7494696E7	2754.9076210375993	-0.9810799594392171	-887.5805802731498	8.06897822364739E-4	0.005583449866307061	1.5951073776645597	1.4341065851074517	1.1061294088353772	1.1122655695392716	7.072651732799571	10.853606149251023	0.7544735538168932	0.9581455247907278
ID241137	241137	0	0.9968236088752747	15.291490047757804	7.11177385586917	0.0	141.0	141	1.5069716452922384	1		23486.69773635153	23476.0	17179.0	31390.0	1.763851E7	2808.21375928689	-0.981000412516626	-863.6679621232878	-0.0013445541199584908	-0.02007001402754611	1.5917988655573887	1.4482321913577398	1.1349873822810834	1.0991323594768687	7.134442372938276	10.442361877114	0.8221904337498543	0.9702650290885584
ID243184	243184	0	0.9873279333114624	15.32906689121553	6.949838317843126	0.0	155.0	155	1.502446949572196	1		23460.517379679168	23420.0	17553.0	31535.0	1.7548467E7	2743.6824283132983	-0.9810195158223346	-883.9019654016163	-0.0036927053510240828	-0.00723669702950737	1.5949323990345416	1.4377994953771571	0.8515311873095939	1.1092870766491445	7.09166423745763	10.330871170101052	0.8349955053903242	0.9644473173884934
ID259568	259568	0	0.996785044670105	16.668824531322805	2.4335929430939207	0.0	269.0	269	1.462646712812136	1		23709.55148095908	23671.0	16972.0	31127.0	1.6810072E7	2744.28097808554	-0.9810082252517066	-892.5485664301825	0.02981292604394286	0.006953229359123308	1.5995265227388755	1.3476005799348818	-0.17109584928309474	1.1869440741975394	6.720920396625396	11.923294769593818	0.594081535036145	0.9266055045871561
ID229877	229877	0	0.9857677221298218	16.30993250810406	7.478412459597998	0.0	63.0	63	1.52096239830945	1		23562.422572178464	23498.0	17710.0	31014.0	1.7954566E7	2597.551667402385	-0.9811218386475559	-942.8638617131558	-0.01073860022487538	-0.002945185894095919	1.627792881389592	1.4435141109956318	0.3294412207484798	1.1276598330354097	7.267529905544718	10.212234859707237	0.8756995033005254	0.9658875552747945
ID246778	246778	0	0.9898020029067993	14.297291543805759	5.269262756211335	0.0	180.0	180	1.4785930423892568	1		23396.975138121543	23360.0	17288.0	32208.0	1.693941E7	2727.575052068151	-0.9809586670729262	-883.8251628091706	-0.002212795619847036	0.0044009483003740685	1.597587183010402	1.3902108258699626	3.0666849015446926	1.149168998889552	6.868267307725388	11.018911669690617	0.7108527533524502	0.93648736228127
ID248831	248831	0	1.0	15.279838828301994	2.827685129000126	0.0	194.0	194	1.5039566939989097	1		23409.25033288946	23292.0	16365.0	33061.0	1.7580347E7	3001.0992761403077	-0.9810540396419116	-807.8178504450008	-2.746890511188377E-4	0.005345414566073985	1.6017599346084876	1.427118221271705	0.2861027663321597	1.1223736833667215	7.10592361595118	10.56363868969145	0.8002087976140507	0.9564939219449774
ID226813	226813	0	0.9918656945228577	16.253303783858417	7.526772170369571	0.0	41.0	41	1.5094795046495388	1		23597.144754316072	23566.0	17561.0	30889.0	1.776865E7	2584.2027900564126	-0.9811041050270725	-948.2230053601247	0.0028472452341099215	9.93091018468587E-4	1.5923455766827914	1.4442985631575038	0.0997525816562799	1.1025044386955765	7.158208003760855	10.491509500189057	0.817218560294467	0.9586250795671546
ID256509	256509	0	1.0	17.201193967611392	1.881644874617073	0.0	247.0	247	1.465230439808827	1		23643.629055007048	23619.0	16902.0	31667.0	1.6763333E7	2795.4685773601045	-0.9810582426214288	-876.1208973174581	0.02117948879792868	0.00699654924273398	1.5714233336821157	1.3573450394003532	2.817696982891178	1.1577184047295284	6.744686027447976	10.979168618792974	0.7031252456224332	0.941605839416058
ID258045	258045	0	0.9968299269676208	16.761174751768156	2.434496960207607	0.0	258.0	258	1.4672941456763693	1		23657.082517482504	23641.0	16847.0	30769.0	1.6914814E7	2722.3815544326667	-0.9810190327131878	-898.2583838758081	-2.7599262845628525E-4	0.007758074970261856	1.6096025157695244	1.3687001256854079	3.1407641468362333	1.1760081595400447	6.763698532106042	10.309850686108879	0.7996305076550286	0.9398943196829594
ID228860	228860	0	1.0	16.014803442297946	6.23676388648003	0.0	56.0	56	1.499422900314695	1		23580.97580645162	23556.0	16376.0	33179.0	1.7544246E7	2982.6606754142977	-0.9810035555161172	-816.5563842487506	0.0017329342768140099	0.0036217198103462756	1.611062883868172	1.401658642904807	0.2815130967072954	1.149397459947448	7.063145480470536	11.259474967108575	0.7001187942734733	0.9446916719643991
ID225282	225282	2	0.9904372096061707	60.21016408666003	29.01083135618694	0.0	30.0	30	1.432334918128571	1		23130.674591381885	23435.0	15038.0	29437.0	1.5566944E7	2465.2185736112415	-0.9809638522126586	-967.0229915949684	-0.004955451891070063	0.0032952817898987408	1.5525203295961412	1.3437882997155293	-0.939813740111916	1.1553310368342982	6.445239079083473	9.884159425526093	0.8290284074102798	0.9576271186440676
ID242178	242178	2	0.9947303533554077	54.9799008956227	26.85043577093067	0.0	148.0	148	1.4397099903691029	1		22982.070175438603	22990.0	15220.0	30730.0	1.5719736E7	2582.3215668123084	-0.9810750988753749	-922.7359760200449	0.0016794892302775329	0.014385150432372044	1.4868368602110096	1.4214234300188857	-0.5651416791953432	1.0460196650840734	6.511782845386704	10.105422482762101	0.8013104810342477	0.9593837535014005
ID239617	239617	2	1.0	54.89090193262182	26.949600046022677	0.0	130.0	130	1.43813280166446	1		23064.03372434019	23098.0	15173.0	30814.0	1.5729671E7	2608.6008335311612	-0.9810157769673002	-913.7782060725174	-0.00655888832441815	0.005625233373077057	1.481596301202159	1.411140901976507	-0.13131586305594692	1.049927969012144	6.4975234668931545	9.872812729206956	0.837675709603213	0.9633544749823821
ID247809	247809	2	0.9904991388320923	55.11890122902324	27.445563896098104	0.0	187.0	187	1.43813280166446	1		22893.31432748536	22865.0	15440.0	30900.0	1.5659027E7	2550.4307411641757	-0.9811038114225845	-932.1072391855764	0.004086206869228021	-0.0018563451910268505	1.4933382415204157	1.4030110019559472	-0.6786719699734153	1.0643809916234033	6.497523466893153	9.610863093469224	0.8839606633980227	0.966077738515901
ID251904	251904	2	1.0	54.53997393005396	27.245079756735684	0.0	215.0	215	1.4418102248778721	1		23082.589519650635	23149.0	15042.0	30839.0	1.5857739E7	2643.2551670066773	-0.9810467381105977	-904.0265159138021	-0.0035764228049203852	0.002478036671246274	1.5214533391124718	1.3757326034712052	-0.2505596744987684	1.105922281171202	6.5307953500447695	9.70554267996194	0.8712369608815662	0.9601677148846962
ID238599	238599	2	0.9957334399223328	54.95638072924125	26.90702827787728	0.0	123.0	123	1.4402353361229008	1		23092.652110625924	23138.0	15318.0	30848.0	1.5864652E7	2602.335636238377	-0.9810531240223356	-918.9574700520394	0.006240155692438018	-0.0055549080056230835	1.5222279122756632	1.3779859582649376	-0.27943914228592176	1.1046759244138777	6.516535971551214	9.972912690238617	0.823346468492699	0.9648135116115405
ID232459	232459	2	0.9690902233123779	56.46388791313643	27.77324417713036	0.0	81.0	81	1.431806673626694	1		23097.850370370357	22982.0	16696.0	31609.0	1.5591049E7	2595.3065586485363	-0.9811460100884437	-926.2820897483014	-0.002011007360856494	-0.002753738523675666	1.4702339650502738	1.4107881069064705	-1.089529795393992	1.0421366311870564	6.440485952918964	9.847228002543858	0.8346425361047914	0.965099715099715
ID243215	243215	2	0.9893122911453247	54.89851268631915	26.9866519645829	0.0	155.0	155	1.4249216746937927	1		22960.446428571417	22966.0	15350.0	30248.0	1.542942E7	2574.015763476995	-0.9810423356618283	-923.2132761533952	0.020528524705878758	0.00791740422459763	1.49783496283881	1.404237178117809	-0.26692088369353273	1.0666538289824061	6.378695312780258	9.727833030131462	0.8470508967835461	0.9647735442127963
ID222734	222734	2	0.9946932792663574	60.27384760911093	28.496761009650466	0.0	12.0	12	1.4185366313320327	1		23085.152694610795	23352.0	15165.0	29046.0	1.5420882E7	2387.866438177485	-0.9810105526777474	-998.8817299309964	-0.001023023829389193	0.030689087505490386	1.5391726673293866	1.3414429284442853	1.8254741592775336	1.1474007836579487	6.321657798806065	9.829323725349015	0.8222304759263037	0.9540889526542328
ID223758	223758	2	0.990370512008667	60.28420905767847	28.614030456891886	0.0	19.0	19	1.426513470023152	1		23102.93293591656	23343.0	15408.0	29417.0	1.5502068E7	2395.805974123312	-0.9810665596640407	-999.342613712667	0.0033974437970404068	0.004789951628500612	1.511314937214681	1.3552072667136863	-1.1148407063461558	1.1151909927988717	6.392954691273802	10.565543959417052	0.719660668470451	0.9438596491228066
ID241166	241166	2	1.0	55.03449096942519	26.754420427524686	0.0	141.0	141	1.444431223632541	1		23021.134978229307	23047.0	15098.0	31091.0	1.5861562E7	2633.439056668036	-0.9810765948084578	-906.4358649660358	0.008517248261565316	0.005026152088420738	1.5030202537688018	1.4145748700311913	-0.2763494437331695	1.0625243566893425	6.554560980867344	9.827136164784006	0.8529027701840259	0.9690794096978211
ID261133	261133	2	0.9737691879272461	55.50084101682853	28.473557097352387	0.0	280.0	280	1.462129419528826	1		23104.46676096181	23062.0	17116.0	32304.0	1.6334858E7	2502.632179756224	-0.9811159480234567	-959.2991703434755	-0.0031344859503614035	-0.01766232478906251	1.6031482702150435	1.3885242130841282	-0.5304469484802734	1.1545699060257666	6.716167270460876	10.649924015783158	0.7441120707338295	0.956021650879567
ID250896	250896	2	0.9968295693397522	54.49891113013909	27.264141270891468	0.0	208.0	208	1.451223666921945	1		23127.878048780498	23148.0	15491.0	30690.0	1.6120131E7	2618.7253536639964	-0.9810507263433783	-914.481085686254	-8.093769320165999E-4	0.0039417375511133675	1.5285806529368968	1.3957437877949703	-0.3471015667861828	1.0951728148844462	6.616351621006054	9.78267327862907	0.8687870584617814	0.9707112970711294
ID259607	259607	2	0.9568712115287781	54.80430246280517	28.100538384678337	0.0	269.0	269	1.4491370753798964	1		23074.104885057495	23003.0	17194.0	31512.0	1.6059577E7	2480.5830149421067	-0.9809217662597298	-956.5271434589329	-0.012612099165322906	-0.018492773862665568	1.5970540169247678	1.3496891928016987	-0.7493655974405359	1.1832753981007929	6.5973391163479915	10.300760137341483	0.7813401176519571	0.95068493150685
ID229909	229909	2	0.9771612286567688	59.15579775671221	28.831148505558843	0.0	63.0	63	1.420135583518759	1		23123.834586466168	23195.0	16439.0	30312.0	1.537735E7	2500.2506602665685	-0.9809592843141327	-952.9585540312237	-0.009204634426584462	0.03106873111613482	1.5387628997146885	1.3521941845715624	-1.0119332849709575	1.1379747947978638	6.33591717729962	10.599262995023798	0.7087091160230994	0.9440509915014162
ID234517	234517	2	1.0	55.28955345506933	28.501801330976974	0.0	95.0	95	1.400287575744256	1		23101.571428571406	23137.0	15529.0	29854.0	1.4877412E7	2653.0466848213973	-0.9811217794039802	-905.0831633616053	-0.005731564087215043	0.02289615040695669	1.4606550547156032	1.374599452859641	-0.33930619842535936	1.0626041292806692	6.160051509212522	10.342613923496073	0.7236583556815585	0.9411764705882351
ID262675	262675	2	1.0	56.427047801840644	27.82135563193263	0.0	291.0	291	1.4522658384508202	1		23167.19599427752	23149.0	14672.0	30516.0	1.619387E7	2804.1143773879658	-0.9810821435094113	-856.9217952656983	-0.0012549988719792486	-0.0015227664825938293	1.496184409876703	1.4154765560720879	1.2784029455804415	1.057018149441187	6.625857873335084	10.783165392322715	0.7160765421532788	0.950886766712142
ID246810	246810	2	1.0	54.35732111870233	26.965502432193986	0.0	180.0	180	1.4734679211022805	1		22942.571030640658	22957.0	15247.0	30756.0	1.6472766E7	2601.8044880373545	-0.9810495378822499	-912.9953270698719	-0.0012803011522610742	0.004988816486521112	1.5688997796265065	1.3979455620868446	-0.32620478976636075	1.1222896099648276	6.8207360460802295	9.767742135583294	0.8983648176168727	0.9768550034036758
ID258078	258078	2	1.0	54.99475168999343	26.872102246410833	0.0	258.0	258	1.4486149578794751	1		23161.119424460423	23173.0	14522.0	30638.0	1.6096978E7	2819.119624439303	-0.9810556842243098	-850.9239961797745	2.051985436190887E-4	0.00503092206816958	1.534803309148692	1.3859701901324348	2.763829410828795	1.1073855123839536	6.592585990183471	10.380668578651994	0.7688029054675802	0.9416157501697219
ID226851	226851	2	0.9525967240333557	59.72480687309894	29.160582742196087	0.0	41.0	41	1.3702525705574482	1		23212.283630470032	23419.0	15917.0	29693.0	1.4321979E7	2463.7936035809767	-0.9808164424859845	-963.3899914015238	0.009746694076470231	0.019610252330846095	1.4816800483607153	1.257056751709836	2.4041103398335855	1.1786898613331092	5.8986295701641565	10.558205914529394	0.6649373561001611	0.9288922155688621
ID256545	256545	2	0.9755348563194275	54.78702901017817	28.103535893734474	0.0	247.0	247	1.444431223632541	1		23070.66956521739	22988.0	17459.0	33463.0	1.5918762E7	2496.9212243037664	-0.9810205111465774	-955.1661635521932	-0.002922635090315421	-0.049949938010850396	1.5752367380660368	1.247335965547592	-0.6779390549135623	1.2628808769852904	6.554560980867343	13.279675043121438	0.4670663468961423	0.9138502319416831
ID244256	244256	2	0.9862814545631409	54.934684238791704	27.01051167309952	0.0	162.0	162	1.4265134700231525	1		22910.442622950835	22924.0	15315.0	30321.0	1.5372907E7	2553.184527634209	-0.9810593980679116	-929.5714936927285	-0.00905194176417984	-0.001924517857479477	1.4679138987448228	1.3992666162400031	2.468657777524527	1.0490594728038916	6.392954691273804	9.945589877570608	0.8121764596636681	0.9552556818181819
ID237604	237604	2	0.990523099899292	55.11044863294871	27.43711498466292	0.0	116.0	116	1.4318066736266941	1		23069.085672082732	23051.0	15493.0	31009.0	1.5617771E7	2588.322564857407	-0.981050534410254	-922.8612083061658	-0.005130958871308891	0.0010633490536967798	1.5046026245061825	1.3769920051893871	-0.25656191253319616	1.0926734642146627	6.440485952918966	9.915938595039043	0.8231156213424501	0.9616749467707594
ID248873	248873	2	0.9968230128288269	54.84976371467662	27.374025812816832	0.0	194.0	194	1.4333908231139445	1		22896.043988269754	22925.0	15270.0	30859.0	1.5615102E7	2596.4560498148608	-0.9810162083033072	-911.3867150388951	5.392349021655692E-4	0.014551598680080819	1.499189989500017	1.396535529145429	-0.1848821845097692	1.073506515381964	6.454745331412514	9.726558296811605	0.8573745499175552	0.967236467236467
ID227368	227368	2	0.9775568246841431	59.99088902827228	29.094896693895276	0.0	45.0	45	1.4078305414580063	1		23177.81374045803	23372.0	15508.0	29565.0	1.5181468E7	2411.7772575795393	-0.9808884984391598	-986.4841245185224	-0.005709162547229737	0.00924312636563214	1.5190913678465294	1.3320385314074403	-0.9789124051913919	1.1404259952161053	6.226595275515738	9.470237565067777	0.8724463993035959	0.9667896678966792
ID228904	228904	2	0.9707918763160706	59.939454419992074	29.19768525128183	0.0	56.0	56	1.3839856514178166	1		23136.0976377953	23363.0	15572.0	29452.0	1.4691422E7	2420.33670453565	-0.9809651806418881	-985.2561395226293	5.28038615177637E-4	6.584486756471299E-4	1.4921109859558837	1.2958506311928515	-0.9025014926002418	1.1514529144322532	6.017457724277045	9.457916636687214	0.8453410292747107	0.9561933534743203
ID245807	245807	2	0.9968181848526001	54.65758212658772	26.769660247673865	0.0	173.0	173	1.451223666921945	1		22944.81647398844	22987.0	15213.0	30318.0	1.5877813E7	2548.7211814780567	-0.9810187674825519	-930.5616750628006	-0.005941715667503243	4.4385368906831865E-4	1.4835480615088135	1.426960138240522	2.9860853866566566	1.0396562747282245	6.6163516210060545	10.491302189087909	0.7553872468225873	0.9567010309278353
ID224307	224307	2	0.9917144179344177	60.21665547734369	28.824595386381695	0.0	23.0	23	1.4391844528482631	1		23119.471532846685	23365.0	15411.0	29460.0	1.5836838E7	2338.348227027037	-0.9809828237370122	-1020.032673026231	-0.022726296063773938	0.022684157691160722	1.6148187099860773	1.314844876239982	-0.9902195110179323	1.2281438967948222	6.507029719222177	11.027981578139364	0.6723580212224229	0.9243754220121538
ID249906	249906	2	1.0	54.68670522853326	27.47559895399618	0.0	201.0	201	1.434445950841007	1		22897.86745213548	22943.0	15092.0	31068.0	1.5547652E7	2633.191921094928	-0.9810307669453724	-899.446579098036	7.025260875914085E-4	0.0010156998377440357	1.521142004476862	1.3704756195810317	-0.21288993632594433	1.1099372967626309	6.464251583741547	10.256996236658036	0.77212519172479	0.9490579204466157
ID255537	255537	2	0.9759498834609985	55.281917149394815	27.575333566658376	0.0	240.0	240	1.4439074044952307	1		23036.120815138303	22925.0	17234.0	33457.0	1.5825815E7	2570.439242498564	-0.981039241890685	-927.3905842219165	-0.008057186816679641	0.010039771700492712	1.6095685035362173	1.314824624522882	-0.497323557071053	1.2241697284307331	6.549807854702823	9.80376882157006	0.8563519680459408	0.9556171983356447
ID240182	240182	2	1.0	54.96310810436827	26.887754405685282	0.0	134.0	134	1.4286331048772714	1		23045.108308605333	23111.0	15289.0	30116.0	1.5532403E7	2527.637748385458	-0.9811360571972431	-948.3981152615863	0.00659726078322086	-0.0015685942546539867	1.4874762453262809	1.3875086646047912	-0.3020755195209465	1.072048256902211	6.411967195931868	9.502331461326829	0.8923614590822905	0.9663323782234956
ID252469	252469	2	0.9949630498886108	54.69119648069482	27.58624060559237	0.0	219.0	219	1.4397099903691029	1		23027.084671532823	23052.0	15719.0	30213.0	1.5773553E7	2540.418137720183	-0.9810648985437637	-939.2773498564543	0.0035280418780949405	-0.007780367618558565	1.4941062222084127	1.398624257767679	-0.3993749179848102	1.0682684887741978	6.511782845386703	9.895327573041133	0.8356981141825799	0.9614035087719298
ID253498	253498	2	0.9802893996238708	55.096621480215035	28.91825956231714	0.0	226.0	226	1.4616119431652366	1		22948.156249999985	22864.0	17014.0	33272.0	1.6155502E7	2644.1785169699224	-0.9810862023698718	-900.3584639048319	-0.007201531464086167	-0.003332335976663972	1.5962001080493922	1.3763404422951304	2.1487809592226963	1.1597422113003033	6.711414144296365	10.253457844455701	0.8022010062850513	0.9502018842530281
ID231481	231481	2	0.9968276619911194	57.8624583868526	26.728876309147303	0.0	74.0	74	1.487773770394517	1		23269.78142076501	23265.0	16666.0	31230.0	1.703348E7	2717.502589053929	-0.9809558138668071	-882.1437489476626	4.052460299868022E-4	0.011639126837370332	1.5562333275602565	1.4479399216559297	0.6198521875906735	1.0747913668824585	6.953823578686681	9.994144135690965	0.8748675639128718	0.9708029197080299
ID254527	254527	2	1.0	55.287340479724655	27.85077882278186	0.0	233.0	233	1.4227965106853415	1		22993.4462686567	23131.0	15249.0	29584.0	1.5405609E7	2675.781792792393	-0.980990544993612	-886.9079041845947	-6.576799169218373E-4	0.010750849088517832	1.469704465427472	1.3923741758857648	-1.5505453687745867	1.055538439940193	6.359682808122185	10.18714940694804	0.7700873124852314	0.9653679653679654
ID235582	235582	2	0.9968221187591553	55.621880838641445	28.677019893590327	0.0	102.0	102	1.3927037574823686	1		23073.25429017161	23249.0	15387.0	29155.0	1.4789956E7	2609.2502202353044	-0.981035384093473	-914.8791704275312	0.006419739494200528	0.01219597715135862	1.4755573714408299	1.331455337821744	-0.36116612967246225	1.1082289653476747	6.093507742909305	9.548176491803837	0.8399169684995833	0.9749049429657789
ID263236	263236	2	0.9862640500068665	56.222933940095864	27.903636116142916	0.0	295.0	295	1.4365538813695564	1		23182.272594752172	23156.0	16275.0	31542.0	1.5903039E7	2577.68058987025	-0.9810465853031268	-931.0201235790092	-0.01707844556456444	-0.04407010625826069	1.5263255413441037	1.3130548421910837	-0.4535982861789703	1.1624232989363468	6.48326408839961	12.383318761540584	0.5312873455643145	0.9247457627118643
ID261698	261698	2	0.9856184124946594	55.758373307673395	28.2668784626926	0.0	284.0	284	1.4595402030124012	1		23127.908961593144	23133.0	16269.0	31766.0	1.625892E7	2541.7379399208253	-0.9811566900072484	-947.581929026857	3.8100943735784967E-4	-0.007402575067593445	1.5407972628837898	1.4019151844479456	-0.5518509087968659	1.0990659634595041	6.692401639638299	10.573890893955506	0.7521807441227181	0.9494268374915711
ID221760	221760	2	0.9786930680274963	60.24946356209306	28.52788299388335	0.0	5.0	5	1.3905293552858677	1		23067.518808777426	23312.0	15397.0	29013.0	1.4717077E7	2429.2203209625804	-0.9809320825175545	-977.011439310472	0.00573234336642779	0.028663068356165285	1.521355688659011	1.3049950153167456	-1.148518634910776	1.16579425270046	6.074495238251241	10.133214242643009	0.7434052267899197	0.9383259911894271
ID241735	241735	2	1.0	55.02083705843177	26.722434532543076	0.0	145.0	145	1.4460015425129855	1		23012.06676342524	23064.0	15255.0	30961.0	1.5855314E7	2606.6361528465895	-0.9810110050820273	-912.1727785239499	-0.0038659419263567807	-0.0014917851494794466	1.481353697220895	1.4292896914354525	-0.3314354030657545	1.036426489393591	6.5688203593608945	9.619920304828167	0.8919783242518207	0.9725545390570017
ID242758	242758	2	0.9753639698028564	55.025237524314434	27.20349523144871	0.0	152.0	152	1.4169358747965624	1		22966.266165413548	22904.0	15907.0	30430.0	1.5272567E7	2552.474013617741	-0.9811689080248667	-937.6210158494797	-0.0011487693868011762	0.00964831243927881	1.4834185433664968	1.3443323227389214	-0.7165228762796552	1.1034611890787565	6.307398420312521	10.57091918449964	0.7093076172726442	0.9602026049204055
ID247364	247364	2	1.0	54.737800072728696	27.135016079142208	0.0	184.0	184	1.4407604903194327	1		22948.239766081882	23015.0	15276.0	30775.0	1.5696596E7	2627.8382033998905	-0.981064351749344	-904.8947534194428	0.005400542636941757	-0.0036607261642103827	1.5351603003420817	1.371615355959007	-0.4419785637346112	1.1192352824518557	6.521289097715738	9.787598769891767	0.8554428527911098	0.9648382559774966
ID251467	251467	2	1.0	54.47890660141169	27.2802544256462	0.0	212.0	212	1.4470474750493927	1		23000.448625180903	23064.0	14958.0	31188.0	1.589331E7	2634.040896573279	-0.9810975862724602	-906.4393105058407	-0.0012978143648752355	0.01255161741734258	1.5343874780603977	1.3784934418712407	-0.2251072512583819	1.113090154406203	6.5783266116899295	9.653325463530892	0.8870975887516489	0.9739619985925412
ID225866	225866	2	0.9894562363624573	60.186400178330594	29.00554856402632	0.0	34.0	34	1.4465246033159525	1		23174.272069464547	23496.0	14899.0	29401.0	1.6013422E7	2432.6849128671024	-0.9809821944637256	-982.7678886004143	0.008770954557026535	0.0037770274030075593	1.5715158149788968	1.3508008015111888	-0.9542801703266465	1.1633956784899642	6.573573485525397	9.744331751917244	0.869975983194986	0.9691660826909605
ID239177	239177	2	0.9916405081748962	55.12034671040174	26.6066245982237	0.0	127.0	127	1.4729544281711613	1		23090.98181818182	23086.0	15986.0	32321.0	1.6510052E7	2763.246209029114	-0.9810357263820286	-864.5725103742869	0.0023420857571941497	-0.002996289937929485	1.5571937031124068	1.4057856182201367	-0.2960049527563481	1.1077035380999043	6.815982919915715	10.045237046545422	0.8488246405079294	0.9637096774193544
ID236616	236616	2	0.9769303202629089	55.072381652311904	27.900764328303133	0.0	109.0	109	1.4180032466050239	1		23060.231927710847	23027.0	16261.0	29898.0	1.5311994E7	2511.3906618114956	-0.9810431591882354	-950.3893087001967	-0.007349209254190842	0.003835327965750766	1.4672686782115043	1.3996154885508858	-0.642979196324893	1.0483369827027738	6.316904672641552	9.768120600360456	0.8319402977505881	0.9581831290555154
ID260174	260174	2	0.9740587472915649	55.235507456956945	28.64502768028634	0.0	273.0	273	1.4801271182392584	1		23061.476584022043	22993.0	17438.0	33498.0	1.6742632E7	2482.8536516099784	-0.9810129068033658	-959.8032680466009	0.00582230798294761	0.007129897192116384	1.6454652439271689	1.338524286800105	-0.5705347209854691	1.229312953193282	6.882526686218937	10.217069560916181	0.8285239511551177	0.961487383798141
ID244813	244813	2	0.9865322709083557	54.921954575006026	27.013643806572333	0.0	166.0	166	1.4275736808495685	1		22902.721068249288	22911.0	15519.0	30335.0	1.5436434E7	2540.638168348221	-0.9810545940528103	-933.6057581939953	0.0037716042231224697	-0.005914592408623707	1.4710428388050945	1.4006784404085222	-0.8436572793623416	1.0502359402176917	6.402460943602841	9.954875732765435	0.8118674238912993	0.9539660056657224
ID233036	233036	2	0.9954168200492859	56.009269731649674	28.255432478450892	0.0	85.0	85	1.3927037574823686	1		23039.61345852891	23229.0	15620.0	28771.0	1.4722313E7	2516.550493824644	-0.9811351432902379	-952.3023511689987	-0.003200919541406035	0.010807856376474915	1.4666940507863846	1.3326795695758047	2.7273130822161202	1.1005601678528298	6.093507742909305	9.596655974470048	0.831452376109143	0.9646350639578629
ID234060	234060	2	1.0	55.03479656477034	28.321231345456496	0.0	92.0	92	1.490821449458177	1		23115.07629427792	23004.0	14649.0	30929.0	1.6966466E7	2801.9701682279147	-0.9810675888801303	-854.9777670029771	-0.011789525343143951	0.017516263256444814	1.521465756694316	1.4770571740474796	2.940593320159662	1.030065581364834	6.982342335673767	10.440275715653636	0.8049836617955386	0.959503592423253
ID248402	248402	2	1.0	54.705019382523815	27.469003364952624	0.0	191.0	191	1.444954852877087	1		22890.534782608676	23033.0	15135.0	29938.0	1.5794469E7	2616.492939576233	-0.9810968165927758	-908.120095214374	-0.013677696902228486	-0.00934710660581525	1.5428363937453675	1.416354885118242	2.9978782337674263	1.0893007183129577	6.559314107031861	9.745676083511594	0.8678493594050153	0.9752650176678447
ID227921	227921	2	0.9755685329437256	60.0255299740331	29.178032045448095	0.0	49.0	49	1.3927037574823673	1		23159.832037325014	23383.0	15284.0	29296.0	1.4891772E7	2435.2160106392143	-0.9809284723316526	-978.317379842402	0.004474773807468895	0.0022813622921769566	1.499287100140751	1.3240376356574899	2.3318016160557664	1.1323598814441826	6.093507742909294	9.901061768235529	0.7811126866403795	0.9475240206947522
ID258640	258640	2	1.0	54.972785524252686	26.901712479132815	0.0	262.0	262	1.4407604903194318	1		23193.931486880458	23218.0	14697.0	30591.0	1.5911037E7	2833.0824748262626	-0.9809498065127424	-843.1261178918462	0.0018829521218186925	-9.010530989985786E-4	1.5182186049567046	1.3963584458008034	-0.40271303402555525	1.0872699696287618	6.521289097715731	10.728744063087778	0.7119435292033578	0.9501385041551246
ID229462	229462	2	0.9688946604728699	59.770683518179666	29.187336300510307	0.0	60.0	60	1.365828821899634	1		23170.032362459573	23366.0	15766.0	29296.0	1.431908E7	2455.705354857297	-0.9807922833377614	-963.5664683461291	0.0020343691967211266	0.01967678827434608	1.5041173234234824	1.2606552638993667	-0.7883096194290495	1.1931234227913003	5.860604560848032	10.256514338404987	0.7000881066435509	0.9412213740458015
ID223317	223317	2	0.9949763417243958	60.26527622950386	28.584666288022635	0.0	16.0	16	1.430749599526433	1		23145.682492581596	23378.0	15378.0	29222.0	1.560019E7	2380.3624338685645	-0.9810322904706811	-1005.8316825000006	-0.013391120630441655	0.029484651385030185	1.582183712118472	1.340152429248344	1.9295625575349231	1.1805998165491347	6.430979700589928	11.669062122056358	0.5934923139697953	0.9172881355932208
ID240731	240731	2	1.0	54.91559762014389	26.3859378531134	0.0	138.0	138	1.4610942835268421	1		23040.77259887009	23043.0	15108.0	31803.0	1.6312867E7	2697.331615158497	-0.9809718706984872	-880.7510120380268	-2.7689869356765194E-5	0.009522712165832807	1.565563390759846	1.3681208809108814	-0.2904097790760014	1.1443165677856693	6.706661018131853	10.112777738878071	0.8240912354861499	0.965776865160849
ID243803	243803	2	0.995745837688446	54.94330758430322	27.087185018253987	0.0	159.0	159	1.427573680849568	1		22860.98518518516	22859.0	15427.0	30398.0	1.5431165E7	2538.0839562393635	-0.9810765099839965	-933.9434833251407	0.015109953632281627	-0.014060529166887806	1.4726419670017041	1.4144526633003296	-0.6816760659501517	1.041139095857476	6.402460943602837	9.614842379327449	0.8703069743060811	0.9676724137931033
ID224858	224858	2	0.9920333027839661	60.25113718845812	29.014162208081867	0.0	27.0	27	1.430220769495606	1		23142.233382570183	23399.0	14996.0	29417.0	1.5667292E7	2463.9782833773024	-0.9809516777629209	-967.3625578679266	-0.009325613849402104	0.014637979561334427	1.5625013755574222	1.3380436164698555	-1.0088525416441192	1.1677507043303648	6.426226574425408	10.072898794648951	0.7958971632479419	0.9609097370291394
ID230488	230488	2	0.9754907488822937	58.54559158741922	28.436706225199213	0.0	67.0	67	1.4480926521268263	1		23094.96092619394	23110.0	16108.0	30944.0	1.5958618E7	2561.9035438587916	-0.9809083929369578	-926.3399971179572	-0.010299984663719666	0.015373579204451607	1.5522027209763831	1.3910716260188454	-0.9171065093582742	1.1158323496387343	6.587832864018943	10.180701534594041	0.7987245354148793	0.9499657299520218
ID238175	238175	2	0.9957816004753113	54.869553004317886	26.991442810824406	0.0	120.0	120	1.4407604903194324	1		23103.440875912387	23186.0	15432.0	30991.0	1.5825857E7	2646.0359137408254	-0.9810672975682252	-904.892767907975	0.004994912917060276	-0.01653885715633074	1.5358361837175405	1.3715972158483898	-0.5022848147228238	1.119742855972161	6.521289097715737	10.102509469255654	0.8029431272888459	0.9574319609211445
ID257117	257117	2	0.9750142097473145	54.65161205196599	28.114337372577978	0.0	251.0	251	1.4553878753864646	1		23065.150997151017	23003.0	17241.0	33366.0	1.6191736E7	2464.1625858768402	-0.9810212285678562	-967.6699357708386	-0.016881280911395385	-0.03684727216125759	1.6175506912756554	1.2685793535695613	-0.7217711834112056	1.2750882999350017	6.654376630322173	13.831295550946157	0.4371107815866582	0.9222661396574435
ID232038	232038	2	1.0	57.018534597817876	27.037317062998206	0.0	78.0	78	1.4286331048772705	1		23164.969072164946	23110.0	15619.0	30897.0	1.5729014E7	2587.7805037561106	-0.9810798099222502	-928.3529609487025	-0.009356235696238458	8.480611145606888E-4	1.4624237387136536	1.4065574260265172	-0.6315905222248428	1.0397184726719313	6.41196719593186	10.053936265471805	0.7971295340189354	0.9670250896057344
ID246373	246373	2	0.9937120676040649	54.56785054121614	26.149913612920432	0.0	177.0	177	1.4887903566220477	1		22991.18156808805	22950.0	16236.0	32504.0	1.6714589E7	2719.9229571087935	-0.9811177557342925	-878.4199855360612	-3.121196054032556E-4	-9.019632831873325E-5	1.6380977190096868	1.372126762375728	-0.46233990127646635	1.1938384731841039	6.963329831015707	10.706718585394748	0.7633330301495211	0.9556425309849967
ID262255	262255	2	1.0	56.24746800142605	27.770170068512638	0.0	288.0	288	1.4291625223884505	1		23160.856083086048	23169.0	14776.0	30459.0	1.5610417E7	2890.962488260452	-0.9810415143127583	-829.1362207998066	9.802395865467532E-4	0.005593151155137148	1.450275109195123	1.4133883103415381	0.7392256375854663	1.0260981349454286	6.416720322096389	10.184585379818268	0.7773851996543825	0.953389830508475
ID259183	259183	2	1.0	55.89120383709711	27.185408596970795	0.0	266.0	266	1.487265216706648	1		23145.222677595593	23085.0	15319.0	31540.0	1.6942303E7	2734.6119916998277	-0.9810607981111349	-876.8592623440741	0.00763395014069482	0.012925807900184588	1.5518301333304534	1.4426893788716464	0.052498792100349585	1.0756509031376997	6.949070452522164	9.986671722374112	0.8755783822657042	0.9785809906291841
ID250477	250477	2	1.0	54.51381908878289	27.254985507065904	0.0	205.0	205	1.4564270671471395	1		23045.45156695156	23060.0	15440.0	30577.0	1.6177907E7	2602.7250374046016	-0.9810182028871092	-915.2224547323054	0.0019651617774091084	0.004197632576730402	1.5294277936575331	1.3930091195479712	-0.28625567777068694	1.0979309267938098	6.663882882651213	10.494387923255626	0.760366530864885	0.9602739726027394
ID249459	249459	2	1.0	54.8181614771286	27.36251525666962	0.0	198.0	198	1.4370803808856278	1		22892.197368421057	22930.0	15134.0	30966.0	1.5658263E7	2583.7370662395438	-0.9810463210159707	-917.2023406086641	-0.009602145053209903	0.0019902725027231916	1.503843038945135	1.3861326720056015	2.8798617421857804	1.0849199858836152	6.488017214564124	10.306988414462399	0.7674644752239619	0.9505571030640673
ID222322	222322	2	0.9871689677238464	60.220582714354	28.565603199436918	0.0	9.0	9	1.420668167667808	1		23079.02998500749	23301.0	15107.0	29089.0	1.5393713E7	2386.6352737757147	-0.9810019083425233	-998.668532198938	-0.0036224031936766573	0.020668176987407343	1.546421927602019	1.3306778797493057	-1.1585613884627655	1.1621309342673964	6.340670303464123	9.748334195110193	0.8384636068614898	0.9708879184861721
ID228471	228471	2	0.9657964110374451	59.968564280743095	29.189523867284727	0.0	53.0	53	1.3856244745513593	1		23172.78897637796	23385.0	15443.0	29597.0	1.4714721E7	2425.6203134302814	-0.9808031817688717	-976.1984073166717	0.007319782430369034	-7.579345640442857E-4	1.4868510454200767	1.308702485873309	-0.7674083130687651	1.1361260954798964	6.031717102770591	9.812256269241505	0.7872507149609582	0.9491398653702319
ID231034	231034	2	0.9638048410415649	58.85735734177737	26.83539030973267	0.0	71.0	71	1.5154814349038883	1		23291.113306982872	23126.0	17355.0	32818.0	1.7677955E7	2584.239329718894	-0.980979703184379	-929.6730551513538	-0.0016193333092865783	-0.004632500072760359	1.6108538834816815	1.4347732586148259	-1.2019536857549182	1.1227236595117818	7.215245517735045	10.16841129543889	0.8769094876696769	0.970588235294118
ID254073	254073	2	0.9889026284217834	55.360712227230906	28.503555471883082	0.0	230.0	230	1.4094416393051818	1		22946.687500000022	23212.0	16058.0	29216.0	1.5053027E7	2558.342556528704	-0.9811120972760098	-931.8074857284623	0.0181148883143772	-0.0109291937974502	1.4926400445185999	1.3653502675794051	1.3725573796619117	1.0932286607779143	6.240854654009293	9.634830758925258	0.8448230437877645	0.9549090909090909
ID255097	255097	2	1.0	55.38453826886363	27.553181786059373	0.0	237.0	237	1.4206681676678072	1		23007.304804804837	23074.0	14970.0	29548.0	1.5322865E7	2763.8225613384343	-0.9810701406625649	-862.8558645512662	0.0032874422608230756	0.004472150759596528	1.4949884955363184	1.3796790371346233	-0.1693462462314791	1.0835770170438879	6.340670303464117	9.883573214608296	0.8156748434303502	0.9604031677465799
ID235135	235135	2	1.0	55.63415884484818	28.668745705519836	0.0	99.0	99	1.392160475324976	1		23086.093603744175	23243.0	15892.0	29041.0	1.4798186E7	2586.6294092118515	-0.981049762018175	-924.1077346384621	-0.0025281617049902195	-0.007605828153904184	1.4351775101789885	1.3793386281045954	2.6888410603044894	1.040482359397941	6.0887546167447875	9.659657374170514	0.8200019613662427	0.9602698650674657
ID263800	263800	2	0.9780023694038391	55.911850872524816	27.77478292136115	0.0	299.0	299	1.4407604903194318	1		23154.703216374273	23124.0	16557.0	31470.0	1.5837817E7	2560.6123103152117	-0.9810380780990762	-935.6833389775067	-0.01909406804230454	-0.017465147097681842	1.5536219352216278	1.3023570043981592	-0.588820995805408	1.192930916772381	6.521289097715731	12.440064571515519	0.5295391186871232	0.9295392953929537
ID260733	260733	2	0.9852216839790344	54.9137900135545	28.688495981054242	0.0	277.0	277	1.4693549530763232	1		23103.129032258043	23000.0	17176.0	33319.0	1.6472531E7	2484.216524732549	-0.9811029280282095	-965.6759326482236	-0.009914571289800594	5.584072638616006E-4	1.6731262111356655	1.312826985189585	2.644568035446455	1.2744453229639012	6.782711036764107	10.309011860091934	0.8020087393598258	0.960942760942761
ID237180	237180	2	0.9781985282897949	54.92239900139719	27.676167951995062	0.0	113.0	113	1.427043673895771	1		23074.14688427298	23092.0	15526.0	30534.0	1.5551975E7	2540.2017827849186	-0.9811009199134318	-943.105873608282	-0.0025854191847501313	0.0014303456215998727	1.4921179607550612	1.398680365533513	-0.2700067332345632	1.0668041087328108	6.397707817438321	10.350165989485918	0.7504808873630272	0.9478873239436623
ID236163	236163	2	0.9915457367897034	55.34998308818242	28.479132563750913	0.0	106.0	106	1.4126583227723335	1		23060.644274809172	23103.0	15986.0	30150.0	1.5104722E7	2639.4584087098083	-0.981142100236153	-909.128343307288	0.013372638318490756	-0.0031264301830642082	1.4468715479064531	1.3955445356087115	-0.27018146657313136	1.0367792005114	6.269373410996384	9.996435563720425	0.7883946343441903	0.9571843251088539
ID256131	256131	2	0.9758911728858948	54.90824927416785	28.2092538104955	0.0	244.0	244	1.4600584136458126	1		23000.25426136365	22931.0	17566.0	33464.0	1.6192179E7	2480.810638599938	-0.981145867222778	-964.9305015736159	0.0027020469315465925	-0.016643895580228697	1.6185292167602854	1.323948829164697	-0.7984674703598632	1.2225013392560227	6.69715476580282	12.229693105576427	0.5626898502642592	0.9263642340565423
ID257666	257666	2	0.9679310917854309	54.90338872290194	27.730151116363544	0.0	255.0	255	1.4796159363492973	1		23027.222375690606	22894.0	17544.0	33897.0	1.6671709E7	2499.248318308208	-0.9809861455556479	-950.7248618649323	0.007067819054911876	-0.002426521800024132	1.6278072829277035	1.3504617672594965	-0.5689076235058874	1.2053708756457626	6.877773560054422	10.515752014050104	0.7815865290129063	0.9463701765860041
ID253056	253056	2	0.9720728993415833	54.83551010295229	28.038619792535645	0.0	223.0	223	1.4569463850695612	1		22979.125534950046	22901.0	16278.0	32003.0	1.6108367E7	2596.5916437165206	-0.9810950079188703	-918.5322398774313	-0.008093194070497018	5.695901866487528E-4	1.563885400568644	1.3840919938867136	1.8182493082616378	1.129899896449113	6.668636008815727	9.670122103823234	0.8961546473895524	0.9749826268241839
ID239751	239751	2	0.9947597980499268	54.959529163803545	26.909627030149665	0.0	131.0	131	1.4460015425129853	1		23042.43704775687	23083.0	15068.0	30644.0	1.5922324E7	2615.7523943260726	-0.9810690600457574	-913.0386779639225	0.0030558796840960863	-0.002374658026016948	1.4950049105486394	1.4145768637250369	2.9528659950803915	1.0568566112496776	6.568820359360892	10.25102820492805	0.7855293064583329	0.9603891591382903
ID245382	245382	2	0.9811517596244812	54.93067087786632	26.97602117486537	0.0	170.0	170	1.4328629678859135	1		22901.924778761073	22913.0	15466.0	30285.0	1.5527505E7	2546.436012948477	-0.9811224488627285	-934.8604119583274	0.007486045856756206	-0.003182114871399574	1.452593430900878	1.4384031047044212	-0.6293186963227667	1.009865333403443	6.449992205248	9.865948510729373	0.8327053685604716	0.9522807017543863
ID226440	226440	2	0.9666635990142822	59.73225038408519	29.155419558488543	0.0	38.0	38	1.3619462549574533	1		23138.867862969	23300.0	15742.0	29690.0	1.4184126E7	2446.5082922431598	-0.9808842137103251	-970.6239160815608	-0.014913279839305075	0.013711007111546353	1.5257930307397827	1.2772773320176016	-0.7349406483892522	1.1945667495168202	5.827332677696422	9.345908777579137	0.8383716827398578	0.9526029526029528
ID225427	225427	2	0.9930829405784607	60.21656403322475	28.989602466709492	0.0	31.0	31	1.4222647235201817	1		23115.676646706586	23410.0	14769.0	29547.0	1.5441272E7	2472.8469059615018	-0.9809266858512312	-961.5010525867548	-0.004812774356651772	0.009438558674479186	1.5099364424757145	1.3651055349638759	-1.1074483826387995	1.106095026210315	6.35492968195767	9.470446193372894	0.8903888882107525	0.9695431472081213
ID232593	232593	2	0.9840905070304871	56.498469821882935	27.842797034903924	0.0	82.0	82	1.424390680945266	1		23086.27245508982	23045.0	16716.0	30740.0	1.542163E7	2623.632979784606	-0.9810498082199051	-911.0834940250473	-0.006751852391008529	0.004795596972058997	1.4590702517321843	1.405872862545468	1.9974216410178969	1.0378394025547923	6.373942186615742	9.866624222169042	0.8227744707607118	0.9578571428571425
ID221328	221328	2	0.991014838218689	60.309017646213924	28.521247794764893	0.0	2.0	2	1.411050897647782	1		23116.822458270115	23354.0	15355.0	29016.0	1.5233986E7	2421.737373482311	-0.9810590565332373	-988.8368274564081	0.0019291486301146617	0.033320655193775146	1.556129652140243	1.3098552096561504	-1.2582227613022656	1.1880165385216448	6.255114032502842	10.998818069223812	0.649760129195741	0.9228611500701259
ID252048	252048	2	1.0	54.49435826057314	27.312202553237483	0.0	216.0	216	1.449137075379896	1		23085.651734104053	23107.0	15415.0	31078.0	1.5975271E7	2632.9012916146867	-0.9809993152297066	-905.3927429338333	-4.893398645394284E-4	-0.007699882945846109	1.5480957663144175	1.3775796957356434	-0.24855864708590544	1.123779459806655	6.597339116347989	10.0862083106994	0.814934690536206	0.9672473867595818
ID242326	242326	2	0.9868521094322205	54.994817512404964	27.01723392109477	0.0	149.0	149	1.4243906809452664	1		22996.544776119437	23021.0	15576.0	30557.0	1.5407685E7	2564.6315854607797	-0.9811173273783104	-931.8050922312627	-0.007106245264442371	0.0067090654397860975	1.4632699929231692	1.4060327839219846	-0.8529510861570347	1.0407083032882969	6.373942186615745	9.704415771875349	0.8505095491353374	0.9759825327510917
ID223893	223893	2	0.9872965812683105	60.260334043523386	28.639008417644572	0.0	20.0	20	1.4153333077901349	1		23089.699849170407	23319.0	15305.0	29380.0	1.5308471E7	2388.468035119685	-0.9811112915283045	-1004.256982055391	-0.014371023502955034	0.011087998956986292	1.530228317840776	1.3355384666247228	-1.0952805519267594	1.1457762962890081	6.293139041818966	9.770382636401637	0.8284266218827405	0.9573391178597248
ID233620	233620	2	1.0	55.069866493604174	28.365028018895373	0.0	89.0	89	1.4688400222902007	1		23058.250700280096	22941.0	14646.0	30924.0	1.6463591E7	2844.7513373373804	-0.9809380263735401	-834.2298936517193	-0.026237757895571565	4.942641012280795E-4	1.513676419470952	1.4226709344098911	2.4094436472171616	1.0639680497154522	6.777957910599584	10.99178310044419	0.704972915132953	0.9538461538461538
ID222873	222873	2	0.989980161190033	60.22644605698517	28.522149720378273	0.0	13.0	13	1.4439074044952307	1		23097.07111756166	23285.0	15552.0	29377.0	1.5913882E7	2366.0944206508198	-0.9809868932412138	-1007.3141946837022	0.004810042101997865	0.05710919955040336	1.6627359597916063	1.3181068141989112	1.862085097258678	1.261457676935041	6.549807854702823	10.907694718802817	0.6917871244342579	0.9089709762532979
ID238750	238750	2	0.9944136142730713	54.971311737534684	26.724079746375633	0.0	124.0	124	1.4600584136458128	1		23092.59547383308	23116.0	15613.0	31540.0	1.6326465E7	2637.813050391935	-0.9809520353177686	-901.6913976061353	-0.012695451315887427	-0.012179676349371435	1.5681087290794937	1.4029523669816037	2.8922911120895427	1.117720576966713	6.697154765802822	9.767948269784668	0.88205059518506	0.9791521890201531
ID251038	251038	2	1.0	54.48145232614965	27.24604862749496	0.0	209.0	209	1.444954852877087	1		23113.494186046504	23126.0	14965.0	30782.0	1.5902084E7	2626.9852175639435	-0.9810790598652267	-912.4293911345591	0.006062587127721324	-0.006709291206912271	1.5411823472445318	1.3706169092520677	-0.19277864637754288	1.1244442826008472	6.559314107031861	10.028420762089253	0.8196023554852074	0.9523809523809524
ID247965	247965	2	0.9912422895431519	55.10609179448587	27.44949383177172	0.0	188.0	188	1.4365538813695558	1		22880.15666178622	22830.0	15481.0	30310.0	1.5627147E7	2534.3911489643738	-0.9810623138474075	-935.3734198812253	-0.0011894813931181533	0.006690618077152414	1.4947404940379114	1.3954381193311856	-0.41629650962963016	1.0711621485260272	6.483264088399605	9.492922985455655	0.9040733374944865	0.9722024233784743
ID258211	258211	2	1.0	54.98103110340733	26.85672440908245	0.0	259.0	259	1.4475701579181801	1		23155.86724386725	23188.0	14658.0	30288.0	1.6047016E7	2837.848860626787	-0.9809566585053084	-840.6368984117005	-0.012132401762885513	0.007028257508902429	1.507504450388156	1.382512917169428	-0.4116143580350579	1.0904089442250111	6.583079737854439	10.798014719606362	0.709497957003314	0.9624739402362749
ID226978	226978	2	0.9713132977485657	59.7594686860305	29.15753934448904	0.0	42.0	42	1.3602789053158544	1		23187.962356792134	23334.0	15851.0	29594.0	1.4167845E7	2474.3044381561112	-0.9810455075764738	-970.0998613358186	-0.0024672559468508675	0.023002944459994207	1.5156186461349477	1.246017983097626	-0.7046063240150608	1.2163698009936335	5.813073299202872	9.993680960221596	0.7314164126869558	0.9451313755795978
ID241313	241313	2	0.9948864579200745	54.99109789164327	26.753076381944567	0.0	142.0	142	1.44757015791818	1		23021.965417867425	23046.0	15033.0	31226.0	1.5977244E7	2646.5278636904773	-0.981057966633359	-901.0813345754229	-0.005354777001366555	5.072818761658488E-4	1.5073261625734145	1.410806382102729	-0.3418142076078992	1.0684146185437777	6.583079737854436	10.03950168550283	0.8207571327153641	0.9551724137931029
ID261286	261286	2	0.9762973189353943	55.53467259247085	28.50046226323627	0.0	281.0	281	1.4683249109216368	1		23101.180419580425	23074.0	16894.0	32318.0	1.6517344E7	2490.9817363482507	-0.9810957636159547	-962.6000624184732	0.0010448951245390114	-0.003677080038491101	1.573343455895558	1.381901411863027	-0.5765942775909181	1.1385352402053313	6.773204784435066	10.629139685878704	0.7533691662533666	0.9557344064386316
ID262817	262817	2	1.0	56.500597978529186	27.779301918533363	0.0	292.0	292	1.4454782924352374	1		23188.29956584662	23188.0	14843.0	30422.0	1.6023115E7	2830.7917658712454	-0.9811871147077297	-854.4514735705111	0.003044975004296016	0.0045637384459805246	1.4909442812158353	1.41785737327664	0.6797401327751595	1.0515474329905927	6.564067233196381	9.891307119050703	0.843093054281063	0.963040446304045
ID230057	230057	2	0.9894710183143616	58.79166905725284	28.745227732222	0.0	64.0	64	1.4019073421339447	1		23109.813559322054	23200.0	16030.0	30581.0	1.4998269E7	2613.003525945953	-0.9808157492512376	-904.3343561824464	0.02332653429767938	-0.02610889431532987	1.5476375498005566	1.3592283598722523	-1.078923898376418	1.1386148166787897	6.174310887706079	10.91067469945899	0.6517711638603816	0.9298496778811742
ID243369	243369	2	0.994433581829071	54.87364009297597	27.012039614467533	0.0	156.0	156	1.418003246605024	1		22954.36953242837	22991.0	15206.0	30336.0	1.5218747E7	2587.3128218605452	-0.9810351318067617	-917.8699573848918	0.0014645693578138298	-0.0021549880825387437	1.4644483356494755	1.3962080955218925	-0.7183955496325286	1.0488754078610862	6.316904672641555	9.424224940020249	0.8937640875735278	0.9651416122004357
ID246953	246953	2	1.0	54.50426593603283	27.041299608856033	0.0	181.0	181	1.4574655179508387	1		22949.89031339032	22988.0	15225.0	30519.0	1.6110823E7	2592.036722123385	-0.981083646659549	-918.4131192936492	0.004346762578334379	-0.006757392971584368	1.5572590617343276	1.3847062398962193	-0.293116544188211	1.124613305599779	6.673389134980242	9.631846351978052	0.9039350403597672	0.9749999999999999
ID259753	259753	2	0.9413170218467712	54.73167898993951	28.13832583871214	0.0	270.0	270	1.4600584136458128	1		23064.076704545467	22984.0	17630.0	31608.0	1.623711E7	2443.0679101191	-0.981053907803315	-977.695814077332	-0.00467014863848193	0.009473033349468496	1.5805653569375642	1.371301192836716	2.6680381741855452	1.1526026267562401	6.6971547658028205	10.091973631565747	0.8263194684248466	0.9565512559402575
ID256684	256684	2	0.9699851870536804	54.64270963913407	28.247009566580566	0.0	248.0	248	1.4512236669219445	1		23004.673850574716	23001.0	17142.0	33673.0	1.6011253E7	2537.3316122926635	-0.9810625041270948	-939.3835959391613	-0.05653427558427642	-0.00307127080251515	1.6493015559700936	1.268748036807765	2.4347975982814454	1.2999441245401417	6.616351621006052	10.657800250868872	0.7319700115898131	0.9521203830369358
ID227506	227506	2	0.975219190120697	60.00877488809723	29.133593787103592	0.0	46.0	46	1.3932468277925303	1		23161.912363067288	23431.0	15542.0	29493.0	1.4800462E7	2423.0947474907243	-0.981018732203753	-988.0663231844374	-0.00827651238069528	-0.003665209033324074	1.5059290302811994	1.3114005014389396	-0.8086142765266036	1.1483364758735508	6.098260869073809	9.96638401347133	0.771508346363002	0.9461651917404127
ID244401	244401	2	1.0	54.94272524900305	26.95738108005728	0.0	163.0	163	1.42916252238845	1		22901.31797919763	22931.0	15108.0	30318.0	1.5412587E7	2588.0480458116	-0.9810651132530354	-916.9660543120933	-5.461460254353148E-4	0.009647187591230769	1.4896670529912557	1.4055448985621197	-0.777487265333564	1.059850207926615	6.416720322096387	9.718605494229443	0.8537192382054237	0.9615384615384619
ID249015	249015	2	1.0	54.90255261396168	27.3718278758095	0.0	195.0	195	1.43550030302367	1		22892.43777452415	22886.0	15212.0	30594.0	1.5635535E7	2583.9846012523785	-0.9810228541503203	-915.9680944669942	-0.0013395846935168767	-0.00214120626303995	1.5108098969352186	1.3749756293491593	-0.21493010994399828	1.098790309214685	6.473757836070576	9.649434544971951	0.8737005009133602	0.9707769066286526
ID234678	234678	2	1.0	55.56052311051263	28.529830746457428	0.0	96.0	96	1.3959590102851058	1		23123.502332814904	23243.0	15546.0	29191.0	1.4868412E7	2609.7922646667043	-0.9809909514982902	-914.4970159865074	-0.004957583246938982	0.0012242762041004673	1.4172924377655995	1.3945234364171823	-0.6254168325391625	1.0163274425899327	6.122026499896396	9.422007690147309	0.866598953890676	0.9706103993971361
ID224443	224443	2	0.9843318462371826	60.26919501973751	28.854800215967416	0.0	24.0	24	1.4402353361229003	1		23125.223357664247	23384.0	15072.0	29492.0	1.5840778E7	2399.075978562497	-0.9810268225530456	-996.8108184319683	-0.007137146800163781	0.0027342511924719616	1.6092190736355445	1.312283297420728	-1.0112089351272004	1.2262741412608384	6.516535971551211	11.144750599634765	0.6593043673919017	0.9152202937249663
ID245946	245946	2	0.9874762296676636	54.56358184626065	26.21029250420051	0.0	174.0	174	1.4486149578794758	1		22976.17553956839	23014.0	15969.0	31197.0	1.5968442E7	2626.5840897768408	-0.9809798402476675	-902.3236681880309	0.012847525474139403	-0.01333283621878423	1.585916288108115	1.340458625638624	-0.6205585459215678	1.183114687596232	6.592585990183477	10.054167931147942	0.8195461182224562	0.9652052887961031
ID229049	229049	2	0.9750403761863708	59.93702925849851	29.206523166626834	0.0	57.0	57	1.3965008146952924	1		23148.75621118011	23364.0	15478.0	29369.0	1.4907799E7	2401.9233320812305	-0.9809539786596526	-992.7568271917264	-0.001555620926330083	-0.006585948008046577	1.5222623823661263	1.3146386849803544	-0.9539770618033424	1.1579321373681275	6.126779626060908	9.372580138507558	0.8764432458810671	0.9662668665667165
ID237753	237753	2	1.0	54.95444619380328	27.25346372718918	0.0	117.0	117	1.422796510685343	1		23082.6721556886	23054.0	15828.0	30375.0	1.5419225E7	2534.8697304847606	-0.9810779109508282	-944.2670802012909	0.027180162098532308	0.004627384579447885	1.499411259730073	1.402382401457875	-0.42782459765184117	1.0691885880565313	6.3596828081222	9.600489019073837	0.8670788823950568	0.9709724238026131
ID231614	231614	2	1.0	57.48892613330205	26.73321509300052	0.0	75.0	75	1.4423348056574181	1		23265.03343023259	23313.0	15297.0	32349.0	1.6006343E7	2859.100126708243	-0.9809893173306521	-839.7903450775113	6.639209053806027E-4	-0.014210909603526825	1.5305524137816773	1.3809150899975227	-0.026172904144747156	1.1083609882084953	6.5355484762092795	9.800546023886854	0.8550497008020884	0.9595254710397764
ID240323	240323	2	0.996834397315979	54.90264618838478	26.445714327754608	0.0	135.0	135	1.4821700827978648	1		23064.333333333325	23050.0	15322.0	31891.0	1.6744706E7	2687.762871656072	-0.9810860994334802	-890.2376799774793	0.016396238938368453	0.007699306965458076	1.6224086464763545	1.3832344279069322	-0.17538947372697017	1.1729093881297716	6.901539190877002	9.739780985415818	0.9142341508645839	0.983739837398374
ID253639	253639	2	0.9885042905807495	55.13952035291749	28.81617159134772	0.0	227.0	227	1.4729544281711608	1		22974.754532775467	22940.0	17154.0	32438.0	1.6472899E7	2527.7084789875357	-0.9810627194085889	-941.7444057402564	0.0031090661013508628	-0.012376363604195499	1.5914643733876541	1.3883096275088003	2.0936384614637085	1.1463324476423873	6.815982919915711	10.234725622537292	0.8176848452535475	0.9515593895155936
ID255690	255690	2	0.9775530695915222	55.3440488519694	27.824455772891124	0.0	241.0	241	1.4750073273251247	1		22963.929166666683	22921.0	17050.0	32998.0	1.6534029E7	2457.0328163503223	-0.9811058873162416	-970.632028570519	-0.013634051184667402	0.015516122239829237	1.6225218816254674	1.3799849907269348	-0.5176615770437321	1.1757532817590801	6.834995424573773	10.338779496208709	0.8035437851500273	0.9561170212765955
ID252616	252616	2	0.9920721650123596	54.732643409539214	27.649268040359836	0.0	220.0	220	1.45486800115113	1		23031.59513590845	23006.0	15799.0	30433.0	1.6099085E7	2519.7113584931853	-0.9811121811377189	-949.5986275004523	0.006338948572153605	0.002421291038447342	1.4958679448777426	1.4389989964772905	-0.3847716682310774	1.0395197971226309	6.649623504157661	10.318081615008042	0.7848903744043486	0.9478319783197832
ID221901	221901	2	0.978948175907135	60.24983861630388	28.52809941383808	0.0	6.0	6	1.4083677788526654	1		23096.99236641223	23379.0	15643.0	29244.0	1.512853E7	2408.7320547463196	-0.9810915391001936	-995.0623286172348	-0.004577091896519606	0.02644631868895494	1.5689462070823628	1.3132260279918786	1.791505376228908	1.1947267063245153	6.231348401680262	10.682293179666997	0.6862192731668354	0.9304471256210081
ID250067	250067	2	1.0	54.68121082688915	27.42143684536472	0.0	202.0	202	1.4641974961204796	1		23275.63983050848	23302.0	15175.0	31185.0	1.6479153E7	2614.2762659762884	-0.981076206990601	-923.1551527221363	0.006590501092754806	0.01389604977780815	1.5417037247592331	1.432851872101899	-0.28161834283152876	1.0759686711353182	6.73517977511895	9.71924249333974	0.8959715523151248	0.9745529573590095
ID261843	261843	2	1.0	56.21058950535457	28.02023451741798	0.0	285.0	285	1.4559075639855623	1		23169.052781740378	23122.0	14477.0	31230.0	1.6241506E7	2898.790329245009	-0.9810595874233683	-827.9944431330572	-0.012374198644514545	-0.01606700641158642	1.4699110243580615	1.4280072999097344	-0.9229100302952512	1.0293441948447855	6.6591297564866965	11.425737408887846	0.6410012317219621	0.942165433759247
ID263381	263381	2	0.9872964024543762	56.02864683464807	27.93691900668769	0.0	296.0	296	1.4480926521268283	1		23152.040404040396	23146.0	16213.0	31172.0	1.6044364E7	2546.0847481197343	-0.9810832615424764	-943.2048361322571	-0.012352991496799873	-0.015087080126085124	1.5476804929537475	1.3333737946739457	-0.5056940361459699	1.160725146343683	6.587832864018962	12.471922691248782	0.5322131685676208	0.9289544235924936
ID254673	254673	2	1.0	55.36747520747889	27.762802435118786	0.0	234.0	234	1.42704367389577	1		23018.16344725112	23153.0	15415.0	29998.0	1.5491224E7	2675.409786708696	-0.9810362282021073	-890.1653368735462	0.009861207212053424	-7.145762838580699E-4	1.4537998806338857	1.4076150893117858	0.24025261045380292	1.0328106679679603	6.39770781743831	9.690923335046024	0.8560594982985718	0.9683453237410072
ID247504	247504	2	1.0	54.82343541623357	27.14026054489932	0.0	185.0	185	1.4475701579181803	1		22934.4725433526	23002.0	15153.0	30785.0	1.5870655E7	2605.1643535372455	-0.9810133520976516	-909.7252453153976	-0.0049472058166206345	-0.0023036883327625947	1.5291698119203438	1.3866956269578117	-0.4435904832011784	1.1027436606799559	6.583079737854441	9.934128196745233	0.8382613825173812	0.9618055555555557
ID230615	230615	2	1.0	59.18234398794816	27.74349887748005	0.0	68.0	68	1.5029503662221328	1		23136.06818181818	23023.0	15092.0	31570.0	1.7305779E7	2995.118075442159	-0.9809950879918883	-797.4557111168646	-0.003085047481619155	0.020614773923802305	1.567497110508608	1.4658587999932413	1.1187561185765316	1.069337040181384	7.096417363622153	10.264039463977447	0.8464715919398885	0.9701104613385314
ID242903	242903	2	0.9709262251853943	55.036389192289086	27.191490637800865	0.0	153.0	153	1.4339184840274972	1		22973.020558002958	22930.0	16150.0	30490.0	1.5644627E7	2515.602385382367	-0.9810271908156253	-944.3989702538597	-7.607551127898008E-4	-0.004732015838827567	1.4787499633327281	1.4065040350178404	-1.1373097124312492	1.0513656033087537	6.4594984575770305	9.667511175964256	0.8685189472622963	0.9665718349928877
ID260311	260311	2	0.9720314741134644	55.005843602622974	28.71242230258271	0.0	274.0	274	1.4636807509142957	1		23092.317280453237	22978.0	17489.0	33244.0	1.6303176E7	2499.3692125999414	-0.9811052596497997	-959.4929132764188	0.022342681538610472	0.0013217580992756317	1.6423850104840751	1.326805483120398	2.5738923018232702	1.2378491281340602	6.730426648954431	10.17528835718822	0.8168814018011208	0.9574036511156189
ID244950	244950	2	0.9756382703781128	54.93013256786608	27.097332737767125	0.0	167.0	167	1.4243906809452662	1		22881.578241430685	22910.0	15589.0	30153.0	1.5353539E7	2525.649028347273	-0.9811581301050494	-943.5349215959038	0.01999479631972497	0.001633015596288147	1.4741910079710505	1.408421505411026	-0.5972989016777775	1.0466973149070389	6.373942186615743	9.780495659238941	0.8373292349852078	0.9578571428571429
ID241877	241877	2	1.0	55.02715993073757	26.752252906230897	0.0	146.0	146	1.4281034911037889	1		22996.663703703696	23025.0	15196.0	30936.0	1.5522748E7	2623.870771571294	-0.9810618459489084	-908.0528572260122	0.003880951684586922	0.0014957379752501246	1.4764450544346175	1.3972867721965356	-0.17984046841067328	1.0566514217504865	6.407214069767356	10.247379219038892	0.7667494655947461	0.950634696755994
ID258773	258773	2	1.0	55.001109149442314	26.86965321953806	0.0	263.0	263	1.4496590048314955	1		23171.170274170265	23189.0	14844.0	30567.0	1.6057621E7	2817.4802331211467	-0.981016398821969	-849.991831982113	0.006028854636459785	0.0023104237145770683	1.5264042430806999	1.3928319010263641	-0.38326490426062815	1.0958998296606415	6.602092242512502	10.743986056547978	0.7187214059745646	0.9474761255115964
ID235732	235732	2	0.9947391152381897	55.637210189327675	28.68916291548468	0.0	103.0	103	1.4126583227723344	1		23054.22356495468	23132.0	15484.0	29076.0	1.5261896E7	2569.1391409842618	-0.9810189680958439	-927.5780344428036	-0.0036716011044686395	0.006755423944006763	1.4741677958913795	1.369102899620294	-0.3598625881510937	1.0767399559961666	6.2693734109963914	9.439830735037754	0.8841085439552949	0.9698529411764708
ID236756	236756	2	0.9738194942474365	54.96616441986524	27.75873832885511	0.0	110.0	110	1.4169358747965621	1		23052.368975903606	23001.0	15671.0	30283.0	1.5306773E7	2560.9208134323567	-0.9810219736966578	-930.6301084953926	-8.920480024159811E-4	-0.02167884213560232	1.4924213414363532	1.3691073695168814	-0.6210759549311661	1.0900688833213905	6.307398420312518	10.31020705694148	0.7456334017687982	0.9424715909090905
ID228061	228061	2	0.9866796135902405	60.05708033835882	29.182278419549586	0.0	50.0	50	1.3959590102851052	1		23161.417445482835	23415.0	15537.0	29318.0	1.486963E7	2437.7137687372397	-0.9808888973758952	-975.3185708516419	-0.00449460406491446	-7.32414171450355E-4	1.4980811556129667	1.3033913430288708	-0.7509520961215495	1.1493717244827393	6.12202649989639	9.83804612797723	0.7948539927456995	0.9498525073746313
ID239325	239325	2	1.0	54.95146431278154	26.805616099572322	0.0	128.0	128	1.4475701579181801	1		23083.75289017342	23115.0	15355.0	31245.0	1.5973957E7	2662.6217199694333	-0.9810694458114935	-898.5936890871747	-0.0051556703506261846	0.0067503342759939085	1.5232247780684804	1.3964588147935593	-0.36652864814967784	1.0907767289174664	6.583079737854438	10.474248264187741	0.7540380342973989	0.9505833905284834
ID251612	251612	2	0.9949631690979004	54.49103677608833	27.267257305631567	0.0	213.0	213	1.4486149578794756	1		23039.630591630572	23095.0	15296.0	31024.0	1.5966464E7	2645.97839991562	-0.9810647414277813	-902.2889534182448	-0.0027368615753519403	0.0011081716704957137	1.533582036227632	1.3925295474612494	2.8528440219607223	1.1012922770820472	6.5925859901834745	9.998654340696081	0.8286717955735172	0.9591977869986168
ID223457	223457	2	0.9820029139518738	60.295078980574154	28.55955458213656	0.0	17.0	17	1.3981249681591237	1		23084.493044822266	23331.0	15616.0	29177.0	1.4935667E7	2437.7450791196334	-0.980983599544654	-977.0020637924439	-0.006793924290981409	0.037612001591085825	1.5264985719185515	1.3251263008929364	-1.2095984077792334	1.151964586990629	6.141039004554464	9.943076221718517	0.7805669925266367	0.9315068493150688
ID233185	233185	2	0.9707700610160828	55.807663570183166	28.364730641861243	0.0	86.0	86	1.398124968159124	1		23045.31124807397	23114.0	16381.0	28658.0	1.4956407E7	2447.7949062319617	-0.9811179059845828	-978.3823135165798	-0.00164530420443554	-3.987677727192725E-4	1.4208427750901094	1.3837835632621924	-0.6966472634698264	1.0267810753153852	6.141039004554465	9.541925897741184	0.8475779322281844	0.9677902621722846
ID226016	226016	2	0.9925479888916016	60.04407791685832	29.06208057072792	0.0	35.0	35	1.4121227177017928	1		23146.942249240117	23372.0	15316.0	29803.0	1.5230688E7	2385.827113695938	-0.9809997622929871	-1001.8311284476989	-0.0023012131871600807	0.03592473645348427	1.5611965857630083	1.31896004789892	2.1979103154667663	1.1836572216497132	6.264620284831864	9.661881985361369	0.8432981729219889	0.9755736491487785
ID234214	234214	2	1.0	55.00551281829022	28.339399036669555	0.0	93.0	93	1.454347941080483	1		23163.409742120344	23088.0	14546.0	30931.0	1.616806E7	2863.1082032755803	-0.9810620656068492	-838.2211206801902	-0.005357736188193177	-0.01339363943959225	1.498470136844192	1.4046334991307148	-0.4433065187681188	1.0668050689176571	6.6448703779931435	10.678074652141673	0.7323361491492286	0.9595058339052852
ID224997	224997	2	0.9890316724777222	60.251377573102026	29.033873748957674	0.0	28.0	28	1.4302207694956057	1		23151.27744807121	23468.0	15070.0	29177.0	1.5603961E7	2448.725972872168	-0.9809389525630929	-973.1056315846616	-0.003973125475556381	0.012642231513867385	1.5727362221523387	1.3290272023413368	-1.0320604568921128	1.183373989171675	6.4262265744254075	9.919215630828502	0.8207506494274333	0.9554770318021197
ID240872	240872	2	0.9968096017837524	54.88693948946096	26.412983603902518	0.0	139.0	139	1.4755201058309082	1		23050.52712100141	23031.0	15541.0	31676.0	1.6573329E7	2655.0659181187784	-0.980956368706714	-894.4075894603758	-0.00123306531231909	0.010339447116678458	1.6087729507104598	1.3758640574922083	-0.3595118003732863	1.1692819083033357	6.839748550738296	9.83624782683125	0.8883642545567677	0.9742721733243056
ID257260	257260	2	0.9590654969215393	54.652165624728084	28.248434537684012	0.0	252.0	252	1.461094283526842	1		22975.34375	22899.0	17383.0	32308.0	1.6174642E7	2453.238736828426	-0.9810276299842072	-968.5272694646551	-0.028649389182360808	0.010528819510566095	1.6350775740880805	1.3366040619970754	-0.6313518597627373	1.2233073507535535	6.706661018131851	10.28082718218147	0.797370386210454	0.9566101694915249
ID232179	232179	2	0.9850856065750122	56.889851056966634	27.347324006139694	0.0	79.0	79	1.4486149578794745	1		23139.979827089355	23077.0	16278.0	31619.0	1.6059146E7	2552.6033192057416	-0.9811065182737869	-941.4858674216425	-0.006039018084510374	0.009478872916415589	1.522171719682331	1.431187510458505	-1.2398751996444755	1.0635725287979054	6.592585990183464	9.549337196919845	0.9084880293857835	0.977448907681466
ID238323	238323	2	1.0	54.84404264215008	26.952034093413605	0.0	121.0	121	1.4365538813695562	1		23097.754026354316	23133.0	15350.0	31138.0	1.5775766E7	2635.395206685324	-0.9810540086738531	-907.6733379321153	0.002628174474381433	-0.011539375353402992	1.5184007976175893	1.385764754070404	-0.4724648449742124	1.0957132465359607	6.483264088399608	9.79341925600606	0.8494442529430236	0.9715099715099714
ID248561	248561	2	0.9968355894088745	54.77144958238924	27.39698994687296	0.0	192.0	192	1.434973223768515	1		22881.34260614934	23021.0	14873.0	30658.0	1.5627957E7	2663.0554766830787	-0.9810944369681182	-891.7692301910693	0.008466960210025753	-0.008042856911464153	1.5421272152711183	1.359888172720177	3.079836109980868	1.1340103151176095	6.469004709906063	9.803644461494446	0.8458088516023243	0.9625176803394623
ID229621	229621	2	0.9633730053901672	59.70804738746656	29.176501743364973	0.0	61.0	61	1.3636115658566277	1		23158.699346405207	23297.0	15654.0	29242.0	1.4173124E7	2468.4217784647167	-0.980958895941171	-966.6816492720636	-0.014698125984052622	0.017858414096352065	1.4950464395250367	1.2632873501703787	2.3529172733816073	1.1834571440325123	5.841592056189966	9.881745190254735	0.7517506062345396	0.9439324116743464
ID243957	243957	2	0.9952340722084045	55.007162827885196	27.059925361795862	0.0	160.0	160	1.4360271888197287	1		22908.45747800588	22907.0	15431.0	30284.0	1.5623568E7	2541.738370313346	-0.9810873789693845	-935.0847330340039	0.006483101187230143	0.00490101165916485	1.450856937257605	1.427854551266383	-0.9405185249725381	1.0161097542959268	6.478510962235093	9.853555345460814	0.8384924209981752	0.9618913196894848
ID246522	246522	2	0.9886753559112549	54.57945716088157	26.331882465818214	0.0	178.0	178	1.4933564307983553	1		22998.36239782016	22967.0	16146.0	32241.0	1.6880798E7	2707.979675021658	-0.9811157352766956	-882.4734936521628	-0.006622335586173731	0.009154472828623722	1.5930404201362667	1.413944030068598	-0.5666518009925865	1.1266644126351875	7.006107966496352	10.172067174465196	0.8508798726514102	0.9640287769784176
ID250618	250618	2	1.0	54.51290900757988	27.21716910471226	0.0	206.0	206	1.4527866438605876	1		23079.75356125356	23096.0	15457.0	30415.0	1.6201987E7	2599.6039263681537	-0.9809651637699196	-915.0786418537986	0.001293419430392136	0.006080441490224308	1.5418509296129872	1.3835822608106234	-0.22597969009613092	1.1143905015879838	6.630610999499604	10.103826668802434	0.8161906948327388	0.9574468085106386
ID222461	222461	2	0.9897064566612244	60.228268626996076	28.552514164868107	0.0	10.0	10	1.396500814695293	1		23063.710077519376	23314.0	15504.0	29114.0	1.4876093E7	2423.953808002529	-0.9810219068907643	-983.696121104768	0.030874987614051184	0.02855468106338161	1.4997194717091384	1.349543036646812	-1.2570318742867903	1.11127947089073	6.126779626060914	10.524911967023588	0.695032606758572	0.9226914817465998
ID255235	255235	2	0.9782565832138062	55.41654202342674	27.682914464982975	0.0	238.0	238	1.4243906809452644	1		22928.211309523795	22964.0	16199.0	30153.0	1.5407758E7	2555.798609734963	-0.9811590538999811	-934.3514207699399	-0.006787772341293973	0.0021060287154191543	1.4396003457506743	1.4030445205324256	1.5458838603046772	1.0260546438001672	6.373942186615729	9.790578125030152	0.8356055377240256	0.9647482014388491
ID259328	259328	2	0.9843786954879761	55.509404089489784	27.251716961731276	0.0	267.0	267	1.4564270671471384	1		23138.572649572667	23054.0	16360.0	32725.0	1.6243278E7	2604.2861871620757	-0.9810146987633224	-918.1970125501439	0.002179199661574238	0.013514044016040259	1.6238916759238085	1.3378869942658846	-0.5260782970009982	1.2137734224816634	6.663882882651204	10.355259962948695	0.7809355756201889	0.9485791610284167
ID262400	262400	2	1.0	56.284261233216746	27.7873741559417	0.0	289.0	289	1.446524603315954	1		23183.749279538883	23171.0	14929.0	30305.0	1.6089522E7	2818.7694316431275	-0.9810629167112045	-852.192847515315	-0.01085742783575181	-0.0032998531122660282	1.4564880862112948	1.4349201387975685	1.2108803073127423	1.0150307650095425	6.573573485525412	10.851356493731453	0.7015252764024899	0.9537931034482758
ID228614	228614	2	0.9653394818305969	59.96565003447103	29.2001293631792	0.0	54.0	54	1.387261361683898	1		23148.127559055134	23353.0	15415.0	29161.0	1.4699061E7	2423.6189832184	-0.9809007832590291	-981.049772063234	-5.627719781387067E-4	0.0023410750031428985	1.512290533689077	1.2948855908465062	-0.6491154582672667	1.1678950977440767	6.045976481264138	9.370233696327002	0.8653174714690276	0.9673003802281369
ID237322	237322	2	0.99095219373703	55.018831996781834	27.61641307464049	0.0	114.0	114	1.4355003030236693	1		23076.969253294305	23053.0	15382.0	30713.0	1.576157E7	2563.2049009308435	-0.9810463876543594	-932.0151919035862	0.0032331425821869758	0.009845322261106683	1.5027214336322696	1.389584493531783	-0.30220779958609495	1.0814178199505786	6.47375783607057	9.860445854263988	0.8367066264291133	0.9618644067796612
ID260872	260872	2	0.9885485172271729	55.08085134199829	28.685667928408414	0.0	278.0	278	1.4775694402988415	1		23087.04281767955	23000.0	17594.0	33744.0	1.6715019E7	2485.456176121395	-0.9810807177555304	-963.3681367131323	-0.001672884645746055	-0.0072287135347793895	1.6508571460690622	1.3439746006680002	-0.49483634424621314	1.2283395424649626	6.85876105539636	10.0389526944939	0.8552217193177466	0.9678068410462781
ID253196	253196	2	0.9957782030105591	54.52354920313964	28.53462455173257	0.0	224.0	224	1.4852292606300537	1		23017.5303030303	22911.0	15920.0	32988.0	1.6710727E7	2881.809677803248	-0.9811017239258327	-829.3068898925932	-0.008498336855876268	-0.02007461173835652	1.5703040056883948	1.3922372525580953	-1.0844910053311916	1.1278997188181252	6.9300579478641	10.682114093334105	0.7631893575216806	0.9662027833001986
ID254226	254226	2	0.9871939420700073	55.30657763067231	28.414549890256158	0.0	231.0	231	1.407293098971746	1		22949.624427480932	23196.0	16204.0	29238.0	1.5032004E7	2564.0759009245567	-0.9811193444869601	-930.2067181081251	-0.010120901305171922	-0.012286997262346685	1.4909998277236987	1.351220891918892	1.5820535083783902	1.1034463992088697	6.221842149351228	10.314964660202882	0.7348409736541012	0.9513081395348842
ID256274	256274	2	0.9680534601211548	54.94952945859044	28.183471634293696	0.0	245.0	245	1.4423348056574181	1		23036.38629737611	22977.0	17544.0	33365.0	1.5802961E7	2488.2683717743453	-0.9810093621909061	-956.4906523107933	-0.0020904471421753484	-0.03877340252412635	1.6160789886659932	1.3008973115537679	-0.7063287724462535	1.242280212521754	6.535548476209279	11.823408991456246	0.5874981166070408	0.9372869802317652
ID249617	249617	2	0.9926275610923767	54.81599481019764	27.488872415005865	0.0	199.0	199	1.437080380885628	1		22907.671532846758	22886.0	15265.0	30621.0	1.5691755E7	2554.2922581797898	-0.9810313185171003	-927.654133031077	0.0018235983765342802	-0.0029603702643284453	1.4983481193156052	1.3915413668311623	-0.3860110687045569	1.0767542776882477	6.488017214564127	9.710529995467805	0.8646413265488608	0.9715302491103203
ID226576	226576	2	0.9600905776023865	59.73209996894078	29.145676493668855	0.0	39.0	39	1.3763120084676226	1		23198.539200000025	23398.0	15587.0	29481.0	1.4499087E7	2409.6800522039716	-0.9810264715817699	-995.5518319444794	-0.007831920590178763	-0.009550868104313989	1.467749398830512	1.3099197918927175	2.241817234321708	1.1204879931692189	5.95091395797383	9.658980559047064	0.8015506140096986	0.9564553093964858
ID235280	235280	2	0.9910064339637756	55.61492040729861	28.674488919691413	0.0	100.0	100	1.40352523920106	1		23072.039877300627	23235.0	15733.0	28755.0	1.504297E7	2529.846353009591	-0.9810791775279127	-945.7707776936805	0.004594534213774268	0.0048749860953246045	1.4544499097235726	1.3625031476055018	-0.349313234524175	1.0674837062062281	6.188570266199621	9.720596792519784	0.823027472639993	0.9623059866962301
ID257808	257808	2	0.9814397096633911	55.0675620089344	27.431725290210988	0.0	256.0	256	1.4683249109216372	1		23059.827972027964	22982.0	16481.0	32923.0	1.6487777E7	2584.8545998368463	-0.9810552468197374	-923.962729956426	-0.002706976826773715	0.00898406335096161	1.6342144197860187	1.3318967921475813	2.65845358239421	1.2269827733055603	6.7732047844350705	10.238997546811525	0.8118750452316528	0.9538152610441768
ID231190	231190	2	1.0	58.764622244472264	26.921718414189172	0.0	72.0	72	1.4652304398088267	1		23306.480281690132	23197.0	15106.0	31709.0	1.6547601E7	2868.108009334246	-0.9809950273220979	-838.9010568902298	0.009157457019905193	0.005952688935553766	1.5335249968976201	1.4317389040192783	-1.184781118715446	1.0710926360893043	6.744686027447973	9.918861797867454	0.8614854032429001	0.9666212534059947
ID245525	245525	2	0.9804450273513794	54.89898548329651	26.998428325463244	0.0	171.0	171	1.4433833952584159	1		22902.803779069753	22847.0	15691.0	30625.0	1.5757129E7	2504.6406850966273	-0.9811102713065842	-949.8725099635606	0.003917374275233796	0.017097606157384156	1.5135942461976093	1.4135723168228145	-1.3795268095299762	1.0707582683846038	6.545054728538316	9.971666985403397	0.8271563606708235	0.9529411764705881
ID221467	221467	2	0.9915600419044495	60.29300643532296	28.49994550645245	0.0	3.0	3	1.4105146822008512	1		23113.2924242424	23394.0	15336.0	28928.0	1.5254773E7	2406.3152283296613	-0.9810181042788652	-992.8342005120824	-0.005919762093171069	0.02962983686189553	1.5376119523771448	1.322093336775517	-1.2995373965863655	1.1630131622380466	6.2503609063383285	10.82313074843196	0.6705160054462584	0.9332860184528035
ID239896	239896	2	1.0	55.08811211717703	26.949186098938107	0.0	132.0	132	1.4391844528482642	1		23057.270072992724	23086.0	15427.0	30927.0	1.579423E7	2558.5582548811763	-0.9810305278922146	-932.1157562891876	-0.01508050319600231	0.0016578979657582685	1.491207700167846	1.412835158483557	0.029703414150835043	1.055471822890088	6.507029719222187	9.81790644424231	0.8483105645699802	0.9661256175017648
ID224031	224031	2	0.9787689447402954	60.278433344922064	28.644810404241678	0.0	21.0	21	1.416935874796562	1		23108.673716012057	23341.0	15185.0	29530.0	1.5297942E7	2391.9276262720064	-0.9810133579472099	-998.35210846013	-0.004021785120598356	0.0019228195072976437	1.574828927792404	1.319126241158726	-1.2212440269395124	1.1938424683365163	6.307398420312516	10.054124157677274	0.7841003379287678	0.9485346676197285
ID252189	252189	2	1.0	54.63239078661968	27.448293305354877	0.0	217.0	217	1.4564270671471393	1		23103.24857954543	23091.0	15633.0	30866.0	1.6264687E7	2565.1549481948146	-0.9810031617539319	-930.2046904909931	-0.005217954776298081	0.002650372943313302	1.5184602464333363	1.4151686863582233	-0.3921148392365622	1.0729888677376844	6.663882882651212	10.264232100108504	0.7948483771192716	0.9596167008898013
ID242465	242465	2	0.9720272421836853	55.06619527020003	27.11599810561487	0.0	150.0	150	1.4249216746937932	1		22954.194319880455	22911.0	16259.0	30614.0	1.5356356E7	2538.3984002183665	-0.9810804341867885	-937.8334379821408	-0.007166144321101666	-0.005797334934229909	1.4855047795851763	1.3835248960449316	-1.0644724052765264	1.0737101904214184	6.378695312780262	9.77828868987202	0.8383319381805097	0.9817117776152159
ID227110	227110	2	0.9639032483100891	59.7862633479129	29.125315816846836	0.0	43.0	43	1.372459097865241	1		23179.98392282957	23383.0	15917.0	29662.0	1.441795E7	2465.881643537327	-0.9808985516661948	-965.4475695746454	-0.010760745304965607	0.020601760409903257	1.5091647024326003	1.257817307808731	2.4072761333795327	1.1998282207308364	5.917642074822218	10.598480714679006	0.6620203351738079	0.9374999999999998
ID241446	241446	2	1.0	54.96212294519998	26.76016289074614	0.0	143.0	143	1.4522658384508202	1		23032.357245337196	23070.0	15310.0	30962.0	1.6053553E7	2625.8249109012663	-0.981009399050873	-906.2271724736843	-0.004926194672446215	7.813745356743047E-4	1.5097378122137988	1.4107438971392612	-0.1404975930863476	1.0701714289002275	6.625857873335083	10.17253258530039	0.8046255158116367	0.9574175824175821
ID232741	232741	2	0.9750949144363403	56.446975522923964	27.937588520690294	0.0	83.0	83	1.4142639209296402	1		23072.983333333337	23079.0	16381.0	29903.0	1.5228169E7	2579.896493911512	-0.9810942865752137	-928.2161956847807	-0.0033921093570324534	0.006750603663810974	1.4381692260683152	1.39809897075583	-0.1998476952520418	1.02866052843943	6.283632789489944	9.706120980598438	0.83816449670509	0.9565846599131695
ID236325	236325	2	0.9799124002456665	55.26403434337349	28.260450153081642	0.0	107.0	107	1.4344459508410055	1		23065.272861356916	23042.0	16266.0	30385.0	1.5638255E7	2603.682808861134	-0.9810711442259161	-918.283237548883	0.005339134900452036	0.007580762008662249	1.4710967644384478	1.433100927237639	-0.6795628573606981	1.026513022550371	6.464251583741532	9.853841890620616	0.8365982185177356	0.9611307420494697
ID262946	262946	2	1.0	56.53851866138692	27.779413075808186	0.0	293.0	293	1.4585032293802418	1		23216.26420454543	23177.0	14634.0	30408.0	1.634425E7	2825.2210051790985	-0.9810088254659389	-848.967365084126	-0.01673904394070359	-0.01173402306249185	1.4845714769282274	1.4236183794200645	0.8112836861906177	1.0428156157501938	6.682895387309272	10.601236449859893	0.7472423620861033	0.9597269624573382
ID233764	233764	2	1.0	55.03248723793278	28.30759566626143	0.0	90.0	90	1.4605764404187718	1		23156.8425531915	23057.0	14902.0	31085.0	1.6325574E7	2867.6413260537306	-0.9810459407082635	-835.9332852155842	-6.208758290303959E-4	0.01053915402067646	1.5254106046363245	1.4227488890830033	-0.39271040630859805	1.0721572979891687	6.701907891967333	11.641695331122593	0.6214065977154613	0.9276315789473684
ID251178	251178	2	1.0	54.50145300207557	27.24219173774451	0.0	210.0	210	1.4491370753798964	1		23095.129682997132	23089.0	15244.0	31324.0	1.602802E7	2637.6183286830033	-0.9810651308890701	-907.3481994329072	0.0015748230577454266	-0.005358724601825795	1.5662711530103282	1.3673145233806003	-0.26017839480454646	1.14550904435493	6.5973391163479915	10.02329574914857	0.8251968898207738	0.9572413793103454
ID248111	248111	2	1.0	54.72649350804528	27.461246133345153	0.0	189.0	189	1.4465246033159536	1		22907.844927536236	22985.0	15638.0	29972.0	1.5806413E7	2562.4232052373986	-0.9810779864426973	-927.0423049257039	0.004697777033229585	-0.011776280490048722	1.5010959446225638	1.4277045915128757	-0.20777435476566503	1.0514051390924775	6.573573485525408	10.36531464466049	0.7688584761359346	0.9584199584199585
ID223022	223022	2	0.9852616786956787	60.249043740719166	28.540599766005055	0.0	14.0	14	1.4169358747965617	1		23090.12048192771	23341.0	15430.0	29080.0	1.533184E7	2393.3527334534656	-0.9810296354656342	-997.8285719975459	0.0035257388447867033	0.015466129190887933	1.5219353253046717	1.3659873402443186	-1.2969548879402721	1.11416502954739	6.307398420312513	10.372048051594703	0.7367685664670104	0.9358251057827927
ID225582	225582	2	0.9947150945663452	60.213645899564796	29.003949093920138	0.0	32.0	32	1.438658723350229	1		23112.870967741957	23400.0	14926.0	29422.0	1.5762978E7	2445.2575535411447	-0.9809349001152116	-972.6584915946927	0.015747445977964472	0.006269401519580743	1.5502982129567129	1.3612142068694408	-0.9095949469903855	1.1389083401664848	6.502276593057664	9.84869455116412	0.8423992407869667	0.9661016949152543
ID247086	247086	2	0.9967949390411377	54.6077470050876	27.09630712130626	0.0	182.0	182	1.4522658384508205	1		22951.941176470562	22978.0	15339.0	30716.0	1.5997503E7	2594.0629408468576	-0.9810656228462568	-916.887269787118	6.064344902336045E-4	3.7623653982249986E-4	1.5548661940437025	1.3648589346657027	-0.39961072361903704	1.1392138444142863	6.625857873335086	9.704507866518629	0.8841072401158729	0.9687282835302294
ID238893	238893	2	1.0	54.96496127866204	26.58945780266297	0.0	125.0	125	1.4708986638362471	1		23083.279944289676	23075.0	15770.0	32526.0	1.6573795E7	2749.7597711051562	-0.9810517827652174	-869.273292185555	0.008834221622394816	0.0038261873405004633	1.5757662379993347	1.4058339498580732	-0.17121951725151907	1.1208765004988086	6.796970415257656	10.030600128444428	0.8489290760769622	0.9495351925630809
ID230195	230195	2	0.9775782823562622	58.74810198516176	28.64924444608821	0.0	65.0	65	1.4153333077901353	1		23108.15963855421	23187.0	16125.0	30463.0	1.5343818E7	2564.3980153466023	-0.9809225580787383	-926.6687223999701	0.0012598138195421525	0.0014730041990621888	1.5457948555819827	1.3433969890466804	-0.9059400329400762	1.1506612477067786	6.29313904181897	10.521646522788295	0.714347906492786	0.9436920883820383
ID261429	261429	2	0.9735668301582336	55.636874997334054	28.4782643976778	0.0	282.0	282	1.4423348056574181	1		23110.133040935645	23077.0	16736.0	31857.0	1.5807331E7	2550.5120138487173	-0.9811649702388343	-944.0191221851775	-0.010595607707860685	-0.014954304348912975	1.544396671103071	1.3828722380174683	2.5165720911827663	1.1168035836175072	6.535548476209278	10.223233610828173	0.7858059889146884	0.9456671251719391
ID259892	259892	2	0.9570150971412659	54.72684923072781	28.255538158811426	0.0	271.0	271	1.4579844659886296	1		23061.103840682797	23019.0	17373.0	31348.0	1.6211956E7	2425.0489833862816	-0.9810299281128935	-983.564514317378	0.0026157048772372524	-0.009574759489152568	1.6034117471788887	1.3383763404943065	-0.6172642991743864	1.1980275641952067	6.678142261144755	9.783715792285697	0.876713862584559	0.9662998624484181
ID227643	227643	2	0.995001494884491	60.03841146692715	29.14836925092136	0.0	47.0	47	1.4029861474818437	1		23193.628086419783	23458.0	15551.0	29331.0	1.5029471E7	2426.7711158004786	-0.9810046189359072	-987.1721833640405	-0.006493378096511423	0.003430563249212787	1.5292612914717023	1.3065947782723266	-0.7950963652912516	1.170417421607793	6.183817140035097	9.814091394736648	0.80680077472135	0.9517190929041699
ID258361	258361	2	1.0	54.99904756108344	26.822013762575686	0.0	260.0	260	1.4470474750493918	1		23163.625544267063	23196.0	14607.0	30366.0	1.5959738E7	2819.84731448725	-0.98107430586157	-851.6497488156703	0.003272981758186115	0.017715732427495585	1.5062440891401876	1.410577786570597	2.856795197226901	1.0678206501480325	6.5783266116899215	10.481739904828709	0.7524168946196075	0.9624478442280949
ID244540	244540	2	1.0	54.898209105982446	26.93358663269751	0.0	164.0	164	1.4370803808856278	1		22913.424999999974	22992.0	15124.0	30722.0	1.5581129E7	2588.828370730694	-0.9811178938663309	-919.7875122587509	-0.01068489611204661	0.009756102774263238	1.4912554271294391	1.408693077540744	-0.2535872434572996	1.058609182443652	6.488017214564126	9.566412954684003	0.890889025665895	0.9722222222222225
ID224579	224579	2	0.9903580546379089	60.34547843337789	28.872727143947593	0.0	25.0	25	1.4365538813695555	1		23088.31369661268	23349.0	15120.0	29310.0	1.5676965E7	2397.243736302755	-0.9810781473419785	-998.7342958622726	-0.0023209725725387344	0.008818051975405318	1.5584648377542947	1.3443891222507622	2.0877963451611308	1.159236423413728	6.483264088399604	9.974517957962785	0.818879017903771	0.9612403100775188
ID243523	243523	2	0.9968140125274658	54.88719353484895	27.04285691304365	0.0	157.0	157	1.4349732237685147	1		22956.66176470587	23014.0	15285.0	30392.0	1.561053E7	2565.8500600180596	-0.9809868771770623	-923.2455036812557	-0.008468817640219352	-0.010751871347609882	1.4868224855048877	1.4148909641957468	-0.5680839173503948	1.0508389148912463	6.46900470990606	9.61018087334226	0.88020576388888	0.9784327821711003
ID256837	256837	2	0.979799211025238	54.6756004923398	28.123213145521454	0.0	249.0	249	1.4564270671471393	1		23003.305714285718	22991.0	17318.0	33805.0	1.6102314E7	2542.9662544664247	-0.9811031465315325	-939.3010827711496	-0.017244578621077113	0.012863327334517744	1.6879608915658006	1.2683721574436426	-0.8393270359157281	1.3308088494845423	6.663882882651211	11.211595886868507	0.6661965029842809	0.9359145527369829
ID240459	240459	2	1.0	54.85948993583598	26.405334506738733	0.0	136.0	136	1.463163823209347	1		23057.573446327697	23068.0	15380.0	31864.0	1.6324762E7	2729.8271715246624	-0.9810416638685125	-874.1695546173573	0.004842099518101052	9.96120848509683E-4	1.5679821048023836	1.3761403403020613	-0.3372499096547036	1.1394056687984404	6.725673522789918	10.02918175797722	0.8402618421826232	0.9541469993256915
ID231753	231753	2	1.0	57.455513391065736	26.723626218337767	0.0	76.0	76	1.4227965106853426	1		23228.51946107781	23316.0	15159.0	31887.0	1.5516651E7	2927.2096595435464	-0.981049979470236	-821.6354026704439	0.004492108649916438	0.011198150891502721	1.5071828045589268	1.3703159404100065	0.23418024003896756	1.0998797869256114	6.359682808122195	9.521273803565	0.8815667689157283	0.9709724238026122
ID229192	229192	2	0.9653991460800171	59.89062043183792	29.215749610674795	0.0	58.0	58	1.3807021695643606	1		23162.810426540276	23377.0	15527.0	29341.0	1.4662059E7	2412.941542610526	-0.9808752691847886	-984.6749770289645	-0.009300809974188431	0.011141372183162052	1.4952409318275846	1.2918146172798914	2.2883979325623955	1.157473302923323	5.988938967289949	9.764045628984444	0.7894055050901536	0.9509433962264144
ID246095	246095	2	0.9893319606781006	54.52563640447711	25.985852839624638	0.0	175.0	175	1.483700460162482	1		22990.804407713502	22961.0	16322.0	31737.0	1.6691324E7	2692.379558277179	-0.9810193267426496	-882.7014258769099	-0.004827289365080962	0.001407051757593731	1.6013888848884092	1.3843000650653647	-0.5496319359139433	1.1568220830884623	6.915798569370545	10.334142987170821	0.8137729821122084	0.9540983606557373
ID249166	249166	2	1.0	54.85155200917039	27.37079683118357	0.0	196.0	196	1.4449548528770872	1		22886.814223512345	22912.0	15168.0	30584.0	1.5769015E7	2578.515538840436	-0.9811965288669844	-926.3253784978173	-0.013986886667388055	0.007074287021592563	1.4959121818687187	1.4359905960254529	-0.08317134825522733	1.041728397114241	6.559314107031864	9.582716698542601	0.8976168461419538	0.9794180269694824
ID250194	250194	2	1.0	54.68868660590641	27.36922064244919	0.0	203.0	203	1.4507023004000275	1		23112.074927953883	23155.0	15416.0	30864.0	1.603978E7	2596.3240470226865	-0.9810730547213744	-922.8494508301089	-0.009443836366706116	0.015118402937349694	1.518929802945628	1.4098834485694842	2.930613296608378	1.0773442333029626	6.611598494841537	9.986648751104704	0.8330609662764407	0.978199718706048
ID237904	237904	2	0.991755485534668	55.002885664077795	27.160044415491505	0.0	118.0	118	1.4391844528482645	1		23104.148255813958	23126.0	15530.0	31080.0	1.5895654E7	2570.737058904148	-0.9809943304616261	-927.7813193758582	0.005190137800406662	0.012070155397300124	1.5173116831290803	1.3855757043810293	2.851636969405377	1.095076709508919	6.507029719222188	9.43648197198626	0.9182742903717472	0.9806590257879656
ID222038	222038	2	0.9850788116455078	60.232070540304186	28.551228913561612	0.0	7.0	7	1.4142639209296393	1		23082.25454545458	23304.0	15536.0	29041.0	1.5234288E7	2389.3237858484554	-0.9810448726332471	-999.9893632021166	-0.00452451666690754	0.010542623361231506	1.5360101103386619	1.3344986308988098	-1.2835571556930856	1.151001638198857	6.2836327894899355	10.728324914521666	0.6860516693405568	0.9270687237026648
ID234838	234838	2	0.9968006014823914	55.56809326298479	28.632820642571037	0.0	97.0	97	1.3921604753249754	1		23108.730109204353	23231.0	15813.0	28881.0	1.4812696E7	2580.7787028303374	-0.9811331448363751	-931.2874314618638	0.03646578007630333	0.008030097527354875	1.476656977074553	1.3488397923065225	-0.29960927041720886	1.0947608348278801	6.088754616744782	10.72761612819494	0.6648625743061193	0.951002227171492
ID253782	253782	2	0.9729998707771301	55.36843110492203	28.736415417801236	0.0	228.0	228	1.417469661168782	1		22957.14630467574	23154.0	17048.0	29603.0	1.5220588E7	2490.3795894824248	-0.9810399874867403	-953.9606029308554	-0.006339789455655902	-0.015092342741242042	1.4776654902593174	1.38096064788291	-1.4623079976776965	1.0700272252686283	6.312151546477029	9.588603292740824	0.8627333352957495	0.967225054624909
ID258900	258900	2	1.0	54.976809619274306	26.902767718665764	0.0	264.0	264	1.4302207694956066	1		23193.268833087124	23197.0	14686.0	30321.0	1.5701843E7	2858.0273996186565	-0.9809697352290585	-836.6356137863952	0.012837807773344003	0.006702236393462087	1.496634556409818	1.374947626289219	-0.5435578434117347	1.088502956617347	6.426226574425415	10.698817878084528	0.7054955979639137	0.9343469246717346
ID255833	255833	2	0.9745276570320129	55.23464270598518	27.8522236414524	0.0	242.0	242	1.4522658384508196	1		22863.82975679544	22827.0	17171.0	32371.0	1.5981817E7	2444.941014148659	-0.9810229783936373	-966.8558188853569	-0.037367042906809075	-0.0018007149541381517	1.5821461585261374	1.3493120309260505	2.4870429504153093	1.172557660691938	6.625857873335077	10.519722830325946	0.7523906419010016	0.9450847457627117
ID261977	261977	2	1.0	56.26566191841293	28.031229413131346	0.0	286.0	286	1.4307495995264337	1		23170.680473372766	23167.0	14828.0	30004.0	1.566338E7	2862.598002846299	-0.9810309129680708	-837.229810327301	0.002811369933298075	0.006026973154378063	1.4903830180893252	1.4085914624701397	0.9922286835703336	1.0580662014490376	6.430979700589935	9.682696586660546	0.8619743773870413	0.9643620812544548
ID236888	236888	2	0.9832478761672974	54.92987457031877	27.665425562288853	0.0	111.0	111	1.4355003030236697	1		23067.073529411748	23041.0	15415.0	30610.0	1.568561E7	2558.1444047910322	-0.9810740838703029	-934.8508594721588	0.002639620007035514	0.002350562868596784	1.5198878936671594	1.3867989987583256	2.6125259761297768	1.095968410006061	6.473757836070574	9.803614143447144	0.846435548162279	0.9625441696113078
ID254814	254814	2	1.0	55.39500292786242	27.611436638573466	0.0	235.0	235	1.4002875757442554	1		22991.29166666668	23148.0	14814.0	29287.0	1.4898357E7	2770.500844100911	-0.9810328685451823	-858.4539115693439	0.0018245061271918053	0.0023215365032760167	1.4376298476221259	1.3892607492865836	0.4596048590401206	1.0348164290687554	6.160051509212517	10.060064181826293	0.7648789425242629	0.9439184268026222
ID260446	260446	2	0.9679003953933716	54.898231814000404	28.70621259124351	0.0	275.0	275	1.4579844659886305	1		23075.5185185185	23020.0	17369.0	32839.0	1.6199014E7	2491.463370200108	-0.9811222727998264	-962.7208704537629	-0.009090194459662282	0.01798914887959895	1.6347111199773565	1.35002541473634	-0.4811321895907064	1.2108743303151932	6.678142261144762	10.09770910728246	0.8230378715529676	0.9676308539944912
ID252765	252765	2	0.9761472344398499	54.86016806788777	27.81541652795571	0.0	221.0	221	1.4605764404187722	1		23022.941678520656	22946.0	16415.0	31238.0	1.6185128E7	2538.4285424755867	-0.981165375965747	-944.9549954803038	-0.0064991208783529535	0.0019474002234727164	1.536829001408366	1.426552168529884	1.9521483175717422	1.0773030494861793	6.701907891967335	9.727342222539008	0.8900613204944305	0.9650924024640659
ID221031	221031	2	0.9842715263366699	60.2434071562704	28.53328404674306	0.0	0.0	0	1.4249216746937927	1		23046.74332344211	23272.0	15439.0	29200.0	1.5533505E7	2340.778403505215	-0.9810068618721426	-1017.0787421427115	0.01328045200937465	0.017879925790760445	1.5141415978764303	1.3782859752645948	-1.2708072159532113	1.0985685300800907	6.378695312780256	9.842685714988782	0.8273980367992876	0.9572039942938665
ID226149	226149	2	0.964127242565155	59.83937588702318	29.140660786225048	0.0	36.0	36	1.3812499585839557	1		23194.945945945954	23391.0	15608.0	29668.0	1.4589621E7	2444.95217157255	-0.980965707452666	-977.8451325390829	0.004880273262145773	0.00508197535780429	1.485280538713683	1.3042946919480145	-0.8767135450877446	1.1387614684648903	5.993692093454472	9.733267794013567	0.7950362810996496	0.9502637528259236
ID245093	245093	2	0.9896842241287231	54.93313172930764	27.064846118473614	0.0	168.0	168	1.4131937248468063	1		22909.513636363674	22872.0	15622.0	30163.0	1.5120279E7	2563.024674552137	-0.9810574872041352	-925.8698565285243	-0.0034776548414379447	-0.009645221991577559	1.4578993759638306	1.3871563575968817	-0.9586945598657766	1.0509985900143979	6.274126537160913	9.553329350741661	0.863880431976365	0.964912280701755
ID263522	263522	2	0.9864526987075806	55.99349379549622	27.908395508972344	0.0	297.0	297	1.4538276949750943	1		23156.40401146133	23147.0	16256.0	31447.0	1.616317E7	2557.7843975771116	-0.9810653178462687	-938.160370595683	-0.015330348043622965	0.004513191835934026	1.5221891333002102	1.381321114710421	-0.5512373245721072	1.1019806452602592	6.64011725182863	10.212868362122169	0.8000002891934307	0.9588194921070698
ID235876	235876	2	0.9949600696563721	55.46289155396469	28.597197572225994	0.0	104.0	104	1.419602799563215	1		23057.02105263158	23119.0	15908.0	29834.0	1.5332919E7	2629.644320543782	-0.9810116945815182	-905.9915706640141	0.00590727893439851	0.007253065303239427	1.4506570823745493	1.4061524117020243	-0.4034460832185879	1.031649962196243	6.33116405113509	10.110299576946362	0.7783328892340985	0.9406779661016945
ID228203	228203	2	0.9655249714851379	59.93947913246847	29.17993256286803	0.0	51.0	51	1.394332333861206	1		23167.97364341086	23376.0	15519.0	29439.0	1.4943343E7	2408.3129254355167	-0.9809233519371636	-989.3230675494488	0.012050674007372334	0.0037888855602710033	1.4997996557614888	1.3194612622784014	-0.8238620522414103	1.1366757771817302	6.107767121402842	9.44013943878247	0.861262454819837	0.9683496608892238
ID251755	251755	2	1.0	54.53579822791234	27.241452119312346	0.0	214.0	214	1.4533072626351773	1		23046.91965566717	23060.0	15116.0	30768.0	1.6063703E7	2634.9372992771027	-0.9810862240176347	-907.4057666994233	-0.006053340521379122	0.004048866064191036	1.5448463785485176	1.397010677486531	-0.2792990238731772	1.1058228855687553	6.635364125664116	9.691313949725881	0.887788058178921	0.9762237762237765
ID247658	247658	2	1.0	54.97906333870937	27.24816371525882	0.0	186.0	186	1.4439074044952314	1		22915.995652173937	22928.0	15304.0	30556.0	1.5812037E7	2565.027770126384	-0.981057924472601	-925.430357191754	1.283426360243508E-4	0.0031290492219421444	1.5066164207424342	1.4107837629930609	-0.4738314316504768	1.0679286650890132	6.549807854702829	9.537971586247917	0.904745382015688	0.9690576652601965
ID242024	242024	2	0.9949003458023071	55.00602157181185	26.790068404793452	0.0	147.0	147	1.446001542512985	1		23011.917867435153	23040.0	15081.0	30936.0	1.5970271E7	2591.653012399392	-0.9810522727575813	-919.4772325042497	-0.008657479499255435	0.0028422657694377232	1.4949660537174994	1.4150759407133984	-0.38477230804722706	1.0564564138966457	6.56882035936089	9.714299672056438	0.8747304719634605	0.9773691654879771
ID230767	230767	2	1.0	59.06296713282474	27.389838679487504	0.0	69.0	69	1.4887903566220482	1		23172.30191256832	23017.0	14252.0	31354.0	1.6962125E7	3027.965842159098	-0.981040973236082	-791.9892900528622	-2.533194018417902E-4	-0.0035324874927948465	1.514119195827204	1.477707140144321	-1.3499668710807176	1.0246409147615858	6.9633298310157095	10.567923003570844	0.7835154236007236	0.9606557377049183
ID233326	233326	2	1.0	55.338345872650336	28.43590594115626	0.0	87.0	87	1.403525239201059	1		23112.250384024555	23093.0	15508.0	29491.0	1.5046075E7	2746.091990780131	-0.9810530430393342	-871.5858451519379	0.006424008169469505	-0.00246690577894845	1.4474515801829797	1.3594293865636162	-0.5818647013991601	1.0647493679990743	6.188570266199613	10.741570972185565	0.6740072775492161	0.943478260869565
ID234355	234355	2	1.0	55.023733155501745	28.335805357928702	0.0	94.0	94	1.443907404495231	1		23140.719883889673	23062.0	14647.0	30259.0	1.5943956E7	2839.7895795311915	-0.9810381685132652	-843.191697287685	0.0011950595467543881	-0.016006200374268743	1.4931947255653364	1.4174450153357754	-0.438060171724097	1.0534410219867447	6.549807854702825	10.66385081733137	0.7237862059993433	0.9367777022433724
ID239475	239475	2	1.0	54.87053783751982	26.948826620257915	0.0	129.0	129	1.454347941080483	1		23051.68149210904	23073.0	15204.0	30826.0	1.6067022E7	2586.497773943342	-0.9810120382935161	-920.9085105735531	0.0034670010882968463	0.010107440123902908	1.5182053781481828	1.4146273428253338	-0.3248575961462512	1.0732193081437122	6.644870377993145	9.759724410217858	0.8766399708094761	0.9748953974895402
ID257395	257395	2	0.9675717353820801	54.66221111695775	28.114408001931686	0.0	253.0	253	1.4857385112058379	1		22995.311385459558	22913.0	17312.0	32900.0	1.6763582E7	2423.019696779791	-0.9811239500447196	-986.5636396725995	0.005090178134262313	0.006566677919807335	1.667376446906295	1.3613210499485129	2.4900068950344005	1.2248223495621093	6.934811074028614	10.07374523701408	0.8587417369165277	0.9630363036303633
ID225137	225137	2	0.9946951866149902	60.22486644165708	29.008073745087618	0.0	29.0	29	1.432862967885912	1		23150.64094955489	23466.0	14940.0	29434.0	1.5603532E7	2457.4375790330205	-0.9809123864833466	-968.2535670940257	-0.02749411082058243	-0.01378068410084597	1.579425201199745	1.3659699739256461	2.114473891763864	1.1562664124019155	6.4499922052479866	9.913445998643253	0.8247451368813788	0.953619114546732
ID241012	241012	2	1.0	54.86194289080142	26.553148642831836	0.0	140.0	140	1.4605764404187724	1		23031.141843971614	23068.0	15260.0	31234.0	1.6236955E7	2648.33189453318	-0.9810609824693459	-900.9726602537137	-1.2685530326048526E-4	5.057010823722676E-4	1.560607098528223	1.3926438371357281	-0.36692756325006937	1.120607478318324	6.7019078919673385	10.233492137518441	0.8041935737326729	0.9507754551584631
ID223610	223610	2	0.9853475093841553	60.28536398004946	28.549783021888604	0.0	18.0	18	1.4046028019234762	1		23088.45412844038	23317.0	15519.0	29234.0	1.5099849E7	2414.4594752484304	-0.981040965559965	-989.6368502230886	-0.011250879735264037	-0.002273783839387634	1.5451383583848812	1.3248766676514927	-1.2255932274864731	1.1662507130749231	6.19807651852865	9.198378550601841	0.9205433401887514	0.9856386999244139
ID238457	238457	2	1.0	54.89860776599852	27.012601119524625	0.0	122.0	122	1.451744846205014	1		23092.08011444922	23111.0	15443.0	30898.0	1.6141364E7	2571.1836730732593	-0.9811535859186312	-935.1218742160924	0.005595678874128787	0.0017670682383329765	1.5320215663674	1.396500866599385	-0.21539620078120378	1.0970430473831505	6.621104747170569	10.156739529831935	0.806550737052517	0.9673611111111113
ID243065	243065	2	0.9749422073364258	54.98256083984076	27.172938030177253	0.0	154.0	154	1.4238594891755556	1		22960.361194029847	22964.0	15731.0	30204.0	1.5383442E7	2531.4554486454817	-0.9810784471575137	-940.5575694136297	0.005420605018323477	-0.016630077564609144	1.4778320972775711	1.3994104243452017	-0.8622344460279316	1.0560390801498165	6.369189060451226	9.626397816643056	0.8637069099977736	0.96333572969087
ID232316	232316	2	0.9722240567207336	56.71289823628309	27.437737072171515	0.0	80.0	80	1.4616119431652366	1		23125.45184135976	23040.0	16113.0	31534.0	1.6326569E7	2552.949501230584	-0.9810778687439361	-939.3153655038177	0.019291333200151202	-0.010256630256289067	1.5263986581705409	1.4340186168269007	-0.9691097879371339	1.0644203919388804	6.7114141442963655	9.655338658396973	0.9046672748833092	0.9724517906336086
ID259457	259457	2	0.9750345349311829	55.229842787160486	27.33116374233259	0.0	268.0	268	1.4527866438605865	1		23103.78939828081	23000.0	16971.0	34055.0	1.6126445E7	2592.829443349055	-0.9810785168721767	-924.0337927698316	7.133173802463078E-4	0.019978866352541907	1.6585135881877024	1.2987604668824682	-0.512495310264391	1.276997283547429	6.630610999499595	9.76526115113703	0.8737671029709887	0.97009735744089
ID262534	262534	2	1.0	56.29764980529074	27.848223382464216	0.0	290.0	290	1.4460015425129857	1		23154.125904486253	23157.0	15140.0	30307.0	1.5999501E7	2726.416260616504	-0.98108479028683	-880.9709851811672	-0.020629452015843694	-0.02983527822786978	1.4716816862477722	1.4365144956540468	1.2513126255894895	1.0244809159254002	6.568820359360896	10.398367156473503	0.7634260119087897	0.9564013840830453
ID222592	222592	2	0.9872235655784607	60.28519983635627	28.480812532247462	0.0	11.0	11	1.4227965106853422	1		23114.338301043208	23313.0	15471.0	29120.0	1.5509721E7	2396.122255435546	-0.9810173507074417	-997.0624309306172	-0.011824934354576502	0.028522700112149232	1.5946142687904228	1.3279459792529038	1.836490451366848	1.2008126036027047	6.359682808122192	11.03092946969967	0.6567817915917257	0.9278779472954232
ID250756	250756	2	0.9947044849395752	54.485886567759316	27.254653694566805	0.0	207.0	207	1.4579844659886305	1		23091.918571428578	23106.0	15508.0	30638.0	1.6164343E7	2628.6013258789994	-0.9810592085487477	-910.0439917126948	-5.925532394340974E-5	0.00827096674625517	1.5448874559030572	1.3945152417452296	-0.23110923073545978	1.1078311729096897	6.678142261144762	9.625516705690218	0.9057689444534341	0.9852734922861154
ID261003	261003	2	0.9640039205551147	55.312433763810304	28.5514364672909	0.0	279.0	279	1.4662626558155454	1		23105.801687763676	23017.0	17296.0	33219.0	1.6428225E7	2484.304063016094	-0.9810537145245766	-963.1967249895066	2.3136386495368032E-4	-0.006744143757181361	1.648801645007501	1.3477962493311884	2.6264318346321884	1.2233315279113437	6.754192279777005	10.646413241373297	0.7488186380154617	0.9492317969271867
ID228746	228746	2	0.9644071459770203	59.952868801747314	29.20084827702564	0.0	55.0	55	1.3932468277925307	1		23164.49376947041	23385.0	15580.0	29675.0	1.4871605E7	2423.4845461679633	-0.9808768903786407	-980.5472875788806	-2.702375663327846E-4	0.0021777612688365683	1.5144875371671147	1.2896944477441359	-0.93103343769181	1.174299493819001	6.098260869073814	9.50047148215752	0.8490349053043625	0.9668425018839487
ID248713	248713	2	1.0	54.80442958006379	27.318149772440044	0.0	193.0	193	1.4402353361229017	1		22897.76530612244	22956.0	14932.0	30911.0	1.5707867E7	2671.308905013843	-0.9809974007325079	-885.0215182999067	-4.469625161359842E-4	-0.003955188753512108	1.5201737873058263	1.3777303641965704	-0.1693078364294164	1.1033899134482112	6.516535971551222	10.071576554100053	0.8072940370268713	0.9520833333333335
ID229772	229772	2	0.9732475280761719	59.525829104511146	28.972056160444495	0.0	62.0	62	1.4035252392010606	1		23140.496159754235	23203.0	16163.0	29749.0	1.5064463E7	2413.242041079052	-0.9809506453645606	-987.5717764856716	-0.0062573050402882704	2.881326509824528E-4	1.538291107749436	1.3071028200059904	2.3705640208305927	1.1768707742076372	6.188570266199628	10.029391225312477	0.773127364651416	0.9538461538461541
ID226707	226707	2	0.9559293985366821	59.704498921919445	29.14807636533074	0.0	40.0	40	1.3921604753249766	1		23190.78783151324	23353.0	15882.0	29612.0	1.4865295E7	2401.0554512368503	-0.9808921041102313	-991.6346201949721	0.007845637553601762	0.0032516743892864234	1.49201234348604	1.3153994774040012	-0.6357160768712677	1.1342655741589558	6.088754616744791	9.81085639074996	0.7949219671699562	0.9552572706935124
ID257939	257939	2	1.0	55.20918631638881	27.142272225271423	0.0	257.0	257	1.4837004601624824	1		23075.979338842986	23022.0	15022.0	31079.0	1.6753161E7	2798.314515041112	-0.9810519174167514	-853.9261906430963	0.001594034455158347	-0.00615764677007366	1.5514366721997197	1.4425462610448578	-0.5808072808889939	1.0754848659591623	6.915798569370549	9.951470393091084	0.8775617569335552	0.966777408637874
ID246672	246672	2	0.9950279593467712	54.499971857304764	26.70850779825449	0.0	179.0	179	1.4739812351471513	1		22972.67085076709	22976.0	15641.0	31944.0	1.6471405E7	2672.0831568452477	-0.9810111432360469	-888.3142689864468	-0.0013252837935501726	-0.020318593089534185	1.626582380626785	1.3735285855189068	-0.5290043333096269	1.1842362785717173	6.825489172244749	9.827908463091342	0.8880173282452014	0.9768707482993193
ID244116	244116	2	0.975666880607605	54.99734231266019	27.044958469958058	0.0	161.0	161	1.4227965106853429	1		22929.122388059703	22926.0	15397.0	30160.0	1.5362512E7	2549.717406881384	-0.9810572192679958	-931.4852557325077	-0.003968651441909587	0.00241764328878417	1.4659852241258975	1.4074979176696731	-0.5734183458048236	1.0415540980359381	6.359682808122197	9.41055891965329	0.9024319924631402	0.9716775599128542
ID237464	237464	2	0.979026734828949	55.04462646909536	27.564080911758865	0.0	115.0	115	1.429691743855353	1		23080.80148148149	23060.0	15340.0	30549.0	1.5579541E7	2554.202568654036	-0.9809800347054294	-932.1289411911151	-0.010661076720309096	0.006676536932585119	1.5052695614848266	1.377823965852544	-0.510108495098271	1.0924977346822562	6.421473448260897	9.981227165680151	0.8099844386030876	0.9567988668555235
ID256414	256414	2	0.9776414036750793	54.83009039869477	28.16938978268907	0.0	246.0	246	1.4729544281711613	1		22975.113128491637	22910.0	17245.0	33855.0	1.6450181E7	2464.3044000275686	-0.9810608905827274	-965.8945414580094	0.004395674235410495	-0.008267739764756251	1.6296147047060858	1.3527958351235032	-0.6511564538988417	1.2046272337594168	6.815982919915715	10.347815016324905	0.7999098499956662	0.953457446808511
ID255388	255388	2	0.9583475589752197	55.305898571558124	27.574467928726488	0.0	239.0	239	1.4275736808495672	1		23014.530370370383	22863.0	17200.0	33292.0	1.5534808E7	2536.045370621503	-0.9810040824678176	-937.3151423912257	0.014166929921583566	-0.03533133312212103	1.5323039290082714	1.264624581942681	-0.4544974705537971	1.2116670440285044	6.402460943602829	13.841061682846647	0.41996973450299635	0.9194539249146754
ID231331	231331	2	1.0	58.531739809025524	26.689590075029674	0.0	73.0	73	1.476032706195799	1		23305.98474341192	23242.0	14390.0	32235.0	1.6803615E7	2979.715130593717	-0.98106639875405	-810.5650658988911	-0.01482756310652276	-0.009381941462508507	1.5625009155563725	1.445528827912294	1.5417410118547958	1.0809199272857226	6.844501676902796	10.29109221474503	0.8121359936004533	0.9486166007905137
ID227239	227239	2	0.9734945297241211	59.77806092218842	29.09030090315592	0.0	44.0	44	1.3905293552858675	1		23179.867924528324	23330.0	15744.0	29527.0	1.4742396E7	2421.7036733963123	-0.9809588869181516	-986.2304923818945	0.007928431532125961	0.001452627461866504	1.47493110060428	1.3219423732412978	-0.8719813828635228	1.1157302545555492	6.07449523825124	9.325753645177599	0.8777122962502604	0.9652567975830812
ID245671	245671	2	0.9842418432235718	54.750801996828734	26.978465261384	0.0	172.0	172	1.4449548528770872	1		22915.539358600585	22880.0	15753.0	30179.0	1.572006E7	2515.9903033354162	-0.9811085484351985	-946.0255086441604	-6.394313044720496E-4	0.006024890887579071	1.4644290839654757	1.4330956251719023	-0.9896774222399768	1.0218641786655478	6.559314107031863	10.004410110344308	0.8235411787841369	0.967063770147162
ID235430	235430	2	0.9968281984329224	55.624583085197024	28.676070539012375	0.0	101.0	101	1.401367628026499	1		23091.680555555555	23206.0	15371.0	29227.0	1.4963409E7	2602.484648268744	-0.9810795150326838	-920.1726145928908	2.0877595129007207E-4	0.004488841228924213	1.4503436471130715	1.358479491715538	-0.571005218799673	1.067622776757214	6.16955776154156	9.40013921623106	0.8773953481774586	0.9744744744744743
ID240038	240038	2	0.9904491305351257	54.982596544752795	27.054680733553482	0.0	133.0	133	1.4365538813695562	1		23040.29970760233	23038.0	15407.0	30521.0	1.5759565E7	2555.2055630303125	-0.9810419546955857	-933.2248597081494	0.008451392573241834	0.01363879191934468	1.4699134865317223	1.4455469691702838	-0.5639795480031982	1.0168562612499712	6.483264088399608	9.37285728607073	0.9273839336007029	0.9862617498192334
ID249766	249766	2	1.0	54.72045481646417	27.498493934603626	0.0	200.0	200	1.4439074044952316	1		22896.23333333334	22902.0	14930.0	30578.0	1.5798401E7	2556.991101685284	-0.9810614760680528	-927.7157217418295	-0.0028674403166585208	-0.003009078086979928	1.5255147812955	1.3846414858344516	2.8737148984755083	1.1017399066128308	6.549807854702831	10.116079124861463	0.8042924436663893	0.9444825222755316
ID253354	253354	2	0.9857986569404602	54.876707798039554	28.87311856124627	0.0	225.0	225	1.4765451286053342	1		22946.083449235055	22887.0	17270.0	33795.0	1.6498234E7	2606.5810163311307	-0.9811020916166008	-914.0454660118368	-0.00909707123157952	-9.603106941739784E-4	1.5852066720241134	1.3868410459880307	-1.0144456292564852	1.1430341469989882	6.849254803067328	10.544446842933423	0.7741151792705793	0.9543046357615896
ID252328	252328	2	0.9957501292228699	54.69195763434556	27.53520197119366	0.0	218.0	218	1.4507023004000272	1		23046.92949640288	23025.0	15651.0	30571.0	1.6017616E7	2533.5280567482246	-0.9810720775618619	-943.0078728392036	-0.004976292307440957	0.003756053820904524	1.5084985776886926	1.4045719536737955	-0.28078433230377076	1.0739916696635348	6.611598494841535	10.367798659262494	0.7729354508604651	0.9533927347498288
ID221614	221614	2	0.9821779131889343	60.27362509824531	28.500235469807475	0.0	4.0	4	1.4046028019234762	1		23078.081039755325	23279.0	15494.0	28946.0	1.5093065E7	2407.5382000804684	-0.9810775852202184	-993.9929369898695	-0.0038662565322014546	0.026487464194101914	1.5077941250485134	1.32334343965207	-1.2205152733269957	1.1393823250032045	6.198076518528649	10.444971664487962	0.7139244658177847	0.9361091170136397
ID254382	254382	2	0.9897646903991699	55.28498890183183	28.119265107514515	0.0	232.0	232	1.4180032466050227	1		22956.83132530122	23120.0	16070.0	29857.0	1.5243336E7	2528.035968868332	-0.981176000910441	-946.6593179624564	-0.007571246933974468	0.005153354465758648	1.5183283240109322	1.3180972342961554	-1.4362789912236198	1.1519091949401572	6.316904672641542	9.99028748027573	0.7953498725070836	0.9547413793103445
ID224179	224179	2	0.9885237812995911	60.24317184381079	28.673092719501547	0.0	22.0	22	1.4355003030236693	1		23086.76832844575	23318.0	15287.0	29219.0	1.5745176E7	2364.3269622513358	-0.981001284396244	-1008.3955952175029	-0.017444623178301085	0.01040228240505687	1.612881536485556	1.328526248767102	2.027471119350002	1.2140381403697076	6.473757836070571	10.688972305691923	0.712023635224241	0.9399585921325054
ID242610	242610	2	0.9702565670013428	55.03384649482619	27.13770994366697	0.0	151.0	151	1.422264723520183	1		22959.47533632285	22924.0	15810.0	30169.0	1.5359889E7	2506.1783783554397	-0.9811054488583634	-951.3911006094264	-0.0015637377849931752	0.004434215398202534	1.5049785187773064	1.3597275188401705	-0.978976834384622	1.1068236083513505	6.354929681957682	10.141108456441986	0.7765148375883765	0.9570508231925559
ID261559	261559	2	0.9744410514831543	55.71080797280054	28.33370475828375	0.0	283.0	283	1.4744943704925983	1		23102.006954102948	23061.0	16675.0	32245.0	1.6610343E7	2498.415506501483	-0.9810968085061081	-959.8243607506719	-0.0013093875973494114	-0.00458468250446604	1.5669048046144725	1.40296495435512	-0.6152924437515217	1.1168524201195804	6.830242298409258	10.238241802068089	0.8188327600421458	0.9592790387182912
ID241588	241588	2	1.0	55.02574246539833	26.687975450829462	0.0	144.0	144	1.4376066875800297	1		23016.473607038126	23030.0	15081.0	31235.0	1.5697235E7	2658.1723679579595	-0.9811004833134209	-898.9766952407625	0.0010774062119989828	-0.0012717527580249936	1.5011763210356586	1.3971481111814845	-0.3970341654924749	1.0744575389120368	6.492770340728639	9.737376641936722	0.8605100914711964	0.9694819020581972
ID225723	225723	2	0.9873030781745911	60.22097710801106	29.00788098246388	0.0	33.0	33	1.4227965106853417	1		23178.599700149898	23511.0	15031.0	29618.0	1.5460126E7	2459.5748137522373	-0.9809453464689695	-970.2885544923345	-0.013797401975678344	0.016886672438626255	1.56305087798651	1.3190242851562524	-1.0345189539895037	1.1850053828245855	6.359682808122187	10.15321687266254	0.7752432507477162	0.9516358463726885
ID251323	251323	2	1.0	54.47604967831263	27.272340064630406	0.0	211.0	211	1.4559075639855623	1		23015.10099573257	23069.0	14971.0	30785.0	1.6179616E7	2601.076730212315	-0.9810915681845739	-918.213657831916	-0.007401039973227808	0.012487589751602432	1.5239862513310245	1.4259413473854894	-0.21751596848023183	1.0687580201845635	6.659129756486697	9.670637242853191	0.8947818291825309	0.9756267409470755
ID236473	236473	2	0.9843720197677612	55.02102508699796	28.139402075689837	0.0	108.0	108	1.4286331048772716	1		23060.396142433226	23017.0	16333.0	30381.0	1.5542707E7	2581.0245219308326	-0.9810326586142657	-924.2333442027615	-0.012236879510012929	-0.010461106166795174	1.4616892091457783	1.38289399242967	-0.934823297469447	1.0569784937583462	6.411967195931871	10.082787061811887	0.7925742619852368	0.9621968616262488
ID223167	223167	2	0.9854269027709961	60.300265445109424	28.521846356550842	0.0	15.0	15	1.404064123935526	1		23090.0076335878	23293.0	15596.0	29081.0	1.5123955E7	2403.334974877761	-0.9809968461816073	-991.9315250117137	-0.007956507150065689	0.011681916598767795	1.5698803772080112	1.317533578970286	1.8653060177039178	1.1915296902223518	6.193323392364136	9.57225435555493	0.8493861230793404	0.9602063375092115
ID263096	263096	2	0.9853523373603821	56.31249708386451	27.86325555457735	0.0	294.0	294	1.455907563985562	1		23168.486447931507	23128.0	16315.0	31308.0	1.6241109E7	2555.663895049375	-0.981091225416583	-940.7406882336435	0.0062007074135453	0.0025512772320279023	1.51964676279825	1.416520047369321	-0.2878626670819035	1.0728028633413624	6.659129756486696	10.41228308822284	0.7718544407118437	0.9543596730245233
ID247230	247230	2	1.0	54.75771610796673	27.13069187508262	0.0	183.0	183	1.4381328016644606	1		22939.128467153307	23026.0	15362.0	30405.0	1.5713303E7	2592.0955059810267	-0.981036233182029	-915.6222788938485	-0.0024907913837784747	1.5281565608924724E-4	1.5252301404311557	1.3788701410551336	-0.394137226396778	1.106144875444199	6.497523466893159	9.72370147019286	0.8635639153759191	0.9736467236467239
ID232893	232893	2	0.996825098991394	56.228211818618426	28.21906740136582	0.0	84.0	84	1.4013676280264995	1		23034.415384615353	23168.0	15518.0	28641.0	1.497237E7	2535.6700569410486	-0.9811323442564107	-944.7656553951253	0.039154999406181674	0.030469093015443226	1.5036585125349293	1.3212854921360415	2.9696194034580836	1.1380269604747242	6.169557761541563	10.40563045887925	0.71602321229974	0.9544117647058823
ID239037	239037	2	0.9893946647644043	55.0696249468654	26.633639943234428	0.0	126.0	126	1.472954428171161	1		23083.25694444446	23076.0	15887.0	31818.0	1.6619945E7	2701.7285934857537	-0.9810085688510601	-882.6742756342638	0.01590004430572388	0.011332407203870526	1.597924211212839	1.3960196978979795	2.979113604085834	1.144628699450926	6.815982919915713	9.784660352045305	0.8946369837717798	0.9775051124744376
ID248253	248253	2	1.0	54.73058833342277	27.528915899684165	0.0	190.0	190	1.4391844528482645	1		22890.338686131363	23050.0	15354.0	30053.0	1.5679882E7	2588.7937394614655	-0.9810381024989396	-914.9320583882869	0.0026607120415608047	-0.005379209380695558	1.5169059838906953	1.3847968835498001	-0.10849219035626395	1.0953996227968434	6.507029719222189	9.682324749434958	0.8722347083842223	0.9580125962211331
ID233916	233916	2	1.0	55.04787397993109	28.36004098282784	0.0	91.0	91	1.4724407561666402	1		23109.228412256252	23009.0	14898.0	30961.0	1.6592426E7	2831.5132640993256	-0.9809939380445292	-842.5021610359532	-0.00458807564933766	0.0074120508892131405	1.5504865344070187	1.4237746911261067	-0.3346607148001751	1.0889971173603963	6.811229793751195	10.269987482361545	0.8115131619375795	0.9598124581379773
ID258497	258497	2	1.0	54.99393800021718	26.857916965615164	0.0	261.0	261	1.4517448462050138	1		23174.882352941186	23180.0	14690.0	30730.0	1.6152893E7	2811.135615508965	-0.9810073941134757	-851.6349201318301	-0.002290746586303773	0.016420766593799957	1.5537358861241166	1.3786747294291042	2.742214640515922	1.1269778526857481	6.621104747170566	10.048396034321108	0.8240372340388353	0.9613526570048313
ID230343	230343	2	0.97841477394104	58.65766958348621	28.50338415239226	0.0	66.0	66	1.4275736808495672	1		23105.74593796161	23206.0	16224.0	30995.0	1.564259E7	2579.404334791124	-0.9810134055351413	-925.6747802748039	0.007770619053102775	4.2297822801000396E-4	1.5752546264567597	1.358403246940184	-1.0011189354797665	1.1596369708369259	6.40246094360283	10.176399672692199	0.7769060281559733	0.944600280504908
ID260039	260039	2	0.9752398729324341	55.112329150989474	28.294965226840915	0.0	272.0	272	1.4918359588981183	1		23078.46394557825	22943.0	17718.0	33602.0	1.6962671E7	2464.3244285941505	-0.981074281438609	-970.9313557128958	-3.181419940306434E-4	0.0029829849332986508	1.6531446519256827	1.3708943737555068	-0.49098198342351534	1.205887691694994	6.991848588002797	10.474427834229529	0.8008317094759284	0.967763157894737
ID224709	224709	2	0.9954125285148621	60.371659609549916	28.885727708243053	0.0	26.0	26	1.4318066736266937	1		23125.288659793805	23435.0	15126.0	29154.0	1.5702071E7	2455.3782901665195	-0.9809646000790065	-970.7112802540616	0.0017879887673152475	0.009683721252600665	1.5548549360458097	1.3366850581560816	-1.1457506972341214	1.1632171142772307	6.44048595291896	9.815590934219008	0.8400315539888398	0.9462290502793292
ID229316	229316	2	0.9635026454925537	59.78527825965703	29.190446925583256	0.0	59.0	59	1.3574954382999145	1		23160.262725779947	23348.0	15599.0	29392.0	1.41046E7	2469.9165245203076	-0.9809350950628299	-964.9322688259451	-0.006839400514546147	0.00946215954962617	1.490324323660948	1.2609987825494295	-0.6513498959148882	1.181860239902753	5.789307668380291	10.533332503644528	0.655699582398859	0.9227272727272725
ID244683	244683	2	0.9924880862236023	54.88970750698872	26.961346516785113	0.0	165.0	165	1.4243906809452662	1		22929.99107142858	22968.0	14931.0	30885.0	1.5408954E7	2597.3867504408645	-0.9810444529071014	-913.7967801917367	0.0035156968517776957	4.6562393447200994E-4	1.502807207823905	1.37077786337527	-0.21202361335439152	1.0963170970120124	6.373942186615743	9.748846051621252	0.842774835324613	0.9640546369518335
ID256972	256972	2	0.9852789640426636	54.698835610220584	28.12381083397635	0.0	250.0	250	1.4522658384508205	1		23003.770114942537	22959.0	17298.0	33587.0	1.6010624E7	2522.799082445166	-0.9809890568285201	-941.0373245950478	-0.04480312576555593	-0.012211158172816174	1.6769331149353048	1.2871157356305136	2.303343955866945	1.3028611713101566	6.625857873335086	10.705744902098665	0.7264708595786384	0.9502385821404224
ID240594	240594	2	1.0	54.93201653309261	26.283695446643044	0.0	137.0	137	1.4698697034697898	1		23042.79184247541	23057.0	15500.0	31732.0	1.6383425E7	2677.7095854881363	-0.9811264751744092	-894.6920893037521	0.007167014922078622	0.0054729585849864265	1.6081543999264152	1.3700091469775453	-0.3390312252606047	1.1738274912063584	6.7874641629286225	10.023788955463637	0.8488942365782198	0.964213369345037
ID227793	227793	2	0.9773291945457458	60.01707367862269	29.182656636100216	0.0	48.0	48	1.3883515475980683	1		23165.072440944885	23401.0	15676.0	29230.0	1.4709821E7	2438.4857775858586	-0.9809502839065991	-978.3672824347428	0.003991978378187368	8.862893347556677E-5	1.4716503263228036	1.3288615955675231	-0.7582074422078771	1.1074519206752296	6.05548273359317	9.482768247447641	0.8462298887781202	0.9550224887556225
ID231895	231895	2	1.0	57.375701884185	26.73582396351706	0.0	77.0	77	1.4296917438553536	1		23204.540620384032	23335.0	15279.0	31561.0	1.5709474E7	2860.647714478401	-0.9810671308172875	-840.6609689050341	-0.008167041352924426	0.006594151252952986	1.4824770567096799	1.4074041278139564	0.2395780859722416	1.0533414158819685	6.421473448260902	9.866624438764832	0.8289099636052236	0.9567988668555236
ID246230	246230	2	0.9920894503593445	54.53079452329095	25.87497721523066	0.0	176.0	176	1.5029503662221328	1		23003.090053763415	22944.0	16428.0	32634.0	1.7114299E7	2722.4351839933597	-0.9811413092546626	-879.1817187298648	0.007518890578181184	-0.00482572795689534	1.6667486873614337	1.3866934689956505	-0.5732420728490399	1.2019589942747915	7.096417363622153	10.617718642131544	0.7910184043968409	0.960128617363344
ID243668	243668	2	1.0	54.88880599395238	27.022116448895684	0.0	158.0	158	1.4397099903691033	1		22964.85839416056	23002.0	15215.0	30495.0	1.5730928E7	2565.1219113283782	-0.9810461790438515	-926.7838000936802	0.0022647355945493884	-0.002807187673060448	1.4825991320067193	1.4268518463138642	-0.148481377462146	1.0390701289954336	6.511782845386707	9.631524172919809	0.882103886191741	0.9614035087719298
ID238043	238043	2	1.0	54.95835333153002	27.130612947233832	0.0	119.0	119	1.4460015425129855	1		23082.710564399436	23081.0	15387.0	31329.0	1.5950153E7	2603.951016400993	-0.9810106199138633	-915.8975827650577	-0.002689290243310957	0.0012289029911966855	1.5475716479393995	1.3797741122256904	-0.4905756584422286	1.12161232351507	6.5688203593608945	10.004329615590791	0.824747988395243	0.9705056179775282
ID250335	250335	2	0.9968169927597046	54.65585439649242	27.36056728845151	0.0	204.0	204	1.451223666921945	1		23043.298421807744	23092.0	15361.0	30681.0	1.6061179E7	2589.1706555970727	-0.9810198752026287	-920.0103350336425	-4.3299498821538937E-4	0.005493583830448084	1.5225514220038179	1.4051432795589036	-0.19078259101657138	1.0835559932946983	6.616351621006055	9.944287139581503	0.840777593701396	0.9673384294649063
ID254943	254943	2	1.0	55.40864245829067	27.56674118180403	0.0	236.0	236	1.4089048113903335	1		22946.35419847327	23070.0	14875.0	29206.0	1.5029862E7	2745.2296166353563	-0.9810879935140876	-867.2321424405283	-0.003483178796792655	0.011522490195083739	1.4982957137930546	1.3666343867674622	0.12507855925544525	1.0963398318529176	6.2361015278447685	9.255490557777389	0.9147957894638771	0.9754646840148702
ID259038	259038	2	1.0	55.22928513438052	27.000957208325907	0.0	265.0	265	1.4605764404187718	1		23198.132290184916	23186.0	15249.0	30830.0	1.6308287E7	2784.402268942993	-0.981034940583027	-861.9484742248464	0.004349318999604921	-0.0012272776919454154	1.5557271199668246	1.3799498624452051	-0.2623494910183724	1.1273794521854226	6.701907891967332	10.456502914412688	0.7702565376554744	0.9418837675350703
ID222173	222173	2	0.9822317957878113	60.22373697681387	28.48471046267061	0.0	8.0	8	1.428103491103788	1		23090.97181008901	23320.0	15525.0	28990.0	1.5563315E7	2373.9603585045293	-0.9810737428305419	-1008.4065540736842	-0.01943945328015741	0.054247516806205036	1.5701025208693942	1.3438525623481807	-1.2608835189795267	1.1683592120595994	6.407214069767347	10.925241425076548	0.674554451867233	0.9302967563837129
ID249315	249315	2	1.0	54.79713355088448	27.348944526716455	0.0	197.0	197	1.434445950841007	1		22907.54344624451	22974.0	15186.0	30723.0	1.5554222E7	2624.059519813263	-0.9811341775936038	-908.00344361731	-0.005609742784932921	8.079154076403179E-4	1.4768296342542444	1.4183031608494476	-0.19793228335590585	1.0412651364111352	6.4642515837415475	9.574182363855767	0.8861856713040619	0.9700427960057063
ID262113	262113	2	1.0	56.32138742874109	27.894230211823135	0.0	287.0	287	1.4444312236325412	1		23170.105797101467	23151.0	14986.0	30769.0	1.5987373E7	2890.941922244249	-0.9809495313388377	-825.3908408540553	0.005189555283091111	0.012222687745397197	1.493349147429927	1.408730206716427	0.45786201773540536	1.0600675276998115	6.554560980867346	9.873035240523786	0.844991028562611	0.9623168178646193
ID237034	237034	2	1.0	54.914909870350975	27.701787019199763	0.0	112.0	112	1.4386587233502297	1		23077.201459854015	23054.0	15718.0	30648.0	1.5807883E7	2556.206253918288	-0.981032213742979	-933.8644976630412	-0.007201542517107177	0.0084371173222659	1.5000421033597202	1.3866494411784878	2.686332993161923	1.0817745702798987	6.502276593057669	9.56285347209148	0.8935118177552381	0.9799426934097422
ID260586	260586	2	0.9706630706787109	54.85723344779628	28.734931235120445	0.0	276.0	276	1.4647140590210521	1		23086.506329113927	23014.0	17676.0	33023.0	1.6414506E7	2468.9640028755175	-0.9810561901573256	-968.5008599648792	-0.006371375284073397	0.0012149071682654364	1.6435000100174768	1.3330488587223335	2.6219504320536036	1.2328880515247556	6.739932901283466	10.149041725712111	0.8222717331078674	0.9561699258260279
ID234984	234984	2	0.9918214678764343	55.54676216435642	28.600277240134492	0.0	98.0	98	1.4056795386104786	1		23102.56946564885	23194.0	15679.0	28985.0	1.5132183E7	2578.5006034044964	-0.9810407314915752	-927.2321998152423	-0.004163965918579729	0.008729247407593765	1.4636775502188912	1.3622652422089179	2.6701613420357067	1.0744438783782906	6.20758277085768	10.594682734464604	0.6949546595638036	0.960294117647059
ID253935	253935	2	0.9911535978317261	55.37382272150076	28.52987256047126	0.0	229.0	229	1.4169358747965617	1		22971.25451807231	23232.0	16300.0	29168.0	1.5252913E7	2537.7881398007785	-0.9810329412713246	-936.3602038674827	0.010599686506014533	-0.003648759089864286	1.4594662057024785	1.379834579371951	1.4531187653142479	1.057710994869235	6.307398420312513	9.614082481173584	0.8575203626957902	0.9622915155910082
ID255983	255983	2	0.9696410894393921	54.863569919111534	27.969181149688456	0.0	243.0	243	1.47192690490124	1		22987.62237762237	22903.0	17401.0	33498.0	1.643615E7	2471.736939615178	-0.9810322410389987	-962.0309855974162	-0.018001961848545554	-0.007540346727903681	1.6261139957494344	1.358985230879889	2.3740513469727866	1.1965648770859636	6.806476667586684	10.256455496956287	0.8130881360614652	0.9540306462358427
ID236012	236012	2	0.9856919646263123	55.35149216400519	28.481490770683646	0.0	105.0	105	1.4115869094041125	1		22981.539634146327	23011.0	16118.0	29910.0	1.507589E7	2627.5641269386424	-0.9810841592244467	-907.2696982333947	0.016130331608599394	0.022676847512344885	1.459560972490834	1.409523764329816	2.558310475395578	1.0354993717930037	6.259867158667352	10.21844726615729	0.7533645234275447	0.9536567704561911
ID263659	263659	2	0.9755738377571106	55.924263754791504	27.851180737350706	0.0	298.0	298	1.4428591957149761	1		23159.39708029197	23104.0	16697.0	31400.0	1.5864187E7	2553.9811497819924	-0.9810891881921133	-940.8878797623545	-0.010487388481453652	-0.03676602498964984	1.5300495919969022	1.3294554470702236	-0.699602102038743	1.15088444322729	6.540301602373798	12.694059489663978	0.5100427533497478	0.9424657534246571
ID228339	228339	2	0.9737387299537659	59.97641775399752	29.18825866163394	0.0	52.0	52	1.3905293552858669	1		23167.031347962384	23378.0	15525.0	29470.0	1.4780566E7	2424.7205627644985	-0.9809699908503734	-985.0435040057722	0.007425610863745879	6.496767598663931E-4	1.4847365008544895	1.3306354808098089	-0.7795260829529782	1.1158100939491682	6.074495238251233	9.364729898829557	0.8704213767834561	0.9652567975830819
ID245235	245235	2	0.9936550855636597	54.927859969055326	27.075307574449702	0.0	169.0	169	1.4169358747965621	1		22899.054135338352	22880.0	15489.0	30222.0	1.5227871E7	2547.8997144503705	-0.9810618986004462	-931.1618643660036	-0.005275135122525087	-0.007640488675899938	1.4643604621732589	1.3874028799878528	-0.9991828914174757	1.055468806714658	6.307398420312519	9.89242913650079	0.8099425838153155	0.956051873198847
ID230896	230896	2	1.0	58.91882243494697	27.046883748025873	0.0	70.0	70	1.5039566939989097	1		23158.262734584394	23064.0	14462.0	31712.0	1.7276064E7	2869.0254689730677	-0.9810724892904812	-836.7759044446206	-1.3374029441993074E-4	0.013063435077279991	1.5672918294863345	1.4730360850869053	1.5679429476114586	1.063987396747221	7.1059236159511805	10.117169326622028	0.8723933803258259	0.9707792207792206
ID252917	252917	2	0.962984025478363	54.883532842636455	27.871710059629688	0.0	222.0	222	1.4590218083226305	1		22986.37163120568	22899.0	16356.0	31639.0	1.6205392E7	2554.906819994255	-0.9810452721543067	-931.3155405312879	0.0036162280800335583	0.0020011742350366044	1.5369117882601402	1.4023700155249585	2.0732412496375243	1.0959388544005755	6.687648513473789	10.101550320309745	0.82358274752267	0.9604095563139935
ID257531	257531	2	0.9738293886184692	54.818127205840696	28.078385474233976	0.0	254.0	254	1.4480926521268278	1		23061.914985590778	22916.0	17665.0	33163.0	1.6004969E7	2464.725843452494	-0.9810465972344389	-968.6328373266788	-0.012314263744970537	-0.047833346254706324	1.57465008190458	1.243913844719007	-0.5189030931350002	1.2658835566383493	6.587832864018956	13.321239038797266	0.46651240181716147	0.9190981432360742
ID221177	221177	2	0.9802711606025696	60.26905978716708	28.55787070344797	0.0	1.0	1	1.4190698155761312	1		23086.245142003005	23324.0	15540.0	29082.0	1.5444698E7	2380.3782746098564	-0.9809607384118869	-999.3988504388016	-0.03162965863253542	0.05271736494479768	1.5748705360251638	1.3407162467509142	1.8926256456393107	1.17464865503174	6.32641092497058	10.0272694149169	0.7906820762204668	0.942634560906516
ID226303	226303	2	0.957445502281189	59.758945492512744	29.152409485148038	0.0	37.0	37	1.3524707618167124	1		23200.654545454516	23381.0	15776.0	29464.0	1.4036396E7	2477.2644543571014	-0.9808902596246307	-961.4429013962667	-0.012647733775064129	-0.008425386455627416	1.4703812011270947	1.2695440138596141	-0.7726176734574335	1.1581963170043266	5.746529532899647	9.988423071071937	0.7238051165643606	0.9430577223088925
ID233471	233471	2	1.0	55.17103128947588	28.435721376593836	0.0	88.0	88	1.4480926521268274	1		23117.90489913547	23033.0	14744.0	30933.0	1.6043826E7	2852.9205722922916	-0.9810505031414429	-839.0396208756739	-0.01658237132004137	-2.1471299543539805E-4	1.497100524443598	1.4043449418094036	-0.4512910122057889	1.0660490025439797	6.587832864018953	10.350289272815022	0.772765030444568	0.9618320610687023
ID227074	227074	3	0.9448033571243286	34.713696694870286	5.739634086488551	0.0	43.0	43	1.2294120877052537	1		23361.54325955735	23412.0	17390.0	31931.0	1.1610687E7	2731.041274345237	-0.9811665984246282	-891.2863374070068	-0.0015239056090880821	0.004278248110114169	1.2720949463336333	1.20659456824221	-0.14053856135866502	1.0542853248434938	4.748373038351324	8.173038511791265	0.893279985997825	0.969902912621359
ID246786	246786	3	0.9464563131332397	36.60386654373882	12.376899861954644	0.0	180.0	180	1.1906511346285469	1		22932.80425531914	23302.0	16835.0	29121.0	1.0778418E7	2341.444068107473	-0.9810292270144308	-1012.978647402655	0.0033514510609526905	0.014356338530907647	1.2581589472027932	1.1600795325872304	-0.12192404727589659	1.0845454228442635	4.453679216151336	7.844148637319198	0.9095721790180341	0.9791013584117029
ID230150	230150	3	0.9802994132041931	34.3271146457851	1.8397287143489311	0.0	65.0	65	1.2007737493663648	1		23547.432773109227	23762.0	15543.0	31413.0	1.1208578E7	2753.7526062672487	-0.9811697266955614	-891.1199295097271	0.009219898234343339	-0.010780059182800427	1.2893385201569467	1.1323561539759057	-1.409415451168919	1.1386333845847418	4.529729234783602	8.418897521991624	0.8031037623658109	0.953
ID225541	225541	3	0.9555604457855225	36.97402660324022	5.366771704657456	0.0	32.0	32	1.2139315899937209	1		23402.96296296296	23580.0	16504.0	29864.0	1.137384E7	2598.0419658576316	-0.9808998796117074	-925.2162581221605	-0.004940229454860007	-0.0072119909784273935	1.284474526075744	1.1602735678835963	0.8180683504173256	1.1070445467603793	4.629544884238424	8.15105404993814	0.8756299688744068	0.9759519038076155
ID227333	227333	3	0.943540096282959	34.71655324775257	5.763720555301968	0.0	45.0	45	1.2269483335503633	1		23380.221774193535	23444.0	17307.0	32025.0	1.159659E7	2736.3717884926123	-0.9811881920219624	-891.302847175471	0.0016842524625168814	0.0036070388889760494	1.2814808917874365	1.1837477644304648	-0.2948015338034913	1.082562459920669	4.729360533693261	8.196665663636143	0.8845814853214161	0.9688412852969813
ID237572	237572	3	0.9807583093643188	31.30425334264509	3.3726431296842194	0.0	116.0	116	1.2398284241052644	1		23521.360078277874	23598.0	16079.0	31505.0	1.2019415E7	2802.1571577547306	-0.9810761780046954	-870.3497591456031	-0.0018665832100366875	0.0024560180669093937	1.260498273797428	1.2253512391488917	0.4411774463168565	1.0286832326320972	4.829176183148097	8.465487449388924	0.8467963429008135	0.9621212121212123
ID235535	235535	3	0.9514942169189453	31.614420032847388	3.7167063823481965	0.0	102.0	102	1.2220059233958156	1		23509.40612244897	23605.0	17357.0	31285.0	1.1519609E7	2757.8874358385065	-0.9810683636368323	-883.4993515597337	0.005487215998670125	0.022566749852958083	1.286173800771826	1.1903743483062688	0.355393567654656	1.080478424792895	4.691335524377136	8.411793697976922	0.8331613844584073	0.9657534246575346
ID248846	248846	3	0.9489120244979858	36.39704991318421	12.651801653151537	0.0	194.0	194	1.2101868049578204	1		22995.188796680504	23178.0	16293.0	30935.0	1.1083681E7	2554.1583711805606	-0.9810386562845212	-931.614335070835	0.0010484109514106235	-0.0030156462026344815	1.2925373805709186	1.1589924539365664	-0.48363877886796725	1.115225018230931	4.601026127251328	8.204668167952182	0.8588998392278981	0.9508840864440083
ID238865	238865	3	0.9728156924247742	31.30782366191578	3.3475501042644886	0.0	125.0	125	1.2182859576157785	1		23516.028455284548	23640.0	16105.0	31325.0	1.1569886E7	2839.885421802193	-0.9810388808123032	-856.8709234803196	-0.012041118108494085	0.005219410872451812	1.2575660909571014	1.2044721011650437	0.5165725842557569	1.044080713650986	4.66281676739004	8.477750100288187	0.8152616099388168	0.9608227228207638
ID227607	227607	3	0.9551098346710205	34.72793018945957	5.783669818711878	0.0	47.0	47	1.2232433980657111	1		23385.359595959628	23461.0	17603.0	32035.0	1.1575753E7	2700.1293281336743	-0.9811167223585069	-899.9798405050291	-0.00581570045359193	-6.169775811278715E-4	1.3011787715807261	1.1670721503377217	3.0923062312488216	1.1149085951577178	4.700841776706166	8.14940906497732	0.8894740077960731	0.9734251968503933
ID231447	231447	3	0.980355441570282	34.42021532190102	1.7613372167873482	0.0	74.0	74	1.215799657151629	1		23668.552361396334	23889.0	15758.0	31398.0	1.1526585E7	2705.0933776717243	-0.9810725307347891	-907.0432521893167	-0.004868337020954056	0.002453560114932481	1.2906565082078834	1.1582840083197479	-1.5095913024523988	1.1142832836656014	4.6438042627319795	7.951006988721617	0.9230803360523906	0.9828973843058347
ID229147	229147	3	0.9479413032531738	35.75018373922084	4.475243373824367	0.0	58.0	58	1.1707895395375199	1		23530.55482456142	23630.0	15558.0	29940.0	1.0729933E7	2494.261280950134	-0.9809455360821138	-971.3335252043153	-0.009652213013819392	-1.3278760296561E-4	1.2469963093398655	1.1058400962097819	-0.9106199502159165	1.12764613402416	4.306332305051355	9.707668105606162	0.5742322294140935	0.9170040485829956
ID232987	232987	3	0.9388630390167236	31.106634621640982	2.135726028194198	0.0	85.0	85	1.2367739025291253	1		23489.083333333318	23560.0	17194.0	31493.0	1.1838498E7	2735.9423505851946	-0.981252024088401	-898.7011574482294	-0.010048241435337682	-0.013856852319737378	1.2770668026839875	1.2230288903106283	0.5760660404703657	1.0441836761187502	4.805410552325518	8.155597387169495	0.9078807455530885	0.9796511627906972
ID247065	247065	3	0.9444093108177185	36.59901555932858	12.400842763828912	0.0	182.0	182	1.1976196232214689	1		22943.761603375504	23297.0	16749.0	29261.0	1.0875343E7	2320.7997828905136	-0.9810999508611747	-1026.3778300620772	0.008000337425501939	0.004688755658720906	1.2709789282827728	1.1532965788077032	0.08773318721640933	1.1020399710165893	4.505963603961011	8.110645803383521	0.8607691067534109	0.9604863221884499
ID249881	249881	3	0.9629619717597961	37.343911501036104	16.329000918051527	0.0	201.0	201	1.182362699328118	1		22982.835140997824	22982.0	14945.0	30481.0	1.0595087E7	2659.646985185422	-0.9809539042913317	-890.1275411145699	-0.0035953590199453303	-0.0014575938382459356	1.3250107889235232	1.0718593691279497	-0.5492097589957762	1.236179695850897	4.391888576012639	8.558958395540245	0.7533891246343336	0.9409368635437879
ID236575	236575	3	0.9662743806838989	31.24551677578283	3.4080332860099642	0.0	109.0	109	1.2324848545268265	1		23531.93227091632	23594.0	16047.0	31384.0	1.181303E7	2821.2505868226467	-0.9811072890440716	-866.2996621203961	-7.719826774553941E-4	3.395617152956411E-4	1.2727984999984507	1.2016371207716097	0.22606663476475672	1.059220356958635	4.7721386691739065	8.34606823400642	0.860912585970615	0.9626078619367211
ID229413	229413	3	0.9886518716812134	35.089968012234685	3.5060151942516073	0.0	60.0	60	1.229412087705253	1		23601.8243512974	23529.0	15158.0	34653.0	1.1824514E7	3269.9952576549454	-0.9810299941522553	-746.5231291401758	0.0019945867113302985	0.005585515380381205	1.2572113766826198	1.219414256855955	0.626541813795485	1.0309961275375918	4.748373038351319	9.344330169773212	0.6833738307770687	0.931902985074627
ID231716	231716	3	0.9834087491035461	34.42645896951629	1.7528806495104938	0.0	76.0	76	1.223243398065712	1		23663.066532258043	23854.0	15790.0	31604.0	1.1736881E7	2774.8721862655166	-0.981109440066224	-885.7897695506073	0.04910244184146265	0.018234971024925415	1.3279395640479075	1.188345620999547	0.8371064476876737	1.117469144145913	4.700841776706172	8.144153695421547	0.8906223217923671	0.9677103718199612
ID237867	237867	3	0.9900744557380676	31.236096953911943	3.3810039002287633	0.0	118.0	118	1.2324848545268265	1		23518.02182539684	23605.0	16304.0	31321.0	1.1853083E7	2828.519531676139	-0.9810844035631278	-862.4976782233663	0.011427952186597614	0.012023283003818079	1.2851584806380643	1.1917533026571723	0.27858286681443645	1.0783762694616685	4.772138669173907	8.43776604153106	0.8423022491678945	0.9747572815533981
ID242731	242731	3	0.9345833659172058	37.05391496691192	9.329708362140565	0.0	152.0	152	1.189379750246051	1		23197.1931330472	23177.0	15728.0	31014.0	1.0809892E7	2687.3539644716225	-0.9809491651688734	-888.9412324928279	-0.0012446271742127366	0.003566550322906679	1.2627534087517374	1.1369907478110763	-0.38065377882596463	1.1106101005507547	4.444172963822308	8.177471528189827	0.835146635095437	0.9579918032786878
ID247339	247339	3	0.9435355067253113	36.59200790717841	12.415292616763741	0.0	184.0	184	1.19825111265276	1		22927.048728813534	23269.0	16673.0	29067.0	1.0821567E7	2340.245236336987	-0.981180743142026	-1021.5586982136476	0.0026328799683027772	-0.020474195515915717	1.2497525267089615	1.1921902827874529	0.19887904646708587	1.0482827655556148	4.510716730125528	7.813628052633218	0.9284316793050145	0.9854620976116306
ID239146	239146	3	0.9645932912826538	31.36488461899303	3.311117662249098	0.0	127.0	127	1.240438425826847	1		23524.444007858547	23527.0	16128.0	31556.0	1.1973942E7	2802.9888061408365	-0.9810680607349191	-869.8252984620027	0.007833792755798385	0.0015643924681264982	1.288145943886319	1.2156212690506845	0.21525736121167982	1.0596605840010278	4.833929309312609	8.343379383124141	0.8726220347980516	0.9639810426540281
ID230441	230441	3	0.9778366684913635	34.33484988503141	1.8232100998864413	0.0	67.0	67	1.2126846131982538	1		23564.22680412372	23768.0	15512.0	31263.0	1.142865E7	2711.21189968297	-0.9811012664031158	-902.4036869199415	0.00807938828142707	7.855489312351687E-5	1.3025927923738232	1.144752970433664	1.5133589068675166	1.1378811202213914	4.620038631909404	8.208111411590643	0.8617255815842172	0.9623762376237623
ID243497	243497	3	0.9420174956321716	37.06608258292304	12.226897000440342	0.0	157.0	157	1.195723153903026	1		22900.562105263154	23236.0	16575.0	28692.0	1.0877767E7	2308.738026757928	-0.981157909961416	-1033.0261528297588	0.02840779411521871	0.0015724368023252253	1.3003935849590775	1.157320088693372	0.040474595920649836	1.123624827447035	4.491704225467463	8.052382702296217	0.8705068645508033	0.9732234809474762
ID234792	234792	3	0.9871412515640259	31.049187136858738	3.482217093238246	0.0	97.0	97	1.214554598292366	1		23611.032921810704	23670.0	15686.0	30700.0	1.1474962E7	3035.857816738131	-0.9810311541357551	-804.4618371486972	0.0013452052973460236	0.014284296803746752	1.291003990513296	1.1672067358993161	0.32043917907328573	1.1060628342918153	4.634298010402949	8.753313242631158	0.7600617571877949	0.9558823529411765
ID224815	224815	3	0.9795573353767395	38.234298816098914	4.037123112401135	0.0	27.0	27	1.2281808284201887	1		23513.649193548372	23524.0	16604.0	32749.0	1.166277E7	3141.2805157620687	-0.9809843020283917	-772.3125579070082	4.648803900818921E-5	1.2082683118514733E-4	1.2903090825565706	1.1793774039791551	0.8836090124518726	1.0940595251385503	4.73886678602229	8.150632402384606	0.8963998002963134	0.9812992125984257
ID223277	223277	3	0.965837299823761	39.01209455561372	3.049472023044852	0.0	16.0	16	1.3270620348684115	1		23713.85370051637	24009.0	16252.0	28899.0	1.3777749E7	2414.7510396999464	-0.980994046194489	-1013.7630838881829	-0.19061146688637737	-0.1741307655675769	1.8404086615952193	1.0601187315116016	1.0287225469496535	1.7360401310625069	5.532638855496437	14.625829007110676	0.3250133522102218	0.7243310516490358
ID221996	221996	3	0.9755139350891113	39.311430446824914	4.139112746338801	0.0	7.0	7	1.174015749950868	1		23666.443708609288	23553.0	15825.0	35503.0	1.0720899E7	3318.766365662887	-0.9809043463352529	-732.6194556975095	0.029447611935793892	-7.141559370779707E-4	1.2151694431973055	1.142801492792932	-0.3020530178985093	1.063325040141058	4.330097935873934	8.728563134403473	0.7142036543956874	0.9489583333333332
ID227888	227888	3	0.9498350620269775	34.721987224815635	5.795957027872438	0.0	49.0	49	1.23799661553415	1		23362.723865877673	23473.0	17566.0	31613.0	1.1844901E7	2706.8618402891348	-0.981076788598361	-894.9433422190245	-0.005814709174563375	0.005975214970898131	1.2941515166181274	1.1991381094397255	-0.1883735345956851	1.0792347490505452	4.814916804654546	8.388033406875378	0.8599601932201273	0.9684512428298276
ID236853	236853	3	0.9647384881973267	31.267297567818414	3.4441281555041	0.0	111.0	111	1.2337118183493667	1		23525.438492063477	23593.0	16260.0	31574.0	1.1856821E7	2813.014636314887	-0.981049546901469	-865.8986730779654	-0.010493632533307762	0.004705279152367857	1.2664463573577884	1.230761305014018	0.08448912765778126	1.0289942917431614	4.781644921502938	8.190771384539538	0.895648448987212	0.9738625363020327
ID220987	220987	3	0.9408549666404724	40.45196028451864	4.118042562976396	0.0	0.0	0	1.2032910975159474	1		23578.347193347192	23547.0	16260.0	33360.0	1.1341185E7	2748.8701349443522	-0.9809515389625039	-883.4394527077742	-0.007167457864975361	-0.009434340588823484	1.3479977378979833	1.0974292413457032	-0.9538960572925165	1.2283231456863906	4.548741739441662	8.315356558272498	0.8266837319564063	0.9541375872382848
ID244794	244794	3	0.9406378269195557	37.38150093981652	13.206811528248904	0.0	166.0	166	1.1623594858135335	1		23003.87919463087	23170.0	16899.0	30784.0	1.0282734E7	2454.4091529950915	-0.9809827891868905	-966.9381138740522	0.04517337397604392	0.016855533386547435	1.268492372463542	1.0638614814081875	-0.4725203654079673	1.1923473070803292	4.244541664912647	9.598645408254722	0.5789229525689746	0.9380252100840331
ID248377	248377	3	0.948043704032898	36.64196990574823	12.235771034256892	0.0	191.0	191	1.1969878006382053	1		22865.75847457627	23159.0	16528.0	29056.0	1.0792638E7	2306.61177164873	-0.9812293389127218	-1036.4111109137757	0.0051959476061570215	0.005132786062326066	1.2644668930784906	1.1427563360806887	0.15645815467024846	1.1065061318454226	4.501210477796493	8.002772800048469	0.8831982714292327	0.9673135852911136
ID250168	250168	3	0.9446160197257996	37.37645899850632	15.979964664728255	0.0	203.0	203	1.1701432300543526	1		23130.019911504427	23197.0	15520.0	31060.0	1.0454769E7	2557.33630944439	-0.9810333060790173	-935.6432172929734	-5.816817847440209E-4	-0.0031546585228296674	1.2967961118971072	1.0804879798372187	-0.4658566879570571	1.2001948527853836	4.30157917888684	8.181223538908455	0.8076092172482735	0.9506302521008401
ID251448	251448	3	0.944358766078949	38.3400691862306	16.58161975902017	0.0	212.0	212	1.174015749950867	1		23037.900881057267	23300.0	16436.0	29398.0	1.0459207E7	2357.559516823163	-0.9809605857624218	-1006.9507066146138	0.003598202440283249	0.005513388103774655	1.2712850279811065	1.1041106225194353	-1.1715209246663103	1.151410920293658	4.330097935873927	7.933438833842743	0.8645390762507557	0.9681190223166845
ID226109	226109	3	0.9422014355659485	35.17477957616023	6.106447541042716	0.0	36.0	36	1.2477351853855512	1		23370.21206225681	23455.0	17190.0	31755.0	1.2012289E7	2696.623670453322	-0.9811210890865225	-900.7784347824046	0.009373423472287553	0.00464052641909855	1.3002615245890439	1.2075635824869682	-0.15825145189821	1.0767644399404337	4.890966823286793	8.72296391938799	0.807748999362253	0.955431754874652
ID235837	235837	3	0.9416729807853699	31.62609871904203	3.7295462526652217	0.0	104.0	104	1.2294120877052537	1		23508.723446893782	23620.0	17376.0	31320.0	1.1730853E7	2708.9517644876264	-0.9810833396730015	-900.1589539575205	0.0012184218421448663	0.0053891108239269014	1.2898294437046354	1.186321702082305	0.46475817396287616	1.087250988868068	4.748373038351325	8.462891328005803	0.8331384272598666	0.9596541786743517
ID246077	246077	3	0.9511591196060181	36.602773200417495	12.34376220729814	0.0	175.0	175	1.1893797502460504	1		22957.535181236675	23269.0	16861.0	29009.0	1.0767084E7	2328.2227855249193	-0.9809920366933936	-1017.7957100359168	-0.0035219786591827915	0.007388967140214591	1.2275582314345306	1.170394512967182	0.06551902844346147	1.0488414101689756	4.444172963822304	7.887045107831689	0.8977846334312063	0.9770114942528735
ID230722	230722	3	0.9810854196548462	34.34785430872442	1.8006283803343075	0.0	69.0	69	1.223243398065712	1		23555.447368421057	23694.0	15708.0	31189.0	1.1636391E7	2708.5097659777252	-0.9811262122815464	-904.1838784403348	0.012457041078829716	0.006869530049850527	1.2808743604996302	1.2117448513914373	1.378031338566141	1.0570495587654547	4.700841776706173	8.214557755677731	0.8754213273993566	0.9592628516003886
ID232001	232001	3	0.9889655709266663	33.38963343583336	2.3590417000255512	0.0	78.0	78	1.2164217086925324	1		23578.800000000025	23864.0	15172.0	30921.0	1.1435718E7	2898.9518188362285	-0.9810742186224699	-843.2546430983865	-0.0018886615185550492	0.0037287492021939187	1.313397672079086	1.1516417635020813	1.1836064114713474	1.1404567928182057	4.648557388896489	8.040723624446889	0.9035200435335033	0.9741035856573709
ID233281	233281	3	0.9633792042732239	31.077576622537148	2.137932300731659	0.0	87.0	87	1.2483413234759007	1		23527.497098646047	23594.0	17145.0	31497.0	1.2163716E7	2696.4711497304734	-0.9811801973162901	-909.7952286923907	0.006177877579369667	-0.005577095640540854	1.2746786959511143	1.2402995187242833	0.2731482965905175	1.0277184476070682	4.895719949451321	8.312555662735566	0.8903428962410512	0.9680451127819546
ID238144	238144	3	0.9710632562637329	31.280316020893522	3.3099071218815377	0.0	120.0	120	1.2330984890455654	1		23539.11133200795	23624.0	15965.0	31502.0	1.1840173E7	2821.7048743515074	-0.9810397358259868	-863.2780220477283	-0.0093314786608118	-0.0028782682428078387	1.264553889381534	1.2219163363970709	0.7767164578788428	1.0348940035536178	4.776891795338421	8.111774418753596	0.9122703045073809	0.9804878048780491
ID240704	240704	3	0.9363752007484436	33.755055504857225	5.711182206469136	0.0	138.0	138	1.1982511126527597	1		23409.945031712465	23427.0	17879.0	31325.0	1.1072904E7	2590.4916000680137	-0.9810040498701347	-933.3789037903375	0.0012392193505832622	-1.2009177069765131E-4	1.304893888180683	1.110884701527435	-0.4637301056804519	1.1746438549261602	4.510716730125526	8.188678305910166	0.8453329516580418	0.9654120040691762
ID222278	222278	3	0.9338719844818115	39.98966768943209	3.6683056819255824	0.0	9.0	9	1.1406803503444956	1		23564.329439252364	23581.0	15929.0	33842.0	1.0085533E7	2684.931103721441	-0.9811068161548785	-911.5134423416928	-0.011053347718927117	0.014390873890259505	1.305699629197389	1.008852327886356	-0.962290410446317	1.2942425696067503	4.08768850148362	8.111775522437368	0.7806490033679577	0.9471365638766526
ID228164	228164	3	0.9611964821815491	34.70444373035461	5.8055331422299155	0.0	51.0	51	1.2170434422923884	1		23359.484662576695	23439.0	17386.0	31911.0	1.1422788E7	2762.6158903571127	-0.9811288938881335	-879.2278916382882	-0.003732234598297082	-0.0017426197771882185	1.2865625800580216	1.1701246441738147	-0.12861317205553283	1.0995090022793426	4.653310515061008	8.225115783702595	0.8643464599754023	0.9664363277393878
ID225102	225102	3	0.9967970252037048	37.80733682984231	4.507130902318088	0.0	29.0	29	1.2471287526958366	1		23485.074074074062	23591.0	14700.0	31698.0	1.2047843E7	3179.134192394576	-0.9809878807134857	-762.3355655033838	0.005763294359123358	0.0067222974232337435	1.3421945779295597	1.1839230425437801	0.7184053567321438	1.1336839724360097	4.886213697122284	8.185695956235666	0.9163705042634411	0.9771863117870719
ID247630	247630	3	0.955720841884613	36.59855809266535	12.46292350123047	0.0	186.0	186	1.1938236719191273	1		22927.980972515867	23277.0	16683.0	29155.0	1.0844935E7	2318.3740150781823	-0.9810752390653035	-1025.378532394637	5.650272186633487E-4	0.0015455583254829531	1.264990557408309	1.155757064364729	0.021406524868392198	1.0945125030264218	4.477444846973918	8.190155797918047	0.8387949023978093	0.9622063329928502
ID245069	245069	3	0.9375565052032471	37.18685157031488	13.16263220943743	0.0	168.0	168	1.1479522199094043	1		22994.621247113155	23235.0	17054.0	30559.0	9956671.0	2482.656719851052	-0.9810652667397597	-959.794577290551	0.018849514942481528	0.011461263033444496	1.2511765636406131	1.060007237420205	-0.481412489739541	1.1803471895962399	4.1399728892933005	8.471550337699714	0.724905791809389	0.9539978094194956
ID250451	250451	3	0.9448993802070618	37.17483899100347	15.854011324014632	0.0	205.0	205	1.1707895395375199	1		23019.37665198238	23196.0	15830.0	30602.0	1.0450797E7	2450.80025520904	-0.9810722463332258	-973.6829219234996	0.013669151538933454	-0.02357078644477744	1.263162888786855	1.1235149881951634	2.4563951451092922	1.1242955386078335	4.306332305051354	7.871530908934348	0.8733714552374947	0.9617834394904462
ID246354	246354	3	0.9434981346130371	36.60050030819587	12.327577188625066	0.0	177.0	177	1.2039196121043858	1		22945.589583333334	23292.0	16571.0	29240.0	1.1013883E7	2295.9203039440313	-0.9810951045266052	-1037.311604555766	0.011461003828185426	-0.00468362677826281	1.2711967094017038	1.1932687548063572	0.2755466012040839	1.0653062893681422	4.553494865606169	7.884169345874439	0.9205403447729233	0.986611740473738
ID234321	234321	3	0.9949880838394165	30.977395208872245	3.3702175845688136	0.0	94.0	94	1.2238616661860908	1		23596.294949494964	23663.0	15414.0	30716.0	1.1680166E7	3028.317116246808	-0.9810494772811096	-806.7559507832098	2.966222781785338E-4	5.368221332599599E-4	1.3194300375279222	1.1677074376844443	0.5387332340953538	1.1299320317290629	4.705594902870688	8.151055099614421	0.8900138048431482	0.9772951628825274
ID239441	239441	3	0.9595954418182373	31.300039548540642	3.6755004502488102	0.0	129.0	129	1.1733712175114295	1		23544.986813186828	23702.0	15766.0	31355.0	1.0712969E7	2652.435289424312	-0.9809472630345192	-914.054177455327	0.004629847798184188	0.003489057882313875	1.3072581392060243	1.0857712479663166	-0.357500387683783	1.2039903816338473	4.325344809709417	8.937566164566299	0.6804434826111311	0.938144329896907
ID235094	235094	3	0.9946181178092957	31.252225638486706	3.4952613084860324	0.0	99.0	99	1.2367739025291253	1		23590.047619047615	23720.0	15454.0	30464.0	1.1889384E7	2975.5531469847915	-0.9810296553311012	-819.9700990173579	0.008104175579619977	0.009833722696680555	1.3005202914419423	1.1854638826358466	0.45901183678672	1.0970560221120114	4.805410552325518	8.467748559371108	0.8421790902324606	0.9711815561959654
ID223573	223573	3	0.9685670137405396	39.17290204444327	3.414669380161413	0.0	18.0	18	1.1950903286912495	1		23510.282700421965	23741.0	16133.0	29091.0	1.1143874E7	2590.2566902104522	-0.9811029815769601	-942.4674328226754	-0.003489531657109914	-0.0038278745904960524	1.2596554913359026	1.150746595527293	0.7383968923866342	1.094641944831221	4.486951099302958	7.94897974915352	0.8923565572763149	0.971193415637861
ID230997	230997	3	0.9798086285591125	34.368889064960634	1.820303646223707	0.0	71.0	71	1.2076838306031277	1		23661.63900414936	23856.0	15714.0	31297.0	1.140491E7	2713.6470335770314	-0.9810922477447163	-904.8808614745574	-0.01335073995673087	0.0254795826811994	1.3250676360132054	1.1434553243861878	-1.364768615774227	1.1588276408826974	4.5820136225932755	8.02249643802487	0.894637656330927	0.9747219413549038
ID228436	228436	3	0.9550214409828186	34.73028051808662	5.825698186393317	0.0	53.0	53	1.2355499795152896	1		23354.081349206353	23454.0	17404.0	31965.0	1.1770457E7	2734.9777570103415	-0.9810396267609396	-883.6466867816688	-0.01405340736910907	0.009408336889015503	1.2933529100216343	1.2070388259956406	-0.24154296742694437	1.0715089541173595	4.795904299996482	8.535870334628417	0.8271509138314518	0.954588457899716
ID222555	222555	3	0.9606624245643616	39.11954246337693	2.9423633741381665	0.0	11.0	11	1.329340254631171	1		23754.32649572649	23966.0	16636.0	29660.0	1.3896281E7	2413.3872981961927	-0.9809150376033542	-1011.779272683784	-0.21717607996880667	-0.18502723672734872	1.7975340669384818	1.028503048277952	0.9944009720548438	1.7477187548915265	5.551651360154503	15.262680000165679	0.299481811404466	0.7044632086851629
ID229723	229723	3	0.9800604581832886	34.57697289011322	2.5399200359108374	0.0	62.0	62	1.2182859576157787	1		23636.924180327896	23663.0	15516.0	33690.0	1.1534819E7	3267.4300622811675	-0.9810986220824531	-750.9894871398352	-0.001052227555964483	-0.0023601420144446945	1.2388335155588204	1.2137499222982515	1.0160024594892787	1.0206661955644643	4.662816767390042	8.230517052560673	0.8649758365228721	0.9617647058823526
ID236123	236123	3	0.9612724184989929	31.307916297379183	3.3582736202684367	0.0	106.0	106	1.2244796221286154	1		23512.81086519115	23587.0	16324.0	31575.0	1.1685867E7	2807.5902924832585	-0.9810068430318649	-865.1186874788011	-0.006464334358530682	0.006768024266357804	1.2542081659679718	1.2188412317219322	0.3211508148778898	1.0290168508625808	4.710348029035199	8.350060720342102	0.8489528945302083	0.9565637065637067
ID237146	237146	3	0.9633180499076843	31.236452119638003	3.4471866672602762	0.0	113.0	113	1.227564735665887	1		23543.025999999994	23620.0	16396.0	31536.0	1.1771513E7	2808.9359358139536	-0.9810105969995663	-865.9899082265132	0.010397589382536489	4.109548949602713E-4	1.2623690910056171	1.2126865209972584	0.2779568502890253	1.040969013135812	4.734113659857781	8.20442545327957	0.8837963385069239	0.976470588235294
ID238426	238426	3	0.9754770994186401	31.26860040988046	3.3873243586092023	0.0	122.0	122	1.2263316216071287	1		23537.821643286563	23608.0	16026.0	31117.0	1.1745373E7	2833.654952851491	-0.9810406674408217	-859.6333650139954	-0.003818639710530688	-0.006171590160283796	1.2855614717747608	1.1947919657218358	0.3714419117893455	1.0759709712293608	4.724607407528747	8.118105357729176	0.9008785031574207	0.9735553379040155
ID243039	243039	3	0.98115074634552	37.21491921746213	10.522169963664595	0.0	154.0	154	1.227564735665887	1		23027.631048387117	23157.0	15362.0	30071.0	1.1421705E7	2813.3618257503967	-0.9810861751248993	-849.144224975898	-0.0010662955727264078	-7.11253299228025E-4	1.2901098840149878	1.184348020279511	0.4741470545578427	1.0892996500391132	4.734113659857781	8.404743189980906	0.8421697709293103	0.9613899613899618
ID226398	226398	3	0.9449570178985596	34.653882773326465	5.800071275024855	0.0	38.0	38	1.2250972663656878	1		23364.588709677402	23439.0	17304.0	31825.0	1.1588836E7	2724.666398297906	-0.9810967246189759	-890.1220612483014	4.973391191558391E-4	0.003579464728381147	1.2710854573012944	1.190718325337086	-0.24136513795060854	1.0674946628888549	4.715101155199715	8.839060957251847	0.7583830544049979	0.953846153846154
ID245350	245350	3	0.9413135051727295	37.22180826952809	13.106265448264066	0.0	170.0	170	1.1688495389677598	1		22980.62831858406	23164.0	16871.0	30681.0	1.0387244E7	2453.9387071847946	-0.9810465105708893	-969.457117182812	7.383106004131001E-4	0.0023691710439158	1.2410759133530334	1.106458969195294	2.6328604277732355	1.1216646508416337	4.292072926557806	9.045141904552931	0.6592440019810711	0.9386694386694386
ID225381	225381	3	0.9774337410926819	37.32058790510524	4.633650567622181	0.0	31.0	31	1.214554598292366	1		23431.740286298555	23666.0	15697.0	29872.0	1.1458121E7	2770.2293019314166	-0.9809982861455824	-873.3620101558546	-0.005638605804961289	-0.0038713224587104264	1.328487183547458	1.128616070968813	0.8875084955540191	1.1770939806014584	4.634298010402951	8.070540678115343	0.8941050754282055	0.9759759759759762
ID250731	250731	3	0.9473801851272583	37.14915522797211	15.919756464842676	0.0	207.0	207	1.157794802597417	1		23081.71945701357	23264.0	15725.0	30673.0	1.020212E7	2513.8552053926114	-0.9810138247232575	-948.8455743183214	-0.01949110757109582	0.005920333646800061	1.2885900991845027	1.0866758031631563	-0.7189603814180601	1.1858091396105472	4.211269781761033	7.803978987857656	0.8689419120960569	0.9704271631982478
ID233577	233577	3	0.9606863856315613	30.697343504014288	2.0433976862136536	0.0	89.0	89	1.2386075194033235	1		23488.97440944881	23584.0	16101.0	31550.0	1.1932399E7	2773.1907649975506	-0.9811019220842293	-879.4492774797338	0.007582730647363923	-0.0019646580647988627	1.282820800838136	1.2300895492241837	1.5367559227228877	1.0428678153124786	4.819669930819063	8.110559832976666	0.920715588395172	0.9825581395348839
ID239721	239721	3	0.9748479127883911	31.019701252142518	3.884613002404355	0.0	131.0	131	1.1938236719191284	1		23503.683544303785	23468.0	15754.0	30800.0	1.1140746E7	2904.5543389822706	-0.9809647087834547	-834.0273241799468	0.013977150371599273	-0.01040157921010656	1.266966615438585	1.1428152504674987	-0.0767272958151776	1.1086364265092707	4.477444846973928	9.00352818574103	0.6940881853784641	0.9317507418397627
ID221288	221288	3	0.9477018117904663	40.32316074462551	3.862997461169012	0.0	2.0	2	1.1753037544522629	1		23550.6652173913	23681.0	16044.0	30034.0	1.0833306E7	2490.244105438238	-0.9809283773638824	-972.8388535497467	0.008517067528941274	-0.010527888536129973	1.2503001394792754	1.1175222543295011	1.9419031580919617	1.1188145333440713	4.339604188202959	8.697056105565546	0.7209670887529667	0.9470954356846468
ID226668	226668	3	0.9508444666862488	34.6383755303297	5.797871997368012	0.0	40.0	40	1.2361620924978558	1		23381.01388888887	23457.0	17450.0	31938.0	1.1784031E7	2719.540458966883	-0.9810662667121275	-890.9634723960489	-0.010844853746183826	0.008310484673468344	1.3017898885302712	1.1981119996390621	2.6898113848705463	1.0865343882061465	4.800657426160999	8.126316420408125	0.913530648733111	0.983446932814021
ID232556	232556	3	0.9445151686668396	31.56233752587749	1.5246381515431264	0.0	82.0	82	1.243483945819168	1		23552.708984375	23604.0	17334.0	32508.0	1.2058987E7	2592.1270427867767	-0.9810878415313355	-942.7170766248227	0.016979549126145094	0.00489589571665064	1.3465501171280307	1.176597777587487	-0.09720484165342258	1.1444438726452608	4.857694940135188	8.619758070079797	0.821580170309331	0.9506976744186046
ID222835	222835	3	0.9363207221031189	38.86528800069794	3.0983032821638523	0.0	13.0	13	1.2711604177830762	1		23576.325233644835	23738.0	16618.0	29101.0	1.2613334E7	2375.170750183419	-0.9810294594751656	-1026.6292103959681	-0.02407455577258248	-0.057922416021288725	1.6057383038366255	1.043087709694078	1.266168664720364	1.5394087083123282	5.076338743702924	11.572363998391388	0.4763391614308323	0.8134044173648133
ID237427	237427	3	0.9743080735206604	31.310110191844892	3.359293454556487	0.0	115.0	115	1.2294120877052537	1		23521.679358717432	23600.0	16036.0	31511.0	1.1737318E7	2832.809977189123	-0.981104603771992	-862.2638683172396	0.010259765047867067	-0.00103085956470658	1.2804521481340374	1.2115235718424544	0.46149736986703793	1.0568941272737749	4.748373038351325	8.099597366907618	0.9095526286648578	0.9823008849557523
ID246646	246646	3	0.9428447484970093	36.5856650080596	12.346033091336382	0.0	179.0	179	1.1988822694585242	1		22942.637316561835	23278.0	16642.0	28838.0	1.0943638E7	2295.0108594678013	-0.9810954367444525	-1037.607728264592	0.009049578964454772	0.01111077658155103	1.280675645652004	1.1627814041398021	-0.3214263248705485	1.1013898580528274	4.515469856290043	8.105180815282752	0.8637486783453652	0.9683995922528035
ID235387	235387	3	0.9518956542015076	31.601814523617904	3.7147902104134944	0.0	101.0	101	1.2182859576157785	1		23545.98775510203	23590.0	17614.0	31348.0	1.1537534E7	2723.7497324766678	-0.9809645887906606	-890.9857869729041	-0.013613195517017812	-0.00582872394058864	1.3015665713168536	1.1750676963074833	0.34413648407518727	1.107652414756085	4.66281676739004	8.254206764379402	0.8600179710164513	0.9655511811023622
ID230008	230008	3	0.9755779504776001	34.34618855614757	1.847481843963584	0.0	64.0	64	1.200143587292334	1		23540.00211416489	23715.0	15798.0	30870.0	1.1134421E7	2729.667321956074	-0.9811557708182551	-898.0207208237897	-0.00773554766203998	0.012168694600176895	1.288800651388728	1.131313980149901	-1.4723767951009799	1.139206863878726	4.524976108619083	8.465348428664146	0.7934809019503908	0.9539078156312625
ID238719	238719	3	0.9812411069869995	31.315593458801683	3.3297658001505317	0.0	124.0	124	1.234324842893209	1		23531.331349206357	23614.0	16074.0	31446.0	1.1859791E7	2825.65363914245	-0.9811843462095439	-868.5380838245734	-0.011808794753015179	0.018317130846299556	1.2641365071986603	1.2492817161330023	0.49214922879922723	1.011890665551113	4.786398047667453	8.232510837601442	0.8874707630246658	0.9720077220077223
ID226942	226942	3	0.9516699314117432	34.667246230705594	5.782818844667851	0.0	42.0	42	1.2287966122785925	1		23328.21327967804	23414.0	17305.0	31899.0	1.1594122E7	2728.5873706182633	-0.9811415669965151	-889.6100497406412	-0.0013582636752341318	0.003980511425708731	1.2837792083273551	1.1942076208505576	-0.14117551609035728	1.0750050375771354	4.743619912186807	8.280108691509625	0.869456126434388	0.9679922405431617
ID231293	231293	3	0.985967755317688	34.414375963939904	1.7710473033216516	0.0	73.0	73	1.2058031902242217	1		23678.369519832995	23882.0	15737.0	31089.0	1.1341939E7	2771.1713810987017	-0.9811719435673438	-890.5494382221787	-0.0024319096885057415	0.015072804372114022	1.2803903570319157	1.1582404618427953	1.5669142817469268	1.1054616025024513	4.567754244099725	8.402781749465552	0.8129548508927067	0.9648594377510038
ID244093	244093	3	0.9339320063591003	37.50483590922127	13.233443085918005	0.0	161.0	161	1.1453132457983506	1		22899.207373271878	23143.0	16509.0	28927.0	9938256.0	2297.610251288875	-0.9810604193266887	-1032.522396189811	0.0022215215571185884	6.958596061140961E-4	1.1889919996190796	1.1158224039476616	-0.5366483586952685	1.0655745891214872	4.1209603846352385	8.425185795230918	0.729540371332787	0.9203821656050954
ID247937	247937	3	0.9449495077133179	36.6911602538293	12.222843120334897	0.0	188.0	188	1.2020330824333585	1		22923.92275574114	23229.0	16697.0	28881.0	1.0980559E7	2284.3369180374225	-0.9810738460110958	-1040.394630998071	0.003480034286132441	-7.713409874245931E-4	1.2595313353616544	1.1624784437622824	-0.0705908133537375	1.0834879064813168	4.539235487112619	7.932275545466529	0.9065609203805945	0.9774820880245645
ID234631	234631	3	0.9806698560714722	30.957154716276065	3.371858729274462	0.0	96.0	96	1.2139315899937222	1		23599.736625514426	23663.0	15440.0	30886.0	1.1469472E7	3041.857134274425	-0.9810301778136647	-802.4490109002817	0.005964303322096661	0.0020045130493541543	1.2786824421970995	1.1652322954091017	0.1998152447303058	1.0973626865947503	4.629544884238435	8.066121108738454	0.8941670995525146	0.9788944723618093
ID227209	227209	3	0.9461987614631653	34.748292601771865	5.731462609268656	0.0	44.0	44	1.2244796221286154	1		23414.520242914983	23455.0	17576.0	31864.0	1.1566773E7	2702.5194575531714	-0.9811130277634011	-900.1256353492065	-0.008483809030530318	0.0013269923177242327	1.2947019762704983	1.1861843281996336	-0.025802061764790947	1.0914846415443462	4.710348029035199	8.06694532099766	0.9095878157003743	0.97156862745098
ID243343	243343	3	0.9369579553604126	36.839818923358195	11.733388446073691	0.0	156.0	156	1.1772331189594172	1		22990.20261437911	23179.0	15885.0	28897.0	1.0552503E7	2403.2630247813822	-0.9811993173732051	-998.5161853729885	-0.02224392278192947	-0.011559459849601012	1.2449590571912357	1.1106215694899735	-0.3104354618500948	1.1209570310821115	4.353863566696504	8.746996911377433	0.7150999266252354	0.9551616266944735
ID227468	227468	3	0.950477659702301	34.7150854214292	5.78138057834899	0.0	46.0	46	1.2306421151141704	1		23390.9398797595	23451.0	17333.0	31945.0	1.1672079E7	2717.125500290721	-0.9811001489254154	-893.7641479592866	-0.009963242896858024	0.0027910564389719314	1.2910369274255833	1.192565583835753	-0.1791238082258763	1.0825710090283742	4.757879290680357	8.35563214037157	0.8563763400565856	0.9643545279383426
ID225683	225683	3	0.9644896388053894	36.83374157217496	5.328049306930369	0.0	33.0	33	1.208935965548684	1		23411.109958506207	23599.0	16340.0	30718.0	1.1284155E7	2651.5238144922514	-0.9810677464200763	-915.0675477594423	0.010186526181153193	0.011690346489335295	1.2548592786241521	1.197620519668715	0.35770726927106566	1.0477937360085232	4.591519874922296	8.072677238496349	0.8853829507744592	0.9689067201604813
ID246931	246931	3	0.9530155658721924	36.61389704064091	12.387529236585417	0.0	181.0	181	1.1969878006382055	1		22956.485169491505	23317.0	16469.0	29117.0	1.0835461E7	2319.8367337201053	-0.9811812425304678	-1031.8967893312956	-0.006955666983562288	0.0019441603512561452	1.2605036171089141	1.156540037033395	-0.08450206195288161	1.0898918988936976	4.501210477796496	7.872129331202474	0.9127561002188501	0.9722792607802874
ID232849	232849	3	0.9403488636016846	31.12204949518197	2.1065941335597906	0.0	84.0	84	1.227564735665887	1		23537.080000000016	23652.0	17353.0	31585.0	1.176854E7	2763.746174204655	-0.9810860663068237	-883.5063399440011	0.0016589463345518128	0.0036282147152750057	1.2512681902624443	1.2219891248203623	0.39866912054791215	1.0239601685869226	4.7341136598577815	8.119170955976507	0.902454204634676	0.9679300291545191
ID236433	236433	3	0.9732541441917419	31.296429184513993	3.3701331783723796	0.0	108.0	108	1.228796612278593	1		23514.190380761513	23588.0	16130.0	31392.0	1.1733581E7	2826.9858424905883	-0.9811004340500886	-863.5709606197028	0.001288169320840001	0.0062034302077466925	1.271400239061516	1.213505330204987	-0.09540498230542012	1.0477088212268086	4.74361991218681	7.916532783877247	0.9511515462035821	0.9881188118811884
ID249744	249744	3	0.9395789504051208	37.253242290310276	16.21935764322157	0.0	200.0	200	1.1906511346285478	1		22940.884615384628	22981.0	15261.0	30723.0	1.0736334E7	2589.3979572654384	-0.9811243525376351	-921.0083194110257	-0.018059685677775286	-0.011273436019058237	1.3057619819064237	1.088638531223488	2.694761253059638	1.1994449438041819	4.453679216151344	9.272114911140003	0.650985306994016	0.9445564516129029
ID237719	237719	3	0.9788344502449036	31.271755358284953	3.370501940381391	0.0	117.0	117	1.2189067403096265	1		23554.454175152758	23617.0	15978.0	31666.0	1.1565237E7	2847.8502173834395	-0.9810369884619813	-855.7836195033492	-0.006572846762140919	0.007312808453206564	1.2496203060130855	1.213774518126711	2.8571607869634894	1.0295324933511518	4.667569893554557	8.082238974529776	0.8979193260247679	0.969397828232971
ID239002	239002	3	0.9487531185150146	31.40979717439336	3.3157449280911	0.0	126.0	126	1.232484854526826	1		23502.83697813121	23548.0	16805.0	31916.0	1.1821927E7	2728.8651343696165	-0.9811490703993256	-896.5415806613424	-0.008218646602780374	7.085603365862348E-4	1.2850726056698445	1.2199483924164545	0.19867547713306455	1.0533827608267863	4.772138669173904	8.347860770591218	0.8605428980561888	0.9653846153846151
ID223128	223128	3	0.9703121781349182	39.04168341620085	3.073456642817011	0.0	15.0	15	1.318483651268542	1		23721.81391304349	23966.0	16425.0	29171.0	1.3640043E7	2415.3489417902924	-0.9808679923344988	-1007.0430245390418	-0.16855592530494706	-0.12925548940900436	1.7298279490825175	1.0821194533678395	0.8663194172128876	1.5985554493996381	5.461341963028702	14.883287427417955	0.3098214605178822	0.7456197274497083
ID230301	230301	3	0.9735038876533508	34.33462069813765	1.8213784953701708	0.0	66.0	66	1.2020330824333605	1		23550.800838574443	23714.0	15821.0	31428.0	1.1233732E7	2724.9005047288533	-0.9810784658675129	-896.2567177680027	-2.0592544647370567E-4	-3.3157516712914974E-4	1.280023096582756	1.1464678606660583	-1.529333547336819	1.1164927866701004	4.5392354871126335	8.03011575981509	0.8846041363439077	0.9695431472081224
ID224668	224668	3	0.9803816080093384	38.89492558996437	3.7213128358992096	0.0	26.0	26	1.2555921569040216	1		23526.0	23685.0	15580.0	30522.0	1.2257046E7	2759.306362113493	-0.9808962405496439	-875.5529086475088	-0.005869684191461199	-0.006608016778534952	1.3385082166841107	1.1909848050668612	1.0698722642672995	1.1238667453939244	4.952757463425508	9.779819785210984	0.6507215972432722	0.9438405797101441
ID231580	231580	3	0.9734882712364197	34.42385849220948	1.7521704440465107	0.0	75.0	75	1.2045477987435875	1		23664.672233820475	23865.0	15832.0	31451.0	1.1335378E7	2767.6375223475516	-0.9812080360337447	-892.9151770035772	-0.0034912401749848674	0.0010351189622395476	1.298837590617211	1.149939952748607	-1.5689336806874026	1.1294829677955847	4.558247991770695	8.00844875478244	0.8931224609648746	0.9726166328600402
ID248988	248988	3	0.9806582927703857	36.416767618948576	12.729772612028663	0.0	195.0	195	1.198882269458524	1		22987.143459915595	23199.0	15681.0	30765.0	1.0895906E7	2685.7857202275613	-0.9810383455299776	-885.6321950941054	0.009224406262569377	0.006945270275242956	1.2621488165858132	1.1530894795000521	2.9063962231094553	1.094580116308967	4.515469856290042	8.330697359008166	0.8176173456459339	0.9634888438133873
ID229281	229281	3	0.9831187129020691	35.30565896411851	4.087428335761524	0.0	59.0	59	1.2114363528435599	1		23620.08865979383	23579.0	15052.0	33701.0	1.1455743E7	3262.621206129388	-0.9810312823099901	-748.8412291624653	0.022123659589613653	0.009061661505359636	1.2281065016386272	1.2163869683717317	-0.7106600324535632	1.00963470800956	4.610532379580361	8.534224299991314	0.7954865379547992	0.9575518262586382
ID221863	221863	3	0.9527586102485657	39.72854016086388	3.8557240017379524	0.0	6.0	6	1.1340290962658757	1		23683.360000000008	23538.0	16743.0	33351.0	1.0065428E7	2965.5604261793014	-0.9808986577902212	-820.2132667143451	-0.007840680372623615	0.005001911020302746	1.2342437358124494	1.0546004799259348	-0.7574464965959163	1.1703424749997564	4.040157239838462	8.159676284923457	0.7625393726963269	0.9529147982062782
ID245927	245927	3	0.946273684501648	36.5708499914114	12.347524999001891	0.0	174.0	174	1.2039196121043858	1		22938.324267782446	23238.0	16752.0	29073.0	1.0964519E7	2292.6195515734403	-0.9812345437268946	-1046.3413588478327	0.03591219590041036	-0.01604616832312267	1.33578112702654	1.156094047905532	0.23932428098182898	1.155426004870921	4.553494865606169	8.307397840405368	0.829133946940282	0.9725888324873098
ID247207	247207	3	0.9443384408950806	36.58517726786155	12.399628948760244	0.0	183.0	183	1.1836416209560052	1		22948.47619047621	23305.0	16541.0	29183.0	1.0602196E7	2345.5272972265566	-0.9811726227849001	-1019.7623061282587	-0.0033620886666208103	-0.025870596476074207	1.2289783273355634	1.1907902509775576	0.011160525327796954	1.0320695238533033	4.401394828341663	7.8135158236508016	0.9059561986437967	0.9778247096092924
ID235684	235684	3	0.9470484852790833	31.587555689495858	3.727264106741527	0.0	103.0	103	1.2232433980657114	1		23501.07661290321	23589.0	17486.0	31205.0	1.1656534E7	2712.5164100750962	-0.9810746359802189	-898.262327250476	-0.0060196202480371904	0.02026518045340136	1.2824448931422416	1.2329299520539632	0.3451976820759475	1.040160384623466	4.7008417767061665	8.204711798224922	0.8775236639910486	0.967710371819961
ID248228	248228	3	0.944968581199646	36.64378932273344	12.227508196690785	0.0	190.0	190	1.1881070053654548	1		22871.51612903227	23248.0	16644.0	28668.0	1.0635255E7	2318.2985252124518	-0.98112758255427	-1025.7783819687345	0.0060473090681554195	-0.004355480960346254	1.247431457690937	1.1622209267076729	0.0698069270563287	1.073316982189133	4.434666711493272	7.94608636442198	0.8826007413350208	0.9718750000000002
ID227753	227753	3	0.9454805850982666	34.72514744268507	5.826774449589977	0.0	48.0	48	1.2108117400911107	1		23378.51759834367	23474.0	17269.0	31860.0	1.1291824E7	2767.594852359326	-0.9810865754189063	-876.3581144865909	2.766378556252806E-4	0.008650414119363386	1.2756531699454132	1.1741438220803888	-0.3029495733130457	1.0864539300519136	4.605779253415849	7.984363535851642	0.9078882136348618	0.9758308157099695
ID244658	244658	3	0.9402672648429871	37.63744835372612	13.098197268634351	0.0	165.0	165	1.174015749950868	1		22965.49450549452	23138.0	17000.0	30793.0	1.04493E7	2468.538553421325	-0.9810511024052602	-963.3266255419778	0.0052184498125503	0.014563317921977199	1.2325398797971918	1.1108646194560348	-0.47893964931638267	1.1095320331659664	4.330097935873934	8.000402063593878	0.8501272880861382	0.9609704641350207
ID222135	222135	3	0.9736983776092529	39.68362733733341	4.1462372241733405	0.0	8.0	8	1.1931898392904725	1		23640.192389006366	23424.0	16596.0	37650.0	1.1181811E7	3407.6002464495386	-0.9809796709317974	-715.6066083226254	2.898832837529147E-4	0.014484743084320555	1.2352002504154151	1.15008960306673	0.03792179190431754	1.0740034925293962	4.472691720809402	8.729407593742145	0.7375802606391619	0.9466800804828975
ID228023	228023	3	0.9602528214454651	34.736023410369256	5.791066524729821	0.0	50.0	50	1.2410481277195622	1		23362.21456692914	23419.0	17445.0	31939.0	1.1868005E7	2697.7929366462045	-0.9812720271973169	-907.4736834970014	-8.398737740742347E-4	-4.0667563621763983E-4	1.321367414986603	1.1909713944380698	3.0172565535044766	1.1094871137606603	4.838682435477126	8.35817611445946	0.8703901115360955	0.9667616334282997
ID233142	233142	3	0.9449316263198853	31.09179394749584	2.111292379545105	0.0	86.0	86	1.2355499795152902	1		23531.60515873017	23596.0	17095.0	31471.0	1.1859929E7	2749.719174682294	-0.9811561717138774	-891.1733856972247	0.0032044004630177427	0.00336761083037318	1.2961011993541316	1.1975262072695523	0.20456750722705647	1.0823155196823104	4.795904299996487	8.171968126200017	0.9024580937645721	0.9739382239382237
ID236725	236725	3	0.9685846567153931	31.26082619787231	3.423980682595537	0.0	110.0	110	1.2226248172938845	1		23513.39919354838	23623.0	16178.0	31659.0	1.1662646E7	2827.1211266171463	-0.9810286477884141	-860.1702134852904	-0.005120885076310959	1.9262795504363335E-4	1.2671149906135781	1.1970352398157595	0.1379773660146814	1.0585444341710482	4.696088650541652	7.990677760076654	0.924227563105742	0.9724409448818895
ID230580	230580	3	0.9779130816459656	34.3239809979366	1.82894800885626	0.0	68.0	68	1.1976196232214698	1		23560.341772151878	23796.0	15606.0	31641.0	1.1167602E7	2734.673458223848	-0.9810641475420563	-892.7269593056635	-0.011574488606576136	8.222733073768887E-4	1.2803067911391992	1.1345062988137948	1.5531204875842337	1.1285144846510318	4.505963603961019	8.476006654847914	0.7881610440493566	0.953722334004024
ID231860	231860	3	0.9627092480659485	33.91820257173164	2.3095087098811153	0.0	77.0	77	1.2170434422923875	1		23656.56850715749	23751.0	16239.0	31781.0	1.1568062E7	2853.1429254747295	-0.9810874043475154	-860.2303856010727	-0.004235474512288873	0.009345615925838883	1.2994723536479604	1.1431656987245808	-1.3321948700911372	1.1367314074396822	4.653310515061001	8.278603811955847	0.8532134631749543	0.9626352015732542
ID238011	238011	3	0.9825600385665894	31.275842663778082	3.37427579405945	0.0	119.0	119	1.2207671943157599	1		23522.716599190284	23634.0	15752.0	31517.0	1.1620222E7	2854.3887884495593	-0.981016868013469	-851.7515893065497	-0.012606004209698046	0.0018970098467603195	1.293344916094267	1.175426983756662	0.18832288536017297	1.1003192320468427	4.681829272048106	8.076942691957717	0.9018440280127552	0.9704433497536947
ID247481	247481	3	0.9512007832527161	36.59403845304569	12.419176149799203	0.0	185.0	185	1.193823671919127	1		22951.675847457627	23334.0	16714.0	29153.0	1.0833191E7	2332.272463445604	-0.9810499954416477	-1018.9360641611927	0.004872511027155715	-0.01705091997161228	1.2319433156771435	1.179857439862171	-0.3106122077866172	1.0441459061537612	4.477444846973917	7.9833234683076775	0.8828210017596112	0.9751552795031058
ID234168	234168	3	0.9867064356803894	30.981032982993828	3.3498925423415313	0.0	93.0	93	1.22076719431576	1		23592.342105263167	23685.0	15369.0	30934.0	1.1654617E7	3026.3351266090967	-0.9809992075480082	-804.9723749996241	-2.551078095119124E-4	0.006525690247721043	1.278429762100784	1.1808300717743043	0.36285212673968836	1.082653459341383	4.681829272048108	8.298773042008834	0.8542749302739638	0.9637964774951077
ID224957	224957	3	0.9919717907905579	37.76543519545147	4.335784387855878	0.0	28.0	28	1.241657530225092	1		23470.261811023633	23598.0	14569.0	32323.0	1.1922893E7	3199.6193838543913	-0.9810672051216832	-760.2101073781535	0.001985588352492126	0.003132993867663722	1.3344941794659253	1.1893282030158046	0.6868513892624004	1.1220571210554162	4.843435561641643	8.220516402085558	0.9006689474633917	0.9798076923076922
ID234941	234941	3	0.9946123361587524	31.212487156863084	3.4708504251791843	0.0	98.0	98	1.214554598292366	1		23608.516393442624	23706.0	15317.0	30575.0	1.1520956E7	3024.3224380307556	-0.981026916148256	-807.260304020202	0.0065256647845337535	-0.0031527253255619523	1.2969578508603408	1.1686488500795558	0.4280365772663346	1.1097926043157023	4.634298010402949	8.495236015515843	0.8069431213669306	0.9502923976608187
ID242877	242877	3	0.9752078652381897	37.36400885974643	10.086101342613823	0.0	153.0	153	1.1887435481410267	1		23126.547770700625	23211.0	15008.0	29974.0	1.0892604E7	2901.7230071023578	-0.9809320457258361	-820.010986924855	0.027213055147745514	1.5656556315427644E-4	1.284427522564263	1.1483232546245425	0.15727382641634202	1.1185243505185491	4.439419837657801	8.029433708359086	0.8652990932547416	0.9658738366080665
ID250045	250045	3	0.9632469415664673	37.368635142261695	16.076086388430383	0.0	202.0	202	1.1804417188566072	1		23313.15367965366	23418.0	15457.0	31107.0	1.0770677E7	2569.5783072290474	-0.9811345478533743	-943.6925250651601	-0.008159425102436946	-0.010358890070841724	1.3176282904921577	1.091398940107865	-0.5723327196283076	1.207283828186542	4.377629197519092	8.479947929569187	0.7650018146247348	0.9504643962848294
ID236995	236995	3	0.9649545550346375	31.242580106743464	3.4311815226819284	0.0	112.0	112	1.2398284241052646	1		23539.3917322835	23634.0	16106.0	31210.0	1.1958011E7	2805.5900113392154	-0.9809938130414958	-866.1084918007991	0.0028483270081091326	0.0017219892981213058	1.2931863262445562	1.2138990172635729	0.4607982207087744	1.065316231295513	4.829176183148098	8.346277819664492	0.8711586243832521	0.9648622981956315
ID239299	239299	3	0.9633458852767944	31.36663903128018	3.3096052762020025	0.0	128.0	128	1.2337118183493665	1		23511.280318091463	23533.0	15891.0	31423.0	1.1826174E7	2800.0052850957322	-0.9810438893327494	-869.1337718524057	0.005016637304616801	0.003512575930975899	1.2924654107495046	1.1962824375383716	0.30746397440912704	1.0804015591911988	4.781644921502935	8.299195739238634	0.8723990249415352	0.971980676328502
ID223425	223425	3	0.9773792624473572	39.03333699182615	3.124249035011594	0.0	17.0	17	1.2976641803326598	1		23659.10990990987	23867.0	16189.0	29095.0	1.3130806E7	2480.843291575767	-0.9808709537167509	-978.0197426824228	-0.0619884902125876	-0.04696910433147265	1.6856437702131515	1.035365881445483	1.1782193691425191	1.6280657885498508	5.290229421106133	13.02034888706626	0.3921381787088149	0.7927350427350423
ID229568	229568	3	0.9834616184234619	34.841381949376796	3.0580379129140387	0.0	61.0	61	1.2170434422923877	1		23633.88640973629	23622.0	15063.0	34333.0	1.1651506E7	3267.850284668192	-0.9808674449906306	-741.5498273345709	3.62026071436266E-4	-3.510192229337483E-4	1.2295034350538516	1.2185608848605758	-0.7921029578200721	1.0089798961457128	4.653310515061003	8.27524590347711	0.8539060332893469	0.9693069306930692
ID246214	246214	3	0.9387031197547913	36.61386547885601	12.309462395858445	0.0	176.0	176	1.1963556443751349	1		22957.0381355932	23310.0	16706.0	28873.0	1.0835722E7	2313.316694743159	-0.9812259256498719	-1037.3402761189093	0.0074749614069821915	0.0026123378624319945	1.254971724599705	1.1628793472430787	0.07103686490884739	1.0791934069299247	4.496457351631979	8.099019654220475	0.8614209640140146	0.9653061224489797
ID250310	250310	3	0.9433208703994751	37.204071929436495	15.89101809364309	0.0	204.0	204	1.165609029436081	1		23046.811529933493	23208.0	15877.0	30432.0	1.0394112E7	2420.8337053264404	-0.9809891833667951	-982.515327915554	-0.008117825031275597	0.026107474432563706	1.304027106805045	1.0785671584045375	-0.5941220732680994	1.209036541344368	4.268307295735225	8.331584363389402	0.7726990003108376	0.9422875131164737
ID251589	251589	3	0.9378780126571655	38.63888038771289	16.540136842920628	0.0	213.0	213	1.2020330824333596	1		23071.72899159664	23277.0	17105.0	29802.0	1.0982143E7	2435.5535828268853	-0.9811481462800353	-986.036463066622	0.010689725312073375	0.0016822610326779203	1.3034937809575853	1.1394031029708693	-1.2468887983013528	1.1440145963784611	4.539235487112627	8.029866125068086	0.8846591388455461	0.9665991902834001
ID235976	235976	3	0.9395149946212769	31.64387172993494	3.6849039117818774	0.0	105.0	105	1.2281808284201894	1		23488.878243512983	23541.0	17129.0	31442.0	1.1767928E7	2724.5113637395066	-0.9810043857577457	-890.4740261269892	0.004958074996583695	0.005871138397560873	1.2925244674058938	1.1926306877817168	0.36275565434777624	1.083759189368151	4.738866786022295	8.327204706340524	0.8587878322646652	0.9660852713178298
ID228303	228303	3	0.9534736275672913	34.708180766151436	5.813514863098984	0.0	52.0	52	1.2343248428932088	1		23368.76693227092	23437.0	17537.0	32389.0	1.1731121E7	2725.0616099285426	-0.9811103991246188	-890.8089353409603	0.0059178134837714344	0.0033843341883979246	1.3025746767662043	1.181436147443791	3.087495422476267	1.1025349779457096	4.7863980476674515	8.523393739196951	0.8279299138541093	0.9572243346007598
ID230863	230863	3	0.9685290455818176	34.371997382838614	1.8261451816859815	0.0	70.0	70	1.2001435872923345	1		23545.935010482175	23779.0	15668.0	31447.0	1.1231411E7	2719.837190422644	-0.9810087569255181	-894.3809088750646	0.0031631026392247414	-0.0033891736148913775	1.266506795220957	1.1604300277755357	-1.3827273386834789	1.0914116016531932	4.524976108619086	8.143751016701792	0.8573875640102928	0.9587109768378649
ID240846	240846	3	0.986156165599823	33.93864154487095	6.64368074378082	0.0	139.0	139	1.2294120877052537	1		23304.953999999998	23478.0	14887.0	31531.0	1.1652477E7	2998.4450004503087	-0.9811223234756284	-807.898451820863	0.007116436735404377	0.002665761702039507	1.3235535357825956	1.155546534052927	0.14467053614465278	1.1453918096577265	4.748373038351324	8.121295277936941	0.9046989624660801	0.9727361246348578
ID221133	221133	3	0.9504829049110413	40.260791070026784	3.916460835753512	0.0	1.0	1	1.18428056384786	1		23581.68398268397	23707.0	16707.0	31783.0	1.0894738E7	2733.8063751625764	-0.980933360698517	-887.5695876848202	0.006389656649372916	0.002354592105121804	1.2804342391969146	1.1012778871095186	-1.4547865258647146	1.1626804226112455	4.406147954506182	8.169041666581446	0.8297107517295164	0.9576446280991727
ID248525	248525	3	0.9385732412338257	36.37034991950297	12.611818528070142	0.0	192.0	192	1.1976196232214695	1		22979.008438818553	23159.0	16735.0	31127.0	1.089205E7	2477.6528891780017	-0.9809674247499889	-956.0439278951695	-0.0037582429784147457	-0.0016861658187774296	1.2927532372587849	1.132006044048551	-0.4003509748137151	1.1420020626703822	4.505963603961017	8.174199141296643	0.8474364027666826	0.9537223340040244
ID226258	226258	3	0.9557489156723022	34.65339563848363	5.7985867759006435	0.0	37.0	37	1.215177287181411	1		23414.770491803283	23499.0	17246.0	32155.0	1.1426408E7	2777.147314042116	-0.981173911314357	-878.8340503028775	0.015595097197290667	0.008684323802495798	1.2954521864513282	1.168108952364018	0.005529866836154973	1.109016572323663	4.639051136567462	8.00999220092622	0.9086044037198441	0.968253968253968
ID233430	233430	3	0.9564030766487122	31.03904692243827	2.0419576144808937	0.0	88.0	88	1.249552717573153	1		23518.25048543689	23602.0	17211.0	32110.0	1.2111899E7	2760.026716545599	-0.9811824045370034	-888.6021195149857	-0.002026959390556014	0.007443643434818552	1.2785467230287118	1.237877268504533	0.2109674401721129	1.032854189634899	4.905226201780352	8.181290631664329	0.9209271186454456	0.9791271347248578
ID238292	238292	3	0.9719060659408569	31.29173557765944	3.384549096148834	0.0	121.0	121	1.2213867158955085	1		23550.455465587005	23656.0	16050.0	31489.0	1.1633925E7	2827.280816698454	-0.981072517814277	-863.5124909466633	-0.003939390761063748	0.007930983275994691	1.2734593358692932	1.1922522110608487	0.14379722273357892	1.0681123709019482	4.686582398212619	8.02228146525186	0.9151037403097494	0.9772051536174431
ID225242	225242	3	1.0	37.716093569676424	4.592630641883683	0.0	30.0	30	1.2355499795152902	1		23475.202380952374	23664.0	14805.0	31306.0	1.1831502E7	3152.0488087209155	-0.9811096047528911	-773.6114506948092	0.004018395829542685	0.002128736470346351	1.3523927140030945	1.1526251331949897	0.9336063088623885	1.1733153087286619	4.7959042999964865	8.263116400990784	0.88265834415967	0.9720616570327555
ID245209	245209	3	0.9464895129203796	37.214043242323285	13.097501604444043	0.0	169.0	169	1.144652551629842	1		22999.891705069145	23222.0	16871.0	30607.0	9981953.0	2487.5209479128357	-0.9810059895179664	-955.0894013754103	0.025309216106242344	0.005975283985568586	1.2413596161833096	1.0672872952146844	-0.5599648129298093	1.1630979041436174	4.116207258470721	9.460015111680814	0.5779941433529664	0.9193205944798303
ID232414	232414	3	0.9337732791900635	31.681145185288084	1.473328036903312	0.0	81.0	81	1.2232433980657111	1		23556.852226720628	23603.0	17511.0	31991.0	1.1637085E7	2610.6055533919152	-0.9810666039319479	-935.1385659580267	-0.0028090891590898406	-0.008253660756691109	1.3074488099735078	1.1711424314585532	-0.2663971196529955	1.116387533107478	4.700841776706166	8.890850735213803	0.7473066717206109	0.9464114832535884
ID243934	243934	3	0.9378604292869568	37.311052384811425	13.180847243069048	0.0	160.0	160	1.1765903489857787	1		22880.028384279463	23164.0	16747.0	28872.0	1.0479053E7	2248.42246405632	-0.9812026045139738	-1062.3549660639858	-0.00876226659887575	0.006435119236009015	1.228428737842843	1.1761969413964466	-0.47393566556304156	1.0444073561221676	4.349110440532	8.295875765932525	0.7941194275231133	0.945247933884298
ID250590	250590	3	0.9493253827095032	37.15633528661759	15.93390506994332	0.0	206.0	206	1.165609029436081	1		23053.563474387523	23243.0	15808.0	30523.0	1.035105E7	2510.335456400777	-0.9810401508007971	-950.3601209624005	-0.006102324830121166	0.008897747844840572	1.264778163120404	1.1056129778392363	-0.6368620555947538	1.143961031998949	4.268307295735224	8.12544534568611	0.812402396624083	0.9635193133047206
ID228579	228579	3	0.9587892889976501	34.70885719301147	5.860133070807489	0.0	54.0	54	1.2422666337840358	1		23341.274509803905	23398.0	17406.0	31878.0	1.190405E7	2735.3761286097074	-0.9811283025501625	-887.2629524388445	-0.0010715976799775936	0.003276850362426602	1.307000269237971	1.189138963730149	0.07049998085551587	1.0991148293872306	4.848188687806157	8.182758448246906	0.9098921444921844	0.9788867562380039
ID239587	239587	3	0.9800876975059509	31.358928502574063	3.706881319577849	0.0	130.0	130	1.2045477987435873	1		23514.300626304794	23569.0	15514.0	31469.0	1.126335E7	2833.0273555511008	-0.9810214132972055	-858.076311324246	1.4335181639775488E-4	0.005998676135071352	1.3098486002346506	1.1236838702355794	-0.03506822773292502	1.1656735803816798	4.558247991770693	8.384712273105224	0.8147633499372067	0.959
ID246503	246503	3	0.950918972492218	36.627726621491746	12.3469770645552	0.0	178.0	178	1.1995130941638217	1		22982.628151260502	23316.0	16869.0	29188.0	1.0939731E7	2308.9855239603544	-0.981102041386593	-1033.4935290492092	0.005829389466200866	-0.0010819143564561452	1.247066351997147	1.1865241415466163	-0.14148657942694068	1.0510248450331696	4.520222982454558	7.868535675991946	0.917448904838864	0.9834539813857288
ID222693	222693	3	0.9461754560470581	39.01634514094795	3.0769732684954945	0.0	12.0	12	1.2776898861896537	1		23650.038817005552	23855.0	16432.0	28817.0	1.2794671E7	2399.0148619276433	-0.9809646687029681	-1016.0658173878729	-0.06414891792514714	-0.044442734995202855	1.6656092675315541	1.0335036788504741	1.2743486665263999	1.6116142609034023	5.128623131512596	12.10547409576994	0.4397917167779157	0.8082397003745315
ID234468	234468	3	0.9920383095741272	30.95782637297889	3.3443224862924064	0.0	95.0	95	1.2250972663656883	1		23587.374	23638.0	15516.0	31122.0	1.1793687E7	3023.9071584839135	-0.981021831038298	-806.427815201028	0.002909335238942464	0.012229053054714884	1.293732010272055	1.1719621501634498	0.33798918503454256	1.1039025535864126	4.715101155199718	8.464338333233897	0.8270177853601611	0.9715964740450539
ID226539	226539	3	0.9512724280357361	34.66431492599026	5.775976435712468	0.0	39.0	39	1.2483413234759	1		23406.135922330093	23498.0	17211.0	31776.0	1.205416E7	2687.2011065301085	-0.9810456243935989	-901.6526663176917	-0.01131170241013406	-0.006057646288568709	1.3251660964184229	1.197644017027382	0.10348844008523266	1.1064774487059665	4.8957199494513155	8.364687083861323	0.8792796720231405	0.9744560075685899
ID247786	247786	3	0.9507433772087097	36.65257042104894	12.350683698104177	0.0	187.0	187	1.185557416578671	1		22906.223655913982	23214.0	16924.0	28558.0	1.0651394E7	2277.8533861967835	-0.9811401722998812	-1046.2875617222835	-0.001126359118369894	0.004505059962067248	1.2555535652260414	1.1427899595040054	0.0682796873037216	1.0986739555980853	4.415654206835211	8.150913439672689	0.8352036007224218	0.9597107438016533
ID237288	237288	3	0.9630061984062195	31.284774394069817	3.3955984600932028	0.0	114.0	114	1.2281808284201894	1		23524.62475049902	23586.0	16182.0	31371.0	1.1785837E7	2820.3644237768617	-0.9809810518428201	-860.4419912181291	4.506521033389084E-4	0.004955165991610335	1.2736278498080817	1.2132721985956134	0.4839900420902028	1.0497461750811823	4.738866786022294	8.413752602682502	0.8412108946275972	0.9679611650485432
ID231150	231150	3	0.9782475233078003	34.35147614683123	1.8143293038879864	0.0	72.0	72	1.2176648584382126	1		23642.64212678936	23830.0	15735.0	31600.0	1.1561252E7	2745.2729202213013	-0.9811371850495162	-895.908608332333	0.005176932581129041	0.0018923724395316427	1.3003514890181918	1.1702114860469204	1.3683686445721432	1.1112106696293813	4.65806364122553	8.195170040571135	0.8715641208484789	0.9702970297029705
ID229869	229869	3	0.9728740453720093	34.36586382719165	1.88898290978717	0.0	63.0	63	1.2095615469440055	1		23536.23347107437	23726.0	15602.0	31137.0	1.1391537E7	2715.5730921244467	-0.9810587490777244	-897.8252604438927	-0.01416896861813353	0.005472449679601955	1.2780994183507253	1.1580686172439227	1.648310570274195	1.1036473999204492	4.59627300108682	8.189208930076177	0.8612550423140312	0.9708835341365458
ID235245	235245	3	0.9528419971466064	31.412812289627873	3.565601086136776	0.0	100.0	100	1.2306421151141707	1		23543.80079681275	23653.0	17158.0	31222.0	1.1818988E7	2664.2765211960577	-0.980960321784791	-910.5821017973957	-4.6427225917184496E-4	0.0016709961968389482	1.3165262499852162	1.1583549661166186	0.3703847465862928	1.1365481985188584	4.757879290680358	8.342159333022995	0.8591447145042219	0.9680851063829792
ID238572	238572	3	0.9718815684318542	31.311494649958043	3.345289635220027	0.0	123.0	123	1.2343248428932088	1		23534.66071428573	23651.0	16126.0	31549.0	1.1861469E7	2810.516363338369	-0.9810406818366881	-866.5948855700415	-0.0016378320683858576	-0.003131061065227252	1.2714609507364951	1.226856519067839	0.3706111331213684	1.0363566814663432	4.786398047667452	8.289755887597043	0.8752561942648867	0.96087786259542
ID236279	236279	3	0.9654365181922913	31.293074975686295	3.3490309713785424	0.0	107.0	107	1.228796612278593	1		23522.282000000014	23601.0	16067.0	31289.0	1.1761141E7	2823.4166730923357	-0.9811100581828256	-865.40934530311	-0.0017334621070206452	0.007706675228060245	1.2831035451456072	1.2070741991446499	0.46031448014274334	1.0629864726251566	4.74361991218681	8.297421730476195	0.8658315731952702	0.9661181026137462
ID250871	250871	3	0.9567999839782715	37.18270696188398	15.92133947771642	0.0	208.0	208	1.1759472276756433	1		23089.925601750558	23274.0	15651.0	30837.0	1.0552096E7	2477.4295489259343	-0.9809985126118561	-962.3475991132397	0.004482303290537771	-0.0115554386633306	1.2745920220632017	1.1099551301799744	-0.7736464066535648	1.1483275201012244	4.344357314367481	8.309853965422413	0.7905850880884491	0.9540709812108559
ID243189	243189	3	0.9754624962806702	37.251620045557246	11.21469553623684	0.0	155.0	155	1.2207671943157594	1		23001.34146341463	23260.0	15305.0	29280.0	1.131666E7	2723.713738033017	-0.9811126031468392	-877.3410469913252	-0.0036220826190435764	0.0033989757394030148	1.317039895608589	1.1546523249931906	0.41875487832363695	1.140637633597937	4.681829272048104	8.050354893591201	0.9078108812704238	0.9733201581027673
ID226811	226811	3	0.9531090259552002	34.63724783280642	5.783590452079553	0.0	41.0	41	1.2386075194033237	1		23411.469548133624	23424.0	17198.0	32105.0	1.1916438E7	2716.559013091789	-0.9811146783901524	-895.4367517566507	-0.011168188980335192	-0.0030206495819297325	1.328646361578199	1.1775464780197908	5.649841012403872E-4	1.1283175538111274	4.819669930819066	8.330241322849005	0.8727944890611699	0.9684813753581665
ID249592	249592	3	0.9400652647018433	37.18920334422415	16.181279515246608	0.0	199.0	199	1.1720810893395412	1		22959.99999999998	23024.0	15719.0	29942.0	1.040088E7	2524.9556335364455	-0.9810967299922103	-943.8935501279476	-4.931630060522687E-4	-0.002512759882353105	1.2916465926142249	1.0854924840317384	-0.41065086664609746	1.189917582678038	4.315838557380384	8.69964272025586	0.7165924369039324	0.9360824742268037
ID222975	222975	3	0.9342080354690552	38.90210564270098	2.993506945651965	0.0	14.0	14	1.3133097255508421	1		23733.491228070165	23903.0	16534.0	29333.0	1.352809E7	2346.418934893097	-0.9807992323251606	-1033.350356729344	-0.15322746217497346	-0.15061792425445367	1.7675332106894055	1.081460174848377	1.1338187091705283	1.634395100066646	5.41856382754806	14.65151604344761	0.3171968950890427	0.7111665626949472
ID226817	226817	4	0.9498267769813538	70.11438282401714	13.67723086762715	0.0	41.0	41	1.5723193559699868	1		23333.126070991435	23215.0	18686.0	31982.0	1.9063164E7	2430.111073274095	-0.9810971834678098	-996.6950666736601	-0.004079502856300491	-1.8023174130576828E-4	1.6345782622653378	1.5327378352932657	-0.7193768046929436	1.066443474302692	7.766608152818865	10.444535910832258	0.8946701825348324	0.964580873671782
ID228865	228865	4	0.940346360206604	70.31114627134401	14.717544524418335	0.0	56.0	56	1.546120285275981	1		23305.585335018954	23221.0	18594.0	30771.0	1.8434718E7	2428.212172967845	-0.9811804635377537	-1000.7909022984737	-0.006509182511278836	-0.0037262888050060795	1.6419789178940418	1.47474873752199	-1.062874183092385	1.1133957101418153	7.509939339934996	10.909147117708406	0.7929844953893859	0.9421586165772208
ID258055	258055	4	0.9920015335083008	77.648622296427	9.463157116398696	0.0	258.0	258	1.5034536143079669	1		23001.502666666656	23135.0	15318.0	30049.0	1.7251127E7	2736.0152048056057	-0.9809763491326697	-867.0264930033219	-0.005386876718215802	-0.024767746390517393	1.5386494134999076	1.5056384964635057	-1.1204651952283426	1.021924862517755	7.101170489786672	10.115380895396772	0.8721181443104606	0.9758327890267797
ID246788	246788	4	1.0	71.75373445498505	13.591993066706328	0.0	180.0	180	1.5269191929020245	1		23167.670557717254	23225.0	16579.0	30182.0	1.7862274E7	2502.1651056639234	-0.9810740431708108	-959.9317176773862	6.796350476084792E-4	-0.014207825754193024	1.6757315475536732	1.409002268618927	-1.2888177096986715	1.1893036547032592	7.324567419518923	10.951166998179337	0.7674870238134671	0.9453987730061351
ID227338	227338	4	0.9742382764816284	69.5156130114091	14.455847761120673	0.0	45.0	45	1.578082305122014	1		23326.625759416776	23233.0	18635.0	32789.0	1.9197813E7	2528.958989914422	-0.9810884520758609	-957.0204475179926	-0.0023394727127538603	-0.016577682284620764	1.6897666348055187	1.475195022594989	-1.1847931395552656	1.1454530478506364	7.823645666793071	11.678690615272528	0.72082647608984	0.9519953730480053
ID244233	244233	4	0.9952638745307922	70.49152118474832	14.370583002139941	0.0	162.0	162	1.5134834360985152	1		23158.67239101716	23172.0	16331.0	30709.0	1.7531115E7	2550.649194453307	-0.9810623139275303	-940.7248216350833	-0.006014918782868055	0.006954230405121498	1.5535062672649955	1.4825060500397946	1.9507697563176654	1.0478920252792865	7.196233013076973	10.595584818382607	0.8054993912493064	0.9624920534011443
ID256521	256521	4	0.9497790336608887	76.95671121411539	14.298084185770188	0.0	247.0	247	1.4979085862771462	1		23134.16981132076	23125.0	16393.0	31143.0	1.7165554E7	2553.409309536838	-0.9810664725303611	-938.9238640402907	0.0020950434201067727	0.002184582448014414	1.637227293497027	1.3764168104575774	-1.1958562991217851	1.189485104408704	7.048886101976987	10.249964693335809	0.8431126749169991	0.9617380025940327
ID248847	248847	4	0.9613881707191467	74.99229806869455	14.067111383002322	0.0	194.0	194	1.115872699222277	1		23861.3892944039	22937.0	18493.0	35428.0	9807031.0	4020.6872430738517	-0.9801433723612314	-585.8811775042035	-0.004875296480049098	0.005164334073664755	1.2989090973995452	0.9696100054306209	2.150058959608561	1.3396201463728468	3.9118228333965526	8.376786601030114	0.7005419348814863	0.9373576309794993
ID237582	237582	4	0.983066737651825	69.48920839165469	15.686648962677186	0.0	116.0	116	1.5828687349946782	1		23399.705953827463	23282.0	17049.0	32215.0	1.9257958E7	2657.420706024696	-0.9811492766142601	-916.6153975847441	-0.019376268605907965	-0.008942830903566075	1.6828464770185876	1.4923371938955536	2.302370532890565	1.127658336133628	7.871176928438232	11.768919416485133	0.7141284912159657	0.9495412844036704
ID245782	245782	4	0.973271906375885	70.79950307346581	13.968193410708347	0.0	173.0	173	1.5154814349038883	1		23163.07509881422	23121.0	15767.0	31426.0	1.7580774E7	2506.6287398558775	-0.9810186831521175	-955.1842126781914	7.422956360866225E-4	0.008938098788510637	1.6837769744869815	1.3855569750873655	-0.9426671286989351	1.215234742967399	7.2152455177350445	11.345266397141813	0.7044198438896235	0.9341538461538461
ID224283	224283	4	0.9910174012184143	69.66704860559716	14.380239431923485	0.0	23.0	23	1.5269191929020227	1		23385.93498049415	23292.0	17230.0	33669.0	1.7983784E7	2954.671661721394	-0.9809964562803418	-817.162354117305	-0.01651926492194763	0.011303593216069685	1.5402194727812257	1.4783869174381967	-1.4812165444197174	1.0418243388207025	7.324567419518907	12.363828579521078	0.6021239399146151	0.9390615478366848
ID235546	235546	4	0.9661903381347656	68.26800765461684	15.50448136105566	0.0	102.0	102	1.4616119431652377	1		23547.844851904072	23368.0	18139.0	32967.0	1.6695422E7	2778.443131644425	-0.9808734002007016	-869.2702881744343	0.03801639463931979	-0.03403676598439309	1.5160316093617214	1.3853502630602141	-1.0236359887881135	1.0943309066205644	6.711414144296375	14.672160140332537	0.3917741579939731	0.8573163327261698
ID253465	253465	4	0.9907814860343933	74.5342302651467	16.435135556767655	0.0	226.0	226	1.5099805766980794	1		23253.239101717318	23273.0	15444.0	31067.0	1.7602702E7	2646.725170208871	-0.9810278208836058	-908.591590606679	0.0015790294788621268	0.005334810068215861	1.6163581289448414	1.4278624559582378	-0.9260049872908709	1.1320124863568208	7.162961129925381	10.280534970641872	0.851669371440154	0.9654067905188982
ID255512	255512	4	1.0	76.61652305111792	12.611349615629676	0.0	240.0	240	1.5338395484309233	1		23135.042362002576	23136.0	13579.0	31665.0	1.8022198E7	3133.75086728399	-0.9809750770754803	-761.3264096372405	-0.016110881148319742	-0.012961082324412936	1.5726892867391065	1.5120243750917217	2.352377325716252	1.0401216492582699	7.391111185822112	10.684258513933026	0.8136372520816965	0.9510703363914368
ID252447	252447	4	0.980721116065979	74.53306756489752	16.030249461918682	0.0	219.0	219	1.454868001151131	1		23452.428981348614	23247.0	18010.0	33886.0	1.6346343E7	3093.742997840578	-0.9808522086783737	-776.6377213567226	0.019117746035388117	-0.0209245526165778	1.4800815888291636	1.3849574251417895	1.5699944358013038	1.068683817971975	6.649623504157671	14.121615024469527	0.4190233117647598	0.8815374921235041
ID240161	240161	4	0.9661310315132141	70.2740927747228	15.17649701839639	0.0	134.0	134	1.5563612191773506	1		23278.974937343366	23181.0	17729.0	31978.0	1.8576622E7	2501.982641053677	-0.9810457502866862	-963.1462079355821	0.006234996830475458	-0.010019204266135558	1.6731094982935029	1.4829557870734427	2.0382326489815554	1.128226150015788	7.609754989389828	11.024239753199575	0.7868342188789463	0.9609843937575016
ID263207	263207	4	0.9858919978141785	76.84516751630123	12.035064056640696	0.0	295.0	295	1.5154814349038879	1		23212.373684210528	23317.0	16467.0	30123.0	1.7641404E7	2719.4076720473718	-0.9810871522506479	-885.5761110539414	0.024143827038028927	0.004993250129268372	1.6090968891709068	1.4629167636103313	2.9807457562804176	1.099923747677768	7.215245517735041	10.68352969936285	0.7943857671875869	0.9505322479649343
ID221734	221734	4	0.9582504630088806	69.12674560628945	15.30937245417615	0.0	5.0	5	1.5338395484309255	1		23382.144329896906	23242.0	17169.0	32191.0	1.8144544E7	2522.8119958171233	-0.9810212744390351	-958.1661521019485	0.05557431620665031	-0.010507219957037609	1.6466752635051178	1.361437040686678	-0.9789732109654558	1.2095126063813955	7.391111185822132	14.683155165714938	0.43080508712841126	0.9152442613301939
ID231462	231462	4	0.9577193856239319	69.28270975831869	15.228110975613108	0.0	74.0	74	1.1950903286912502	1		23823.63481953291	23071.0	19171.0	33794.0	1.1220932E7	3432.5577880768665	-0.9807601825521437	-707.5905763656446	-0.009987567242014406	-5.4524658824756714E-5	1.2900588234130563	1.124369784955899	-1.4071033102553585	1.1473616960132527	4.486951099302962	7.841076427771184	0.9170854991302819	0.9833333333333332
ID261670	261670	4	0.9779345393180847	78.17078170871908	12.045937927673142	0.0	284.0	284	1.501943364188662	1		23216.056224899578	23008.0	18360.0	30969.0	1.7342394E7	2597.515376447805	-0.9809323974122531	-919.6091886305694	0.04685714270132596	-0.04224218916348322	1.4743732476590137	1.4318577460431554	-1.3544814270776884	1.0296925457388117	7.086911111293124	17.299288797724437	0.2975845308086883	0.8760282021151586
ID236586	236586	4	0.9774990677833557	69.53566085946188	15.692325551391871	0.0	109.0	109	1.5670180342373194	1		23351.588669950743	23260.0	18164.0	33211.0	1.896149E7	2687.8666444170703	-0.9810846319593465	-901.2190989123563	0.007463466440845339	0.0019823897546648998	1.584775140183279	1.5697547258045816	-0.697134070590696	1.0095686377825674	7.714323765009208	11.384610791295678	0.747947905337916	0.9491228070175431
ID233006	233006	4	0.984659731388092	69.40117252726839	15.708404655230575	0.0	85.0	85	1.4979085862771468	1		23351.28706199463	23403.0	16020.0	31147.0	1.7326655E7	2656.48643626129	-0.9810877884789659	-912.0082546950877	-0.007808533946387061	0.008906419603195494	1.5969288320007438	1.4319583451496152	-1.1822450018582102	1.115206205131541	7.0488861019769935	10.082737987658012	0.8713113951945355	0.9673842139595565
ID242733	242733	4	0.9554274678230286	70.78074896190344	13.044754834228376	0.0	152.0	152	1.1842805638478597	1		23640.119047619064	22940.0	18857.0	34136.0	1.0921735E7	3636.2987858512774	-0.9806886169319128	-660.2947581612744	0.0015164049439220435	-0.0029072837863895616	1.3009278023776243	1.095833020590631	-1.1214844658672416	1.1871587896452065	4.406147954506181	7.851752698645462	0.8981227870199368	0.9716981132075467
ID225836	225836	4	0.9905105829238892	70.56988067870707	15.167773891950286	0.0	34.0	34	1.4938629108640602	1		23320.891451831747	23374.0	16788.0	29855.0	1.7187497E7	2494.1584435360464	-0.9810904621795733	-970.2401530462375	0.005183008354437706	-0.004760729226938012	1.5962884522322207	1.423377823616635	-0.9494826292559347	1.1214790800774457	7.010861092660855	10.26212570644505	0.8365782435851176	0.9615384615384608
ID247340	247340	4	0.9628271460533142	73.71673127132965	14.029054697570887	0.0	184.0	184	1.4948753561926602	1		23098.726287262874	23275.0	16176.0	29725.0	1.704686E7	2545.7073115392627	-0.9810654655174004	-940.2707247408299	-0.004075164977434629	0.005374525334235295	1.6043911780111488	1.4155653836489859	-0.9689163630530226	1.133392492175399	7.020367344989889	10.04025091445207	0.8751461142272633	0.9634703196347032
ID258611	258611	4	1.0	77.78521487974595	9.61914824719374	0.0	262.0	262	1.4898062491705744	1		23085.134877384167	23201.0	14411.0	31402.0	1.6944489E7	2884.816515298705	-0.9810861157370514	-830.1768502137932	-0.008029100270572026	3.24229161595977E-4	1.5732622963280405	1.427289079263149	-0.8558499451210704	1.102273056793969	6.972836083344748	10.209700691042139	0.840607574733744	0.9619672131147544
ID260146	260146	4	0.9809209704399109	77.68756091173374	11.85138177484864	0.0	273.0	273	1.4355003030236704	1		23344.38360175699	23065.0	17331.0	32932.0	1.5944214E7	3230.4362809447134	-0.9808110002621846	-738.7274187017472	0.06926766971725938	0.0023840363539885346	1.4887913778090582	1.3574959153986355	1.1209048918924756	1.0967188636968144	6.47375783607058	15.515784159506676	0.3379238579774852	0.8366093366093366
ID229425	229425	4	1.0	68.17679301483615	15.660315031534527	0.0	60.0	60	1.5209623983094511	1		23360.329411764676	23384.0	14764.0	30774.0	1.7870652E7	2795.2728624660326	-0.9810429763723401	-864.973159872879	-0.0050300048337254405	-0.004855521099904979	1.6351108346985836	1.4318860037796282	-1.05078116790418	1.141928079737158	7.267529905544728	10.38314226357548	0.8471085839601713	0.9634530560806552
ID241712	241712	4	1.0	70.8485758354778	10.218074559984789	0.0	145.0	145	1.4877737703945169	1		23382.745231607605	23430.0	14413.0	31473.0	1.7162935E7	2880.9748192380384	-0.9810485746208957	-840.3005782140004	0.0011906275301208865	-0.0016266890811797658	1.5759417448843007	1.40894000625354	-0.7977169610538826	1.118530056559916	6.953823578686677	9.915873142519871	0.8887336174465252	0.9714475431606907
ID251447	251447	4	0.9959003329277039	73.7415865442613	16.589548975451116	0.0	212.0	212	1.5573330339577682	1		23273.91271820447	23171.0	16216.0	32026.0	1.8665678E7	2694.620377926439	-0.9810507872164491	-894.3389083280036	-0.009638373287331076	-0.009537801404112712	1.6735397305078112	1.4615447385475981	-0.821118992284607	1.1450485820713787	7.619261241718888	11.372726181455466	0.740275817871139	0.953599048185604
ID239158	239158	4	1.0	69.73470955601641	15.799745178712312	0.0	127.0	127	1.4963927397904155	1		23332.37246963561	23396.0	15284.0	30818.0	1.7289288E7	2660.5263874609827	-0.9810607685822231	-908.562659814173	-0.005487930636356774	0.016376404054577597	1.600346640131069	1.412732995503245	-1.025054431311104	1.1328019131888345	7.034626723483441	10.266564362318306	0.8386884328112165	0.9635416666666664
ID244795	244795	4	0.9660543203353882	70.73409199826003	14.366415251949512	0.0	166.0	166	1.5436719539136774	1		23116.418781725908	23016.0	17651.0	31125.0	1.8215738E7	2522.9792295789825	-0.9810450988355869	-948.4279024160486	0.001709410851016273	-0.0056576396370024516	1.6302230695682363	1.473457847125204	1.8666521688834776	1.1063927432663851	7.486173709112452	11.57311295628581	0.7023755422111457	0.9499396863691196
ID248379	248379	4	0.9698006510734558	76.49344405513256	14.682513059869267	0.0	191.0	191	1.4775694402988375	1		22950.883495145594	23070.0	16264.0	29838.0	1.6547587E7	2408.112421878964	-0.9810650004211823	-987.6092042777234	-0.009980461425620174	0.003494398825030623	1.5570943610726338	1.408914126652058	-1.227527414865534	1.1051733612556573	6.858761055396324	9.743410427699	0.907890649526218	0.9736842105263158
ID224825	224825	4	0.9866633415222168	69.05843567484747	14.543854629723286	0.0	27.0	27	1.5461202852759846	1		23267.120101137793	23208.0	17372.0	30452.0	1.8404292E7	2548.1906530997253	-0.9811158267066346	-948.7745208471003	0.007477408579832951	0.003518068521709453	1.575739052870789	1.5354790683655173	0.4238323835986286	1.0262198198169694	7.5099393399350305	10.546152016327733	0.8485124888079719	0.9693251533742328
ID230457	230457	4	0.9408388733863831	69.26781151560985	15.66125191850342	0.0	67.0	67	1.1393532057993059	1		23883.272727272717	23282.0	18429.0	33654.0	1.0245924E7	3682.392965969261	-0.9806345819630585	-656.8618352701905	0.0015151559560738826	-0.007239767085046629	1.2652195083230517	1.0443418115776333	-0.831701883434347	1.2114994289194931	4.0781822491545965	8.042509221276106	0.7923067556176006	0.9533333333333328
ID223288	223288	4	0.9641873240470886	69.92542107366076	13.987135992899843	0.0	16.0	16	1.5573330339577665	1		23333.877346683366	23297.0	18622.0	31209.0	1.8643768E7	2382.161014230413	-0.9810908354991954	-1016.4421647166898	-0.007128979908019917	0.001000927424056867	1.6500942110117458	1.499777221313621	-1.2005472306278233	1.1002262119746462	7.619261241718872	10.662088201558294	0.8422445060164345	0.9703389830508473
ID257087	257087	4	1.0	77.24704756297234	12.630390378120502	0.0	251.0	251	1.4744943704925995	1		23093.68662952645	23280.0	15175.0	29633.0	1.6581267E7	2684.946663096002	-0.9810527940314546	-890.7068740193968	-0.005332888542126269	0.012976301154469889	1.5820725577365202	1.4076095768070134	2.128707212478872	1.1239427351192468	6.83024229840927	9.812725355969913	0.8913878020631643	0.9722598105548038
ID243779	243779	4	0.9750539660453796	70.98328639431628	12.992776804683293	0.0	159.0	159	1.4595402030124025	1		23284.50991501415	23035.0	18225.0	32027.0	1.6438864E7	2761.822843017564	-0.980848177036009	-863.5608607005854	0.07218154613257917	-0.04223467502328331	1.4361996576295541	1.3671763496799356	-1.054615884359585	1.0504860312759048	6.692401639638312	16.00417506378399	0.3283411192842377	0.8559270516717329
ID240711	240711	4	0.9687777161598206	69.94752419357236	13.539637075272298	0.0	138.0	138	1.476032706195799	1		23450.059805285124	23219.0	18522.0	31896.0	1.6860593E7	2725.265224482217	-0.9809363073355641	-885.5211883862685	0.11365111020353463	-0.0183835448009549	1.443747725278574	1.4055388941220779	0.529076071530064	1.0271844708931814	6.844501676902797	19.02210518766613	0.23770293299098702	0.837209302325582
ID238156	238156	4	0.9947697520256042	68.44221023366032	16.038814145877154	0.0	120.0	120	1.5402377517645003	1		23387.66624203821	23233.0	16500.0	32678.0	1.8359318E7	2738.449834414793	-0.9809910183961126	-881.4917954905384	5.868331578456513E-4	0.0025240293014208073	1.637917745324942	1.462197855587411	-0.8935622526940237	1.1201751794848165	7.452901825960844	11.22245327473402	0.7436347100030167	0.9543517954960441
ID262229	262229	4	0.9494061470031738	77.63018783014695	13.019357708715152	0.0	288.0	288	1.4672941456763702	1		23334.646067415702	23134.0	18786.0	31480.0	1.6614268E7	2611.34266912566	-0.9808331848979556	-914.5607234037487	0.0685485331348349	-0.06440880306697025	1.449454292546341	1.3709958475066342	1.2940939377548173	1.057227339661455	6.7636985321060505	18.05210321414074	0.2608185585030363	0.8346041055718476
ID232017	232017	4	0.9887380003929138	68.49457931027514	15.88650291759921	0.0	78.0	78	1.5284047640588867	1		23417.803108808283	23420.0	16017.0	31530.0	1.8078544E7	2698.7662075281064	-0.9810933686650408	-900.5484162391	0.007502519092832205	6.722274787692514E-4	1.584277212742174	1.4913332942220119	-1.1634341981699563	1.0623227006868698	7.338826798012465	10.473433730693763	0.8407334442609651	0.9590062111801245
ID222292	222292	4	0.9860823154449463	70.30098754833499	15.069071252038581	0.0	9.0	9	1.4801271182392552	1		23337.465564738268	23479.0	16193.0	30183.0	1.6943E7	2616.0265928836893	-0.9809916259619988	-920.7926887460404	-3.1837278768100455E-4	-7.158295020652128E-4	1.57646079186613	1.405488525399264	2.1048342970048948	1.1216461489205662	6.882526686218908	10.081347768149831	0.8509823939122553	0.9589403973509923
ID246356	246356	4	0.9439718723297119	71.3112961188111	13.342142600144488	0.0	177.0	177	1.5583042426795226	1		23142.78509316768	23093.0	18107.0	30660.0	1.8629942E7	2371.224502565827	-0.9811063153980408	-1013.6134252446366	0.003346131216258159	-0.0032016086170799387	1.6456305674939882	1.4874696438807544	1.9417589768099215	1.1063288412398102	7.628767494047935	11.288852567531755	0.7522542335010856	0.9564958283671042
ID250452	250452	4	0.9967901706695557	73.72240893172382	16.39960740273106	0.0	205.0	205	1.51198320433768	1		23300.544253632743	23272.0	15860.0	31655.0	1.7638512E7	2644.763450921966	-0.9809955418616223	-909.5378334628505	0.002061024301502307	-0.0033095185078561144	1.6246097462282751	1.4512998221474376	-0.8897255067835145	1.1194170366702016	7.181973634583433	10.354973061403568	0.8416968922928285	0.953914141414141
ID228442	228442	4	0.9791621565818787	69.7003405561362	14.285357789764106	0.0	53.0	53	1.484719835384187	1		23270.81369863014	23432.0	16846.0	30045.0	1.6987694E7	2556.920680119184	-0.9810446145702928	-942.0640862056354	0.006804150941970485	0.007264922132058832	1.575426128091755	1.4120470653796715	-0.9914380201255265	1.1157036948114432	6.925304821699573	10.2816029069343	0.8232412143487483	0.9642620780939769
ID249433	249433	4	1.0	73.58366739096297	15.391899791266892	0.0	198.0	198	1.5204649453449377	1		23103.129750982956	23143.0	14620.0	31290.0	1.7627688E7	2790.2375048616004	-0.9810816591665912	-858.779665074638	-0.01330902768418519	0.005189712583950611	1.6219222504947466	1.4391270843770094	2.3924897440541146	1.1270180848530609	7.262776779380184	10.632360126681746	0.8073339284360583	0.9461300309597518
ID254047	254047	4	0.982581615447998	74.80452998254971	15.675592938842302	0.0	230.0	230	1.4826803840981633	1		23295.79367262723	23161.0	17262.0	31732.0	1.6936042E7	2680.632948942684	-0.9809601427305318	-895.4839968208414	0.03441614976337521	-0.012003468642662217	1.585332939754778	1.360115489308197	-0.922815271401278	1.1655870050867037	6.906292317041528	13.878502318191217	0.4505776191585671	0.9008059516429022
ID255070	255070	4	0.994994580745697	76.84519197817747	13.933314949319067	0.0	237.0	237	1.471412874187153	1		23081.923398328672	23254.0	15735.0	29431.0	1.6572821E7	2653.12559358268	-0.9811205154212695	-904.2247816250433	0.0024452837425743045	-0.0027856284470143514	1.5616393716865304	1.4172841590740681	-1.311852447500788	1.1018534015837527	6.801723541422163	9.809295886139024	0.8882867221812351	0.9714867617107943
ID260700	260700	4	1.0	77.77849425951261	10.841177299666684	0.0	277.0	277	1.5660522295019752	1		23114.016089108933	23061.0	16437.0	31056.0	1.8676125E7	2695.7334969321137	-0.9811365398493465	-891.9418529025152	0.034451993907085816	0.019637672142612254	1.604542381532124	1.48881916546283	-1.0447007461231768	1.0777281880525222	7.7048175126801866	14.64833787130773	0.45122746253742735	0.934832756632065
ID263771	263771	4	0.9819632768630981	76.89405727108505	11.600089311636024	0.0	299.0	299	1.5244400238810127	1		23145.37760416666	23236.0	16139.0	30000.0	1.777565E7	2709.428590825147	-0.9810280607007371	-883.458716883349	0.011665635868965785	-0.0051922389886999145	1.5843732567739803	1.4958220128795767	-0.20519572256581603	1.0591990511785125	7.300801788696325	10.248174128306484	0.8735493198857688	0.9684741488020174
ID235105	235105	4	0.977617621421814	68.75358179187872	15.564587504488026	0.0	99.0	99	1.4923429549905471	1		23465.403247631948	23320.0	18297.0	32404.0	1.7340933E7	2609.5193734107897	-0.9810189367180034	-929.5105976407694	0.043787850027122585	-0.01807741490003037	1.5940771018360653	1.359501948503317	-1.3877414098252203	1.1725449188145654	6.996601714167331	14.524041686434574	0.41679456072746146	0.8948328267477211
ID236135	236135	4	0.9617182016372681	69.17840869127308	15.122759444728613	0.0	106.0	106	1.1810823928353122	1		23587.331887201748	22899.0	18597.0	34023.0	1.087376E7	3677.1448742968983	-0.9808158564035624	-655.9083119023408	8.817536801471675E-4	0.002220354997595528	1.265987205421426	1.120987533176134	2.066503801093929	1.1293499418628317	4.382382323683613	7.72909839214414	0.9218546598499309	0.977730646871686
ID237157	237157	4	0.9566134810447693	69.55129479971683	14.763920014384892	0.0	113.0	113	1.070901033112176	1		24569.314814814792	23588.0	19187.0	35581.0	9287201.0	3933.2214662055653	-0.9797940353268108	-605.800799240529	-4.1095353259681125E-4	-0.013655605448514081	1.2471590130362724	0.93550712045349	-1.1192795259180637	1.3331368471377407	3.6028696327029945	9.079772063332648	0.5491721682935655	0.9121540312876032
ID253029	253029	4	0.9861209988594055	74.73391791275466	15.79986672962176	0.0	223.0	223	1.4724407561666417	1		23331.819694868245	23195.0	17979.0	31881.0	1.6822242E7	2845.4486076111134	-0.9808831900821117	-841.4527442038726	0.02925839866956983	-0.03814000197104647	1.4982373425104025	1.4173609389994501	1.9850575717268504	1.057061261733405	6.81122979375121	14.218855970789186	0.4233563579800527	0.9063883617963321
ID256101	256101	4	0.9766362309455872	76.75824289596076	13.490599362928227	0.0	244.0	244	1.191921162866542	1		23385.22698072808	22787.0	18276.0	31595.0	1.0920901E7	3327.986154623377	-0.9808349390287086	-719.2432535772882	-7.146275585294785E-4	-0.013924972271017277	1.3066047328600776	1.1140163660177373	1.9293854709731098	1.1728775022675688	4.463185468480353	8.276416456711264	0.8187854701901767	0.9465725806451614
ID257637	257637	4	0.9968582391738892	77.2013470860307	10.995957532571786	0.0	255.0	255	1.4837004601624828	1		23067.23246217332	23230.0	15372.0	29622.0	1.6769878E7	2694.709245858652	-0.9810546958973281	-886.55404483446	-7.019707874814432E-4	-0.002075801161755015	1.5784040524552623	1.4241548076635862	-1.1012062334938897	1.1083093242122544	6.915798569370553	9.818256999171481	0.9015366937421367	0.9719438877755515
ID226404	226404	4	0.9344545602798462	69.93559965238128	14.13470521987328	0.0	38.0	38	0.9878581609960647	1		25096.208722741438	24000.0	19058.0	34238.0	8055883.0	3649.694622934045	-0.9792078530139802	-647.6750044025617	0.005734732831665015	0.009664920344918879	1.0871695821751255	0.9247490234922711	-1.4294326732372444	1.175637448168889	3.0657663761127028	7.934870804901311	0.6118841461348248	0.9020979020979021
ID225388	225388	4	1.0	70.26904199557906	14.514427673782606	0.0	31.0	31	1.5239437061000285	1		23311.333333333354	23299.0	15965.0	30318.0	1.7903104E7	2616.2342919721677	-0.980991677708043	-919.6911606252747	0.0020298134132703343	4.863886981692889E-5	1.6016593733758113	1.4651243696050698	-1.4843276350985681	1.093190043523435	7.296048662531782	10.237366386247485	0.8748248134190336	0.9654088050314458
ID221299	221299	4	1.0	69.92133926365138	12.930055931757973	0.0	2.0	2	1.5154814349038874	1		23419.66666666669	23360.0	14996.0	31608.0	1.7775527E7	2791.2746383006483	-0.9810007037580436	-866.4428855666707	0.005559895239943448	0.0033505428984490103	1.602011914777111	1.4511618853742145	2.093220131940474	1.1039512069075577	7.2152455177350365	10.649209726578045	0.7995142659786626	0.9505322479649342
ID239731	239731	4	0.9798405766487122	69.42665428312772	15.712551397082706	0.0	131.0	131	1.5144827649866006	1		23340.133421400275	23291.0	17351.0	31081.0	1.7668481E7	2642.9728850914503	-0.9810916941945897	-916.4264257005574	0.040939249968309194	-0.004024666923573552	1.5798039962362345	1.408031814664631	-1.048945424539304	1.1219945315031938	7.205739265406011	13.573510606186627	0.49147794557150554	0.914354644149577
ID223861	223861	4	0.9765050411224365	70.60053256460102	15.330305559999703	0.0	20.0	20	1.4826803840981606	1		23326.682255845968	23465.0	16398.0	30770.0	1.6958498E7	2618.3492248671496	-0.9811108645032764	-925.4679896666041	0.004584277099428177	0.005124855832613766	1.61294140150401	1.3959072642302557	2.141991409188969	1.1554789081160297	6.906292317041503	10.279902959773242	0.8212526622199768	0.955292570677186
ID252027	252027	4	1.0	74.19433661548484	16.30091458317712	0.0	216.0	216	1.552467876695575	1		23344.196226415086	23174.0	16398.0	31694.0	1.8558636E7	2744.649081593865	-0.9810379512602968	-880.0810000438524	0.0013320648094488048	0.003769952104043922	1.6131159325137587	1.4972669118506112	2.4855315017343176	1.0773736597972094	7.571729980073738	11.058214476464236	0.7780991916177515	0.9631197097944375
ID233593	233593	4	0.939569354057312	69.3270264297773	15.181801187124247	0.0	89.0	89	1.161708486330482	1		23822.766292134827	23142.0	18797.0	33942.0	1.0601131E7	3462.8244036715205	-0.9805253932487763	-692.75850283873	0.022060123331276143	-0.01229415146987403	1.3243614181101346	1.0135295257730417	-1.1046137701003735	1.3066826218999537	4.239788538748137	9.343684048508687	0.610264028171336	0.9055837563451774
ID232575	232575	4	0.9919747114181519	68.6396729244888	15.782798707586393	0.0	82.0	82	1.5313715829571104	1		23360.95354838711	23357.0	15733.0	31302.0	1.8104739E7	2652.946650061403	-0.9810762817160374	-913.0369369514268	0.004403667665494482	-2.648019773460094E-4	1.614501708209494	1.4741787671800093	-0.9957714348039447	1.095187194493319	7.367345554999561	10.522111933623492	0.8362094464458145	0.9579728059332512
ID222846	222846	4	1.0	69.41405916767451	14.337954414206804	0.0	13.0	13	1.5089782662147835	1		23366.839095744668	23409.0	14628.0	31312.0	1.7571863E7	2897.603642244865	-0.9811698710971938	-840.3919730056462	0.005834562167357412	0.009827460392984317	1.5860332526175456	1.4652536891357486	-1.1622052294271377	1.0824291140690023	7.153454877596342	10.970063080702133	0.7469773896680956	0.9543436905516806
ID242301	242301	4	0.9874147176742554	71.0024283823768	11.711505523444417	0.0	149.0	149	1.6094097013925723	1		23241.97322467985	23175.0	18082.0	32102.0	1.9964855E7	2584.4110410985663	-0.9810885862638213	-933.0945045322558	-0.011133697583094349	-0.04570759800087067	1.7624845364198525	1.4458792240681322	-0.39776915184796463	1.2189707875191111	8.137351993651116	13.780862364890481	0.5384435463352605	0.8847545219638246
ID247938	247938	4	0.961561381816864	75.44065094812828	14.572420393757618	0.0	188.0	188	1.4857385112058377	1		23022.2612859097	23110.0	16544.0	29952.0	1.6829273E7	2519.9837179008655	-0.981114310588764	-949.2202766018423	-0.008441147373406396	0.01412131599473653	1.6435853189225775	1.3763482944108014	2.17049660650812	1.1941638069353493	6.934811074028612	10.438595588911793	0.799761241034382	0.9579776756401838
ID251015	251015	4	1.0	73.18247487394297	16.261503615410493	0.0	209.0	209	1.5264236812248806	1		23393.11183355007	23365.0	15706.0	30975.0	1.7989303E7	2661.2545405624915	-0.9810226778053922	-908.815432345823	0.028596268692493154	0.00992868202538037	1.6214529691302602	1.4225165058168894	-0.7521284093111603	1.1398482636228746	7.319814293354378	12.51954241644678	0.5868579810396923	0.9413202933985325
ID230026	230026	4	1.0	68.30301961956685	15.493481186927536	0.0	64.0	64	1.5229505852998033	1		23377.20052083335	23343.0	14945.0	31714.0	1.795369E7	2794.9927566873143	-0.9810144784288215	-864.3600688531119	0.01565553749322653	0.01031152935777185	1.6307510052701069	1.459873283203422	-0.8653761035328335	1.117049694677421	7.286542410202788	10.439529119783595	0.8401745865480783	0.9611285266457681
ID238730	238730	4	0.9936906099319458	69.75976380181201	15.506452293758343	0.0	124.0	124	1.5174768030293322	1		23317.374015748035	23286.0	15875.0	31211.0	1.7767839E7	2664.1230434321164	-0.9810600971725951	-906.7200537618437	0.0046764204019773895	0.0014062593426232488	1.59301680812485	1.4542228118288802	-1.0464579164941623	1.095442043108523	7.234258022393101	10.408632793242507	0.8391053381905248	0.9560301507537683
ID241290	241290	4	0.9926062226295471	70.15800345736963	11.312427755635488	0.0	142.0	142	1.4862475872910852	1		23318.18356164384	23453.0	16082.0	30058.0	1.7022274E7	2598.522918352926	-0.9810637951957857	-929.8276741375788	-0.002837447436530237	0.003285533092777308	1.6173590859795073	1.3898942692225775	-1.0626730347256665	1.1636562016218397	6.939564200193094	10.170150561453836	0.8431159342077332	0.9598948060486523
ID262792	262792	4	0.9559929966926575	77.60492789148377	12.82375328912281	0.0	292.0	292	1.4837004601624832	1		23344.42328767125	23176.0	18013.0	31708.0	1.7041429E7	2667.936166493307	-0.9809606713906989	-901.6493564746171	0.08130342197670516	-0.04996005747673911	1.4749464499819538	1.350466439802478	0.9939205916220935	1.0921755672785787	6.915798569370556	18.33909463913701	0.25840232448638123	0.8508771929824566
ID258188	258188	4	0.9737613797187805	77.6737833083769	9.742279405529946	0.0	259.0	259	1.4918359588981196	1		22984.921195652165	23148.0	16303.0	29895.0	1.6916902E7	2555.660768539019	-0.9811207523333604	-934.7760711911496	0.0034804116146894457	2.1494339724993072E-4	1.5484797618431563	1.4566029211442664	-0.9054648765871697	1.0630761063054261	6.991848588002811	9.945227193812295	0.8883261795753133	0.9728835978835978
ID256658	256658	4	0.9643667936325073	77.2698217047762	14.308092851489933	0.0	248.0	248	1.475007327325126	1		23129.4930362117	23249.0	16678.0	29488.0	1.6606976E7	2563.351395851244	-0.9810359764363815	-933.5603795920405	0.011212097489449525	-0.005375067159995125	1.5876308236150072	1.3845425988988553	-1.0733545676391407	1.1466825396904874	6.834995424573785	10.291131176836197	0.811001886022243	0.9573901464713713
ID227472	227472	4	0.98081374168396	69.41202256165236	14.580324218852516	0.0	46.0	46	1.573281313451211	1		23330.130806845977	23280.0	18591.0	31943.0	1.9084047E7	2407.76126458294	-0.9810649519394467	-1004.0725526483011	8.668993846426837E-4	0.005775483206510409	1.6854933912644587	1.4875520804803146	-1.122917537933174	1.1330651298744654	7.776114405147913	10.582187985696594	0.8726127635503026	0.9726516052318671
ID234644	234644	4	0.9386295676231384	69.2452070806679	14.942213112129851	0.0	96.0	96	1.064524456874869	1		24685.602666666648	23670.0	19278.0	36371.0	9257101.0	3950.92398852401	-0.9797684026043827	-605.157348048829	-0.02015364621956432	0.005793182183290794	1.2837425374373472	0.9428200993048369	-1.1503196048214386	1.3615986107889302	3.5600914972223747	7.7924054034648815	0.7367632351178265	0.9212792127921278
ID246932	246932	4	0.9861287474632263	72.24799375669471	13.53902577372853	0.0	181.0	181	1.4765451286053348	1		23151.203910614535	23289.0	15830.0	30108.0	1.6576262E7	2648.809175435784	-0.9810886864132811	-906.8583896131115	-0.0020503868899348554	-0.0018209548604463397	1.5916047321653437	1.387343765172241	-1.0079470597148195	1.1472316898816663	6.849254803067333	10.224179816232636	0.823372255854678	0.9511551155115513
ID248989	248989	4	0.9597072601318359	74.37829530355451	14.614939442398057	0.0	195.0	195	1.5771232759814067	1		23045.934306569354	22895.0	17793.0	32324.0	1.8943758E7	2509.049743316527	-0.9810287719201344	-949.9513036164203	-0.03216002330042197	-0.0068545147973167395	1.6724914658385392	1.4642029980779114	1.987575945142241	1.1422538186535967	7.81413941446405	12.655394039042458	0.6131118011905377	0.9541497388276263
ID244380	244380	4	1.0	70.50308067052548	14.65555264276278	0.0	163.0	163	1.5234472266256718	1		23157.81063553827	23162.0	16078.0	30584.0	1.7854672E7	2620.9424200636936	-0.9810383446910961	-914.2811143099419	0.030614998753297817	0.015216987185221888	1.6166753041813433	1.3903643790791036	-0.9996540735536465	1.1627709458812048	7.291295536367284	12.804564914402262	0.5588366922418523	0.945163277880468
ID237729	237729	4	0.9848780632019043	69.51949919523403	15.4866197399873	0.0	117.0	117	1.5074735509332295	1		23365.432180851036	23226.0	17407.0	31669.0	1.7570805E7	2521.8195697020287	-0.9810289657894267	-958.2539691044685	0.033984691814616504	-0.02554305385385758	1.6531366471946503	1.338948161603833	-1.1083575321986001	1.2346532110806088	7.139195499102792	13.859788177645598	0.467031262865291	0.9311841289522624
ID224420	224420	4	0.9882463216781616	69.67254474178357	13.388567157340908	0.0	24.0	24	1.481148952753956	1		23482.61878453039	23290.0	17499.0	33575.0	1.7001416E7	3076.6275884190027	-0.9809413823885027	-785.6936680087925	0.023204195512200314	-0.05480261218160906	1.4770275417022702	1.410892705000297	-0.05151355932630903	1.0468744621526407	6.8920329385479695	15.540822165773447	0.35859912600592136	0.8836075563680685
ID253604	253604	4	0.995270311832428	74.70189802225678	16.045532244588365	0.0	227.0	227	1.5446517521423917	1		23266.9391634981	23194.0	16318.0	31810.0	1.8357615E7	2649.5473962402825	-0.9810364447787746	-908.5795087791123	0.002180518700688908	-0.0014033754295127198	1.6771926215243422	1.4493069503988236	-1.007867679979227	1.1572376859593536	7.495679961441488	10.737184393434237	0.8170339001879984	0.9551786795881285
ID245928	245928	4	0.9744088053703308	70.86646781885108	13.827183161011341	0.0	174.0	174	1.533346273117179	1		23173.512853470438	23089.0	15697.0	31786.0	1.8028993E7	2535.4496087725333	-0.9810508723617618	-946.3879292633214	0.008478763928153657	0.013324285695096768	1.684430747217858	1.4119940045307466	-0.7538516100728574	1.192944688017745	7.38635805965762	10.863137490392422	0.7865560358735936	0.9574861367837341
ID240302	240302	4	0.9581205248832703	69.80292125466067	15.209560287083782	0.0	135.0	135	1.4923429549905454	1		23391.14324693043	23185.0	18373.0	33070.0	1.7145708E7	2605.596814981008	-0.9810172891740476	-927.8818055968424	0.026718630511158185	-0.07209006594024918	1.5726797481333092	1.3644753192641434	-1.1645679181128938	1.1525893696497564	6.996601714167316	17.61928099305594	0.28321787024199213	0.8397033656588712
ID231596	231596	4	0.9643287658691406	68.90505667500837	15.870194063130725	0.0	75.0	75	1.5209623983094507	1		23566.26928104577	23411.0	18549.0	32127.0	1.8028196E7	2574.112511760962	-0.9809371606619243	-942.2082562212939	0.07724461899601558	-0.07034971237266283	1.5230387549876863	1.3451295129151453	-1.5419174367607458	1.1322617936521062	7.267529905544725	16.80752096180901	0.3232878391608593	0.8797468354430378
ID255665	255665	4	1.0	75.66681335013914	12.645337481369568	0.0	241.0	241	1.5099805766980785	1		23111.16489361703	23190.0	13882.0	31277.0	1.7379596E7	2945.702185939133	-0.9810688766677308	-813.1789134202745	0.003474800511752508	-0.007922078677211198	1.5730322460961683	1.4777211934826273	-0.8475332613114268	1.0644986706788147	7.162961129925372	10.179173996268696	0.8687151240650307	0.9678869621066151
ID221872	221872	4	0.9968171119689941	68.93727878379904	15.524238342396906	0.0	6.0	6	1.4938629108640618	1		23401.039348710976	23404.0	16288.0	30340.0	1.7246566E7	2615.822651448298	-0.9810823884038128	-927.8889897478772	-0.016217915033267152	0.012583058853925891	1.631651176378139	1.3901227545897037	2.3996652436278	1.1737461105438294	7.0108610926608685	10.338403133754037	0.8242791233799814	0.9621656881930857
ID252592	252592	4	0.9737342596054077	74.00396343476034	15.889673370022743	0.0	220.0	220	1.4652304398088276	1		23532.623943661947	23234.0	17918.0	36326.0	1.6708163E7	3449.68787750084	-0.9808342392533055	-698.2164930948074	0.0565626243401034	-0.017029744187722	1.4806899540467833	1.3948840701081517	1.3167055810737343	1.0615147063310992	6.744686027447981	13.907219249108321	0.43821879345730086	0.881914232442511
ID254647	254647	4	0.9686474204063416	75.34978573098631	15.58578575344754	0.0	234.0	234	1.5392551438483721	1		23211.261203585134	23105.0	17801.0	31663.0	1.8127995E7	2421.8386972040403	-0.9811836462774406	-999.5357976710296	6.79769211221144E-4	1.2000517384754107E-4	1.7140555356826015	1.3902765587910642	-1.059117647122533	1.232888179581395	7.443395573631809	12.538707154800576	0.5949431177839414	0.9354838709677419
ID261814	261814	4	0.9930852055549622	78.30572686264675	12.222128934536808	0.0	285.0	285	1.4739812351471515	1		23265.0877437326	23111.0	18495.0	31498.0	1.6704333E7	2642.9923506344203	-0.981080388365437	-912.9167200858233	0.14203858229849356	-0.04987571403410276	1.4429706611260695	1.3272763856551464	-1.4191115134222427	1.0871666796164812	6.825489172244751	18.625533388193958	0.24724425477894782	0.8609112709832133
ID258747	258747	4	0.9627100825309753	77.47046710683952	9.996346433397559	0.0	263.0	263	1.5694299458297643	1		22881.780905752763	22812.0	17789.0	30432.0	1.8694415E7	2459.400011964433	-0.9811081973342931	-966.3493337721433	-0.008546509413273515	0.0020080700000644704	1.5894685252930454	1.5701314638531922	0.656281707646643	1.012315568399858	7.738089395831795	10.620499185498561	0.862092261648154	0.9771908763505404
ID247482	247482	4	0.9816765189170837	74.06855928187669	14.108242694208348	0.0	185.0	185	1.4755201058309082	1		23102.03185595568	23263.0	15974.0	29800.0	1.6679667E7	2575.8074942142102	-0.9810195743213829	-927.1254361930694	-0.011539501547233037	-0.013464079027422781	1.5986209839122745	1.383232649241208	2.1522390414036976	1.155713744025071	6.839748550738297	10.16104809607907	0.8324784232800353	0.9586942038640903
ID242879	242879	4	0.9349700212478638	70.71969366886383	13.217477388810241	0.0	153.0	153	1.1518993452058175	1		23808.892938496614	23138.0	19136.0	32529.0	1.0452104E7	3249.7567973521227	-0.9804940310719955	-736.5390258431296	0.008803583509406333	-0.011649714946439899	1.2069163314873197	1.0945080507704323	-1.2822434136262812	1.1027021049664845	4.1684916462803825	8.844983326479964	0.6695681121098851	0.9329787234042547
ID236734	236734	4	0.9719110131263733	70.05926814690382	15.361568504483344	0.0	110.0	110	1.5144827649865986	1		23325.350923482878	23377.0	17062.0	30722.0	1.7680616E7	2523.038910323111	-0.9810461139067412	-957.0296416258742	0.01330060860000643	-0.01594168867765248	1.6292685443075714	1.448079783000189	-1.197650371187501	1.1251234658714648	7.205739265405991	10.421172870296152	0.8337871680417586	0.960709759188846
ID228028	228028	4	1.0	70.63555317340214	14.27077400844357	0.0	50.0	50	1.4862475872910879	1		23337.53206002727	23368.0	15290.0	30828.0	1.7106411E7	2690.1305614852376	-0.9809938631839689	-895.5379699298427	0.007121493952939	0.006071281610476881	1.6136096971508544	1.3765392348360834	-0.9965335365879888	1.1722220887826718	6.939564200193118	10.02853416762498	0.8670959244427242	0.9700996677740857
ID263355	263355	4	0.985209584236145	76.88520393583752	11.755238636339826	0.0	296.0	296	1.5179752352329627	1		23181.77225130889	23268.0	15971.0	30101.0	1.7710874E7	2748.847613752473	-0.9810522239843388	-873.2927407156876	-3.185772482426425E-4	-0.0023237202954580114	1.559557171559973	1.5092314941577825	-0.35790707768650193	1.033345234045937	7.239011148557623	10.20844982303428	0.872910088035551	0.9756566303651505
ID251587	251587	4	0.9377918243408203	72.95226505384592	15.96167693920778	0.0	213.0	213	1.5328528390663907	1		23314.00258064518	23256.0	17493.0	30356.0	1.8068352E7	2423.7524151652055	-0.9810306262449909	-994.9199813724744	-0.003943880808140861	-0.003587736138598343	1.6245481942451965	1.4759061213498808	-0.9273286463342538	1.100712417101005	7.381604933493093	10.128565929073652	0.9042005006513995	0.9773442416614221
ID244930	244930	4	0.9951478242874146	70.62345464102337	14.35343966256537	0.0	167.0	167	1.529394343161627	1		23177.213917525783	23088.0	17494.0	31789.0	1.7985518E7	2716.6137266800934	-0.9809975988467017	-880.892264590847	9.155401168534136E-4	0.006000554349853232	1.6596121304500484	1.433594726617572	-1.50074338086537	1.1576578091674086	7.348333050341483	11.24638384605791	0.7300841017888539	0.951384615384615
ID225985	225985	4	1.0	70.49171809469475	15.240240042605045	0.0	35.0	35	1.4963927397904146	1		23337.88768606227	23459.0	15408.0	30485.0	1.7246699E7	2627.9555604590987	-0.9811716685633333	-925.5645002396807	-0.011690360598036222	-0.020421293353492274	1.631602747138383	1.4274905807804545	-1.1439668343635645	1.1429866992511668	7.034626723483431	10.157199682837732	0.8568463295217924	0.9666884389288043
ID241857	241857	4	1.0	70.83491700489878	10.227332472861903	0.0	146.0	146	1.4857385112058377	1		23368.20519835843	23400.0	14418.0	31758.0	1.7082158E7	2897.827264773748	-0.980957929579673	-830.8432085565884	-0.011279828279145225	-0.02754912435786526	1.5929842451590286	1.431227151983436	2.1905893762363213	1.1130198605800796	6.934811074028612	9.859071446715983	0.8965457792152758	0.9700797872340422
ID230592	230592	4	0.968795895576477	69.13290550984293	16.046131192704088	0.0	68.0	68	1.5828687349946788	1		23338.107358262965	23202.0	18350.0	32000.0	1.9347291E7	2385.6136267512898	-0.9810295201159411	-1011.8107306763528	-0.0025453783682965656	-0.011880968574072162	1.677888450745302	1.5028550372844922	-0.8160208881682887	1.1164672633876103	7.871176928438237	11.657966615650398	0.7277863802597322	0.9533678756476688
ID224966	224966	4	1.0	69.52476352617487	14.20169788873724	0.0	28.0	28	1.554415766892965	1		23347.945068664147	23312.0	14856.0	32183.0	1.8701704E7	2886.9442438292385	-0.9809458775371619	-832.7149397789798	0.004685885650858726	0.001700862487816481	1.6298757658475729	1.5034783935568092	1.9001445549391982	1.0840699625830623	7.590742484731801	10.630476274851096	0.844089848401563	0.9620481927710843
ID233158	233158	4	0.9862968921661377	68.99380193000144	15.803338892430675	0.0	86.0	86	1.5039566939989106	1		23468.49665327979	23338.0	18545.0	32310.0	1.7530967E7	2632.3673029454176	-0.9810027612864038	-920.764418269566	0.07894573550803141	-0.027088138134383127	1.521373989710993	1.4141006928341613	1.3725551178599649	1.0758597300888333	7.105923615951188	15.595999439158922	0.36711656151639205	0.9038694074969773
ID223433	223433	4	1.0	70.13447037491282	14.204157790964805	0.0	17.0	17	1.5412197332169866	1		23376.315923566868	23315.0	16606.0	32027.0	1.8350408E7	2678.0182437467633	-0.9810399457885219	-903.3158879297164	-0.00337609828846269	0.0017881113980536376	1.5911035619932477	1.4968117764940012	1.8049657220783635	1.0629950852739194	7.46240807828984	10.808994106466944	0.8026353782342065	0.9697344039530567
ID257225	257225	4	0.9887575507164001	76.98425231675131	12.42211364908047	0.0	252.0	252	1.4943692192706892	1		23082.79082321185	23247.0	15878.0	29752.0	1.7104348E7	2627.2196305727907	-0.980965314218396	-905.5863561157503	0.008571325603426456	0.001966849184060201	1.6085682962375665	1.405021986950228	-1.040889831802017	1.1448705509080044	7.015614218825377	10.315637720051905	0.8284826169594655	0.9578195976638544
ID229583	229583	4	0.9882789254188538	68.41192878997214	15.046621724320804	0.0	61.0	61	1.5134834360985174	1		23308.648148148164	23305.0	15768.0	31377.0	1.7621338E7	2674.8364209209726	-0.9810859096972692	-904.006252058197	-0.006789654658276993	0.0023273611742231676	1.6424012774856733	1.4201847231073137	-0.954229648020548	1.1564701765641852	7.196233013076994	11.041661494843632	0.741730647081134	0.9409571162212561
ID239310	239310	4	0.9891722798347473	69.70141020182785	15.508618175082871	0.0	128.0	128	1.5229505852998022	1		23330.37989556138	23292.0	15924.0	31645.0	1.7871071E7	2618.020573037995	-0.981087866544673	-924.5834856466399	-0.0012080030773745595	-0.01673818717866673	1.6340081405704467	1.4394231828713095	-1.0879298153743695	1.1351825925930872	7.286542410202778	10.395979452145893	0.8472284600403458	0.9617314930991214
ID238302	238302	4	0.9633162021636963	69.08445945952472	15.73731172848519	0.0	121.0	121	1.5089782662147837	1		23408.240740740745	23304.0	17752.0	32249.0	1.769663E7	2788.5452002827765	-0.9808806992957343	-861.3214597561425	0.049417477230228726	0.0015083535285827958	1.5094081301390156	1.4370641083940197	1.5225186137491387	1.0503415410088026	7.153454877596344	13.299026077019992	0.5082601155970567	0.9376947040498441
ID259294	259294	4	0.9381116032600403	78.06959495956562	11.377816987841976	0.0	267.0	267	1.105656988013438	1		23865.835820895543	23216.0	18647.0	30688.0	9594066.0	3113.077534942559	-0.9802502856095233	-761.0143830203269	-0.0039959617598333795	-0.032645343408078245	1.1515466877799259	1.0058773625527788	1.4493376634212511	1.144818176300795	3.840525940928818	9.795967178219009	0.5029281263074169	0.8688172043010763
ID243933	243933	4	0.9851798415184021	71.17129557352159	13.698372378296488	0.0	160.0	160	1.5694299458297643	1		23177.936352509154	23114.0	16510.0	31470.0	1.8936374E7	2555.1700805527366	-0.9810137820414521	-937.3927594207522	-0.009880571064633798	0.0017845838514257873	1.7225963449212833	1.439951917191085	-1.3348653147393696	1.1962874067917162	7.738089395831795	10.68086970078626	0.8523743508378719	0.9673202614379086
ID250589	250589	4	0.9408398270606995	74.06343088743978	15.690537636376154	0.0	206.0	206	1.084239547628277	1		24365.755784061705	23458.0	18689.0	36283.0	9478279.0	4013.4586775229463	-0.9798061265817483	-589.1306364884819	-0.00167231380125556	0.009420704988193383	1.3289673852198045	0.9125156994078873	2.2884415620347744	1.4563775572104065	3.6931790298288085	8.13968196466125	0.7004793747003517	0.9261025029797373
ID232162	232162	4	0.9927647709846497	68.47382391884321	15.937397103052087	0.0	79.0	79	1.5194695508386815	1		23416.162303664907	23417.0	15755.0	31310.0	1.7889948E7	2687.008560907168	-0.9810456861493011	-902.1065374739326	-0.004525089509636782	0.004134344003867785	1.6110042061371048	1.4647866523237114	2.2405399858081347	1.0998217409896769	7.253270527051179	10.288800679129064	0.8610219677470673	0.9652118912080964
ID222432	222432	4	0.9749481081962585	69.38583312124945	14.760332557960483	0.0	10.0	10	1.4486149578794758	1		23651.708092485555	23358.0	18578.0	31304.0	1.6366982E7	2648.138175397592	-0.9807675268481386	-910.9253894941484	0.09363608714908565	-0.012145056643915556	1.4078463944604565	1.3336127337088974	1.2973794060438417	1.0556635812445405	6.592585990183476	21.039871896726947	0.18714554135679265	0.7822899041173158
ID262371	262371	4	0.9469221830368042	77.59962137809974	12.26849179969382	0.0	289.0	289	1.1512424307838696	1		23644.623287671206	23112.0	18055.0	31692.0	1.0356345E7	3351.7721494716193	-0.9803447375982566	-703.7005372334203	-0.0018061490861702016	0.005884560217526126	1.211681695148319	1.1098921786563605	1.5527366711322816	1.0917111755983226	4.163738520115887	7.733197869117872	0.8749335437896492	0.9668874172185429
ID255209	255209	4	1.0	76.69400655600543	13.647038244908527	0.0	238.0	238	1.504962348871564	1		23039.668891855817	23183.0	14687.0	30645.0	1.7256712E7	2716.988041667295	-0.9809998229894674	-875.648451920307	0.0022756869299286626	0.005938550192343143	1.5432654885898334	1.4845645085133556	1.3575228802775319	1.0395408752801594	7.115429868280199	10.033771581554431	0.8881423641574697	0.9645618556701026
ID228584	228584	4	0.9915797114372253	69.6715283435063	14.256424219089745	0.0	54.0	54	1.4882821503069767	1		23311.700819672154	23417.0	15621.0	30275.0	1.7064165E7	2642.2015794981426	-0.9810072754451122	-911.429260344518	0.011730172642914271	0.017073613649492777	1.5572129987234646	1.4292042213445981	-1.0341015974623151	1.0895664702546397	6.958576704851186	10.486685821666082	0.7951586160719321	0.9606299212598423
ID246504	246504	4	0.9689286947250366	71.2175156589572	13.55829396324869	0.0	178.0	178	1.4770573732447188	1		23379.94765840223	23168.0	18667.0	31999.0	1.6973842E7	2639.5545120501233	-0.980705673926556	-900.4341730476974	0.1058056832794814	-0.019406682865168553	1.4434887326589871	1.3919414677070798	1.538039651829038	1.03703263833128	6.854007929231848	20.413055554538037	0.20669902664409348	0.8146892655367235
ID260840	260840	4	1.0	77.47766465799697	10.726199329082442	0.0	278.0	278	1.5495414501977685	1		23139.453282828305	23148.0	14539.0	30692.0	1.8326447E7	2783.5203238913828	-0.9811667039352594	-866.1740349685355	0.008453257616729267	-0.013030174968462841	1.5951545752018081	1.5190920723583816	-0.7148200478991461	1.0500710287595274	7.543211223086647	10.784040212326467	0.815085440617513	0.953725961538462
ID237299	237299	4	0.993041455745697	69.49557974976835	15.578182351875867	0.0	114.0	114	1.5004315939372315	1		23339.983892617463	23349.0	16000.0	30692.0	1.7388288E7	2603.675278664651	-0.9810295308099457	-927.1451620478423	0.0038036335260355067	0.0048851512825780095	1.6265797977487684	1.410144979525942	-1.1292127726170957	1.153484089483896	7.072651732799571	10.651963026313632	0.7833084954632539	0.9447619047619044
ID257779	257779	4	0.9898127913475037	77.18802355457045	10.483844131588727	0.0	256.0	256	1.4831905098260032	1		23043.448559670767	23199.0	15076.0	29597.0	1.6798674E7	2653.040306624229	-0.9810599004145941	-899.8018630763243	0.007116044180086186	0.004992912394357834	1.5652655802180657	1.4375396715879802	-0.9384035747417875	1.0888503539446621	6.911045443206039	10.029500927639521	0.8633660499313799	0.9641909814323607
ID226546	226546	4	0.9855707883834839	69.9979013319166	13.498520722848209	0.0	39.0	39	1.470384273660055	1		23551.076923076915	23367.0	17820.0	33009.0	1.683902E7	2994.557209911056	-0.9808833722634333	-807.0756443390811	0.056074862385067294	-0.06361767535540869	1.438487556522282	1.3696675119487962	0.6286139826021032	1.0502458034326645	6.792217289093123	17.689096318862127	0.2727785029104543	0.8526252983293559
ID254193	254193	4	0.9422461986541748	74.22984525264006	15.072777969238073	0.0	231.0	231	1.2847750969927234	1		24046.30698529411	23340.0	18536.0	36255.0	1.3081191E7	3632.4113324218824	-0.9802356203425069	-656.645017542677	-0.031433935728662266	-0.07119890719105444	1.3660961120353527	1.198355882959475	-0.788286266292125	1.1399753040487641	5.185660645486788	15.693131015175261	0.264602995095181	0.7560637560637562
ID253168	253168	4	0.9849311113357544	75.01949297828477	15.596019828601227	0.0	224.0	224	1.4887903566220484	1		23288.79781420766	23156.0	17392.0	31255.0	1.70474E7	2793.5327667392953	-0.9810519676323413	-863.2790300885641	0.03359817446700363	0.017863049919367605	1.5995483919696798	1.3587793751279982	-0.7043621750709428	1.177195077618102	6.963329831015713	12.72830896088203	0.5401139739633013	0.9161976235146967
ID249590	249590	4	0.9949382543563843	73.44522958527496	14.657632143153256	0.0	199.0	199	1.5044596054638901	1		23111.52208835341	23208.0	15300.0	30648.0	1.7264307E7	2704.156579195507	-0.9810426086983772	-884.5777364658285	0.014877280640610158	0.004193093201473026	1.5771354305515455	1.4748755302468395	1.8445221960902836	1.0693345968575338	7.110676742115662	10.274935414649693	0.8463745546342677	0.9701686121919586
ID256244	256244	4	0.974744975566864	76.68972117793109	13.747832894300698	0.0	245.0	245	1.5412197332169884	1		23152.193384223912	23047.0	18177.0	31796.0	1.8197624E7	2549.127498193322	-0.9809757458182192	-936.6583499147048	0.010806062447164743	-0.011425978940403717	1.6215818274905016	1.4096387348911221	2.0442674332916058	1.1503527729150758	7.462408078289858	14.070541289223096	0.47366058684128737	0.923529411764705
ID235257	235257	4	0.9605514407157898	69.37663268164296	15.014237133361526	0.0	100.0	100	1.521459688627891	1		23405.7369109948	23291.0	18003.0	31089.0	1.7881983E7	2493.774546023485	-0.9810208603864422	-970.2794843538276	0.06028027286491587	-0.006492080371941797	1.4993750088715212	1.4237505605814393	-1.307371321950894	1.0531163606771103	7.272283031709236	14.373990132416592	0.4423091790726965	0.9216867469879516
ID221437	221437	4	0.9810697436332703	69.33536774555238	14.280361001312944	0.0	3.0	3	1.5184735038284387	1		23435.273918741816	23279.0	17681.0	32808.0	1.7881114E7	2810.646363147777	-0.9809993847266587	-860.9836303445425	0.029624682210972496	-0.045759140312675126	1.4587943296202968	1.4224658799665373	-0.16917921437355718	1.0255390657627683	7.243764274722147	16.922709530335837	0.3178588977411596	0.8985849056603779
ID224003	224003	4	1.0	70.48196667033368	14.791472161922915	0.0	21.0	21	1.5279097341628038	1		23392.531776913118	23385.0	15246.0	31416.0	1.8035642E7	2765.846452708997	-0.9809785828912527	-872.3601412556077	0.013060673780156823	0.006988643418738075	1.6698791008504765	1.4185339000985482	-1.0444946386311265	1.1771866014160584	7.3340736718479285	10.377938606503243	0.855722473533659	0.9686126804770867
ID252167	252167	4	0.9748752117156982	74.04065639140747	16.156698407766644	0.0	217.0	217	1.4842102352883857	1		23433.838842975223	23219.0	17971.0	31377.0	1.7012967E7	2729.0901396883746	-0.9809135775306124	-882.5956196679145	0.037885539851527296	-0.05399365404407321	1.4737026738432921	1.3705474038077639	-1.0557414531009184	1.0752657440004878	6.920551695535062	15.429033134589613	0.3653197549965959	0.8982109808760023
ID227078	227078	4	0.9684761762619019	69.85260990829636	14.05363854589513	0.0	43.0	43	1.4963927397904149	1		23331.914634146357	23325.0	15515.0	32281.0	1.7218953E7	2597.9423215567385	-0.9811051834430717	-932.6608780736678	0.004868612655443877	3.390130770771381E-4	1.6823084596691031	1.3632860987290991	-0.7259894583583171	1.234009839341432	7.034626723483433	10.45322274726219	0.8090037073865362	0.9566903684550744
ID239877	239877	4	0.9743202924728394	69.96308828062341	15.562363566468582	0.0	132.0	132	1.5154814349038865	1		23316.12746386335	23324.0	16731.0	30856.0	1.7743573E7	2548.921673095056	-0.9810556978830295	-947.42530417869	0.0074530270549053685	-0.001975411223784574	1.6422836803316656	1.4169893310023778	-1.1668246343110598	1.1589950922001047	7.215245517735029	11.014566386131344	0.7473536640595452	0.9446172993154944
ID232713	232713	4	1.0	68.45417559767738	16.015249016841672	0.0	83.0	83	1.5204649453449406	1		23366.952879581146	23388.0	15986.0	31717.0	1.7852352E7	2632.685566615457	-0.981017217254027	-917.3812048027539	-0.001210256115990325	0.013995567280146205	1.6164969796506223	1.4602924991908157	-1.1081223996560534	1.1069679400163757	7.2627767793802125	10.336616184664457	0.8541925500832495	0.9658659924146652
ID242441	242441	4	0.9684141278266907	70.76713935079383	12.096791254584367	0.0	150.0	150	1.315611760140584	1		23643.36236933798	23214.0	18343.0	31119.0	1.357129E7	2918.858333864688	-0.9806891728042578	-822.7288374523679	0.022729943109098958	0.018532015376822412	1.4081730841375506	1.2006865154055315	2.4586920098530127	1.1728066119422857	5.437576332206124	15.289602599563626	0.29229597528921053	0.8393250183418933
ID222991	222991	4	1.0	69.60642003881382	14.683602314205169	0.0	14.0	14	1.4837004601624824	1		23359.027434842286	23524.0	14429.0	30465.0	1.7028731E7	2808.1116757195095	-0.9810526481061844	-861.4184524449648	-0.005373042209934445	0.0017459992111052956	1.5194887967850383	1.4488139048791095	-1.1870140117314518	1.0487812076264038	6.915798569370549	10.235130884625956	0.8295936097571679	0.9635761589403976
ID225549	225549	4	0.9968293309211731	70.52142212661138	14.853719462632174	0.0	32.0	32	1.4903139357585475	1		23321.104761904724	23382.0	15099.0	30866.0	1.7141012E7	2677.767904337577	-0.9810767845735907	-903.0550991732517	-1.6461909587452355E-5	0.006367286979790678	1.5849396483507532	1.4136035763401356	-1.0137263749125702	1.1212051772351992	6.97758920950924	10.417531293918193	0.8079521375310644	0.9544863459037705
ID262923	262923	4	0.9510596394538879	77.62603523064382	12.976228063866214	0.0	293.0	293	1.5529550783007575	1		23197.869999999963	23111.0	18032.0	31224.0	1.8558296E7	2611.6386280464562	-0.9810385739871926	-919.1367071721284	0.06644956744878734	-0.0040876993748769274	1.5263755515796096	1.4990453008285258	0.6607174858430767	1.0182317710718805	7.576483106238255	14.2639073747492	0.4679511330851987	0.933801991798477
ID248083	248083	4	0.9553182125091553	75.8392500246951	14.797305347330385	0.0	189.0	189	1.4847198353841875	1		23025.530219780223	23137.0	16786.0	29549.0	1.6762586E7	2483.747415357404	-0.9810063949098479	-957.6275715529531	-0.008611285524843684	0.013233442783095148	1.6016810657766933	1.398450200172377	-0.9427419154649134	1.1453257796232326	6.9253048216995765	10.027949041866636	0.8654152047293444	0.9617161716171624
ID241424	241424	4	0.9957834482192993	70.5463436759404	10.75330063700717	0.0	143.0	143	1.4913287904459638	1		23311.472826086905	23413.0	15043.0	30498.0	1.7157244E7	2716.383327185793	-0.9810396021068888	-888.0711155375943	0.017786799399741742	0.004031344562192724	1.5650917793217072	1.452584756211405	-0.6255070528168079	1.0774529834690956	6.987095461838274	10.748608254458757	0.7599798389459709	0.9345200254291173
ID259863	259863	4	0.9511343240737915	78.5257757484403	11.383716112247265	0.0	271.0	271	1.2250972663656887	1		23241.965656565648	22620.0	18320.0	31456.0	1.1504773E7	3102.3488477784163	-0.9808943042389308	-769.2572086716668	-1.8854864736602317E-4	-0.0037263402061826216	1.3211118872300098	1.1545183681732762	1.947111180475282	1.1442969844822168	4.715101155199722	8.26711214251684	0.8669483425768355	0.9678048780487802
ID230166	230166	4	0.9782717823982239	68.7760016936902	16.120581968509832	0.0	65.0	65	1.554415766892965	1		23406.932075471697	23274.0	17992.0	32518.0	1.8608511E7	2777.6723217230997	-0.9809897486482396	-869.701239743932	0.06569441305238218	-0.002133697839455593	1.5418030634959432	1.491312024451804	3.051793349644467	1.0338567906757805	7.590742484731801	14.606237395028675	0.44711311845077745	0.9252607184241021
ID251157	251157	4	1.0	73.40639741789937	16.52139545282327	0.0	210.0	210	1.5059673321881526	1		23359.234979973302	23311.0	15341.0	30866.0	1.7496067E7	2838.9027114606106	-0.9810097356910424	-850.1203445166008	0.012686767188985322	0.0271276187647209	1.6302005620674545	1.3732101487664505	-0.7527093583521198	1.1871457282280191	7.124936120609225	11.09694751721294	0.7270826390816346	0.9505389980976535
ID238875	238875	4	0.9941798448562622	69.89916043806532	15.660419701388603	0.0	125.0	125	1.502950366222131	1		23333.17536813922	23384.0	15501.0	31261.0	1.7429882E7	2702.445420734082	-0.9811139295452018	-897.0667204691981	3.819589084079758E-4	0.0032103343040438635	1.5847762831576	1.4422147257885043	-1.0502589827526272	1.0988490512681133	7.096417363622136	10.112308559806664	0.8720640592499389	0.9720052083333331
ID247066	247066	4	0.9814314246177673	72.69972477602195	13.657954744771562	0.0	182.0	182	1.4887903566220473	1		23144.890560875538	23317.0	16094.0	29797.0	1.6918915E7	2613.545555146989	-0.981020726960315	-915.4901213146087	0.022926794090444205	-0.001043827488232419	1.6231135387641804	1.4012246592683122	-1.0412151574056756	1.1583535359788297	6.963329831015702	10.490837443071001	0.795072103218977	0.9488341968911915
ID258333	258333	4	0.9791725873947144	77.53434577377374	9.65708063002768	0.0	260.0	260	1.5069716452922393	1		23007.621010638275	23143.0	16093.0	29594.0	1.7301731E7	2539.0477421141704	-0.9810657075241919	-939.0308442047983	0.0094481559857952	0.004925450454633786	1.577199825365668	1.4661541589897964	-0.72577943511379	1.0757394205070385	7.134442372938284	10.052531932005756	0.887194775663646	0.9671391752577324
ID227612	227612	4	1.0	70.01939264677661	13.954076630510118	0.0	47.0	47	1.5485647457514027	1		23375.979721166033	23257.0	15634.0	33016.0	1.8443648E7	2926.3040165980356	-0.9810236379331656	-825.9369354136012	-0.0026208956234086292	-0.0015708846281937343	1.6122459196389947	1.511056134434688	1.9634191883441017	1.0669662647854996	7.533704970757591	11.140574542237626	0.7627870212722574	0.9606060606060602
ID244518	244518	4	0.9578441381454468	70.69853718909914	14.060350821491964	0.0	164.0	164	1.4196027995632157	1		23448.15765765767	23146.0	18880.0	33909.0	1.5616473E7	2862.4336757449973	-0.9806520045382737	-830.3902324598607	0.10441397994912556	-0.0420663465117106	1.4494937202356868	1.2931769190255096	1.4986350443521312	1.120878124957544	6.331164051135096	19.400122028892078	0.2113900335075192	0.8207024029574856
ID256805	256805	4	0.9968171715736389	76.79881503208219	13.228947850459484	0.0	249.0	249	1.564602404568895	1		23093.653514179972	23002.0	18168.0	32019.0	1.8728953E7	2565.8217564694946	-0.9810228197616806	-930.5582959602248	0.014522026675371521	0.015688626045320522	1.6231938394758656	1.4634360842936578	2.0927094541597486	1.1091661992599537	7.690558134186619	13.996799529994586	0.49329900395531606	0.9277522935779813
ID224555	224555	4	0.9833987951278687	69.43741842372245	13.804438032841794	0.0	25.0	25	1.4847198353841886	1		23491.905089408534	23262.0	17654.0	33691.0	1.7078615E7	3023.06800823925	-0.980883545885374	-797.4627876852484	0.035046563795664135	-0.0761153923794899	1.4807713798649906	1.4065065650181652	-0.08779597851261826	1.0528009016764641	6.925304821699586	16.04233524565793	0.3381532628804058	0.8621301775147935
ID240439	240439	4	0.9464143514633179	70.17964414687951	14.799471122398428	0.0	136.0	136	1.5382719082680971	1		23307.92484076435	23147.0	18658.0	32430.0	1.8296721E7	2559.973324400042	-0.9810193543164452	-941.1628109805082	0.03248928326459749	-0.024162204318454686	1.6003178536473592	1.4046346363911408	-1.4812299961076183	1.1393125387815992	7.433889321302743	14.872307289159151	0.42234684523947874	0.9140853302162474
ID249143	249143	4	0.9669060111045837	74.25356015239818	14.445313389269048	0.0	196.0	196	1.4657466386762805	1		23213.84225352113	22970.0	18319.0	32466.0	1.6481828E7	2581.5221224568227	-0.9808565570408366	-921.4815085221849	0.06615121949341066	-0.0868501520940465	1.4391005925205547	1.3354820625992707	-0.9778596629575385	1.0775888593513638	6.749439153612499	18.529501526146856	0.2470302159625613	0.8642726719415706
ID222006	222006	4	0.9756168127059937	69.20314758760972	15.482885362788556	0.0	7.0	7	1.5094795046495395	1		23345.859042553173	23336.0	16288.0	31713.0	1.7556086E7	2556.8033140028638	-0.9810422986615221	-945.0278120083683	-0.007546583563828936	0.0187669238820305	1.6746167860183856	1.356961053677751	-0.9451196625304789	1.2340934778339416	7.158208003760862	10.814926775232319	0.7690720201142968	0.951358180669615
ID231734	231734	4	0.9629378318786621	69.06012323188212	15.838331890226751	0.0	76.0	76	1.5563612191773548	1		23439.506866417	23341.0	17382.0	31836.0	1.8775045E7	2483.8341440734916	-0.9810376994684962	-976.4512029808603	-0.015416885234437764	-0.006814494886520788	1.6897952726317538	1.4303216827014766	2.0876633700495404	1.1814092543435435	7.609754989389868	11.395220326504008	0.7364361259584465	0.9598321342925662
ID234806	234806	4	0.9518101215362549	69.48620410791622	15.017544585763385	0.0	97.0	97	1.2083100602695847	1		23707.99173553718	23118.0	19190.0	32107.0	1.1474668E7	2997.3347546447885	-0.9807782832286132	-807.1758889187257	0.01431994567105065	-0.0070806169395027305	1.3160022723956346	1.132798183618809	-1.0132518411624216	1.1617270326048426	4.586766748757789	8.469331984398947	0.8035598070108243	0.9460784313725497
ID253749	253749	4	0.9884147047996521	74.59234659630879	16.1590556098474	0.0	228.0	228	1.5139831829954449	1		23265.064814814792	23109.0	17285.0	31905.0	1.7588389E7	2693.2275567828783	-0.9810807233704256	-895.9039023519031	0.037737553762915	0.011910805589256003	1.6031371790618434	1.3870808468015148	-1.0098002776673056	1.1557633304205268	7.2009861392415075	12.145323641072824	0.6134563337565265	0.9421641791044779
ID250169	250169	4	1.0	73.74941032331337	16.4683517460029	0.0	203.0	203	1.493356430798355	1		23367.27665317139	23395.0	15084.0	29868.0	1.7315152E7	2638.044955942905	-0.9810157775660601	-915.4593867915137	0.00862528803567344	-0.02012022783361534	1.6197049824997836	1.421539263743416	-0.8190577672552605	1.1394022126652534	7.006107966496348	10.365315113882366	0.8194485113659502	0.9491307147456536
ID237880	237880	4	0.9832545518875122	68.7834388895466	15.932104600689284	0.0	118.0	118	1.5114827961808883	1		23457.726790450928	23282.0	17614.0	34010.0	1.7687126E7	3100.5636770052733	-0.9809690792089494	-779.9572172991438	0.020352968261075275	0.0033946298149801594	1.5589354851442323	1.449925210347692	-0.7254421573658143	1.0751833777484285	7.177220508418927	11.699502706982312	0.6589179657310608	0.9367245657568243
ID255807	255807	4	1.0	75.6617209352272	12.654504883510143	0.0	242.0	242	1.5064695724329622	1		22984.85866666667	23095.0	13996.0	30775.0	1.7238644E7	2910.360131464484	-0.9810770456805404	-818.9158454812655	4.863020936535842E-4	6.670541545292964E-4	1.567898756405332	1.457995406340567	-0.8743402738012485	1.0753797642892526	7.1296892467737605	9.875143727100747	0.9187420935924566	0.9810333551340742
ID246078	246078	4	1.0	71.19067797962498	14.499636951585662	0.0	175.0	175	1.5119832043376806	1		23166.014531043587	23168.0	14868.0	31376.0	1.7536673E7	2628.289772474766	-0.9809820818734724	-909.2978756325065	-0.0122064368393613	0.001902025741436631	1.697872240244724	1.3563582218756394	2.3988772178572226	1.2517874797830488	7.181973634583442	10.830329473660772	0.7694321574842085	0.956934768841039
ID258877	258877	4	1.0	77.76496594822609	10.4284561704522	0.0	264.0	264	1.5728004082547555	1		23041.232843137244	22980.0	16218.0	31792.0	1.8801646E7	2687.7816272493014	-0.9810186343694928	-886.1179403969929	0.02714341492274008	0.014052912691312343	1.6821849084710183	1.5195832088125936	0.6912099861364387	1.1070041434489672	7.771361278983406	10.382450546344957	0.9059562403947984	0.9749552772808586
ID226114	226114	4	0.9849302768707275	70.47746233719283	15.401390775559236	0.0	36.0	36	1.485229260630051	1		23325.689560439558	23486.0	15978.0	30330.0	1.6981102E7	2642.455321538716	-0.981000569532436	-911.560527175431	0.0031839267491309943	0.00600175740705739	1.6110698235561498	1.3873743661332631	-0.9896448750944591	1.1612365507706084	6.930057947864076	10.296867799572324	0.8213654984430296	0.9598420013166551
ID263493	263493	4	0.9856297373771667	76.96855368077094	11.691414724164416	0.0	297.0	297	1.5219568164596928	1		23176.75130208335	23241.0	15971.0	30206.0	1.7799745E7	2705.6643566450916	-0.980978130402193	-883.5166966257939	0.003862680369648045	8.017475922376721E-4	1.59034606296721	1.4891427002280087	-0.2511073360683602	1.0679608225079473	7.277036157873751	10.043144668850974	0.9066192990750208	0.9726810673443459
ID236865	236865	4	0.9789835214614868	69.47921944870461	15.438030016158784	0.0	111.0	111	1.5558750841602857	1		23374.865336658357	23265.0	16891.0	31586.0	1.8746642E7	2632.601444173733	-0.9810775833868615	-920.7055277784794	-0.0013510325526965078	-0.008280370082615339	1.7023866014554128	1.4384906820627237	-0.8482677500595461	1.1834533394503992	7.605001863225346	11.1914592629404	0.7630197025901863	0.9478672985781991
ID260416	260416	4	0.9873225092887878	77.51023752429793	11.773007434203924	0.0	275.0	275	1.50747355093323	1		23169.809587217052	23069.0	17071.0	31974.0	1.7400527E7	2855.207240060629	-0.9810153014099601	-838.6618717523486	0.02940949576225064	0.006524937360823168	1.5210671687389685	1.4690535009551218	0.7529021176692327	1.0354062447351506	7.139195499102796	14.26454839353057	0.4409030319833084	0.9075528700906347
ID261952	261952	4	0.9528988599777222	78.09652926164436	12.34288564968984	0.0	286.0	286	1.4600584136458132	1		23270.00710227273	23063.0	18313.0	31947.0	1.6382085E7	2690.3874524556336	-0.980894674515758	-888.1362949281586	0.07738091281712635	0.010736542376227235	1.5113701621804256	1.3686744922129266	-1.5535886681205076	1.1042582957301872	6.697154765802825	16.71821998101159	0.3011064983497932	0.8472639807576666
ID254790	254790	4	0.9582779407501221	75.99879847434235	15.361725119408995	0.0	235.0	235	1.522453781964026	1		23129.50718954248	23129.0	17046.0	31365.0	1.7694073E7	2463.506763717688	-0.9810495642784731	-972.1076602817596	-0.006406946329592069	0.002099303919070849	1.6683994274394613	1.4054727352448988	-1.1749679083161628	1.1870734917876216	7.281789284038263	10.618662880274487	0.811536962744435	0.9671717171717168
ID252741	252741	4	0.9952037930488586	74.09020228841594	15.921048657317849	0.0	221.0	221	1.5004315939372321	1		23398.45503355705	23309.0	17123.0	32159.0	1.7431849E7	2879.9819776970326	-0.980920144631423	-835.3836736089087	0.03969058319924986	-0.025468143005360804	1.5291685518541336	1.4554656853240615	2.3060638352597547	1.050638683737612	7.072651732799575	14.075320707733017	0.44861680619450367	0.9100917431192665
ID221002	221002	4	1.0	69.58391336273914	13.255472591537286	0.0	0.0	0	1.53137158295711	1		23415.62694300518	23326.0	16760.0	32859.0	1.8076864E7	2892.2958703258546	-0.9810740984820095	-839.3407383221106	-0.011166991885509544	-0.0423248269333747	1.5044053658578176	1.4548205982883802	2.409750252637963	1.0340830805033794	7.367345554999556	14.879879373557424	0.418140354648515	0.9242695289206921
ID228170	228170	4	1.0	70.67059221832501	14.806972934838782	0.0	51.0	51	1.487773770394516	1		23327.169167803553	23514.0	14817.0	30770.0	1.7098815E7	2729.4099116619836	-0.9809161891509615	-878.5977142594115	0.013925450958870529	-0.010343661950906408	1.6070337084538087	1.4177582988631523	-1.1644581196477009	1.1335032986528306	6.95382357868667	10.2850545376081	0.8260766270152708	0.9637681159420293
ID245071	245071	4	0.9424968361854553	70.7483541359288	14.079145467953145	0.0	168.0	168	1.1842805638478593	1		23487.417748917756	22884.0	18278.0	33900.0	1.0851187E7	3543.044258995749	-0.980699261684255	-673.6752873380174	-0.005237510142100532	0.007259712665701487	1.3341260830177426	1.0765294593762789	2.1939665085678426	1.2392843237106679	4.406147954506177	7.904773608780042	0.8861149578715258	0.9799154334038047
ID247631	247631	4	0.9761040210723877	74.57059041061592	14.31790127383285	0.0	186.0	186	1.4852292606300541	1		23083.860845839015	23250.0	16199.0	30346.0	1.692047E7	2552.251913572882	-0.9809971693819546	-933.8225608948836	-0.008206595808567571	0.013161689240144485	1.6223415779671742	1.383375177725125	2.149930376767557	1.1727415701032127	6.930057947864104	10.623261570931346	0.7716688690147187	0.9498371335504887
ID251731	251731	4	0.9726862907409668	73.6113883277416	16.312065791331836	0.0	214.0	214	1.481148952753955	1		23516.00828729282	23277.0	17642.0	34233.0	1.702559E7	3193.677860052599	-0.9808064542342101	-752.5417432936006	0.0502119464261868	-0.02685567744657201	1.5040821586424449	1.4402624615400659	1.402568520785574	1.0443111577275555	6.892032938547961	15.32344208542484	0.3688455479914616	0.8569739952718667
ID242001	242001	4	0.959791898727417	70.15096711367225	10.745706793607136	0.0	147.0	147	1.5367958753918631	1		23316.601542416396	23278.0	17979.0	30448.0	1.8140316E7	2537.1716669432217	-0.9810355676572245	-950.8024658087484	0.021823143528406256	0.017605684986480172	1.564472042692755	1.420231122834095	-0.9116541321137749	1.1015615821534912	7.419629942809204	14.40268774679029	0.4494744594806644	0.9364127174565069
ID233296	233296	4	0.9886861443519592	69.46977956619756	15.92063530589277	0.0	87.0	87	1.5044596054638941	1		23389.64563758392	23418.0	16119.0	31395.0	1.7425286E7	2623.4874645038867	-0.9810194491072579	-921.6020850806693	0.0035796352599365517	-0.012170946219597434	1.6445704696715813	1.3917138437528853	2.0085424598445734	1.1816872247507755	7.1106767421157	10.29221424371799	0.843535110169193	0.9553001277139214
ID257367	257367	4	1.0	77.16654171096613	11.943620414706416	0.0	253.0	253	1.5004315939372317	1		23038.16644295302	23153.0	14768.0	30292.0	1.7163434E7	2711.931230533183	-0.981017126798195	-878.0391434606818	0.009041657803697048	0.0028899731491041605	1.5871192598477681	1.440956765795379	-1.0464387500781638	1.101434336908582	7.072651732799573	10.119130809904163	0.8679720035671104	0.9693811074918567
ID225110	225110	4	0.9855474829673767	69.55665250803182	15.166106288227743	0.0	29.0	29	1.5461202852759839	1		23318.958227848107	23236.0	18397.0	31420.0	1.8421977E7	2520.677454260589	-0.9810677902935933	-958.7813426586422	0.022411273172797615	0.005565359163593398	1.646176990728479	1.4652216809564775	-1.2798210582618186	1.1235002949546011	7.509939339935026	12.013832594144834	0.6538575473714753	0.931603773584906
ID223583	223583	4	1.0	70.37294260191952	14.794711932995819	0.0	18.0	18	1.5024469495721942	1		23355.306559571625	23430.0	14055.0	31329.0	1.7446414E7	2813.8372273620034	-0.9810553643444893	-859.654332399093	-0.009086713112798458	-0.0038681618352048373	1.624050980220354	1.4268407614321674	2.102405942289398	1.1382145955728376	7.0916642374576115	10.79071902778186	0.7653450197795992	0.9449018366054457
ID234333	234333	4	0.9369264841079712	69.31643706269281	15.360894738852553	0.0	94.0	94	1.1733712175114301	1		23776.09492273728	23070.0	18913.0	32303.0	1.0770571E7	3498.291272816675	-0.9807187038361378	-691.389512413718	0.0019915472495765007	0.004514298798053234	1.2887109141131596	1.0965258759413135	-1.239498253998398	1.1752672165687514	4.325344809709422	7.831416362523457	0.886237188806981	0.9774436090225559
ID239453	239453	4	1.0	69.4987032829209	15.957723689713745	0.0	129.0	129	1.525928008641193	1		23332.48508430608	23307.0	15667.0	32029.0	1.7989346E7	2699.8544089122074	-0.9811012494480669	-897.2870158797589	0.014099576594572416	-0.013708650428115353	1.6456092078619666	1.4521572084143777	-0.9252754553361705	1.133216981141333	7.315061167189877	10.19404061037342	0.884575908702242	0.9594763092269324
ID238435	238435	4	0.9874227046966553	69.42475688115354	15.757563618612668	0.0	122.0	122	1.5264236812248828	1		23368.72077922078	23336.0	16640.0	31130.0	1.7993915E7	2582.9779345478146	-0.9810557412804286	-937.0446952924287	0.012258017082398986	0.006530079150495828	1.6698979423481413	1.4237799435052108	-1.003643607646624	1.1728623864703498	7.319814293354397	10.398125966041054	0.8507457307661127	0.9685534591194969
ID243041	243041	4	0.9380167722702026	70.90125058605156	13.309102602287394	0.0	154.0	154	1.1836416209560066	1		23682.464362850984	22988.0	18922.0	33719.0	1.0964981E7	3456.2887846197523	-0.9805211974203375	-689.8292367611574	0.0022513760862268644	-0.0027108185756943965	1.283877263940532	1.1093400128347546	-1.2306994671225349	1.1573343150760182	4.4013948283416715	8.149773421081619	0.8327394195314036	0.9585921325051758
ID232294	232294	4	0.99176424741745	68.33843985785596	16.07056185583703	0.0	80.0	80	1.5099805766980794	1		23411.431034482768	23402.0	15882.0	31424.0	1.7652219E7	2687.9376561183485	-0.9810168791018848	-900.2178731412324	0.0066784050301395195	0.01789032777181296	1.5950189823910697	1.4578756052534059	2.1014279241535663	1.0940706989289568	7.16296112992538	10.055659822683706	0.8901871328167642	0.9754045307443369
ID228715	228715	4	0.9643885493278503	70.25014331742408	14.375427826153192	0.0	55.0	55	1.098793749826824	1		24100.917500000007	23394.0	19364.0	31538.0	9640367.0	2930.3039678596288	-0.9802257539709623	-815.4119541999638	-0.0185051559485382	0.0076616405987047055	1.1302688717791913	1.075721604602144	-1.42400457950089	1.0507076058932754	3.7929946792836216	9.259894856223301	0.5558786404959687	0.8827433628318583
ID250730	250730	4	0.9459154605865479	73.91478743884225	15.777843635842867	0.0	207.0	207	1.3161866396786774	1		23867.071553228623	23289.0	17952.0	35273.0	1.3675832E7	3653.8097255611783	-0.9804518480626756	-655.2450773233232	-0.0014022361558154166	-0.009677021656548237	1.395129613064052	1.3049889583627103	0.229580089146281	1.0690738830575515	5.442329458370637	16.011726505265962	0.26675856107669826	0.7587806494367129
ID262511	262511	4	0.9628498554229736	77.92943148924779	12.543337197638785	0.0	290.0	290	1.5612142437998908	1		23139.24253731343	23054.0	18023.0	31203.0	1.8603951E7	2490.5869498076077	-0.9811040042968576	-964.7675610082478	-0.005783405842702957	-9.192182487554571E-4	1.6436201886948612	1.4947062041196175	1.3979810864046431	1.0996275951520211	7.6572862510350275	10.521128291073031	0.8692808533598613	0.9577883472057077
ID229742	229742	4	1.0	68.36236427251326	15.271124524868341	0.0	62.0	62	1.5024469495721973	1		23357.590120160192	23429.0	15552.0	30913.0	1.7494835E7	2644.843082687761	-0.9808942337607743	-906.8090377287093	0.0020103941383721896	0.020670210564890254	1.6093783232043997	1.4370374681531595	-0.9435615640755367	1.1199278786187308	7.091664237457643	10.073833188987743	0.8781496224778714	0.968831168831169
ID260974	260974	4	1.0	77.52730397562263	10.04499356180009	0.0	279.0	279	1.570393673243784	1		23181.202702702718	23045.0	16393.0	32658.0	1.8869499E7	2946.826344976331	-0.9810599066598675	-814.9384877087937	0.010430847682086158	0.005496746502969598	1.6026053528036976	1.569095532239693	1.523824585097566	1.0213561378995029	7.747595648160827	10.969709744662888	0.8090708191754354	0.9588235294117651
ID259437	259437	4	0.9375994801521301	78.1097220941074	11.87558153689406	0.0	268.0	268	1.2139315899937233	1		23317.704918032792	22736.0	18222.0	31604.0	1.137904E7	3050.1494808046664	-0.9807468643692331	-778.843378668865	0.023589499954681438	-4.0767536012443844E-4	1.335136105931622	1.159280134884432	1.9771370599074356	1.1516941123680353	4.6295448842384435	8.977567072150139	0.7218232159229365	0.9285033365109635
ID226675	226675	4	0.9702212810516357	70.55243372153703	13.490355227752538	0.0	40.0	40	1.1995130941638206	1		23585.102510460245	23097.0	18676.0	31153.0	1.1273679E7	3164.6421439592236	-0.9807364009209443	-758.8536377785099	0.020633136221323563	-0.0021758504176658013	1.2931449196116542	1.1408202569961041	-1.0213163247607537	1.133522052822446	4.520222982454549	8.434418529801746	0.7984715155418108	0.9491017964071858
ID246647	246647	4	1.0	71.28423157576867	13.71521973123258	0.0	179.0	179	1.538763604591436	1		23163.866071428594	23110.0	17522.0	30484.0	1.8160471E7	2572.164032907061	-0.9810231757706502	-931.1038279540406	0.006743104291871987	0.010256722621670693	1.5927505129525514	1.4552561506991428	-1.300160574463476	1.0944812101892527	7.438642447467296	12.517020943706104	0.5966251962611573	0.9332140727489564
ID244091	244091	4	0.9651420712471008	70.98360718034043	13.00279199688235	0.0	161.0	161	1.3954169955062636	1		23474.816770186342	23147.0	18272.0	32046.0	1.5117782E7	2863.2277912744044	-0.980810279033258	-838.0938520843655	0.11793509819575705	0.02173562455988418	1.3864594999363824	1.2627916748769887	1.453822671526861	1.0979320877067396	6.11727337373188	16.970143523670572	0.2669295918323304	0.8155893536121673
ID257916	257916	4	0.9742065072059631	77.58369513378595	10.100162162809053	0.0	257.0	257	1.4744943704925997	1		22967.470097357476	23162.0	16443.0	29648.0	1.6513611E7	2588.6667364290056	-0.9811066805476485	-921.4567955681011	0.006350110862556161	-0.0018336136574126282	1.5412520551307238	1.4446518315991514	-0.9885550676032371	1.066867477283188	6.830242298409271	9.835100910101238	0.8873364745342235	0.9762228260869565
ID237442	237442	4	0.995622456073761	69.42194449911914	15.312959733885833	0.0	115.0	115	1.545141418267274	1		23351.43742098608	23248.0	16332.0	31570.0	1.8470987E7	2628.9476776773217	-0.9811116796584649	-922.7557885690408	-0.004144696792217025	-0.001294291882261853	1.680208601472044	1.4300409302423664	-0.9270213496293987	1.174937420278788	7.500433087605998	10.889106541789685	0.7948985611758635	0.964547677261614
ID256386	256386	4	0.9897184371948242	76.76212773669553	14.310293419677834	0.0	246.0	246	1.5064695724329604	1		23155.5914552737	23145.0	17484.0	30819.0	1.7343538E7	2565.0951001814765	-0.9810224321305239	-933.298972956883	0.0082602972964422	-0.044704456697025816	1.5533252647436204	1.3942974394405598	-0.8762736388651758	1.1140558827726659	7.1296892467737445	13.270792714219295	0.5087292795488472	0.9213759213759206
ID235399	235399	4	1.0	69.09893087841128	15.94620884996209	0.0	101.0	101	1.5104814825259887	1		23432.873837981395	23414.0	16427.0	29760.0	1.7644954E7	2502.0210073119015	-0.9810281537089958	-968.5821738137139	6.088344590933709E-4	-0.011847963439390631	1.6204651932571668	1.4492055706322404	-1.1182984811603207	1.1181748304695043	7.167714256089895	10.096545519566385	0.8835780784240386	0.9741602067183464
ID255365	255365	4	1.0	75.9107623010712	13.36022261728126	0.0	239.0	239	1.5059673321881548	1		23082.84005376342	23175.0	15228.0	29545.0	1.7173633E7	2633.6033143171394	-0.981168519729986	-913.3306326666118	0.0011081045402541098	-0.0010424847679266266	1.5661435856101984	1.456874614837355	1.6741370578600572	1.0750023163695814	7.124936120609245	11.369663291766695	0.6926209635204863	0.9439546599496224
ID253323	253323	4	0.99474036693573	74.49727714994862	16.26416921532469	0.0	225.0	225	1.5054649243902916	1		23313.73333333332	23162.0	17173.0	32212.0	1.74853E7	2878.7054117002017	-0.9809610758765986	-834.5530873293185	0.01248565016392912	-0.017485361202329075	1.5679818683133853	1.4157693109618772	-1.0136428928558918	1.1075122593581963	7.120182994444737	13.774128513512961	0.4715988725882166	0.9156479217603914
ID240015	240015	4	0.9723104238510132	69.72871558076243	15.30368908554103	0.0	133.0	133	1.5129835241324097	1		23308.52047556141	23143.0	18505.0	32455.0	1.764455E7	2640.3250799264592	-0.9810454214874114	-913.8234228988221	0.008541552407560826	-0.023630194194388863	1.5984982389349232	1.4279078959638176	-1.0552260068236012	1.1194687300583623	7.191479886912462	12.960025485801943	0.5380423031089758	0.8957963291888698
ID249742	249742	4	0.9968122839927673	73.42656086266462	14.65714405700758	0.0	200.0	200	1.5059673321881508	1		23070.105614973294	23172.0	15225.0	30112.0	1.7256439E7	2701.5415839716916	-0.9810851514753763	-885.8735942702606	-0.0038189275415378156	-0.002770755720008698	1.5981220694189953	1.4642770800396894	-1.463011846256586	1.091406873196211	7.124936120609208	10.032489145365707	0.8895563044714683	0.9702265372168284
ID227213	227213	4	0.9956343770027161	69.53842607164863	13.956504369246213	0.0	44.0	44	1.5084768612279507	1		23375.561170212775	23347.0	15837.0	30996.0	1.7578422E7	2602.8720558253	-0.9810487287324529	-929.8040887633834	0.006483962012993881	0.00804055794768465	1.6790666312849056	1.3618748454277703	-0.5279813526681493	1.2329081757564178	7.148701751431826	11.17594828330979	0.7192307974180042	0.9394128669581517
ID254355	254355	4	0.953377366065979	74.62867938403568	14.697384913740649	0.0	232.0	232	1.1727263308358917	1		23646.125550660792	22942.0	18718.0	34554.0	1.0735341E7	3664.1485770034988	-0.9806419366233697	-653.8309364261789	0.003972479908725792	-0.002537044384128944	1.325584473989099	1.0535047925774284	-0.9982284444334777	1.2582614557889387	4.3205916835449125	7.910987314833503	0.8675444047177397	0.9588607594936711
ID221586	221586	4	0.9763438105583191	69.70472165358316	14.217522233449985	0.0	4.0	4	1.5490531749531895	1		23331.340909090904	23294.0	18061.0	30022.0	1.8478422E7	2421.9168887209444	-0.9811633199298687	-1003.5693797041223	0.008471372742235514	0.007221531675761864	1.6057817835030326	1.4980308420132544	-1.3664741658457003	1.071928386564437	7.538458096922123	11.109461712174943	0.7675494345104655	0.9623786407766994
ID252304	252304	4	0.9872112274169922	74.4083809493868	15.91304524161372	0.0	218.0	218	1.4867564890650489	1		23371.336986301376	23273.0	17289.0	32091.0	1.7061076E7	2872.2463979452436	-0.9809952421868473	-840.0331428879648	0.04636848201237653	-0.030702593565797517	1.5577324767783673	1.3995340282480413	-1.2258481862455117	1.1130365145378862	6.944317326357655	14.71402442901242	0.40306628875886474	0.884918231374925
ID224149	224149	4	0.9883477687835693	70.39754606793093	14.218130326806913	0.0	22.0	22	1.540728820723816	1		23356.15756035581	23250.0	16546.0	32008.0	1.8381296E7	2742.118197068702	-0.9810276425309346	-880.8565073642623	-0.008075922341056039	0.010671363068227576	1.6675167528378452	1.4485627796730285	2.1653738940634724	1.151152560480837	7.457654952125342	10.333574552102096	0.8776290609888491	0.9709158415841582
ID242587	242587	4	0.996090829372406	71.34048092651194	11.90828948516379	0.0	151.0	151	1.5514930145104677	1		23326.167295597486	23235.0	17106.0	31598.0	1.8544303E7	2719.316615873804	-0.9810235906861599	-886.9089081686694	0.028896165622824366	-0.048172134545667385	1.6714237076915242	1.4117285131696262	-0.489743727386922	1.1839554787618676	7.562223727744705	16.459887099870915	0.3507564627894325	0.8670299727520436
ID241565	241565	4	1.0	70.87890365906412	10.216802499029551	0.0	144.0	144	1.497908586277147	1		23384.711409395986	23385.0	14078.0	31468.0	1.742161E7	2854.753508217266	-0.9809935134036386	-845.5858112575098	6.448982309966594E-4	0.012013830884255925	1.600387973471697	1.4245838658398893	-0.7761772124195577	1.1234073415033092	7.048886101976996	9.848042621823847	0.9133358780462997	0.9775873434410021
ID225692	225692	4	0.9860512018203735	70.72397590506395	15.175058755495979	0.0	33.0	33	1.4811489527539554	1		23329.068965517243	23498.0	16462.0	30138.0	1.6913575E7	2573.076901511795	-0.9810761742904648	-940.0878199385756	0.002212531477256106	0.008383875173762803	1.578992850212998	1.3991472995217005	-0.9921482415758099	1.1285393973549303	6.892032938547965	10.055254239506905	0.8565862457618341	0.9692513368983958
ID236444	236444	4	0.9942659139633179	69.13989099160986	15.450367849397379	0.0	108.0	108	1.4958871162788394	1		23419.846361186	23295.0	18070.0	33171.0	1.7377526E7	2917.4212719193893	-0.9809040594256369	-824.7083077536063	0.06514166823072397	-0.020482699385745526	1.524283340411086	1.3749408092957365	-1.2066090215566148	1.10861742564165	7.029873597318925	15.250248906240119	0.3798424653376989	0.8931159420289847
[truncated: 1,984 more rows]
