# Supplementary material for: Adhesion pilus retraction powers twitching motility in the thermoacidophilic crenarchaeon Sulfolobus acidocaldarius
Source: Nat Commun. 2024 Jun 14;15:5051. doi: 10.1038/s41467-024-49101-7 (PMC11178785; doi:10.1038/s41467-024-49101-7)
Supplement: Supplementary file 15 — Source Data [file 41467_2024_49101_MOESM15_ESM.zip › TWITCHING FULL TRACK DATASET/Figure 1/MSD data/MW001-_100X_1sec_interval_5min_total__8_spots.csv]

LABEL	ID	TRACK_ID	QUALITY	POSITION_X	POSITION_Y	POSITION_Z	POSITION_T	FRAME	RADIUS	VISIBILITY	MANUAL_SPOT_COLOR	MEAN_INTENSITY_CH1	MEDIAN_INTENSITY_CH1	MIN_INTENSITY_CH1	MAX_INTENSITY_CH1	TOTAL_INTENSITY_CH1	STD_INTENSITY_CH1	CONTRAST_CH1	SNR_CH1	ELLIPSE_X0	ELLIPSE_Y0	ELLIPSE_MAJOR	ELLIPSE_MINOR	ELLIPSE_THETA	ELLIPSE_ASPECTRATIO	AREA	PERIMETER	CIRCULARITY	SOLIDITY
Label	Spot ID	Track ID	Quality	X	Y	Z	T	Frame	Radius	Visibility	Manual spot color	Mean intensity ch1	Median intensity ch1	Min intensity ch1	Max intensity ch1	Sum intensity ch1	Std intensity ch1	Contrast ch1	Signal/Noise ratio ch1	Ellipse center x0	Ellipse center y0	Ellipse long axis	Ellipse short axis	Ellipse angle	Ellipse aspect ratio	Area	Perimeter	Circularity	Solidity
Label	Spot ID	Track ID	Quality	X	Y	Z	T	Frame	R	Visibility	Spot color	Mean ch1	Median ch1	Min ch1	Max ch1	Sum ch1	Std ch1	Ctrst ch1	SNR ch1	El. x0	El. y0	El. long axis	El. sh. axis	El. angle	El. a.r.	Area	Perim.	Circ.	Solidity
			(quality)	(�m)	(�m)	(�m)	(sec)		(�m)			(counts)	(counts)	(counts)	(counts)	(counts)	(counts)			(�m)	(�m)	(�m)	(�m)	(radians)		(�m^2)	(�m)
ID215552	215552	0	1.0	16.315514238757757	40.41979284545542	0.0	2.0	2	1.5019433641886615	1		28415.342245989268	28395.0	18617.0	40592.0	2.1254676E7	3521.7834311596557	-0.9809765053024144	-832.1249527684457	-0.004326230072732188	0.0028109273747197847	1.5533108216900138	1.4729293350992896	-1.2443384340026238	1.0545725342521648	7.086911111293119	10.602771359198346	0.7921876308104671	0.9569961489088579
ID244230	244230	0	1.0	16.388926542217938	40.964439858569335	0.0	175.0	175	1.5084768612279502	1		28314.389333333373	28245.0	18111.0	40505.0	2.1235792E7	3660.847941842247	-0.9810418658015511	-800.474410396581	0.005097509385668124	0.010054448741330513	1.6084681440350337	1.4332833988967706	1.8212446580705663	1.122226173325601	7.1487017514318225	10.364218763308884	0.8363034719932536	0.9628681177976953
ID254470	254470	0	0.9757431149482727	15.41711323313429	41.073818056753026	0.0	237.0	237	1.5298888926792136	1		28303.53100775195	28195.0	21807.0	39042.0	2.1906933E7	2691.2656584671795	-0.9809808107172212	-1084.8821328273543	-0.006499089736898752	-0.03912457887683616	1.6594263760765076	1.3700770388208556	-0.752314306672751	1.2111920199061783	7.353086176506003	12.86237677109714	0.5585178606837519	0.9427178549664837
ID217611	217611	0	1.0	16.51939723925975	40.986709872624395	0.0	14.0	14	1.4984135276655919	1		28298.695417789742	28287.0	20380.0	39118.0	2.0997632E7	2985.3595368605866	-0.9810964844080623	-983.940660936405	-0.012425812002002094	0.01703542166576783	1.7086260528339423	1.3310747250194466	2.165196169007896	1.2836439763432363	7.053639228141505	10.982706719936592	0.73485953598607	0.9428208386277002
ID216072	216072	0	1.0	16.126121540667306	41.32508114927902	0.0	5.0	5	1.5039566939989093	1		28390.850467289652	28366.0	19594.0	40126.0	2.1264747E7	3224.200394023087	-0.9810416635768119	-911.3256567382161	-0.011707126039815618	0.00620577287241714	1.6313911927910554	1.3950612951663566	1.805059011549029	1.1694046694891045	7.105923615951175	10.393679085555604	0.8265931309031547	0.9676375404530744
ID219656	219656	0	0.9926437139511108	15.737951797265511	41.09462048151094	0.0	26.0	26	1.5219568164596933	1		28360.131681877436	28315.0	21011.0	40060.0	2.1752221E7	2873.05912684456	-0.9810583119773842	-1022.5153050930339	0.0023377619267338076	0.007755891642894749	1.7008480771576078	1.3859406778351333	-0.772584347217425	1.2272156408702615	7.277036157873754	10.34343123753826	0.854742174968458	0.9616834170854275
ID218127	218127	0	1.0	16.131498734033517	41.27261672736484	0.0	17.0	17	1.4491370753798958	1		28413.79656160459	28451.0	19980.0	36265.0	1.983283E7	2830.477108975764	-0.9809011306546888	-1031.1389515660946	0.015823678182581114	-0.009011245816746206	1.629778427962708	1.3130716080955365	-1.0319075876948787	1.2411953909555014	6.597339116347985	11.619586085603	0.6140409806463497	0.9179894179894177
ID219151	219151	0	1.0	16.181852433017387	40.58768124372296	0.0	23.0	23	1.5328528390663916	1		28363.908740359882	28293.0	20326.0	39706.0	2.2067121E7	3135.725505931031	-0.9810409158252528	-936.1119782715253	9.416726703980871E-4	0.010800286198550882	1.6106697954778453	1.491092324437156	-0.23983244364104828	1.0801945453550814	7.381604933493102	10.08061731890706	0.9128226446485704	0.9755025125628144
ID217101	217101	0	1.0	16.498247635070317	40.807702367364314	0.0	11.0	11	1.4974034746167633	1		28345.798648648655	28291.0	20877.0	39685.0	2.0975891E7	2929.077861097524	-0.9810672209157725	-1002.93358636137	-0.008833695752267005	-0.003477280366233839	1.7286022723991816	1.3239961123104993	2.182966702757107	1.3055946738261988	7.0441329758124756	10.32713895067483	0.8299986173293742	0.9698952879581152
ID218637	218637	0	1.0	16.421423152563868	41.0065855602194	0.0	20.0	20	1.5014396099017469	1		28338.22715053763	28223.0	18215.0	40405.0	2.1083641E7	3521.1897224359245	-0.9810719418089499	-834.2727148082033	0.005984819254943518	0.00818750620612906	1.608688808292669	1.4155901827671915	-0.7261830112708498	1.1364085650467064	7.082157985128602	10.445548417217577	0.8156671681893718	0.9631544925662574
ID263179	263179	0	1.0	15.523348941084068	41.91775677966238	0.0	291.0	291	1.5164794471522638	1		28209.006570302226	28163.0	19469.0	39998.0	2.1467054E7	3368.5253377809936	-0.9810554940034547	-867.3377688662739	-0.00702586322759396	-0.0035639688826628654	1.626067110241158	1.4294182987071449	2.445058150311789	1.137572613777139	7.224751770064074	10.29898782406305	0.8559407534425811	0.9749839640795382
ID226834	226834	0	1.0	15.969891401114841	40.93234926857049	0.0	70.0	70	1.5308775124222447	1		28395.861935483877	28316.0	19190.0	40240.0	2.2006793E7	3399.8260337442166	-0.9810248266873857	-863.6198250351396	-0.0013595705957815684	0.022553622320469584	1.6078500535794662	1.4979476571567438	1.5201012733959691	1.0733686493634418	7.362592428835038	10.037008257684437	0.9184003932360194	0.9810006333122232
ID243730	243730	0	0.982946515083313	16.091036642684767	41.29832440211037	0.0	172.0	172	1.4397099903691024	1		28367.06140350878	28284.0	21126.0	38874.0	1.940307E7	2761.534291278112	-0.9809871500268156	-1060.0100950188134	-0.012633732011998808	0.007864080798098213	1.658728929285815	1.2454070461420403	-0.9466394299464664	1.33187694290324	6.5117828453866995	12.951342595486791	0.4878431260006602	0.8948399738732854
ID239641	239641	0	0.9894341230392456	15.898053586855895	40.47939430298826	0.0	147.0	147	1.5189716089767638	1		28369.880263157935	28285.0	21764.0	40216.0	2.1561109E7	2879.2086510011627	-0.9810526910252707	-1020.373464803039	-0.00295266535063133	-0.005858276717145832	1.6327901349507363	1.4261491130588024	-0.9303197742747685	1.1448944012935158	7.248517400886658	10.39594255589291	0.8428131589182043	0.9682539682539683
ID260125	260125	0	1.0	16.10383677376375	40.961802963026486	0.0	272.0	272	1.5229505852998029	1		28097.113577023512	28047.0	19647.0	38961.0	2.1522389E7	3307.9530722578074	-0.9809674907449144	-875.5701119204144	-0.01092532343206947	0.0070510402340211555	1.570394907460623	1.5031199741953725	0.6991374340347329	1.0447568620071481	7.2865424102027845	10.666094904458484	0.8048602399129752	0.9653652392947102
ID222236	222236	0	1.0	16.364937672457287	40.798948808946164	0.0	42.0	42	1.5239437061000318	1		28286.54758800525	28228.0	20876.0	39171.0	2.1695782E7	2938.546423585636	-0.9810579323483577	-997.1136331040545	0.0018950566420497079	0.015182744791310002	1.7109159790796662	1.378998597593316	-1.0701266892308832	1.2406945025655762	7.296048662531816	10.400997686383482	0.8475153766227284	0.9746031746031744
ID234012	234012	0	1.0	15.946318325105395	41.586365713798656	0.0	113.0	113	1.4908214494581769	1		28267.09078590785	28263.0	18228.0	38952.0	2.0861113E7	3535.997099596464	-0.9810736177452916	-828.7684298471356	0.003262398757204531	-0.004119765118922475	1.5272790038158595	1.472319693675238	-1.0530173666088851	1.037328380769961	6.982342335673764	10.99316356956009	0.7260484824136383	0.9238993710691821
ID262692	262692	0	1.0	16.431746893435314	40.44987099606548	0.0	288.0	288	1.4887903566220477	1		28252.734972677583	28268.0	19352.0	40046.0	2.0681002E7	3095.4431877913116	-0.9811064066944964	-947.9145785850905	2.507488595252928E-5	-5.216964242438003E-5	1.6318980073045797	1.3568649591281514	2.348194384545149	1.2026974359726628	6.963329831015708	10.614135927366908	0.7767075751673982	0.9482200647249195
ID257057	257057	0	1.0	15.470113044199646	41.68703486042362	0.0	253.0	253	1.4872652167066471	1		28238.194293478282	28161.0	18528.0	38656.0	2.0783311E7	3037.2760072985816	-0.9810057639203099	-960.3562913069862	0.005127748902687161	0.007604410712173329	1.6905832142530288	1.3247977299916665	-0.7498990637421062	1.2761066659313065	6.949070452522156	10.04006692976235	0.866290123148012	0.968211920529801
ID259622	259622	0	1.0	16.518327916352305	40.90214786765603	0.0	269.0	269	1.484210235288386	1		28137.204389574777	28099.0	19358.0	38190.0	2.0512022E7	2837.907753668599	-0.9810618432633806	-1027.238634184191	-0.011557300379904637	0.020265003377401336	1.6805419900135181	1.3287103642844538	2.169103778999665	1.2647918125622022	6.920551695535064	10.634724152864788	0.7689500369224231	0.9528795811518326
ID249387	249387	0	1.0	16.0188908512031	41.40291326968897	0.0	206.0	206	1.4943692192706892	1		28312.13821138212	28364.0	20483.0	37429.0	2.0894358E7	3075.09200398538	-0.9810078415628051	-951.1361879965635	0.012451507313498835	0.0010914245401072028	1.5498514790110518	1.4503595926022879	-1.3336689818217855	1.0685980821006271	7.015614218825376	11.108280046955306	0.7144665874756673	0.9253918495297803
ID259115	259115	0	1.0	15.197360641534605	41.05918111109245	0.0	266.0	266	1.5308775124222445	1		28179.99742599743	28122.0	20743.0	38185.0	2.1895858E7	3049.9707844626714	-0.9810661601768272	-957.4913575082691	-0.004508892326913543	0.005227241135626171	1.5792659164573672	1.508918144503919	0.5776738215853771	1.0466213307923182	7.362592428835036	10.327505480203795	0.8674605948546903	0.9657107231920197
ID233512	233512	0	1.0	16.108195068326786	40.28055229731002	0.0	110.0	110	1.476545128605333	1		28357.52294853963	28362.0	20295.0	37946.0	2.0389059E7	2928.5800240631474	-0.9811023816237218	-1005.4221474578973	3.58196419734219E-4	0.002751457450326998	1.6047812609783814	1.3726953451428976	-1.080005214783919	1.1690731425998415	6.849254803067319	10.187578932192709	0.8292991375389512	0.9625918503674015
ID226350	226350	0	1.0	15.931094395289005	40.50456685891572	0.0	67.0	67	1.5338395484309248	1		28388.216216216228	28307.0	20562.0	37981.0	2.2057644E7	2942.961048254092	-0.9810175079046265	-997.0274524101104	0.0015476933769821856	0.00871927807274455	1.590611067550634	1.485290205261784	-1.1441706130170277	1.0709092821831994	7.391111185822127	11.145642798326802	0.7476689732003431	0.9581022797288972
ID238643	238643	0	0.9968961477279663	15.94203247324578	40.321957074195915	0.0	141.0	141	1.5059673321881544	1		28333.953333333324	28272.0	20649.0	38781.0	2.1250465E7	2985.545288002038	-0.9810506864220663	-982.6785353082041	-0.002660781361719511	-0.008513660141852829	1.597184744920004	1.4374745892248886	-1.1302968417477446	1.1111046810095155	7.124936120609242	10.622403057779783	0.7934969949280077	0.9584398976982099
ID231991	231991	0	1.0	16.298074457845733	41.2110650685306	0.0	101.0	101	1.4999273319186417	1		28242.039030955566	28192.0	20508.0	39675.0	2.0983835E7	2896.0734645294506	-0.9810657586437777	-1010.5706468313143	-0.006943158604235447	0.03009104288215397	1.7211282199064406	1.3250390137530952	2.322780186970398	1.2989264482344909	7.06789860663505	10.516164446678886	0.8031292387456495	0.9680989583333328
ID239158	239158	0	1.0	15.034886160539655	41.53742796751253	0.0	144.0	144	1.5343326651607294	1		28294.02439024392	28195.0	18359.0	39914.0	2.2041045E7	3505.6413123667508	-0.9810951668171854	-837.7135260600385	0.0015537433085172979	-0.009052267770158794	1.5869021413015219	1.4998820360788065	-0.2255907995133924	1.058017966166336	7.395864311986641	10.60887459807165	0.8257720269740831	0.9563614013521816
ID248891	248891	0	1.0	15.468660926749855	41.09207374722946	0.0	203.0	203	1.5259280086411933	1		28332.821011673146	28301.0	19703.0	38721.0	2.1844605E7	3330.4917704231952	-0.9810634973993724	-881.4725534291882	0.01334985278283357	0.02229920607099544	1.5796946323708576	1.508623183155078	0.8961254090424133	1.0471101399006366	7.315061167189879	10.349803366916893	0.8581508328867085	0.972204674668351
ID243256	243256	0	0.9968469738960266	16.03754118028518	41.27462270320032	0.0	169.0	169	1.5214596886278908	1		28294.918848167537	28189.0	20614.0	39598.0	2.1617318E7	2802.311331873244	-0.9810725184455589	-1046.719570597059	-0.0020950769720058256	0.011521747068453698	1.6925658426658705	1.3853966310232613	-0.8545342051094237	1.2217193291539423	7.272283031709234	10.775773870783516	0.7870162483127812	0.9604519774011301
ID221758	221758	0	1.0	16.160664520935715	41.16899926762536	0.0	39.0	39	1.5139831829954435	1		28326.45238095239	28286.0	18100.0	40284.0	2.1414798E7	3566.346196936707	-0.9810116809689686	-820.703606250916	-0.004779025054264551	-6.628226862774349E-4	1.607901077273549	1.4299380238419597	-1.4824540348047712	1.1244550815939824	7.200986139241495	10.23474659917695	0.8638685234492686	0.9680511182108626
ID232509	232509	0	1.0	16.030361369990167	41.433981893541535	0.0	104.0	104	1.5059673321881542	1		28323.419225634192	28288.0	19137.0	39279.0	2.1214241E7	3197.0474640074563	-0.9809788892109943	-913.7983689628558	0.0034435935155391483	0.0016929183975276673	1.6491827366385896	1.389240653567228	-1.1355662296656008	1.1871109101248185	7.124936120609239	10.651089386497622	0.7892285371329297	0.9553855959209688
ID230978	230978	0	1.0	16.531067701505428	40.89576467329617	0.0	95.0	95	1.4538276949750946	1		28235.860000000048	28256.0	18365.0	38814.0	1.9765102E7	3057.0433157626703	-0.9810278314373321	-955.1988192837235	0.0012573193141865373	0.0028147876873732005	1.6672726636576785	1.2786527607966502	-0.7328156491897819	1.30392919389538	6.640117251828632	10.43824453022456	0.7658270094064424	0.9451962110960762
ID233024	233024	0	1.0	16.224721815114854	40.14955233211379	0.0	107.0	107	1.5104814825259876	1		28366.136786188563	28345.0	18650.0	40102.0	2.1359701E7	3410.2135456219435	-0.9810484063356173	-861.1787676124801	0.0030054848239436625	-0.008534576698029263	1.5683827758259938	1.4780450662330165	-0.9048652544082487	1.0611197260873881	7.167714256089886	10.304656814908414	0.848249246170496	0.960509554140127
ID238144	238144	0	1.0	16.167474966763287	41.30591943456593	0.0	138.0	138	1.5199673295746672	1		28312.297509829616	28290.0	19430.0	38850.0	2.1602283E7	3338.9309115110755	-0.9810009408784552	-875.6589801492602	-0.007542656197095516	-0.006137917047163907	1.6266580893008038	1.445044928450191	-1.4995077610658085	1.1256799406544353	7.258023653215684	10.232926805090447	0.8710207634093194	0.9701397712833542
ID225351	225351	0	1.0	16.270103149157123	41.33549639307827	0.0	61.0	61	1.4470474750493918	1		28299.55426917509	28343.0	18961.0	38234.0	1.9554992E7	2985.633486712346	-0.9810891418142512	-983.4908621815132	-0.014180307928908705	0.012579674450030798	1.6464386523805241	1.2932290653539755	-0.7187405968273527	1.2731222151505464	6.578326611689921	9.944411536364067	0.8359246246509469	0.9591129591129587
ID248390	248390	0	1.0	15.618500607783329	41.619437213263694	0.0	200.0	200	1.5224537819640256	1		28283.146214099215	28215.0	19060.0	38423.0	2.166489E7	2989.834111214269	-0.9810245713290592	-978.1352521454243	-0.007723833402493546	-0.003187005950631393	1.6578155935853633	1.3983647351471278	-0.6353841915460072	1.1855387596076197	7.281789284038259	11.285603578326292	0.7184530443404298	0.9381506429883649
ID256582	256582	0	1.0	16.11223394096177	40.5962877599305	0.0	250.0	250	1.518971608976763	1		28247.96062992128	28122.0	20984.0	38483.0	2.1524946E7	3010.227628314718	-0.9810423416001268	-971.2271536224825	-0.003950085291594138	0.003951970003890676	1.6094928393395098	1.4505989246603448	-1.1009359635555656	1.1095367657992508	7.2485174008866515	10.385280653393375	0.8445445718085933	0.967639593908629
ID221253	221253	0	1.0	15.313052200524313	40.81200662284765	0.0	36.0	36	1.5264236812248824	1		28332.301423027184	28284.0	19662.0	38510.0	2.1900869E7	3209.6580884942923	-0.9810312361706698	-913.054884519161	-0.002410282991994546	0.010047690384755215	1.5437000205510734	1.521892280808031	0.04270666095314563	1.014329358271969	7.319814293354395	11.245228112044881	0.72740015245902	0.9500308451573102
ID225860	225860	0	1.0	16.24165974361413	40.94361798350795	0.0	64.0	64	1.504459605463894	1		28316.033512064365	28280.0	19824.0	38574.0	2.1123761E7	3152.021522463016	-0.9809935224077843	-927.337325991049	-0.0012354364145383103	0.006900591554443371	1.633251635580624	1.3997130543701306	-0.7219988988076195	1.16684746954481	7.110676742115698	10.160563126848373	0.86553621274304	0.9534735500318676
ID224843	224843	0	0.9936500191688538	16.42461649799666	41.0948531649602	0.0	58.0	58	1.4507023004000272	1		28298.780663780635	28279.0	20226.0	38884.0	1.9611055E7	2956.3402774740202	-0.9811329895788274	-995.5614871476183	0.010469535073783615	0.010564847774077455	1.6836977091195853	1.2940988035729235	-0.7668412275299532	1.3010580834098635	6.611598494841535	9.96117503747903	0.8373271880505176	0.9599723947550038
ID231497	231497	0	1.0	16.299360948788305	40.180300723613556	0.0	98.0	98	1.4765451286053335	1		28341.07810320784	28374.0	18760.0	41223.0	2.0320553E7	3302.7666313661443	-0.9810971083172427	-890.7426026322689	-0.008845718987124425	0.018408538485552003	1.6599898954484615	1.3332383351495651	-0.8106852554561111	1.2450811319209785	6.849254803067322	10.4516217535876	0.7879267023687399	0.9467805519053869
ID237647	237647	0	1.0	16.527702724177452	40.97160312028763	0.0	135.0	135	1.5069716452922384	1		28333.09587217042	28301.0	17676.0	40135.0	2.1278155E7	3644.268622206146	-0.9809687081253211	-801.4944682534986	0.011160502283315376	0.022167447870466293	1.6439693757185723	1.4105800079196376	-1.208219784797662	1.165456313352366	7.134442372938275	10.566347504956264	0.8030084570479376	0.9572704081632651
ID242767	242767	0	1.0	16.404153285533173	40.54729089719814	0.0	166.0	166	1.5009356865413874	1		28307.932795698925	28273.0	19314.0	39885.0	2.1061102E7	3182.678624730643	-0.981083740223655	-922.6057835612596	-0.008882170642986981	0.012625720217941993	1.651062415354511	1.3731370170158335	-0.8704345270819861	1.2024017959567344	7.077404858964088	10.490242039418602	0.8081889095473821	0.9606451612903225
ID253518	253518	0	1.0	16.015407190645515	40.38403762678307	0.0	231.0	231	1.5214596886278908	1		28318.66405228758	28249.0	19558.0	38788.0	2.1663778E7	3138.28831457028	-0.9809615656438201	-929.8880752347573	-0.005115425259754257	0.002532139789517431	1.6056495831844246	1.4571827374904391	-1.4328848864106773	1.1018862232403845	7.272283031709234	10.480924047718188	0.8319198548075794	0.9628697293895534
ID247890	247890	0	1.0	16.35808208062709	41.50333289295105	0.0	197.0	197	1.4724407561666402	1		28229.361851332385	28331.0	19036.0	37768.0	2.0127535E7	3092.018843570017	-0.981059438716666	-945.7827748147186	2.8465001576955754E-4	-0.017841552915570262	1.6524652021451984	1.3449638443309089	2.4906373910026076	1.2286316908149044	6.8112297937511945	10.242332055828522	0.8159014284863686	0.9566088117489984
ID262229	262229	0	1.0	15.96966525873282	41.309752744098326	0.0	285.0	285	1.511983204337679	1		28268.21883289126	28180.0	18017.0	41315.0	2.1314237E7	3567.495250137147	-0.9810939022018612	-822.3822216405817	0.008871914665205656	0.0073651210221746715	1.530520269220013	1.4881183834524714	-1.2669990884568272	1.0284936240550757	7.181973634583427	10.856029112646988	0.7657934931673537	0.9667306461932177
ID237137	237137	0	1.0	16.361784956571444	41.23034213881364	0.0	132.0	132	1.4999273319186424	1		28297.107382550355	28228.0	18246.0	40914.0	2.1081345E7	3633.5056418294134	-0.9810303395757806	-805.5065601030416	-0.011152271814090177	0.002113885690711569	1.6226306940222046	1.4038887374739875	1.8240044440801033	1.1558114619124296	7.067898606635055	10.092463450230513	0.871978554701842	0.9643320363164725
ID256087	256087	0	1.0	16.205152847200264	41.076384342202196	0.0	247.0	247	1.5104814825259882	1		28217.947159841486	28232.0	19899.0	37469.0	2.1360986E7	3104.420930224998	-0.9809994822794711	-938.5948182870277	-0.002570834097385596	-0.007400028544352553	1.5759669573791628	1.4910037145207835	2.4965610054174956	1.0569839243396433	7.167714256089892	10.485982920593287	0.8191666362880616	0.9580686149936468
ID230491	230491	0	1.0	16.09993600918162	41.169594423222875	0.0	92.0	92	1.5144827649866008	1		28274.808201058204	28268.0	18710.0	39152.0	2.1375755E7	3447.8110458952874	-0.9810778996000779	-850.3943316440213	-0.007569386663914317	0.015083650326531656	1.581064593760602	1.4722027113529705	1.486446538225019	1.0739449000929948	7.205739265406013	10.994993104800766	0.7490287451864038	0.9588867805186588
ID229983	229983	0	1.0	16.360789171096872	40.85056776716738	0.0	89.0	89	1.4688400222902016	1		28237.318373071557	28269.0	19239.0	37880.0	2.0133208E7	2937.566394834	-0.9810977867084241	-997.8502981022193	0.007786581261195433	0.007516368543576575	1.5961370751088597	1.3886591016819747	-0.7585505396992517	1.1494088600835028	6.777957910599593	10.63695685728309	0.7527901643074606	0.9487691284098478
ID224350	224350	0	1.0	15.344005502829036	41.20364635179432	0.0	55.0	55	1.5154814349038883	1		28373.94993412383	28302.0	19866.0	39672.0	2.1535828E7	2931.3103858112718	-0.9810061797578924	-999.878906743867	-0.006467962156622849	0.008995891937410053	1.64579711218847	1.3883111182012053	-0.5826101407261581	1.18546706902476	7.2152455177350445	11.713509275302178	0.6608257022579909	0.9387755102040816
ID236636	236636	0	0.9921910166740417	16.430215770618457	41.21319558345117	0.0	129.0	129	1.4662626558155456	1		28288.56882022473	28319.0	20796.0	37824.0	2.0141461E7	2823.718988059391	-0.9810435073682784	-1036.9308107924498	0.010351401307303693	0.021146750327199326	1.677320067640052	1.3143530992121335	-0.8364535806562218	1.2761563606046904	6.7541922797770075	10.487601836272466	0.7716687306327262	0.9633898305084742
ID264289	264289	0	1.0	16.35557319561073	40.056879079153205	0.0	298.0	298	1.511482796180887	1		28234.58730158732	28231.0	19075.0	41331.0	2.1345348E7	3208.736427512006	-0.9810688258511345	-912.0094122924703	-0.010984896020883646	0.00422025196306334	1.6867352939434956	1.3804969462679875	-0.892208589012599	1.2218319631226913	7.1772205084189125	10.5220136275938	0.8146450698952183	0.955091714104997
ID253029	253029	0	1.0	16.107388496729907	40.3351236954507	0.0	228.0	228	1.4662626558155454	1		28327.2070422535	28317.0	20750.0	37707.0	2.0112317E7	2845.5539939581945	-0.9810430741836366	-1030.355484978026	2.2558798311075764E-4	-0.0034173345648635172	1.6281176911415634	1.3493790785827893	-0.8879179926277984	1.2065680556212006	6.754192279777005	10.578551954755804	0.7584567790020645	0.944813829787234
ID220772	220772	0	1.0	16.19746788572012	39.92701171075305	0.0	33.0	33	1.5079752895229035	1		28380.217795484714	28376.0	18508.0	41861.0	2.1370304E7	3636.95266560671	-0.9810179648892122	-806.5703609617678	-0.002207589423051791	0.020191259117528424	1.5931786622487774	1.4478084848701964	-0.9464845711813138	1.1004070489278934	7.143948625267307	10.236641177940845	0.8567087962488856	0.9703034215622983
ID246379	246379	0	0.9950946569442749	16.207059878142154	41.37520331864849	0.0	188.0	188	1.4254524706424294	1		28321.988059701493	28428.0	20756.0	35983.0	1.8975732E7	2650.672463371972	-0.9810875286693623	-1108.5547240433775	0.021601128487185456	0.015144558574638364	1.5825033285862573	1.2871452846894658	-0.8043543886779584	1.229467525857463	6.383448438944771	10.62386421401139	0.7107227157150297	0.9404761904761902
ID247401	247401	0	1.0	16.345202473985278	40.44198440158214	0.0	194.0	194	1.4984135276655919	1		28306.59353970392	28306.0	19787.0	39337.0	2.1031799E7	3025.658016523037	-0.9810459280310739	-968.4664483564192	-9.469423997205803E-4	-0.0013213639858409554	1.606984858040766	1.4151015753640104	-1.0666721137517587	1.135596826416787	7.053639228141505	10.627512514844792	0.784801558794412	0.9568020631850422
ID228972	228972	0	1.0	16.419647481790193	40.93783166993683	0.0	83.0	83	1.4734679211022808	1		28272.99720279716	28279.0	20401.0	38243.0	2.0215193E7	3005.3153071234065	-0.9811127671689519	-977.3776318983422	0.005515260900245429	4.269129526566772E-4	1.6335210786857166	1.3412871175416161	-0.9531724202616016	1.2178757682245713	6.820736046080232	10.334980694821413	0.802456996175597	0.9560293137908061
ID241772	241772	0	1.0	16.43815248127564	40.61062204226971	0.0	160.0	160	1.5049623488715655	1		28307.014725568944	28199.0	18751.0	40618.0	2.114534E7	3554.5984314921216	-0.9810336956842891	-823.8245530553752	-0.008650466798449568	0.013413707195808602	1.563223073019834	1.4852206497746079	-0.8103740965346221	1.0525190807554847	7.115429868280215	10.224995519280089	0.8552335977995835	0.9708171206225679
ID228471	228471	0	1.0	16.132956445933658	40.875476154677486	0.0	80.0	80	1.5059673321881546	1		28323.372	28261.0	20081.0	37650.0	2.1242529E7	2978.5066632245716	-0.981002846576436	-982.1054328733165	-0.010094466846451083	0.005503683884533823	1.633952457545343	1.416204766009683	-1.427745567208038	1.1537543840847173	7.124936120609244	10.244621310433331	0.8530981891404887	0.960897435897436
ID245879	245879	0	1.0	16.136251976690943	41.3445974560178	0.0	185.0	185	1.4923429549905447	1		28422.72690217393	28336.0	16924.0	42253.0	2.0919127E7	3807.768675108722	-0.9809709198542802	-769.5972710516999	0.005249431288656307	0.0043985227988913985	1.5603321085201467	1.4470421361797756	-1.3397771982750748	1.0782907211254118	6.9966017141673085	10.097008032754673	0.8624056887610912	0.957709824333115
ID229494	229494	0	0.9916048049926758	16.253341032130415	41.09201386578388	0.0	86.0	86	1.4486149578794754	1		28282.871572871565	28207.0	21871.0	39179.0	1.960003E7	2875.919588435562	-0.9810553812362579	-1018.5548298373499	0.0031852329416042855	0.00478908209083052	1.6310447775933556	1.2920107074839942	2.358083146384314	1.2624080962684758	6.592585990183473	12.092056879698873	0.5665853024267234	0.9149076517150397
ID236148	236148	0	1.0	15.904924687455274	41.44660803752143	0.0	126.0	126	1.5249361801264951	1		28347.037613488963	28253.0	19168.0	39718.0	2.1855566E7	3116.318180558508	-0.9809875146301755	-938.6862783142983	-0.006970065284031924	-6.467719055941788E-4	1.6920685552502426	1.375728792831965	-0.9508578130314429	1.2299434045914572	7.30555491486084	10.641740468128003	0.8106581391630189	0.9642409033877037
ID245371	245371	0	1.0	15.980643849520849	41.57494878662508	0.0	182.0	182	1.4775694402988404	1		28345.673103448255	28412.0	20176.0	38244.0	2.0550613E7	2899.4885230807936	-0.9810567454505595	-1012.5929725070362	-0.0024525857143120203	0.009696098794501704	1.6223824953041521	1.3660430745527707	-0.9307129087821936	1.1876510525374937	6.85876105539635	10.114999977677277	0.842410487577406	0.9524752475247524
ID258171	258171	0	1.0	16.13696442036292	40.568983854291005	0.0	260.0	260	1.5318654941400722	1		28199.26512226513	28097.0	20132.0	40088.0	2.1910829E7	3227.7855434757666	-0.981059471010849	-905.0370212183643	6.403745565517392E-4	0.005424087865778586	1.6141652871792151	1.471241750089711	1.5685302279451798	1.0971448350217012	7.372098681164067	10.392038013783626	0.8578266821421706	0.957998764669549
ID263805	263805	0	1.0	16.672984715707965	41.24820519434782	0.0	295.0	295	1.462646712812136	1		28153.6544428773	28221.0	18127.0	37432.0	1.9960941E7	3229.821269463917	-0.9810515839381825	-902.6205405188717	0.006273837546485516	0.006841141808781119	1.610058589190729	1.343477831338997	-0.9443383351716087	1.1984258702549937	6.720920396625397	10.817140748702654	0.7217946427799925	0.9509078681909885
ID255614	255614	0	0.9789953231811523	16.051712757219594	40.52480389190264	0.0	244.0	244	1.5024469495721964	1		28274.321715817674	28232.0	21693.0	38259.0	2.1092644E7	2686.53906967125	-0.981061284815909	-1090.3719106363676	-8.742093157123283E-4	-0.0026147559747282936	1.6177072672213557	1.4007284204375665	-0.8404136159442108	1.1549042938073666	7.091664237457634	10.45416390085786	0.8154163586332824	0.9644473173884934
ID261758	261758	0	1.0	15.68577697030409	39.85097836905795	0.0	282.0	282	1.5249361801264958	1		28286.213541666697	28258.0	18340.0	38895.0	2.1723812E7	3275.530411973645	-0.981017003881117	-892.5549264040021	-0.006462798940115722	-0.007752158700065513	1.6020943699717	1.4827794130732639	-0.5930534186605031	1.0804670983738165	7.305554914860845	10.075243028969473	0.9043822129076405	0.9734008866371118
ID241283	241283	0	1.0	15.870975270900848	40.2009865349586	0.0	157.0	157	1.510982222298577	1		28360.692715231795	28303.0	19634.0	37956.0	2.1412323E7	3121.755301548356	-0.9810653410859006	-941.4308358276284	0.008371529966957274	0.005946856820399698	1.5934088441963397	1.4518265356457858	-0.3405018539523366	1.0975201272840607	7.172467382254391	10.228172601970709	0.8615536953391097	0.9617590822179731
ID223872	223872	0	0.9947396516799927	16.277517527024028	40.85833970102627	0.0	52.0	52	1.5209623983094502	1		28316.862745098057	28251.0	21257.0	39635.0	2.16624E7	2949.8220330975814	-0.9811551015360743	-999.5929414576088	8.315190771993067E-4	0.007935960778939783	1.6839289698856197	1.3859521859180446	2.0995724424582853	1.2149978815973348	7.267529905544721	10.266803461742288	0.8664154635069586	0.9658875552747944
ID220292	220292	0	1.0	16.47458991143404	41.01700570857741	0.0	30.0	30	1.4872652167066474	1		28276.37997256516	28233.0	20052.0	39055.0	2.0613481E7	3013.9005890444205	-0.9810469881376783	-971.262129906144	-0.008244736364890495	0.014728043496879473	1.6702560411622756	1.3305682732049653	2.140039633770545	1.2552952560180153	6.949070452522157	11.08429917418546	0.7107552893276666	0.945054945054945
ID255115	255115	0	1.0	16.33649950952691	40.98586299419034	0.0	241.0	241	1.5089782662147833	1		28294.468085106368	28184.0	17022.0	39505.0	2.127744E7	3608.724975073298	-0.9810985819131383	-813.9467694607647	-0.006063684394679717	0.003434663479670493	1.5372399753941182	1.4830841750498547	-1.4808560358316822	1.0365156619262308	7.1534548775963405	10.130127187744185	0.8759834675949357	0.9666024405908801
ID244874	244874	0	1.0	16.130110596628104	41.60074475126335	0.0	179.0	179	1.4811489527539548	1		28352.93947730399	28456.0	18723.0	38605.0	2.0612587E7	3377.676526155254	-0.9810317820914963	-868.2935559478724	5.743458506234423E-5	0.00281874733274378	1.584734918983281	1.3821877143187093	-0.7439862666090999	1.1465410251923767	6.892032938547958	10.544338721291865	0.7789660163859554	0.9495743287491804
ID252042	252042	0	1.0	16.250034126423433	40.32017550612977	0.0	222.0	222	1.5149821822351253	1		28232.3258575198	28188.0	20510.0	38387.0	2.1400103E7	2834.5581536990385	-0.9810419062503992	-1030.823177455179	-0.0016206855553955878	0.01859206093401841	1.6578382867396748	1.4191756352453058	-0.9722084356985339	1.1681699189072647	7.210492391570524	10.052807598111691	0.8966027069189472	0.9736842105263159
ID252554	252554	0	1.0	15.819327959301026	40.116748886170456	0.0	225.0	225	1.5029503662221315	1		28291.43297587135	28220.0	20087.0	40027.0	2.1105409E7	3009.6118675816524	-0.9811055980722603	-976.2410252786264	0.0032122293561274514	0.015865365023646636	1.6560804973049803	1.370929133252823	2.376895333889388	1.2079986172411221	7.096417363622139	11.032994527979179	0.7325920615969377	0.9546035805626596
ID235657	235657	0	1.0	15.755676930070402	40.13811158358528	0.0	123.0	123	1.5064695724329613	1		28368.82845744681	28370.0	20431.0	38423.0	2.1333359E7	2764.8864188755206	-0.9810191855382864	-1060.6125420928108	1.9366733470391702E-4	0.010293681108945416	1.6353651709984915	1.4004495091861229	-0.815344266472271	1.167743042695549	7.129689246773752	10.718674673331888	0.7798270325594244	0.941028858218318
ID223368	223368	0	0.9950061440467834	16.047637168224647	40.91656689018312	0.0	49.0	49	1.5099805766980785	1		28302.666666666668	28203.0	21614.0	38672.0	2.1227E7	2598.809099928793	-0.9810991743089694	-1130.6159466944428	-0.01060435509282361	0.004571149000160691	1.638939229698598	1.4207554311302037	-1.0891590753448097	1.1535688646953335	7.162961129925371	10.29281516896781	0.8496383566827771	0.9623243933588761
ID257683	257683	0	1.0	16.02162969624794	39.91929829634294	0.0	257.0	257	1.5109822222985778	1		28308.558940397328	28310.0	18745.0	40308.0	2.1372962E7	3164.808546412745	-0.9810394865295756	-925.6284798412955	-0.007527467995401959	0.003355239628869482	1.6620816001045964	1.383057866879353	-0.9427401448817317	1.201744077313855	7.1724673822544	10.871043069399505	0.7626688579785447	0.9550632911392403
ID234642	234642	0	1.0	16.401308525117777	41.063322849406006	0.0	117.0	117	1.5084768612279502	1		28317.162234042546	28321.0	18760.0	39514.0	2.1294506E7	3493.7943384098116	-0.9810455485619195	-838.996867669897	-0.009765190250210411	0.003424916544798156	1.5819419985244307	1.4446150197574676	-1.3711564541323373	1.0950612979159102	7.1487017514318225	10.86523772126844	0.7609543026011557	0.939412866958151
ID240786	240786	0	0.9899711608886719	16.086881087902615	40.88008076538589	0.0	154.0	154	1.5154814349038879	1		28342.186015831154	28240.0	21576.0	39636.0	2.1483377E7	2869.623435031064	-0.9810034516776174	-1020.0800830701407	-0.006648266107769178	-0.0032983941181857473	1.6628624247220687	1.3887333038223706	-1.153258661425769	1.1973950794909152	7.215245517735043	10.283907216239179	0.857323401415096	0.9613679544015197
ID235153	235153	0	1.0	15.984408391793593	40.48930525386579	0.0	120.0	120	1.5219568164596933	1		28374.159740259725	28308.0	20256.0	39052.0	2.1848103E7	3124.699225130602	-0.9809982947029897	-937.6061764131998	-0.0036481167362312516	0.00911471001583993	1.6325118690975502	1.4333604503604795	2.739123150582783	1.1389402216916098	7.277036157873755	10.460208472297277	0.8357641084616896	0.964105793450882
ID251541	251541	0	1.0	16.685130998536366	40.558507375569505	0.0	219.0	219	1.4831905098260028	1		28179.163461538443	28150.0	18863.0	40512.0	2.0514431E7	3293.335281839383	-0.9810418790217502	-885.552680388146	-0.01770861821798569	-0.006811290038518595	1.664498761089058	1.3427221058139007	-0.8779099728157357	1.2396450120854383	6.911045443206034	10.356398713113174	0.8097222785268383	0.9572086899275841
ID227995	227995	0	1.0	16.26269455974749	41.15438173060056	0.0	77.0	77	1.496392739790416	1		28349.52845528455	28353.0	20893.0	38786.0	2.0921952E7	2988.9292533077382	-0.9809629024767538	-977.4893823024884	0.0044003998195990815	0.0032016454638297224	1.6716720349154288	1.3734124644760795	-1.0606667260053446	1.21716678576463	7.034626723483445	10.053590498409424	0.874598117656577	0.966057441253264
ID250523	250523	0	1.0	16.06724541086045	41.40049769451165	0.0	213.0	213	1.5189716089767629	1		28226.720472440913	28225.0	19956.0	39168.0	2.1508761E7	3081.036436164498	-0.981092569993282	-950.760366143772	0.004956443982853748	0.014651398617311318	1.648976498184147	1.4074236506246784	-0.6164407906425149	1.1716276740498546	7.24851740088665	10.615316327985393	0.8083383233236092	0.9627525252525249
ID251034	251034	0	1.0	15.829230662485015	39.916217140937604	0.0	216.0	216	1.4847198353841873	1		28320.6625514403	28288.0	19566.0	39494.0	2.0645763E7	3199.517149566111	-0.9810205541332487	-915.0472937385542	-0.013937655214492925	-0.01988379181030781	1.6239271620002147	1.3729351552205475	-1.0119506810231564	1.1828141743077065	6.925304821699574	11.351785644072931	0.6753367670375459	0.9387886597938145
ID227480	227480	0	1.0	15.90053253564832	41.561273888248124	0.0	74.0	74	1.487773770394516	1		28387.37926330153	28423.0	18036.0	39079.0	2.0807949E7	3440.5506085280335	-0.9810068009223569	-852.3171812379481	0.018396597525926255	0.012027154842119766	1.5619982462850188	1.4376471902851617	-1.090497142429414	1.086496225805715	6.95382357868667	11.020055456952282	0.7195582753272891	0.9463130659767133
ID261278	261278	0	1.0	16.060533882309116	41.09527881389657	0.0	279.0	279	1.5549023581607582	1		28187.305381727136	28175.0	20602.0	37772.0	2.2521657E7	2779.6883981546666	-0.9810803526310706	-1051.6687829539492	-0.008243680454148286	0.003143729147006737	1.6743691990005571	1.466834413783387	1.8328467936566843	1.1414848078740383	7.595495610896313	10.33510784963743	0.8935851753797215	0.9839901477832513
ID222877	222877	0	1.0	16.263227239770153	40.39818069135152	0.0	46.0	46	1.5139831829954435	1		28346.960578186594	28301.0	19667.0	39252.0	2.1572037E7	3135.232127479673	-0.981099999171355	-938.6814742022397	-0.004896584432190392	-0.007832119808460682	1.6427043656746847	1.4312755418845622	-1.107799313193016	1.1477205594610622	7.200986139241496	10.074632241395296	0.891545341890498	0.9699103713188225
ID240291	240291	0	1.0	16.086636585997862	40.717622509276765	0.0	151.0	151	1.5169782070562785	1		28362.29133858265	28349.0	19971.0	38075.0	2.1612066E7	3113.182728465909	-0.9811026810900082	-945.977849581441	-0.00851656238049263	-5.636795232585687E-4	1.5950116055456187	1.4592020564284027	-0.5417515987352571	1.0930711058957994	7.229504896228595	10.743796431237644	0.7870510060228264	0.956603773584906
ID263335	263335	0	1.0	16.216166816139875	41.48364987132653	0.0	292.0	292	1.5049623488715649	1		28295.974632843823	28239.0	19452.0	38127.0	2.1193685E7	3099.7886935310303	-0.9810200359175656	-943.637202338674	0.0010216478262490873	0.009387722171726499	1.6828703917223602	1.3430252743770954	-1.0957753378970254	1.2530444689530413	7.115429868280208	10.195159008540076	0.860246668199077	0.9695595854922271
ID244389	244389	0	1.0	16.388077024627602	40.89890025960261	0.0	176.0	176	1.4877737703945166	1		28320.25581395349	28329.0	19484.0	38289.0	2.0702107E7	2883.7500397925987	-0.9810579847113393	-1017.2742421500444	-0.0038616661561820874	0.007909339064906259	1.6863759793280846	1.3283343061933186	2.2781703318945574	1.2695418400815273	6.953823578686676	10.909512453223996	0.7342143147098781	0.9469255663430424
ID254634	254634	0	1.0	15.503615768507382	41.47226404896198	0.0	238.0	238	1.5367958753918647	1		28268.930680359426	28183.0	20556.0	39442.0	2.2021497E7	3170.5779407671253	-0.9810261803650762	-921.991192540589	-0.005214654223815752	0.00427747651132965	1.631808463818789	1.4633974321584673	2.6827258094549435	1.1150822243906227	7.419629942809218	10.784010431523587	0.801736231992806	0.9623921085080143
ID215726	215726	0	1.0	16.19361021331606	41.38904725549707	0.0	3.0	3	1.479104577793728	1		28367.131215469602	28361.0	19132.0	39077.0	2.0537803E7	2953.032484669124	-0.981012304086609	-992.6116665743857	-0.005956833624515406	0.020680968834462913	1.6854959397456797	1.3208523595652373	-0.713790654155283	1.2760668726824744	6.8730204338899	10.107236617135914	0.845459158898157	0.9544554455445535
ID216749	216749	0	1.0	15.507867773792826	41.56200860775598	0.0	9.0	9	1.5029503662221317	1		28301.100536193007	28288.0	18170.0	38919.0	2.1112621E7	3350.532754884924	-0.9809947899158509	-871.993962531483	6.411346636192028E-4	0.0036931202481838795	1.5257167028213738	1.4963256144423216	-0.8891071200358605	1.0196421742001698	7.096417363622142	10.443874865991404	0.8175714072664552	0.9539936102236422
ID219821	219821	0	0.97808837890625	15.898699395038417	41.484034736449665	0.0	27.0	27	1.4196027995632154	1		28322.735338345865	28323.0	21806.0	35554.0	1.8834619E7	2498.757864136431	-0.981050495279595	-1173.6389490206282	-0.0031455381266563805	-0.0033108661214852836	1.5630325294672618	1.3030764013867677	-0.7521047305395551	1.1994941569073325	6.331164051135093	10.379422332241338	0.7384941578864096	0.9446808510638293
ID215219	215219	0	1.0	16.192020292899688	41.238623292662375	0.0	0.0	0	1.4867564890650475	1		28340.143442622953	28324.0	19908.0	38353.0	2.0744985E7	2853.6429641443533	-0.9810438961315998	-1027.949465331059	-0.005631220358584962	0.02214188602658821	1.691674179646745	1.3321057697498777	2.229557867633927	1.2699248198319728	6.944317326357643	10.18272170082742	0.841611523379235	0.956777996070727
ID218801	218801	0	0.9939978718757629	15.751260126250669	40.97639928190395	0.0	21.0	21	1.518971608976764	1		28381.62958115185	28287.0	21113.0	40147.0	2.1683565E7	2902.857035763311	-0.9810409923751915	-1011.8432271360118	-0.009917519935719408	0.032995126423093844	1.6693295797520633	1.3913726561443787	-0.4980731700823363	1.1997717307295148	7.24851740088666	10.773841673802602	0.784725691861959	0.9633607075173723
ID218298	218298	0	1.0	15.720495566992183	40.46330984296668	0.0	18.0	18	1.5034536143079662	1		28430.214666666678	28365.0	20653.0	39030.0	2.1322661E7	3053.202195309946	-0.9809943481085169	-961.2543173771986	-0.003478098181259448	1.9096612423814068E-4	1.647152614296509	1.389677658296655	-1.0715012448872976	1.1852767470662544	7.101170489786666	10.074699334151179	0.8791755777383751	0.9764705882352944
ID239801	239801	0	1.0	16.489789661571503	40.81092188807875	0.0	148.0	148	1.5069716452922388	1		28360.372000000025	28281.0	16801.0	39153.0	2.1270279E7	3625.892846393475	-0.9810795472202517	-811.1471564939584	-0.008940419742210139	0.00520413553900197	1.5781010317205002	1.4597022620744717	-1.1206136839672252	1.0811115887960363	7.134442372938278	10.027148047031147	0.8916923567243513	0.9702650290885589
ID234175	234175	0	1.0	16.510921017930386	40.964352157188216	0.0	114.0	114	1.5079752895229035	1		28309.348868175763	28237.0	17602.0	40971.0	2.1260321E7	3780.0329015493244	-0.9810896188290623	-777.0924573598285	0.0065747458222263615	0.01165913218589	1.564379273017771	1.4884854589434415	-1.0843338541701382	1.0509872727464873	7.143948625267307	9.999436332528234	0.8978362741184309	0.9734455958549221
ID216252	216252	0	1.0	16.498066180305152	41.180768318980434	0.0	6.0	6	1.490821449458177	1		28326.89782016349	28321.0	19450.0	39132.0	2.0791943E7	3192.326164011197	-0.9809959067359253	-916.0977077621797	-8.361648021588551E-5	-2.2619567260954464E-4	1.6528167573091523	1.3633088567690261	-1.0546354680510022	1.2123567958226615	6.982342335673767	10.613003989865929	0.7789944202735313	0.9514248704663212
ID227010	227010	0	1.0	16.019549405194404	41.06729809938499	0.0	71.0	71	1.4994229003146953	1		28388.15746971735	28452.0	20044.0	38428.0	2.1092401E7	2954.129083095449	-0.9810062738050092	-992.6573091250671	-0.006531445054303092	0.022191064080990027	1.6261371054376912	1.4161893948977289	2.4369299520640952	1.1482483284342937	7.063145480470539	10.135939153772066	0.8639329258524968	0.9808580858085806
ID222401	222401	0	1.0	15.996263427432085	40.89405645119922	0.0	43.0	43	1.5194695508386808	1		28294.88219895288	28218.0	19706.0	39617.0	2.161729E7	3319.4157654793107	-0.980976828697516	-879.127901863163	-0.002665159064351685	0.007965417477145957	1.569463859143044	1.4858681766181765	1.299639441717812	1.0562604972906349	7.253270527051174	10.581803455526131	0.8139999125768078	0.9555416405760803
ID217280	217280	0	1.0	16.329326391389262	40.67174379071534	0.0	12.0	12	1.5159805231554897	1		28336.152431011815	28257.0	18961.0	39693.0	2.1563812E7	3404.3280000607133	-0.9810726335984354	-862.880095559359	-9.542250932105551E-4	0.00637816782402715	1.5789487118085253	1.4707589265451027	-1.2963856334136028	1.0735605158063304	7.219998643899562	10.207664668467492	0.8707514188102841	0.96875
ID219328	219328	0	0.9946886301040649	16.34670401139986	41.36222790913493	0.0	24.0	24	1.425983069012059	1		28310.79433681071	28364.0	21103.0	35654.0	1.8996543E7	2617.357299312875	-0.9810818075399682	-1121.8753890084372	0.0034213035580572975	0.010223907223068564	1.5859150487847757	1.2751943827372587	-0.7472123497473004	1.2436653346766962	6.388201565109286	10.337143201527017	0.7512550590055332	0.9552238805970145
ID243904	243904	0	0.982257068157196	15.905959635818567	41.02294107182194	0.0	173.0	173	1.5303832823811412	1		28327.76873385013	28235.0	21642.0	40132.0	2.1925693E7	2867.626786437096	-0.9809851501819968	-1019.2700636248026	-0.007558133671630553	0.005948572298750482	1.6682524279846134	1.4142187354838072	2.4994911673476863	1.1796282895473738	7.357839302670523	10.163465426141377	0.8951102581011323	0.972972972972973
ID257216	257216	0	0.994774341583252	16.410442454871195	40.979496559470874	0.0	254.0	254	1.509980576698079	1		28172.34175531914	28145.0	20673.0	38470.0	2.1185601E7	2891.2802123862807	-0.9810682467509814	-1009.8831919126334	0.00897780835998842	0.0037297022853252605	1.6850079242777447	1.3831288680930856	-0.8247980862298935	1.2182580836454224	7.162961129925375	10.302008041464921	0.8481227041623582	0.9629392971246011
ID259783	259783	0	1.0	16.079349314853093	41.66492767032537	0.0	270.0	270	1.4908214494581769	1		28113.74624829472	28118.0	18056.0	38650.0	2.0607376E7	3522.288075666315	-0.981033270777957	-825.686408909795	0.0016936191142988162	0.004322161974444218	1.5466650235792407	1.4582353827652108	1.915770190369669	1.060641541042807	6.9823423356737635	10.327337694125857	0.8226862625772537	0.9392583120204602
ID254149	254149	0	1.0	16.113055812496075	41.02810440785564	0.0	235.0	235	1.5249361801264958	1		28313.720626631868	28251.0	20053.0	39182.0	2.168831E7	3358.4422120654585	-0.9810498058191494	-872.9039323497321	0.004413177381751757	-0.012738705148725379	1.6010216543685798	1.478598250352448	1.555342520442534	1.0827969355346865	7.305554914860846	10.034697078913178	0.9117054271012899	0.9703282828282824
ID233675	233675	0	1.0	16.11028625169067	41.34603588229216	0.0	111.0	111	1.5149821822351255	1		28340.212121212087	28317.0	19601.0	39398.0	2.1510221E7	3341.620733286458	-0.9809867216895021	-875.1491170708654	-0.00861478551495537	0.010947784781822746	1.6002022405796625	1.4335019771204651	-1.189655039451506	1.1162888270262836	7.210492391570527	10.75691923477378	0.7830670881682907	0.9631746031746026
ID260297	260297	0	1.0	16.18266509822194	41.25232862198534	0.0	273.0	273	1.507473550933229	1		28071.385333333303	28067.0	19929.0	37453.0	2.1053539E7	2873.1170314056294	-0.9810630380379234	-1012.3417123523061	-0.003975978706463349	0.011192685436659354	1.6722614070428883	1.3525770624145559	-1.164124744164495	1.2363520375376227	7.1391954991027875	10.295529371368403	0.8463729502159654	0.9709114414996767
ID249551	249551	0	1.0	16.373204914304768	40.61177090291958	0.0	207.0	207	1.4780813299522715	1		28300.472375690657	28263.0	19451.0	40376.0	2.0489542E7	3173.9601153601448	-0.9809881199592373	-920.1548039950453	0.018425975679552425	-0.0017072104323388893	1.6379699775010068	1.3656153500853363	-0.7304634766540826	1.199437292059328	6.863514181560875	10.585020383002629	0.7697913063655212	0.95
ID262858	262858	0	1.0	16.422783947918642	40.86155440673772	0.0	289.0	289	1.5079752895229035	1		28220.135818908147	28168.0	19404.0	37398.0	2.1193322E7	3029.586141185288	-0.9810621881737084	-965.1004775085315	-3.110025664767528E-4	0.004746409291579703	1.6691722853122273	1.381428155390876	-1.1366368562414824	1.2082946759109119	7.143948625267308	10.304935244729576	0.8453910634488071	0.9536802030456856
ID226512	226512	0	1.0	15.537244741854234	41.093060046920854	0.0	68.0	68	1.5244400238810134	1		28384.89700130382	28351.0	20234.0	39172.0	2.1771216E7	3128.527185593283	-0.9810477156845449	-939.3035271511139	0.0019754828020070343	0.014116425296381423	1.5698619664866722	1.5054855177063409	2.466444722173879	1.04276125410918	7.30080178869633	12.293682252993289	0.6070388044294862	0.9440688383527964
ID243415	243415	0	1.0	16.300148229418472	41.11908881104738	0.0	170.0	170	1.51298352413241	1		28275.964332892996	28266.0	19340.0	38695.0	2.1404905E7	3303.76631435053	-0.9810141296465866	-884.4694805817667	0.008668692565549743	0.01297044318606751	1.613586465083372	1.4507206589094166	-1.3004812849153355	1.1122654490192414	7.191479886912465	10.094334936381086	0.8868960334780551	0.9686299615877079
ID259285	259285	0	1.0	16.061883563886937	41.575780158996466	0.0	267.0	267	1.5144827649865995	1		28136.39130434783	28084.0	19736.0	38316.0	2.1355521E7	3235.3478060070406	-0.9810096275739979	-898.4981837994645	0.012689301828763672	-4.0080241826007844E-4	1.589213631122826	1.480536092639535	-0.53588207152473	1.0734041804340873	7.2057392654060015	10.105710596555651	0.8866550533591528	0.9686900958466448
ID238815	238815	0	1.0	15.888290587221762	40.06346510097929	0.0	142.0	142	1.506971645292238	1		28378.734042553184	28316.0	18875.0	40521.0	2.1340808E7	3479.4426476415806	-0.9811043001225213	-846.9651252220538	-0.014849337541954827	-0.019754485260266654	1.5649964427706913	1.4693197170425734	-0.9259532812548591	1.0651163423578733	7.1344423729382695	10.867762748827088	0.7590835860798651	0.9665164198325821
ID232162	232162	0	1.0	16.409086126970028	40.60753267757927	0.0	102.0	102	1.5009356865413872	1		28293.143817204305	28223.0	19131.0	40683.0	2.1050099E7	3423.8637308443026	-0.981036823987275	-855.00561032437	-0.0011632992285564654	0.016092501503509746	1.6565387316346807	1.397901405003407	-1.1776353092264153	1.1850182893482701	7.077404858964087	10.162190722137053	0.861210311466885	0.9581724581724586
ID238305	238305	0	1.0	16.518722063490173	40.58616509164537	0.0	139.0	139	1.50747355093323	1		28277.396276595762	28243.0	18626.0	39798.0	2.1264602E7	3417.7912557365235	-0.9810642254803394	-857.3107022865953	-0.008663221623150722	0.004763300541869976	1.5952884536733252	1.4375518434260957	1.9323531767434705	1.1097258585619412	7.139195499102795	10.030229887262092	0.8917381872130534	0.9646756583172773
ID221920	221920	0	0.977787971496582	16.212836807501155	41.13007200271969	0.0	40.0	40	1.4842102352883861	1		28257.746227709187	28298.0	21875.0	37102.0	2.0599897E7	2676.5105989581534	-0.9810102697618789	-1090.820540414203	-0.001790370319852513	0.010185236378309323	1.6554477582087592	1.3448711738295729	-0.8523527058264986	1.230934077867702	6.920551695535067	10.424788717851241	0.8002322643582772	0.9597890573500332
ID233189	233189	0	1.0	16.22636157677054	40.150883343141174	0.0	108.0	108	1.4862475872910885	1		28376.163237311386	28392.0	19904.0	39387.0	2.0686223E7	3045.5963642120396	-0.9810618488336937	-965.3173959381528	-0.0029546488851709815	-0.012641169590498555	1.6217060401251275	1.3785233152394458	-0.9522965091986435	1.176408133397034	6.939564200193124	10.510423939433002	0.7894081294579129	0.9586342744583055
ID256741	256741	0	1.0	16.149911719508626	41.31686984333294	0.0	251.0	251	1.4903139357585484	1		28236.326057298786	28238.0	20647.0	37579.0	2.0697227E7	3064.5678848961784	-0.9810590594163076	-954.4705846564673	0.009606874045835415	0.011768568357582594	1.5851741147462672	1.3930889583602124	-0.8574658674391602	1.1378843434464916	6.977589209509249	11.276616712953379	0.6895370766570708	0.94344473007712
ID249060	249060	0	1.0	15.966883161616783	41.38942350992037	0.0	204.0	204	1.4605764404187722	1		28343.34135977336	28360.0	20240.0	37791.0	2.0010399E7	2737.0143159248773	-0.981035672058357	-1071.3991970754612	0.005647652611963488	-0.013523423178287728	1.6509077191648902	1.3139042728197956	-0.9119170949940096	1.256490106103274	6.701907891967336	10.2571130228309	0.8004939183494808	0.9488559892328405
ID231657	231657	0	1.0	16.277945000100793	40.827141013429845	0.0	99.0	99	1.4999273319186426	1		28299.580645161303	28271.0	19811.0	39100.0	2.1054888E7	3272.053310739202	-0.9810016885182197	-893.1910772160821	-0.010640424983357991	-0.0032977236083875285	1.636568166244679	1.402569406277969	-1.3695084908243291	1.1668357793342135	7.067898606635056	10.127906835924408	0.8658861223765063	0.9630829015544041
ID253673	253673	0	1.0	16.483812474459157	41.21155376818796	0.0	232.0	232	1.4585032293802418	1		28247.96879432624	28269.0	18693.0	37677.0	1.9914818E7	3075.603885019582	-0.9809806153087002	-947.4379629836606	-0.01889712923584342	0.02063392027167267	1.6687226386376437	1.3168843808788042	2.2145699664595426	1.2671747519125751	6.682895387309271	10.135730018502159	0.8174561378127461	0.9545145960624579
ID232680	232680	0	1.0	16.344300085566157	40.63332121833513	0.0	105.0	105	1.4999273319186421	1		28301.06199460917	28241.0	18982.0	39751.0	2.0999388E7	3478.6665638256186	-0.9810912544015006	-844.2413333491179	0.004733737480875727	0.006524501798936002	1.5333946665433063	1.491196472034418	-0.616748258164025	1.0282982124088034	7.067898606635054	10.141568593800251	0.8635548146235935	0.9562700964630226
ID226030	226030	0	0.9805203676223755	16.089456597292877	41.17832621872205	0.0	65.0	65	1.4579844659886294	1		28352.842329545412	28384.0	21796.0	37308.0	1.9960401E7	2670.601713621904	-0.9809670224273777	-1094.37243876234	-0.0015599189198376158	0.0075993040916541845	1.5911724501642615	1.3578345301745876	-0.8900533999580469	1.171845622426226	6.678142261144754	10.054931320277955	0.8300558474489017	0.9512525389302637
ID262379	262379	0	1.0	16.584691544867486	40.87701377622475	0.0	286.0	286	1.4538276949750948	1		28170.300429184565	28170.0	18201.0	38456.0	1.969104E7	3070.506559411575	-0.9810662230799314	-950.7635261370037	-0.006031402997799028	0.012092986330662603	1.6794728286488576	1.2908571121188785	-0.7704087473848591	1.301052465746643	6.6401172518286335	10.27183993027296	0.7908409083252181	0.944557133198108
ID221425	221425	0	1.0	15.609495333215733	41.5647041048339	0.0	37.0	37	1.516479447152263	1		28277.02635046114	28256.0	19335.0	39985.0	2.1462263E7	3396.654944884477	-0.9810337831063792	-861.2228658388592	-0.001862325973020232	0.004664432142218405	1.6017423138955595	1.444803806618849	-0.657968880196691	1.1086227116496739	7.224751770064066	10.783745897675658	0.7807167595965506	0.9541745134965468
ID237808	237808	0	1.0	16.03930476424784	40.29727548921577	0.0	136.0	136	1.4610942835268417	1		28401.809322033878	28301.0	19986.0	37348.0	2.0108481E7	3091.812380805553	-0.9809054427262588	-943.8009761376792	0.023404389729067006	0.00460894777398965	1.4925930618128438	1.4308735419102823	-0.6906358674180959	1.0431341541336792	6.70666101813185	12.72254246802167	0.5206770090607602	0.901597444089457
ID225013	225013	0	1.0	16.510593134421086	40.69122066758396	0.0	59.0	59	1.484719835384188	1		28327.89192886456	28296.0	19272.0	40079.0	2.0707689E7	3155.6812590711015	-0.9810123109893455	-927.5844710794518	-0.015126442402208399	0.023966279744572397	1.6800019137591031	1.3318866951782495	-0.9600044021553357	1.2613699947909343	6.925304821699581	10.732570776735633	0.755511771908881	0.9369774919614152
ID225524	225524	0	1.0	16.08353307622343	40.96321683497861	0.0	62.0	62	1.5159805231554897	1		28313.858081471746	28285.0	20531.0	38694.0	2.1546846E7	3021.418845568907	-0.9810792445096065	-971.8152892343537	-2.0764959068003995E-4	0.007592667796934938	1.6139459336574018	1.4482781213820846	1.6885824166351806	1.1143895014565444	7.219998643899561	10.18598595174622	0.8744617834313089	0.96936821952776
ID242932	242932	0	1.0	16.273012164047692	41.024110996582316	0.0	167.0	167	1.5184735038284378	1		28254.799738219877	28168.0	20068.0	39726.0	2.1586667E7	3194.360511967823	-0.9810346948304445	-915.0879404529884	0.014439990774683624	0.010428660827054851	1.62016957199408	1.426183050254055	-0.7895255419456121	1.1360179688753622	7.243764274722139	11.670948514130956	0.6682852362100212	0.9483509645301801
ID237307	237307	0	1.0	16.190346523930025	40.88301432907491	0.0	133.0	133	1.50747355093323	1		28301.887999999988	28245.0	19693.0	38468.0	2.1226416E7	3260.2797083212554	-0.9810666679387846	-899.6260270932091	0.012044354628498453	-0.002586514093222822	1.5660794270951226	1.488939709961646	-0.8083835191342015	1.0518084893682256	7.139195499102795	10.068708324260294	0.8849355018838483	0.9715394566623546
ID231164	231164	0	1.0	15.976574325551379	41.5654738417704	0.0	96.0	96	1.5164794471522642	1		28269.35704874837	28193.0	16720.0	41230.0	2.1456442E7	3700.0526506700676	-0.981075195158315	-792.1527032817139	0.0014781260986870528	0.003881313674431469	1.563098470870138	1.5056548123950768	1.6363540328842434	1.0381519442585145	7.224751770064077	9.976420622680298	0.9121857662326653	0.9712460063897762
ID256252	256252	0	1.0	16.10556366565741	40.37928859704017	0.0	248.0	248	1.4918359588981178	1		28256.32970027248	28248.0	19864.0	38306.0	2.0740146E7	3076.4613613360007	-0.9810245916297441	-949.6925760320196	0.009524180959661057	-8.428708437955666E-4	1.5684139907153094	1.446485313098422	-0.9041066406950435	1.0842930629939904	6.991848588002793	10.38610181871333	0.8145105749911759	0.9490322580645155
ID230657	230657	0	1.0	16.223679401310275	40.73574857554455	0.0	93.0	93	1.4968981925120732	1		28263.57277628035	28232.0	20434.0	37450.0	2.0971571E7	3073.119352177224	-0.9810578117169436	-952.6691001113802	0.0010975497267781788	0.004068793812224128	1.549246667419928	1.4854147974583949	-0.8611010353155583	1.0429724209498599	7.03937984964796	10.128058979357082	0.8623663886026668	0.95919689119171
ID236800	236800	0	1.0	15.91596479850515	41.140902995633425	0.0	130.0	130	1.526919192902023	1		28282.090791180286	28271.0	19530.0	38421.0	2.1805492E7	3143.3271056390167	-0.9810274039244801	-930.4784270470514	-0.008483595066364662	0.014618136667695987	1.6181703716744362	1.4771301943238437	-0.5647302978864419	1.095482563346526	7.3245674195189086	10.296671899260277	0.8681566501185196	0.9643304130162708
ID248064	248064	0	1.0	16.101988239866248	41.00387414938119	0.0	198.0	198	1.51198320433768	1		28267.901055408973	28246.0	20607.0	37918.0	2.1427069E7	3061.909316950792	-0.981042896880415	-955.5364515994044	-0.002143905204116852	-0.009434662926734366	1.6107645177237084	1.4444570155300918	-1.5161654902263748	1.1151349610307266	7.181973634583433	10.404528417611182	0.8336982100442238	0.9599745870393902
ID224518	224518	0	1.0	15.49126338061941	40.951775029715925	0.0	56.0	56	1.5184735038284387	1		28352.33289646134	28301.0	20972.0	39331.0	2.163283E7	3118.438973559795	-0.9810591519687684	-941.8404088212756	0.007132734838448728	0.0022143496367214672	1.6158253416334716	1.4360932090869614	-0.40578715969195556	1.1251535286214327	7.243764274722145	11.272340655168865	0.716384141583776	0.9483509645301806
ID242436	242436	0	1.0	15.521222791760746	41.65759243182211	0.0	164.0	164	1.486247587291088	1		28326.58446866482	28191.0	18375.0	39496.0	2.0791713E7	3123.119207719224	-0.9809725554595676	-935.2162378263616	-0.0026341716437443693	0.007840607234892816	1.6914694769060623	1.3280767938053117	2.1702857637050332	1.2736232458813836	6.93956420019312	10.446102130132507	0.7991596110099523	0.9542483660130721
ID247556	247556	0	1.0	15.48570069021417	40.054855689498595	0.0	195.0	195	1.5229505852998024	1		28368.738002593986	28350.0	19266.0	38651.0	2.1872297E7	3244.063210402411	-0.981017332396726	-903.8578654614574	-0.00301777825799079	4.2800914757607384E-4	1.5834306011631152	1.4762333762134343	-1.0661684696470932	1.072615364668589	7.28654241020278	10.354523510165361	0.8540260617546523	0.9641509433962259
ID220941	220941	0	0.9796482920646667	15.940344975948138	40.507994164887236	0.0	34.0	34	1.5089782662147828	1		28315.724000000024	28215.0	22631.0	39325.0	2.1236793E7	2706.7608420703796	-0.9810539402873005	-1083.382374491985	0.016501616189547402	2.1950553422392526E-4	1.6392344476281926	1.4167880154210024	-0.9940590064127615	1.1570075620247886	7.153454877596337	10.97067234301323	0.7468944243731194	0.9459459459459459
ID230156	230156	0	0.9823993444442749	16.047915900296005	41.078950114138784	0.0	90.0	90	1.5189716089767635	1		28259.148099606806	28218.0	22339.0	38084.0	2.156173E7	2664.8927729199695	-0.9810479006358245	-1097.8479876557249	-0.0019161832604646328	0.0017539078365538812	1.6590998123288405	1.409015501581758	-1.0646504571047979	1.177488686580338	7.248517400886657	10.555378810525102	0.8175445018145173	0.9615384615384619
ID253203	253203	0	1.0	16.289676197613197	40.80857381554014	0.0	229.0	229	1.5084768612279502	1		28262.856191744362	28208.0	19687.0	38725.0	2.1225405E7	3198.5558525619444	-0.9810253261334412	-913.6881763190993	-0.0038660579466893814	0.009556157259880852	1.6149425875831669	1.4320361340191181	1.9928708150399046	1.1277247474550156	7.148701751431823	10.119695515091502	0.8772071268145737	0.9591836734693876
ID247056	247056	0	1.0	16.29051496341476	40.810903718968035	0.0	192.0	192	1.5179752352329634	1		28288.146052631575	28227.0	20264.0	37950.0	2.1498991E7	2972.5215827085576	-0.9810807381171972	-986.9838014725351	-0.007445162154069638	0.013025641016608124	1.6605910786381635	1.4241423118337453	1.9300438302831324	1.1660288896971003	7.239011148557628	10.076018788845003	0.8960065246531427	0.979421221864952
ID241942	241942	0	1.0	16.574948611627935	40.88277210215705	0.0	161.0	161	1.5169782070562783	1		28258.675853018394	28195.0	17898.0	38243.0	2.1533111E7	3294.341161519731	-0.981101706648589	-890.6450855828606	7.395036117655088E-4	5.591438138920122E-4	1.6541036518756458	1.4020578574270661	1.980249799087985	1.1797684689782433	7.229504896228592	10.45309211041413	0.8314360778261698	0.9608338597599497
ID229141	229141	0	1.0	16.281072343658927	41.432343053970854	0.0	84.0	84	1.5009356865413868	1		28308.25168236877	28388.0	19206.0	37133.0	2.1033031E7	3205.6311685208225	-0.9810759491014602	-915.6257830452632	0.005420205161908363	0.025242183208072404	1.6297512486597716	1.4012586446491897	-0.8086059198612489	1.163062404562568	7.077404858964083	10.902967534322457	0.7481599672317342	0.9618863049095607
ID229653	229653	0	0.9867383241653442	16.00136537559185	40.80664061125702	0.0	87.0	87	1.5279097341628052	1		28281.13618677039	28206.0	22619.0	39115.0	2.1804756E7	2716.129722314836	-0.9810920162278268	-1080.5400324379677	0.003941816268270626	0.004027614928515529	1.6555024885039866	1.4281066157971596	-0.7606296369258473	1.1592289190397007	7.334073671847941	10.635395435165341	0.8147940484448869	0.9667919799498746
ID261909	261909	0	1.0	16.462778141029087	40.62010418231235	0.0	283.0	283	1.512483446933448	1		28214.395225464203	28156.0	18541.0	41157.0	2.1273654E7	3588.3964709462666	-0.9810863081585227	-815.7014350817514	-0.014411937841894283	-0.00231400958970252	1.5748961901276766	1.4624686984824427	2.4193286402292142	1.0768751439001027	7.186726760747955	10.07247810624597	0.8901605291078952	0.9686098654708525
ID263964	263964	0	1.0	16.354886429703345	40.05734179227083	0.0	296.0	296	1.518971608976763	1		28238.05751633986	28237.0	17982.0	40137.0	2.1602114E7	3462.24184579613	-0.9809608629404303	-840.4499072258191	-0.006777351755003736	0.007126147617094734	1.5607651539757608	1.4926939291645351	-1.1464467693499572	1.0456029353916683	7.2485174008866515	10.601733899121292	0.8104108580406418	0.9501557632398753
ID246554	246554	0	1.0	16.481034627622343	40.618532324998704	0.0	189.0	189	1.4688400222902016	1		28304.198879551834	28325.0	18795.0	40056.0	2.0209198E7	3219.60694284602	-0.9810207713474879	-908.8195326116047	-0.010562054515297467	0.0016527050856302748	1.6427951784106543	1.3210631415397123	-0.7134206815411341	1.2435402417601025	6.777957910599592	10.58194179145475	0.7606379597606332	0.9393939393939394
ID255769	255769	0	0.9936368465423584	16.495354451236345	40.524458089245755	0.0	245.0	245	1.4760327061958003	1		28275.67361111116	28262.0	19876.0	39017.0	2.0358485E7	2861.621362755929	-0.9810167815555301	-1021.2624820929424	-0.0076126527574546035	-0.0013038927970202357	1.6271914829578533	1.3370324487038594	-0.7752823520895502	1.2170171969538053	6.8445016769028095	10.584520718985408	0.7677314000147988	0.9593604263824118
ID228638	228638	0	1.0	16.35320785542394	41.094097265375254	0.0	81.0	81	1.4867564890650475	1		28289.74145006839	28330.0	19791.0	38757.0	2.0679801E7	3127.395365601604	-0.9810116810390399	-934.6819286965904	0.011011051736766277	4.4498870549151097E-4	1.6349592782085984	1.3712821184393447	-0.7236793230015844	1.192285129532167	6.944317326357644	10.637902253231017	0.7711297015688728	0.9511718749999997
ID236318	236318	0	0.9968605041503906	16.31345179826445	41.08120833464955	0.0	127.0	127	1.5059673321881546	1		28278.53004005342	28222.0	20928.0	40299.0	2.1180619E7	3070.419194972093	-0.9810738658052423	-954.836353489129	8.881304021710644E-4	0.0040325117843848434	1.668060496975496	1.3724522492714548	-0.8088814286987505	1.2153869089878793	7.124936120609243	10.250517082945715	0.8521171212862502	0.9664732430689872
ID224028	224028	0	0.9816150069236755	16.110770952627032	41.063563603585024	0.0	53.0	53	1.5204649453449401	1		28312.593709043253	28254.0	21670.0	39394.0	2.1602509E7	2776.7926942305266	-0.9810037313864709	-1053.0974270271429	-0.001964595294630611	0.008191525995318418	1.66719082193727	1.4017800295370464	-0.7692833025705748	1.1893384031786203	7.262776779380208	10.19462623568789	0.8781525050559852	0.9744897959183674
ID246044	246044	0	1.0	16.262588199063714	41.312418853875116	0.0	186.0	186	1.5104814825259876	1		28324.376657824912	28331.0	20117.0	38484.0	2.135658E7	2867.436417013712	-0.9810510472332267	-1022.8288106496603	-0.002079406725960288	9.662631875624148E-4	1.7314772806359813	1.3340868088153224	-0.9945480688041152	1.29787452300315	7.1677142560898846	10.352240000805772	0.8404693569096071	0.958068614993646
ID220449	220449	0	1.0	15.999567105449605	41.341273252136645	0.0	31.0	31	1.5124834469334472	1		28329.2433862434	28315.0	19380.0	38370.0	2.1416908E7	3150.950626916814	-0.98101368894409	-929.090135228937	-0.004901343235263905	-0.001366587430967145	1.6571602035410447	1.3946404457029151	-1.0941864835694937	1.1882347228972099	7.1867267607479475	10.426785158719737	0.8306922278291761	0.9539432176656147
ID258337	258337	0	0.9968146681785583	16.190810903716756	41.20098677852334	0.0	261.0	261	1.5159805231554897	1		28187.018469657007	28164.0	20966.0	38931.0	2.136576E7	2737.1871101092556	-0.9810752426263634	-1067.693615350656	-0.009605165218136473	0.007829436513379496	1.6824639199303213	1.389925520773416	2.2509521388835325	1.2104705574397425	7.219998643899562	10.507387166964024	0.8217836755725041	0.962610899873257
ID240935	240935	0	1.0	16.208689905027722	40.1057028995262	0.0	155.0	155	1.5014396099017466	1		28370.91700133873	28345.0	18820.0	40265.0	2.1193075E7	3315.022382718966	-0.9810275339661411	-885.0632670272046	-0.009513959367300486	0.0049955374311171415	1.625297972994989	1.4003803188531505	-0.825391528218583	1.160611836023257	7.0821579851286	10.354590602921236	0.8300602359489636	0.9625322997416018
ID245542	245542	0	0.9838656187057495	16.05024741478985	40.76364771136203	0.0	183.0	183	1.5254321749941007	1		28361.362924282002	28282.0	22355.0	39578.0	2.1724804E7	2807.8200236317243	-0.9810786423958044	-1047.4645984039541	-0.005115401779507638	0.011733474826054803	1.637378486318591	1.4428051778669877	-0.9105027507964101	1.1348576449796612	7.310308041025361	10.488834964179695	0.8350087711360596	0.9636591478696739
ID235812	235812	0	1.0	15.58626356821138	40.53706442615027	0.0	124.0	124	1.506971645292239	1		28353.748335552573	28280.0	21733.0	36796.0	2.1293665E7	2799.1930140513505	-0.9810386456493498	-1048.1522999449055	-0.0052136023681109344	0.007176789285155628	1.5846888038499298	1.4410700418946862	-1.3660268873137096	1.099661194653951	7.134442372938281	11.00530711927163	0.740228095890717	0.9609475032010246
ID241444	241444	0	1.0	16.04522264852963	40.706527215931416	0.0	158.0	158	1.53235924612522	1		28266.34531450579	28211.0	19450.0	39458.0	2.2019483E7	3286.818039192923	-0.98103930126101	-889.9304399741955	-0.009086485256438159	0.0027333323319183637	1.567206339320228	1.5316060165317282	2.293229704595091	1.0232437861984347	7.376851807328585	10.372886543817641	0.8615523426415106	0.9609907120743035
ID252201	252201	0	1.0	16.13688837109705	40.2025158971243	0.0	223.0	223	1.4968981925120726	1		28242.032214765135	28203.0	20618.0	39447.0	2.1040314E7	2970.9364710625914	-0.9810048047390227	-981.8834655598283	-0.007845618500821421	-0.001002997070421693	1.6078041067090088	1.3987324188647867	-0.9827377657596119	1.1494722543243152	7.039379849647954	10.933732410415939	0.7399585334025034	0.951188182402055
ID245039	245039	0	1.0	15.436411568379903	41.137582458709005	0.0	180.0	180	1.53137158295711	1		28407.553548387095	28320.0	20330.0	39040.0	2.2015854E7	2769.7401564539537	-0.9809586404304984	-1056.762867854004	0.0076431161344740145	-8.433618122590813E-4	1.7068172096743914	1.399019992546152	-0.8570163305839079	1.2200091626768412	7.367345554999555	10.462210592046418	0.8458122856302681	0.9609423434593928
ID252720	252720	0	0.996837854385376	16.17810543009365	41.23756970677437	0.0	226.0	226	1.5104814825259882	1		28236.19631093542	28180.0	21749.0	39473.0	2.1431273E7	3038.9179884568857	-0.9809971463533715	-959.3258097061146	-0.0048425428173556485	0.01957117862128685	1.6184115976009832	1.413006689247599	-0.6904414069806437	1.1453672582843601	7.167714256089892	11.00972539657942	0.743083424253769	0.9472361809045223
ID255280	255280	0	1.0	15.455251548915747	41.6037878099628	0.0	242.0	242	1.4821700827978634	1		28310.909215955973	28290.0	17257.0	38725.0	2.0582031E7	3210.6227973039495	-0.9809973645309392	-910.434132126549	-0.0045172719346538125	0.015531646328751042	1.6268685172327473	1.3627931682389274	-0.6576603358343907	1.1937750754467547	6.901539190876989	10.510589946137163	0.7850578061018983	0.9471624266144812
ID257851	257851	0	1.0	16.458509216435317	40.50570405772909	0.0	258.0	258	1.5029503662221326	1		28248.632352941186	28199.0	18252.0	39099.0	2.1129977E7	3375.2163998048277	-0.9809777844307016	-863.2247283269832	0.005298206148047142	1.0165479422559644E-4	1.5499166459794667	1.4867216451538132	2.38327072776174	1.042506276162486	7.096417363622151	10.184037642503945	0.8598229285373874	0.9650937297996124
ID235321	235321	0	1.0	16.300214946914764	41.16836723149063	0.0	121.0	121	1.478081329952271	1		28269.406380027754	28344.0	19074.0	37885.0	2.0382242E7	3017.659338500125	-0.9810936474502828	-972.2527614533946	-0.006253607743616248	0.022988536172094346	1.6062270719056617	1.3883071316480964	-0.7963594895251488	1.1569681054644347	6.8635141815608725	10.564081147415525	0.7728459622318633	0.952506596306068
ID223032	223032	0	1.0	16.44158796225285	40.671249866266315	0.0	47.0	47	1.4892983895174425	1		28328.804377565008	28235.0	18837.0	40578.0	2.0708356E7	3589.1626563877285	-0.9810155773212987	-815.7246935966185	-0.0025265826409005903	-0.009795981231771481	1.5793999829090728	1.4166681508603898	2.017285526886291	1.1148694081601613	6.968082957180222	10.459596984958694	0.8003745562552036	0.9550488599348533
ID228152	228152	0	0.9950581789016724	15.734599385115416	41.379581340184785	0.0	78.0	78	1.5234472266256731	1		28312.72005208333	28231.0	20808.0	39125.0	2.1744169E7	2829.033438122861	-0.9810353649697783	-1035.4131681051647	-0.004625052677918969	-0.003313820303759887	1.6796467520716785	1.3986182621606749	-0.6221997815240424	1.2009329475484274	7.291295536367296	10.272797758470977	0.8682346009143195	0.9629629629629626
ID227646	227646	0	1.0	16.21364343800326	40.124870926151885	0.0	75.0	75	1.493356430798354	1		28423.799185888758	28448.0	18479.0	39278.0	2.094834E7	3509.193567995699	-0.9810444391069424	-838.4107495361427	0.004701527198799889	0.016526127054179513	1.5266464326345037	1.4826731268641085	-1.0497725309357995	1.0296581255663546	7.00610796649634	10.48386803300048	0.8010204404070971	0.9615133724722761
ID251203	251203	0	1.0	16.343733886165392	40.87502806384447	0.0	217.0	217	1.5154814349038883	1		28201.963011889035	28160.0	18020.0	39353.0	2.1348886E7	3462.9441149222307	-0.981059658050578	-843.6677603175717	0.006792061070718623	-0.01070006947087861	1.561235813128534	1.4884356108322043	2.531982507583987	1.04891054860991	7.215245517735046	10.460638095551145	0.8285994169949815	0.9541169076052797
ID251712	251712	0	1.0	16.571255352237973	40.61568686910963	0.0	220.0	220	1.5089782662147833	1		28178.253333333363	28121.0	19453.0	38138.0	2.113369E7	3078.2432555831156	-0.9811122880931578	-950.9999489478404	-0.0012465678815283606	0.007536607171095895	1.645660623288021	1.3954257104937482	-0.9614541516221699	1.1793251413618655	7.15345487759634	10.392684815057082	0.832281408195602	0.9653624118024378
ID261447	261447	0	1.0	16.45564554681385	40.6514386051381	0.0	280.0	280	1.498413527665592	1		28186.89757412399	28110.0	19070.0	39442.0	2.0914678E7	3402.7863600932633	-0.9811004149456046	-860.010551968987	-0.010459297209680514	-0.010189908567829295	1.6204602567227853	1.4176024680291976	-1.2529310069794313	1.143099206772409	7.053639228141508	10.015885718488878	0.8835769664576569	0.9686684073107054
ID240454	240454	0	1.0	16.271084545116853	40.99479320002727	0.0	152.0	152	1.5029503662221328	1		28362.63002680965	28399.0	18985.0	38026.0	2.1158522E7	3189.2205876821754	-0.9810939901340091	-923.002063104933	0.009733752449530652	0.010200764507935054	1.5876809000244492	1.4430052240604192	-0.5659142378342203	1.100259980734465	7.0964173636221535	10.545410511735573	0.8019033589937632	0.9503500954805858
ID263489	263489	0	1.0	16.22726073027383	41.3733683836377	0.0	293.0	293	1.4999273319186424	1		28279.83823529411	28222.0	18377.0	40090.0	2.1153319E7	3467.485228009074	-0.9808777934919526	-836.6988950441101	-0.010727848682686357	-5.862161589865559E-4	1.6337367306403086	1.399363136505073	-1.310681506725298	1.1674858998505468	7.0678986066350555	10.065517676180349	0.8766534433454889	0.9744429882044564
ID234827	234827	0	1.0	16.310380438388588	40.79025237557407	0.0	118.0	118	1.5194695508386808	1		28319.245085190018	28265.0	19399.0	39015.0	2.1607584E7	3256.091752426808	-0.9810639268280803	-901.2025618184867	-0.013742303352786395	0.001390539856850229	1.586862921632765	1.4592743729718043	-0.942681788852302	1.0874328714490664	7.253270527051173	10.608448502188994	0.8099160302570985	0.9676601141407736
ID244552	244552	0	1.0	15.881105841539371	40.648852382081834	0.0	177.0	177	1.5264236812248824	1		28345.504539559042	28332.0	20818.0	38256.0	2.1854384E7	2792.1675499381154	-0.9810571706823079	-1051.5312459943732	-0.0017497635354200868	-0.007218804309001783	1.6570208141427336	1.418516611195701	-0.6725717972116392	1.1681363482560785	7.319814293354392	10.646441047855715	0.8115233488906624	0.9600997506234411
ID250696	250696	0	1.0	15.94420649861973	41.32747945442136	0.0	214.0	214	1.5372880438193397	1		28221.006369426774	28156.0	20496.0	38755.0	2.215349E7	3055.1137844487503	-0.9809969729595219	-953.7180094386075	0.011751801580590197	0.005239795261249754	1.5950449627153878	1.481512793516483	-0.7190970782991252	1.0766325945315853	7.424383068973734	11.494826611961267	0.7060986581763109	0.9530201342281879
ID254798	254798	0	1.0	16.316889026025237	40.308534300768216	0.0	239.0	239	1.509980576698078	1		28323.81613756612	28258.0	19220.0	40612.0	2.1412805E7	3477.3449176179815	-0.9810185470095867	-841.9411886948681	-0.001881908030035303	0.0025173464574690277	1.5807690438442492	1.4623223662860512	-0.7771488548603015	1.0809990192921854	7.162961129925368	10.62296514025375	0.7976473851475139	0.9472030169704589
ID215379	215379	0	1.0	16.24892751878261	41.20729117604584	0.0	1.0	1	1.4898062491705732	1		28416.157608695652	28430.0	18116.0	39005.0	2.0914292E7	3395.5689124315068	-0.9810048822794234	-864.3944686622125	-0.0052905722201413265	0.00951880087315539	1.5865671564847506	1.4003925936689403	-1.1219894359612532	1.1329445497337605	6.972836083344738	10.423033983970495	0.8065494742849766	0.9557003257328993
ID227155	227155	0	0.9968408346176147	15.91970351905843	41.18570763733593	0.0	72.0	72	1.4892983895174425	1		28391.632373113862	28439.0	20407.0	37269.0	2.06975E7	2803.8797128862657	-0.981075953424025	-1049.9040308583058	0.0077104480494961354	0.014226686810962091	1.6194870306198101	1.3797857747417173	2.4983401071891747	1.1737235303233668	6.968082957180221	10.721420639878279	0.7617605994726928	0.9581699346405231
ID219984	219984	0	0.9936485290527344	16.153080804609868	40.55919032470129	0.0	28.0	28	1.514482764986601	1		28316.807387862777	28253.0	21324.0	40037.0	2.146414E7	2928.9399680935226	-0.9810228160952557	-999.565259999712	-0.01381667918116221	0.022068370018133037	1.646809243440128	1.4022642237991878	-0.5977051066027722	1.174392967809154	7.205739265406017	10.830793428745778	0.7719121233907729	0.9540591567023287
ID215899	215899	0	1.0	16.409189978769312	40.889469051223095	0.0	4.0	4	1.4898062491705735	1		28339.139154161003	28274.0	21188.0	38648.0	2.0772589E7	2968.76530190046	-0.9810601004417511	-988.9144567284164	0.002803512610512089	-4.598911818193299E-4	1.6588786050624582	1.357339325149731	-1.1498565651170087	1.2221546774086602	6.97283608334474	10.568414016493849	0.7845121666247035	0.9458413926499035
ID250200	250200	0	1.0	16.245956254228663	41.510171866289014	0.0	211.0	211	1.4831905098260016	1		28292.033103448248	28307.0	20013.0	38044.0	2.0511724E7	2851.1925461755027	-0.9810162266608029	-1025.560433618986	-0.002953428508851061	0.01777126151919062	1.672526758260782	1.3236621932774457	-1.0028573177502622	1.263560118854443	6.911045443206023	11.507368261343915	0.655845569825626	0.9374597034171495
ID222558	222558	0	1.0	16.30849554511032	40.86344229895492	0.0	44.0	44	1.51198320433768	1		28314.5139442231	28247.0	20137.0	39658.0	2.1320829E7	3251.220632501211	-0.98103830436476	-901.159068716222	-0.0016349931350589997	0.005947828749086575	1.66375508543319	1.3940626943064576	-1.284232963475556	1.1934578640029554	7.181973634583434	10.203482520814536	0.866875683429815	0.9611959287531804
ID234332	234332	0	1.0	16.068230186823598	40.22676370541158	0.0	115.0	115	1.5254321749941007	1		28354.96895213455	28266.0	18051.0	40468.0	2.1918391E7	3516.7556194762356	-0.9810199184359932	-833.4829737107386	7.367227263265463E-4	-0.003721103776868993	1.5726227707516216	1.492922465157076	1.4530062880116743	1.0533854285501425	7.31030804102536	10.081114544416998	0.9039167682861353	0.9709595959595955
ID239964	239964	0	1.0	16.1554355490207	40.27527285123309	0.0	149.0	149	1.495887116278839	1		28390.156545209167	28368.0	19677.0	39729.0	2.1037106E7	3257.1341838611274	-0.9810200205520773	-901.0404024488139	0.0021281412331111086	0.009898964663088684	1.5886931081636366	1.410237748237917	2.145011609598899	1.1265427479506194	7.02987359731892	10.111929216488903	0.8639514510309834	0.9591439688715956
ID218467	218467	0	1.0	16.10326689802325	41.04905515829493	0.0	19.0	19	1.5269191929020227	1		28386.218181818174	28303.0	20898.0	39785.0	2.1857388E7	3131.8855335480685	-0.9811218945079891	-942.0982785629637	-0.007321156081894522	0.0118292079248641	1.658534327558931	1.4261001494154402	-1.2166583522254566	1.1629858732142802	7.324567419518905	10.346817560509725	0.8597620311996801	0.966750313676286
ID216418	216418	0	1.0	16.041393149643433	41.52240350247172	0.0	7.0	7	1.4821700827978639	1		28345.044077134986	28400.0	18337.0	38799.0	2.0578502E7	3425.135074626085	-0.9810525185073272	-856.9790293465337	-0.005159023128204527	0.0031474476916354913	1.559015554580915	1.4073988577792929	-1.2652640301614961	1.1077283074116282	6.901539190876994	10.114333196864772	0.8477763741980961	0.9558920342330482
ID244066	244066	0	1.0	16.186424793896986	41.24046176690065	0.0	174.0	174	1.5159805231554897	1		28308.32152230971	28306.0	20238.0	38976.0	2.1570941E7	3050.315204889715	-0.9810245438296907	-959.5929387691928	-6.04535687834077E-4	-0.01618363445235513	1.690871919561522	1.3903830387027993	-1.2571856535346826	1.2161194954874255	7.219998643899562	10.06875950152537	0.8949423186977014	0.9749679075738125
ID217441	217441	0	1.0	16.527743252718523	40.77871113574254	0.0	13.0	13	1.4974034746167635	1		28354.545822102475	28316.0	18584.0	39221.0	2.1039073E7	3384.0679925290274	-0.9810700865295829	-868.4903871102263	0.012476027274148078	0.004168922634532166	1.6171819164528751	1.4150638724190223	-1.1492738186636184	1.1428331596709738	7.044132975812476	10.430008636411836	0.813707040563419	0.9573643410852712
ID216928	216928	0	1.0	15.952209472689143	41.43865561568226	0.0	10.0	10	1.4979085862771462	1		28390.044354838778	28329.0	19314.0	39394.0	2.1122193E7	3017.79334308303	-0.9809637790296719	-969.5691866299256	-0.007196259504337235	0.009933050840358622	1.6997436086521773	1.321662612921711	2.2126155429404304	1.2860646824946254	7.048886101976987	10.470768602930635	0.8079290668799772	0.9629870129870133
ID257376	257376	0	1.0	16.26341743834025	40.343323850178976	0.0	255.0	255	1.507473550933229	1		28252.145333333337	28190.0	21091.0	39561.0	2.1189109E7	2883.0788873539036	-0.9810378449425315	-1013.965011426094	-0.004030523634404828	0.00709610494994258	1.6954068445654475	1.3507833464403385	-0.7948394595204913	1.2551286252035019	7.139195499102787	10.61302615960017	0.7964906269449297	0.9572976418100699
ID218980	218980	0	1.0	16.249167267374307	41.237789407866906	0.0	22.0	22	1.5059673321881548	1		28336.20827770363	28282.0	18310.0	39456.0	2.122382E7	3519.5103746711725	-0.9810904076695807	-835.4420784403353	0.0026206827761104186	-0.002634060590297263	1.5478238475312611	1.466603054276615	-0.7258535174504914	1.0553802155380805	7.124936120609245	10.191981356706924	0.8619331774491018	0.9602818705957716
ID217963	217963	0	1.0	16.362254308523315	40.54486754080744	0.0	16.0	16	1.51598052315549	1		28376.77014531047	28306.0	18027.0	40209.0	2.1481215E7	3520.9837655484394	-0.9811664358952128	-839.72890769758	3.21584401661422E-4	-0.0015299118414139354	1.5441028995194461	1.4970919410822507	-0.5299721199017462	1.0314015172663418	7.2199986438995625	11.163615419352645	0.7280098347941183	0.9535467671060893
ID219499	219499	0	1.0	16.270632047060527	41.213027285792094	0.0	25.0	25	1.4984135276655917	1		28322.387314439926	28305.0	19701.0	38745.0	2.0986889E7	2969.1347697377896	-0.9811273154110217	-991.7943448957831	-0.0025249346248721774	0.0011547472129917122	1.6865951368378351	1.35103204425991	-1.0645710760405709	1.2483753764417522	7.053639228141502	10.43619674812473	0.813839174624133	0.95067264573991
ID226667	226667	0	1.0	15.527567261604036	40.6920229586289	0.0	69.0	69	1.5214596886278915	1		28411.87597911224	28352.0	20255.0	38440.0	2.1763497E7	3089.508378349674	-0.9810856826837495	-954.0184986657545	-0.0064646810646941215	0.0015121494693113053	1.609290378338247	1.4460905948234883	-0.21470220712180071	1.112855850179068	7.2722830317092395	10.753433925855408	0.7902896515266208	0.9671302149178255
ID263021	263021	0	0.9959084391593933	15.809398957791746	40.47369570114133	0.0	290.0	290	1.5367958753918651	1		28281.9718309859	28241.0	21753.0	37475.0	2.208822E7	2724.2657574389123	-0.9809660480198095	-1070.077460733919	-0.01617089505290041	-0.0029402910653345466	1.6812702819095906	1.4443307419080864	2.095743178447658	1.164047979542751	7.419629942809224	10.957733639160553	0.7765163964239726	0.9541564792176042
ID254319	254319	0	0.9905194044113159	16.28186139006007	40.89683483903405	0.0	236.0	236	1.517476803029333	1		28272.413929040707	28166.0	21838.0	39831.0	2.1515307E7	2818.3464787867965	-0.9810634320556997	-1039.4277834910827	0.003506677387475619	0.008941064854215867	1.6719564533091682	1.3869400757874706	2.164267946718604	1.2055001383962982	7.23425802239311	10.363429415005713	0.8464413496931891	0.9706632653061226
ID233838	233838	0	1.0	16.377612996068255	41.44389153975861	0.0	112.0	112	1.4418102248778704	1		28242.729927007294	28366.0	19480.0	37598.0	1.934627E7	2971.7852051601785	-0.9810818691369824	-985.7034508827523	0.008124214418291186	0.009230389330004652	1.5920336308817669	1.3123363700526585	-0.5607438070089891	1.2131292458334333	6.530795350044754	10.135584979097588	0.7988740248583363	0.9528432732316229
ID259950	259950	0	1.0	16.52661913414531	41.38994277790903	0.0	271.0	271	1.5089782662147826	1		28070.635638297863	28091.0	18390.0	38087.0	2.1109118E7	3368.022135133545	-0.9810793632129656	-864.3222584849382	-0.007975261086851261	-0.006016556554189814	1.5914048722512872	1.4284343235712753	-0.9519931809957112	1.1140903337246644	7.153454877596334	10.074512253119602	0.8856816508620468	0.9741100323624591
ID260462	260462	0	1.0	15.420277312712795	41.36807710148776	0.0	274.0	274	1.5234472266256731	1		28108.701434159073	28045.0	20163.0	38411.0	2.1559374E7	3008.7468086435483	-0.9810141269863378	-965.4500852243389	-0.0015578334642284437	0.0055997238758899795	1.6436537088726455	1.4179553409729786	-1.251570996425566	1.159171704057193	7.291295536367294	10.394299032820669	0.8480552597850886	0.9715009499683341
ID249709	249709	0	1.0	16.182051381500237	40.466800684819944	0.0	208.0	208	1.5054649243902902	1		28322.84779706275	28290.0	20109.0	38625.0	2.1213813E7	3109.508014855462	-0.9811113953101893	-946.2233827899026	0.0034497170564534727	0.004022261751630764	1.5709744065430475	1.4589190739793323	-1.1700806648143542	1.0768070927046518	7.1201829944447255	10.261018486242348	0.8498065603704728	0.9658284977433916
ID239473	239473	0	0.9901536703109741	15.842581940716371	41.30124339273596	0.0	146.0	146	1.5064695724329618	1		28304.82754010694	28248.0	22100.0	39937.0	2.1172011E7	2858.903351958624	-0.9809992077116719	-1022.3226459090686	-6.732904326829152E-4	0.014795389684111373	1.670626625839819	1.3566567992581058	-0.7138851983630865	1.2314290738478657	7.129689246773757	12.288805162494516	0.5932819670155144	0.9328358208955226
ID243569	243569	0	1.0	15.702082531745589	41.63589538816646	0.0	171.0	171	1.5209623983094498	1		28298.486876640385	28205.0	17660.0	39642.0	2.1563447E7	3490.9321901652793	-0.9809397878671603	-834.3848645765285	-0.0018197319451130796	-0.002561630734115883	1.6024661791046413	1.4422015789484206	-1.0153771977762385	1.1111249651197008	7.267529905544716	10.699096263781973	0.7978155586467064	0.9610307982401003
ID222078	222078	0	1.0	16.263606895560724	40.92998249891292	0.0	41.0	41	1.5059673321881546	1		28281.699468085124	28221.0	20788.0	39744.0	2.1267838E7	2934.8659943683724	-0.9810454830382824	-997.5246666303997	-0.006313206431479833	0.007924937719088978	1.678950860522327	1.3679854151181408	-0.8055420848904691	1.2273163456039704	7.124936120609244	10.189663259191718	0.8623253930461706	0.9627488760436739
ID253827	253827	0	1.0	16.57117981538893	40.877181761237104	0.0	233.0	233	1.4831905098260025	1		28292.21870701512	28202.0	18458.0	38263.0	2.0568443E7	3318.771233293027	-0.9811028755758575	-885.1941014234952	8.603342087507345E-4	0.021236320956504972	1.6448265851909765	1.3471416607805047	1.9914475985189166	1.220975219664723	6.911045443206033	11.138768945448675	0.6999696695725618	0.9441558441558444
ID259459	259459	0	1.0	15.773610205174215	41.76369414044267	0.0	268.0	268	1.5149821822351253	1		28135.383798140778	28066.0	18522.0	38910.0	2.1185944E7	3142.287886611208	-0.981009801454945	-925.0830197264722	0.014780889177205566	0.008334764073061444	1.6638110330233484	1.4082772862374058	-0.5953563890722882	1.1814513017309753	7.210492391570525	10.240764567018307	0.8639926005934386	0.969948849104859
ID232326	232326	0	1.0	16.351820795044294	40.67811739917667	0.0	103.0	103	1.5014396099017469	1		28281.243935309976	28228.0	20988.0	39936.0	2.0984683E7	2967.038698453571	-0.9810066563383245	-984.6362498235391	0.013240073366011407	-0.008301271414975562	1.6755396206038353	1.374939439879148	-0.8564902179390168	1.2186279424431297	7.082157985128601	10.45976274816201	0.8134517670595349	0.9545163356822548
ID238470	238470	0	1.0	16.33787971141732	41.15037766964749	0.0	140.0	140	1.4943692192706897	1		28243.909214092153	28292.0	20280.0	37195.0	2.0844005E7	2737.4655539966097	-0.9809866646909633	-1064.659995748935	-9.167222544323667E-4	-0.005721860853103494	1.6348538567911357	1.3767484926560567	-0.7747881694894114	1.1874745935890845	7.015614218825381	10.594764310669882	0.7854037378663268	0.9578195976638544
ID248709	248709	0	1.0	15.882941180596092	41.41482988712869	0.0	202.0	202	1.4948753561926602	1		28360.54545454545	28246.0	20524.0	38471.0	2.0901722E7	2891.437472710907	-0.981022968368891	-1014.1020575278411	0.015325566521698593	0.005196308506036142	1.6622960865702339	1.3688895137280832	-0.8036063002779175	1.2143391193370139	7.02036734498989	10.456717580867434	0.8068242525375561	0.9566062176165805
ID233348	233348	0	1.0	16.02661391072987	40.48260665674934	0.0	109.0	109	1.5367958753918647	1		28344.523076923062	28288.0	20629.0	39085.0	2.2108728E7	3016.619710584311	-0.9810179846624176	-971.2101991491312	-0.004140192466528505	0.005989666513497269	1.6190140895044987	1.4706615703265316	1.9285491518895597	1.1008746826402953	7.419629942809219	10.219468921937661	0.892761502975474	0.9799121155053354
ID256900	256900	0	1.0	15.56295190646166	41.48432674849676	0.0	252.0	252	1.5064695724329615	1		28285.9077540107	28168.0	19257.0	38824.0	2.1157859E7	3000.1204957137816	-0.9809867463082438	-972.8998027557303	0.0029358469166041556	0.012381803441142437	1.672281615265312	1.3694152008444185	-0.8102746291170819	1.2211647820428295	7.129689246773754	10.661639253904774	0.7881928625708929	0.9541984732824426
ID258952	258952	0	1.0	15.655780154747607	41.35999301425733	0.0	265.0	265	1.482170082797864	1		28194.876203576314	28123.0	20088.0	38826.0	2.0497675E7	2907.4813759670915	-0.9810086111599224	-1001.8422430566064	0.016070756460575528	-0.0064389345445207925	1.659163013012705	1.3138662081656112	-0.782623612997801	1.262809715860787	6.9015391908769965	12.854236635758992	0.5248838873893151	0.9166666666666665
ID262536	262536	0	1.0	16.110479817449086	40.43969906761974	0.0	287.0	287	1.512483446933447	1		28261.548344370854	28206.0	19319.0	39395.0	2.1337469E7	3332.046067906987	-0.9810413604781201	-877.7990338522305	0.01238233748688261	0.010314439303252345	1.531813249007852	1.5121878185017152	-1.066704645880548	1.0129781699508609	7.186726760747944	10.144758102033853	0.8775211760528911	0.9655172413793103
ID243085	243085	0	1.0	15.919299443517776	41.534597766088275	0.0	168.0	168	1.5144827649866006	1		28305.34255599472	28214.0	20428.0	38221.0	2.1483755E7	2726.588372239172	-0.9810322095841912	-1073.854290771857	-0.02414595046360016	-0.008292128059640096	1.692258127672525	1.3539167060020627	-1.0225532955903678	1.2498982545754531	7.205739265406011	11.021418831202581	0.7454412035650703	0.9534591194968548
ID221585	221585	0	1.0	15.890108535685595	41.223042840520506	0.0	38.0	38	1.530383282381141	1		28312.749675745774	28272.0	21043.0	39067.0	2.182913E7	2854.4302669612903	-0.980976970594746	-1022.9908279371608	-0.0012693419252046733	0.0041991815631828855	1.6907983920913285	1.393976308325909	-0.9234433031235986	1.212931942955248	7.357839302670519	10.37750526861785	0.858567090073459	0.9650872817955116
ID238993	238993	0	1.0	15.220418000720127	41.12664491707176	0.0	143.0	143	1.5417104893934828	1		28322.240764331204	28251.0	20310.0	40358.0	2.2232959E7	3251.1724763991415	-0.9810808503575287	-903.4846593589639	0.004499709158791648	-0.0068952461287859245	1.6293461730283052	1.4770074570451432	3.0443029922637757	1.103140112974058	7.467161204454382	10.271274553616319	0.889440119119917	0.9697530864197527
ID225173	225173	0	1.0	16.343455817334263	40.48217028704417	0.0	60.0	60	1.5034536143079664	1		28336.155999999977	28308.0	19417.0	39344.0	2.1252117E7	2993.2786612435198	-0.9810449586720164	-979.9139843565924	0.008376535299364803	4.0653572173108665E-4	1.6356373735774379	1.4042096318159403	-0.9543216312229743	1.1648099660605606	7.101170489786668	10.37521384058838	0.8289831257950709	0.9570787956438187
ID232853	232853	0	1.0	16.522860315687076	40.89514528842541	0.0	106.0	106	1.4548680011511301	1		28265.035714285703	28243.0	19096.0	38411.0	1.9785525E7	3020.8172482090763	-0.9811011468722538	-971.4789960418367	-0.00800402856930172	0.01917712345732346	1.652739256465353	1.310778742069524	-0.8136429785604186	1.2608834759220493	6.6496235041576615	10.033498668399956	0.8300459328497833	0.9510537049626104
ID231832	231832	0	1.0	16.608069910832498	40.78896837030425	0.0	100.0	100	1.5004315939372312	1		28231.25033647376	28169.0	18224.0	38162.0	2.0975819E7	3283.124006465396	-0.9811099948835247	-893.2200159425248	-0.012334837620341507	5.117359124369625E-4	1.6278223991929257	1.4042975101069204	2.121232715406095	1.1591720326193462	7.072651732799569	10.674375334161004	0.7800226224743396	0.9600000000000002
ID237976	237976	0	1.0	15.711700851163508	40.563504481065685	0.0	137.0	137	1.5249361801264962	1		28328.67230169049	28219.0	19619.0	37988.0	2.1784749E7	3164.308049406141	-0.9810598305846011	-927.4469874499944	-6.844456892218724E-4	0.004200929617481249	1.6136461432169382	1.461367443090009	-0.1770846741352334	1.1042028826131103	7.305554914860849	10.477503558753362	0.8362717758851897	0.9534739454094294
ID256415	256415	0	1.0	16.46698343612434	41.23899153826287	0.0	249.0	249	1.4963927397904155	1		28237.06882591095	28209.0	17569.0	38147.0	2.0923668E7	3351.329779132432	-0.9809598911472209	-868.1889742701874	-9.878100121234027E-4	0.004609124567457024	1.6410430162250083	1.3900780857056418	-1.2083525076820667	1.180540167563299	7.034626723483441	10.176655313541545	0.8535732402782931	0.9591704471808161
ID230814	230814	0	1.0	16.58697994709942	40.45073375380159	0.0	94.0	94	1.4631638232093467	1		28297.32956152759	28294.0	18317.0	39443.0	2.0006212E7	3357.0520274115656	-0.9810812450631266	-874.2382387758576	-0.02144955256379087	0.017493244097323786	1.607505238699496	1.3447954503544535	-0.9707606809608689	1.1953529722871972	6.725673522789916	10.891673386351048	0.7124533404532135	0.9509408602150539
ID225692	225692	0	1.0	16.335866335614668	40.38766621028796	0.0	63.0	63	1.4887903566220477	1		28358.905737704932	28358.0	18484.0	40037.0	2.0758719E7	3510.7452707873185	-0.9810952980470073	-838.4197590789872	0.0011280077644299491	0.012937207829854185	1.5857492782671831	1.420440179598849	-1.3944413935552638	1.116378782466587	6.963329831015707	10.046774131995242	0.8669090832824864	0.9644502962475319
ID224675	224675	0	1.0	15.349521111085714	40.065015591725384	0.0	57.0	57	1.5169782070562776	1		28406.258869908004	28386.0	19784.0	39932.0	2.1617163E7	3315.0912470578	-0.9809808037180867	-883.9280137997049	-0.0035793112910451268	0.004706815896594768	1.61223120672047	1.4330941898024219	-0.4298023969432293	1.1250001696976704	7.229504896228585	10.519657989974101	0.8209471117317125	0.955402010050251
ID231332	231332	0	1.0	15.909762868866531	40.58374008070743	0.0	97.0	97	1.51198320433768	1		28285.833553500688	28268.0	20279.0	38680.0	2.1412376E7	2851.1901244389287	-0.9810004470124906	-1024.468527567452	-0.007355646736823217	0.010262975803850482	1.6000024830390083	1.430581358805045	-0.48391515141608277	1.1184281643201892	7.181973634583434	10.397113109127078	0.8348878352639458	0.9599745870393899
ID247716	247716	0	1.0	16.607052518458108	40.97538019237516	0.0	196.0	196	1.4791045777937284	1		28229.55186721991	28185.0	18555.0	38351.0	2.0409966E7	3314.3234743349467	-0.9810134151465407	-880.1712498851429	-0.009558974232958236	0.02057471429971781	1.6562357402074182	1.344235800983655	-1.0756171840832724	1.2321020902697688	6.873020433889905	10.190853738307757	0.8316419002010569	0.9646430953969314
ID248235	248235	0	0.9968386292457581	16.17011154259163	40.902506670583485	0.0	199.0	199	1.509479504649539	1		28307.945551128796	28211.0	20705.0	39392.0	2.1315883E7	2865.628878745745	-0.9810388241940933	-1022.2081325818122	-0.005054785601540459	0.010696026426958709	1.6830972281783037	1.3670339190924445	2.1418740315245337	1.2312037065588608	7.1582080037608575	10.764739905786678	0.7762597999796914	0.9531645569620256
ID236970	236970	0	1.0	16.293159672947034	41.277446320550574	0.0	131.0	131	1.51198320433768	1		28273.054232804247	28362.0	19553.0	37724.0	2.1374429E7	3144.5030992870334	-0.9810038367903765	-928.657367327715	-0.0038682028011226897	0.006608783180434935	1.586074131569129	1.469131851910491	-0.6793776467786589	1.0795995808725838	7.181973634583434	10.287592706113623	0.8527586762841062	0.9679692504804609
ID237481	237481	0	1.0	16.456960376959657	40.87537577697453	0.0	134.0	134	1.509980576698079	1		28302.303311258263	28218.0	18675.0	40582.0	2.1368239E7	3559.7213980525125	-0.9809840365586093	-820.3125838475383	0.013251867656077287	0.013327358909303666	1.5855664099034295	1.4689224164048902	1.8443167361596025	1.0794078653820391	7.162961129925375	10.364219615453855	0.8379714927186566	0.9531941808981662
ID242600	242600	0	1.0	15.18808769604984	41.30111961552282	0.0	165.0	165	1.522453781964026	1		28316.80704041722	28238.0	19876.0	39468.0	2.1718991E7	2934.1359556196485	-0.9810239006421136	-997.8532732376252	-5.643084456419086E-4	0.012156359995544435	1.6632608950803478	1.4050174504067805	-1.0283378797038003	1.1838008806216611	7.281789284038264	10.268773283979804	0.8677824054026636	0.9714648065948003
ID221100	221100	0	1.0	16.034033510980482	41.37647386101971	0.0	35.0	35	1.4933564307983547	1		28290.668027210868	28283.0	19582.0	38962.0	2.0793641E7	2944.711096194778	-0.9810206326955859	-993.1776004774639	-0.008659985357202067	-1.268828624789049E-4	1.6365997503774175	1.3837652857961467	-0.7874687920038607	1.1827148485198506	7.006107966496346	9.878986824115424	0.9021149441786158	0.9787516600265606
ID224183	224183	0	1.0	15.226778778380258	41.074735900656385	0.0	54.0	54	1.5274145438292155	1		28387.950649350645	28317.0	18553.0	40148.0	2.1858722E7	3207.7668232525543	-0.9810730629995636	-917.449695674384	-0.0013283637265339649	0.003310046902935759	1.6302025954689041	1.4375478815552676	-0.5502622541668283	1.1340162066151185	7.3293205456834265	10.152237470464245	0.8936141650436864	0.9728706624605679
ID255925	255925	0	1.0	16.568104070408946	41.16709177766244	0.0	246.0	246	1.4913287904459651	1		28215.925373134312	28257.0	18228.0	39390.0	2.0795137E7	3496.9398934017404	-0.9810570593214832	-835.7627178861968	-0.004336790333855545	0.015420062073890128	1.6171645331252262	1.42395014226788	-0.7365404641918132	1.1356890140476548	6.987095461838286	10.210834631295805	0.8421395338114409	0.9652002626395275
ID262068	262068	0	1.0	16.249537704854113	40.329043901346886	0.0	284.0	284	1.5264236812248821	1		28231.049414824487	28207.0	19912.0	38192.0	2.1709677E7	3083.7666299127313	-0.9810757447659447	-949.2033346315077	-0.010993237806123917	-0.006176867580404151	1.639458556927636	1.4613913569433596	-1.1753351164776351	1.1218477166559415	7.3198142933543915	10.47148754650474	0.8388671076688047	0.9637046307884855
ID247227	247227	0	1.0	16.33090853950576	40.376510890640034	0.0	193.0	193	1.5134834360985157	1		28309.194444444434	28259.0	19159.0	39071.0	2.1401751E7	3294.3762384633424	-0.9810493802152677	-889.7167356455088	0.0030095528479825388	0.01836170543434518	1.604969206577856	1.4694057621385017	-1.3326520127303276	1.0922573246494296	7.196233013076977	10.507616677642353	0.8190428794239935	0.9600507292327203
ID229818	229818	0	1.0	15.887853051593739	39.973525702999126	0.0	88.0	88	1.5254321749941002	1		28346.465449804404	28264.0	17859.0	38646.0	2.1741739E7	3389.3609352490316	-0.9810258914842022	-864.8288711620355	-4.736419160207007E-4	-4.394790394676381E-4	1.5907564049621878	1.4758613772234788	-0.3559047684991626	1.0778494711711066	7.310308041025357	10.520790920948128	0.8299439466339659	0.9654739485247964
ID236474	236474	0	1.0	16.482679109660516	41.13798620733754	0.0	128.0	128	1.479615936349297	1		28292.164364640892	28327.0	19824.0	38212.0	2.0483527E7	3161.0527658420865	-0.9811054125630063	-929.4856320873444	0.010120169938212886	-0.02083661471857616	1.6367879331973652	1.3656589458723718	-1.123976689574227	1.1985334538644994	6.877773560054419	10.951927406974347	0.7205707423624172	0.9390006489292667
ID230328	230328	0	1.0	16.08038261817696	41.167171873365035	0.0	91.0	91	1.5199673295746672	1		28254.49345549736	28275.0	19005.0	38939.0	2.1586433E7	3338.1924313916306	-0.9809917565650412	-873.633996771873	-0.00899153165266762	0.017904508571566332	1.5874261537321912	1.4756611306517515	1.6841388088103748	1.075738948976095	7.258023653215684	10.289949807314494	0.8613937781210791	0.9707565162110618
ID253368	253368	0	1.0	16.437351744938915	40.445316405189295	0.0	230.0	230	1.5009356865413872	1		28309.832214765094	28241.0	18442.0	41857.0	2.1090825E7	3563.4221006274843	-0.9809699457946467	-819.0599651287895	-0.005967185007100792	0.008683855169550407	1.6263805743791495	1.3901256433993296	-0.7188176090396902	1.1699522141049756	7.077404858964087	10.235978062778235	0.8488387770545582	0.9668831168831167
ID258493	258493	0	1.0	16.57913570298343	40.779863965400395	0.0	262.0	262	1.469354953076323	1		28150.225490196077	28129.0	19054.0	39264.0	2.0099261E7	3158.029860729119	-0.9810280813877988	-921.8618180477409	-0.010884920848096072	-0.0017181575055196636	1.6689025203880548	1.3127090146296516	-0.8939773180453298	1.2713423171386495	6.7827110367641055	10.706280523773092	0.7435941120828095	0.9590053763440864
ID264122	264122	0	1.0	15.53242581576566	39.996907073534075	0.0	297.0	297	1.5039566939989095	1		28301.671122994667	28241.0	19746.0	37880.0	2.116965E7	2940.926169149991	-0.9810783303450874	-997.9348308555939	0.0026628604599074376	-0.002883052420367708	1.6392414588269255	1.3956216355346855	2.350267550169817	1.174560079243043	7.105923615951178	10.42656489330732	0.8213871374355025	0.9676375404530745
ID246208	246208	0	1.0	16.014320927271687	41.58180509377135	0.0	187.0	187	1.4811489527539552	1		28326.856353591204	28336.0	18410.0	38653.0	2.0508644E7	3023.923554586735	-0.9809714311907907	-965.8458154610344	0.016335073841291452	0.0068916789930748516	1.6780902134079703	1.3468205099431294	-0.8606844945032636	1.2459642550875833	6.8920329385479615	10.81779235348141	0.7400821447057693	0.9336767546683841
ID246720	246720	0	1.0	16.468574063011847	40.83448064147723	0.0	190.0	190	1.4796159363492973	1		28342.791147994485	28287.0	18461.0	38058.0	2.0491838E7	3198.518484841329	-0.9811105431907949	-920.4966676985983	-0.006897995534231377	0.01618125058131723	1.645503772722201	1.3639624909808243	-1.083343023030249	1.20641424056971	6.877773560054423	10.415717858856494	0.7966715766793918	0.9439008480104372
ID229319	229319	0	0.988441526889801	15.93901057321858	40.99580802326398	0.0	85.0	85	1.5392551438483715	1		28270.18822023051	28167.0	22214.0	38956.0	2.2079017E7	2694.8464694699965	-0.9810887674762349	-1088.4616622621718	-0.006330636630825446	0.0023103273930961204	1.667593877206188	1.4372691393475965	-0.9236959932797684	1.1602516408048253	7.443395573631804	10.3305850029851	0.8764580470226357	0.9757009345794391
ID252869	252869	0	1.0	16.000939667756228	41.51434976989307	0.0	227.0	227	1.5089782662147826	1		28235.81358189081	28169.0	20795.0	38777.0	2.1205096E7	2751.429878905747	-0.9810742030260763	-1063.9458669106532	0.003319128546105808	-0.003932209324806618	1.6945676120189597	1.370361140937505	-0.9031395090580747	1.236584693914814	7.153454877596334	10.398921130725231	0.8312834559718928	0.953134895503483
ID235978	235978	0	1.0	16.182282684084008	41.198952415292695	0.0	125.0	125	1.4974034746167635	1		28314.472483221485	28263.0	20324.0	38488.0	2.1094282E7	3131.42834085005	-0.9809696563684849	-932.1910654522435	0.01757593476899914	0.004661414199277196	1.5981169346055941	1.398765282980434	-0.8332024825308513	1.1425197308303146	7.044132975812476	11.006822933894972	0.7306568322741833	0.937381404174573
ID228809	228809	0	1.0	16.385198823142034	40.709620977131394	0.0	82.0	82	1.4703842736600568	1		28285.793006992986	28263.0	19661.0	38890.0	2.0224342E7	2886.353579848841	-0.9811019266606265	-1017.5257810866982	0.0098008740286794	0.014923353599624146	1.6480532248186293	1.3254174247927617	-0.8406539026598835	1.2434220299135677	6.79221728909314	10.599098812865346	0.7597724698386776	0.9545758183032731
ID245710	245710	0	1.0	16.320021517193123	40.46714939035549	0.0	184.0	184	1.4928497788988542	1		28372.685714285744	28384.0	19546.0	39304.0	2.0853924E7	3111.992784886881	-0.9810966876219938	-946.3804494509728	0.0022015572814972836	-0.00287944440271919	1.6428978918250814	1.3672831960926766	2.3849642286393578	1.20157835371636	7.0013548403318335	10.023650046085555	0.8756693752116507	0.9652686762778511
ID223692	223692	0	1.0	16.091935820059476	41.33948014999711	0.0	51.0	51	1.4837004601624817	1		28315.96831955926	28321.0	20614.0	38438.0	2.0557393E7	3022.390426015612	-0.9809968038139479	-967.2790664170585	0.003246383939190305	0.01869543059234547	1.6267549929815963	1.3579589317341352	-0.7699480165612497	1.1979412300077472	6.915798569370544	10.551397710458204	0.7806065900037338	0.959129861568886
ID241618	241618	0	1.0	16.120835037748215	40.649501248220055	0.0	159.0	159	1.526919192902023	1		28287.7150259067	28252.0	19938.0	37795.0	2.1838116E7	3147.1007968951394	-0.98106832572382	-931.595628079498	0.007496434049959989	0.011198684451256657	1.5587521882183846	1.5183364913198507	0.2761903601388352	1.0266184058208345	7.324567419518909	10.244498443773486	0.8770219101801023	0.9691823899371065
ID255441	255441	0	1.0	14.819480368104157	40.94454578191526	0.0	243.0	243	1.5199673295746676	1		28308.184073107026	28266.0	20066.0	38173.0	2.1684069E7	3139.4644618548045	-0.981035050173295	-932.8659925527996	0.0012893064986217026	0.002012976035026394	1.5498777173025444	1.5123738362332269	1.7710009950192183	1.0247980229297844	7.258023653215688	10.293259417127677	0.8608399362597655	0.9634069400630917
ID235479	235479	0	1.0	16.488720458406597	40.48430479321468	0.0	122.0	122	1.5089782662147835	1		28352.35458167331	28290.0	17940.0	40815.0	2.1349323E7	3688.605152878074	-0.9810948369403825	-797.7880400454131	-0.003245642436401257	0.005527626561526051	1.5757538964418014	1.4501326152825675	-0.6825394638907667	1.0866274434733376	7.153454877596342	10.202181464544793	0.8636536605757432	0.9628918746001283
ID228315	228315	0	1.0	15.883948213479933	41.07749537948354	0.0	79.0	79	1.5333462731171783	1		28334.065552699205	28277.0	20984.0	39638.0	2.2043903E7	2701.4012217164045	-0.9810049213144438	-1083.37768823557	-0.0034859674812309123	0.0098260725830333	1.664190876669457	1.4293396794577329	2.349680471751559	1.16430747749256	7.386358059657614	10.295188097595036	0.8757328662201499	0.9785894206549114
ID252379	252379	0	1.0	16.332632648084005	40.61548289178238	0.0	224.0	224	1.4979085862771468	1		28221.645074224012	28207.0	20075.0	38165.0	2.0912239E7	2766.077092800727	-0.9810767587550214	-1057.9265169005314	0.0016946501975896042	0.005003014985117684	1.6496187351778147	1.380387567941119	-0.7587954824493535	1.1950402723767357	7.048886101976994	10.685471189364593	0.7757879003692202	0.951250801796023
ID245208	245208	0	1.0	15.968030737877477	41.23310746069396	0.0	181.0	181	1.5034536143079658	1		28397.485215053755	28371.0	18823.0	38703.0	2.1127729E7	3334.1504360680747	-0.9811561612732265	-886.9383697057907	0.007204850137681757	-0.0013907898046563777	1.531097490906683	1.4546275060411598	1.5132641834356062	1.0525701490917356	7.101170489786661	12.183392387747359	0.6011783613508431	0.9355040701314964
ID258015	258015	0	1.0	16.35519259757044	40.52659324833591	0.0	259.0	259	1.5139831829954435	1		28206.673712021144	28137.0	20183.0	39118.0	2.1352452E7	3013.194773645478	-0.981127102977873	-973.2879973815394	-9.427328653912891E-4	0.0015857304002397058	1.649344031425931	1.4141990586846556	-1.0853768508168213	1.1662743100394815	7.200986139241496	10.533069364859422	0.8156276697424292	0.9522313010685107
ID241117	241117	0	1.0	15.95079507512212	40.3352299581768	0.0	156.0	156	1.486756489065047	1		28370.46922024624	28324.0	19952.0	37504.0	2.0738813E7	2943.7684668431507	-0.9810715841747412	-999.031758355565	9.499360044427819E-4	1.872563467096751E-4	1.5793549993439255	1.402037595760978	-0.5797545307782741	1.1264712188311226	6.944317326357638	10.71353774726493	0.7602800837259456	0.9643564356435641
ID244707	244707	0	1.0	16.281094687262385	40.28395283735562	0.0	178.0	178	1.4953813218040999	1		28402.925575101515	28401.0	18123.0	40256.0	2.0989762E7	3585.3190820243153	-0.9809943262105756	-817.8025937748091	0.0020819603684995975	-0.0014170369827913665	1.5337278427357957	1.4614581530147095	-1.4497184638959795	1.049450399638202	7.025120471154407	10.642452279628113	0.7794355628892815	0.9474358974358972
ID251874	251874	0	1.0	16.150037883523215	40.08486880485189	0.0	221.0	221	1.5049623488715653	1		28297.20799999999	28242.0	18387.0	41595.0	2.1222906E7	3640.1715168792625	-0.9810593593622862	-805.2900938485731	-0.010523415370157984	-0.010387851862430115	1.5989453677896603	1.4565173553100053	2.34154887875707	1.0977866909449499	7.115429868280211	10.600641553313457	0.7956951431439205	0.9522900763358771
ID220135	220135	0	1.0	16.49145764049152	40.969395868648476	0.0	29.0	29	1.485738511205837	1		28300.849521203843	28265.0	20100.0	39322.0	2.0687921E7	3161.775211752708	-0.9809381609584962	-921.2453516091996	9.42275480881054E-4	0.003755160288736775	1.6862933410040644	1.3494060621474715	-1.0860826289914978	1.2496559696200444	6.934811074028606	10.281316946204136	0.8244171222095131	0.9542184434270764
ID223207	223207	0	1.0	16.033422919976697	41.459155814040805	0.0	48.0	48	1.4344459508410061	1		28299.36029411766	28285.0	19780.0	36730.0	1.9243565E7	2725.852266968475	-0.9810234410919758	-1073.4114442297791	-0.00942875450686391	0.015417782160830555	1.6514499808986078	1.273577193243015	-0.7600886970014707	1.2967019114824	6.4642515837415395	10.073714918966784	0.8004768965169827	0.9523809523809523
ID261607	261607	0	1.0	15.525323284281066	40.25929595243567	0.0	281.0	281	1.5303832823811405	1		28272.23354838712	28218.0	19286.0	38974.0	2.1910981E7	3328.7240357780624	-0.9810718453414452	-880.450329265383	0.0010073427121037924	0.00667207429519631	1.5640242750940028	1.505716360263116	-1.0545075552377288	1.0387243682606315	7.357839302670515	10.295105034773716	0.872365734889956	0.9681050656660413
ID250853	250853	0	1.0	16.435273679987706	40.7023983193772	0.0	215.0	215	1.5064695724329624	1		28207.563002680978	28135.0	19585.0	37931.0	2.1042842E7	3102.075002347043	-0.9810329984775695	-940.6503147678081	0.0028065528981073094	-0.011134133369054462	1.6355265503400553	1.4177147208871042	1.9740812721954117	1.1536358664010065	7.129689246773762	10.539575263971079	0.8065554797763669	0.9439899307740719
ID263650	263650	0	1.0	16.361022822979766	40.558447060782214	0.0	294.0	294	1.470384273660056	1		28238.7958041958	28189.0	18641.0	41031.0	2.0190739E7	3249.706914211447	-0.981036533328517	-899.0822466359995	-0.006121175780040963	-0.004681544783711794	1.6143880086165052	1.3465251403848817	-0.8650422823008976	1.1989289766658642	6.7922172890931325	10.23016990006452	0.8155596711832204	0.9564926372155287
ID227816	227816	0	0.9955894351005554	16.056255291359438	41.06779592176269	0.0	76.0	76	1.5084768612279504	1		28367.7220744681	28289.0	21182.0	39321.0	2.1332527E7	2771.2893125666533	-0.9810787939529215	-1061.5187399541144	-0.006889635236871899	0.010299975498493196	1.6992617921864377	1.3527192954569798	-0.7701856725233326	1.256182119892352	7.148701751431824	10.242553386660143	0.8562894038024894	0.9647209749839643
ID254956	254956	0	1.0	16.1788970095393	40.15525871736204	0.0	240.0	240	1.4801271182392575	1		28335.019337016605	28294.0	19452.0	39323.0	2.0514554E7	3234.562826311655	-0.9809146863124648	-900.4712521992069	0.0016403381633137463	0.017964574874334987	1.6450718880940718	1.3446736706186764	-0.6166015236068416	1.2233986014890765	6.8825266862189265	10.689138312396102	0.7569590308588039	0.9513797634691193
ID240624	240624	0	1.0	16.26422343991053	40.51639108543584	0.0	153.0	153	1.509479504649539	1		28400.694960212222	28344.0	19770.0	40839.0	2.1414124E7	3323.5328832159694	-0.9810236036489954	-883.5369098803592	-0.016456499383834054	0.013108726682695464	1.6258579316320303	1.4097189049111607	1.9294940277189512	1.1533206556058	7.158208003760856	10.80302329993187	0.7707677812221512	0.9447929736511926
ID250358	250358	0	0.9904769659042358	16.105678519337122	41.32947187986996	0.0	212.0	212	1.5323592461252196	1		28228.53994845362	28164.0	20887.0	39469.0	2.1905347E7	2805.790609243355	-0.9810893448703916	-1043.9150018551934	0.012506318220684647	-0.0013381028269267808	1.7250292054942753	1.388089966811907	2.3257681655089595	1.2427358793293728	7.376851807328582	10.41233826449986	0.8550359715804051	0.9693941286695815
ID251382	251382	0	1.0	16.039058568558033	41.53314356489847	0.0	218.0	218	1.4984135276655917	1		28214.544474393504	28181.0	18599.0	38899.0	2.0935192E7	3377.1393635361587	-0.9810618351073895	-865.5906236757728	-0.0029414737896620406	-0.009210421191904806	1.5490513426514514	1.4730184550964998	-1.369926014568609	1.0516170637861904	7.053639228141503	10.294757551757556	0.8363553912900938	0.9470325462667515
ID227316	227316	0	1.0	16.23275465695808	41.08162027599423	0.0	73.0	73	1.5059673321881548	1		28389.785333333326	28356.0	19906.0	38661.0	2.1292339E7	2925.9453913500224	-0.9810211491408195	-1003.0771678651123	-0.013363698946693071	0.012409664379227745	1.6964340951470254	1.347599201466744	-1.1139493431768026	1.2588565600963588	7.124936120609245	10.260656355604832	0.8504338802319202	0.9677211103938026
ID234490	234490	0	1.0	16.40091336369363	40.67185591191742	0.0	116.0	116	1.5094795046495388	1		28317.95351925636	28258.0	19412.0	39596.0	2.1323419E7	3312.00833472273	-0.9809362826022141	-879.9006656477545	-0.007936867476577156	-0.022198598865592015	1.6933857903405367	1.3803533918293172	-1.292605126590061	1.2267769980963878	7.158208003760855	10.409192347066268	0.8301949944178689	0.9623003194888178
ID240122	240122	0	1.0	15.91921268988298	41.031149575310124	0.0	150.0	150	1.5269191929020232	1		28367.45207253884	28346.0	21086.0	37108.0	2.1899673E7	2693.4963202151516	-0.9810356847199134	-1089.6363355353235	-7.42579860594636E-4	0.013437168253473903	1.6796993596566105	1.3951848256954866	-0.7464620836196505	1.203926052463548	7.324567419518911	10.830301807204124	0.7847127812740607	0.9494762784966114
ID261114	261114	0	1.0	15.281314897171082	41.39133910405229	0.0	278.0	278	1.529888892679213	1		28177.981865284986	28093.0	20102.0	40274.0	2.1753402E7	3142.604532866801	-0.9810645586354568	-929.12105705317	-0.0013334250700170241	-1.7728392843685366E-4	1.6139954546672555	1.4815597238719784	-1.2070231583938689	1.089389397309724	7.353086176505997	9.962235753546604	0.9310347478244395	0.9859783301465902
ID235001	235001	0	1.0	16.184060862856388	40.62027846375774	0.0	119.0	119	1.533346273117178	1		28343.341055341036	28256.0	19358.0	40906.0	2.2022776E7	3419.6268279670494	-0.9811157889485315	-861.2391071823104	-0.005233868520049083	0.004782950934566914	1.622012140956725	1.4673724592036825	-1.3331376404979507	1.105385432841613	7.386358059657613	10.732108411002795	0.8058795188674563	0.9628252788104088
ID257529	257529	0	1.0	16.34943652661552	40.53520007138211	0.0	256.0	256	1.5124834469334476	1		28254.24274406337	28126.0	19172.0	40783.0	2.1416716E7	3467.412693031795	-0.9810158004325931	-842.1546377616115	-0.0043955534651002985	-0.006899143176788243	1.5988639943482466	1.4499696411295602	1.5160424248669366	1.1026879108328738	7.186726760747951	10.151038197565624	0.8764357280419758	0.9698524695317516
ID222719	222719	0	1.0	15.719459890235614	41.6328480203779	0.0	45.0	45	1.4908214494581769	1		28295.789402173894	28234.0	16365.0	40270.0	2.0825701E7	3754.370850009058	-0.9810254958336608	-779.3355715573822	0.002031377012260125	0.005256679936233631	1.5638510091352293	1.4500123210224722	-0.9097374550132291	1.0785087729685525	6.9823423356737635	10.65068124298218	0.773492714764109	0.937460114869176
ID232451	232451	2	1.0	23.483646960716232	11.570398363938683	0.0	104.0	104	1.9909730452529724	1		30315.216565349565	30328.0	21770.0	44915.0	3.9894825E7	3370.5232669405696	-0.9811297673678484	-935.2819209362406	0.01976314338486881	-0.03714904089214638	2.5284854489278406	1.5473543101679017	1.7363032411126131	1.6340701236379904	12.4531905510315	16.51403578281044	0.5738310640911728	0.8692767086927673
ID232963	232963	2	1.0	23.828693811008566	10.959408247417345	0.0	107.0	107	1.67798440909167	1		30378.24731182795	30381.0	22236.0	43330.0	2.825177E7	3200.435844766689	-0.9811098959723087	-985.9772399055097	0.016274168081949446	0.01623373894161566	1.7479036466810898	1.6417407198125253	-0.44734465428381776	1.0646648557761833	8.84556779216398	13.649291441332869	0.5966441205287996	0.9394245330641091
ID231938	231938	2	1.0	24.063314304053122	10.76995557120331	0.0	101.0	101	1.6766313774975663	1		30347.847475832437	30313.0	21580.0	40539.0	2.8253846E7	3034.5657134398148	-0.9811482565750221	-1040.984967251657	0.0025716529831392087	0.012226222030952772	1.8526067990230626	1.524098254242657	-0.7197255882616547	1.2155428915858482	8.831308413670428	13.452331016074874	0.6132532030845129	0.9248382279741165
ID225803	225803	2	1.0	23.92968941347163	10.832399535437997	0.0	64.0	64	1.6693966883980214	1		30365.679695982635	30292.0	20503.0	41174.0	2.7966791E7	3183.26427253779	-0.9812023679268581	-995.8541788447617	0.0035956324647919134	3.022480594296359E-4	1.7876749072663163	1.5261946617133348	-0.7720492843020378	1.1713282401731369	8.755258395038178	13.403866751213107	0.6123766580588544	0.9127849355797818
ID238091	238091	2	1.0	23.923441864838825	10.993528246248246	0.0	138.0	138	1.722477396658413	1		30343.8370672098	30240.0	21806.0	41777.0	2.9797648E7	3127.66611894738	-0.9810896486449072	-1006.6748143128588	0.03252722262377797	0.03562594934412381	1.7980225903813207	1.618108649961589	-0.7564908401314611	1.1111877996721682	9.320880408615562	13.56041969510393	0.6369722866819069	0.9450602409638555
ID230921	230921	2	1.0	23.929311847700433	10.923394946742881	0.0	95.0	95	1.695921684245027	1		30355.298947368414	30270.0	21621.0	45088.0	2.8837534E7	3485.9781532642714	-0.9810803532299653	-903.0907704163136	0.014122643421214111	0.011929900834714461	1.7340600175711525	1.6423089748250632	-0.48950956493907344	1.0558671018380463	9.03569283874461	12.287974464012857	0.7519876751330868	0.957200402819738
ID225294	225294	2	1.0	24.151933194284034	10.540559004126886	0.0	61.0	61	1.6806872045224197	1		30372.219119226665	30307.0	21045.0	44265.0	2.8276536E7	3503.7434538854013	-0.981083382232097	-899.1593233418104	0.004655884347264143	-0.001481884367007779	1.7894629865292306	1.5896725233065552	2.426846361235146	1.1256802645158053	8.874086549151071	11.98706528342407	0.776082307702541	0.9424533064109035
ID231437	231437	2	1.0	23.63622621454122	10.682043731175737	0.0	98.0	98	1.683834982646606	1		30358.746268656716	30270.0	20668.0	42883.0	2.8476504E7	3332.2670003135727	-0.9811053497155572	-946.1300178134952	0.018296869434687713	-0.0029107969913233335	1.800022967825389	1.5645167401014501	-0.8869161261216395	1.1505296950089954	8.907358432302683	12.678638224154062	0.6963275419559419	0.9503042596348882
ID221708	221708	2	1.0	23.90019716667488	10.823944243480783	0.0	39.0	39	1.6919023776969202	1		30339.72468354431	30304.0	22075.0	42844.0	2.8762059E7	3341.641488006111	-0.9811832548280861	-946.8635559757967	0.0304594924563391	0.017585110225531383	1.7322689760140582	1.6170043257404838	-0.7907198421468318	1.0712828335946414	8.99291470326397	14.105687710969663	0.5679653074596543	0.938492063492063
ID248338	248338	2	1.0	23.732425111863357	10.778070940566833	0.0	200.0	200	1.6936899137239585	1		30366.56164383562	30310.0	20874.0	41482.0	2.8817867E7	3170.17335136162	-0.9811184701181439	-995.4670200282037	0.017032079370330577	-0.00764487482498202	1.8207926331839421	1.566875254441654	-0.7057900171710003	1.1620533466352878	9.011927207922035	12.84982612721674	0.6858561491788362	0.9400099157164107
ID256529	256529	2	1.0	24.133925886689063	10.362651051559812	0.0	250.0	250	1.6666755835925642	1		30312.318429661966	30288.0	20651.0	44387.0	2.7796396E7	3539.522895003793	-0.981073101831996	-887.8229098992473	-0.022499076869275606	-0.009198881176806527	1.7339969903729617	1.5775083492069581	-0.6127192727956119	1.09919988141088	8.72673963805108	12.181830183202873	0.7389870040501926	0.9468798349664777
ID224795	224795	2	1.0	23.958599873703967	10.710962196446607	0.0	58.0	58	1.7003764376093111	1		30427.79101358414	30380.0	20996.0	44968.0	2.9119396E7	3546.7907646554963	-0.9811214259534768	-891.6992960953712	-0.013828724940167217	0.006587829037175607	1.7986571782784468	1.6185542807112947	2.1685410465167503	1.1112739311331614	9.083224100389767	11.970921180644254	0.796516452046877	0.9646643109540636
ID242715	242715	2	1.0	23.95875293494723	11.004785830844872	0.0	166.0	166	1.6887696368413845	1		30354.587486744465	30314.0	22064.0	44167.0	2.8624376E7	3330.589115804378	-0.9811325993815839	-947.8702820352247	9.928313219202266E-4	0.01965313192675513	1.7503029595122002	1.6415651223216974	2.3144682483847308	1.0662403432626009	8.959642820112357	13.86473122982453	0.5857032723445923	0.9406187624750495
ID237594	237594	2	1.0	23.96738287197028	10.772277200073543	0.0	135.0	135	1.6838349826466055	1		30401.570669500576	30291.0	20925.0	44793.0	2.8607878E7	3501.0414338968044	-0.9811125140450695	-902.1389365414451	0.007638400540891311	0.006427844666741294	1.727101650807358	1.629453758717539	-0.6741579965329592	1.059926764762366	8.907358432302681	12.631323067773943	0.7015540021588329	0.9450327786182551
ID221209	221209	2	1.0	24.111497276448265	12.282154789235433	0.0	36.0	36	1.9315736438105284	1		30234.426256077782	30367.0	19229.0	44863.0	3.7309282E7	3620.099271152691	-0.9811615541890287	-869.9748533733937	0.13524811805483491	-0.013646222806715808	2.7310159315780873	1.4614063777496646	1.6023766932745813	1.868758733476599	11.721209121696061	21.13036075957894	0.3298894711750128	0.7187408918682601
ID247833	247833	2	1.0	23.945858264630584	10.839239164245729	0.0	197.0	197	1.7096936385195627	1		30265.770423991733	30196.0	21085.0	40384.0	2.9267E7	3040.75174844766	-0.9811292202780287	-1034.992324424372	-0.011507414563408454	0.033447043513502216	1.862771365763152	1.567845671435376	-0.8479077149927954	1.1881088806768647	9.183039749844601	13.699598737193494	0.614866220750395	0.9333333333333333
ID256031	256031	2	1.0	24.058751667770295	10.610885383763897	0.0	247.0	247	1.7194003642723916	1		30324.566462167673	30310.0	21477.0	44359.0	2.9657426E7	3324.8478156321034	-0.9810408529548478	-943.8894296965308	-0.0397018034086345	0.1080823823562261	1.8782994126427	1.629679790206567	2.012737614525498	1.152557345271257	9.287608525463948	14.178212922467605	0.5805916389516074	0.9046296296296297
ID253468	253468	2	1.0	23.67073676165742	10.994216010119189	0.0	231.0	231	1.6488789482719126	1		30373.350779510034	30273.0	22648.0	42349.0	2.7275269E7	3409.128396881872	-0.9811152676368573	-925.738963050278	0.04314544274423912	0.012517259947308084	1.6345225984933767	1.6069689372594165	-0.42586739051876715	1.017146355847395	8.54136771763496	14.121726334613921	0.5382223166165615	0.9378914405010436
ID262180	262180	2	1.0	24.137309932326257	10.461176734103288	0.0	285.0	285	1.6856310738053781	1		30301.784877529302	30242.0	20511.0	45455.0	2.8453376E7	3642.233307381621	-0.9811008788101243	-863.778717946406	-0.009382012681372016	0.013280472246401881	1.7334421368269224	1.6434557101207596	-1.0945560579998923	1.054754397183938	8.926370936960746	12.022412295413604	0.776071185596149	0.9606138107416878
ID242215	242215	2	1.0	23.83808475991228	10.720349889942888	0.0	163.0	163	1.694136503029999	1		30324.53805496831	30265.0	21022.0	42161.0	2.8687013E7	3254.0076361978445	-0.9811241207050997	-968.7737956836436	0.0327609940531146	0.01584630778547452	1.772315340391237	1.5933684244708437	-0.7937432658059572	1.1123073064409579	9.016680334086551	12.718309240832905	0.7004832842203458	0.9523092369477913
ID230438	230438	2	1.0	23.819932678607717	10.857013556831161	0.0	92.0	92	1.7052632251678388	1		30352.645530145568	30278.0	21309.0	42565.0	2.9199245E7	3232.452484032095	-0.9810913827006511	-974.4152791950285	0.033878705278234694	0.0066344543577367505	1.7713052912326193	1.6159508337831927	2.3237779321679355	1.0961381090325115	9.135508488199445	13.295996059908871	0.6493828786280541	0.954319761668322
ID246822	246822	2	1.0	24.060031713044246	10.576915521613563	0.0	191.0	191	1.700821271217342	1		30390.38269030242	30359.0	21294.0	45019.0	2.9144377E7	3476.6770024982266	-0.9811013607418794	-907.5805135501117	0.006403830242690715	0.010590624076395218	1.7353951465951316	1.6587154196574676	-0.332193466179394	1.0462283801241197	9.087977226554283	13.116297750017662	0.6638264614184597	0.9331381161542214
ID237092	237092	2	1.0	23.928594982003784	10.881400219558806	0.0	132.0	132	1.709251113951902	1		30388.222337125095	30263.0	21040.0	43668.0	2.9385411E7	3334.863914519124	-0.9811016708256843	-946.1233928745352	0.023627297427824386	9.810645974854448E-4	1.763359877136713	1.6630397414091944	-0.8793608376730544	1.0603233544151573	9.17828662368009	12.4168647412221	0.7480791995917293	0.9669504256384581
ID224298	224298	2	1.0	23.9743429368571	10.986319917252807	0.0	55.0	55	1.6271731114965637	1		30364.023890784974	30417.0	22036.0	41616.0	2.6689977E7	3207.4307784806833	-0.9811164974979619	-983.7167268017204	-0.0131265304841551	0.0338749522894694	1.8196141281586193	1.5245885264236443	2.2810264190390472	1.1935116240360548	8.317970787902714	13.225594091827237	0.5975811306645926	0.8910386965376781
ID229929	229929	2	1.0	23.81151359218349	10.952275423083728	0.0	89.0	89	1.7455989331936155	1		30313.64980158729	30238.0	21648.0	41758.0	3.0556159E7	3075.5733442092856	-0.9810539916858156	-1020.7451430950559	-0.007897698675266535	0.009304458308046123	1.7916013445963725	1.7145370641398854	-1.2454953671077997	1.0449475733527798	9.572796095334901	11.736590867096934	0.8733025762818873	0.9757751937984496
ID258600	258600	2	1.0	24.010416539382238	10.652897806821116	0.0	263.0	263	1.6959216842450275	1		30274.79641350211	30263.0	20496.0	45595.0	2.8700507E7	3551.6751613351403	-0.981108640186627	-885.3844077451704	-0.015558713046793746	0.016153384356544738	1.770159723475085	1.6207507051027201	-0.8124163685160739	1.092185070721839	9.035692838744614	12.639021210267176	0.7107951203712899	0.9547965846308389
ID247343	247343	2	1.0	23.992554308950798	10.625634863284047	0.0	194.0	194	1.6945829746421852	1		30352.18967334036	30276.0	20424.0	42356.0	2.8804228E7	3253.962650405013	-0.9811378209471122	-970.3884383830051	0.007787411787999468	0.01639859178472142	1.8265876649712873	1.5755793900496258	-0.690706322640575	1.1593117278043068	9.021433460251064	12.886280002819818	0.6827006033470473	0.943809050223769
ID264235	264235	2	1.0	24.458710530438736	10.426259496394922	0.0	298.0	298	1.6616753182889634	1		30220.64371584695	30183.0	20271.0	43811.0	2.7651889E7	3575.242677238887	-0.981040804179914	-874.7729389842777	0.004273112885222861	0.012064544721826165	1.7888512892394854	1.5729745247107088	-0.7758769199006463	1.1372411066660342	8.674455250241408	11.618031948800539	0.8075825794483115	0.9580052493438322
ID252979	252979	2	1.0	23.205196295017444	11.447370179359092	0.0	228.0	228	1.6721133650338857	1		30377.242162162132	30267.0	23229.0	43761.0	2.8098949E7	3342.0087596412927	-0.9810353497946871	-940.395570951055	-0.0020304925767626776	0.009517667843755661	1.7434021758321063	1.607676511126149	0.3485474187207488	1.0844234917700475	8.783777152025271	12.212588549375244	0.7400749793551364	0.9414161996943453
ID228913	228913	2	1.0	23.943072054473387	11.020432228555938	0.0	83.0	83	1.7110205255167434	1		30356.66494312309	30349.0	20698.0	40551.0	2.9354895E7	2994.172194768882	-0.9811313511349727	-1054.3714330277032	0.008234351645515491	0.02997163332552521	1.8202627444025783	1.5806287728771484	-0.8561643937039798	1.1516067375448535	9.197299128338146	12.419669966468668	0.7492902214890699	0.9593455627169055
ID220720	220720	2	1.0	24.171258221368415	10.661069822551303	0.0	33.0	33	1.6959216842450273	1		30356.87289915963	30293.0	20373.0	43477.0	2.8899743E7	3454.342127950035	-0.9810941502965003	-912.0867863863234	-0.0030288864038149864	0.0013984579280658161	1.7865603148120541	1.601219890787107	2.3431684834060373	1.115749513912071	9.035692838744612	12.402209912627457	0.7381985157344734	0.9524048096192392
ID246327	246327	2	1.0	24.108359648973583	10.743745872450733	0.0	188.0	188	1.667129409491674	1		30407.295331161797	30322.0	20722.0	45690.0	2.8005119E7	3640.5110749176065	-0.9810325195895491	-864.0108392913302	0.0028413601892082613	0.004274525442816721	1.7435233435022806	1.5990003334533365	-0.6970169770151351	1.0903833520389705	8.731492764215593	13.99640633071909	0.5600996204936568	0.9112103174603173
ID241717	241717	2	1.0	23.894788000951117	10.670508954816626	0.0	160.0	160	1.6936899137239587	1		30349.665615141956	30265.0	19770.0	42481.0	2.8862532E7	3315.706218283491	-0.981138910318157	-952.2951703047913	-0.019463568657301856	-0.019772885327372796	1.8299497057980756	1.5842936662598956	-0.7050811726679103	1.1550571366722118	9.011927207922039	12.537935580464627	0.7204029307068416	0.9390787518573555
ID236091	236091	2	1.0	24.052676778724646	10.864954887220224	0.0	126.0	126	1.6883216279100783	1		30366.550478214664	30286.0	22419.0	43553.0	2.8574924E7	3258.255391563308	-0.9811361967601521	-969.4833929737242	0.011672420401628499	0.01663871341215667	1.753269938613529	1.626439674859588	2.4391174484982705	1.0779803061339428	8.95488969394784	14.393917557790246	0.543140368750156	0.928994082840237
ID245823	245823	2	1.0	23.74841064727558	10.6468641289162	0.0	185.0	185	1.6721133650338862	1		30145.833333333347	30050.0	21377.0	43025.0	2.785475E7	3296.290232387892	-0.9810775600458547	-948.3268619302471	0.0026839415704973378	-0.0013372485410754987	1.7343410933780017	1.6280019967682706	2.2902348442031712	1.0653187752968507	8.783777152025275	12.091210543119892	0.7550080912928873	0.9506172839506171
ID229436	229436	2	1.0	24.185396468857494	10.524451449587367	0.0	86.0	86	1.6824866560062703	1		30358.522532188865	30342.0	20410.0	43774.0	2.8294143E7	3536.563935358657	-0.9811335641416211	-892.8271395548452	-0.012169498398823845	-0.007978831457398167	1.8206547518837106	1.5884553292251864	-0.6802028216237119	1.1461793847056347	8.893099053809134	11.439511675106827	0.8539806334842799	0.9536187563710499
ID245314	245314	2	1.0	24.001009233642723	10.765465298416018	0.0	182.0	182	1.68068720452242	1		30477.864025695897	30412.0	22026.0	43870.0	2.8466325E7	3430.701133851275	-0.9810813450024385	-921.3961582125273	0.021391242758016713	0.01143787898423472	1.7266099320404613	1.6187965558730666	-0.7491224438501888	1.0666009423952891	8.874086549151075	13.267883941434768	0.6334760444161361	0.941977800201817
ID263749	263749	2	1.0	24.139606088851178	10.529316894592908	0.0	295.0	295	1.6739220333452574	1		30264.151187904976	30282.0	19459.0	40850.0	2.8024604E7	3233.7733399040603	-0.9811837818470366	-976.0384773137251	-0.008585668257539899	-0.005360436583882303	1.7955238132052453	1.5411136995272965	-0.7566267003974931	1.1650819882763899	8.80278965668333	12.118104632459822	0.7532875547627872	0.9348813730439167
ID255558	255558	2	1.0	23.990413897729756	10.538134852565337	0.0	244.0	244	1.694582974642185	1		30346.791359325613	30354.0	20816.0	43247.0	2.8799105E7	3367.3149447944124	-0.9811118750347417	-936.2432972988604	-0.007420669942191429	0.09171172768000621	1.8825060085363543	1.6113511125066386	2.0457319457517875	1.168277971154222	9.02143346025106	13.119375434112992	0.6586566691137746	0.9236009732360094
ID258118	258118	2	1.0	23.916816655300288	10.831959531249442	0.0	260.0	260	1.7123463843174156	1		30261.25232678384	30198.0	20519.0	43272.0	2.9262631E7	3343.6639819910183	-0.9811005343418742	-939.632981202857	0.008346086556126436	0.012268126284206747	1.7837298994175104	1.6409134503490188	-0.7435119385924968	1.0870347238838922	9.211558506831699	12.282274894707543	0.7673356085750875	0.9458272327964861
ID223812	223812	2	1.0	24.07450691738112	10.654619030058596	0.0	52.0	52	1.6910079010931918	1		30415.99154334036	30317.0	21276.0	44887.0	2.8773528E7	3489.1544807309106	-0.9810915343237281	-904.6175627182897	0.008182183085969357	-9.666867887256746E-5	1.7324508157327838	1.6635672712735274	-0.43166599528120175	1.0414071289143139	8.983408450934933	12.503972504395557	0.7220295804055645	0.9398309298856287
ID228420	228420	2	1.0	24.004867951395525	10.746515895281908	0.0	80.0	80	1.6739220333452576	1		30364.29956896551	30376.0	20917.0	40836.0	2.817807E7	3126.082611302186	-0.981143905391132	-1010.8198791559942	-0.010431828498442007	0.016372465333396403	1.8568951328489705	1.5314026266562963	-0.8136056902083965	1.2125453492941713	8.802789656683332	13.295541544279265	0.6257748801531681	0.9073983341499262
ID261705	261705	2	1.0	23.931031907292663	10.709942686631067	0.0	282.0	282	1.6752772531327629	1		30243.570505920354	30165.0	19079.0	40763.0	2.8096277E7	3263.1382609304383	-0.9811164638397377	-963.0854493995033	-0.00876204615423553	0.019073799907724558	1.8351245134099787	1.539360517316579	-0.8244941844709904	1.1921343264078106	8.817049035176883	12.730042063660099	0.6837123783920496	0.9340382678751258
ID252494	252494	2	1.0	24.02831857527733	10.461514081099775	0.0	225.0	225	1.666675583592564	1		30305.280130293173	30273.0	20131.0	45173.0	2.7911163E7	3619.656471468215	-0.9810580118357903	-867.2615076901465	-0.03111996634281101	-0.021938393650457383	1.7695713995397957	1.5879254022408766	2.3914520293060164	1.1143920218434573	8.726739638051079	12.117935690796859	0.7468004934568115	0.9439588688946016
ID244813	244813	2	1.0	23.734532334839656	10.704598342066186	0.0	179.0	179	1.6892175269531826	1		30475.3107104984	30391.0	22103.0	42233.0	2.8738218E7	3189.225225209795	-0.9810818427760056	-991.1042877871477	0.02409386661887847	0.015103921691958483	1.7641546325840838	1.594865198103764	2.3013292113978987	1.1061465474835106	8.964395946276873	14.040429959792073	0.5714392666660091	0.9336633663366335
ID235596	235596	2	1.0	23.90338795490288	10.94506283809636	0.0	123.0	123	1.6820369736098901	1		30339.766025641027	30357.0	21038.0	41335.0	2.8398021E7	3109.1136955626794	-0.9811027761214055	-1013.2628391654794	-0.0060851899684790005	0.026764617834734338	1.8183337107961466	1.5539035627617457	-0.7548158243855146	1.1701715308280976	8.88834592764462	13.83836862756628	0.5832584270666741	0.9153206069505626
ID241235	241235	2	1.0	23.789525493106932	10.85431172138331	0.0	157.0	157	1.6675831118839337	1		30368.79084967321	30279.0	22204.0	44423.0	2.787855E7	3512.1038967727654	-0.9810128384585598	-893.5210472844379	0.006963968637301692	5.310394975325669E-4	1.7179932011365808	1.622121657256462	0.19800129369290798	1.0591025608043905	8.736245890380117	11.504511784511726	0.8294654990647616	0.9607945635128072
ID251984	251984	2	1.0	23.823797320998676	10.795423819748382	0.0	222.0	222	1.6766313774975665	1		30312.276344086025	30230.0	21614.0	44838.0	2.8190417E7	3500.595904058148	-0.9810840616569079	-898.2245017240181	6.857242076420752E-4	9.567225293083011E-4	1.7247198829036203	1.642029990504296	0.5219847877988261	1.0503583325989854	8.831308413670431	12.82270218297801	0.674956532051433	0.9513568868407578
ID255063	255063	2	1.0	23.997154748436966	10.577911502512505	0.0	241.0	241	1.7110205255167434	1		30356.981424148616	30261.0	21038.0	45481.0	2.9415915E7	3617.422782944188	-0.9810605044520003	-869.394114535617	-5.228895203405588E-4	0.0013821545412210426	1.739512911499346	1.682734247995237	2.322122010999708	1.0337419075957797	9.197299128338146	11.953545091143889	0.8088662731453865	0.9546127281697081
ID220244	220244	2	1.0	23.478916058217223	11.16287298907359	0.0	30.0	30	1.7224773966584133	1		30365.75	30358.0	21615.0	40038.0	2.9758435E7	2936.854654601995	-0.9811529523439644	-1076.5270339842282	-9.073459636045824E-4	0.017251184634963015	1.800101083179198	1.6322466483603144	-0.7183126396238282	1.1028364401835367	9.320880408615563	13.392383386307813	0.6530569458200957	0.9464285714285716
ID235099	235099	2	1.0	23.913139084037642	10.772397885329896	0.0	120.0	120	1.6725657154723073	1		30423.83549783545	30355.0	20761.0	45533.0	2.8111624E7	3656.3759421497116	-0.981104809772151	-864.0865663062826	0.009742505548909453	0.0019382481035609	1.7678279187589823	1.6068122806299028	2.335885322729021	1.100208120183123	8.788530278189793	12.881501452771003	0.6655690887298383	0.9352554375316142
ID234591	234591	2	1.0	23.972130012108114	10.6654237757163	0.0	117.0	117	1.6806872045224193	1		30390.871244635193	30326.0	20170.0	44981.0	2.8324292E7	3572.8386122588063	-0.9811901046515904	-887.4145138152905	-0.014430943777205099	-0.008455377189594632	1.804854308741202	1.5778543547026953	-0.6956615515037358	1.1438662278061011	8.87408654915107	11.947320295411835	0.7812544614087619	0.941977800201816
ID240734	240734	2	1.0	23.80102222893004	11.137580495254909	0.0	154.0	154	1.6793363505563899	1		30433.842105263167	30415.0	22844.0	40495.0	2.8333907E7	3047.551791225825	-0.9811172778167642	-1037.7482368992078	0.03378558604074462	0.007514574119975269	1.7282276326757005	1.6145812393126273	-0.3116936917440649	1.070387534919863	8.859827170657526	13.613993306626469	0.600708875456351	0.9282868525896413
ID250974	250974	2	1.0	24.0149118459364	10.777241731171054	0.0	216.0	216	1.6616753182889634	1		30323.79079956189	30232.0	21879.0	44672.0	2.7685621E7	3510.6342392946945	-0.9810885818777143	-896.2146273064407	0.02806470735875544	0.01259593355197561	1.706096164211617	1.5915057541189845	-1.0302477538985682	1.0720012540300659	8.674455250241408	14.151238900448375	0.5443311015886361	0.9235829959514166
ID223324	223324	2	1.0	24.042602043086607	10.579888529497307	0.0	49.0	49	1.6634953356124882	1		30401.610928961753	30381.0	21558.0	45530.0	2.7817474E7	3540.678125453404	-0.9811033379713036	-891.5994710015854	0.01624774176264153	0.007203272626232115	1.7558595956571126	1.57920235704514	-0.4020804643253485	1.1118648524198746	8.69346775489947	12.729032686719712	0.6742362651605783	0.9457083764219232
ID227427	227427	2	1.0	24.111442943169646	10.59391115100362	0.0	74.0	74	1.6990412380020676	1		30458.610703043025	30425.0	21629.0	43171.0	2.9027056E7	3219.3221568770164	-0.9811359599777507	-984.1700204520838	0.01642260189293673	0.01923194126847834	1.772625396740212	1.5951157869517607	-0.7814368041732911	1.111283212943224	9.06896472189622	14.50208222155882	0.5418846518014242	0.933007334963325
ID257635	257635	2	1.0	24.1401198049908	10.500927916798485	0.0	257.0	257	1.6684901465508841	1		30269.43831168831	30213.0	20144.0	44258.0	2.7968961E7	3496.4799230218778	-0.9810915140144398	-898.3717406990202	-0.03137040078068063	-0.02004036702303768	1.7810992691038205	1.6033292013625935	2.3302782909349204	1.110875587864394	8.745752142709144	12.531328637601126	0.6998626065517034	0.9340101522842639
ID227938	227938	2	1.0	23.86443357845969	10.784329622001605	0.0	77.0	77	1.7194003642723918	1		30415.76229508197	30364.0	22457.0	41885.0	2.9685784E7	3094.2399633218342	-0.9811094578599096	-1021.051741953679	-0.003022422809445945	0.005457657320819313	1.7521808380440405	1.701178807939354	2.3577872351864073	1.0299804052734853	9.28760852546395	12.04737949817298	0.8041342931617003	0.9550342130987289
ID250464	250464	2	1.0	23.88034456521363	11.077171774959998	0.0	213.0	213	1.6802370405383111	1		30305.77467811162	30310.0	21454.0	39126.0	2.8244982E7	2944.1462452661785	-0.9811231680859026	-1070.0163875750823	0.04236420746229397	0.01044880058325481	1.76463736746357	1.587297973899495	-0.6869071938897447	1.111724072278885	8.869333422986559	13.17626933484395	0.6419717514514874	0.9339339339339341
ID251492	251492	2	1.0	24.02532958699696	11.06351758072923	0.0	219.0	219	1.8823838151281465	1		30326.342978723427	30316.0	20587.0	44648.0	3.5633453E7	3526.3131823405233	-0.9809898342064358	-887.5805152914537	0.058803883830047914	0.08642013862562932	2.419214059564081	1.5442661496677168	1.8267526659054418	1.5665784425078726	11.131821477296091	22.10408606990342	0.2863063437738002	0.7936292782107761
ID240234	240234	2	1.0	23.66635233759344	11.248856665771608	0.0	151.0	151	1.7981130616636232	1		30284.41962616819	30285.0	22391.0	44748.0	3.2404329E7	3455.9211133110725	-0.9812650077689431	-917.9483067908584	0.03639674124465421	0.06288126982850104	2.167950428332272	1.4900751864757271	1.663210419029305	1.4549268708110168	10.157430613570348	18.95839738464366	0.35513255334891225	0.8410074773711135
ID222824	222824	2	1.0	24.109882603351256	10.62447887261466	0.0	46.0	46	1.6630405180139363	1		30386.56845564073	30305.0	20167.0	44139.0	2.7742937E7	3596.464596858979	-0.9811088839465576	-877.597659882774	-0.006642633696066095	0.0018456361438202935	1.8218233705855793	1.5304901173845142	-0.6188005181131949	1.1903529136790052	8.688714628734957	11.299738781154032	0.8551230040461957	0.9555671719811814
ID261224	261224	2	1.0	24.24092208716005	10.53229908432433	0.0	279.0	279	1.6355200217818817	1		30216.330306469932	30248.0	20565.0	42099.0	2.6620587E7	3343.305279156736	-0.9811384192019361	-940.2598128762583	0.006409767653143508	-8.284884922849979E-4	1.7817649107885698	1.508743979631461	2.4629700275334465	1.1809590857315628	8.403527058864006	12.328915956244971	0.6947390055227799	0.9364406779661018
ID244335	244335	2	1.0	24.02193939666245	10.54200181440779	0.0	176.0	176	1.7008212712173423	1		30444.412997903575	30342.0	20254.0	44731.0	2.904397E7	3476.991879814616	-0.9811098037453199	-909.5258975057357	0.0025721848037742754	0.0030718528290075687	1.7869320033777585	1.630880075615792	-0.8565595164099903	1.095685716010139	9.087977226554285	11.71766930609974	0.8317534665222812	0.9632241813602017
ID215154	215154	2	1.0	24.288976732305773	10.617122847558884	0.0	0.0	0	1.6548324258619258	1		30397.07726269314	30348.0	20401.0	44288.0	2.7539752E7	3562.2694818650652	-0.9810963280807752	-885.7283216622327	-0.009640234991576542	0.00842511231001553	1.817500539049758	1.527799991826951	2.437336279494461	1.1896194192777694	8.603158357773674	11.52136847116857	0.814441037569206	0.9431995831162072
ID215670	215670	2	1.0	24.324532182811872	10.568603914741278	0.0	3.0	3	1.6648590429071877	1		30448.72113289762	30400.0	20691.0	45840.0	2.7951926E7	3704.4419725269004	-0.9811168759204536	-854.128385594999	-0.0044343449232207375	-0.008108644090843055	1.7613602438725773	1.5894640246659955	2.292517530645889	1.1081472852099963	8.707727133393016	11.81753067148711	0.7835400485684562	0.9423868312757205
ID263281	263281	2	1.0	24.058567018870562	10.423172090107709	0.0	292.0	292	1.681587170961492	1		30359.831725616288	30365.0	20655.0	45213.0	2.8325723E7	3605.897194281974	-0.9811802836884714	-877.913556279548	0.006299094879579425	0.0360496976099069	1.7765741575853962	1.5804407294659797	-0.7789332363043305	1.1241004641696932	8.883592801480104	13.15620274562454	0.6449668484358565	0.9458502024291497
ID219771	219771	2	1.0	23.50879686809728	11.660632450631034	0.0	27.0	27	1.9003821575242146	1		30321.67836257309	30385.0	16763.0	42958.0	3.6295049E7	3431.362430055441	-0.9810932801206091	-917.0874529938366	0.04712449513676285	-0.013747607999167253	2.4417867806454554	1.4538425429785018	-1.3686700034237809	1.679540052283064	11.345712154699312	20.54153051409236	0.337890535534044	0.7800653594771237
ID216696	216696	2	1.0	23.837452235517116	10.714313450470788	0.0	9.0	9	1.6950293286535192	1		30384.173501577287	30319.0	21215.0	44721.0	2.8895349E7	3558.028531640911	-0.9811671916549732	-889.8072248212295	0.002895460726000351	3.7190231998819454E-4	1.7577978171285604	1.6417715042668157	-0.7639692486535263	1.0706714135068143	9.026186586415577	12.370808479690842	0.7411702933731505	0.9494999999999998
ID217727	217727	2	1.0	23.926909400997722	10.7723084392613	0.0	15.0	15	1.671660892189711	1		30435.705308775698	30352.0	21979.0	44471.0	2.8092156E7	3561.618230006787	-0.9810812832845811	-886.2970765029082	0.012408729733535469	0.012912130075312334	1.697523457298468	1.6279292050624457	2.4885512749377625	1.0427501712111324	8.779024025860753	13.113710557465996	0.641512191122371	0.9347165991902829
ID218749	218749	2	1.0	24.335949360622113	10.843413335650839	0.0	21.0	21	1.816946366766317	1		30625.963369963378	30425.0	20430.0	45534.0	3.3443552E7	3753.9611573366956	-0.9809041676133093	-838.1426976157563	-0.0010695211838608481	7.677596648941638E-4	2.1742759562961456	1.5182109319382	1.5072185050253606	1.4321303519533946	10.371321290973562	16.533282104566304	0.47678853118550507	0.8880748880748878
ID254588	254588	2	1.0	24.10740488830368	10.572037121434429	0.0	238.0	238	1.7008212712173418	1		30321.254431699683	30278.0	21565.0	42833.0	2.9078083E7	3201.9104415812044	-0.9810663001719095	-981.3656445419808	9.997810787281977E-4	0.01781593962462082	1.7529583907488457	1.6295360087022541	-0.597216153313729	1.075740812959932	9.08797722655428	12.588696910699417	0.7206353118457043	0.9588766298896682
ID234115	234115	2	1.0	24.0583301530278	10.749413081509001	0.0	114.0	114	1.6355200217818817	1		30414.28280542987	30349.0	20342.0	42622.0	2.6886226E7	3403.308532349536	-0.9810515840755477	-925.3908207734067	-0.00206005177889283	0.03712506295647812	1.609219865345862	1.378831887822799	2.367164812224984	1.1670892438430982	8.403527058864006	16.651694461257165	0.38085056115519317	0.893380495199596
ID239747	239747	2	1.0	24.20584706115725	10.638406021180504	0.0	148.0	148	1.6941365030299986	1		30441.469409282694	30377.0	21413.0	45651.0	2.8858513E7	3505.5982707092458	-0.9811070106634654	-901.8808412778922	0.00404317859901947	0.015771925905342866	1.7447727978149346	1.6705136758580832	-0.29494812251770447	1.0444528668217619	9.016680334086546	11.411010617982608	0.8701784386001404	0.9748201438848918
ID216199	216199	2	1.0	23.714564283957973	11.219624412520618	0.0	6.0	6	1.6429038968924858	1		30454.12780269057	30395.0	23484.0	43422.0	2.7165082E7	3421.5199885297357	-0.9809908850799242	-918.6713150882093	0.03818960589794038	0.016327410799031716	1.673787835954223	1.5720412993032729	0.7064405221580694	1.0647225595765482	8.479577077496263	14.076399194534675	0.537775369185773	0.9060436769933977
ID243846	243846	2	1.0	23.89532067927767	10.750024951331838	0.0	173.0	173	1.6972593379439167	1		30374.31204188483	30382.0	21793.0	40729.0	2.9007468E7	3071.0511494414854	-0.9811356785781096	-1028.8149758885638	-8.253693063760744E-4	-0.006666837267898043	1.7806913896676853	1.6278035531048909	-0.7484782582789536	1.0939227809591485	9.04995221723816	13.341746936941732	0.638896858385694	0.932876041156296
ID218245	218245	2	1.0	24.06752771576103	11.192335075064282	0.0	18.0	18	1.9343131883959728	1		30440.11245954688	30504.0	20154.0	42775.0	3.7623979E7	3322.9027363797118	-0.9810895852847245	-950.5308815784382	0.07396873020643362	0.06241128525732917	2.5213341382250474	1.4691487445315776	2.009285681089059	1.716187110127469	11.754481004847678	23.825079059484082	0.2602223662246757	0.7484866828087168
ID219268	219268	2	1.0	24.72102832434325	10.437521461588846	0.0	24.0	24	1.6766313774975665	1		30399.19354838715	30350.0	20360.0	45423.0	2.827125E7	3739.6446725344335	-0.981093467713034	-843.6459432463685	-0.004075350827622008	-0.006026184500684332	1.79392258153335	1.585468632963242	-0.6447695572234831	1.131477813080734	8.83130841367043	11.578548324048187	0.8278024181365339	0.9474757776644567
ID249988	249988	2	1.0	24.755916153167163	10.424123617380685	0.0	210.0	210	1.665313363844259	1		30339.81181619257	30285.0	20311.0	45748.0	2.7730588E7	3802.5576669016014	-0.9811953957833833	-832.6421152973143	-0.0020323562175231925	-0.007165319776288089	1.7692002837920955	1.5876913753266848	2.5931778984834826	1.114322538552597	8.712480259557532	11.63524190620953	0.8087249411728064	0.9458204334365318
ID260744	260744	2	1.0	23.71638822891827	10.678717826000083	0.0	276.0	276	1.646583417507922	1		30141.282997762835	30132.0	19480.0	40840.0	2.6946307E7	3301.0192876618803	-0.9811532203882635	-950.6996848509688	-0.00710011967026894	0.02766825096204132	1.790130890479862	1.50527624743987	2.598873760719716	1.189237452942252	8.517602086812383	12.382709819588165	0.6980649301678218	0.9506631299734744
ID257167	257167	2	1.0	23.880134148260282	10.74860250718006	0.0	254.0	254	1.672113365033886	1		30482.71891891893	30326.0	22303.0	44292.0	2.8196515E7	3533.1953237543617	-0.9809317351821044	-887.6538897794688	-0.04732775435586627	0.04393128909768874	1.7597326365425403	1.6504407604153137	2.263516655367565	1.0662198115488402	8.783777152025273	13.198929383744245	0.6335979484790961	0.9085545722713866
ID259727	259727	2	1.0	23.79031387658799	10.664594663438569	0.0	270.0	270	1.6634953356124882	1		30209.521929824576	30178.0	19494.0	41065.0	2.7551084E7	3258.42928488067	-0.9811475166217672	-965.0088368775839	0.02380916699527525	-0.008919266191289079	1.8023043108742494	1.527776777555868	2.305448510763835	1.1796908667230626	8.693467754899471	13.076076143591068	0.638922275774112	0.9336396120469618
ID226958	226958	2	1.0	23.486542364828235	10.953056304396126	0.0	71.0	71	1.683834982646606	1		30501.485561497324	30499.0	21419.0	40246.0	2.8518889E7	3027.351654180192	-0.9810604352700542	-1043.791808696717	-0.006799950926391851	0.016896467893889294	1.8028768239684887	1.5729585966435604	2.37685530013875	1.1461692811339959	8.907358432302683	13.104603250085221	0.6517950213041498	0.9498226051697922
ID217229	217229	2	1.0	24.213791790371413	10.599084077089932	0.0	12.0	12	1.6516293737836447	1		30399.306755260244	30406.0	20055.0	41146.0	2.7450574E7	3310.7995520855043	-0.9810993228304995	-953.2271409460122	-0.02029114128965803	0.006691225762840391	1.8202446233071718	1.5166673577672152	-0.6947153296155135	1.2001607432145651	8.56988647462206	12.135903238503865	0.7312076437574749	0.9449685534591199
ID222354	222354	2	1.0	24.382908866086467	10.48726395998647	0.0	43.0	43	1.6748256350485	1		30356.28663793103	30299.0	21056.0	45189.0	2.8170634E7	3610.636003129095	-0.9810583598913131	-870.9078285115797	0.004740976398947931	0.011454884877683855	1.7794166659195567	1.5811744241929349	2.281064983447963	1.125376580023933	8.812295909012368	12.03744863400424	0.7642404881187984	0.9464012251148542
ID233616	233616	2	1.0	23.923449900319618	10.752746876250171	0.0	111.0	111	1.701710589589859	1		30356.35005224659	30328.0	21038.0	43055.0	2.9051027E7	3281.9774775126184	-0.9810924680660583	-959.8846584469078	-0.02023512625116471	0.017202321642931413	1.877938001106378	1.5794772881342514	-0.7472467947895547	1.1889616996802035	9.09748347888332	13.033824470729748	0.6729571374728567	0.9084005695301376
ID254096	254096	2	1.0	23.78458624694513	10.906199252676057	0.0	235.0	235	1.6829362182470273	1		30361.534537725805	30366.0	21195.0	42016.0	2.8570204E7	3150.6695732352086	-0.981088126639318	-999.8257635947331	-0.010781343615283396	0.014608722388483585	1.8261334973648367	1.585582937503979	2.345558587206753	1.151711117829971	8.897852179973649	12.352253827566095	0.7328289805757102	0.9402310396785533
ID262802	262802	2	1.0	24.223012429743637	10.393413917186653	0.0	289.0	289	1.6607645616744835	1		30319.4186813187	30271.0	20836.0	44817.0	2.7590671E7	3527.113885043475	-0.9811924525025297	-896.919394204345	0.0030241555748902276	-0.01265837753642271	1.769917342522006	1.5681988217259595	-0.7756355053537054	1.1286307054956433	8.664948997912376	11.630304306068243	0.8049959927958771	0.9479979199167968
ID259227	259227	2	1.0	23.949618844696165	11.609158967078958	0.0	267.0	267	1.9672746910180976	1		30065.874999999956	30191.0	22209.0	38401.0	3.848432E7	2601.8974573223704	-0.9811592907246082	-1203.5272804927336	0.07124175972629786	0.07100584572356891	2.5904411120099002	1.5560705818106675	1.5263250700988347	1.664732398575149	12.158496728831516	24.076947261545573	0.2635644935848895	0.782741738066095
ID249496	249496	2	1.0	24.305235959563163	10.514892563060801	0.0	207.0	207	1.6734700495289054	1		30377.2540540541	30334.0	20720.0	42690.0	2.809896E7	3352.0256877537076	-0.9810625756940431	-938.9597372688077	0.025170095491479343	0.009671776195161038	1.8089812841152186	1.524018536312411	2.4573887422357323	1.18698115607722	8.798036530518816	12.853241983024114	0.669222073295263	0.9575788929125713
ID226463	226463	2	1.0	23.240857532217372	11.755286335093377	0.0	68.0	68	1.7607014176918914	1		30389.265625	30409.0	22624.0	40507.0	3.1118608E7	3185.587608938557	-0.9811208714343327	-991.5194047169964	0.13713357565217632	0.13188275368793143	2.239442739302577	1.5251064783795536	1.3987282041332745	1.4683845167860117	9.739155511092953	20.389235565306546	0.29439421903736457	0.7880769230769231
ID239275	239275	2	0.9968491196632385	23.61425579665344	11.06752115513777	0.0	145.0	145	1.6927963816576936	1		30635.436575052863	30379.0	23269.0	40897.0	2.8981123E7	3384.1848162557826	-0.9809616563388571	-932.8737374162185	0.05016429020652381	0.03618862548732091	1.7485402535584056	1.5831150945892025	-1.5334946188201108	1.1044934506244024	9.002420955593	16.64008534493319	0.408562104611222	0.9019047619047619
ID238762	238762	2	1.0	23.79256002118753	10.984176472465144	0.0	142.0	142	1.7264255227014984	1		30347.7791286727	30281.0	22234.0	41857.0	2.9953258E7	3117.3949303830177	-0.9810325502034627	-1007.0233936240303	-0.007808786365412361	0.0048722010513002284	1.7327065366668253	1.730141510706784	-1.1850316149304967	1.0014825526953535	9.363658544096205	12.396336207657319	0.7657177938439954	0.9549200193892389
ID243369	243369	2	1.0	23.760713988531897	11.161186043347666	0.0	170.0	170	1.6671294094916747	1		30411.331521739157	30258.0	21925.0	45449.0	2.7978425E7	3700.9983683619644	-0.9810986560457476	-853.0343766005248	-0.0014161696019921607	0.006268709429067305	1.7455695421495563	1.5997310875905026	0.9092088684917983	1.091164356116073	8.7314927642156	11.88134802378053	0.7772610911927091	0.9473955647240846
ID232110	232110	2	1.0	23.836160023754815	11.074918023344154	0.0	102.0	102	1.66395002889298	1		30405.214676889376	30263.0	23025.0	45310.0	2.7759961E7	3617.879067531742	-0.9810973333077839	-872.3947484582708	-0.00572489220220249	0.013643368574724684	1.7044344457437963	1.5958504014742674	0.9201017087823107	1.068041493218423	8.698220881063985	13.87665431052473	0.5676370795444363	0.9195979899497487
ID225971	225971	2	1.0	23.633391859668084	11.691481093553211	0.0	65.0	65	1.9715000247155057	1		30175.542412451363	30323.0	20709.0	40493.0	3.8775572E7	2901.9582598934744	-0.9812843502219629	-1090.395078061817	0.07794772075321543	0.03523346873803172	2.7206264906900843	1.4227570501194788	1.556034807113771	1.9122214087511387	12.210781116641197	19.586320783004492	0.3999885728635173	0.7516091281451142
ID238257	238257	2	1.0	24.202417986726186	10.709392759269099	0.0	139.0	139	1.6612200023965165	1		30338.900328587104	30311.0	19752.0	43042.0	2.7699416E7	3514.4617540920517	-0.9810838184900452	-895.4547601391755	-0.024434430250020962	0.005570931536087518	1.8315235704066657	1.5356939076580949	2.429967890823776	1.192635824934479	8.669702124076888	11.371187443945534	0.8425630374149534	0.9671261930010605
ID221872	221872	2	1.0	24.18144856780087	10.624592673431136	0.0	40.0	40	1.6802370405383105	1		30308.762513312013	30251.0	21299.0	42860.0	2.8459928E7	3262.0012164432524	-0.9810699258251085	-963.078591515579	-0.006982889487037366	0.01747842246390315	1.7988797590499837	1.579967608721854	-0.671910451180245	1.138554834364752	8.869333422986553	12.47614238248873	0.7160448090388978	0.9501018329938897
ID233136	233136	2	1.0	24.069681076767537	10.703793968919001	0.0	108.0	108	1.7105783442131932	1		30382.119587628848	30378.0	21966.0	43863.0	2.9470656E7	3256.194799433128	-0.9810994630933054	-968.671635279825	-0.003999054942643554	-0.004842145130778057	1.7485331866491958	1.6867165141606226	0.09896455629837565	1.0366491179576407	9.192546002173634	11.838037403635974	0.8243018228199701	0.9684526790185276
ID248496	248496	2	1.0	23.56278448684881	10.797720486839003	0.0	201.0	201	1.722916524108927	1		30393.53979591835	30310.0	21579.0	41272.0	2.9785669E7	3130.199995804809	-0.9811116565501825	-1008.7040325608267	0.050960137281117944	0.018023071749569533	1.7711323230796228	1.6142555442951219	-0.9162711903348423	1.0971821217148134	9.325633534780074	13.498051992484962	0.6431999706289976	0.9636542239685658
ID249008	249008	2	1.0	23.83069460392537	11.131293480214143	0.0	204.0	204	1.871501727797333	1		30323.270293609672	30395.0	20384.0	41981.0	3.5114347E7	3177.411979172929	-0.9812182751303758	-997.1549700402918	0.04608354880179572	0.01925774121234911	2.2634442988634533	1.518319551394342	1.579076970260814	1.4907562092478026	11.003487070854169	21.76606059073242	0.2918640025107214	0.815427967594223
ID231607	231607	2	1.0	23.68091105577159	10.979513288977218	0.0	99.0	99	1.6598533053306102	1		30394.306593406585	30360.0	23247.0	43693.0	2.7658819E7	3394.9373752080674	-0.9811616785962486	-932.585896907492	0.027963735441479554	-0.008655977669552787	1.7053982123661902	1.6090456181916932	0.986513904743619	1.0598818287593248	8.655442745583347	14.621983676013858	0.5087290788305386	0.8961614173228347
ID237755	237755	2	1.0	23.944421289648407	10.957548033868477	0.0	136.0	136	1.6838349826466055	1		30380.903191489346	30308.0	22217.0	43378.0	2.8558049E7	3327.1138567459993	-0.9810346945512912	-944.68612845467	0.0476677734726722	0.02592392232887263	1.6704865551886512	1.6316499596470821	-0.996154876650845	1.023802038735054	8.90735843230268	14.487657196414197	0.5332888090520336	0.943130347257171
ID262332	262332	2	1.0	23.975958284926072	10.60085669839724	0.0	286.0	286	1.7070367703431566	1		30288.786085150547	30240.0	19294.0	40519.0	2.9168101E7	3188.9745769324927	-0.9810849078124408	-985.2783486978147	-0.00520020985573125	-0.0066989703011952305	1.8812150385224524	1.5389905448607404	-0.7770874788134237	1.2223694582169633	9.154520992857504	13.223872179487842	0.6578520062040902	0.933591856519631
ID221369	221369	2	1.0	23.840000920400144	10.792419322071368	0.0	37.0	37	1.684284184997573	1		30396.01490947817	30297.0	21466.0	44231.0	2.8541858E7	3558.2728204279456	-0.9811311649546541	-888.3607956280505	0.014883041321826617	0.028891741411487353	1.7417403173744481	1.6040381308102754	2.357069687108625	1.085847202706218	8.912111558467195	12.85555148168159	0.6776556356607375	0.9590792838874671
ID253624	253624	2	1.0	23.706132723730885	10.69991430523126	0.0	232.0	232	1.7382160958129276	1		30333.547452547435	30242.0	21581.0	42765.0	3.0363881E7	3185.0473930533594	-0.9811075728186027	-989.1591458160124	0.0017849195630762953	-7.700484650535545E-4	1.7753680473662292	1.7244691724194205	-0.6374847196063633	1.0295156769172034	9.491992950538133	11.379782260582077	0.921084271301007	0.9842286840808278
ID256696	256696	2	1.0	24.408354556744086	10.409596764100497	0.0	251.0	251	1.6734700495289059	1		30314.68426724136	30263.0	20488.0	45235.0	2.8132027E7	3689.1007090511034	-0.9811268565160335	-854.3650143480357	0.020392461336558348	0.0053398147366837045	1.7982146002225117	1.6113149284619328	-0.8233618781897247	1.1159920189773096	8.798036530518822	11.927173273653779	0.7771781243236475	0.9472876151484133
ID225474	225474	2	1.0	24.283648979125854	10.59719820565542	0.0	62.0	62	1.6625855759952979	1		30360.63636363638	30347.0	19331.0	42107.0	2.7719261E7	3426.1797659603667	-0.9810449209766787	-917.2632930450542	-0.023281719567896184	0.009815481069130196	1.8053575790031726	1.5437277147000619	2.3785579559089873	1.169479281748818	8.683961502570439	12.318021901184109	0.7191935927941088	0.9436983471074379
ID242882	242882	2	1.0	24.14020558587162	10.767148087869323	0.0	167.0	167	1.662130509454408	1		30335.076670317678	30326.0	20690.0	40586.0	2.7695925E7	3199.630586310246	-0.9811154652658968	-985.1198838041233	0.002262042495633563	0.011866888411849406	1.8398817544282415	1.4928081809688893	-0.6555648102102702	1.2324971003535687	8.679208376405917	12.643670218932932	0.6822501814893116	0.9283172343670562
ID224960	224960	2	1.0	24.134564277238827	10.585006013644355	0.0	59.0	59	1.6752772531327629	1		30409.105603448257	30380.0	20597.0	44025.0	2.821965E7	3494.1928646317815	-0.9810783862579026	-902.4690260600629	3.1885594742410856E-4	0.0680285602019948	1.7952249665831774	1.6322285623332708	-1.129593764963511	1.0998612620875248	8.817049035176883	13.407364920681347	0.6163767659773989	0.9035557720409159
ID231104	231104	2	1.0	23.83856306361227	10.968250812543301	0.0	96.0	96	1.6878735000646508	1		30375.28267800214	30291.0	22279.0	43708.0	2.8583141E7	3404.535489734128	-0.9810419159262335	-923.3908711061997	0.031651744618849335	0.013442791953090207	1.6922457396670676	1.6372762272216506	-0.27342585706234673	1.0335737559316407	8.950136567783328	14.762929293287394	0.516053165928731	0.9212328767123289
ID237254	237254	2	0.993665337562561	24.00453595409974	11.053706207352176	0.0	133.0	133	1.6373691122783474	1		30317.1596828992	30288.0	22749.0	40702.0	2.6770052E7	2923.99715438066	-0.9811729648476796	-1080.700123122896	-0.03860826923599734	0.030991715033160446	1.7956694380535938	1.5308341439994495	2.602088575269689	1.1730006448394448	8.422539563522067	13.806446906707837	0.5552506420752109	0.8949494949494953
ID258758	258758	2	1.0	23.831383935387215	10.683463875569206	0.0	264.0	264	1.6820369736098906	1		30235.99679144386	30162.0	22518.0	43804.0	2.8270657E7	3418.3303647920106	-0.9811180582292209	-919.2102717012364	-0.0014478901391230656	0.005926004269863551	1.7351741507847438	1.63609029520752	0.568466757223002	1.0605613613548488	8.888345927644624	12.143056998788122	0.757486235481479	0.9516539440203563
ID256197	256197	2	1.0	23.70946941091065	10.672779006680479	0.0	248.0	248	1.6359824903396278	1		30330.82805429863	30206.0	21467.0	43300.0	2.6812452E7	3357.4662070778304	-0.9810845125270784	-937.1119897984474	0.01813071500760836	0.02313122863256601	1.722711294808783	1.579816306628482	-0.7219772246450836	1.0904503818455047	8.40828018502852	12.524001154445402	0.6736446129146694	0.9104477611940295
ID247498	247498	2	1.0	23.967300517487466	10.600674274397539	0.0	195.0	195	1.6963676860105934	1		30318.642182581312	30277.0	21170.0	44551.0	2.8893666E7	3356.947777876031	-0.9811752766597697	-941.4844517223412	8.426199026337367E-4	0.009885029312632836	1.7788796019201984	1.6103627028034853	-0.7362954919755491	1.1046453068140125	9.04044596490913	12.676129383523138	0.7070113602768061	0.935103244837758
ID230601	230601	2	1.0	24.21387826170833	11.173447586241421	0.0	93.0	93	1.7888335046782735	1		30343.453433678234	30314.0	21203.0	42972.0	3.2255091E7	3098.073790949248	-0.981039221875396	-1013.5226519019037	0.4174434046187627	0.6081322117768141	2.7807625627258026	1.5164279056142356	1.094585618857533	1.833758500770561	10.052861837950998	22.116208288066513	0.25827254080888057	0.6198710433763188
ID236745	236745	2	1.0	24.485510205683354	10.492817249893346	0.0	130.0	130	1.6520873328590713	1		30373.78579356272	30314.0	19961.0	45037.0	2.7366781E7	3774.792553778899	-0.9811069943908615	-835.7014393144805	0.0076439326309381255	0.018705628628767172	1.7878980660936148	1.555788407329208	-0.5753143917804641	1.1491910195955664	8.574639600786577	11.312825309176638	0.8419447197703385	0.9555084745762711
ID248012	248012	2	1.0	23.804932493569055	10.688927365731635	0.0	198.0	198	1.67120829684036	1		30339.44408251897	30319.0	21023.0	40683.0	2.7942628E7	3068.7410602668415	-0.9811521235073324	-1029.3220850933628	0.005061561358116788	0.0209299197358048	1.8055333559393465	1.5020828567714308	2.3980564371925306	1.2020198138870652	8.77427089969624	14.134566913860098	0.5518942769636084	0.9211576846307384
ID224465	224465	2	1.0	23.800280402445306	10.83402096067541	0.0	56.0	56	1.6999314875983937	1		30388.74528301885	30290.0	21334.0	42975.0	2.8990863E7	3210.4791042471747	-0.9811094053272343	-983.2064668696238	0.023500558426975304	0.0066268332533962445	1.7943946742273462	1.6085854133791957	-0.7442055660356088	1.1155109696399748	9.078470974225253	13.157225222066865	0.6590129602958481	0.9390363815142571
ID242384	242384	2	1.0	23.937657578500186	10.553994404695723	0.0	164.0	164	1.6734700495289059	1		30335.17424242428	30325.0	20465.0	42983.0	2.8029701E7	3414.5547127236155	-0.9810740971795308	-921.0593533021892	-0.006635996901003786	-0.0010734035411536092	1.8088417929433012	1.5636994802492643	-0.7959790703852528	1.156770732350029	8.79803653051882	12.085407476258318	0.7569601717592549	0.9405487804878045
ID246999	246999	2	1.0	23.957654133978366	10.922543048126204	0.0	192.0	192	1.7034878335098385	1		30386.062565172015	30331.0	22485.0	40835.0	2.9140234E7	3007.636187537076	-0.9811121904519117	-1049.5815763172595	0.021503120604400565	0.003015315969271574	1.7598359676373116	1.6440700582907375	2.548024047293272	1.0704142191281865	9.116495983541384	12.205725253832401	0.7689721818127133	0.9547038327526134
ID220886	220886	2	1.0	24.109592369483433	11.186707574751205	0.0	34.0	34	1.6415219502885665	1		30331.241031390156	30337.0	19434.0	40193.0	2.7055467E7	3228.9446600219103	-0.9811493822345954	-977.8429782646476	0.010349793513543402	-0.007376418404872309	1.8414394528839284	1.5187963699658087	-0.7047110688243623	1.2124334040417697	8.465317699002702	12.096784025610527	0.726964614611276	0.9175682637815552
ID253141	253141	2	0.9968248605728149	23.717004858457976	10.871704735801659	0.0	229.0	229	1.6465834175079226	1		30228.73214285715	30309.0	22704.0	39763.0	2.7084944E7	2828.0381761811036	-0.9811167194685279	-1110.728439424188	0.014861960389955395	0.014188233502480732	1.6909642142322845	1.513383783236094	-0.7439462828576492	1.1173399853779769	8.517602086812389	17.571196710552712	0.3466766011355256	0.8928749377179872
ID230105	230105	2	1.0	23.5710713824217	11.012842499046684	0.0	90.0	90	1.6896652983399614	1		30362.788806758203	30268.0	22833.0	43064.0	2.8753561E7	3338.9257329997154	-0.981113647322314	-944.7918030393013	0.04800096105277991	0.027204411081806924	1.6759371877662719	1.6433828663359067	-0.619299243683281	1.0198093348161457	8.96914907244139	14.485200726780757	0.5371703966801108	0.9402092675635277
ID229599	229599	2	1.0	23.97413796072995	10.849003586039597	0.0	87.0	87	1.6878735000646508	1		30341.95531914892	30281.0	19904.0	43266.0	2.8521438E7	3472.412882866666	-0.9811476045109744	-909.5152959568601	0.00738094827345762	0.0060485726281527315	1.8081318956097117	1.5839367516954714	-0.7261929058841677	1.1415429900684217	8.950136567783328	12.25785957784586	0.7485317777480934	0.9410294852573715
ID264408	264408	2	1.0	24.790965056926588	10.383534243602288	0.0	299.0	299	1.6488789482719126	1		30237.238307349642	30153.0	19677.0	45458.0	2.715304E7	3916.6400456889223	-0.9811182053810809	-802.2995033705809	0.00848929479970215	0.014450457093922349	1.757506330711469	1.5640747075352355	-0.5211508654234638	1.1236716010075087	8.541367717634962	11.515823809616156	0.8093702929296744	0.9492868462757528
ID246493	246493	2	1.0	23.87896566301667	10.654693429935623	0.0	189.0	189	1.6919023776969204	1		30426.549682875273	30378.0	21879.0	44214.0	2.8783516E7	3491.2738643569196	-0.9810672730055089	-903.2009823655201	0.026922432296924134	0.015974991125542244	1.726186956443456	1.6262836217523515	-0.976303106608555	1.0614304499872271	8.992914703263972	13.108335239593636	0.6576809442997528	0.9560384032339565
ID241891	241891	2	1.0	23.61673513679501	11.366214063870519	0.0	161.0	161	1.9362676328557509	1		30289.231078905024	30331.0	20873.0	42992.0	3.7619225E7	3372.9546122086517	-0.9811021585418502	-932.4161281740161	0.03329214888552401	0.09042991259295026	2.4596435108388546	1.5852674054259388	1.5621786640823976	1.5515637944867626	11.77824663567025	18.286064318319468	0.44263935279691463	0.8474692202462377
ID258275	258275	2	1.0	23.889584387148258	10.53661084129664	0.0	261.0	261	1.6410610428106376	1		30293.558165548126	30252.0	20919.0	42990.0	2.7082441E7	3372.284357489209	-0.9810745517095172	-931.3478784832166	0.009321614779212787	0.0494386823624588	1.8134785461066687	1.5493549184027458	-0.8663839639969955	1.1704732883129272	8.460564572838194	11.83829712629677	0.7586312639359609	0.921325051759834
ID229089	229089	2	1.0	24.193038482772995	10.656449392846774	0.0	84.0	84	1.66395002889298	1		30364.305767138172	30304.0	20719.0	44366.0	2.7904797E7	3569.263513902686	-0.981143583671649	-885.2952804130368	0.004826771908005433	-0.001175757706891034	1.7710990144420988	1.5885532224225425	-0.7251579174914486	1.1149132364235013	8.698220881063985	11.819414110330877	0.7824352317634092	0.9327217125382264
ID223975	223975	2	1.0	24.302285795562902	10.741663615908971	0.0	53.0	53	1.6562032661570856	1		30378.55665566556	30331.0	21586.0	44580.0	2.7614108E7	3434.898184489727	-0.981098715916349	-918.131020182075	-0.005655747704044032	0.014092383139957185	1.768792202431046	1.5552145945280011	-0.9279330549235788	1.1373299920503026	8.617417736267221	12.90891239238149	0.6498418900953982	0.9189052204764322
ID245989	245989	2	1.0	23.849718860919985	10.527657622794006	0.0	186.0	186	1.686079797645034	1		30429.901168969183	30337.0	19737.0	43332.0	2.8634537E7	3424.029193957478	-0.9811349548464486	-924.4086021031305	0.026460310988431504	-0.005942244135951307	1.8356241253972783	1.5652950197073998	-0.8723527134659746	1.172701696668281	8.931124063125267	12.593590478791796	0.7076472981463969	0.9404404404404406
ID228587	228587	2	1.0	23.932167503265724	10.96478264128746	0.0	81.0	81	1.7171991082625837	1		30358.86051282054	30291.0	21292.0	40061.0	2.9599889E7	3006.025817697343	-0.9811326495054535	-1050.363367696176	0.006784742597831983	0.004398822704090339	1.8402437703784233	1.6130641796644998	-0.7790080802580175	1.1408372918932306	9.263842894641371	12.142199188675725	0.7895985446210197	0.9447406689287444
ID255723	255723	2	1.0	24.107996232799515	10.483610155210025	0.0	245.0	245	1.6775335198160053	1		30341.886021505405	30293.0	20074.0	44437.0	2.8217954E7	3553.20342948756	-0.9811137018114505	-887.2070706040391	-0.013663315592621303	-0.007122245729042479	1.768356676217225	1.5936054525152723	-0.7369344051115579	1.1096577722083802	8.84081466599946	11.71401004085254	0.8096381548702576	0.9562982005141388
ID261867	261867	2	1.0	23.851159843633866	10.69762257422383	0.0	283.0	283	1.6985959382334448	1		30297.63465553236	30212.0	20757.0	42763.0	2.9025134E7	3359.2156222534272	-0.9810451344871445	-933.6177919786282	0.03777664707156835	0.0027492344679675815	1.7343087023586632	1.6374846705866377	2.1767560151047904	1.0591297332495564	9.064211595731711	13.813015360663233	0.596984299775277	0.943592281048986
ID236266	236266	2	1.0	24.10283533432655	10.751430762401009	0.0	127.0	127	1.6680366908701223	1		30343.42546245919	30346.0	20981.0	42898.0	2.7885608E7	3223.8529355659266	-0.9811411019376775	-979.3423532659316	-0.003431553965445483	0.02216965157528001	1.7952484657870984	1.535548672310495	-0.5300845567551123	1.1691250809300893	8.740999016544631	12.603769627514005	0.6914647136102002	0.9518633540372674
ID245481	245481	2	1.0	23.892750504902946	10.377646588807504	0.0	183.0	183	1.6766313774975663	1		30464.98814655169	30428.0	20773.0	44504.0	2.8271509E7	3638.108279914958	-0.9810649252867979	-867.7330011300786	0.012666428036465442	-6.27216653283707E-4	1.7876540161437395	1.5602012841397555	2.270452771746599	1.1457842230461912	8.831308413670428	12.037031893829516	0.7659423683136511	0.9421906693711964
ID220403	220403	2	1.0	23.256750868193603	11.392741208853552	0.0	31.0	31	1.6350574224170118	1		30439.96945701358	30288.0	24673.0	39583.0	2.6908933E7	3074.8723300615557	-0.9810574805349037	-1025.4248338045	-5.851917972234985E-4	0.01514325111103256	1.6861067480635314	1.5833589732269586	0.5455450290531143	1.0648922806349896	8.39877393269949	13.090375833756493	0.6159160542638092	0.917445482866044
ID235763	235763	2	1.0	23.99948348013251	11.13514970518731	0.0	124.0	124	1.885997224518742	1		30388.287659574475	30341.0	21268.0	44391.0	3.5706238E7	3479.176607730301	-0.9811263802081138	-908.0912706768719	0.015529175647992121	-0.04015874502519931	2.3097606299431623	1.5183229826641038	1.9057756704401427	1.5212577668358638	11.174599612776747	17.062293314176834	0.4823552704378329	0.8574033552151723
ID241394	241394	2	1.0	24.191846479042457	10.568858475821266	0.0	158.0	158	1.680237040538311	1		30342.344420600853	30294.0	20064.0	44803.0	2.8279065E7	3642.222990423114	-0.981124634549219	-866.0468960645513	-0.005187088751304555	0.019267995606855524	1.8268286286101505	1.6138133444641414	-1.0946889356641338	1.131994994883835	8.869333422986557	12.558756458843893	0.7066552149964306	0.9306733167082296
ID252145	252145	2	1.0	24.225485680387983	10.637683483967281	0.0	223.0	223	1.6865284020956066	1		30295.51222104147	30217.0	22163.0	45161.0	2.8508077E7	3515.901832965848	-0.9810899650965027	-894.104041310824	-0.0031359267950497715	0.02281521316327825	1.718864816284165	1.6732922022622332	0.3069353030410462	1.0272352993459954	8.935877189289776	12.018643505605416	0.7773849858964917	0.9641025641025639
ID244982	244982	2	1.0	23.717681659900773	10.740801546399107	0.0	180.0	180	1.7180799491044358	1		30463.348049281292	30370.0	21651.0	42800.0	2.9671301E7	3234.9033237310537	-0.9811071361168635	-978.0587907771334	0.014269137668491663	0.003464390311937751	1.7582981464077334	1.683985404428792	2.107358568065343	1.0441290891141353	9.273349146970402	12.336779008349612	0.7656722461092551	0.9625061667488896
ID252662	252662	2	1.0	23.579356016785034	10.781333505230872	0.0	226.0	226	1.6892175269531826	1		30354.09004237289	30221.0	22703.0	44481.0	2.8654261E7	3478.796783641316	-0.9810844055910221	-905.116606797497	0.0020613403647731497	0.004307484722246287	1.7921931755909515	1.6069099187684635	0.8734213161111393	1.115304071907459	8.964395946276873	11.610858832987404	0.8356072604643908	0.9559047136340599
ID255222	255222	2	1.0	24.226257023963058	10.616911116688424	0.0	242.0	242	1.672565715472307	1		30336.14054054058	30381.0	20212.0	42104.0	2.806093E7	3292.608315154343	-0.9811358632854503	-958.3904294036676	-0.004872671097596847	0.04094824462007868	1.8276358289069914	1.5323194164570269	-0.5968441183053805	1.1927250997920422	8.788530278189791	12.133634098975453	0.7501434626212786	0.9486916367367885
ID223482	223482	2	1.0	24.01878537473357	10.767181048709368	0.0	50.0	50	1.6730179436042616	1		30368.10799136073	30323.0	19510.0	41090.0	2.8120868E7	3334.4692413183584	-0.9810966078229488	-945.3509061345148	-0.0063771165538131745	8.031781333906792E-4	1.8798867616864248	1.5005501086867201	-0.8282474101327475	1.2527983909392402	8.793283404354298	12.38664899536737	0.7202002578438932	0.9254627313656826
ID227587	227587	2	1.0	24.03563254478558	10.72047318497196	0.0	75.0	75	1.696367686010593	1		30449.49999999999	30431.0	21431.0	42602.0	2.8927025E7	3212.6495621476574	-0.9810408439362795	-980.8777735210315	0.017364998516174054	0.0015775310290415173	1.786901470695654	1.5913238148733049	-0.7181126085276333	1.1229024878496652	9.040445964909127	13.504148036074001	0.6229674256716449	0.9420505200594351
ID222977	222977	2	1.0	23.944634420644135	10.905455455768475	0.0	47.0	47	1.6815871709614922	1		30379.817697228198	30314.0	21569.0	45097.0	2.8496269E7	3488.6713748064667	-0.9810604448894489	-902.1548535384586	0.01859243100368927	0.015419779051449435	1.7257855040037504	1.630956205927236	-0.22088070967492346	1.058143374869224	8.883592801480107	14.548316025847374	0.5274399901668142	0.9312406576980572
ID235264	235264	2	1.0	24.11866614898102	10.682674919738822	0.0	121.0	121	1.6829362182470278	1		30360.80448717949	30286.0	20859.0	45040.0	2.8417713E7	3585.740024937634	-0.9810813578332362	-878.1718921451811	-0.0032356351607369946	0.007551006744045853	1.7379951563208027	1.6250453865101582	-0.6849941653519136	1.0695056093499076	8.897852179973654	12.784370134461739	0.684126445493816	0.9341317365269467
ID257792	257792	2	1.0	24.160494152072502	10.356271593846547	0.0	258.0	258	1.6707555788862751	1		30288.840390879464	30268.0	20184.0	45121.0	2.7896022E7	3633.556532597806	-0.9811497271538263	-867.7574830664715	-0.0193747118124773	0.027604176340443626	1.8006266901007508	1.5771577736959579	-0.8230815594134695	1.1416909076135797	8.769517773531723	12.47443783157561	0.7081799236570335	0.9437340153452688
ID228100	228100	2	1.0	23.830753122024703	11.596228103425181	0.0	78.0	78	1.9315736438105289	1		30231.845469255655	30349.0	20268.0	40757.0	3.7366561E7	2966.4154370774977	-0.981243231416114	-1066.3047306063868	0.06759257578934488	-0.005286442168364486	2.6038246639674543	1.4417220621625377	1.6130042158748696	1.8060517573420491	11.721209121696067	23.387330739127172	0.2692904571645741	0.7725563909774433
ID263438	263438	2	1.0	23.8284034707399	10.679632811145225	0.0	293.0	293	1.6968135705460923	1		30273.96323529412	30200.0	21181.0	40845.0	2.8820813E7	3109.4058469496085	-0.9811075459142127	-1011.2303707993342	0.004225695473074459	0.007079337822316638	1.780535528175709	1.6285528310119894	-0.7486107210749917	1.0933237745006263	9.045199091073643	12.746779796340974	0.6995633161507803	0.9510244877561215
ID251144	251144	2	1.0	24.153036552918667	10.78108267524283	0.0	217.0	217	1.6743738951522045	1		30299.02047413794	30242.0	20142.0	43905.0	2.8117491E7	3473.417287217954	-0.9810919046977807	-905.2395757675828	-0.006537483605167365	-0.006296171519515827	1.7813671113262135	1.59969065712988	2.3933596801316583	1.1135697413663042	8.807542782847847	11.998433542998093	0.7688038061050915	0.9401319127346522
ID240398	240398	2	1.0	23.79798112991792	10.80538788051441	0.0	152.0	152	1.6874252532103604	1		30453.121019108265	30395.0	21815.0	42949.0	2.868684E7	3294.879649804992	-0.9811023837045426	-959.6868683081703	0.025935008588494967	0.0022120093625724365	1.760804406149475	1.5933136646041886	2.2914924130139944	1.105121009921731	8.94538344161881	13.697528392935197	0.5991346079650077	0.9391217564870258
ID250637	250637	2	1.0	23.9212740720052	10.855035684921601	0.0	214.0	214	1.6919023776969202	1		30314.954689146398	30234.0	21887.0	41315.0	2.8768892E7	3149.357635435716	-0.9811391373164179	-1001.4608697157257	0.04588705249277011	0.006774953140534579	1.6975224829298132	1.6469696495932595	-0.8959727627481144	1.0306944535068017	8.992914703263969	14.460366122612244	0.5404453197226283	0.9329388560157793
ID251661	251661	2	1.0	23.876403671924518	10.594931927548313	0.0	220.0	220	1.683834982646606	1		30285.72388059702	30230.0	20692.0	44982.0	2.8408009E7	3483.7227109628593	-0.9810799316614229	-901.5837300054808	-3.677346036613734E-4	5.890889887687769E-4	1.8038438161684114	1.588542054243341	-0.9201302051467075	1.1355341908323753	8.907358432302685	12.210383893456926	0.7507583238380543	0.9407630522088353
ID261394	261394	2	1.0	24.085440346818114	10.569786397065283	0.0	280.0	280	1.654375226674898	1		30211.320837927236	30267.0	20423.0	41310.0	2.7401668E7	3224.914197677182	-0.981167463351326	-976.1484325550902	-0.029466735178151682	0.02571877782244784	1.7940051922221951	1.5269075827654848	2.595996044625993	1.1749271615856094	8.598405231609153	12.581098075951362	0.6826383410522169	0.9402286902286905
ID234769	234769	2	1.0	24.094493782871208	10.864290450679945	0.0	118.0	118	1.7589819823035306	1		30519.780176643766	30381.0	20038.0	42248.0	3.1099656E7	3438.1722177887523	-0.980967866466927	-915.0631690703957	-0.011050355525508138	0.01111907889576217	1.9427289872193565	1.580009967351898	-1.4889562847813909	1.229567551700561	9.720143006434888	15.26260064643282	0.5243550280578948	0.8643279797125953
ID244501	244501	2	1.0	24.148560650506383	10.644969252726687	0.0	177.0	177	1.7516555523974766	1		30454.90107737513	30442.0	20666.0	44020.0	3.1094454E7	3549.1121846214232	-0.9810096009770393	-886.5569305318194	0.0456754369977194	0.04954219683830487	1.955466047191053	1.570479367953346	1.3083004094505104	1.2451395969241055	9.639339861638126	18.722912099153742	0.3455495725555416	0.8164251207729473
ID254746	254746	2	1.0	23.864544923406765	11.022086016872198	0.0	239.0	239	1.6842841849975734	1		30333.0978723404	30302.0	22044.0	40789.0	2.8513112E7	3008.6271557111886	-0.9810552247500408	-1044.196873560971	-0.016432785992427805	0.003708629051784438	1.8308012881895661	1.5999035526552663	2.515745740268544	1.1443197842464268	8.9121115584672	12.373785707662694	0.7314510996638126	0.9314456035767513
ID215327	215327	2	1.0	23.954448049825093	10.809025076118456	0.0	1.0	1	1.6788858243643638	1		30416.1305285868	30351.0	21054.0	41835.0	2.8195753E7	3242.8902071255648	-0.9812436269649979	-981.3630481135505	0.030643510915181423	0.0054486757707024455	1.8040211086974791	1.5259767749362276	-0.8004195715624012	1.1822074479297835	8.85507404449301	13.49463132093845	0.6110545934731317	0.9282511210762332
ID218911	218911	2	1.0	24.537293151803766	10.422419159958007	0.0	22.0	22	1.6415219502885672	1		30410.586980920332	30394.0	20309.0	44423.0	2.7095833E7	3685.5856888251833	-0.9810613754141544	-854.8620311376147	-0.011474362605789011	0.005508677856650692	1.806046358104515	1.512500097713388	-0.6969473470274501	1.194080159621089	8.465317699002709	11.533600316372212	0.799693067026557	0.9508809396689796
ID216867	216867	2	1.0	24.026651400848284	10.70621146575254	0.0	10.0	10	1.7154360696989075	1		30404.863168724263	30345.0	21139.0	42231.0	2.9553527E7	3266.1480300931535	-0.9810753877642301	-965.1894715332663	0.02145055772690614	0.01601201522154329	1.7881813131697883	1.6221945797555977	-0.7670328542445028	1.10232233265087	9.244830389983305	13.594010968773269	0.6286567453457617	0.9497070312499999
ID234275	234275	2	1.0	24.23578717000695	10.762204610866231	0.0	115.0	115	1.7215988057332803	1		30355.123595505625	30303.0	20101.0	44604.0	2.9717666E7	3534.4901814238706	-0.9811188150992505	-892.5397784225521	0.06070312077566797	0.05139020820939633	1.9896678982133822	1.5600432791503214	0.5576193058486523	1.275392756601635	9.311374156286535	16.404711296378252	0.4347969197328539	0.8357508532423213
ID219937	219937	2	1.0	23.860050947005536	10.7663309017515	0.0	28.0	28	1.660308996020137	1		30361.573626373614	30347.0	20828.0	41426.0	2.7629032E7	3168.296547819543	-0.9811166395599353	-995.7946921674895	0.004986023361435106	0.03985885189543327	1.9099668044133113	1.4981432053526147	-0.8727362241818956	1.2748893414123028	8.66019587174786	13.074452083645578	0.6366351059935281	0.8997530864197528
ID215847	215847	2	1.0	23.834978383252647	11.270767465728984	0.0	4.0	4	1.6657675608699813	1		30455.24945533771	30321.0	23288.0	44771.0	2.7957919E7	3521.953544211539	-0.9810104413406606	-893.4439083314929	0.01739143392333	0.007213819378536595	1.6736420252856818	1.6291973025166415	0.09838364581822474	1.0272801352545735	8.717233385722054	13.972990834925152	0.5610606223314596	0.9271991911021232
ID227110	227110	2	1.0	23.94320096750627	10.686997135759183	0.0	72.0	72	1.6761801242590078	1		30463.54584681771	30407.0	21052.0	42864.0	2.8239707E7	3245.786919963671	-0.9811114611059382	-975.013045322734	8.919360661331393E-5	0.017715026655814908	1.8150387714856795	1.546983873821012	2.427171551742223	1.1732758189667347	8.826555287505913	12.832008505224914	0.6736151285416508	0.9280359820089956
ID218404	218404	2	1.0	24.435502159088646	10.472954564360728	0.0	19.0	19	1.6493376710372964	1		30431.49666666665	30473.0	20305.0	43593.0	2.7388347E7	3632.907046950108	-0.9811196965747544	-870.5867374179518	-8.519892516211665E-4	0.010643370433245897	1.8510984025076163	1.5136109893804142	2.504484392922185	1.2229683951127694	8.546120843799478	11.226350913883705	0.8521217820908465	0.9579115610015981
ID250148	250148	2	1.0	24.422595507071065	10.424534526866315	0.0	211.0	211	1.6488789482719128	1		30359.674082313682	30354.0	20666.0	44322.0	2.7293347E7	3624.50434235291	-0.9810844843077382	-868.8937989826794	-0.01170727309187796	0.0018037490344494102	1.7961169363787612	1.534296037804721	2.477192154426838	1.1706456199604445	8.541367717634964	11.478217699258886	0.8146824642441025	0.9487856388595565
ID239913	239913	2	1.0	23.649982178890742	11.315712712141638	0.0	149.0	149	1.886799264624958	1		30250.764855687616	30448.0	21945.0	43358.0	3.5635401E7	3121.2144644521595	-0.9812407564977733	-1013.9183952869249	0.08771147260721451	0.10775145216644363	2.4953048684863415	1.4487916141066004	1.7405431205903654	1.722335251108611	11.184105865105767	21.782190621936785	0.2962156668455848	0.7307453416149063
ID216360	216360	2	1.0	24.09229056308884	10.738105602635198	0.0	7.0	7	1.695921684245027	1		30394.5924369748	30388.0	21958.0	41937.0	2.8935652E7	3199.593275260638	-0.9811628765445459	-989.5963124825614	0.00942308543457335	0.0071748875980184	1.7689383768083853	1.6143940854368586	-0.6152107925731815	1.0957289752023012	9.035692838744609	13.717909486903377	0.6033863164552186	0.9327772325809616
ID244008	244008	2	1.0	23.60697935289388	10.659333015724977	0.0	174.0	174	1.6721133650338864	1		30361.247288503277	30310.0	21270.0	44233.0	2.799307E7	3404.5069320215316	-0.9811348281755552	-927.6054879187822	0.005442256063059497	0.00812219674663277	1.759798147980955	1.5633544921516078	2.3268133432739946	1.1256552220341187	8.783777152025277	13.598199956659503	0.5969367640559886	0.9291101055806937
ID257320	257320	2	1.0	24.175305830762966	10.489592145761426	0.0	255.0	255	1.6874252532103604	1		30289.728723404292	30251.0	19475.0	41927.0	2.8472345E7	3353.1530085659074	-0.9811307039281008	-939.3840375723928	-0.014231065182263058	0.02013026165045747	1.8143170066976353	1.6287578502972822	-0.8321069304481706	1.113926791736712	8.945383441618809	12.663544825322786	0.700968078938992	0.9162609542356378
ID217391	217391	2	1.0	23.873969855778277	10.695888876383975	0.0	13.0	13	1.6910079010931922	1		30414.080168776403	30372.0	21322.0	42425.0	2.8832548E7	3277.345549366861	-0.981098365433169	-963.3755894345038	0.02853105078565032	0.008395479914561485	1.7862401760022393	1.580650507768053	-0.8651829322666774	1.1300664930190594	8.983408450934938	13.236310657468708	0.6443429887978223	0.9412350597609561
ID222511	222511	2	1.0	24.474306579294428	10.532266872488064	0.0	44.0	44	1.6634953356124884	1		30358.349015317293	30260.0	20323.0	45044.0	2.7747531E7	3711.6085959917964	-0.981079357466621	-848.2311761674523	-0.030321424447190166	-0.01861711861345998	1.7870216601336986	1.54987647276078	2.429353627186866	1.1530090891375968	8.693467754899473	11.901247964482648	0.7712903609066749	0.9636459430979977
ID262965	262965	2	1.0	23.755506123417025	10.696286014665189	0.0	290.0	290	1.7154360696989077	1		30351.36008230453	30241.0	21262.0	40466.0	2.9501522E7	3062.5808600218515	-0.9811297518216178	-1030.5508415519182	0.04773713765228743	0.028200469477644458	1.7717928379279024	1.596104307739255	-0.9291273328848771	1.1100733387766464	9.244830389983308	14.689975555556014	0.5383524149872635	0.9391598261709317
ID260913	260913	2	1.0	23.87579513813348	10.498715632926658	0.0	277.0	277	1.6285672340811552	1		30223.778791334084	30226.0	21115.0	42046.0	2.6506254E7	3323.241878562404	-0.9811354997095341	-946.0203742851285	-0.0017899952854893261	0.051333396102671895	1.7921677311874094	1.4962942106198869	-0.9365162970677746	1.1977375294695203	8.33223016639627	12.938893806537763	0.6254272869283191	0.9139728884254436
ID217911	217911	2	1.0	24.071968942440062	10.559634662311897	0.0	16.0	16	1.6874252532103602	1		30404.77388535031	30345.0	21122.0	43504.0	2.8641297E7	3283.0854252513695	-0.9811308900390292	-963.0861213537314	0.019134680389515327	0.00892931998994812	1.823601415864256	1.5470476059588105	-0.6745762360423225	1.1787623139974714	8.945383441618807	13.032644746928678	0.6618258270309137	0.9443050677370796
ID219445	219445	2	1.0	24.34786995509116	11.268581273367577	0.0	25.0	25	1.9894526379710868	1		30421.32265446224	30365.0	20591.0	43069.0	3.9882354E7	3387.54929662079	-0.9810109435405665	-927.8823856864799	0.06333208128588579	0.061430270437400195	2.6037372097465084	1.3563558558214823	1.048992986641094	1.9196564076980702	12.434178046373434	25.01836730812725	0.24963703580923188	0.8096564531104916
ID254260	254260	2	1.0	24.094252951546057	10.596320263566504	0.0	236.0	236	1.6887696368413843	1		30336.782608695627	30325.0	21351.0	43393.0	2.8607586E7	3281.8748409711075	-0.9811131673450737	-960.3675397547229	0.013669934887225541	0.03454669880087851	1.7619338970517961	1.609016013971616	2.7311909440470936	1.0950381361977406	8.959642820112354	13.879155639481933	0.5844864787594901	0.953947368421052
ID226619	226619	2	1.0	23.63439659310474	11.120205506413534	0.0	69.0	69	1.7563996731318858	1		30327.084396467115	30354.0	21189.0	40199.0	3.0903299E7	3050.4324600395867	-0.98114607749879	-1034.7399004906968	-0.00986914624492676	0.13485075338365854	2.1578896825863163	1.5220653504061066	-1.3455628159940858	1.4177378665183882	9.6916242494478	15.02516762200704	0.5394705986874769	0.8639830508474579
ID259898	259898	2	1.0	23.8581540633083	10.630546522231102	0.0	271.0	271	1.6689434790267275	1		30209.595005428895	30138.0	19847.0	41291.0	2.7823037E7	3313.261451437801	-0.98105395022097	-944.2639462848632	0.015009278614153528	0.03975893204902996	1.778337826442864	1.5399591855502983	2.3182390793557057	1.1547954277810175	8.750505268873663	14.499967140068783	0.523008754653621	0.9172894867962132
ID233789	233789	2	1.0	23.751074776828542	11.599027833657308	0.0	112.0	112	1.922151277163382	1		30153.40131040128	30314.0	23187.0	43299.0	3.6817303E7	3127.2761047818053	-0.9812697551209788	-1010.2876282025234	0.04898407560841306	0.028671541661892844	2.4924432791498248	1.5211220626384843	-1.3701658814786788	1.6385557348543884	11.607134093747682	20.206550371041395	0.3572321275957498	0.7740095087163232
ID249661	249661	2	1.0	24.621488764667173	10.447781647461108	0.0	208.0	208	1.6851822304812705	1		30378.264957264942	30341.0	20318.0	45267.0	2.8434056E7	3681.920846382682	-0.9810736889003009	-855.3703019164509	0.0058041311025815515	0.010560054327478531	1.7799535153912764	1.6697401826649152	2.325537971503013	1.066006276827129	8.921617810796235	11.736750862480305	0.813874997586792	0.9413239719157472
ID260413	260413	2	1.0	24.08831864625612	10.484985479023155	0.0	274.0	274	1.6589415484338383	1		30169.671806167386	30141.0	19653.0	42590.0	2.7394062E7	3379.8336643828397	-0.9811198160394432	-927.7288878193252	-0.014962324824019053	-0.024207386772157353	1.7515894816425228	1.5887373411768735	-0.7250143532561301	1.102504130950315	8.64593649325431	12.198176253920535	0.7301836374008454	0.940051679586563
ID243523	243523	2	1.0	23.901832083647264	11.059339745270448	0.0	171.0	171	1.6932432066309386	1		30403.455696202538	30324.0	21207.0	44517.0	2.8822476E7	3669.312285354616	-0.9809888776642315	-855.1151413954834	-0.014346761046282675	-0.00475193768676036	1.757731869754377	1.638378343944412	-1.4321899762996884	1.0728485738664124	9.007174081757514	11.30299709323045	0.8859540313174142	0.9663437021927581
ID239425	239425	2	1.0	24.25406223542781	10.653846672943637	0.0	146.0	146	1.6662216340856848	1		30384.203925845184	30347.0	20092.0	41908.0	2.7862315E7	3364.536419734904	-0.9811067681873092	-937.9131882316265	-0.006768427372446299	3.1570722384601126E-4	1.8154893054854708	1.5376787336972062	2.437190481082862	1.1806688001207475	8.721986511886564	11.8318102475488	0.7829299064905297	0.9582245430809395
ID259401	259401	2	1.0	23.553610347586638	10.84351097058832	0.0	268.0	268	1.6452045616478013	1		30287.28459821426	30174.0	22217.0	44094.0	2.7137407E7	3498.6228416602835	-0.981070638080312	-897.3409977605533	0.05101361601598142	0.008839884186021878	1.6421783428847323	1.5852508040109226	0.13837307605199378	1.0359107459398693	8.503342708318833	13.542241408992398	0.5826643460343484	0.9470619375330859
ID238415	238415	2	1.0	24.153141392741517	11.013792290847707	0.0	140.0	140	1.7194003642723916	1		30345.616326530613	30268.0	20903.0	41875.0	2.9738704E7	3139.7603006267864	-0.9810793298573574	-1002.2984889787665	-5.666118381945193E-4	0.01664248412428298	1.839214154742688	1.6194314587913607	2.3082753056412773	1.1357159605355318	9.287608525463948	12.381081054059885	0.7613715279467191	0.9569049951028402
ID253775	253775	2	1.0	23.94327485592481	10.592091234139698	0.0	233.0	233	1.6923494387108522	1		30360.251851851826	30281.0	20215.0	43778.0	2.8690438E7	3366.146991422001	-0.9811461482033299	-938.7196376674717	-0.007112291663463075	0.001559877123822023	1.7740685004924779	1.6274096268734783	-0.8007137402177217	1.0901179833259038	8.997667829428487	12.971265643197265	0.6720090366247424	0.9399205561072494
ID249164	249164	2	1.0	23.828209715317495	10.75724677001137	0.0	205.0	205	1.7303646404359807	1		30422.71039354189	30329.0	22572.0	43054.0	3.0148906E7	3220.394631988501	-0.9810893338306188	-980.2131646107094	-0.011488587148746284	0.02503840892274073	1.8223583452943066	1.6195128595967831	-1.2612949598880578	1.125250926224832	9.406436679576847	15.940058053588466	0.46521659987350183	0.8890386343216533
ID222034	222034	2	1.0	23.97476223668964	11.497510525877605	0.0	41.0	41	2.036800345353979	1		30158.63238512029	30293.0	21384.0	41886.0	4.1347485E7	2898.463202256266	-0.981120495784372	-1081.4479234007142	0.08823399227072208	0.0853962742614964	2.7494302779836857	1.5433760358518336	-1.5632662624432694	1.7814390104004667	13.033071943102426	22.36617231835358	0.3273959656421346	0.7713080168776371
ID248657	248657	2	1.0	24.092456405184464	10.454661966071118	0.0	202.0	202	1.6743738951522045	1		30393.829557713045	30314.0	20355.0	44367.0	2.817508E7	3549.693590808741	-0.9810916807939042	-888.5486690957232	-6.452766135616624E-4	0.008225894329999584	1.840731078201922	1.5534254401388448	-0.6686667149076242	1.1849497443774308	8.807542782847847	11.66053386877596	0.8140062810765066	0.9387031408308002
ID256849	256849	2	1.0	24.338974161148958	10.550503303160497	0.0	252.0	252	1.6797867559153146	1		30319.49036402572	30278.0	20655.0	45014.0	2.8318404E7	3683.243954056615	-0.9811215850781518	-855.6156339364748	-0.008748119240728103	0.0033558509960775387	1.7563070227677284	1.60770922288	-1.0457073150628593	1.0924282810429704	8.864580296822039	11.519644282727032	0.8394404739077339	0.9559200410046126
ID232272	232272	2	1.0	23.644060883762094	11.123214358983669	0.0	103.0	103	1.8310475087644302	1		30257.453561767332	30271.0	21037.0	44582.0	3.3555516E7	3330.260283360204	-0.9811905927453368	-947.8998598259534	7.393565735462096E-4	0.11483230182181964	2.2629090791312167	1.4405388925758094	1.5486068161312994	1.5708767675719866	10.532927580567108	23.006495766592153	0.2500679384949141	0.8108305890962313
ID226135	226135	2	1.0	23.927356186170464	10.8063727218596	0.0	66.0	66	1.6838349826466055	1		30409.90405117271	30412.0	20670.0	40370.0	2.852449E7	2978.6319747759253	-0.9811165961772652	-1060.885563991429	0.015705831326166052	0.013022317204730054	1.8407321714926814	1.5414377927566654	-0.744688937847391	1.1941657199157976	8.907358432302681	12.91408651674788	0.67116825890294	0.9249753208292196
ID238935	238935	2	1.0	23.837031183280445	10.910141287338831	0.0	143.0	143	1.6644045979572977	1		30397.271834061172	30280.0	22087.0	43689.0	2.7843901E7	3486.9249796141553	-0.98112067101243	-906.061904057876	0.017137026848852967	0.02129342927495205	1.7069211735942247	1.6600242773706748	0.06065445570266708	1.0282507291386305	8.702974007228503	12.101893080942228	0.7467425992526942	0.9399383983572895
ID258903	258903	2	1.0	24.16648434337309	10.675075775781902	0.0	265.0	265	1.686528402095607	1		30280.307120085006	30209.0	22061.0	42747.0	2.8493769E7	3215.8460443728986	-0.9810844563542644	-976.7481326468456	-0.008526919848886256	2.6636387015361185E-4	1.710273920179862	1.6860833524653165	2.5475276698932268	1.0143471956348866	8.93587718928978	12.314941955689699	0.740427119157112	0.951417004048583
ID233300	233300	2	1.0	24.3612432674282	10.561084719607354	0.0	109.0	109	1.6507130744766234	1		30390.73111111113	30353.0	20708.0	44954.0	2.7351658E7	3731.140931788644	-0.9811144055658345	-846.2885863405908	0.009188622623284232	0.006609715579534408	1.7450772606438556	1.5808266870012613	-0.4687094014641231	1.1039016958615295	8.560380222293027	11.231469461830258	0.8527657666606346	0.9574694311536418
ID231770	231770	2	1.0	24.015261856394975	10.636797973170316	0.0	100.0	100	1.6985959382334446	1		30333.25446898005	30271.0	21144.0	43235.0	2.8846925E7	3355.5297491279425	-0.9811430845489105	-940.6966641314931	0.008990476126034474	0.014141391652563957	1.738634100426932	1.688729177719468	-0.6719910431747658	1.0295517619792995	9.064211595731708	13.268428217830206	0.6469950242280402	0.9403353057199213
ID243034	243034	2	1.0	24.34571033609469	10.515528215434855	0.0	168.0	168	1.6634953356124882	1		30326.78688524587	30274.0	20385.0	44689.0	2.774901E7	3758.729452602095	-0.9811695296631258	-840.8106674310869	-0.007699497247174392	0.00879384654173873	1.7590917610232826	1.5835341251192896	-0.8724486854898835	1.1108644475159435	8.693467754899471	12.086953260709171	0.7477720465280931	0.9481596682218767
ID262493	262493	2	1.0	23.931361215294956	10.778115153562176	0.0	287.0	287	1.6716608921897111	1		30311.400432900424	30222.0	20282.0	42725.0	2.8007734E7	3329.7527987527174	-0.9810909939009012	-944.6362165787738	-0.0030745680823022815	0.011532242804051488	1.7912713218742253	1.5623852387993875	2.446613042363727	1.146497853020376	8.779024025860757	13.37564360158104	0.6166329460922688	0.9267436026091319
ID221533	221533	2	1.0	23.5838971452476	10.89786726934554	0.0	38.0	38	1.6905604853157896	1		30374.904661016943	30376.0	22218.0	43439.0	2.867391E7	3319.0245582810057	-0.9811552651853466	-952.9764350031883	0.024147518419211957	0.0060777626604286115	1.7285137123972114	1.6462934305303991	-0.7751307982227104	1.049942665348742	8.978655324770418	12.965252322440886	0.6712112356795901	0.937468982630273
ID237923	237923	2	1.0	23.922846890280287	10.821100318873388	0.0	137.0	137	1.711904545480408	1		30363.307851239682	30291.0	21138.0	43238.0	2.9391682E7	3316.964441903541	-0.9811452037426553	-952.6858263265236	-0.007422114142812062	0.011753215364241789	1.7821529389233846	1.6510058727533679	-0.7512363378464414	1.079434645469373	9.206805380667182	11.95646649895364	0.8093066784210857	0.9656031904287142
ID225122	225122	2	1.0	24.170867825796186	10.745959424488152	0.0	60.0	60	1.6730179436042618	1		30380.086299892148	30355.0	21007.0	43478.0	2.816234E7	3344.621201856046	-0.981086051361918	-942.3168482857781	-0.01862314801810081	0.00541196015486696	1.8065103709463344	1.5602197753707219	2.4738810598284164	1.1578563478450283	8.793283404354302	11.933847992921649	0.7758896008319249	0.9458077709611452
ID225639	225639	2	1.0	24.26437039245145	10.581492475946126	0.0	63.0	63	1.6566599608482848	1		30374.58480176212	30345.0	20568.0	43587.0	2.7580123E7	3487.5329791361955	-0.981147428500504	-906.5373375783314	-0.024124394980278213	-0.023358029855804388	1.7915201314488427	1.5994297027126922	2.360979759410045	1.1200993256598637	8.622170862431732	11.173334519162289	0.867882409848042	0.9633563462559747
ID231270	231270	2	1.0	23.588771137799814	10.795338913669967	0.0	97.0	97	1.6415219502885676	1		30373.166105499444	30305.0	21542.0	43328.0	2.7062491E7	3450.2965486319513	-0.9811301637195057	-915.423659648019	-0.0027681210988167605	-5.601387542585702E-4	1.7872699837044468	1.5290936230455954	-0.6541893912164413	1.1688427423721934	8.465317699002714	12.867717578349666	0.6424659046330525	0.9247144340602286
ID256365	256365	2	1.0	24.090944509582346	10.720499148759028	0.0	249.0	249	1.6721133650338857	1		30358.076756756745	30270.0	21927.0	43481.0	2.8081221E7	3300.582708219716	-0.9811122115057885	-955.545123929786	0.03431303170421592	0.0054576052237398824	1.7087925844704976	1.5997608321389953	-1.0009470848287672	1.0681550330156033	8.78377715202527	14.224338513090974	0.545540521753857	0.9333333333333331
ID230764	230764	2	1.0	23.96864926789797	10.569058312253512	0.0	94.0	94	1.6869768872523434	1		30348.05106382984	30294.0	20474.0	44920.0	2.8527168E7	3530.5905474867986	-0.9811045461933761	-892.6298568275238	-0.005486878460090532	-0.009476109376980171	1.809707737342154	1.6141204318042974	-0.7990717457110887	1.1211726843202308	8.940630315454296	12.021215235917223	0.7774657311780684	0.9409704852426213
ID247660	247660	2	1.0	24.2008472054414	10.691616492969072	0.0	196.0	196	1.6999314875983937	1		30346.557187827904	30330.0	21630.0	41621.0	2.8920269E7	3133.8192147822274	-0.9810909506962353	-1004.8588455107343	0.008385799573759505	0.03277961614837697	1.7840048923065186	1.5970922492319046	2.265736137802846	1.1170330913348971	9.078470974225255	13.822036512791387	0.5971432144698582	0.9432098765432101
ID224626	224626	2	1.0	24.25714336354862	10.733642259100867	0.0	57.0	57	1.6552894987682694	1		30381.794701986764	30339.0	19838.0	42305.0	2.7525906E7	3446.742828812717	-0.9811148997743082	-915.8727063448763	-0.019810458688371786	0.00690685213409833	1.8502992004438081	1.5151754575297078	-0.7180282133110665	1.2211781752725028	8.607911483938185	11.716306175289521	0.7880000260285106	0.94372068785826
ID242550	242550	2	1.0	23.73450211466464	10.883241290913748	0.0	165.0	165	1.6919023776969198	1		30355.210137275586	30291.0	21387.0	41952.0	2.8746384E7	3239.0471739896793	-0.9811071098572745	-973.3386967350566	0.016919372468983524	0.03322470445422934	1.77789979648369	1.6044106140131185	2.3152876058678995	1.1081326569117007	8.992914703263967	14.548831833025167	0.5338928321906445	0.9366336633663359
ID236917	236917	2	1.0	23.721766184772367	10.859350155602382	0.0	131.0	131	1.7211593420871327	1		30382.77551020404	30248.0	22308.0	43895.0	2.977512E7	3278.8922007219626	-0.9810791497930519	-960.9343104201124	-0.003571492774494635	0.008218008254414018	1.7600789357605446	1.696623535824213	-0.9818014894145275	1.037400990023108	9.306621030122015	11.735544373465371	0.8491715076857659	0.9654832347140041
ID237429	237429	2	1.0	24.119628989851293	11.001099950119228	0.0	134.0	134	1.7096936385195627	1		30369.510309278347	30294.0	22535.0	43620.0	2.9458425E7	3267.632354113295	-0.9810778463936392	-963.7569052366555	0.005992668565897374	0.002541539921094401	1.7407263752669233	1.717239107815799	-1.5263795586998223	1.0136773425111418	9.183039749844601	11.683250172179859	0.8454131049522299	0.9679358717434868
ID221050	221050	2	1.0	24.160419291107452	12.244566061503964	0.0	35.0	35	1.9393906471962699	1		30188.2262479871	30326.0	19364.0	44039.0	3.7493777E7	3527.837807129463	-0.9812002468086309	-893.2324307698083	0.06409334022361256	-0.031962348518625734	2.5478108173173357	1.4946088344137356	-1.4475463681653673	1.7046673073605385	11.816271644986376	18.768500827213295	0.42153259569491836	0.7919719655941384
ID230264	230264	2	1.0	23.930455540639446	10.768646154089891	0.0	91.0	91	1.6856310738053781	1		30352.729989327665	30326.0	21431.0	40423.0	2.8440508E7	3019.1170860645293	-0.9811528098594572	-1046.7376323078918	0.01065745088598752	0.0031983287031565237	1.820306344534232	1.52639139453983	-0.7155232930262807	1.192555429128982	8.926370936960746	14.243362853054021	0.5529167132197491	0.9274074074074069
ID248184	248184	2	1.0	24.001536782983063	10.846911809096042	0.0	199.0	199	1.6648590429071877	1		30328.137704918077	30302.0	20850.0	41365.0	2.7750246E7	3155.719658158075	-0.9811055429104185	-998.0645623320592	0.011148769767929232	0.016785033671291142	1.8342196336558334	1.51906677678672	-0.5337022649425543	1.2074647814599406	8.707727133393016	11.788066778146485	0.7874618098523825	0.9516883116883113
ID247166	247166	2	1.0	23.820859462133257	10.746999017967646	0.0	193.0	193	1.672565715472307	1		30390.68857758621	30329.0	20652.0	44413.0	2.8202559E7	3563.644657946556	-0.9810700269933069	-883.9468574380669	0.0017434309139502968	-0.0056604489512606165	1.7886884891782941	1.5878306340060528	-0.7960357735402658	1.1264982869523574	8.78853027818979	12.14035757634935	0.7493128155879366	0.9343102577059124
ID262019	262019	2	1.0	24.079539865140404	10.400641710232078	0.0	284.0	284	1.6968135705460916	1		30302.642481598352	30267.0	20731.0	44810.0	2.8817813E7	3560.5907029805185	-0.981095846450502	-883.3699975714213	9.968370310752968E-4	-0.0018013164932682828	1.7704589303069136	1.6631544315916447	-1.0008435399593694	1.064518662053877	9.045199091073638	11.326288870234144	0.8860387724621638	0.968447837150127
ID242049	242049	2	1.0	23.88118057817777	10.783226133378221	0.0	162.0	162	1.6802370405383116	1		30376.340836012892	30299.0	22061.0	42787.0	2.8341126E7	3375.838351386701	-0.981097103040231	-934.0442181584501	0.013516565034134015	-0.004336647935138385	1.7109412620166158	1.639595820312754	-0.6386129875013027	1.0435140421925768	8.869333422986562	13.82865499435	0.5828287439056017	0.9330000000000002
ID264070	264070	2	1.0	24.196134350887743	10.449056285223149	0.0	297.0	297	1.7034878335098378	1		30277.406867845995	30251.0	21101.0	44953.0	2.9096588E7	3472.8072800081773	-0.9810755335104411	-903.9549550040973	0.003109982305332928	-0.007892364196544831	1.7526962308404115	1.6525204231964934	-1.0996064299354233	1.0606200118544657	9.116495983541379	11.673086990344395	0.840749010801778	0.9662468513853905
ID253312	253312	2	1.0	24.005441984705293	10.641726598992802	0.0	230.0	230	1.6784351772419344	1		30331.09590517239	30284.0	22578.0	44542.0	2.8147257E7	3522.1912537676017	-0.9811006108964602	-894.0688073899684	-0.014772359060086528	0.00422202666272039	1.7324517162052258	1.6159305249369964	0.6187935495364012	1.0721077976250077	8.85032091832849	13.62251754938694	0.5993135966708466	0.9427848101265822
ID246663	246663	2	1.0	23.668480374361074	10.97491513753057	0.0	190.0	190	1.6493376710372971	1		30450.498327759196	30362.0	23205.0	42371.0	2.7314097E7	3329.317474537141	-0.981143726308415	-951.8005419852715	0.015771769175606208	-0.00433755480918446	1.6619800156895337	1.6073480342410933	0.21376189724111097	1.0339888936836474	8.546120843799484	15.100014777022054	0.47100351583393407	0.9131538852209244
ID224134	224134	2	1.0	24.239117073244223	10.66639748963317	0.0	54.0	54	1.671660892189711	1		30409.092972972983	30383.0	21171.0	44968.0	2.8128411E7	3555.0267767095042	-0.981083435787817	-887.2668796109116	-0.012069374835842103	0.018159284081613034	1.7643004630123966	1.5913305128085948	-0.8124628777822696	1.1086951760250743	8.779024025860753	12.011558128068792	0.7646406932729474	0.9399491094147585
ID236422	236422	2	1.0	24.209362786132804	10.548035875027798	0.0	128.0	128	1.6927963816576934	1		30391.75265392782	30343.0	20984.0	44371.0	2.8629031E7	3452.185124722351	-0.9810826680630754	-913.1400347204028	0.007823565392627112	0.01938908773485916	1.7868531990922227	1.6002695417548323	-0.7369210833986767	1.1165951437985788	9.002420955592997	12.797437217988193	0.6907536135353576	0.9380881624566617
ID246150	246150	2	1.0	24.23171702417932	10.398153097808086	0.0	187.0	187	1.6793363505563892	1		30401.95935828876	30362.0	20158.0	44898.0	2.8425832E7	3641.480351208751	-0.9811183694916976	-867.6318999417589	1.7139272029748838E-4	-0.0037223953015600897	1.7954741160631251	1.6053652965861551	-0.7564647950016262	1.11842091010765	8.859827170657521	12.038494716159878	0.7682290775263542	0.9404641775983855
ID255878	255878	2	1.0	24.227201197445787	10.493351607323953	0.0	246.0	246	1.679336350556389	1		30332.04613733907	30298.0	20029.0	44551.0	2.8269467E7	3584.1941952157586	-0.9811072891182148	-878.9464071091551	-0.015395964717160296	-4.8441340629595266E-4	1.7861417841374574	1.58183219241494	-0.7871087788185626	1.1291600921401173	8.85982717065752	12.61869164420872	0.6992081123493025	0.9390428211586902
ID229765	229765	2	1.0	23.834245382006614	10.889673444537761	0.0	88.0	88	1.7351669736379915	1		30324.782696177055	30243.0	20841.0	41615.0	3.0142834E7	3180.0996011722636	-0.9810875540078265	-989.3433438377864	2.135697167194031E-4	-0.001744062831410291	1.8012033990946799	1.6969837543859398	-0.945514682610472	1.0614146390260832	9.45872106738652	11.620473089984218	0.8802269554276622	0.9716796874999998
ID229257	229257	2	1.0	24.054120980278547	10.660667709717261	0.0	85.0	85	1.6963676860105932	1		30358.11239495801	30335.0	21483.0	43954.0	2.8900923E7	3458.619533540112	-0.9810646519238068	-909.5494290567896	0.0035630716702278087	-0.01001420555256104	1.758270440032875	1.6340071632810915	2.1092160784238327	1.0760481835968592	9.040445964909129	12.4478150759692	0.7331848173212503	0.9509999999999997
ID258444	258444	2	1.0	24.01940917593888	10.66686545713815	0.0	262.0	262	1.695921684245027	1		30234.4214963119	30230.0	21099.0	43564.0	2.8692466E7	3289.9241920205495	-0.9811324607696268	-955.780467562779	-0.009141150998510308	-0.0074096555424617485	1.7589543721689034	1.6589021951283522	2.629885422972637	1.060312282022636	9.03569283874461	12.333450283845673	0.7464524503107917	0.949076385421867
ID245651	245651	2	1.0	23.996734314206492	10.770988989960308	0.0	184.0	184	1.6981505216955033	1		30407.411949685542	30346.0	20154.0	41768.0	2.9008671E7	3212.16255573625	-0.981132279653662	-984.5098647531099	0.014659669946606353	0.0052518012505725995	1.815273800145548	1.585807642981668	-0.7206557272792106	1.1446998683474832	9.059458469567188	12.900083538187783	0.6841117615120299	0.9463753723932472
ID252819	252819	2	1.0	23.63975858076487	11.028718865907063	0.0	227.0	227	1.6716608921897111	1		30373.678571428543	30304.0	21033.0	45951.0	2.8065279E7	3645.259580027302	-0.981037064558149	-862.1419503683384	0.007942814518156031	0.02674012358339469	1.708578247702328	1.6269393888810535	-1.174227187116195	1.0501794101115363	8.779024025860755	12.871157810095848	0.6659181796679299	0.9491264131551904
ID228754	228754	2	1.0	23.96717819371128	10.70339048642306	0.0	82.0	82	1.7132297201431614	1		30391.301538461572	30290.0	21270.0	43140.0	2.9631519E7	3288.5931323112463	-0.9811053525616562	-959.7232192920561	0.0045845967045779895	0.010281728932450652	1.763761895080632	1.6556998554044369	-0.6565509760637227	1.0652666842504488	9.221064759160729	12.526460766668606	0.7384722344176464	0.9666168410563026
ID220561	220561	2	1.0	23.876644161195692	10.759188198543077	0.0	32.0	32	1.7030436964058193	1		30376.89189189194	30316.0	22102.0	42837.0	2.922257E7	3269.9218148275463	-0.9810574881416435	-962.260927774696	0.049452964644996295	0.02162714117917714	1.6902056053400276	1.6375584603726177	-0.7145380863372035	1.032149780445353	9.111742857376862	15.27818160703955	0.49053272171432233	0.9434055118110233
ID235921	235921	2	1.0	23.842294251867372	10.794772524721417	0.0	125.0	125	1.6788858243643634	1		30375.624197002147	30292.0	19913.0	42177.0	2.8370833E7	3329.99535758798	-0.9810935656329769	-946.6999949800016	-0.011350768352322932	-0.0044672764815738815	1.84550837018977	1.548523233284739	2.355526122808887	1.1917860388023136	8.855074044493007	12.820455125631494	0.6770101428634333	0.927327028372324
ID241559	241559	2	1.0	24.079752430558813	10.547280627452029	0.0	159.0	159	1.7070367703431566	1		30368.2330905307	30321.0	21231.0	44183.0	2.9183872E7	3460.054626523819	-0.9810853797815414	-910.4911791199347	0.009971559373586802	0.01598061130521952	1.7706934290827516	1.6509470463443665	-0.5928989155285032	1.0725319343243234	9.154520992857504	12.698739716385282	0.7133854472505909	0.9408891060087932
ID223643	223643	2	1.0	24.153171145607025	10.737460546958607	0.0	51.0	51	1.6543752266748977	1		30393.076581576024	30358.0	19632.0	41486.0	2.7384162E7	3380.1256744742286	-0.981153885807584	-936.239849326019	0.0038043965442952454	0.016243694671925487	1.8301732558933095	1.4984097384919572	2.4430537435882145	1.2214104119045894	8.598405231609151	11.973260446022032	0.7537076338338005	0.9377916018662517
ID245151	245151	2	1.0	24.056916128039937	10.70079176214036	0.0	181.0	181	1.6580292901584015	1		30417.428414096932	30393.0	22204.0	42035.0	2.7619025E7	3177.7005926631623	-0.9811733003770156	-997.7254341841644	0.003829388020652933	0.038268127190242	1.779780057918823	1.520041536904971	-0.4798456073323701	1.1708759364186312	8.636430240925277	13.525034055699615	0.5932905061751953	0.9361154044307057
ID255391	255391	2	1.0	24.56746170995454	10.425199514972382	0.0	243.0	243	1.65757297274501	1		30336.587845303868	30343.0	21196.0	42300.0	2.7454612E7	3456.80495916924	-0.9811254507367617	-912.367492403625	-0.010192975670875765	0.0018962791546228192	1.7581833079684632	1.5494676342180964	-0.7006062994728204	1.1347015382194094	8.631677114760762	11.7453804801859	0.7862684882995506	0.9537815126050417
ID252317	252317	2	1.0	24.281672721073008	10.525848702299252	0.0	224.0	224	1.6927963816576939	1		30319.837552742607	30238.0	20720.0	46124.0	2.8743206E7	3597.0966858059337	-0.9810634284251395	-873.3744592338938	0.17327458726095737	0.25451663066512376	2.016968896746124	1.624124565060915	1.2814160056818902	1.241880666136267	9.002420955593001	15.44998328426203	0.4739288568251435	0.8339938353148394
ID235426	235426	2	1.0	23.93325293182345	11.008613417520634	0.0	122.0	122	1.688769636841385	1		30403.47396386822	30382.0	23129.0	42162.0	2.8609669E7	3269.4740231243964	-0.9811276549804993	-966.885314626084	0.04318307214128079	0.006743186290530382	1.7025132529925746	1.6244975148481222	-0.10103826019179918	1.0480245352371291	8.95964282011236	14.03625453824956	0.5714761235865006	0.9359483614697125
ID241063	241063	2	1.0	24.045172778953834	10.708514455988784	0.0	156.0	156	1.7048195505863293	1		30377.760124610617	30332.0	21033.0	41430.0	2.9253783E7	3100.224040188812	-0.981123470740188	-1018.5777474581269	0.004839245249798153	0.02215459447365015	1.7950022220107669	1.5740620565772905	-0.7547746050116814	1.1403630590739848	9.130755362034925	14.40598737148271	0.5528795310014344	0.9375305026842359
ID257962	257962	2	1.0	23.967334692044766	10.524225789743445	0.0	259.0	259	1.696367686010593	1		30332.26778242677	30152.0	21371.0	45049.0	2.8997648E7	3620.11958864219	-0.9810400989586658	-867.0869549070728	0.04952721175755909	0.05319367981795058	1.8499566301419461	1.5652793383354477	0.5600462470628139	1.1818699607376344	9.040445964909127	14.057519048372898	0.5748868271675873	0.8967468175388967
ID263597	263597	2	1.0	23.968888706423844	10.676421020655297	0.0	294.0	294	1.702155074536603	1		30307.737773152963	30248.0	21308.0	45388.0	2.9125736E7	3523.643560222682	-0.9810925702518658	-892.6249831632596	-0.010165643553562434	0.010252090395687582	1.738772736058729	1.6653240519580539	-0.96613932649019	1.0441047398638816	9.102236605047832	11.940508201391934	0.8022548697372226	0.9627953745600802
ID251823	251823	2	1.0	23.69888352908328	10.856775127161386	0.0	221.0	221	1.710136048577044	1		30276.266804550156	30210.0	19914.0	41487.0	2.927715E7	3201.0398357707027	-0.9810814106085097	-980.9740884391073	0.011841928295547956	0.009733779234608863	1.8197781803932342	1.6039830884032436	-0.8055959243897572	1.1345370119860887	9.18779287600912	12.22617967382259	0.7723951045486079	0.9612133267031326
ID244654	244654	2	1.0	23.634636392376542	11.397453279889945	0.0	178.0	178	1.922151277163382	1		30221.36147540985	30387.0	19398.0	42464.0	3.6870061E7	3202.831983829976	-0.9812914207478984	-989.84469134436	0.03360990505772724	-0.024120626099763575	2.435174729514661	1.422989263344227	1.798850158658378	1.7113092784633206	11.60713409374768	19.907379944820597	0.3680498585362056	0.7925998052580328
ID227756	227756	2	1.0	23.94938407710018	10.711374178154747	0.0	76.0	76	1.710136048577044	1		30435.304347826095	30369.0	21425.0	41247.0	2.9400504E7	3152.0766153667178	-0.9811915797288276	-1007.4241828064214	0.024339500535285895	0.010746559072708318	1.8109315764693112	1.5906485307730172	-0.8363410767997792	1.1384863101022336	9.18779287600912	13.333140408601828	0.6494656031050265	0.9424670892247687
ID228268	228268	2	1.0	24.085813003305713	11.19570803667437	0.0	79.0	79	1.854447114671579	1		30225.073943662024	30291.0	20481.0	43209.0	3.4335684E7	3253.8667935159883	-0.9813074354104611	-975.2900586392043	0.0773365147053801	0.22680832271873058	2.580706642933456	1.4766822274870732	1.489463202682852	1.7476384525363615	10.803855771944503	26.45338142324953	0.1940109552526268	0.7127626215114456
ID220083	220083	2	1.0	23.669973297849435	10.903349021343768	0.0	29.0	29	1.6766313774975665	1		30359.48927038627	30308.0	22675.0	42780.0	2.8295044E7	3353.3585467984717	-0.981056306679829	-937.7212227360753	0.018013144263717744	0.01071872592414072	1.706351916633508	1.6333088060522178	3.0754092309413132	1.044720943345575	8.83130841367043	13.642133135178288	0.5963076057861546	0.941713127217435
ID261555	261555	2	1.0	24.109901311028995	10.629872734577328	0.0	281.0	281	1.6761801242590078	1		30258.452688172078	30220.0	20649.0	43528.0	2.8140361E7	3427.5645614400787	-0.9810470017087662	-913.9090102940756	-0.00843592695582462	0.015580135431563783	1.7801439901619363	1.5959887734001064	-0.7860152659854872	1.1153862858129662	8.826555287505913	12.29857745672468	0.7333163169553605	0.9412062848454131
ID223154	223154	2	1.0	24.149059739745333	10.587217389506838	0.0	48.0	48	1.6766313774975663	1		30360.5928725702	30342.0	21111.0	43868.0	2.8113909E7	3349.032060487952	-0.9811505688583692	-943.7530115897426	0.018961501981209758	0.023844580097456713	1.748581123927874	1.5913477428952931	-0.522561739223703	1.0988051679681972	8.831308413670426	12.932719526783549	0.6635218022417915	0.9582258896338318
ID250802	250802	2	1.0	23.90126594196029	10.747866360861442	0.0	215.0	215	1.7048195505863295	1		30322.631908237752	30252.0	21516.0	44897.0	2.9079404E7	3462.518151119281	-0.9811393143022609	-911.1251428225753	0.011284115167678787	0.038028951027394155	1.7266386155502198	1.7203950138738153	1.2072356454119753	1.0036291675028433	9.130755362034927	12.351573418559024	0.752093789806639	0.9467718087727944
ID254900	254900	2	1.0	23.77515114742575	10.893246646060923	0.0	240.0	240	1.6562032661570854	1		30383.052980132452	30355.0	22988.0	42055.0	2.7527046E7	3318.4822293606267	-0.9810881120079615	-949.9375092324897	0.027957316379696614	-0.003730808895335913	1.6608793718883241	1.616461795091891	0.27916367239580414	1.0274782719463582	8.617417736267218	14.58286517052899	0.5092151186018798	0.9184397163120567
ID240570	240570	2	1.0	24.0640443749235	10.669999346803179	0.0	153.0	153	1.701265988513795	1		30437.663190823758	30385.0	20824.0	42219.0	2.9189719E7	3251.6326980034337	-0.9810453266704277	-968.9750392912373	-0.026393508849106146	0.04903150923133	1.8897562975285762	1.5818219521462316	-0.974812661685534	1.194670673879912	9.092730352718801	13.83658793331633	0.5968238382298771	0.9148732663797223
ID251324	251324	2	1.0	23.92247253536607	10.77967837218232	0.0	218.0	218	1.7281773501666196	1		30293.77047522751	30227.0	21329.0	41213.0	2.9960539E7	3090.2686342255115	-0.9810897690932548	-1017.1827987190235	0.007971927962396382	0.01164416543122721	1.7667768494930265	1.7130454145009584	-0.3966306007552201	1.0313660306593337	9.382671048754268	11.954101990861158	0.8250921225588831	0.9666993143976492
ID250306	250306	2	1.0	24.266693580404723	10.53853029649478	0.0	212.0	212	1.6548324258619256	1		30318.92613009925	30311.0	20296.0	44410.0	2.7499266E7	3572.4443428607024	-0.981066672927832	-879.5285159825145	-2.2668295747422642E-4	0.0036773484475755005	1.813563708680891	1.526007504720306	-0.7162966754434442	1.1884369526828045	8.603158357773673	11.477545038979336	0.8206722900007347	0.9383100051840331
ID257474	257474	2	1.0	24.30312832186573	10.525833473639665	0.0	256.0	256	1.656203266157085	1		30306.894039735118	30252.0	19236.0	43143.0	2.7458046E7	3534.404558356354	-0.9811638238261242	-893.3136105708613	-0.015150008550107964	-0.003433859942321521	1.7972367811301422	1.515545766366521	2.487432719188918	1.1858677058885312	8.617417736267212	12.070555328349213	0.7432458759073725	0.9532071503680336
ID227265	227265	2	1.0	24.181421682095507	10.516345021514143	0.0	73.0	73	1.6806872045224193	1		30458.912205567492	30424.0	20164.0	42897.0	2.8448624E7	3358.727710555859	-0.9812209152170251	-947.6805373940291	-0.010056361090762111	-0.008348319685199253	1.8025597878514523	1.5584407970745038	2.32547676480983	1.156643095608898	8.87408654915107	12.428260199523889	0.7219595238995051	0.9535240040858014
ID240071	240071	2	1.0	23.758673847186966	11.346183335463904	0.0	150.0	150	1.944065762008502	1		30392.033653846178	30373.0	20914.0	45011.0	3.7929258E7	3443.9898737758845	-0.9811254312812249	-917.4351754275878	0.026387324841011008	-0.047633159905745355	2.4839021585732852	1.5254160132479595	1.8998152917658222	1.6283440956441053	11.873309158960566	20.281704359324902	0.36272103709198134	0.842211732973702
ID234950	234950	2	1.0	23.718684150764197	11.771754688793186	0.0	119.0	119	1.9902129867999074	1		30273.037347560963	30277.0	22705.0	43678.0	3.9718225E7	3190.4766651719688	-0.9811348399501427	-986.9578903723194	0.07133077471882307	-0.055145522808267435	2.7582657467256837	1.3964165564364832	1.2537794289340758	1.975245662916304	12.443684298702477	23.500833412760997	0.2831341929006707	0.7787031528851879
ID234436	234436	2	1.0	24.0288391504294	10.718854761335564	0.0	116.0	116	1.6887696368413845	1		30383.32696390656	30288.0	21196.0	44291.0	2.8621094E7	3430.743918994924	-0.9811297481562283	-920.9281922947115	0.010238652191250926	0.010261360595133159	1.7324854914858794	1.6554826012839918	2.350150326762855	1.0465138625692376	8.959642820112355	12.367583175945667	0.736089937823965	0.9563673262303397
ID215496	215496	2	1.0	23.80837765501992	10.948761801474339	0.0	2.0	2	1.7008212712173427	1		30436.144654088046	30361.0	21506.0	44186.0	2.9036082E7	3369.324488522704	-0.9810506629589485	-935.3501320629541	0.007518270599477527	-5.027457307053087E-4	1.782551017708845	1.6504244466356621	-0.7586620424197513	1.0800561160751823	9.087977226554289	11.30205075859632	0.8940516051763493	0.9710512950736411
ID261068	261068	2	1.0	24.227527232985686	10.459278180873298	0.0	278.0	278	1.6516293737836447	1		30254.619999999984	30312.0	20166.0	42923.0	2.7229158E7	3530.7754069694797	-0.981118661806071	-890.513218893916	-0.029192703222226644	0.12191377794822982	1.9298844852613366	1.5477707701848076	-1.1177084714727599	1.2468800435034082	8.569886474622058	12.458639634222543	0.6938149998214557	0.9115267947421641
ID217043	217043	2	1.0	23.876019591479047	11.137856414892452	0.0	11.0	11	1.9350952030583612	1		30340.471255060722	30438.0	20472.0	44597.0	3.7470482E7	3504.6674555296827	-0.9810744941677648	-897.5527692352771	0.047165698746098356	-0.03050322597514728	2.470557174170816	1.5299120029884994	1.8318437928569884	1.6148361274013663	11.763987257176701	16.168549263332576	0.5654865776399235	0.8687258687258688
ID219091	219091	2	1.0	24.200126217621072	11.079170611856766	0.0	23.0	23	1.9741841648621203	1		30447.966614906807	30405.0	20529.0	44867.0	3.9216981E7	3504.0453111775123	-0.981057472735555	-900.067553502922	0.003774959226689002	0.06677240659838085	2.6652663752437173	1.5061326858018314	-1.257953837602464	1.7696092783649995	12.244052999792801	17.751543357460427	0.48827313490093194	0.8377235772357721
ID222673	222673	2	1.0	24.47168783965751	10.475261643088709	0.0	45.0	45	1.665767560869981	1		30350.392584514695	30307.0	20072.0	45411.0	2.783131E7	3750.729163850185	-0.9810790457357094	-839.1499392047909	-0.009410392868760569	0.013985900473616683	1.8209776983428143	1.5674432862772127	-0.7281676475304609	1.1617502937970812	8.717233385722048	12.339251095746693	0.7194670908051687	0.9482936918304029
ID244177	244177	2	1.0	24.085565014290356	10.642422789240198	0.0	175.0	175	1.7421285541483826	1		30429.772681954146	30406.0	20263.0	43143.0	3.0521062E7	3281.934731983783	-0.9809624974821642	-955.5231083254148	0.022530460896008315	0.07719845863360346	1.8460803365119334	1.6719666677716138	1.5747875452334994	1.1041370453708728	9.534771086018774	14.386018554332034	0.5789471263953798	0.9295644114921224
ID218576	218576	2	1.0	24.269919639731878	10.51675774825116	0.0	20.0	20	1.7110205255167434	1		30453.375644994867	30415.0	19956.0	44565.0	2.9509321E7	3529.6355773873115	-0.981081817433216	-894.8729522739582	-0.06243593988183507	0.15366579765011631	2.0835311616896206	1.5460866153182804	-1.1809024131403714	1.3476160656501777	9.197299128338148	15.377246470887519	0.4887795471528086	0.8460865763008308
ID263127	263127	2	1.0	23.990793565531753	10.514786869580242	0.0	291.0	291	1.6878735000646505	1		30340.029723991494	30298.0	19623.0	43313.0	2.8580308E7	3499.8183825913093	-0.9810220011110442	-896.249280612865	-0.005274458587178792	0.0032824451655680165	1.8080318040635701	1.5832282313917458	-0.8583254569333375	1.141990629155349	8.950136567783327	12.811852652553476	0.6851973200202326	0.9368159203980098
ID260567	260567	2	1.0	23.86222609513743	10.828117449537492	0.0	275.0	275	1.6959216842450273	1		30185.943157894766	30114.0	21324.0	40590.0	2.8676646E7	3172.1595611311195	-0.9810603231538443	-985.8319029577877	0.023718696530410654	0.015709957195052356	1.7603873218617847	1.6216457932826474	-0.7695703303872982	1.085556000671569	9.035692838744612	13.118785633202624	0.6597570685765222	0.9453008453505716
ID216022	216022	2	1.0	23.74118530559104	10.965269803983956	0.0	5.0	5	1.7057067843443263	1		30410.01455301453	30387.0	22951.0	41653.0	2.9254434E7	3171.5355996964267	-0.981085899233298	-994.7143160263726	-7.793881455306132E-4	0.01762870377418243	1.7470903210060738	1.6782287358445358	0.49541112695142164	1.0410323001214044	9.140261614363958	11.782025544057676	0.8274248701034028	0.9682779456193352
ID219606	219606	2	1.0	24.004344786213935	11.291614162705393	0.0	26.0	26	1.8577076835447766	1		30462.98423817862	30366.0	22336.0	41018.0	3.4788728E7	3065.234696942664	-0.9808877760097738	-1020.1095286636631	0.03304730605535471	-0.0052332151896559076	2.149841082222997	1.4846959511213431	1.0998429620714296	1.4480009059089112	10.841880781260635	24.729825314322525	0.22277804794689254	0.8017574692442885
ID216533	216533	2	1.0	23.73888772476767	10.791345562777511	0.0	8.0	8	1.699931487598394	1		30372.651308900564	30316.0	20682.0	42422.0	2.9005882E7	3256.7095162212395	-0.9810780675066515	-967.100827667878	0.005126315446206391	0.011315207046257533	1.8224769980726956	1.584276753195454	-0.7219929469510727	1.1503526731657183	9.078470974225258	13.058716397291597	0.6689930299958912	0.9497762307309796
ID254421	254421	2	1.0	24.12755977380778	10.472439179279672	0.0	237.0	237	1.6919023776969198	1		30339.258985200828	30310.0	21911.0	44102.0	2.8700939E7	3383.157367470118	-0.9811451604624712	-933.3041366567255	-0.001359913822858033	0.006257719572589077	1.7536531296168714	1.6374098556185568	-0.6475946316578216	1.0709921670493439	8.992914703263967	13.579508755731826	0.6128331073323813	0.942700548081714
ID218075	218075	2	1.0	23.991569544327167	10.691536385908668	0.0	17.0	17	1.6968135705460923	1		30450.137605042044	30434.0	21271.0	42397.0	2.8988531E7	3274.06321179034	-0.9810766056027747	-964.3530848908633	-0.010772704536693847	0.0064465880247369925	1.7799774434173417	1.6286135290278245	-0.7941309773799717	1.0929403518340362	9.045199091073645	12.041039504011145	0.7839710615167255	0.9529293940911367
ID239579	239579	2	1.0	24.11819140792397	10.563193692728719	0.0	147.0	147	1.6959216842450275	1		30415.177589852017	30356.0	20114.0	43997.0	2.8772758E7	3443.288624637127	-0.9811129995274284	-917.704715551827	0.011076138885583875	0.019128356480064848	1.7958899398087185	1.5966430987693907	-0.7496421599095267	1.1247910952628655	9.035692838744614	13.174183734960327	0.6542201117283122	0.9538384345208231
ID249819	249819	2	1.0	24.739088933622206	10.407016693361768	0.0	209.0	209	1.65757297274501	1		30364.562430939277	30296.0	19914.0	46595.0	2.7479929E7	3874.096844895759	-0.9810988528655935	-813.6753413645663	-0.016629072733488084	-0.021417171577438176	1.7900627525652417	1.5841119168739972	-0.6637494171177427	1.130010281153403	8.631677114760764	11.577579129199687	0.8092254530775285	0.9458333333333334
ID226777	226777	2	1.0	23.788050885955187	10.766737538374155	0.0	70.0	70	1.7057067843443268	1		30451.380457380445	30419.0	21215.0	40896.0	2.9294228E7	3063.8150547395817	-0.9811266311935025	-1033.3562552318317	0.016128531264504694	0.0191359738709417	1.781156326588512	1.6197084006893168	-0.7533887668289142	1.099677155363574	9.140261614363963	13.071601184411351	0.672219199465763	0.9431093673369303
ID217567	217567	2	1.0	23.675959173563918	10.966712534278198	0.0	14.0	14	1.6869768872523434	1		30416.993610223613	30361.0	22414.0	43285.0	2.8561557E7	3277.863811102931	-0.9811150395419781	-964.1824671647665	0.022344361228669157	0.017244814208441952	1.7243161010689738	1.6387593231289543	-0.6934585301866826	1.0522082631247291	8.940630315454298	13.02159616524457	0.6625971393390768	0.9509605662285138
ID243678	243678	2	1.0	23.346702143322766	11.547373244762698	0.0	172.0	172	1.6566599608482855	1		30454.15969162995	30329.0	23121.0	44993.0	2.7652377E7	3729.180134281422	-0.9810662612459001	-846.3017024303828	0.003659997340391329	0.009428702680738199	1.724999159256694	1.5806893847840802	0.5721099349746345	1.0912954663084085	8.622170862431737	12.209846586377349	0.7267851993607871	0.9502357255107389
ID233955	233955	2	1.0	23.75081584653797	10.696531030604811	0.0	113.0	113	1.6770825093172463	1		30395.265086206906	30312.0	19811.0	43384.0	2.8206806E7	3487.4467718987753	-0.9811067172379094	-905.1846236352914	-0.0033388363067500763	-0.006905461193983841	1.812635644770343	1.5826715885954927	-0.788221441422296	1.1453011842961853	8.836061539834946	11.861078029324927	0.7892603213852131	0.9374684820978312
ID260069	260069	2	1.0	23.90489358709685	10.744532903678321	0.0	272.0	272	1.6739220333452576	1		30172.792880258905	30114.0	20127.0	41823.0	2.7970179E7	3237.907708799801	-0.9810783846814667	-966.3323972454501	0.020826124921306345	0.01726503808291865	1.8017349742594246	1.560055592410229	-0.7314572044109552	1.1549171600197976	8.802789656683334	13.813634315421567	0.5797146542569508	0.9082883766552229
ID222187	222187	2	1.0	24.070013419780786	10.568712027651518	0.0	42.0	42	1.6999314875983937	1		30374.495268138766	30334.0	21414.0	45248.0	2.8886145E7	3541.4738483662163	-0.9810716503571824	-889.0844267341199	0.005944647034726418	0.008253337212738878	1.719787341595557	1.6907599918694354	-1.3615873523417026	1.0171682260437371	9.078470974225255	11.61943673923751	0.8449916585353681	0.9622166246851387
ID257005	257005	2	1.0	24.150369570974444	10.44038006682536	0.0	253.0	253	1.6721133650338862	1		30311.2809110629	30283.0	20811.0	42389.0	2.7947001E7	3330.308232783626	-0.9811647066936959	-948.2424303210099	0.010054322986293126	0.004525812379859938	1.7899147243603264	1.5662748641684823	2.426092207286326	1.142784555449386	8.783777152025275	13.112608362134852	0.6419674267116983	0.93711967545639
ID262644	262644	2	1.0	23.808449043440575	11.278458839377953	0.0	288.0	288	1.9162387707627033	1		30305.0684253916	30263.0	22439.0	43414.0	3.6760048E7	3249.6779471457758	-0.981100014850659	-968.181457298783	0.09881334230302745	0.11930019699965112	2.5527938004657353	1.4515145881065177	1.3597675028024097	1.758710399043128	11.535837201279941	27.118148405507707	0.1971237336063999	0.7560747663551397
ID233458	233458	2	1.0	24.146119979176337	10.790018609011334	0.0	110.0	110	1.6865284020956068	1		30379.72340425534	30371.0	19862.0	43267.0	2.855694E7	3469.755324640368	-0.9810647241888795	-907.2792637466376	-0.010784704542180855	0.013973167570122126	1.8186746555723787	1.567421360556355	-0.8919967515168873	1.160297225327363	8.935877189289778	12.337736915709877	0.7376936494847115	0.9353233830845772
ID253937	253937	2	1.0	23.68968827613646	10.797798941777966	0.0	234.0	234	1.7003764376093113	1		30368.022105263157	30332.0	21461.0	40747.0	2.8849621E7	3047.307342656256	-0.9812041146346718	-1040.4634232847138	0.02012409456933947	0.00912260317414502	1.782971015357036	1.5838900745472093	-0.8615696181473101	1.1256911347630854	9.083224100389769	13.369918925294495	0.6385462309034179	0.9578947368421049
ID249328	249328	2	1.0	24.130914414370412	10.460404241925843	0.0	206.0	206	1.661220002396517	1		30405.887308533915	30353.0	20872.0	44231.0	2.7790981E7	3471.624965453322	-0.98114252628684	-911.388330263985	0.004652874379474274	0.0039010168790903138	1.7831923877171454	1.579633471021515	-0.5788632833744398	1.1288646514713272	8.66970212407689	12.206003750876523	0.7312519580583111	0.929190015282731
ID259572	259572	2	1.0	23.768836804300076	10.72719091139637	0.0	269.0	269	1.7119045454804083	1		30217.084623323008	30138.0	22041.0	42409.0	2.9280355E7	3179.618148018983	-0.9811719550324217	-990.4840553524406	-0.006060891677947184	0.0107241751164201	1.7235025116630602	1.720240080762853	0.5033422620194113	1.0018964974346838	9.206805380667184	12.111046616282781	0.7887792464070732	0.9481155163974547
ID226298	226298	2	1.0	23.568404802941757	11.046975854064039	0.0	67.0	67	1.674373895152205	1		30436.171336206895	30375.0	23042.0	42492.0	2.8244767E7	3239.1756362271335	-0.9811116664680358	-976.1359681720204	0.009808701487221221	0.006707655426160508	1.702193815814508	1.637375253777615	2.632857641415248	1.039586870442404	8.807542782847852	12.930163105748036	0.6619979109524602	0.930688096433953
ID259064	259064	2	1.0	23.791390420993274	10.786655983492121	0.0	266.0	266	1.6994864210931624	1		30238.855497382207	30151.0	22532.0	42013.0	2.8878107E7	3254.331330529591	-0.9810847749846741	-963.8925023327173	0.00857949183253767	-0.009811377253846598	1.757829666805275	1.6762370439230938	0.702730956696021	1.0486760647475135	9.073717848060744	11.501836490641054	0.861907690416211	0.9631685166498489
ID239102	239102	2	1.0	24.121885916714476	10.719325888489	0.0	144.0	144	1.6883216279100783	1		30394.953488372095	30332.0	19980.0	44730.0	2.8753626E7	3589.7879376068736	-0.9810338434719481	-875.9258519635652	0.013550736186774682	-0.00431856362999083	1.812250742483429	1.594506519669383	-0.6826576787415848	1.136559004386633	8.95488969394784	11.99010549125284	0.7827518385440878	0.9387144992526154
ID248830	248830	2	1.0	23.851291879333015	10.801256696609116	0.0	203.0	203	1.6779844090916698	1		30383.04731182794	30321.0	19744.0	41098.0	2.8256234E7	3255.7123768299925	-0.9811010965894504	-968.9301071367269	-9.451300430348143E-4	-0.006566670134303838	1.8611826599624386	1.528970010185633	2.3131868084200393	1.2172787219917227	8.845567792163978	12.479523610252674	0.7137392254485381	0.9300349825087452
ID238589	238589	2	1.0	24.425685811529885	10.690335835997894	0.0	141.0	141	1.6575729727450104	1		30350.717750826883	30333.0	20367.0	44145.0	2.7528101E7	3543.3821690844557	-0.981126645444063	-890.5471908121159	-0.014451846683063858	0.005399661921448118	1.8190821520430165	1.541277285383971	-0.7291942092288777	1.1802432756866572	8.631677114760768	11.657484690807319	0.7981698941233751	0.9414204250907205
ID243197	243197	2	1.0	24.244432948356486	10.620319028997747	0.0	169.0	169	1.6743738951522045	1		30363.376483279437	30300.0	20362.0	43410.0	2.814685E7	3427.3864425812526	-0.9811038871233478	-919.9400098987668	0.00930120788989928	-4.126659938433146E-4	1.81401574836961	1.5445835531384928	2.3774214616115583	1.1744367889219385	8.807542782847847	11.59983627251433	0.8225473485194298	0.9651041666666663
ID219651	219651	5	1.0	22.91361734738444	31.731171582541695	0.0	26.0	26	1.4852292606300534	1		29508.352054794508	29206.0	23111.0	49117.0	2.1541097E7	4403.817715952682	-0.9809430897378192	-689.8218411786331	-0.011827000868374205	0.012115452837396944	1.5941634811485212	1.4191306558031969	0.8677705144738348	1.123338062376124	6.930057947864099	10.43721835879406	0.7994240161574401	0.9548133595284872
ID263173	263173	5	1.0	23.010642052757976	31.54782563824554	0.0	291.0	291	1.4806381236465902	1		29348.947658402205	29080.0	21980.0	45134.0	2.1307336E7	3809.9395835577275	-0.9809346879052078	-792.6849521880805	0.002301766365115241	0.017874673968929184	1.5466700715230406	1.4423289830224673	2.9254682632360964	1.0723420868115134	6.88727981238345	10.229242987561966	0.8271239598859917	0.960875331564987
ID216065	216065	5	1.0	22.43286135458299	31.81446257213521	0.0	5.0	5	1.4882821503069772	1		29385.725409836075	29285.0	18973.0	41466.0	2.1510351E7	3568.4225758207303	-0.9810544362610853	-852.855995533688	-0.006886032908952742	-0.011029276220373894	1.56456694343088	1.4410913611105463	1.738150643716631	1.0856819946690819	6.958576704851191	10.181430673016092	0.8435535666715531	0.9721115537848608
ID244225	244225	5	1.0	22.82388021875358	31.637820638016144	0.0	175.0	175	1.4517448462050142	1		29434.22812051648	29223.0	21162.0	43689.0	2.0515657E7	3796.9149675970007	-0.9809613425846503	-798.8538818976891	-0.011558704563018902	4.965251466690297E-4	1.4975229733809412	1.4309331631846995	3.0454254432027232	1.0465359332703135	6.62110474717057	9.823482945303219	0.8622026068143941	0.9700557103064067
ID243718	243718	5	1.0	22.891280371376904	31.36860739193081	0.0	172.0	172	1.4816596057437026	1		29425.774281805716	29212.0	20324.0	44353.0	2.1510241E7	3740.7986232076782	-0.9810156062337596	-812.9666841981093	0.0016811387633698534	0.004905280553474925	1.557686097194492	1.4117433870556213	-0.7517104306696183	1.1033776474372254	6.896786064712483	11.043934004938038	0.7105735099858886	0.9313222079589217
ID217099	217099	5	1.0	22.459257977739924	33.243869054952356	0.0	11.0	11	1.4734679211022814	1		29151.51321279555	29173.0	18754.0	40365.0	2.0959938E7	3659.7716075641556	-0.9809862321155248	-821.9243365018561	-0.010197419795438286	-0.013823077634600323	1.5238309339697602	1.4619613026022376	-0.404864618912827	1.042319609457102	6.8207360460802375	10.37284074151461	0.7966098775567574	0.9617962466487934
ID217610	217610	5	1.0	22.176783966656213	33.96943298070032	0.0	14.0	14	1.4760327061957996	1		29105.957004160897	29133.0	18061.0	40105.0	2.0985395E7	3732.434318776702	-0.9810098571698534	-805.6841966356905	0.005642159144135991	-0.015630677673961747	1.5307443168842505	1.4445232414135825	-0.27612659998513805	1.0596882576886018	6.844501676902802	10.882758197391377	0.7262292532661897	0.9504950495049499
ID216584	216584	5	1.0	22.497056683985402	32.4642150287972	0.0	8.0	8	1.507473550933229	1		29270.375999999997	29155.0	18847.0	40651.0	2.1952782E7	3559.771801908969	-0.9810456286339919	-851.1693175770083	-0.011453309911789993	-0.012268178143210694	1.5588349992571588	1.5016489013087457	-1.5594000521366893	1.0380822027696175	7.139195499102787	10.063061587427724	0.8859289172266648	0.9696578437701747
ID226824	226824	5	1.0	22.96591442948593	31.077455827190125	0.0	70.0	70	1.4989182989541783	1		29490.56241610738	29321.0	21044.0	43950.0	2.1970469E7	3488.401566386889	-0.9810485793753273	-875.2564508526494	-0.0012761094937879924	-8.331842273050661E-4	1.5800746977863782	1.4365154305913055	-1.0329802299099544	1.0999357640982528	7.05839235430602	10.699080037721643	0.7748591878082922	0.9525336754329695
ID239629	239629	5	1.0	23.34410565334954	31.352702622941436	0.0	147.0	147	1.4533072626351773	1		29436.592274678114	29296.0	22296.0	43166.0	2.0576178E7	3441.1550479716725	-0.9809666360063143	-881.7632018444205	0.009645791671746163	0.007680736177751455	1.5733136334132214	1.3552610051359375	-0.5548312567917256	1.1608934570174638	6.635364125664115	11.341192120624566	0.6482719185059911	0.9312875250166787
ID249873	249873	5	1.0	22.744763841868238	31.610055584071944	0.0	209.0	209	1.4564270671471393	1		29419.911554921542	29200.0	21911.0	44774.0	2.0623358E7	3894.559829615153	-0.9810198592609303	-780.8926751091157	0.0062108970252703725	0.0100051935994183	1.4801298868033945	1.4613061183110378	-0.48150743623960157	1.012881468336089	6.663882882651211	10.206839689122567	0.8038122720027757	0.9384203480589025
ID260625	260625	5	1.0	23.15947978739067	31.5903265648502	0.0	275.0	275	1.4605764404187722	1		29210.442389758202	28968.0	21696.0	44077.0	2.0534941E7	3746.8280821558774	-0.9810130914996515	-805.6101123119042	0.02094516164131659	0.005116344207502687	1.5195935378456633	1.4157849111312595	-0.5796650947083022	1.0733223146384978	6.701907891967336	10.479612646990544	0.7668631305940755	0.9578804347826088
ID234006	234006	5	1.0	23.2419581140953	31.561326016334817	0.0	113.0	113	1.4480926521268278	1		29417.104046242785	29216.0	22537.0	44423.0	2.0356636E7	3753.7484841631276	-0.9809431658617314	-806.7850354332345	0.008105717764362003	0.01365722607571566	1.546383110623522	1.386775739316696	-0.570579944874511	1.1150924167345682	6.587832864018956	10.301025182374858	0.780174118080862	0.949965729952022
ID222229	222229	5	1.0	23.37179962816469	30.852217211182356	0.0	42.0	42	1.4667784914184212	1		29422.879043600555	29335.0	20160.0	42521.0	2.0919667E7	3390.0509675834855	-0.9809914624527737	-895.8297008146282	0.009963148043816003	0.009055831974773148	1.6164931092592787	1.3488373096177964	-0.7572826401145744	1.198434457390065	6.758945405941519	10.272611837016983	0.8048724207396017	0.953722334004024
ID257051	257051	5	1.0	22.907018005271112	31.651949195323226	0.0	253.0	253	1.4714128741871535	1		29316.19359331475	29135.0	20418.0	43814.0	2.1049027E7	3656.4444699614246	-0.9810402608864616	-829.7228835586668	-0.012442003566799859	-0.007443056133074937	1.5560299727808244	1.4005310337869188	-1.1750054154415905	1.1110285564850708	6.801723541422168	10.989279730285523	0.7077671197982545	0.9476821192052983
ID260120	260120	5	1.0	23.173574016883446	31.647665167161538	0.0	272.0	272	1.4688400222902014	1		29204.210970464123	28980.0	21475.0	44858.0	2.0764194E7	3812.475889991543	-0.9809683824646621	-789.6737022359697	0.007808818967844383	0.005602691735481519	1.4979706970751765	1.4565685649562568	-0.022823586292857693	1.0284244306207193	6.777957910599589	10.3999481527331	0.7874924219772984	0.9462508294625083
ID262687	262687	5	1.0	22.888797606745165	31.618974303432	0.0	288.0	288	1.452786643860587	1		29333.98708751795	29077.0	21720.0	45140.0	2.0445789E7	3896.7362538801985	-0.9810296380266271	-778.5860003263334	-0.010138051393738468	0.008079140679616573	1.500978642890608	1.4176624478831665	0.191457291677883	1.0587701219933194	6.630610999499599	10.776274406824886	0.7175069800418632	0.9614059269469332
ID253981	253981	5	1.0	23.14978018507656	31.489381487182595	0.0	234.0	234	1.4688400222902014	1		29401.495091164063	29155.0	22103.0	44483.0	2.0963266E7	3671.732215700123	-0.9809786295487857	-825.9355387718336	0.014774348168970117	0.006095282013749703	1.5406807705019483	1.4260860083649822	-0.36800179861467175	1.080356136631864	6.77795791059959	10.645251142662511	0.7516175430309052	0.9375410913872454
ID249378	249378	5	1.0	22.952112186633652	31.52657346427788	0.0	206.0	206	1.4595402030124016	1		29423.008498583553	29179.0	21978.0	45240.0	2.0772644E7	3868.2417546306606	-0.980974224999883	-784.3658996404818	-0.0035988896766330106	0.005578499432026826	1.4917624396221436	1.4234043737150905	-0.04873828758688976	1.0480243472405795	6.692401639638304	10.370724665148916	0.7819404007071574	0.9604365620736702
ID233505	233505	5	1.0	22.959134227195598	31.559126612178655	0.0	110.0	110	1.477057373244718	1		29387.263157894744	29177.0	21218.0	44360.0	2.1217604E7	3735.119970705321	-0.9810269297545328	-813.631766730042	0.0013706628867142844	0.007318174388510472	1.5538661260801383	1.4139916270686839	-0.24673999795559085	1.098921730747038	6.854007929231843	10.0997465047764	0.8443714093660704	0.9664879356568363
ID259617	259617	5	1.0	23.401014082253713	31.527402559646685	0.0	269.0	269	1.446001542512985	1		29257.150289017336	29016.0	21891.0	43330.0	2.0245948E7	3530.836910906273	-0.9809525458474287	-853.4840748296092	0.004771995398981878	0.011494440614106082	1.5223308569298473	1.3727077911515193	-0.7714537360067443	1.1089984822281909	6.56882035936089	10.579864167931692	0.737457616349938	0.9472241261137766
ID259111	259111	5	1.0	22.95156574379367	31.570292594885096	0.0	266.0	266	1.4791045777937288	1		29243.339310344803	29037.0	21190.0	43207.0	2.1201421E7	3635.9974181080593	-0.9809342573136497	-827.5982567601948	-0.012991873891913707	0.009630241981062984	1.5115178036870711	1.4488626036962688	-0.5961851167073243	1.04324440414913	6.873020433889909	10.348386579569992	0.8065145578856626	0.9678714859437754
ID226342	226342	5	1.0	22.893733424637254	31.40122213417595	0.0	67.0	67	1.465230439808827	1		29452.281073446306	29183.0	22066.0	44050.0	2.0852215E7	3686.5478032833157	-0.9810407820265258	-826.7909308103145	0.020383234293158366	0.007351195204819981	1.544898843628691	1.4052184427822525	-0.5710584847246127	1.0994012009761835	6.744686027447975	10.700281486089233	0.7402547392046448	0.9542703429724277
ID238635	238635	5	1.0	23.394956569586082	31.32451772614256	0.0	141.0	141	1.4574655179508382	1		29394.219373219363	29184.0	22262.0	42998.0	2.0634742E7	3567.1057889129156	-0.9809387184791954	-848.136431534388	0.009307977585684139	-0.003236539773580846	1.53169912655207	1.4179764829374655	-0.49025133067490906	1.0802006556406478	6.673389134980239	10.665019995072505	0.7372808706456729	0.9480081026333561
ID239146	239146	5	1.0	23.233366696703747	31.470574014681056	0.0	144.0	144	1.444431223632541	1		29394.52898550723	29141.0	22674.0	43065.0	2.0282225E7	3484.052088429731	-0.9809893914731777	-870.7232757226604	0.01689582206074913	0.005344482200626707	1.5267004801825435	1.3642113965753122	-0.33874734159921627	1.119108434378382	6.554560980867342	10.593530095600705	0.7339594437727489	0.9503790489317709
ID231983	231983	5	1.0	22.910117593185067	31.31711428464746	0.0	101.0	101	1.4465246033159531	1		29351.320809248562	29094.0	20695.0	44251.0	2.0311114E7	3912.067645882785	-0.9809856613928515	-774.1635599118988	-0.003891592975683511	0.005318932547936574	1.522560002288387	1.3890092635618783	-0.5623410056338641	1.0961481987413393	6.573573485525404	10.508491316343493	0.748050033782899	0.9440273037542657
ID243248	243248	5	1.0	23.04994505050902	31.42254236466763	0.0	169.0	169	1.4698697034697892	1		29384.274755927498	29144.0	20898.0	44345.0	2.1068525E7	3779.6759986605566	-0.9809978315074989	-802.7037312308659	0.0037002892291195908	0.003014176099367365	1.56269263548919	1.4062611240615486	-0.5946930005461131	1.111239305951826	6.787464162928617	10.56377682331827	0.7643266080148508	0.9596774193548387
ID221751	221751	5	1.0	23.35779879772636	31.063377480175586	0.0	39.0	39	1.4631638232093458	1		29380.320621468927	29248.0	21578.0	41606.0	2.0801267E7	3266.967522828735	-0.9810038763143579	-928.8539753687016	-0.014079123254739426	-0.0032967914846088486	1.5650755777584913	1.3749618509950352	-0.7734638512031546	1.1382683647738112	6.725673522789908	11.763657889782463	0.6107463416570922	0.937707090788601
ID230967	230967	5	1.0	22.832987415276964	31.359046650972086	0.0	95.0	95	1.4286331048772716	1		29377.598214285717	29161.0	21943.0	41973.0	1.9741746E7	3578.557922827447	-0.9810804748225906	-851.3980109959205	0.0035257498480878993	0.00901111333642818	1.4662128526485974	1.3903520654606343	-0.36763293883417947	1.0545622861090438	6.4119671959318705	10.048362424059679	0.7980141171399902	0.9486638537271451
ID232502	232502	5	1.0	23.095517013598087	31.31935490045091	0.0	104.0	104	1.4605764404187718	1		29396.929178470262	29174.0	21839.0	44144.0	2.0754232E7	3744.973898622014	-0.9810778746817825	-813.9856221831733	0.009635023684194399	-0.009134523839571387	1.5337717680094667	1.414374339235826	-0.5595746906733065	1.0844171344611286	6.701907891967333	11.19349776954978	0.6721662225771443	0.9362549800796811
ID248884	248884	5	1.0	23.10957972699058	31.500971204374135	0.0	203.0	203	1.4678096187805112	1		29435.812061711098	29207.0	22081.0	43972.0	2.0987734E7	3641.2075766584608	-0.9810616668791772	-837.5584697208905	-0.004522182686255694	0.010525799290183177	1.5744149200608621	1.3943324660403205	-0.4192534333857111	1.129153167129463	6.768451658270556	11.025076382827661	0.6997388412443674	0.9449236894492368
ID225339	225339	5	1.0	23.09566272321168	31.294851006764237	0.0	61.0	61	1.4631638232093465	1		29415.918079096045	29202.0	21779.0	43144.0	2.082647E7	3553.1925778658706	-0.9809574395761936	-852.9399958036488	0.002655242011390571	0.0026045766293732856	1.5635422030588038	1.3819479072769174	-0.82270242808356	1.1314045882812702	6.725673522789913	10.748399243540609	0.7315736703207697	0.9439626417611743
ID233017	233017	5	1.0	22.76321239161189	31.591051885495602	0.0	107.0	107	1.4610942835268421	1		29390.734751773107	29215.0	19447.0	43436.0	2.0720468E7	3680.5653807360873	-0.981036365674781	-826.2080769145304	0.003937426327074751	0.003899887699617126	1.4910442731612983	1.4472103655989692	-0.01495682083089897	1.0302885527939036	6.706661018131853	10.168416447576769	0.8150975186108247	0.9488903833221253
ID238136	238136	5	1.0	22.86303826171479	31.832324821445155	0.0	138.0	138	1.4605764404187722	1		29379.572237960358	29174.0	22030.0	45975.0	2.0741978E7	3939.4615344357803	-0.9809281917851881	-767.1564575126101	5.629752714751439E-4	0.0013279915262169914	1.4736432733021383	1.442943236612624	0.13867717960604836	1.0212759836357694	6.701907891967337	11.15321125560963	0.6770308556812932	0.9387483355525965
ID248383	248383	5	1.0	23.76469697897204	31.317389429600606	0.0	200.0	200	1.4938629108640609	1		29355.902040816352	29249.0	20106.0	40890.0	2.1576588E7	3154.6827372894777	-0.9810421684384805	-963.0941637551684	3.0026617222490143E-4	0.008316467597419103	1.6812176536846752	1.3303049997393277	-0.7052507647631867	1.2637836090325967	7.0108610926608605	10.880724768897256	0.7441587228275643	0.9497746297488728
ID256575	256575	5	1.0	23.245358186661775	31.350779453746245	0.0	250.0	250	1.4480926521268276	1		29351.77971014492	29153.0	21784.0	42468.0	2.0252728E7	3406.8961887335045	-0.9810796803945893	-893.4728233817219	0.00113607104441777	0.006395481767594861	1.5303742302049261	1.3656178424879124	-0.600402613189257	1.1206460420997846	6.587832864018955	10.319654959580227	0.7773598087406478	0.9565217391304349
ID221246	221246	5	1.0	22.950562616729293	31.335518442217523	0.0	36.0	36	1.4750073273251252	1		29405.40972222222	29151.0	21679.0	44797.0	2.1171895E7	3759.9065749297824	-0.98099373675042	-807.3273607992969	0.010720710468487193	-0.002262199982588913	1.5350227764710807	1.420240934937031	-0.4174977174332179	1.0808185700823634	6.834995424573776	10.595598018504482	0.765062905251162	0.9423328964613363
ID231485	231485	5	1.0	23.02155935965035	31.083663548892957	0.0	98.0	98	1.4903139357585484	1		29401.509536784757	29234.0	20544.0	42413.0	2.1580708E7	3496.615927334926	-0.9809463137621841	-865.8006808556166	-0.005291589740111572	0.004726159192341308	1.6095830488652474	1.396650545138797	-0.8022493458108794	1.1524593997171209	6.977589209509249	10.270304245193229	0.831282510265076	0.9526281635301752
ID237639	237639	5	1.0	22.883521321749832	31.700304809213144	0.0	135.0	135	1.4574655179508387	1		29415.29814550646	29175.0	21750.0	44018.0	2.0620124E7	3743.8948761736638	-0.9810632703307385	-814.0885409111073	-5.8560423023319866E-5	0.0038059111512509626	1.46828522140991	1.4488010335722736	0.5796369523618783	1.0134484911220658	6.673389134980243	10.533261497699817	0.7558412360457296	0.9480081026333562
ID224838	224838	5	1.0	22.60265029532643	31.685264482151553	0.0	58.0	58	1.4631638232093471	1		29396.68316831683	29206.0	21353.0	44101.0	2.0783455E7	3771.625022861265	-0.9810097844861182	-805.2732347998232	-0.00610972681069593	0.00848581379089931	1.4820016987492852	1.4538662520974652	-1.5361681988999236	1.0193521560949843	6.7256735227899185	10.202489657013125	0.8119575410581116	0.9606245756958589
ID237131	237131	5	1.0	22.79764009656231	31.686808446541	0.0	132.0	132	1.4564270671471395	1		29396.34191702431	29205.0	20737.0	43639.0	2.0548043E7	3769.436049054411	-0.9810025555907828	-805.4189853560501	-0.005269070075893905	-0.01061996712403072	1.4950068531493512	1.4260900630946112	-1.3736500669399334	1.0483256926320563	6.6638828826512135	10.4519363961802	0.7665556752841285	0.9543907420013616
ID247883	247883	5	1.0	22.803251711927803	31.33784179851109	0.0	197.0	197	1.4486149578794756	1		29408.940665701906	29165.0	20743.0	43941.0	2.0321578E7	3797.8425680689647	-0.9810596179114331	-802.1933967011248	0.01705357360849472	-0.004499450395902785	1.532808365039566	1.3668706422861223	-0.8260859566915921	1.1213997269528806	6.592585990183474	10.996086261707006	0.6851558828334198	0.9340067340067337
ID256075	256075	5	1.0	23.289472522737995	31.31795340572453	0.0	247.0	247	1.4517448462050135	1		29355.459770114907	29170.0	21398.0	43208.0	2.04314E7	3537.9699822781886	-0.9810033813989493	-856.9568202251065	-0.0011063160868837693	0.004851247064338915	1.530511101381484	1.381580582812438	-0.5927873320894839	1.107797200121236	6.621104747170563	10.794162148496241	0.7141056137776852	0.9348993288590598
ID242762	242762	5	1.0	23.08303103369778	31.53628890173757	0.0	166.0	166	1.4693549530763228	1		29388.886871508395	29144.0	21653.0	44318.0	2.1042443E7	3756.4175438052434	-0.9809558924490966	-805.9871677548728	0.007518561576102569	0.001050118961355818	1.5361995270425248	1.4204606508209183	-0.5835684947962609	1.081479818645253	6.782711036764103	11.10189542831679	0.6915425622428167	0.9406723796967699
ID253513	253513	5	1.0	22.948460257994956	31.644424089207995	0.0	231.0	231	1.460576440418772	1		29373.225852272753	29147.0	21393.0	43864.0	2.0678751E7	3692.5709430425077	-0.9809733973782311	-820.2547888987242	-5.494013004980481E-4	0.013236794467109157	1.4869077868147726	1.4501047040087076	2.502570027378767	1.025379603765387	6.701907891967334	10.707354359258773	0.7345882326046428	0.9546377792823295
ID262223	262223	5	1.0	22.968605119129514	31.3891032687962	0.0	285.0	285	1.4491370753798958	1		29315.531024531007	29063.0	22118.0	44322.0	2.0315663E7	3722.272060549841	-0.9811046306281207	-817.8611673722247	-3.8578096299910435E-4	0.014594359298824654	1.496769682947276	1.3949727695713752	-0.6490339479836442	1.0729741222168656	6.597339116347985	11.329888713579342	0.6458436354367405	0.9327956989247312
ID258643	258643	5	1.0	23.028795495280757	31.441257407741944	0.0	263.0	263	1.4585032293802416	1		29283.159544159524	29078.0	21644.0	42355.0	2.0556778E7	3427.669670440711	-0.9810098089797595	-882.6590617949765	-0.005973541433385089	0.004232436609034837	1.513571160500203	1.4104123762738672	-0.7353099739373924	1.07314086714048	6.682895387309269	11.069282027859424	0.6853866191082657	0.9280528052805284
ID230482	230482	5	1.0	22.796618258687747	31.43836013651033	0.0	92.0	92	1.4636807509142955	1		29388.80932203389	29196.0	21501.0	43186.0	2.0807277E7	3637.19108658943	-0.9809723613680301	-833.1395383155512	0.003982120775490717	0.0020728087979920424	1.5239950216445795	1.4218459993386527	-0.49131551160409603	1.071842535938097	6.730426648954429	10.281460987013213	0.8000972830697186	0.9484259879437374
ID236626	236626	5	1.0	22.691920403593816	31.55086621243281	0.0	129.0	129	1.4517448462050144	1		29405.46120689654	29234.0	20051.0	43807.0	2.0466201E7	3791.099026497297	-0.9809386782134966	-798.3286373577336	0.005209140349438043	-0.002833983140985408	1.5100088714701696	1.4122060773582192	-0.3611597792468755	1.0692553273066971	6.6211047471705715	10.49693655740604	0.7551186172892601	0.9412162162162164
ID224341	224341	5	1.0	22.933918525727247	31.370043935489036	0.0	55.0	55	1.4569463850695605	1		29452.228571428568	29207.0	21333.0	44728.0	2.061656E7	3803.9309837433116	-0.9810162488311539	-800.2205448502672	-0.006107806508224336	-0.003106627811742154	1.5391819195637384	1.3917971641086844	-0.546390903883393	1.105895283634552	6.668636008815721	10.27234743195982	0.794159028818336	0.9441453566621806
ID242267	242267	5	1.0	22.924441110669022	31.57748603657284	0.0	163.0	163	1.4564270671471389	1		29381.02425106991	29120.0	21488.0	43681.0	2.0596098E7	3706.0255971261045	-0.9809876753820661	-818.1196859919621	-0.013526620583114785	0.0021738668675534358	1.4961904620568567	1.4428303080404565	0.030575617968721325	1.0369829727855315	6.663882882651206	10.148722352762759	0.8130448011948102	0.9576502732240436
ID229978	229978	5	1.0	23.031849915660978	31.55951928064065	0.0	89.0	89	1.4610942835268417	1		29354.189801699693	29142.0	21735.0	43194.0	2.0724058E7	3674.6077655432664	-0.9809260784522165	-821.6472268672168	-0.006916898990383265	-8.951004435943252E-4	1.5425490134101498	1.4103686460552298	-0.8144500986524071	1.0937204380745598	6.70666101813185	10.874659732094567	0.7126640742793077	0.9276791584483896
ID264286	264286	5	1.0	22.590770797882694	31.68340193946924	0.0	298.0	298	1.4770573732447183	1		29258.238227146812	29054.0	21194.0	43314.0	2.1124448E7	3668.092995459024	-0.9809998264457551	-823.662307745825	-0.0016295148135220166	0.0019094514004322312	1.5214553867147296	1.4498026829728616	-0.6283463839228445	1.0494223831859257	6.8540079292318445	10.416428672658771	0.7938103879520196	0.9543348775645271
ID246879	246879	5	1.0	22.99359645932726	31.547843211689905	0.0	191.0	191	1.4837004601624821	1		29407.817558298997	29196.0	21941.0	44039.0	2.1438299E7	3611.815082935124	-0.9809879114722783	-840.2356645588139	0.0010908889173997444	0.01742806139849018	1.5540409072430261	1.4269388274101986	-0.31954832107476355	1.0890732506476886	6.915798569370547	10.580546119436862	0.7763115190145663	0.9429682436811406
ID253022	253022	5	1.0	22.96125281275353	31.425504564932	0.0	228.0	228	1.4543479410804827	1		29335.59684361551	29084.0	21520.0	43922.0	2.0446911E7	3764.9613535653457	-0.9810472459297098	-806.6441661373115	0.017527280282370494	8.559193051325063E-4	1.5239631445413502	1.4143413479464948	-0.3692706392125471	1.0775073123288215	6.644870377993143	10.42145149342559	0.7688470541048213	0.9414141414141419
ID220765	220765	5	1.0	23.010430146425357	31.404508999859953	0.0	33.0	33	1.4590218083226298	1		29398.229018492195	29128.0	21838.0	44692.0	2.0666955E7	3804.2406080808	-0.980957496505615	-796.176461646365	0.009671182699170139	0.005410840093860651	1.5423901879522148	1.3887375962534245	-0.3949016487211872	1.1106419183244687	6.687648513473784	10.445991775787899	0.7701652946113653	0.9430294906166219
ID246371	246371	5	1.0	23.339687022812353	31.280397959962112	0.0	188.0	188	1.4579844659886299	1		29427.985734664766	29270.0	21161.0	41413.0	2.0629018E7	3232.839269535891	-0.9810165076659173	-940.8201790731308	2.811443397734244E-4	-0.002986098917169396	1.5744072954072703	1.364595249348503	-0.7563018258630582	1.1537540498979002	6.6781422611447585	10.292161119804911	0.7922319949927488	0.9486833220796757
ID247392	247392	5	1.0	23.14871660383367	31.113303500820635	0.0	194.0	194	1.48063812364659	1		29410.189226519367	29253.0	20467.0	42624.0	2.1292977E7	3422.1054221283716	-0.9809874041273987	-886.8628113945501	0.011756970887237851	0.0010726825032737724	1.6000094432245815	1.3709928647588108	2.1914288991902193	1.1670443255779162	6.887279812383449	10.93200104206137	0.724199570294683	0.9452054794520544
ID228965	228965	5	1.0	22.64162750970073	31.66807478011325	0.0	83.0	83	1.4662626558155463	1		29380.51549295774	29244.0	20635.0	43427.0	2.0860166E7	3761.2343331018787	-0.9809808267196879	-805.8011803987739	0.0013238442381782892	-6.740823048020893E-4	1.4989320976720704	1.4497706495825993	-1.3318531427129863	1.0339098105646056	6.754192279777014	10.262644832995543	0.8058694377636383	0.9524128686327082
ID241765	241765	5	1.0	22.993130917296433	31.571404469906888	0.0	160.0	160	1.4610942835268417	1		29377.844632768334	29177.0	20925.0	43070.0	2.0799514E7	3581.4170002551436	-0.9810320175640415	-848.5102193353194	-0.0053742443860820555	0.014818783768552208	1.5270162636857183	1.4243037179680018	-0.7984910953948349	1.072114215824875	6.70666101813185	11.21658093867393	0.6698772531344858	0.9387890884896877
ID236141	236141	5	1.0	23.117681651360243	31.296330222689022	0.0	126.0	126	1.4760327061958	1		29416.952843273193	29204.0	21553.0	44335.0	2.1209623E7	3682.159949298455	-0.980890589561455	-820.1594809485474	-7.019789354377922E-4	-9.429193900287463E-4	1.5291097833266794	1.4516996048730495	-0.3816010549959628	1.0533238269086664	6.844501676902807	10.719813804834976	0.7484748538654211	0.949868073878628
ID229484	229484	5	1.0	23.267761875571587	31.417495725899645	0.0	86.0	86	1.44757015791818	1		29373.973913043457	29140.0	22377.0	42723.0	2.0268042E7	3448.8732468384874	-0.9810723795970905	-882.9182597538321	-0.011674411586353439	-0.016075212336537786	1.5159321755133133	1.3761747700546134	-0.7761734748193995	1.101554983058695	6.583079737854436	11.264294113086441	0.6519751105029958	0.9245660881174899
ID245363	245363	5	1.0	22.70688861974412	31.56271701672173	0.0	182.0	182	1.4470474750493925	1		29474.826589595363	29226.0	22045.0	44810.0	2.039658E7	3792.689588828492	-0.9809396133878285	-799.9162556286416	-0.006312740723669047	0.008285338711708981	1.4638514121685127	1.4401027460476294	0.12909124967189856	1.016490952597696	6.578326611689927	9.805118518142518	0.859843873581893	0.9631176061238695
ID245874	245874	5	1.0	22.649808289575862	31.57111873232681	0.0	185.0	185	1.4391844528482645	1		29402.912152269433	29196.0	20740.0	44639.0	2.0082189E7	3984.3859946966477	-0.9809903436208787	-761.6394013624919	-0.00208398199830184	-0.011688860700950592	1.4778223025150596	1.4194753886365314	-1.4356699064671579	1.041104561830109	6.5070297192221895	10.525933156916572	0.7380256207544368	0.9376712328767125
ID228465	228465	5	1.0	23.17522259986479	31.39623802325414	0.0	80.0	80	1.466778491418422	1		29412.214285714286	29269.0	20765.0	43327.0	2.1000321E7	3511.139209328666	-0.9809031642858694	-860.5465978058224	0.009364241123929957	-0.0029530690231403434	1.5762702712688337	1.386198801526371	-0.7849911182940735	1.1371170351129802	6.7589454059415255	10.336563739519203	0.7949438036855352	0.9511705685618729
ID263799	263799	5	1.0	23.255955476793577	31.28467015325725	0.0	295.0	295	1.479104577793728	1		29297.914364640896	29156.0	22295.0	41219.0	2.121169E7	3300.5633017469936	-0.9809906324712886	-916.1694948629134	0.011619392143771223	-0.0045375063209976115	1.586844231005108	1.3894517492042973	2.393912625055968	1.1420650137105173	6.873020433889903	12.067163878132327	0.5931261580301147	0.9281129653401796
ID223863	223863	5	1.0	22.707602275169023	31.616389545945548	0.0	52.0	52	1.4460015425129855	1		29438.060869565215	29190.0	20896.0	44627.0	2.0312262E7	3866.786831436771	-0.980974992579051	-785.094735492725	2.804271297605203E-4	-0.012426863291817124	1.469410826151986	1.4419782758682478	0.5088357248529642	1.0190242465804282	6.568820359360895	10.532154337399977	0.7441539990835361	0.9293880295897786
ID255605	255605	5	1.0	23.233668576461096	31.312064931233113	0.0	244.0	244	1.4678096187805116	1		29350.96629213483	29217.0	22136.0	42463.0	2.0897888E7	3328.8239416204074	-0.9810670681351588	-913.7815790120076	0.022002287891829064	0.018792867442546553	1.5754955517352485	1.379700919775699	-0.47746763006822285	1.1419109237032183	6.7684516582705605	11.307100374262545	0.6652681019406704	0.939313984168866
ID258164	258164	5	1.0	22.888452803835655	31.210148466100605	0.0	260.0	260	1.455387875386465	1		29298.022889842636	29060.0	20730.0	42789.0	2.0479318E7	3537.0095777445904	-0.9809829916472164	-854.5773032272102	0.008543095832884215	-4.5558307837103326E-4	1.5588215603849298	1.367099902005673	2.204448118106408	1.1402396840918367	6.654376630322177	11.116328286050745	0.676697409875707	0.9333333333333326
ID261753	261753	5	1.0	22.670101030362176	31.585438730933458	0.0	282.0	282	1.4418102248778717	1		29316.69868995634	29122.0	20665.0	43791.0	2.0140572E7	3768.329356351815	-0.9809177729991695	-799.833796617225	-0.006443043387726357	-0.003161138915542787	1.4519889092439484	1.4363455946507142	0.5715955319601692	1.0108910520222247	6.530795350044765	10.008094787770517	0.8193569068097346	0.9443298969072164
ID244863	244863	5	1.0	22.795081929088184	31.482870763126495	0.0	179.0	179	1.4501807464373146	1		29476.613505747126	29224.0	21171.0	45584.0	2.0515723E7	3909.3070137947857	-0.9809344127926862	-775.8854161942833	0.004175870105570936	-0.015292349912122957	1.4942049623136935	1.4355914091033228	2.091899822620693	1.04082885481112	6.606845368677019	10.225047045889834	0.7940966732773244	0.9423728813559327
ID252543	252543	5	1.0	23.58044893938081	31.424180506725936	0.0	225.0	225	1.4647140590210515	1		29322.374293785295	29156.0	21911.0	41652.0	2.0760241E7	3287.7725661446348	-0.9809710778251534	-919.5373511013244	-0.0012454171291704818	-0.00707596787696924	1.556475834288066	1.4198601045573447	-0.5760217925254447	1.0962177395450607	6.739932901283461	10.569347719312445	0.7581743108159481	0.9403183023872677
ID235645	235645	5	1.0	23.1476332703675	31.30273209545412	0.0	123.0	123	1.4449548528770866	1		29415.530523255777	29154.0	22017.0	44039.0	2.0237885E7	3638.175819631947	-0.9810471404992367	-837.0244249340047	0.00669994242775219	0.016172702582725663	1.5624505151037753	1.366334881966186	-0.4261363379335281	1.1435340894286286	6.559314107031856	10.142943324705671	0.8011988088493696	0.9563409563409562
ID252029	252029	5	1.0	23.77818372400683	31.33624020542428	0.0	222.0	222	1.489806249170573	1		29267.243537414983	29202.0	20777.0	40309.0	2.1511424E7	3062.8992176890893	-0.9810409326594394	-988.8929236113992	-0.008873756108789951	0.014724108709989525	1.6600529300686808	1.3455295744179063	-0.693480814946378	1.2337543236735182	6.972836083344736	11.302367535758215	0.6859310593865215	0.93738019169329
ID241276	241276	5	1.0	23.269797154347618	31.41449927724947	0.0	157.0	157	1.4667784914184223	1		29392.953586497875	29169.0	21214.0	43765.0	2.089839E7	3634.54568202742	-0.9809675929854704	-833.6505411687483	-0.004116540869282762	0.002594901583825363	1.5651458909528704	1.3819945560884648	2.381117168080688	1.1325268135518485	6.758945405941529	11.59204570172005	0.6320750289110015	0.9386138613861387
ID223363	223363	5	1.0	22.964034041527754	31.39795329414462	0.0	49.0	49	1.4806381236465902	1		29416.826446281	29172.0	22023.0	43785.0	2.1356616E7	3685.1980765802355	-0.9809894893729273	-823.8261059505247	0.005086382211466902	0.003935500300729909	1.563907509617233	1.4127082902079708	-0.2244199145170436	1.107027912596877	6.88727981238345	10.750980040932465	0.7487924907409489	0.9402985074626867
ID255106	255106	5	1.0	22.636252772941244	31.531587914344144	0.0	241.0	241	1.4512236669219445	1		29367.024460431658	29165.0	21495.0	42063.0	2.0410082E7	3537.590163937694	-0.9809773926772974	-856.1924202824636	-0.0073832194918387415	-0.012645296540900821	1.4932209998190766	1.4022560413884693	-1.0897328271654074	1.0648704343184978	6.61635162100605	10.893423227820458	0.700647678496676	0.9475833900612661
ID220288	220288	5	0.9873154163360596	23.108538642995757	31.677580131359793	0.0	30.0	30	1.4857385112058372	1		29401.913461538465	29071.0	23342.0	47146.0	2.1404593E7	4157.476226551872	-0.9809793292684421	-729.4740462480366	-3.45128977734633E-4	-0.008880888597043408	1.5465434400217066	1.438507614504733	0.8818533721824287	1.0751027136927387	6.93481107402861	10.934975054207293	0.7288009075889481	0.9281170483460558
ID235144	235144	5	1.0	23.228315129205622	31.184675965451564	0.0	120.0	120	1.4785930423892573	1		29445.702777777802	29267.0	20521.0	43224.0	2.1200906E7	3552.883233622886	-0.9809977450611045	-855.7242784521754	-0.00868609352593128	0.01485890473738895	1.6069964358211235	1.3662054206245333	-0.7628605202071359	1.1762480309048382	6.868267307725392	11.144708773117365	0.6948956687780409	0.9432114882506526
ID227471	227471	5	1.0	22.996060650106834	31.30999468466925	0.0	74.0	74	1.437606687580029	1		29539.31964809384	29304.0	22028.0	44865.0	2.0145816E7	3865.5133406394857	-0.9810000042280483	-789.1122994679567	-2.2246097850795696E-4	0.001948101121029054	1.5205058965241611	1.3732237658168824	2.95668635597686	1.107252826795978	6.492770340728634	10.303305436152806	0.7685758899081191	0.9499304589707931
ID234638	234638	5	1.0	22.727599759219892	31.67055992946554	0.0	117.0	117	1.4579844659886303	1		29397.43304843306	29208.0	20506.0	44674.0	2.0636998E7	3926.284235845213	-0.9809067950633897	-769.3192123039028	-0.001466770966814656	0.004181777796025725	1.4820055763603868	1.4601466226108495	1.1916444301203626	1.0149703827074927	6.67814226114476	10.1441206478236	0.8155239482119688	0.9493243243243246
ID257678	257678	5	1.0	22.88406816622984	31.812980465095553	0.0	257.0	257	1.4652304398088272	1		29302.49999999997	29070.0	21335.0	44775.0	2.074617E7	3826.86084548329	-0.9809637975128952	-789.1592731707257	0.012167334426596598	0.01950342197066467	1.463041878176786	1.4556586509101048	-1.2818239707866266	1.0050720869635645	6.744686027447979	11.15599270599358	0.6810126173808835	0.9460000000000004
ID240781	240781	5	1.0	22.887013058255757	31.65969270433746	0.0	154.0	154	1.4626467128121363	1		29415.998585572826	29240.0	20027.0	44252.0	2.0797111E7	3889.925936542069	-0.981039014316292	-782.5239305994932	0.003876423889075538	-4.536319552147875E-4	1.5316782977316779	1.4253955655225974	0.3795556252944448	1.074563675361312	6.720920396625399	10.049125646226642	0.8363384487845575	0.9573459715639809
ID251532	251532	5	1.0	23.358190804640643	31.336342491184052	0.0	219.0	219	1.4605764404187724	1		29305.376068376052	29089.0	22264.0	41883.0	2.0572374E7	3394.492445072563	-0.9810218690399082	-892.5400190825671	-0.00840937538014033	0.01542350722828869	1.5398300954384214	1.391939056484007	-0.7141641521890664	1.106248214148098	6.701907891967338	10.668282787717136	0.7399788049290198	0.957880434782609
ID251025	251025	5	1.0	23.417312400867665	31.357010396868503	0.0	216.0	216	1.4610942835268417	1		29283.872701555923	29131.0	21644.0	42603.0	2.0703698E7	3475.0876603660295	-0.9809969324250559	-870.0349086480232	5.079651532702757E-6	0.0040465113067062524	1.562760263843495	1.3869124997399593	2.336103050340941	1.1267908135059035	6.70666101813185	10.703045527785338	0.7357012167619169	0.9572591587516958
ID222871	222871	5	1.0	23.176289578073398	31.256622968194034	0.0	46.0	46	1.4703842736600563	1		29430.386235955066	29251.0	20317.0	43878.0	2.0954435E7	3685.390412993117	-0.981002774313739	-824.7503509676865	-0.0016051659354970626	0.007428218164618734	1.5876107815722693	1.3544850442563379	-0.849663787923408	1.1721139249964374	6.792217289093136	10.330081479955288	0.7998599299381929	0.9526666666666666
ID250519	250519	5	1.0	22.89231063223447	31.699697113113867	0.0	213.0	213	1.4647140590210517	1		29326.64880112837	29104.0	21988.0	45341.0	2.0792594E7	3856.545539646393	-0.9809718516025816	-784.0684630819817	-0.004258675831238974	0.0025518444359642145	1.4984891400050704	1.441415264526845	0.7172493425234588	1.0395957201805825	6.739932901283462	10.2005198347756	0.8139932952348037	0.9568151147098514
ID261270	261270	5	1.0	22.80009252293317	31.43675491710052	0.0	279.0	279	1.4590218083226303	1		29275.464387464395	29060.0	20229.0	43498.0	2.0551376E7	3773.6398924592163	-0.9809857034832857	-800.489703720197	0.0037687378104754783	-0.004313167158492045	1.5362769121818831	1.4106493301166378	-1.061433876273481	1.0890565637987848	6.687648513473788	10.529789777395592	0.7579558374273986	0.9342629482071708
ID227989	227989	5	1.0	22.484838890288362	31.690147155893303	0.0	77.0	77	1.484719835384188	1		29407.671232876703	29252.0	20579.0	44024.0	2.14676E7	3707.961356309506	-0.9809586431052981	-817.162137346927	0.0025922408646223685	-0.01581313805300742	1.553808465909158	1.4441333783581791	1.8784164365872393	1.0759452618397807	6.925304821699579	10.512790976066055	0.7874313455835005	0.9604482531311801
ID240283	240283	5	1.0	23.04835999089472	31.41102986439144	0.0	151.0	151	1.4816596057437024	1		29471.91310344822	29260.0	21774.0	43152.0	2.1367137E7	3527.956958026441	-0.9809823400831558	-861.8251388163644	-0.006115356523293357	8.019570258188056E-4	1.593289715816146	1.4064503243764486	-0.612430154237355	1.1328446431426813	6.896786064712481	10.913031068329675	0.7277225546047471	0.9514754098360656
ID244376	244376	5	1.0	23.097857963102246	31.399117770442558	0.0	176.0	176	1.4667784914184219	1		29440.659634317853	29250.0	21351.0	42795.0	2.0932309E7	3585.3404461743867	-0.9810092340086266	-848.3552359708256	-0.009053399298801633	0.021445370395116743	1.5542243684641845	1.3922698188044482	-0.5855898219565941	1.1163241115136775	6.758945405941524	10.20046776272847	0.8162978022631142	0.9562878278412911
ID254627	254627	5	1.0	22.865571143808733	31.41196737487829	0.0	238.0	238	1.461611943165237	1		29365.341807909605	29131.0	22013.0	44000.0	2.0790662E7	3670.373404280461	-0.9809550883134941	-824.1854964906521	0.0032469740601081855	0.003974797254933759	1.5134549272517357	1.4247636798379226	-0.06272294483676848	1.0622497952951062	6.711414144296368	10.585454820837265	0.7526704347196297	0.9470154258886657
ID215207	215207	5	1.0	23.03930573954686	31.120076743009832	0.0	0.0	0	1.4933564307983545	1		29409.571428571428	29256.0	21057.0	43083.0	2.1821902E7	3438.669849563528	-0.981036380388302	-884.8957073235471	-2.2463468302216867E-4	0.012099614061321554	1.5903506513219061	1.4011791886579885	2.481892803262385	1.1350087584765665	7.006107966496343	11.25113206224787	0.6954953729472871	0.959011060507482
ID215719	215719	5	1.0	22.61174186084739	31.624193873963698	0.0	3.0	3	1.4423348056574188	1		29471.991316931995	29221.0	20408.0	44378.0	2.0365146E7	3942.622231927959	-0.9808821710607057	-767.0657277646338	-0.0023089107067060174	-0.006262336921160387	1.4674272715590926	1.428678406036803	-0.7555648613089333	1.0271221748425388	6.535548476209285	10.41599889614458	0.7569898457605202	0.9424263193968475
ID263329	263329	5	1.0	22.49692766753428	31.614269773807976	0.0	292.0	292	1.4631638232093467	1		29341.309322033907	29139.0	20331.0	44252.0	2.0773647E7	3846.417018858997	-0.9809722577825047	-786.5432066062956	0.0030715752653890835	-0.011963899848459265	1.508166855268743	1.4536670842262742	-1.0484918760575417	1.0374912327821448	6.725673522789916	10.237454965329775	0.8064206447800316	0.9464882943143816
ID216746	216746	5	1.0	22.097974305879937	32.732768736272	0.0	9.0	9	1.4688400222902016	1		29244.203081232496	29196.0	17919.0	40606.0	2.0880361E7	3704.3978335663833	-0.980984389029977	-814.5241731807816	-0.022715439446736544	-0.0248917540720636	1.553999992607103	1.4144236779329353	1.9286461356229294	1.0986806971996872	6.777957910599592	10.138408077287323	0.8286463008019377	0.9615643964935937
ID219816	219816	5	0.9824320673942566	22.999097929674715	31.838712618868335	0.0	27.0	27	1.5134834360985159	1		29408.527009222653	29039.0	23437.0	47821.0	2.2321072E7	4182.448572263112	-0.9809942542482034	-725.8622440856819	-0.010859423491858323	-0.014756775683959191	1.6001760642568494	1.4203155647792505	1.014663053923559	1.1266341818239198	7.196233013076979	11.770603273198205	0.6527060483114913	0.9305470190534724
ID239791	239791	5	1.0	23.385967201190038	31.26785248183805	0.0	148.0	148	1.4600584136458123	1		29447.295035460997	29329.0	22199.0	41449.0	2.0760343E7	3216.169471007322	-0.9810045948834739	-945.7121299805441	-0.00605043627544559	0.0020339395915951195	1.5370397338245945	1.3708986596410646	-0.8410954530968622	1.1211913608749386	6.697154765802818	11.021510925845865	0.6928160310339616	0.937458416500332
ID218796	218796	5	1.0	22.615051428061786	32.176683471844925	0.0	21.0	21	1.5014396099017464	1		29470.37516869099	29154.0	22799.0	50234.0	2.1837548E7	4555.560099616776	-0.9810024580273983	-668.1078316771105	0.008737296362470049	-0.028408000783894584	1.6788653337266979	1.3824826920990667	0.8583114625165669	1.2143843415338706	7.082157985128599	12.63237106321624	0.5577065258071382	0.897049969897652
ID260787	260787	5	1.0	22.626973752337765	31.50195861746144	0.0	276.0	276	1.4486149578794754	1		29212.255043227655	28986.0	19882.0	43503.0	2.0273305E7	3781.685714782893	-0.9810683783342832	-800.610178737075	-0.0021752007326474583	0.003337889594636336	1.4956178036676133	1.4037686887683813	-0.5767493707624982	1.0654303772652296	6.592585990183472	10.674148363726632	0.7271084594043379	0.9461118690313779
ID234167	234167	5	1.0	22.95838722100487	31.38227176547571	0.0	114.0	114	1.4527866438605865	1		29411.212643678155	29185.0	21789.0	43036.0	2.0470204E7	3602.0566660202894	-0.980932130688074	-840.0965082591299	0.007773116894369718	0.006954600475423476	1.517327613399066	1.3985768015792188	-0.4253760212596823	1.084908323722915	6.630610999499594	10.887843968653614	0.7028774929216701	0.9300000000000002
ID243893	243893	5	1.0	23.051707369288895	31.37084475201971	0.0	173.0	173	1.4708986638362465	1		29432.765363128503	29247.0	20962.0	43790.0	2.107386E7	3579.1690387303033	-0.9809691498091067	-847.766035178479	0.0045445591002224546	0.005328706856799437	1.5380919545395417	1.4029805593366425	-0.7107006469235169	1.096303112900426	6.796970415257651	10.77797657289176	0.735276647741009	0.9420289855072463
ID216244	216244	5	1.0	22.284115229804353	32.18835215735926	0.0	6.0	6	1.4553878753864644	1		29379.075498575505	29214.0	19600.0	43205.0	2.0624111E7	3867.9754728023463	-0.9808920040009315	-779.8129840982326	0.017587433581512477	0.016909683958895604	1.4855027689615836	1.4366445100786407	0.757542226907745	1.03400859331601	6.6543766303221705	10.936630197096314	0.6991175218685255	0.9414929388029593
ID217780	217780	5	1.0	22.061114003856396	34.534815874350734	0.0	15.0	15	1.4862475872910892	1		29052.70370370373	29097.0	17771.0	39868.0	2.1179421E7	3736.815629944538	-0.9810097376634282	-803.2620214589292	-0.007563614992390136	-0.018158408814174576	1.5648560383035475	1.4571984840684977	-1.520648419829197	1.0738798148722128	6.939564200193131	10.181059925109126	0.8413100455314753	0.9681697612732101
ID250036	250036	5	1.0	23.027448857663362	31.653313325513523	0.0	210.0	210	1.4621294195288268	1		29398.195467422098	29186.0	22127.0	45052.0	2.0755126E7	3848.8933188876526	-0.9810387624142026	-790.3769794052085	-0.004333851956144589	-6.118207823497906E-4	1.5123532423758483	1.435809461713587	3.0797119307001646	1.0533105420345323	6.716167270460883	11.198534898899348	0.6729905290604653	0.927774130006566
ID227002	227002	5	1.0	22.888860198251482	31.157181633656062	0.0	71.0	71	1.4657466386762799	1		29507.866197183084	29323.0	21345.0	42671.0	2.0950585E7	3503.8396714582314	-0.9809715102348125	-868.3116926478574	0.01448102988732366	0.011012712091858324	1.5874516953562134	1.351921429974105	-0.8063579504781054	1.1742189007142374	6.749439153612492	11.182452241064889	0.67827130863507	0.936675461741424
ID257210	257210	5	1.0	23.0541229995688	31.35986963105789	0.0	254.0	254	1.4683249109216368	1		29348.248951048976	29108.0	21760.0	44096.0	2.0983998E7	3685.814088930784	-0.9809609531538173	-820.512652889877	-0.012351150812551776	0.005537392138595157	1.519808188420969	1.4408845674728297	-0.2860967847414118	1.054774423107719	6.773204784435067	10.881854616700451	0.7187837195359379	0.9519038076152302
ID219321	219321	5	0.9968180656433105	22.910889667897564	31.484556776565864	0.0	24.0	24	1.4397099903691024	1		29499.1476608187	29108.0	23186.0	48525.0	2.0177417E7	4349.3353545663285	-0.9809594844849916	-698.8579924153236	-0.02429260578629163	-0.01408677135886246	1.552062784762416	1.355395982781165	0.7685344759357419	1.1450991477617531	6.5117828453867	10.430258251968848	0.7521763081923033	0.9256756756756757
ID222393	222393	5	1.0	23.52345267094891	31.034879152896405	0.0	43.0	43	1.4678096187805105	1		29398.296089385443	29285.0	20330.0	41166.0	2.104918E7	3228.298350011038	-0.9809105454680564	-935.8675216667477	0.009503986789352754	8.258778129426672E-4	1.6382743042005437	1.3126804645153596	-0.7496359897097951	1.2480373925617863	6.768451658270549	11.344341220155961	0.6609074289237984	0.938076416337286
ID217279	217279	5	1.0	22.33041301422116	33.18493873414446	0.0	12.0	12	1.4734679211022808	1		29206.715877437313	29214.0	17415.0	40265.0	2.0970422E7	3776.0528390490103	-0.9810645609006595	-801.4877077854288	-0.0032076153855893122	0.0011413540409885342	1.525098760063229	1.437079993854313	-0.6481956369124301	1.0612483414878289	6.820736046080232	10.423489445517808	0.7888870832724192	0.9566666666666669
ID259772	259772	5	1.0	23.18115367476435	31.386307776625	0.0	270.0	270	1.474494370492599	1		29237.88997214484	29019.0	21619.0	43342.0	2.0992805E7	3582.8845944525888	-0.9809911014682778	-842.2699741200449	0.004956153484665365	0.013203373425099765	1.521661601084014	1.4233542693202472	-0.5987442592496455	1.0690673670517148	6.830242298409265	11.359583551065159	0.665152386972417	0.9435325016414973
ID233667	233667	5	1.0	23.014285066129037	31.554821826630455	0.0	111.0	111	1.4770573732447179	1		29396.969401947168	29183.0	20886.0	44765.0	2.1136421E7	3798.10252569883	-0.9810397427530606	-800.9552420912371	0.00608308188587646	0.01079215442423704	1.5351733730452426	1.43741987772726	-0.38971921833971496	1.0680062220042088	6.854007929231839	10.482840657175016	0.7837841878081394	0.958776595744681
ID260291	260291	5	1.0	23.041987494948046	31.324335232580076	0.0	273.0	273	1.465230439808827	1		29187.079096045236	28974.0	20996.0	43734.0	2.0664452E7	3614.0595153427325	-0.981080379390124	-837.5630265558207	9.626328271189461E-4	0.0028182702503813397	1.5495509804653322	1.3872119657317057	-0.633914972687907	1.1170253852647518	6.744686027447975	10.662826576386395	0.7454644029949797	0.951072386058981
ID262852	262852	5	1.0	22.70907553897331	31.52136509404403	0.0	289.0	289	1.4402353361229017	1		29363.6690962099	29128.0	21385.0	44881.0	2.0143477E7	3923.955419861209	-0.9809135622507708	-769.1696000558746	-9.00209744148778E-4	-0.05196882939266618	1.5153128448011506	1.4258279014811528	-1.5176135383925127	1.0627599889348782	6.516535971551222	10.660191727643888	0.7206039352908417	0.9481327800829878
ID254144	254144	5	1.0	22.85815258382973	31.440426526290306	0.0	235.0	235	1.4486149578794754	1		29403.99421128799	29113.0	21572.0	45079.0	2.031816E7	3882.1819331769184	-0.9810835175016722	-785.6444315031396	0.005510581182631327	0.006299417292754109	1.4997124368625214	1.4172116540169544	-0.13688694114782798	1.0582134521768334	6.592585990183472	10.232120238293195	0.7912876679361417	0.9499999999999998
ID226502	226502	5	1.0	22.9999816010903	31.311248531526022	0.0	68.0	68	1.4626467128121354	1		29474.187499999985	29192.0	21687.0	44614.0	2.0749828E7	3694.6309018719094	-0.9811314053003517	-829.6375509135913	0.023662765499421097	0.016562944807890796	1.5641757166477046	1.3688124998507156	2.670345373113555	1.142724600205138	6.720920396625391	10.969188520020033	0.7019232286099752	0.9541160593792174
ID249547	249547	5	1.0	22.718199374687142	31.68164565893561	0.0	207.0	207	1.46729414567637	1		29382.935211267588	29163.0	21419.0	44303.0	2.0861884E7	3765.6816998179415	-0.9810243981892468	-806.799862290655	-0.010333039688418245	0.007263466514357878	1.4923679607184375	1.4554273049359876	0.45577033027866976	1.0253813128674776	6.763698532106048	11.04474851124177	0.6967587692601428	0.9417604235605567
ID243406	243406	5	1.0	23.39884055549139	31.06841680450553	0.0	170.0	170	1.4831905098260025	1		29428.752747252754	29280.0	20154.0	42886.0	2.1424132E7	3432.1333493984407	-0.981012978742365	-886.04466521567	-0.0013602404464300207	0.0058271509251675395	1.6258501948069608	1.3751780694610056	-0.7611939277103241	1.18228339362931	6.911045443206033	10.1392029575648	0.8447845833939234	0.9629139072847686
ID259276	259276	5	1.0	23.046275144597267	31.562236009231064	0.0	267.0	267	1.4842102352883852	1		29232.649315068502	28996.0	21981.0	43313.0	2.1339834E7	3520.9143882309786	-0.9810475056593339	-859.5405488494237	0.00448429439691938	-0.003952913458106734	1.5643054278962583	1.417626284823041	2.5727101778091654	1.1034681316532777	6.920551695535059	10.592643279227254	0.7750717125379738	0.9460688758934376
ID239319	239319	5	1.0	23.113218023537218	31.444908674336094	0.0	145.0	145	1.444431223632541	1		29519.500723589004	29320.0	22511.0	43384.0	2.0397975E7	3544.697675780071	-0.9810453757166004	-862.0525039746625	-0.003861424476253077	0.006702111348448107	1.5072770514351048	1.379738537509615	-0.375643840398695	1.0924367265668269	6.554560980867342	10.914970355924108	0.6913665305158326	0.9419398907103824
ID232155	232155	5	1.0	22.77211797005163	31.49936956992557	0.0	102.0	102	1.4621294195288268	1		29361.147308781907	29147.0	20932.0	43686.0	2.072897E7	3767.1705676901283	-0.9810045572219974	-805.0249430672385	0.00647734585632968	-0.0014006136379171382	1.5000640544139285	1.4397114939425817	-0.5532203488338939	1.0419198990389902	6.716167270460884	10.034023500053763	0.8382646272292651	0.9521563342318061
ID238299	238299	5	1.0	23.283265132901615	31.315532783521043	0.0	139.0	139	1.4683249109216374	1		29365.96918767507	29173.0	20828.0	43660.0	2.0967302E7	3615.7762600282153	-0.9809905964669333	-838.2414643214082	-0.02246367022928775	0.00992992291320027	1.5643237406822788	1.4079665613185401	-0.7273931119376802	1.1110517704463894	6.773204784435073	10.466003689139706	0.7770380816207917	0.9481037924151695
ID249050	249050	5	1.0	23.18831859303036	31.25231922925302	0.0	204.0	204	1.466778491418422	1		29464.632022471895	29274.0	21810.0	44159.0	2.0978818E7	3633.0292195704965	-0.9808826304936566	-832.2446963441306	0.009597912206399481	0.011013606672713654	1.563019884190432	1.3738525339573608	-0.6512925032799035	1.1376911608469196	6.758945405941526	10.779980862148072	0.7308913512931945	0.9498997995991983
ID221912	221912	5	1.0	23.35686017660519	30.922744471265908	0.0	40.0	40	1.48063812364659	1		29372.094052558783	29225.0	20957.0	42581.0	2.1236024E7	3283.733491756216	-0.9809853097535085	-922.9331646676073	0.0012836430038405885	0.00839812372911631	1.6301032094289805	1.3498552660340042	-0.8149049871495584	1.2076133274779672	6.887279812383448	10.660213125259165	0.7615980382925459	0.948298429319372
ID238808	238808	5	1.0	23.605239378128665	31.4338439407364	0.0	142.0	142	1.4775694402988415	1		29355.148404993055	29265.0	21016.0	42263.0	2.1165062E7	3291.602156566319	-0.981031177644798	-922.4638973889362	0.006659633417668918	0.009258288154398706	1.5851112919998112	1.3855808570667052	-0.499225779872903	1.1440049015656255	6.858761055396361	10.444623534443997	0.7900779755400203	0.9543650793650801
ID233182	233182	5	1.0	22.918209093607977	31.35639834982965	0.0	108.0	108	1.4470474750493914	1		29427.933526011577	29163.0	20896.0	44748.0	2.036413E7	3881.3361162972233	-0.9810010949888835	-782.9777653003293	0.009677249972580378	-0.001555581712344075	1.5132724819259025	1.4072251485940446	-0.24500974182366245	1.0753591800415232	6.578326611689916	10.265850504995912	0.7843960988125119	0.9460013670539985
ID232675	232675	5	1.0	22.612082601912544	31.799956626586578	0.0	105.0	105	1.46986970346979	1		29359.31424581006	29095.0	19905.0	43331.0	2.1021269E7	3694.107792638019	-0.9810942283361207	-824.8645732972594	-0.00688335097634295	0.0020252927576547555	1.5153515910504591	1.4255672465173737	2.0199973201897485	1.062981486669553	6.787464162928625	10.683475936752773	0.7472953179942171	0.945695364238411
ID226018	226018	5	1.0	23.539843095464175	31.15331919246852	0.0	65.0	65	1.4391844528482642	1		29398.89781021897	29391.0	19235.0	39811.0	2.0138245E7	3154.556253917914	-0.9809863901428765	-961.6591579115354	-0.009036582398376332	-0.006380908567185897	1.6569701646839012	1.2575409692717112	2.182776301594023	1.3176271828690513	6.507029719222187	10.284542990103212	0.7730768323711957	0.9447895100069011
ID231650	231650	5	1.0	23.31760579758326	31.491715254794016	0.0	99.0	99	1.4344459508410063	1		29376.063142437608	29158.0	21912.0	43387.0	2.0005099E7	3480.131021511908	-0.9809610190037573	-869.8333273049263	0.004749180452292731	0.015900759486732786	1.4722943332887708	1.368650038805835	-1.0749435321322154	1.075727389430659	6.464251583741543	10.958131020274315	0.6764802737449378	0.9437890353920888
ID262373	262373	5	1.0	22.946203095000836	31.425564929177323	0.0	286.0	286	1.4595402030124012	1		29326.75212464588	29080.0	21965.0	43943.0	2.0704687E7	3690.9265740935703	-0.9810348627071088	-822.0287529143721	0.008410159231331272	0.004548281698483781	1.509216117712933	1.42220037577074	-0.21179347170988652	1.061183883385656	6.6924016396383	10.450092112653737	0.7701079803162962	0.9558723693143241
ID248544	248544	5	1.0	22.862608763312963	31.61687707708999	0.0	201.0	201	1.4512236669219445	1		29419.40948275864	29230.0	21408.0	44237.0	2.0475909E7	3774.9370547512976	-0.9810489456990547	-806.8847953008581	-0.015287342879015056	-0.003483742450834979	1.4554926958388377	1.442941743198217	-1.3614520003000297	1.0086981700403248	6.61635162100605	10.603379977882138	0.7395027471886151	0.9405405405405409
ID256736	256736	5	1.0	22.869100902730537	31.54171096653163	0.0	251.0	251	1.466778491418422	1		29348.165266106458	29089.0	20848.0	44811.0	2.095459E7	3780.128963734767	-0.9810226168699291	-802.6884787205277	-0.019672428410683847	-0.0173701365487206	1.5118853824301928	1.4296447459657609	2.2978504432102707	1.0575252255474672	6.758945405941527	11.17368175805653	0.6802933203942854	0.9461077844311376
ID253668	253668	5	1.0	22.765838482866165	31.56410974479041	0.0	232.0	232	1.461611943165237	1		29379.76923076922	29172.0	20929.0	43521.0	2.0624598E7	3717.60991980822	-0.9809562643443146	-814.1643052524456	0.0034013472826596677	0.003889820728860987	1.5084366802498919	1.4415892281512142	-1.0224657524027034	1.0463706656468341	6.71141414429637	10.014239673272373	0.8409844009676856	0.9527665317139004
ID221417	221417	5	1.0	23.20770361110027	31.090747523700593	0.0	37.0	37	1.4719269049012398	1		29432.23529411766	29254.0	21807.0	43382.0	2.1014616E7	3465.748826202817	-0.980971786808833	-875.6179704508405	-0.006653452149400831	0.0035507485612854633	1.594859614216006	1.3631014932089576	2.456229345231097	1.1700226448006106	6.806476667586682	11.309666154346626	0.6687020482266974	0.9414858645627877
ID237800	237800	5	1.0	23.032959535318486	31.54538813992853	0.0	136.0	136	1.4631638232093462	1		29373.980253878683	29131.0	21306.0	44926.0	2.0826152E7	3786.7928050260566	-0.9808812899452757	-795.937771138229	5.484112682906073E-4	-0.012974510440990052	1.535543050400093	1.4090742897379605	-0.6460965435502884	1.0897530822776218	6.725673522789911	10.53368419492962	0.7617019340371968	0.9458556149732623
ID242925	242925	5	1.0	23.16287993242464	31.475005601497916	0.0	167.0	167	1.4719269049012402	1		29378.17062937059	29218.0	20991.0	43562.0	2.1005392E7	3596.723974535174	-0.9810110259145002	-843.9564206595232	0.004942487487400169	0.007738876672279243	1.54219580053514	1.4092060359678742	-0.7843140095850655	1.094372122438381	6.8064766675866855	10.905447136385646	0.719192699736908	0.9458388375165128
ID225516	225516	5	1.0	23.23410582767214	30.93054782600371	0.0	62.0	62	1.4857385112058366	1		29423.16279069771	29286.0	20510.0	42595.0	2.1508332E7	3370.9389260747366	-0.980998736725573	-901.2690113842245	0.020815929084832444	0.012756194004863945	1.6246079640562399	1.393693671929524	-0.8539941262627142	1.1656851119995562	6.9348110740286035	9.95709463610009	0.878980475510506	0.9746158984635936
ID231155	231155	5	1.0	22.923485080196514	31.490622526197676	0.0	96.0	96	1.4460015425129848	1		29394.06358381501	29160.0	20672.0	43687.0	2.0340692E7	3786.3509655282546	-0.9809937262317621	-801.3790911871054	-0.010844863803741873	0.003742770370049107	1.4711069349958958	1.435580421306442	-0.3160344983471916	1.024747142801741	6.568820359360889	10.408657085997456	0.7619173222099351	0.9478737997256516
ID225008	225008	5	1.0	22.584827249891504	31.57032549958152	0.0	59.0	59	1.4569463850695614	1		29401.69132290183	29205.0	21360.0	41899.0	2.0669389E7	3462.0621751057306	-0.9809460184853478	-874.4335569477867	9.879697657337104E-4	0.010432760059378116	1.5224047038566988	1.398016947801812	-0.8679988643485164	1.0889744264191283	6.668636008815728	10.467878918020652	0.7647676277222042	0.9518317503392132
ID258800	258800	5	1.0	22.859377350309977	31.47693240164089	0.0	264.0	264	1.4496590048314955	1		29272.354046242766	29003.0	22788.0	41039.0	2.0256469E7	3317.8229201484846	-0.9809732269472891	-909.7592050130057	-2.0585048083028817E-4	0.002265507516088898	1.501299857530206	1.4049405778481856	-0.4657944784869359	1.0685860179436235	6.6020922425125015	10.01445361780458	0.8272502993804409	0.9605809128630701
ID248055	248055	5	1.0	23.273074706187394	31.28216739496119	0.0	198.0	198	1.4672941456763688	1		29364.44803370786	29220.0	21463.0	42142.0	2.0907487E7	3294.6039375915716	-0.9810710847120492	-923.8966077257995	0.002994608956178101	-0.008892579629592117	1.5776228296200165	1.3781754549078757	2.330229637504048	1.1447184202866774	6.763698532106038	11.267322288254801	0.6695032233873995	0.9355687047994736
ID256245	256245	5	1.0	22.847140681783415	31.42508219219135	0.0	248.0	248	1.473981235147151	1		29314.532593619973	29120.0	19797.0	43642.0	2.1135778E7	3779.537441106762	-0.9810333878120706	-802.3582852679224	-0.007787964654280912	0.008236886989203199	1.5632725838205836	1.3980899172032473	-0.87081728977757	1.118148814739877	6.8254891722447475	10.600879753031316	0.7632377269943043	0.9478547854785478
ID237300	237300	5	1.0	23.061881417034343	31.451785462038913	0.0	133.0	133	1.451223666921944	1		29407.70773638969	29190.0	21439.0	43658.0	2.052658E7	3707.323260724597	-0.9809606592029384	-817.392025008887	0.008114740059350957	-0.002070142535666373	1.559430988933009	1.377124294361342	-0.5586598067657307	1.1323821642811216	6.616351621006047	10.507837850565101	0.753011686811458	0.9613259668508286
ID236794	236794	5	1.0	22.916054592930724	31.66134137851399	0.0	130.0	130	1.4553878753864649	1		29391.349070100106	29182.0	22028.0	43009.0	2.0544553E7	3720.5372788104773	-0.9809744621480438	-814.6379058821215	0.01638749412366122	0.004234805700734814	1.5022890685515766	1.4454764141208405	0.1688591919800775	1.0393037574848916	6.654376630322175	10.053498894389081	0.827337620354196	0.9635237439779767
ID230649	230649	5	1.0	22.821892249080587	31.460470742485203	0.0	93.0	93	1.469354953076323	1		29364.618513323985	29102.0	19995.0	44337.0	2.0936973E7	3799.3338979019286	-0.9809921893826522	-797.7748659119346	0.0034184229122272694	-7.794979472430761E-4	1.515641104189869	1.4288449930672358	-0.4434051906598829	1.060745645289565	6.782711036764106	10.573014144987768	0.7624573456087754	0.9506995336442372
ID247549	247549	5	1.0	23.193491034221218	31.471159741596395	0.0	195.0	195	1.4867564890650475	1		29363.36849315068	29151.0	21593.0	43990.0	2.1435259E7	3573.726543432836	-0.9809522326301119	-846.2882959723663	0.008830737603424604	0.009848607439981415	1.5757192136265241	1.4077583744371023	-0.6356389993906945	1.119310843564743	6.944317326357643	10.778361596894568	0.7511625425887215	0.9480856586632062
ID242428	242428	5	1.0	22.555926989162995	31.585827303389127	0.0	164.0	164	1.449659004831496	1		29346.512230215827	29137.0	20550.0	44216.0	2.0395826E7	3843.613725289082	-0.9808920434375411	-783.8874657576736	-6.81708629956305E-4	0.0016865062626459165	1.5058401930228786	1.4123834788032916	-0.6124857305374055	1.0661695039783194	6.602092242512507	9.96098217270158	0.8361556452511693	0.9533287577213453
ID264453	264453	5	1.0	23.057223412745117	31.497935519396687	0.0	299.0	299	1.4785930423892568	1		29249.132963988934	29009.0	22047.0	43411.0	2.1117874E7	3545.0627297141195	-0.9810014795520291	-852.0575906858035	-3.203464181699652E-4	0.008663221193663364	1.551981414304196	1.4217084667361903	-0.43437773822384645	1.0916312666176018	6.868267307725388	10.276596466557558	0.8172566189366398	0.9550561797752809
ID224513	224513	5	1.0	22.92597097127049	31.7128005097308	0.0	56.0	56	1.474494370492599	1		29402.051603905184	29166.0	21301.0	45144.0	2.1081271E7	3886.5332969836195	-0.9809659367532437	-779.7720375559419	-0.001550539054126163	0.014300901176802607	1.5348925902927237	1.418619693176927	0.3047488274059025	1.081961992826569	6.830242298409265	10.14132731004123	0.8345577121488547	0.9618473895582332
ID230151	230151	5	1.0	22.902159806928807	31.673828137469457	0.0	90.0	90	1.4626467128121363	1		29360.338028169	29149.0	21389.0	43846.0	2.084584E7	3792.1518832085185	-0.9810820350842661	-803.0382486825182	7.162495174389069E-5	0.007111426221285645	1.5024850614695755	1.438706727810337	2.489084142773832	1.044330322800608	6.720920396625399	10.680016451300972	0.740448354409559	0.9389110225763614
ID220934	220934	5	1.0	23.26276431598476	31.160333038822525	0.0	34.0	34	1.4755201058309078	1		29415.3986111111	29243.0	22003.0	41957.0	2.1179087E7	3306.6666778219146	-0.9810129577401376	-919.245984620702	-0.005015594496486307	8.390525830692548E-4	1.5547059900437061	1.4196809877373686	-0.696298425350131	1.0951093967395698	6.839748550738294	10.120170877448142	0.8392170699714772	0.9670698924731178
ID247050	247050	5	1.0	23.085607499267244	31.620018579334598	0.0	192.0	192	1.4785930423892573	1		29392.50414364642	29204.0	21842.0	44460.0	2.1280173E7	3613.5576885839478	-0.9809948142229972	-839.703926053768	-0.010542288451560331	0.023471670668686554	1.5376536808270886	1.4116456574097438	-0.474676769365421	1.089263210463566	6.868267307725391	11.329869645331154	0.6723682957644068	0.9519104084321476
ID253193	253193	5	1.0	22.81659011056273	31.60782976795333	0.0	229.0	229	1.4672941456763695	1		29349.65870786518	29111.0	21613.0	44570.0	2.0896957E7	3784.0076906138147	-0.9809966402306809	-800.7891316503253	-0.011869359330294385	0.010423877579495242	1.4781873616199317	1.4660252335366404	-1.3451210347362736	1.0082959882306741	6.763698532106044	10.30739889602295	0.8000109643236987	0.9614864864864867
ID224015	224015	5	1.0	22.97399023458318	31.3916755322273	0.0	53.0	53	1.4610942835268412	1		29430.180397727265	29203.0	20549.0	44392.0	2.0718847E7	3819.670867176315	-0.9810414484853742	-797.4054159685309	0.006936491564930741	-0.009621009386952541	1.5314824667479685	1.4230503413953366	-0.4377219186048426	1.076196970829796	6.706661018131846	11.07243590123081	0.6874321987674002	0.9210182767624014
ID229646	229646	5	1.0	23.464011196116463	31.105523921383433	0.0	87.0	87	1.477057373244718	1		29373.10694444445	29245.0	21058.0	41852.0	2.1148637E7	3208.0495729119375	-0.981049542952502	-948.0037658537434	-0.008660478004952125	0.002745707080696016	1.622043547891345	1.359956404826839	-0.7785718080926254	1.1927173122125758	6.854007929231841	10.577906561363447	0.7697594224623575	0.9543348775645263
ID261902	261902	5	1.0	22.993643167598503	31.316495064340877	0.0	283.0	283	1.497403474616763	1		29309.06334231804	29060.0	21157.0	43895.0	2.1747325E7	3674.478443628359	-0.9810804933888093	-827.2391229570409	0.0062052492638168585	0.009556195033781066	1.5489098264949672	1.453404221769961	-1.1603566607933948	1.0657116604551342	7.044132975812472	11.32891903545462	0.6897003775750092	0.9487836107554415
ID229133	229133	5	1.0	23.010151901312476	31.458960275741052	0.0	84.0	84	1.4641974961204791	1		29407.854929577454	29156.0	21613.0	44788.0	2.0879577E7	3837.759038097119	-0.9810286819312617	-792.5010372444622	-0.00570140412350624	0.01321999710390247	1.5163949487238648	1.4402176806258418	-0.3279478099042566	1.0528928849595296	6.7351797751189455	10.636802814709057	0.7480607006533233	0.9497319034852547
ID246034	246034	5	1.0	23.163002837467758	31.405367483520983	0.0	186.0	186	1.470898663836247	1		29414.912921348307	29266.0	21833.0	43613.0	2.0943418E7	3529.6564796617095	-0.9810552773959265	-863.1183509308762	0.03955793397017198	0.001453100484219966	1.5414422431381345	1.4334930933965777	2.8446861607867118	1.0753049667548642	6.796970415257655	11.055647438135392	0.6988064135229282	0.9507978723404257
ID255762	255762	5	1.0	23.167056286240083	31.181848647362543	0.0	245.0	245	1.481148952753956	1		29373.908713692945	29161.0	21536.0	44202.0	2.1237336E7	3587.487458253117	-0.9810376149256514	-847.2157928516169	0.01595344163009578	0.0280959308562393	1.5498964688352221	1.3771390556045529	-0.7110856740203754	1.1254466007100714	6.892032938547969	12.226989971703107	0.5793194322354911	0.9526938239158999
ID263958	263958	5	1.0	22.670421821349205	31.643436472612	0.0	296.0	296	1.4564270671471395	1		29266.052781740374	29020.0	21287.0	43061.0	2.0515503E7	3627.7512001331143	-0.981003010063433	-833.1864529847726	-0.0018590038823349598	0.0035402677205793216	1.4816143780721425	1.4427035480176378	1.9869744612406897	1.0269707731071782	6.6638828826512135	10.290054989536898	0.7908640392937092	0.9537414965986398
ID241936	241936	5	1.0	22.81215649302362	31.65760070289894	0.0	161.0	161	1.4724407561666408	1		29366.70266479664	29154.0	19944.0	42986.0	2.0938459E7	3753.0634791971406	-0.9810001890374314	-808.0143666500268	-0.008026292967276985	-0.006615430534988098	1.522145259760916	1.4275375004061048	-1.1173699215842423	1.0662733969005347	6.811229793751202	10.368504480292195	0.7961651383287214	0.9508958195089586
ID228630	228630	5	1.0	22.91904682041287	31.45209312586787	0.0	81.0	81	1.456946385069561	1		29404.50427350428	29191.0	22033.0	42018.0	2.0641962E7	3472.4269373475786	-0.9809948967889485	-874.1928635864053	9.976794294358641E-5	9.158519012129775E-4	1.5326590999394096	1.4053659807951868	-0.7700219614932655	1.0905764910234967	6.668636008815724	10.039796615686383	0.8313751651272312	0.9492557510148852
ID236309	236309	5	1.0	22.90300423828308	31.36096730876765	0.0	127.0	127	1.4533072626351768	1		29385.202295552386	29151.0	20360.0	43904.0	2.0481486E7	3733.9665141569367	-0.9810026089244245	-812.7640034465619	-0.006898574472508315	0.001550282834106474	1.5468387152367684	1.396783964683887	-0.6340063320726127	1.1074287465684365	6.635364125664111	10.797926126594806	0.7151446936817208	0.9375419744795166
ID246549	246549	5	1.0	23.0129074084529	31.6342680228855	0.0	189.0	189	1.4806381236465904	1		29401.783448275863	29117.0	21779.0	45438.0	2.1316293E7	3848.8066456118277	-0.9809597259126623	-787.1464806928476	-0.002235694604838206	0.006975830895751419	1.5254058517749192	1.4461454482369074	-0.09387794909627505	1.054808044124914	6.887279812383453	10.37915225783258	0.8034036968402614	0.9602385685884692
ID235803	235803	5	1.0	22.773135977482205	31.403519130774125	0.0	124.0	124	1.4418102248778717	1		29424.49343065692	29213.0	21699.0	41330.0	2.0155778E7	3467.7936944183157	-0.9810544979808329	-878.7650044775557	0.0020532202971241167	0.013353908300950665	1.5137782094984644	1.3905774055363311	-0.7548529719686308	1.0885968688054557	6.530795350044765	10.63023517513865	0.7262567696937047	0.9221476510067116
ID258331	258331	5	1.0	22.65982850123584	31.486788181264448	0.0	261.0	261	1.4621294195288268	1		29287.43564356435	29063.0	20834.0	44556.0	2.0706217E7	3860.9580820519523	-0.9810448904523399	-785.1973729021344	-0.007260731809601734	0.0012743393486147584	1.5007488300652023	1.4451917459903176	-0.6000307130377063	1.038442707847611	6.7161672704608835	10.764440877467244	0.7283639029797825	0.9345238095238096
ID220441	220441	5	0.9830735325813293	22.797537632942728	32.08783278867884	0.0	31.0	31	1.4918359588981187	1		29401.980952380945	29022.0	23541.0	47906.0	2.1610456E7	4322.953608219646	-0.9808976765379932	-698.4953570941125	0.007559184791881633	-0.0036673892720094537	1.550147525851145	1.411104870232561	0.9120269454419522	1.0985346011850052	6.991848588002801	13.251858939270697	0.5003204680680234	0.9114002478314749
ID245535	245535	5	1.0	22.506729363219566	31.739567435583083	0.0	183.0	183	1.4719269049012402	1		29440.179020979023	29231.0	20941.0	44788.0	2.1049728E7	3833.6831993095766	-0.9810048464166782	-793.1997417964238	-0.014833383754282402	-0.005050930466167832	1.5013058376199861	1.4422314464014716	-1.1161782580453163	1.0409604099022467	6.806476667586686	10.796236473747403	0.733816456781587	0.9470899470899473
ID241437	241437	5	1.0	22.856931245203945	31.492515341932357	0.0	158.0	158	1.4631638232093467	1		29374.322489391812	29174.0	20722.0	43473.0	2.0767646E7	3731.5438246276494	-0.9810132052855355	-813.4530769631973	0.0056080292091568815	0.010322943687876743	1.5097631979416062	1.4221355130324655	2.8105008398997837	1.061616972578295	6.725673522789914	10.073926323255042	0.832814169151852	0.9625850340136056
ID252193	252193	5	1.0	22.937915291960735	31.440070207219303	0.0	223.0	223	1.4522658384508196	1		29335.215827338117	29069.0	21931.0	42572.0	2.0387975E7	3480.7477656541673	-0.9810589352876489	-873.0466297699818	0.008129537883339522	-0.005773402585280879	1.5157603599545426	1.4083702206284785	-0.5838199581649954	1.076251356179728	6.625857873335079	10.487614600650799	0.7570046390144517	0.9387205387205386
ID240928	240928	5	1.0	22.9643218758496	31.523778526919983	0.0	155.0	155	1.4652304398088274	1		29442.8734177215	29193.0	21282.0	45019.0	2.0933883E7	3908.7494885495094	-0.9810082603905953	-778.1803626389082	-0.0014446725030898854	0.013485643817710558	1.5217681911162335	1.4244676170545654	-0.007559157968992652	1.0683066241006312	6.74468602744798	10.579918090605604	0.7571936980602167	0.9372523117569356
ID245031	245031	5	1.0	22.819319750010052	31.606019890455617	0.0	180.0	180	1.449659004831496	1		29494.98137535816	29223.0	21658.0	45059.0	2.0587497E7	3843.7247856438858	-0.9810006134641125	-792.4202008087935	0.010880802802321017	0.006044157289339649	1.475668657170593	1.4531551545641084	0.9859454003449576	1.0154928415838966	6.602092242512505	10.328781034029843	0.7776663560095417	0.9416949152542375
ID252711	252711	5	1.0	23.04992007100196	31.645480357407493	0.0	226.0	226	1.4734679211022805	1		29336.04728789984	29081.0	21967.0	44734.0	2.1092618E7	3807.9852118679905	-0.9809098228372569	-791.690555981658	0.008327837912242023	-0.009146997741887921	1.535651255402006	1.4263418180668666	-0.25359384586037126	1.0766362143706112	6.8207360460802295	10.251790189736989	0.8155332800793935	0.947194719471947
ID255271	255271	5	1.0	22.857941846034173	31.57095174730014	0.0	242.0	242	1.4631638232093467	1		29355.824611032527	29171.0	20888.0	42668.0	2.0754568E7	3585.613838000051	-0.9810614399702602	-848.222944901503	-0.0027035393825435624	0.0038312286744683556	1.5313138376169395	1.4039103923968392	-1.023456098467654	1.09074898648096	6.725673522789915	10.740459890697968	0.7326556292458404	0.9377070907886016
ID223524	223524	5	1.0	22.848143479901076	31.607325556485097	0.0	50.0	50	1.452786643860587	1		29419.539341917025	29176.0	20939.0	45121.0	2.0564258E7	3931.5511210321984	-0.9810404906235711	-774.3936346109443	0.005334608165817758	0.003534996012104007	1.47639509773639	1.4371001072001042	0.3283179239537704	1.0273432521084729	6.6306109994995985	10.399488897390492	0.7704410644084683	0.9483344663494223
ID223023	223023	5	1.0	23.007158204627764	31.37373258176563	0.0	47.0	47	1.4610942835268415	1		29422.045454545467	29223.0	21688.0	44715.0	2.071312E7	3745.8931770034865	-0.9810488882255435	-813.2113403612099	0.0020591851481769133	0.012446351548546107	1.5345773453973754	1.4222154039912864	2.2167673127096057	1.0790048688059193	6.706661018131848	10.846013565998879	0.7164335796712077	0.9387890884896877
ID227634	227634	5	1.0	23.125388887281726	31.033568427462296	0.0	75.0	75	1.491328790445965	1		29506.270635994606	29375.0	21087.0	42498.0	2.1805134E7	3403.8563893928967	-0.9809843948141712	-894.3860887769712	0.008622254514628063	0.019928659537695993	1.6215318163364547	1.4172972128157013	-0.904868847321354	1.1441014641629095	6.987095461838284	10.00593124980793	0.8769836805358816	0.9741550695825042
ID228145	228145	5	1.0	22.876331205772143	31.45545200012156	0.0	78.0	78	1.456946385069561	1		29487.429386590586	29241.0	22085.0	42457.0	2.0670688E7	3525.877220079856	-0.9808961251769189	-858.8182797744282	0.01055853225670023	0.005678709304960202	1.5253868711244423	1.3986735545115585	-0.6700964769598585	1.0905953474305405	6.6686360088157235	11.05521978349368	0.6856652113426188	0.9390896921017401
ID251191	251191	5	1.0	23.217784004637004	31.438399266676814	0.0	217.0	217	1.453307262635177	1		29309.393678160908	29083.0	21734.0	43699.0	2.0399338E7	3604.503707670093	-0.9810060295077201	-839.9380798104423	3.666728051290148E-4	0.0037397089016941057	1.504480796095463	1.4249776406192571	-0.7351816117801728	1.0557925634830705	6.635364125664113	10.612192282514563	0.7403965794638023	0.9496598639455782
ID251703	251703	5	1.0	23.497640202404313	31.425512652441917	0.0	220.0	220	1.4657466386762803	1		29260.765119549902	29111.0	21483.0	41812.0	2.0804404E7	3266.9996748912276	-0.9809765894421049	-923.7125513842747	0.008228013979774025	0.0036794432938573093	1.592822047500638	1.3864229065503464	-0.6700842000916731	1.1488717042795027	6.749439153612496	10.5803744590758	0.7576619434050644	0.9485637942551778
ID257846	257846	5	1.0	22.776680718071447	31.59785296983622	0.0	258.0	258	1.4775694402988417	1		29308.999999999993	29111.0	21749.0	43899.0	2.110248E7	3706.8547618315088	-0.9809634235360046	-814.8719962159803	0.0069316174891121424	0.010103375257351378	1.5497043070914314	1.4319648085907302	2.371906053008445	1.0822223407966112	6.8587610553963625	10.5362060020089	0.7764026886844775	0.9419060052219325
ID235317	235317	5	1.0	22.589810806184545	31.581369225602835	0.0	121.0	121	1.4486149578794754	1		29397.23487031699	29178.0	21172.0	44707.0	2.0401681E7	3797.0075474783685	-0.9809907613771106	-799.0891105320028	-0.01044349909546249	0.0068821403927844	1.5036750182690228	1.3997013466416823	-0.6993051363878785	1.0742827545867593	6.592585990183472	11.219626143539465	0.6581257686002268	0.9441797140912181
ID263484	263484	5	1.0	22.88470434832026	31.547416083659847	0.0	293.0	293	1.4678096187805116	1		29321.19127988748	29114.0	22031.0	41717.0	2.0847367E7	3434.6014784066497	-0.9809887464539653	-881.0255954960647	-1.3634097000606428E-4	-0.0028098114734624573	1.5210002785845331	1.4286518775854062	-0.5993133346020753	1.064640240528859	6.768451658270558	10.500676196494918	0.7713734065363123	0.9455511288180612
ID244543	244543	5	1.0	23.226562141220708	31.14265675414123	0.0	177.0	177	1.4877737703945169	1		29467.629274965788	29316.0	21064.0	42330.0	2.1540837E7	3342.434609873288	-0.9810505940767612	-912.8682019169247	0.0016321609642633895	0.00568067283204578	1.6089688543817642	1.39274077005078	-0.9045121284488034	1.1552536473267028	6.953823578686677	10.571594895939311	0.7819023296549561	0.9580877537655533
ID240445	240445	5	1.0	22.892938356793046	31.423613976871685	0.0	152.0	152	1.461611943165237	1		29482.709631728056	29223.0	21385.0	44266.0	2.0814793E7	3740.3218687065037	-0.9810332289729615	-815.4150650004838	0.011720645527999354	0.0023616610248373433	1.52274906241395	1.410292736841789	-0.6806934397048678	1.0797397041297934	6.711414144296369	10.710133096965246	0.7352485336043806	0.9407061958694208
ID250685	250685	5	1.0	23.110107971175136	31.32950150141543	0.0	214.0	214	1.4507023004000268	1		29356.381502890134	29165.0	21717.0	42788.0	2.0314616E7	3540.9811396940445	-0.9810536330171955	-858.5700018181783	4.5791568190463826E-4	0.019174004219144312	1.5055237759957028	1.3939933382287795	2.3198177775546385	1.0800078699864053	6.61159849484153	11.83159860931479	0.5935119680282822	0.9335570469798661
ID261443	261443	5	1.0	22.37609808437591	31.881321886427358	0.0	280.0	280	1.4918359588981185	1		29220.41768707481	29077.0	20782.0	41691.0	2.1477007E7	3430.974682729196	-0.9810057815598332	-879.7292672777756	-0.007995827545283593	0.003909786514270682	1.5399065707309882	1.4701393571656969	-1.149081146373367	1.0474561906156954	6.991848588002799	10.824465001335058	0.7498752120253052	0.9558154645873941
ID254789	254789	5	1.0	22.931536583486537	31.51106235592689	0.0	239.0	239	1.4739812351471513	1		29371.447698744785	29136.0	21220.0	44880.0	2.1059328E7	3794.5630388005357	-0.9810130799418451	-799.8597677772875	0.0012392850285809082	0.0015910004190627647	1.5200526494708217	1.4476792149419213	-0.5941350372478622	1.049992728901481	6.825489172244749	10.430040376287307	0.7884454781292602	0.9491077329808334
ID234820	234820	5	1.0	22.832160098299713	31.505310767059886	0.0	118.0	118	1.4538276949750948	1		29417.802292263652	29170.0	21109.0	43360.0	2.0533626E7	3610.9971873187606	-0.9810655858621976	-844.2270050050702	-0.02483464233427575	-0.004663729633761833	1.4997873318556458	1.4318623329090467	2.5344348723772874	1.0474382190141136	6.6401172518286335	11.288056391213717	0.6548582023647159	0.9313333333333333
ID227149	227149	5	1.0	22.568296119271658	31.577010797821455	0.0	72.0	72	1.4590218083226307	1		29505.214793741146	29334.0	20202.0	44151.0	2.0742166E7	3858.461492871812	-0.98098369661511	-788.951485263219	-0.0040569889486586274	-0.017340863768095027	1.514103680159747	1.4356501845097802	-1.1265928157507012	1.0546466656685978	6.687648513473793	10.606627917411336	0.7470138185309148	0.9324055666003982
ID215372	215372	5	1.0	22.722287700686984	31.572794544413362	0.0	1.0	1	1.449659004831496	1		29426.617816091937	29217.0	21393.0	44568.0	2.0480926E7	3780.7574594774474	-0.981136646497672	-809.6589493111503	-0.011167336149775631	0.009782051552328943	1.513234491151567	1.4133571251901353	0.7068955831436098	1.0706667580198426	6.602092242512507	10.28233155687684	0.7847082967924529	0.9340954942837932
ID219980	219980	5	0.996826708316803	22.91956223387569	31.831356358357297	0.0	28.0	28	1.4882821503069774	1		29424.459128065402	29096.0	22860.0	49299.0	2.1597553E7	4407.803818504172	-0.9808547137629423	-684.0046389695185	0.018995858523945117	0.013384234929329025	1.6163695684138024	1.401331006644009	0.818670629218261	1.153453081927289	6.958576704851192	10.520239583234087	0.7900944700964599	0.950032446463336
ID239955	239955	5	1.0	23.27225078615698	31.2229640794587	0.0	149.0	149	1.482680384098162	1		29457.103305785142	29308.0	21104.0	41894.0	2.1385857E7	3271.2092137843574	-0.9809761015960753	-928.6896853678588	-0.001199188335012066	0.008960136428846861	1.624304914863997	1.36375927847715	-0.8094577155678602	1.1910495792760338	6.906292317041515	11.414354596245317	0.6661194275952752	0.942894224529526
ID234322	234322	5	1.0	22.987999995155388	31.533759152024945	0.0	115.0	115	1.4647140590210512	1		29409.97464788734	29166.0	22422.0	43444.0	2.0881082E7	3577.8642918300693	-0.9809568874593441	-846.862239760197	-0.03334537588746916	-0.022002754681650517	1.5081949865735484	1.3945269369794868	-0.6326999922668647	1.081510113989095	6.739932901283458	11.275026757349904	0.6662393420574503	0.9542395693135937
ID250194	250194	5	1.0	23.12920040822033	31.613973202241354	0.0	211.0	211	1.456427067147139	1		29383.518518518504	29142.0	22597.0	44938.0	2.062723E7	3783.3300292484305	-0.9809949752880666	-801.7849710084308	0.011518146320278234	0.015527758697939653	1.491805676106914	1.4200363921009338	-0.04598584625830218	1.0505404540370955	6.663882882651208	10.75790844832127	0.7235716318780065	0.9479377958079789
ID215894	215894	5	1.0	22.05372846335445	32.11770130283924	0.0	4.0	4	1.4780813299522706	1		29333.993093922654	29148.0	19885.0	42357.0	2.1237811E7	3653.6297882071344	-0.9809554233222066	-827.093467237564	0.0034996254838268698	0.009316110035535048	1.5217815638956678	1.4402059622007224	-0.864119028343808	1.0566416219873809	6.863514181560869	10.663818996138959	0.7584568352548762	0.9607451763140383
ID216411	216411	5	1.0	22.369554090661097	32.33753860953589	0.0	7.0	7	1.4590218083226298	1		29337.18181818185	29180.0	19641.0	42572.0	2.0653376E7	3842.6537806375686	-0.9809250808527306	-785.2180323844318	0.007137769651798796	-0.011468162727547124	1.519352738258596	1.4253238802361454	0.6747896848405611	1.0659701695356933	6.687648513473784	10.361667033178392	0.7827517349614589	0.9519621109607577
ID222554	222554	5	1.0	23.005048127286695	31.537026784394318	0.0	44.0	44	1.4590218083226298	1		29380.468660968658	29120.0	21539.0	44595.0	2.0625089E7	3807.7284216403814	-0.9810299631016582	-798.0623919794252	0.007900807100350696	-0.010030665041677128	1.4834568662984082	1.4495132547154572	2.927095506144032	1.0234172481503898	6.687648513473784	10.648741227515547	0.7411169680130222	0.9468371467025569
ID244058	244058	5	1.0	22.78145179570325	31.439665365218648	0.0	174.0	174	1.4590218083226303	1		29399.727659574466	29159.0	20902.0	44095.0	2.0726808E7	3801.737881554108	-0.9809766825078297	-797.5603606781651	-0.005645511917081326	0.006682333673987951	1.5114059363120358	1.4053119858199437	-0.49493446225417503	1.075494944583562	6.687648513473787	10.342362497056124	0.7856765524867805	0.955842391304348
ID257369	257369	5	1.0	23.1856357739496	31.29871857316179	0.0	255.0	255	1.4647140590210515	1		29309.666666666635	29104.0	21633.0	44454.0	2.0751244E7	3610.7005909089185	-0.9809814777172425	-837.4009236580331	0.01377201891018131	0.008696254620618779	1.5367870040226281	1.392748908789476	-0.6016179150971003	1.1034200022158658	6.739932901283459	11.19870194270236	0.6753518054138213	0.9415670650730409
ID216926	216926	5	1.0	22.438304436455834	33.182046962128226	0.0	10.0	10	1.4667784914184228	1		29169.905898876445	29192.0	18712.0	40218.0	2.0768973E7	3678.3365046176573	-0.9809918313724661	-818.5376900337665	-0.003898605641491676	-0.0065119397176680895	1.4747703485613732	1.4689389806618929	1.0662297930474185	1.0039697822552525	6.758945405941531	9.888477635974779	0.8686202128887097	0.9739726027397262
ID218972	218972	5	0.9920739531517029	23.183681918015097	31.450899242805956	0.0	22.0	22	1.4605764404187718	1		29494.62926136363	29213.0	23318.0	47209.0	2.0764219E7	4146.978350887208	-0.9809230661420171	-731.4211967135916	0.013925986698918999	0.002515024808035453	1.5017075112788192	1.4347906565639184	0.3121751630761639	1.046638758350403	6.701907891967332	10.921054304159535	0.7061210943268705	0.9227748691099481
ID260956	260956	5	1.0	22.651553700741566	31.626369614971484	0.0	277.0	277	1.457465517950839	1		29241.497866287318	29025.0	20911.0	44044.0	2.0556773E7	3764.592019178757	-0.9809916237873255	-801.7370871192852	0.008240312120546035	-0.019546715120979725	1.5074764495077055	1.4523052250425519	-0.9949732762701773	1.037988725450972	6.673389134980245	10.830087862671922	0.7149774653948664	0.9360000000000002
ID226657	226657	5	1.0	22.86645714576539	31.336752734186607	0.0	69.0	69	1.4333908231139443	1		29495.139911634717	29243.0	21784.0	43780.0	2.00272E7	3702.912024703902	-0.9810139707462823	-823.1483439951643	1.6902615445221473E-4	4.177469998490202E-4	1.4722335578951269	1.412896205419398	-0.6133645983020206	1.041996964991576	6.454745331412511	10.588128503474014	0.7235200473642383	0.9397923875432521
ID217440	217440	5	1.0	22.345076473226758	33.54924743843414	0.0	13.0	13	1.4678096187805116	1		29136.25738396627	29166.0	18110.0	40117.0	2.0715879E7	3738.116519389602	-0.9809698397561838	-803.5707793501955	0.013781462749291892	0.0017325585795486455	1.5063300677514435	1.4528242042227326	-0.8500083034446947	1.0368288629644196	6.768451658270558	10.010647187180405	0.8487404184572775	0.9474384564204924
ID254310	254310	5	1.0	23.03941795994342	31.36824925545457	0.0	236.0	236	1.4641974961204787	1		29392.58333333332	29126.0	22238.0	44356.0	2.0809949E7	3697.5483743036966	-0.9810122132032107	-821.3985973899275	4.13497358063834E-4	0.01098822602606105	1.5410486194608963	1.4018944106138453	-0.5971907792076024	1.099261547655447	6.735179775118941	10.377321998754516	0.7859383323304444	0.9440373084610266
ID219492	219492	5	0.9968691468238831	23.25766621176607	31.358876822372896	0.0	25.0	25	1.4355003030236697	1		29465.464809384168	29195.0	23070.0	46253.0	2.0095447E7	3953.3251276411734	-0.9809352803735729	-766.9917473769186	-0.018954584317759985	0.008079524821369434	1.446093259138168	1.4279311117847588	2.3036421700935543	1.0127192041713473	6.473757836070575	10.809387232711659	0.696248325009035	0.9367262723521321
ID217962	217962	5	1.0	21.36104400963222	34.5271116540131	0.0	16.0	16	1.5174768030293326	1		28987.57180500658	28877.0	20604.0	40479.0	2.2001567E7	3259.291467962843	-0.9810834771899297	-922.5359234909364	0.00698596191893728	0.005629022810804746	1.6041742379526032	1.4638414601795835	1.3308639146338044	1.0958661040764646	7.234258022393105	9.98241393267105	0.9122895700174921	0.978149100257069
ID239466	239466	5	1.0	23.43319534215746	31.295564913252313	0.0	146.0	146	1.4595402030124016	1		29391.934659090883	29207.0	22051.0	42001.0	2.0691922E7	3365.7525425677545	-0.9809455893225563	-899.1359950924175	-0.022075581239927856	0.022616098601609035	1.566301373474112	1.3528807747081466	2.496079831719915	1.1577527027923107	6.6924016396383035	10.932358647292107	0.7036620342356386	0.9617486338797815
ID243561	243561	5	1.0	23.144661614370577	31.21692254835288	0.0	171.0	171	1.4852292606300532	1		29406.610655737666	29210.0	21703.0	40964.0	2.1525639E7	3216.151730916129	-0.9809660597647494	-942.4617163846144	3.434481235085499E-4	0.013492153310541958	1.6243046336411917	1.3568597123501795	-0.6769056443181463	1.19710580162173	6.930057947864096	11.677601254821274	0.6386154876066303	0.9430789133247084
ID233832	233832	5	1.0	22.851369686940703	31.660140828820357	0.0	112.0	112	1.4724407561666408	1		29385.96513249651	29133.0	21052.0	45274.0	2.1069737E7	3785.658366563948	-0.9809753470674183	-800.5157598153893	-2.110792786009321E-4	0.003257320726640261	1.4888472676458575	1.4551096479704646	-0.294759422880798	1.0231856202193759	6.811229793751202	10.743796431237637	0.7415148531431374	0.9553333333333337
ID249704	249704	5	0.9968206882476807	22.671294413728777	31.68066734938269	0.0	208.0	208	1.4454782924352374	1		29427.55988455987	29165.0	22253.0	43304.0	2.0393299E7	3689.905848612594	-0.9808319595775431	-816.1798242049373	-0.014419052833128125	4.962129790339068E-4	1.4832991057974136	1.4255951280004469	-1.3955768153827635	1.0404771149000087	6.564067233196379	10.608227502524038	0.7329886245862496	0.945890410958904
ID259944	259944	5	1.0	23.210979987214508	31.427192900149937	0.0	271.0	271	1.461094283526842	1		29233.0184397163	29024.0	21336.0	43817.0	2.0609278E7	3652.393525367732	-0.9809746091369708	-825.3730242760283	0.005577744409253244	0.019419904297979254	1.5351017473929873	1.396265664344185	-0.5673613950393426	1.099433858895336	6.706661018131851	10.622107866523885	0.7469556304411199	0.9463447350771298
ID260456	260456	5	1.0	23.246576921779724	31.52650849162696	0.0	274.0	274	1.457465517950839	1		29166.66952789698	28949.0	22439.0	44109.0	2.0387502E7	3712.5160327210065	-0.9810101158179585	-811.7077048793885	-0.005134139093307243	0.008823166825962939	1.4799578726023308	1.4209927464531447	-0.46728939461129354	1.041495726347911	6.673389134980244	10.995671453686631	0.693605940892775	0.9255108767303889
ID263016	263016	5	1.0	22.716985266906946	31.53840177569747	0.0	290.0	290	1.462129419528827	1		29355.07496463932	29104.0	21109.0	44608.0	2.0754038E7	3841.7568718809243	-0.981032796223654	-790.4302068422561	0.004950648918911132	-0.002392016014157113	1.5163179104469882	1.4257877642874672	2.7333419731354303	1.0634948261074209	6.716167270460886	10.286723292834038	0.7975855048236683	0.9547297297297297
ID253818	253818	5	1.0	22.08211536896523	31.837051001487975	0.0	233.0	233	1.4806381236465904	1		29333.011049723762	29304.0	17536.0	42295.0	2.12371E7	3684.56701092123	-0.9810209621891716	-823.0084200783937	0.011453652932473923	0.008083379329921352	1.6127236017224142	1.404280957419259	-1.0146384956979155	1.1484337184819655	6.887279812383452	10.156819843557809	0.8389616191696317	0.9570673712021137
ID222072	222072	5	1.0	23.422730455491497	30.916872752834315	0.0	41.0	41	1.4811489527539554	1		29411.531680440796	29270.0	20767.0	42129.0	2.1352772E7	3295.1346957496135	-0.9810257112165499	-922.9737494948131	-0.002815816791424352	9.905237948165605E-4	1.6114827077342342	1.3801873879840716	-0.7580823756225664	1.167582548401632	6.892032938547963	10.555629265301	0.7773005076364203	0.9452411994784876
ID233343	233343	5	1.0	22.817813976616915	31.40460300318211	0.0	109.0	109	1.4667784914184216	1		29385.886075949384	29205.0	19674.0	43748.0	2.0893365E7	3804.252679248107	-0.9810608198317179	-800.2656711200752	0.00435129974875519	-4.174234723960516E-4	1.5141468967538076	1.4426675083064158	2.855320890329695	1.049546682125879	6.758945405941522	10.14710474942007	0.8249061002090401	0.9601620526671162
ID259454	259454	5	1.0	23.368424848447763	31.561307057749644	0.0	268.0	268	1.4605764404187724	1		29237.296453900704	29069.0	22199.0	42576.0	2.0612294E7	3411.085743622185	-0.9810475152859568	-887.3571597805806	-0.011593449827887965	0.0044601107549586145	1.506561572321876	1.3875375002392367	-0.5514484441756637	1.085780796599816	6.7019078919673385	11.120469441347563	0.6810234662326631	0.9418837675350701
ID238461	238461	5	1.0	23.197144328042206	31.485983445309106	0.0	140.0	140	1.472440756166641	1		29370.80334728034	29135.0	22368.0	41454.0	2.1058866E7	3295.739625297203	-0.9810027217643317	-920.38971369112	0.009191484224118642	0.00207232608758241	1.5657882534170542	1.400161800973401	2.5685503915843237	1.1182909377534145	6.8112297937512025	10.938246122143394	0.715385303660556	0.9427631578947367
ID248701	248701	5	1.0	23.16103026993848	31.46167483404145	0.0	202.0	202	1.4806381236465904	1		29401.440000000013	29206.0	22677.0	42594.0	2.1316044E7	3446.224437126772	-0.9810609770783931	-883.8803342122893	0.013466505866597362	0.012996471647050865	1.5770271432170455	1.3933107755186545	-0.5712432744899285	1.1318559871396985	6.887279812383453	10.677688449409374	0.7591071842801321	0.9445893089960886
ID249212	249212	5	1.0	23.079145855219796	31.21458772672597	0.0	205.0	205	1.487773770394516	1		29426.813096862195	29247.0	22196.0	43495.0	2.1569854E7	3462.3150301532282	-0.9809884881351244	-877.1096749735008	-0.0015338185425127755	-0.011983141868461005	1.5520201384878027	1.433450837930835	-0.9093856334045772	1.082715986777838	6.953823578686671	11.1985331343967	0.6968049924195447	0.9360204734484958
ID256892	256892	5	1.0	22.90178570961755	31.415229170254005	0.0	252.0	252	1.454347941080483	1		29337.64806866953	29112.0	20625.0	43964.0	2.0507016E7	3805.7821401541696	-0.9810900253730036	-799.8881826177028	-6.397017732574912E-4	-4.3455454194183475E-4	1.4980717857217727	1.4192648240115187	-0.8073213688415847	1.0555266081262467	6.644870377993144	11.474950206233842	0.6341540322510345	0.927670869276709
ID258947	258947	5	1.0	23.051584042987614	31.363408528416507	0.0	265.0	265	1.4652304398088267	1		29285.425952045123	29039.0	21457.0	44465.0	2.0763367E7	3744.117805350481	-0.9810104966149095	-808.150196626197	-0.0021994315040685945	0.013996829018026685	1.5221298656935305	1.4332562758162215	-0.6037713770715712	1.0620081637714767	6.7446860274479725	10.730537036649192	0.7360862171880792	0.947263017356475
ID226178	226178	5	1.0	22.72624198482876	31.54256415914069	0.0	66.0	66	1.449659004831496	1		29446.68390804598	29229.0	20872.0	43713.0	2.0494892E7	3791.1562243210574	-0.980984332451552	-801.3923720577028	-0.019169611054389687	-0.0015238082289097156	1.4643073363883536	1.4479124602068876	1.3842490076161256	1.011323112848358	6.602092242512505	10.276274287499307	0.785633649749878	0.9566115702479345
ID232321	232321	5	1.0	22.753911315050974	31.39467221319433	0.0	103.0	103	1.4407604903194324	1		29419.956331877736	29160.0	20110.0	44974.0	2.021151E7	3997.510652997792	-0.9809409379972084	-757.5716712974138	0.015603141513587378	0.003875109301525577	1.495668350756276	1.4106087478443183	2.546409902269903	1.06029992585963	6.521289097715737	10.78464855183448	0.7045816423833022	0.9320652173913048
ID243078	243078	5	1.0	23.305110879567167	31.31714203936742	0.0	168.0	168	1.4852292606300534	1		29391.849521203807	29232.0	20640.0	42278.0	2.1485442E7	3360.3543924828145	-0.9810495615186572	-905.6148058495947	0.020982105100337312	0.021191899652178776	1.6253160949734011	1.3741065246606685	2.324360076375252	1.1828166636314954	6.930057947864099	10.819643440994572	0.7439107460479842	0.9630118890356674
ID262529	262529	5	1.0	22.953647400718662	31.449577816030928	0.0	287.0	287	1.4672941456763686	1		29318.176056338023	29058.0	22191.0	43571.0	2.0815905E7	3600.027500089479	-0.9810456925183894	-843.0288544091745	0.0029944775274512872	0.00915543302197453	1.5227286115404397	1.415984497556854	-0.1604798679949547	1.0753850866077717	6.763698532106035	10.298607901812627	0.8013773418954717	0.9480346435709526
ID221577	221577	5	1.0	23.34791428569586	31.02209412165984	0.0	38.0	38	1.471412874187153	1		29425.604748603375	29268.0	21070.0	41945.0	2.1068733E7	3246.8323836431605	-0.9809602720395592	-933.8695269430129	0.005252922200768328	0.012367746777177866	1.6303135601513832	1.3632732556455558	-0.8359386298718386	1.195881715862881	6.801723541422165	10.748396948571534	0.7398461973738132	0.9420671494404212
ID238984	238984	5	1.0	23.09925033322427	31.343657548584886	0.0	143.0	143	1.4564270671471389	1		29414.860199714676	29161.0	22031.0	44430.0	2.0619817E7	3611.3932666136275	-0.9809929871914598	-840.7638606297575	0.015286705852426117	0.003663444982519909	1.5515967369518995	1.3771132840781366	-0.5083956043414114	1.1267023235423694	6.663882882651206	10.48049965137176	0.7623830709902475	0.9498644986449866
ID237967	237967	5	1.0	23.185099830747667	31.39072628916396	0.0	137.0	137	1.4444312236325414	1		29390.39710144927	29200.0	21216.0	43252.0	2.0279374E7	3653.313444682846	-0.9810289654873446	-832.0306611642745	0.007728054345555625	-3.379604549743042E-4	1.5607799771021438	1.3609425463375258	-0.69832776164686	1.146837521761963	6.554560980867347	10.437810940581803	0.7560223243694794	0.9503790489317716
ID231822	231822	5	1.0	23.59078583824112	31.134473922669095	0.0	100.0	100	1.4923429549905456	1		29335.96331521738	29246.0	20518.0	40741.0	2.1591269E7	3126.856974034368	-0.9809788939593691	-967.712230040369	0.006192082869633497	0.008219799319600459	1.64622270876756	1.3621119013821656	-0.7753996173143687	1.208581106366592	6.996601714167317	11.521686845381698	0.6623154437147507	0.9375796178343948
ID232844	232844	5	1.0	22.665223063375123	31.547669506666026	0.0	106.0	106	1.4882821503069774	1		29353.359396433436	29191.0	19876.0	42574.0	2.1398599E7	3503.4781042131176	-0.9811179800974631	-870.6852428794059	0.0024859795331668893	-0.006971007671993593	1.5466451110031887	1.4550010739690553	-0.6808288942668395	1.062985545972238	6.958576704851193	10.326354287361191	0.8200422725113236	0.9518855656697011
ID225683	225683	5	1.0	23.59966114445889	31.06254341459426	0.0	63.0	63	1.4328629678859128	1		29400.221238938084	29469.0	19173.0	39473.0	1.993335E7	3061.851461686707	-0.9810213096551681	-992.6786406451984	-0.0012492775999072806	0.013700822158451087	1.653301152343408	1.2826149253152737	-0.9074153856656707	1.2890081970136265	6.4499922052479945	10.856757762589519	0.6876520753139097	0.9156545209176792
ID225168	225168	5	1.0	22.9994622768933	31.533787646672405	0.0	60.0	60	1.4585032293802418	1		29414.43039772726	29184.0	21063.0	43276.0	2.0707759E7	3740.038016136628	-0.9809889608092092	-811.6572736217679	-0.011449966035359175	8.179389664180648E-4	1.5406455367919067	1.427348278941854	2.488610097870362	1.0793760426390426	6.682895387309273	10.50083607417342	0.7615997083969712	0.948717948717949
ID230806	230806	5	1.0	22.902110885619145	31.478071880925842	0.0	94.0	94	1.4801271182392584	1		29374.160000000003	29152.0	20886.0	43480.0	2.1296266E7	3770.725501626813	-0.9809328103844001	-801.5361409858685	-0.002469552564657826	0.008023805967866029	1.5226953316782403	1.455024415530053	-0.9138261243124108	1.0465084402886364	6.882526686218936	10.327665714503883	0.8108740899034709	0.9595758780649435
ID256411	256411	5	1.0	23.0757234991648	31.4440328218505	0.0	249.0	249	1.4543479410804825	1		29330.12571428573	29062.0	21492.0	43585.0	2.0531088E7	3538.48112201266	-0.9810144408030814	-856.6019214374511	-0.010127860863188903	0.005331055556498535	1.5466440973478148	1.389566061374839	-0.6573131149106339	1.1130410711222771	6.64487037799314	10.517993297875847	0.7547977520660341	0.9395161290322577
ID224671	224671	5	1.0	23.142135502529356	31.612628694230416	0.0	57.0	57	1.4564270671471393	1		29426.907010014318	29201.0	21984.0	45522.0	2.0569408E7	3897.588570658219	-0.9810020429260227	-779.7253054777184	0.011349749446679117	0.010128157820038446	1.4922555550643744	1.4236278397119773	2.856165784504325	1.0482062189555674	6.66388288265121	11.45392749090979	0.6383051681983631	0.9428379287155346
ID242591	242591	5	1.0	22.73835578974072	31.459073953880026	0.0	165.0	165	1.4543479410804832	1		29359.48710601719	29141.0	20087.0	43687.0	2.0492922E7	3811.876089341503	-0.9810581770058385	-797.8342448190168	0.010158445091362241	-0.007906266491737368	1.5377769180155696	1.3958436012240867	2.2168452276970596	1.1016828222495803	6.644870377993146	10.092182524289132	0.8198344895910397	0.9562243502051988
ID231325	231325	5	1.0	22.375019131553522	31.60205959933985	0.0	97.0	97	1.4806381236465904	1		29354.93628808865	29196.0	20262.0	43717.0	2.1194264E7	3751.0129548344667	-0.9809665974420336	-806.6782737807936	-5.119937759788721E-4	-0.005572834950530901	1.5249148796192655	1.4302383524105207	-0.8934718539330344	1.0661963280799855	6.887279812383453	10.410486347658116	0.7985747123354493	0.9576999339061467
ID247709	247709	5	1.0	22.947127369326935	31.55202594992875	0.0	196.0	196	1.4631638232093467	1		29352.545070422533	29097.0	21978.0	44260.0	2.0840307E7	3708.977957918332	-0.9809869631036765	-816.6448953138936	0.001236232053400776	0.007751719527820221	1.5132153972119218	1.415516047796409	-0.22046402931023662	1.0690203050453615	6.725673522789916	10.348198462217482	0.7892528296204397	0.9427048634243836
ID221089	221089	5	1.0	23.213988137830924	31.185035827086896	0.0	35.0	35	1.478593042389257	1		29398.537396121905	29219.0	21083.0	43221.0	2.1225744E7	3470.7524698030516	-0.9809520679541512	-872.4328959388072	-0.0029405354356114117	-0.007464845459075761	1.5717431766353354	1.3987051555238912	2.295418949871716	1.1237130072968324	6.868267307725389	10.853494969944897	0.7326859011473948	0.9500328731097955
ID248225	248225	5	1.0	23.336385585979844	31.363792023882528	0.0	199.0	199	1.4423348056574186	1		29368.274310595072	29199.0	22113.0	42795.0	2.0234741E7	3403.5485131448295	-0.9809550356091279	-888.8846659676504	-0.02028780113652105	0.01319630487321958	1.535245224845021	1.35262349377637	-0.5378300116073012	1.1350129817417205	6.535548476209281	11.198485486605284	0.6548974831043995	0.9398496240601506
ID236964	236964	5	1.0	22.681627956308937	31.686764194573268	0.0	131.0	131	1.4585032293802422	1		29380.041310541295	29147.0	21449.0	43794.0	2.0624789E7	3672.1514452051247	-0.9810965236871192	-830.4851541184158	0.0016582002311694292	0.0037385434520305415	1.4987544598267935	1.4293820746417438	-0.8776105686248025	1.048533129396097	6.6828953873092765	9.958717815276295	0.846774309948941	0.9571136827773999
ID237476	237476	5	1.0	22.745217935649233	31.82175709873446	0.0	134.0	134	1.4585032293802422	1		29399.207386363654	29158.0	21444.0	45109.0	2.0697042E7	3783.730701617595	-0.9809754899409451	-801.2906478012417	-0.03766601988416854	0.019476719787483682	1.5057420052266	1.3876624787869734	1.6603543314309288	1.0850923969226622	6.682895387309276	10.977201644229666	0.6969333431990474	0.9512855209742903
ID242095	242095	5	1.0	23.163447320762593	31.445909927543	0.0	162.0	162	1.4719269049012402	1		29374.282122905	29149.0	22446.0	42787.0	2.1031986E7	3497.121241883844	-0.9809641678933748	-865.7008551015302	-0.012155985521404135	0.024671624793478543	1.5815762045626238	1.4065000699923695	-0.45892945841070604	1.1244764492412747	6.806476667586686	10.71331343416075	0.745220171936324	0.9439683586025054
ID224173	224173	5	1.0	22.738949073886914	31.466325232212487	0.0	54.0	54	1.455907563985562	1		29447.143266475643	29249.0	21211.0	43184.0	2.0554106E7	3735.9133642580005	-0.981054615286375	-816.3306917894795	-0.01779391902041651	-0.004930194945949542	1.4816268460299775	1.437664555137952	-0.7637381459336723	1.0305789627593671	6.659129756486695	10.380474202050122	0.7765920753618994	0.9550102249488754
ID253357	253357	5	1.0	23.01065733269433	31.569871922864703	0.0	230.0	230	1.4760327061957998	1		29328.658807212214	29099.0	22082.0	44625.0	2.1145963E7	3724.762350373394	-0.9809858136687714	-812.4723902382193	-0.01029391660463501	0.02133399310863061	1.5345838610838076	1.4459865147870148	-0.27885619832870756	1.0612712120000944	6.844501676902806	11.038914373939054	0.7058281401888186	0.9473684210526316
ID255917	255917	5	1.0	22.858223850882606	31.409999380247626	0.0	246.0	246	1.4548680011511301	1		29374.52924393725	29160.0	20697.0	43000.0	2.0591545E7	3692.277697467377	-0.9809069503006582	-817.4459805797297	0.009870646627346345	-0.002566871569218571	1.5321584181964594	1.4045422492466861	-0.8389431712728757	1.0908596156635508	6.649623504157663	10.726674974599291	0.726234168008575	0.9301861702127666
ID262061	262061	5	1.0	22.87246775514833	31.37485197426052	0.0	284.0	284	1.4507023004000268	1		29306.816091954046	29075.0	21233.0	43391.0	2.0397544E7	3644.222033696267	-0.9810042923630815	-830.6331049370834	0.004769975404598191	-0.011414016451700348	1.5193169065407732	1.390115347184182	-0.5987568081257633	1.0929430493795367	6.611598494841532	10.84574393193182	0.7063137211113187	0.9254823685961407
ID230323	230323	5	1.0	22.851333156431227	31.47722885596062	0.0	91.0	91	1.455387875386465	1		29381.178571428558	29136.0	21348.0	44805.0	2.0566825E7	3863.4209774550113	-0.9809656020299952	-783.8659657191873	0.013424802255971476	-0.016782679964299666	1.5040250117725469	1.438054467260073	-0.35368944167176974	1.045874858021315	6.654376630322177	10.795522132102422	0.7175132702098913	0.9358288770053477
ID229810	229810	5	1.0	23.305523172947463	31.279163725690104	0.0	88.0	88	1.4631638232093465	1		29362.738700564933	29184.0	21600.0	43586.0	2.0788819E7	3573.7447181762313	-0.9809164282297861	-844.6472550841773	-0.0028185552909558904	0.016676089814377393	1.5528112473574056	1.3807659153475835	2.5903994669038277	1.124601375292866	6.725673522789913	10.548142415749329	0.7596152524720599	0.9535040431266844
ID236466	236466	5	1.0	22.803139585837584	31.507621784212198	0.0	128.0	128	1.4439074044952316	1		29411.132947976883	29174.0	21009.0	43970.0	2.0352504E7	3800.305691064988	-0.9809671638047484	-797.7635297783996	0.009276119695721794	-0.009732718584109163	1.4688744728315883	1.4383020042266441	-0.8989326134855338	1.0212559452153323	6.549807854702831	10.576882171312295	0.7357378370484966	0.9490358126721768
ID247218	247218	5	1.0	23.149941709007397	31.4147779446958	0.0	193.0	193	1.461094283526842	1		29414.831683168304	29180.0	21155.0	44351.0	2.0796286E7	3742.844499893479	-0.9810440526688098	-813.4626083776151	0.00364978464881577	0.018404422663300165	1.530500230016145	1.3978562085047814	-0.6430930644147571	1.0948910343598548	6.706661018131851	10.494100255929768	0.7652895833797154	0.953378378378379
ID258487	258487	5	1.0	22.519582568374112	31.46887894302797	0.0	262.0	262	1.4652304398088276	1		29250.6624472574	29125.0	19758.0	40920.0	2.0797221E7	3456.5598706544615	-0.9809364495709759	-870.8807737806337	0.013590972889834189	0.014865890783790548	1.5604043896984343	1.4146637648402964	-0.6755820195412143	1.1030213881774167	6.744686027447981	10.045606577532093	0.8398839274440089	0.9679399727148706
ID264113	264113	5	1.0	23.178216513080518	31.2467935809877	0.0	297.0	297	1.4857385112058374	1		29315.200000000015	29128.0	21423.0	44404.0	2.1400096E7	3608.3531855487495	-0.9809564631971314	-836.9816581215622	0.017762475359740678	0.008163533214448748	1.5612021444549664	1.429044148718873	-0.5359744107134485	1.0924799950054531	6.934811074028611	11.70736032148539	0.6358087905333654	0.9376606683804624
ID252859	252859	5	1.0	23.104592040467825	31.438321904791263	0.0	227.0	227	1.4647140590210512	1		29334.671368124124	29122.0	21450.0	43521.0	2.0798282E7	3532.1949455507097	-0.9809884103959999	-857.06153420938	-0.00407001029509466	-1.4941861731435471E-5	1.5407395296265185	1.403560993764402	-0.656326762291634	1.0977360702324725	6.739932901283457	10.362516843914495	0.7887419467575666	0.9415670650730409
ID246200	246200	5	1.0	23.52393680538794	31.190240537425673	0.0	187.0	187	1.490313935758549	1		29403.553741496587	29315.0	20075.0	41288.0	2.1611612E7	3152.6199967929474	-0.9810496774210045	-965.6785499932246	-0.00702537439899465	0.01633567771211595	1.6571826536846759	1.3663111662628595	-0.9325968178755129	1.2128881726242562	6.977589209509254	10.285546892869917	0.8288205006680109	0.9619921363040622
ID246712	246712	5	1.0	23.20808798791816	31.376186814597148	0.0	190.0	190	1.444954852877087	1		29435.611353711774	29218.0	21266.0	43999.0	2.0222265E7	3678.261558423234	-0.9810286795895439	-827.645946390658	-0.008802753944757118	0.011757575771058805	1.5270647712932826	1.3825283475857042	-0.788386542842146	1.104544998270727	6.55931410703186	10.994759210257175	0.6818625643002426	0.9375000000000002
ID220605	220605	5	1.0	22.368448162670468	31.763421144540725	0.0	32.0	32	1.4657466386762805	1		29364.82957746479	29105.0	21925.0	46471.0	2.0849029E7	4257.562742731077	-0.9809572887523871	-710.5877886969212	0.0017143171414728006	-0.003142342227795693	1.541272931726784	1.3932921828899485	0.9960085050196028	1.1062094158383173	6.7494391536124985	11.145381832966368	0.682790778618079	0.9335963182117034
ID223682	223682	5	1.0	23.040060161856772	31.587767630969218	0.0	51.0	51	1.4641974961204793	1		29427.735583684986	29185.0	21985.0	45560.0	2.092312E7	3806.738573451723	-0.9810141832933035	-798.8767659288497	-0.005878168941684195	-0.007611381464462247	1.512435906949305	1.435193187416804	-0.17608356001420508	1.053820433520542	6.735179775118946	10.64119800726981	0.7474428770171935	0.9291803278688525
ID235970	235970	5	1.0	23.217868896249588	31.465420521180604	0.0	125.0	125	1.4465246033159536	1		29404.613275613283	29154.0	21913.0	44215.0	2.0377397E7	3761.812890874648	-0.9809642198128083	-805.6209716854831	0.020951751882184264	0.008253616792892663	1.5419963991456103	1.3543933467369695	-0.4515304060015035	1.1385144521424426	6.573573485525407	10.580265082148777	0.7379353047518604	0.9584199584199588
ID229313	229313	5	1.0	23.19656023319198	31.53478620131976	0.0	85.0	85	1.4590218083226307	1		29377.14488636365	29183.0	21911.0	45116.0	2.068151E7	3754.733078917071	-0.9810100169181124	-808.3684893723865	0.004266241854900209	0.013798636827271973	1.5007729980898397	1.4221879328153377	-0.4650148809244459	1.055256456239884	6.687648513473792	10.295317191338862	0.7928733865968106	0.9696760854583049
ID245701	245701	5	1.0	22.773482566599547	31.542409721685736	0.0	184.0	184	1.4729544281711617	1		29451.32500000001	29206.0	21414.0	44648.0	2.1204954E7	3833.0459582984868	-0.9810044690671634	-793.6158931389822	-0.009630661747943137	0.025582991632989185	1.5380543665393436	1.443831449387718	-0.49169866782011273	1.0652589450046834	6.8159829199157205	10.210903949533755	0.821504554568679	0.950928381962865
ID228804	228804	5	1.0	23.082960836167036	31.563849543396067	0.0	82.0	82	1.4610942835268417	1		29435.778723404226	29195.0	21793.0	44147.0	2.0752224E7	3712.135833355953	-0.9810295111296324	-820.1347520969531	0.0012900224412883883	0.005472849443067346	1.5297718599619776	1.4189129772094324	2.5471791629360157	1.078129444534767	6.70666101813185	10.639197129572446	0.7445579552707281	0.9362972793629726
ID241608	241608	5	1.0	23.032447572855943	31.378978291438482	0.0	159.0	159	1.4801271182392584	1		29384.778236914608	29208.0	19891.0	42604.0	2.1333349E7	3587.563689939733	-0.9810358401915308	-847.4304414160217	-0.005982498656584796	0.008231052995222135	1.5858704217874555	1.3876121874283827	-0.9042909158635773	1.1428772650999113	6.882526686218935	10.405027242532919	0.7988611933980145	0.9583057577763072
ID245197	245197	5	1.0	22.842898436322926	31.273357291692985	0.0	181.0	181	1.4486149578794751	1		29490.09784172663	29237.0	20889.0	44157.0	2.0495618E7	3805.02921015398	-0.980995996993174	-800.1480640329156	0.007578300685357811	0.0021676074531233576	1.5350413193465262	1.3598894276132103	-0.5721103259296223	1.128798627430122	6.592585990183471	10.53884565678094	0.7458982337233401	0.9327505043712172
ID255436	255436	5	1.0	23.014340742985432	31.394567758263804	0.0	243.0	243	1.4636807509142953	1		29394.075070821527	29122.0	21897.0	43906.0	2.0752217E7	3674.224315691129	-0.980969526403385	-824.7646673935799	-0.01169730593784868	0.014672757843444413	1.5558617019973164	1.3859504083310423	2.6098515911276676	1.1225955074906906	6.730426648954427	10.75515372109505	0.7311714335507362	0.9458917835671343
ID235473	235473	5	1.0	22.533153173819194	31.724808331499315	0.0	122.0	122	1.481659605743703	1		29385.831491712695	29220.0	19552.0	42966.0	2.1275342E7	3721.1781339546746	-0.9810144030622797	-816.0911087096408	-0.0018443958534505671	-0.013303485279737081	1.5619307839374665	1.4413318368553414	2.204248106868458	1.0836718817959676	6.896786064712487	10.18831368866298	0.834933722963785	0.9508519003931848
ID252368	252368	5	1.0	23.430730561482413	30.980306557126916	0.0	224.0	224	1.4616119431652361	1		29346.240056818173	29259.0	20075.0	40095.0	2.0659753E7	3159.3317100452264	-0.9809989310381451	-959.130573618091	-0.0037530300099972965	0.01808435955898744	1.648629374364579	1.3240370157004278	2.319222368040298	1.2451535378657363	6.71141414429636	10.82540920598272	0.7196730821036291	0.9382059800664454
ID228309	228309	5	1.0	22.856113813244885	31.597402709527852	0.0	79.0	79	1.4662626558155458	1		29432.298171589315	29175.0	21562.0	43740.0	2.0926364E7	3717.6051959102138	-0.9810403239799106	-819.3073492769024	4.0533176564346734E-4	-0.008750834238016543	1.5007323979647327	1.4508133672655976	2.2899389651097763	1.0344076170136338	6.754192279777011	10.455322559871894	0.7764409142559643	0.9299738219895289
ID241109	241109	5	1.0	23.04843248917129	31.39762919439918	0.0	156.0	156	1.4739812351471506	1		29440.31659693168	29254.0	20538.0	44111.0	2.1108707E7	3785.1011028932367	-0.9810994021533122	-807.4812689473746	0.004993060986514811	3.7135131819317614E-4	1.569788694821504	1.4100972503647198	-0.490194797807025	1.1132485326210517	6.825489172244741	11.01806018858742	0.7065344867639679	0.9379490529065966
ID251867	251867	5	1.0	23.15209320181369	31.614733127376066	0.0	221.0	221	1.4667784914184223	1		29305.750352609306	29066.0	22381.0	44406.0	2.0777777E7	3699.388992688734	-0.9810295620827194	-819.3275898916543	-5.334513856630454E-4	0.005244193925164671	1.527630729636463	1.4227716416371128	-0.48078955091562486	1.073700574941664	6.758945405941528	11.106117462705388	0.6885956544996139	0.9386138613861388
ID263644	263644	5	1.0	22.930703262605192	31.351742326283034	0.0	294.0	294	1.4724407561666402	1		29314.058906030838	29085.0	21542.0	42108.0	2.0900924E7	3499.2944761472804	-0.9810187346963835	-865.9196649281913	-3.090586472561068E-4	0.012445938846209637	1.5783725531161095	1.372087408417971	2.4941997336953916	1.150344025776016	6.8112297937511945	10.439313141852505	0.7854011746131864	0.955970647098065
ID244698	244698	5	1.0	22.839135087978928	31.365185207811273	0.0	178.0	178	1.458503229380242	1		29466.134943181823	29216.0	21882.0	42697.0	2.0744159E7	3515.08600207215	-0.9810085140888167	-866.0262276321332	-0.0026020850762233675	0.004761522699928391	1.543326187605931	1.3811848209266688	-0.8120524072697768	1.1173929543842493	6.682895387309275	11.62281135647686	0.6216588901130143	0.9298941798941799
ID258010	258010	5	1.0	23.02778059868085	31.335605690463527	0.0	259.0	259	1.457465517950838	1		29289.876420454548	29043.0	21577.0	43366.0	2.0620073E7	3586.9394281525774	-0.9809235529047102	-839.771559074168	-0.0115395019073683	0.016201155513483344	1.5191152770907692	1.3951755105460164	2.552630994133049	1.0888345341556689	6.673389134980237	10.776924289678535	0.7220489657507035	0.9499323410013537
ID227805	227805	5	1.0	23.06060492804476	31.147461413935744	0.0	76.0	76	1.4933564307983542	1		29489.048846675687	29296.0	20685.0	43556.0	2.1733429E7	3619.7157527577965	-0.9809655639087049	-839.7113815214608	-3.1942673541655875E-4	0.010864893451916503	1.6121758618161801	1.4088715635044309	-0.7753133255694998	1.1443029326293233	7.006107966496342	10.383638295072041	0.8165590317212191	0.9684625492772664
ID223203	223203	5	1.0	23.385552093882122	30.829351183743277	0.0	48.0	48	1.4693549530763221	1		29446.068723702698	29340.0	19975.0	42142.0	2.0995047E7	3341.491778061812	-0.9809572805699698	-907.9000631215965	0.005069089448017569	0.006364986347390201	1.630791399209825	1.3488482786860383	-0.7959555166914905	1.2090250808626437	6.782711036764098	10.066176013114157	0.8411707047709477	0.9494344644045242
ID261603	261603	5	1.0	22.7508106704971	31.588549679256456	0.0	281.0	281	1.4595402030124018	1		29295.510729613732	29099.0	20329.0	43663.0	2.0477562E7	3849.034235411763	-0.980974668922992	-784.8828965429226	-0.0030021529044967406	2.9266642075684963E-4	1.4895713001720319	1.4460360200936948	-0.6682713958109514	1.0301066359851232	6.692401639638305	10.189622055344023	0.8099826369556749	0.9487870619946095
ID254946	254946	5	1.0	22.770377964687132	31.59337694171783	0.0	240.0	240	1.4688400222902014	1		29352.684950773542	29153.0	21825.0	41868.0	2.0869759E7	3552.4738861632463	-0.9809811648614319	-852.3612345506019	-5.833115488684328E-4	-0.0020189348857499938	1.4860914556226006	1.460063821102861	1.5016676595783922	1.0178263676858177	6.777957910599589	10.371005702437001	0.7918938780735185	0.9519359145527371
ID220129	220129	5	0.9940908551216125	23.19584169166455	31.589924601472735	0.0	29.0	29	1.4734679211022805	1		29435.114206128113	29110.0	23295.0	47434.0	2.1134412E7	4156.228256517213	-0.9809962967107537	-731.1819420337114	0.0040395312162850435	-0.012895488337585219	1.5431873484035816	1.439095393319332	0.8350691573029299	1.0723315185132776	6.82073604608023	10.890078108696683	0.7227350514167971	0.9111111111111106
ID250849	250849	5	1.0	22.921161064722984	31.731873153209545	0.0	215.0	215	1.4641974961204793	1		29326.731638418085	29096.0	21092.0	44591.0	2.0763326E7	3860.7636379962773	-0.9809599656667614	-782.7156238635283	-0.012934617229636926	0.007694327367471523	1.493247562973625	1.4677697381954504	0.2616161861831844	1.017358189173118	6.735179775118946	10.229892097751597	0.8087549477481238	0.952284946236559
ID240617	240617	5	1.0	22.52563178587503	31.677372348623805	0.0	153.0	153	1.4538276949750948	1		29465.173104434918	29259.0	20904.0	44295.0	2.0596156E7	3849.8982076474354	-0.9808685584232358	-784.7889209765256	0.009570891376343264	-0.005817975873838636	1.4956753370288	1.4278875079857942	-0.9574507439316956	1.0474742083419644	6.640117251828633	10.426212414750442	0.7675955971809444	0.9432815665091158
ID227310	227310	5	1.0	22.51583072671572	31.50696380237836	0.0	73.0	73	1.454347941080483	1		29504.687142857183	29321.0	20555.0	43348.0	2.0653281E7	3800.487074138369	-0.9809271931898815	-798.5533099694519	0.002137279854791192	-0.015099268547819997	1.5064530406555683	1.4331513484482061	-0.19760206153672444	1.0511472094602794	6.6448703779931435	10.232830524908314	0.7974524830809979	0.9549180327868848
ID240110	240110	5	1.0	23.12128731511628	31.390812466064123	0.0	150.0	150	1.4811489527539559	1		29461.863636363632	29290.0	20514.0	43541.0	2.1389313E7	3557.0671726907954	-0.9810335177946784	-856.8310612773739	8.36151064185164E-4	0.008337292722561963	1.5656251065373727	1.3963781113609448	-0.9402214901832467	1.1212042739709487	6.892032938547968	11.23152554201822	0.6865619176214616	0.9427828348504549
ID251372	251372	5	1.0	23.48289021274807	31.355135828582007	0.0	218.0	218	1.480638123646591	1		29302.88033012379	29143.0	21341.0	42463.0	2.1303194E7	3361.809354469277	-0.9810175192872445	-900.9299441084916	0.004071845760303891	0.017520779922139157	1.604934032362502	1.3984922975873584	-0.7150830242642351	1.1476173555845044	6.887279812383458	11.26577044957847	0.6819237180577041	0.9354422207876046
ID257523	257523	5	1.0	22.86084028267176	31.607478978601453	0.0	256.0	256	1.458503229380242	1		29335.5576102418	29091.0	20981.0	44627.0	2.0622897E7	3823.278974012925	-0.9809980148042616	-792.2413535732053	0.014975459669400962	0.003616625954065646	1.4927905251862983	1.455222693600201	0.16194393644750163	1.0258158643012603	6.682895387309274	10.063242354729024	0.8292751715735932	0.9577656675749319
ID250353	250353	5	1.0	23.112213143081647	31.523103613529095	0.0	212.0	212	1.4610942835268417	1		29341.74011299435	29107.0	22494.0	43438.0	2.0773952E7	3508.377036701728	-0.9809491657297218	-861.2755234948728	0.008061831692937256	0.004400463028051121	1.5311143732785921	1.3954867889737308	-0.6492749335305474	1.0971901600047427	6.70666101813185	10.729867653231329	0.7320276567582327	0.9533783783783782
ID215543	215543	5	1.0	22.55395980219741	31.788805653962903	0.0	2.0	2	1.4806381236465909	1		29432.115862068997	29209.0	21149.0	45465.0	2.1338284E7	3910.0787589154866	-0.9811080240034608	-781.8175540321042	0.005896435207519738	0.011151536432058545	1.5303352830835528	1.4520801098123948	-1.0004902931325845	1.0538917741124272	6.887279812383455	11.10914079276097	0.7012883912395078	0.9336340206185567
ID234485	234485	5	1.0	22.91815498138692	31.59052806338789	0.0	116.0	116	1.4688400222902012	1		29386.40168539328	29140.0	22637.0	44169.0	2.0923118E7	3673.744099173724	-0.9810559104948383	-828.4904877902637	0.0110776016527359	0.0043590098105570265	1.5309088011928842	1.4272341491878167	-0.14900728486836248	1.0726402546239975	6.777957910599588	10.995711692434101	0.7044692540209103	0.9387755102040819
ID261109	261109	5	1.0	23.03450366347755	31.210300961309006	0.0	278.0	278	1.4989182989541787	1		29254.841184387642	29047.0	20566.0	43496.0	2.1736347E7	3614.06704980854	-0.9810003166940506	-835.8999908829975	0.004726784431696742	0.010313983820052407	1.605371350038854	1.3984548229254674	2.395393052015882	1.1479608234183296	7.058392354306023	10.790213148265495	0.7618256875629462	0.9488817891373802
ID234996	234996	5	1.0	22.745832225616812	31.510038906708772	0.0	119.0	119	1.4507023004000275	1		29430.484892086315	29214.0	20477.0	44198.0	2.0454187E7	3892.0167359848806	-0.9810031870131786	-780.9844467510082	-0.0060858888884174935	-0.00963120039712208	1.4812799613597718	1.4444364139967023	-0.36079120612830706	1.025507213059746	6.6115984948415365	10.247759170275272	0.7911494215851268	0.9367003367003368
ID222713	222713	5	1.0	22.973715394465525	31.41095270742848	0.0	45.0	45	1.456946385069561	1		29356.970042796012	29109.0	22390.0	44583.0	2.0579236E7	3788.9279705800873	-0.9809769166715233	-799.1029868866663	-0.002899834750374775	0.00993080718354681	1.5066075606134532	1.4096613614394005	-0.06497583590858144	1.0687726867075802	6.6686360088157235	10.745591648562538	0.7257486088134194	0.9505420054200545
ID254463	254463	5	1.0	23.06956373009324	31.491595472627235	0.0	237.0	237	1.4806381236465904	1		29359.52413793104	29148.0	20972.0	42862.0	2.1285655E7	3540.987330480546	-0.9809499711207507	-853.897722767458	-0.009384171314246051	0.009942193029448626	1.578762789704556	1.4171505358765368	-0.7039886139246351	1.1140402869960873	6.8872798123834515	10.863524713829023	0.733358074813335	0.9433593750000001
ID233984	233984	7	1.0	48.94253011389058	22.45414030884949	0.0	113.0	113	1.5079752895229033	1		30139.782204515264	30033.0	22870.0	42566.0	2.2695256E7	3637.940728634159	-0.9808346686188981	-847.996308114743	0.023892989067094313	-0.01175021852774264	1.591292962619037	1.4554680355041896	0.6159292280247037	1.0933204466203177	7.1439486252673055	12.223368297476064	0.6008504513126227	0.8856806128461997
ID222219	222219	7	1.0	43.77954146084673	23.805884479467178	0.0	42.0	42	1.5923984341842772	1		29896.24105011936	29857.0	18169.0	42631.0	2.505305E7	3912.1817062704035	-0.9810873009287581	-792.83297762539	2.274142611037489E-4	-0.015102386054252305	1.7192262262524327	1.5163389382911727	3.0387334519915106	1.1338007505036456	7.966239451728549	12.496023045255207	0.6410908604610098	0.9168490153172867
ID253967	253967	7	1.0	47.419592228652526	23.732907228268505	0.0	234.0	234	1.5655691037062716	1		29975.20398009952	29841.0	19918.0	41153.0	2.4100064E7	3634.2930743297406	-0.9811152845225934	-857.0019139410409	-0.017854778181755026	-0.010577404660503218	1.6013747629328479	1.5444779675379587	0.14537358034287468	1.0368388520851404	7.700064386515657	11.553975814024838	0.7248385993939463	0.9602845287492587
ID260108	260108	7	1.0	43.77152667984061	24.228345991227737	0.0	272.0	272	1.5928734225420997	1		29666.671428571433	29686.0	17997.0	41079.0	2.4920004E7	3791.2234843282326	-0.9810817332666844	-811.6023141474466	-0.011004363591288962	-0.0333201788109845	1.6608020567468043	1.5671190134837842	0.05237465455070616	1.0597804266663564	7.970992577893066	12.04208596843604	0.6907467053525284	0.9153930131004365
ID249362	249362	7	0.9968221783638	41.48973518781629	24.548789578320328	0.0	206.0	206	1.6079989694621055	1		29835.814035087715	29677.0	22972.0	42654.0	2.5509621E7	3522.73735833677	-0.9810524708666869	-877.0559002901292	0.028375239792760572	-0.04686158787033003	1.7398155781727191	1.471227752156118	1.8694626996115662	1.182560331412305	8.12309261515756	15.602683408835986	0.4193075439768079	0.8782117163412122
ID238615	238615	7	1.0	48.03626040796514	22.900428016400646	0.0	141.0	141	1.583824285178296	1		30039.992753623163	29985.0	19893.0	43254.0	2.4873114E7	3906.604073010295	-0.9809150683909842	-790.4442029881701	-0.0014578226381481588	1.598618696618214E-4	1.7214217838694532	1.4754173303171905	-0.7130395462495343	1.1667355049295618	7.88068318076726	11.200460206321866	0.7894088620808744	0.9606025492468139
ID259606	259606	7	1.0	44.79932338528848	24.826464242743587	0.0	269.0	269	1.5549023581607577	1		29703.888750000016	29719.0	19070.0	40797.0	2.3763111E7	3695.265111487762	-0.9809735568952727	-828.8909492974548	-0.019306538156390503	-0.007707606957004352	1.66421661646458	1.5015236258310385	2.406574014616459	1.1083519352174673	7.595495610896308	11.331138437884603	0.7433937235037074	0.938344098649442
ID257045	257045	7	0.9506781697273254	47.65376259891129	25.42859422386015	0.0	253.0	253	1.49588711627884	1		30075.611637347767	29631.0	24006.0	44497.0	2.2225877E7	4058.6279597132016	-0.9807749846278438	-756.0802705696557	0.0018252978876218664	-0.03382636346720312	1.5828669602698937	1.4067268220906568	0.4850121643044759	1.125212753047148	7.02987359731893	13.991210574957009	0.45128073511336186	0.8659250585480093
ID239131	239131	7	1.0	48.121159682256874	23.512780064187876	0.0	144.0	144	1.5737620716941971	1		30002.17258261932	30036.0	17781.0	40634.0	2.4511775E7	3661.131376931088	-0.9810576442246017	-848.844079521545	-0.006068323313994864	-0.003932513711282042	1.6429661230610317	1.5217840567373704	-1.0189819819106716	1.079631578335411	7.780867531312428	11.27250225740097	0.7694798004177804	0.9375715922107677
ID238115	238115	7	1.0	47.31597083009458	23.510909380394633	0.0	138.0	138	1.5670180342373192	1		29923.776818742288	30030.0	18522.0	39663.0	2.4268183E7	3648.6935982054483	-0.9810362616679383	-848.5356907256574	0.00911106608117366	-0.002482926824793839	1.6826563879532117	1.4752352088832932	-0.7879435681245774	1.140602107257818	7.7143237650092065	10.780271700742768	0.8341579870413388	0.9660714285714287
ID248865	248865	7	1.0	41.71723580774621	21.89933643111204	0.0	203.0	203	1.5587896201224336	1		29979.427860696487	30160.0	18763.0	39335.0	2.410346E7	3535.440725258042	-0.9809961606991188	-875.4588433954922	0.04873682117198965	0.037391737814803344	1.6558148894279192	1.5422605494645985	1.8066865163648904	1.0736285058985278	7.6335206202124395	12.188979379872618	0.645654321804254	0.9078575466365177
ID231975	231975	7	1.0	49.95588274297181	24.782730308611445	0.0	101.0	101	1.5264236812248828	1		29917.239895697516	29915.0	19158.0	39093.0	2.2946523E7	3382.8710703583374	-0.9810964786259352	-917.9839281956716	0.0023199946265454606	0.013236296733814724	1.6112289783878353	1.477001097053764	-0.775761152376146	1.0908786605519938	7.319814293354398	10.472355520700935	0.8387280587551038	0.946527350952674
ID243238	243238	7	1.0	43.257728457624275	24.35625766528988	0.0	169.0	169	1.5568472023958109	1		29859.043640897744	29829.0	17782.0	42423.0	2.3946953E7	3988.1896498895762	-0.9809868129784777	-772.5708832468277	0.01658712146206337	0.009978852169332577	1.6203289854300489	1.5269851884543648	-0.6037282326148588	1.0611294711182941	7.614508115554374	11.271451050330949	0.7531683459582924	0.931395348837209
ID225323	225323	7	1.0	42.16519324573162	22.87868469118375	0.0	61.0	61	1.5631512349217653	1		29955.42293464857	29888.0	20584.0	39869.0	2.4293848E7	3288.557591409425	-0.9809170847869079	-936.4564332706178	-0.016286201566063568	-0.010269023624292429	1.5582816939859756	1.5410833975293778	-1.4754175321761356	1.0111598739459329	7.676298755693084	14.42232605650466	0.46375767844054083	0.9218036529680366
ID248367	248367	7	1.0	41.21298095220454	22.637094640513915	0.0	200.0	200	1.5847792592084955	1		29935.440289505445	29771.0	22067.0	42273.0	2.481648E7	3427.421564392921	-0.9810375792706076	-903.7326781804131	0.006668967208867388	0.013759769555551592	1.6237679992159197	1.53826617229928	0.7111755306817784	1.0555832459013503	7.890189433096291	11.46127955002464	0.7547985953364742	0.9567723342939479
ID256562	256562	7	1.0	48.234180494830866	23.505443559981046	0.0	250.0	250	1.570875315234327	1		29941.32273838627	29881.0	19547.0	42167.0	2.4492002E7	3715.679888200188	-0.9809612134073158	-830.3768950767391	-0.011568037181297617	-0.012922383214992035	1.7105031463459712	1.46853166607602	-0.7753290122558028	1.1647710334476542	7.752348774325334	11.15123554992819	0.7834245701474807	0.9411425274091173
ID230961	230961	7	1.0	48.48479924647439	25.996922475961508	0.0	95.0	95	1.5804773320049332	1		29836.223572296476	29750.0	21833.0	41406.0	2.4555212E7	3167.915749463157	-0.9810629600579786	-975.8543660092562	0.007116533695102135	0.0022631719599471834	1.5995477846662003	1.5888714241347262	2.365194562776547	1.006719461606082	7.847411297615654	10.984583868291319	0.8172765938598563	0.9488505747126438
ID224823	224823	7	1.0	43.00724713321953	23.79577888494577	0.0	58.0	58	1.5549023581607575	1		29809.986250000027	29897.0	18772.0	39178.0	2.3847989E7	3485.917012829817	-0.981132913142893	-889.4012254764475	-0.036481177053619626	0.03022150251473792	1.630062029350118	1.4931604538846066	-1.061848369952994	1.0916857763740984	7.595495610896305	12.050108504255945	0.6573309271488188	0.9053824362606222
ID237623	237623	7	1.0	46.105535151034054	24.147301094690555	0.0	135.0	135	1.5607296204004129	1		29912.596273291914	29753.0	19435.0	43195.0	2.407964E7	3752.540452877705	-0.9809826641718179	-822.3759085646448	-0.0014393646783195648	0.003358241905798936	1.671627638634005	1.4711588704678482	-0.524349594106909	1.1362658868395397	7.652533124870498	10.656273213293783	0.8468458990254529	0.9634949132256131
ID253495	253495	7	1.0	46.75200330581325	24.066115236234907	0.0	231.0	231	1.5809559019877422	1		29853.794902912607	29765.0	21509.0	41708.0	2.4599527E7	3154.031361269561	-0.981065514842203	-980.8623002359772	-1.773129660776294E-4	0.0033333681912985735	1.6832010573356584	1.504929759787916	-0.6784347420335636	1.1184582179920912	7.8521644237801675	11.114937548218863	0.7987027788252417	0.9627039627039627
ID247867	247867	7	1.0	40.09396289587675	23.819935218332883	0.0	197.0	197	1.6461239272192183	1		29853.84838350058	29909.0	19089.0	41232.0	2.6778902E7	3467.3869409064973	-0.9810551181262648	-891.7220699513426	-0.010752589939380743	-0.0010078117207454722	1.8417690145758605	1.4482913951944496	-0.45214489835658833	1.2716840137882488	8.512848960647863	15.3810847265729	0.4521794935111517	0.8805309734513272
ID242745	242745	7	1.0	43.76476887469795	23.73305470910117	0.0	166.0	166	1.5871641804361802	1		29840.20288115247	29905.0	18335.0	41786.0	2.4856889E7	3632.9364597483127	-0.9810820381506641	-851.9320255920168	0.040348401357874736	0.00410752837843953	1.7135803938095473	1.5559149958724647	2.783106078894778	1.1013329123733222	7.913955063918878	11.178183771927932	0.7959044877819174	0.9519725557461408
ID237117	237117	7	1.0	45.682875880629226	24.0205881311427	0.0	132.0	132	1.5641188309506178	1		29881.338689740434	29760.0	17709.0	43506.0	2.4174003E7	4051.711330346008	-0.9810214398026565	-762.4419561170236	-0.006492385594851431	0.004402803954775108	1.671741653939546	1.472461057977383	-0.6419782899276418	1.1353384491104308	7.685805008022113	11.427634162765726	0.7395824018000977	0.9461673493270922
ID256061	256061	7	1.0	48.73937301120288	23.729782318662576	0.0	247.0	247	1.579519757041533	1		29995.269975786945	29921.0	18433.0	43020.0	2.4776093E7	3987.854459031657	-0.9809826298258026	-775.986790279322	3.606151872203289E-6	0.0026098414324836556	1.691459069279628	1.484810638373445	-0.7207904910632069	1.1391749395953674	7.837905045286622	11.026339247044936	0.8101159096591489	0.9598370197904542
ID262212	262212	7	0.9889186024665833	41.93914846668396	24.586416636757686	0.0	285.0	285	1.550517539397052	1		29895.547051442893	29525.0	23754.0	48307.0	2.3826751E7	4173.392826620013	-0.9808213869509067	-732.6894962686347	0.03274572894784879	-0.04325428370832483	1.7214286052056738	1.3084634000393192	1.5606225244013154	1.3156108188841544	7.552717475415671	16.0298359904196	0.3693643239249675	0.8186501803194229
ID246850	246850	7	1.0	39.11221776573336	22.755028456439366	0.0	191.0	191	1.5592748464750805	1		30011.062344139653	29837.0	20243.0	41904.0	2.4068872E7	3626.351569273659	-0.9810232432626598	-855.6551438146871	-0.004742306478753666	-0.003908153021034944	1.6324044731707894	1.4924575508180236	-0.7175717646504958	1.0937694491049748	7.638273746376957	10.970788881884491	0.7974975682583038	0.9503252513305736
ID264263	264263	7	1.0	45.3262445875529	22.2711164500164	0.0	298.0	298	1.5539290232558882	1		29846.83645443196	29776.0	19737.0	43694.0	2.3907316E7	3741.9940024630464	-0.9810172117536886	-824.4073181812446	0.001735185274297076	-0.006819578791899364	1.6727748639899136	1.4485784426826978	-0.7924543934985425	1.1547699556345838	7.585989358567281	11.239133816405785	0.7546688235011777	0.9568345323741001
ID224326	224326	7	1.0	43.07867798819642	21.424304051349978	0.0	55.0	55	1.5952462428989451	1		30135.795238095256	30024.0	23158.0	43058.0	2.5314068E7	3332.262577307661	-0.9809101739840835	-929.3957987168138	-0.053149361466226175	0.12185304968584534	1.9021806427530323	1.443706674342587	1.9385155184208749	1.317567256949351	7.994758208715635	14.249885268801867	0.4947575864284277	0.8555442522889105
ID230469	230469	7	1.0	48.502559631823225	24.05486909917119	0.0	92.0	92	1.5814343271468219	1		29912.590084643274	29820.0	22597.0	38222.0	2.4737712E7	3040.8784656184225	-0.9810362079208629	-1017.7586534167083	0.006779147523634339	0.01060872320839201	1.6447961586663062	1.5566008868826229	0.4275626445948618	1.0566588857342298	7.856917549944687	10.559404308703318	0.8854891048575824	0.9683655536028125
ID236612	236612	7	1.0	44.9669257413003	24.40180679664784	0.0	129.0	129	1.5505175393970518	1		29838.505037783365	29929.0	18117.0	40004.0	2.3691773E7	3721.4609591146022	-0.9811097111919892	-832.8610756233651	0.015266208978013004	0.006969327654936217	1.6352603078773538	1.5168254730025559	-1.122480947439353	1.078080726479597	7.552717475415668	11.224528777991733	0.7533154383060728	0.9430267062314537
ID229960	229960	7	1.0	47.2833893992904	23.963969296925434	0.0	89.0	89	1.5475874248930896	1		29937.763522012596	29776.0	22052.0	44052.0	2.3800522E7	3551.53119416132	-0.9809535736299541	-868.2977331112622	-0.0013241191931513473	0.004675403385032048	1.5927454365256704	1.5332900082466312	0.005116207400856382	1.0387763749579433	7.524198718428577	10.805839887803128	0.8097539301989578	0.9564954682779457
ID220750	220750	7	1.0	41.76113733935769	22.809613346941603	0.0	33.0	33	1.551980522146854	1		29952.00502512564	29907.0	19616.0	40710.0	2.3841796E7	3637.23496611325	-0.9809871767273601	-849.7697305745357	0.002187989193169883	-0.04802029126817426	1.567259705494216	1.5254497059792838	-1.3038554346081461	1.0274083107106384	7.5669768539092175	13.00194046225491	0.5624914475119009	0.9420118343195263
ID242254	242254	7	0.9814426302909851	44.30222316895823	24.630033662340523	0.0	163.0	163	1.5313715829571093	1		29923.098971722353	29605.0	23378.0	46017.0	2.3280171E7	4246.712729654552	-0.9808593596329213	-722.1608787430379	0.045300902343879	-0.015349314984253742	1.6554877054640305	1.4338977556494505	0.7951892013743239	1.1545367854448003	7.367345554999549	14.858466877204485	0.4193463848902589	0.8717660292463436
ID247373	247373	7	1.0	39.9046716537256	23.237772396390383	0.0	194.0	194	1.5980889768013125	1		29981.47692307692	29912.0	19836.0	41194.0	2.5334348E7	3494.2225336535075	-0.9809320227573287	-882.8089876728985	0.03311379884092576	-0.004378241322559065	1.7884707883968154	1.4182821214395822	2.7841067524771503	1.2610120097836988	8.023276965702731	14.619674684774363	0.4717221081155744	0.8796248045857212
ID258636	258636	7	1.0	46.94064599413111	24.941618909006625	0.0	263.0	263	1.5553887972022722	1		29823.959899749356	29569.0	23046.0	44162.0	2.379952E7	3769.5879254402043	-0.9810316717576825	-818.3807338817086	0.011790685353700526	-0.01288766519986147	1.6378465128094322	1.444989773792591	0.9390067498100628	1.1334658158241908	7.600248737060829	14.431483647924125	0.4585806300788275	0.9044117647058816
ID246355	246355	7	1.0	38.77235344607492	21.978647167865244	0.0	188.0	188	1.56121424379989	1		30088.443618339552	30016.0	20608.0	40992.0	2.4281374E7	3402.0900478643225	-0.9809949912186303	-913.0249175689199	-0.006465515577200148	0.010551445328935708	1.6104793768831183	1.510063814061149	-0.8185981964376422	1.0664975624784443	7.657286251035019	10.849795654228265	0.8174131670196476	0.9710669077757684
ID253009	253009	7	1.0	46.400376427080694	23.270918485362802	0.0	228.0	228	1.563151234921765	1		29936.238566131058	29861.0	19598.0	42932.0	2.4218417E7	3995.812241460534	-0.9809679345038792	-772.3089037102671	0.011555115959327062	0.009480602688015502	1.6902180121576937	1.4696709356855653	2.7592704843367923	1.150065617490931	7.676298755693083	10.73954608999587	0.8363535034448819	0.9567535545023701
ID241749	241749	7	0.9968513250350952	45.6164568867175	24.00241365458144	0.0	160.0	160	1.5264236812248824	1		29910.819245773713	29680.0	23295.0	40735.0	2.300142E7	3488.1280030961134	-0.981066801505324	-888.6699235477453	-0.016191636198803483	-5.3727129539580725E-5	1.5648772611083315	1.4634471549108623	0.0988159259517959	1.0693090323467451	7.319814293354394	12.165917148759972	0.6214700700695798	0.9459459459459462
ID228959	228959	7	1.0	45.64714388648566	26.34474847381443	0.0	83.0	83	1.5957203835671359	1		29692.916963226562	29622.0	21617.0	38754.0	2.5031129E7	3040.156038974847	-0.981049461116329	-1011.2448526211227	0.022946623666843934	0.002408399341656553	1.6268869517592488	1.578502130853471	-0.6937634524472448	1.030652363376676	7.999511334880159	11.386955782848196	0.7752790594376859	0.9508474576271185
ID245855	245855	7	1.0	38.680679989639486	22.5403859270264	0.0	185.0	185	1.551980522146854	1		29842.228643216087	29786.0	19517.0	41123.0	2.3754414E7	3554.63556047344	-0.9810647218714607	-869.9456854031941	0.00763677313434723	-9.699698372060918E-4	1.690282348828713	1.426348015306843	-0.7514133078889922	1.1850420308995144	7.566976853909217	10.819992857587865	0.8122286817045289	0.9493142516398335
ID245341	245341	7	1.0	39.58450544011858	22.616487699597798	0.0	182.0	182	1.599981326755923	1		30008.93026004728	29967.0	20004.0	39991.0	2.5387555E7	3260.763956096654	-0.9810473073377224	-952.7526779734474	0.020098649144728677	0.01378357677261495	1.6563442894177325	1.5442132763063623	-0.9255586940461031	1.0726136828583541	8.042289470360798	12.338141863354341	0.6638807042036272	0.9195652173913047
ID223842	223842	7	1.0	43.50685200632693	23.060147084686967	0.0	52.0	52	1.5823907435191877	1		30028.73100120627	29984.0	19634.0	43503.0	2.4893818E7	3892.107689222998	-0.9809381523746691	-794.069947043277	7.172475392986885E-4	-0.0051340331419763565	1.731734032736423	1.4597110242262912	-0.5705710845936084	1.186354013907866	7.866423802273713	11.623704572244486	0.7316410720738276	0.9414106939704207
ID236129	236129	7	1.0	45.809803361092435	24.79803679688362	0.0	126.0	126	1.5771232759814058	1		29841.216545012172	29887.0	18326.0	39931.0	2.452948E7	3711.8455428928532	-0.9810873782246105	-834.0893478537452	-0.005098665109121638	0.005393861249685599	1.6599132565222985	1.5122072311121135	-0.8473503067639993	1.0976757830350794	7.81413941446404	10.692583578909172	0.8588665962404874	0.9716312056737589
ID229472	229472	7	1.0	47.326055067515824	24.40669246670595	0.0	86.0	86	1.5771232759814056	1		29878.103280680458	29874.0	17928.0	40413.0	2.4589679E7	3635.1685751299196	-0.9810483549237229	-850.9459270711241	0.0026704587345390716	0.005707199867527194	1.6654954375313291	1.5105813022512449	-0.7258067430176165	1.1025526630372116	7.814139414464038	10.644289102278426	0.8666778476961272	0.9739336492890993
ID263783	263783	7	1.0	45.08449958956102	23.681360341633866	0.0	295.0	295	1.535811065373785	1		29719.29048843186	29763.0	19046.0	40107.0	2.3121608E7	3410.131166751878	-0.9811447271694845	-906.9797735101941	-0.003287511940486703	-0.013020607028170704	1.6346463194376657	1.4455311008728782	-0.8994385079837145	1.1308274989383424	7.410123690480192	10.776873112413458	0.8017699635653663	0.9465695203400114
ID255591	255591	7	1.0	49.31619025176042	23.661963745831127	0.0	244.0	244	1.5353184234796755	1		30031.36747759282	29972.0	18016.0	42952.0	2.3454498E7	4027.681570742639	-0.9809816235576853	-769.196693346161	0.006761016091042079	0.0015572090412731116	1.6489133991299567	1.470262774950366	-0.7004343020060646	1.121509316037483	7.405370564315675	10.631149334700108	0.823372242762831	0.9523227383863078
ID220267	220267	7	1.0	41.21618044484083	22.332926000095224	0.0	30.0	30	1.5761636633121046	1		29967.927184465996	29799.0	23186.0	44545.0	2.4693572E7	3579.8340420596355	-0.9810636528453718	-867.410721780789	0.04193574234981655	-2.1377136170940022E-4	1.7020787655407	1.487215607689892	0.6330526630995749	1.1444734420078857	7.804633162135009	12.513105721254675	0.6263717050543365	0.9086884338682905
ID235626	235626	7	1.0	46.778774271809716	24.1394683464548	0.0	123.0	123	1.5646024045688962	1		29980.711111111097	29927.0	20859.0	39049.0	2.4284376E7	3277.760243383063	-0.9810420037963807	-946.6510313266962	-0.008565444447908898	5.777673168908628E-4	1.730845068384012	1.432396510725305	-0.6099807768975771	1.2083561049081202	7.690558134186631	10.96846238451619	0.8032971442238428	0.9506462984723859
ID228456	228456	7	1.0	45.66679880406008	24.92453391745324	0.0	80.0	80	1.5655691037062718	1		29868.261728395042	29812.0	19363.0	43145.0	2.4193292E7	3833.2606578915816	-0.98102539719286	-805.7107333819903	-0.005469369371495706	0.007988269436822982	1.6384850993777083	1.5024412461563188	-0.5914799059461009	1.0905485346394936	7.70006438651566	10.927329493831596	0.8103565436777566	0.9424083769633509
ID244845	244845	7	1.0	39.37327090422636	23.95169962854422	0.0	179.0	179	1.5938229745921815	1		29932.82198327357	29885.0	21367.0	41127.0	2.5053772E7	3173.2752412215436	-0.9810692722384992	-977.6924889124301	0.0018290486185347761	0.00315488379095534	1.7622956621402734	1.5108934101260707	2.3965871834564054	1.1663931090898234	7.980498830222095	12.242774373293154	0.6690833315581753	0.9110146500271296
ID241267	241267	7	1.0	46.572200253966635	24.839736752140915	0.0	157.0	157	1.553929023255888	1		29823.060000000027	29790.0	17700.0	42272.0	2.3858448E7	3864.812288965166	-0.981023879660509	-797.8586275724649	-0.005660909089713312	0.010291545473584424	1.6022031825014633	1.4989441780016914	-0.7324139472262625	1.0688878251873468	7.58598935856728	11.922905053134032	0.6705913114285241	0.938823529411765
ID252528	252528	7	1.0	45.424441449185764	22.997371107436376	0.0	225.0	225	1.5109822222985783	1		29942.00132450329	29781.0	23402.0	41969.0	2.2606211E7	3451.007168752058	-0.9809578671863913	-893.9222025249495	0.0018403201001362353	-0.02341159373883723	1.5333979676281895	1.465228154801395	0.028991351025831502	1.0465250497701735	7.172467382254403	11.98403116254574	0.6275850457937434	0.9156553398058259
ID251515	251515	7	1.0	44.634854659312474	23.04919281108857	0.0	219.0	219	1.559759921878469	1		29838.664596273316	29779.0	19797.0	42547.0	2.4020125E7	3810.389152610215	-0.9810431134351838	-810.5151340375861	0.0019733485235702776	7.355549046301324E-5	1.6895374608402347	1.478596198332808	2.489217860209431	1.142663198204671	7.6430268725414665	10.74686129627184	0.8315951793840289	0.9403508771929823
ID251005	251005	7	1.0	44.0230267640203	23.28619691452154	0.0	216.0	216	1.6239155044023383	1		29819.918577981654	29806.0	17394.0	41064.0	2.6002969E7	3606.445851836157	-0.9810571907505056	-856.4597786580036	-0.015192971559486306	-0.0016472500607428726	1.7863115626029888	1.4694026688373396	-0.37748290965212433	1.2156719192679855	8.28469890475111	12.416034371308832	0.6753373680060653	0.9411447084233262
ID223356	223356	7	1.0	43.53344363207968	24.98078311129691	0.0	49.0	49	1.5382719082681005	1		29754.40537084397	29761.0	18881.0	40462.0	2.3267945E7	3659.2715801694612	-0.9810584113773053	-842.2966896091865	-0.007370751108339596	-0.003330929362251929	1.6464744683109869	1.4743410446207852	-0.8375058806964436	1.1167527854686268	7.433889321302774	10.481974391278232	0.850236541607209	0.9589209074187617
ID235132	235132	7	1.0	47.13018390800551	24.59008940372402	0.0	120.0	120	1.572800408254755	1		29966.678090575264	29915.0	18951.0	42763.0	2.4482776E7	3851.6065279311983	-0.9810094926575101	-803.828363865452	0.002763401238023873	-0.0074689740916568685	1.6846061439191813	1.4837615240779578	2.528617538558246	1.1353617927018513	7.7713612789834	11.106134519998879	0.7917372973536781	0.9483758700696051
ID234625	234625	7	1.0	47.94417506202317	24.77836108619657	0.0	117.0	117	1.5809559019877422	1		29981.758454106282	29971.0	18290.0	41218.0	2.4824896E7	3604.915296126954	-0.9809585260912431	-856.9236248815331	-0.020695631887009347	-0.026391416670324137	1.6727631873203785	1.5025419576689052	-0.6767109729267764	1.113288836150413	7.852164423780168	11.594479647153362	0.7340011224304953	0.9582366589327151
ID240769	240769	7	1.0	47.4358067817593	24.760348906928698	0.0	154.0	154	1.579040751797147	1		29933.04490291262	29907.0	19156.0	40802.0	2.4664829E7	3452.645953731849	-0.9810742646059977	-898.8308416260664	-0.008958609446185	-0.00540766185984092	1.6659748374509422	1.5240552124632984	-0.9395107864928154	1.0931197399064447	7.833151919122105	11.225252797326064	0.7811854630285314	0.9384965831435078
ID227456	227456	7	1.0	44.411459842919264	24.053702632112987	0.0	74.0	74	1.5510053536420603	1		29957.360552763817	29788.0	21828.0	44326.0	2.3846059E7	3768.7312549920453	-0.9810048441388176	-821.0444375667721	-8.599959881948644E-4	0.002362990777921695	1.604107323251593	1.5172469634294254	0.7106190219339743	1.0572486628187658	7.557470601580183	10.431342115583915	0.8727823442080114	0.9642207398423284
ID227974	227974	7	1.0	45.46136399528776	23.96454444742902	0.0	77.0	77	1.5626672122333007	1		29930.262051915925	29819.0	18151.0	44096.0	2.4213582E7	4175.079450308977	-0.9810023276779347	-740.3642092410381	-5.783825683466842E-4	0.0056272899391372104	1.6747149624690054	1.4719084981871946	-0.6377581272999683	1.13778469553752	7.671545629528569	10.86745960266469	0.8162753232826719	0.9693693693693696
ID250500	250500	7	1.0	44.21144148811919	24.021801947828923	0.0	213.0	213	1.432862967885913	1		29508.50147492623	29721.0	19842.0	37231.0	2.0006764E7	3467.529329459597	-0.981279954106759	-892.1605711864479	0.0058745516767484155	-0.002443740685533767	1.5321095534951472	1.365570466729065	1.390740521051533	1.1219556887203277	6.449992205247997	11.417595721258722	0.6217556368350997	0.9365079365079368
ID261259	261259	7	0.9968191385269165	41.04075165118665	23.985112668071352	0.0	279.0	279	1.5699118834876236	1		29741.579462102727	29669.0	23110.0	43578.0	2.4328612E7	3388.367965617405	-0.9809882743170651	-905.8279854532702	0.068888945411796	-0.0547734797955559	1.5878008582491636	1.5613143972083687	-0.8955848343569925	1.0169642072654634	7.742842521996303	15.309449865358415	0.4151366923038152	0.8497652582159626
ID244365	244365	7	1.0	40.43543917808461	24.34156362473721	0.0	176.0	176	1.6734700495289052	1		29795.26810810813	29820.0	20421.0	41277.0	2.7560623E7	3275.3941075960447	-0.981129531043787	-945.9264832179656	-0.018657537157429193	0.016211548166125942	1.9338489823444591	1.4466711310907934	2.4777938451887827	1.3367578441178491	8.798036530518814	12.821562928424818	0.6725331381339501	0.9429444727457972
ID222864	222864	7	1.0	44.09938427454067	25.108025070775998	0.0	46.0	46	1.5626672122333003	1		29789.22676579922	29716.0	16886.0	43323.0	2.4039906E7	4060.6670911549018	-0.9810118578231657	-758.0251625709394	0.0018916815522185353	0.005973768471421427	1.6459433667718562	1.4832542702912104	-0.7070192168861711	1.109683888824203	7.671545629528565	11.425554139024507	0.7384790707944238	0.947739283617146
ID218775	218775	7	1.0	39.707116244612536	22.6614481553772	0.0	21.0	21	1.6285672340811548	1		30000.51995438994	29981.0	20275.0	40591.0	2.6310456E7	3235.529137577818	-0.980976458211513	-956.2703066879532	0.006318033938097773	0.024789082389596682	1.705472069234757	1.591967156398038	2.575026234035719	1.071298526719316	8.332230166396267	12.203424183049776	0.7030847977011964	0.9144496609285343
ID219799	219799	7	1.0	40.538612560916434	22.88757616391206	0.0	27.0	27	1.621584635532811	1		29903.466052934433	29895.0	20678.0	40017.0	2.5986112E7	3117.265879709733	-0.9810579383329838	-993.6766606618338	0.007612715628250966	-0.01698323588285679	1.791157478717434	1.511590693098511	-0.2648995807830371	1.184948734399692	8.260933273928527	14.642851981944887	0.48415858118043975	0.8958762886597943
ID215702	215702	7	1.0	41.26529421162501	22.877947079656888	0.0	3.0	3	1.5847792592084964	1		30091.300959232598	29894.0	21396.0	46335.0	2.5096145E7	4023.615914144999	-0.9808594205220305	-766.4893563319068	0.0172321376330011	-0.010021692053441224	1.7728918346770781	1.4175491994788676	0.48733033454715424	1.2506739345123576	7.890189433096299	13.380935580566081	0.5537635096141273	0.8929532006455082
ID263313	263313	7	1.0	44.643583157490426	23.14553536652254	0.0	292.0	292	1.5957203835671352	1		29842.69833729214	29780.0	21158.0	40350.0	2.5127552E7	3401.200851335721	-0.9810181206817067	-906.9297054646756	0.004075776639949569	-0.002684464257802328	1.6777490071617285	1.5364778577430853	0.20858323886846275	1.0919448000546879	7.999511334880154	12.16204544059979	0.6796104977889889	0.9433856502242154
ID215189	215189	7	0.9818503856658936	39.94081469958437	22.57702356806253	0.0	0.0	0	1.427043673895771	1		30588.465773809545	29880.0	24579.0	48502.0	2.0555449E7	4538.990151284942	-0.9805412511935476	-679.1714277460978	-0.009139751617094188	-0.10808400182542612	1.4628040339279222	1.310072394959122	0.12538528969841867	1.1165825946386465	6.397707817438321	17.377809085798614	0.2662221721641265	0.7955082742316787
ID240277	240277	7	1.0	47.920968936828885	25.70343825755898	0.0	151.0	151	1.6032875647577247	1		29891.300707547198	29824.0	21545.0	40120.0	2.5347823E7	3193.611173301043	-0.9811343949524772	-973.5326755847632	0.004590321922348415	0.008360281425121201	1.6498053767437686	1.5676095207286693	1.0807083065449423	1.0524338841581495	8.075561353512414	10.975807316448641	0.8423830827600484	0.9769982748706156
ID216732	216732	7	1.0	42.60125521865345	23.72086530890652	0.0	9.0	9	1.592873422542099	1		29883.82078853043	29785.0	19977.0	42495.0	2.5012758E7	3914.3299005980098	-0.9810226759348069	-789.319379564214	5.358271016596236E-4	0.007685747423930942	1.6799322037883124	1.5149584946279846	0.5972672882067226	1.108896520759692	7.970992577893061	11.423508657246497	0.7675792721396051	0.9512195121951222
ID217763	217763	7	1.0	40.40548811675465	24.558271399909547	0.0	15.0	15	1.5578187140051163	1		29860.00249687892	29727.0	21031.0	40100.0	2.3917862E7	3261.211486164881	-0.9810286746276884	-946.945318117902	0.02575703776423297	0.006009361185199975	1.6420553206830926	1.5047323336921927	-0.9398730928058515	1.0912607404759807	7.624014367883413	11.553099039262916	0.7177886344569044	0.9358226371061849
ID218275	218275	7	1.0	40.621909310805684	23.16138536073746	0.0	18.0	18	1.6552894987682696	1		29892.225305216434	29881.0	20488.0	40933.0	2.6932895E7	3347.7262527909315	-0.9810907479318868	-926.559116682845	0.01991731986804813	0.009914296644692414	1.7770756095863354	1.5840176815673312	0.09612350962238472	1.1218786445792575	8.607911483938187	11.925807165990145	0.760557565868878	0.9551687763713078
ID250017	250017	7	1.0	43.461222075108935	23.04903781400798	0.0	210.0	210	1.54563092926269	1		30085.489226869413	29759.0	23320.0	45512.0	2.3737451E7	4067.4154852801166	-0.9809207357351498	-760.5728663538481	-0.025973609562430142	-0.021621209289428903	1.6539002062527586	1.4197428959192753	0.44910855549775924	1.1649293763022268	7.505186213770512	13.652429545501711	0.5060010850950847	0.8997150997150998
ID226983	226983	7	0.9941374659538269	43.65365541204811	23.11683793819596	0.0	71.0	71	1.531865494140073	1		30138.601804123682	29963.0	23045.0	41283.0	2.3387555E7	3321.5984822618875	-0.980890704049721	-931.4979320009495	0.05641021534778691	-0.008259676566464166	1.625744756072905	1.4926524320863428	0.008979619018571663	1.0891649798208773	7.372098681164072	13.582419985157113	0.5021652931955718	0.8573797678275296
ID260774	260774	7	1.0	42.01461389247489	24.647943180477707	0.0	276.0	276	1.6215846355328112	1		29555.62903225802	29563.0	18674.0	40958.0	2.5654286E7	3628.0938047086292	-0.9810656045912056	-844.1863059672885	-5.954921387549826E-4	-0.03268441833237236	1.731753475568982	1.547426594015559	-1.1536186269280568	1.1191183363826624	8.260933273928531	13.812771954655714	0.5440982069487714	0.9181193872160591
ID234149	234149	7	1.0	48.70173959691498	23.707611535134514	0.0	114.0	114	1.5942975385373692	1		29977.669047619067	29882.0	22335.0	41504.0	2.5181242E7	3133.2965485282994	-0.9811222200968711	-994.4857152012423	3.965333145978136E-4	4.3559720562463296E-4	1.63421276749794	1.5807992372086417	0.4067159321938307	1.033788939817314	7.985251956386612	10.998209904128878	0.8295727537142054	0.9660724554341577
ID243882	243882	7	1.0	41.68244965616348	24.457777077193043	0.0	173.0	173	1.5451414182672731	1		29743.424588086196	29805.0	20620.0	40254.0	2.3467562E7	3256.6252242501087	-0.9811055123303878	-948.4922341342608	0.027751103072336646	-0.00721887624598245	1.694506236459212	1.4591873029361457	2.2015671025269756	1.1612671197519076	7.50043308760599	11.408931239847504	0.724112891934917	0.9483173076923073
ID219305	219305	7	1.0	39.20229206936126	23.046620835633185	0.0	24.0	24	1.560729620400413	1		30023.05970149252	29899.0	19047.0	41325.0	2.413854E7	3663.2042175729503	-0.9810101245727776	-846.7889628859381	-0.011843240447933655	0.011318207854795655	1.6011811968975203	1.5285775159234805	-0.5386570174269971	1.0474975460633913	7.652533124870502	11.178884398792254	0.7695168818734294	0.9532267613972762
ID216232	216232	7	0.9862120151519775	41.3883561682646	23.69760464714248	0.0	6.0	6	1.5303832823811403	1		30074.021992238035	29723.0	23943.0	46284.0	2.3247219E7	3783.723777598382	-0.9809478889697337	-818.4740557828321	0.07683864099246007	-0.04722110884107344	1.5845949850783496	1.3821021585724822	0.7838953010886063	1.1465107519367557	7.357839302670514	16.61755975852722	0.33483100320378734	0.8422198041349291
ID222383	222383	7	1.0	44.02251419557493	23.324303033283613	0.0	43.0	43	1.6056449951807452	1		29915.83783783779	29866.0	20066.0	42539.0	2.5458378E7	3645.177841481186	-0.9809958513011082	-847.2882725072334	-0.023760829007763332	-0.012107601577733816	1.8200277735129147	1.4523913030925346	2.8006571215014606	1.2531249461750305	8.09932698433499	11.71884901169696	0.7411205899712578	0.9445676274944568
ID217261	217261	7	0.9937069416046143	41.7028492144258	23.55903084981236	0.0	12.0	12	1.5029503662221324	1		30134.315363881393	29610.0	24259.0	47114.0	2.2359662E7	4069.3692545443814	-0.9807759428539451	-755.5948356688014	0.05019940423994894	-0.033285125814950155	1.5912150098617572	1.3856465610146929	0.809498486505824	1.1483556158047468	7.096417363622148	15.02252897698462	0.39515084327614264	0.8640046296296293
ID262836	262836	7	0.9849101305007935	43.06558285110479	24.878251813779688	0.0	289.0	289	1.5660522295019739	1		29898.038083538046	29653.0	23719.0	44825.0	2.4337003E7	3670.343420428954	-0.9809221791771926	-837.6677076878891	0.05405060219868142	-0.02864137203184155	1.6909111171499502	1.3680888954756671	0.9829750056877464	1.2359658226463726	7.704817512680172	16.26421703254813	0.3660209122234343	0.8622340425531909
ID259762	259762	7	1.0	44.34420302331101	24.76117328063966	0.0	270.0	270	1.5244400238810132	1		29662.238281250007	29608.0	19483.0	40747.0	2.2780599E7	3593.536117770222	-0.9810323507840987	-853.8502708789468	-0.01269177639962146	-0.01550686737720167	1.6630830719512557	1.4328666299191852	2.1907425834082215	1.1606684371210843	7.3008017886963295	10.614068834611034	0.8143603535667278	0.9570093457943928
ID260282	260282	7	1.0	43.23375685086137	24.64456303139673	0.0	273.0	273	1.5597599218784695	1		29616.759651307613	29636.0	19863.0	40518.0	2.3782258E7	3615.5209981475364	-0.9810611777563194	-848.6717987404899	0.015866049352005945	-0.027704172339635336	1.6220680194607842	1.5637416204719319	0.23782201995523547	1.0372992559801852	7.64302687254147	11.674383565312342	0.7047049699908712	0.9354275741710292
ID226489	226489	7	1.0	43.08350201483316	23.533002416664942	0.0	68.0	68	1.56024484647339	1		30045.173913043473	29933.0	20838.0	41575.0	2.4186365E7	3529.1785455024856	-0.9810158062690837	-879.8627569875872	8.347137041830195E-4	-0.0030600119633023655	1.5997859632527813	1.5605496444046847	0.5118162507685989	1.025142627784241	7.647779998705984	11.689670719169028	0.7033001247726246	0.9131668558456305
ID249533	249533	7	1.0	42.35387039572286	24.41686359014447	0.0	207.0	207	1.6206513493343322	1		29842.625144175316	29812.0	19167.0	41100.0	2.5873556E7	3602.590748428186	-0.9810707193805767	-858.6541922000678	0.007132391280073707	-1.1598630117650001E-4	1.6906270763615638	1.5540672683946457	1.33636444127135	1.0878725205428106	8.251427021599499	12.632078087638732	0.6498143887376514	0.9368591473286564
ID238787	238787	7	1.0	47.990143729260865	22.53332596905563	0.0	142.0	142	1.5583042426795215	1		30056.39249999997	29972.0	19199.0	43367.0	2.4045114E7	3937.7677794404976	-0.9810099511120075	-788.6132652105612	0.010687152549429832	-2.200361730772285E-5	1.7013098039398937	1.4515491707822965	-0.7532534730113695	1.172064879499047	7.628767494047924	10.74398830224788	0.8304876705269352	0.9446733372572104
ID243397	243397	7	1.0	42.75969383970736	24.40227090937212	0.0	170.0	170	1.6047024386010276	1		29719.772032902434	29734.0	19457.0	40782.0	2.5291526E7	3348.254404167741	-0.9810800672250424	-920.5383453938507	0.009590115390289995	0.001188564644748255	1.7368117463875758	1.5149360285410998	1.3891432216992483	1.1464588033199956	8.08982073200595	12.348340578480773	0.6667017014751491	0.9126005361930289
ID259269	259269	7	0.9846047163009644	44.97705908111812	25.50339598130875	0.0	267.0	267	1.4842102352883857	1		29863.096153846152	29450.0	23743.0	44505.0	2.1740334E7	3971.7268622849583	-0.9808570834534692	-770.518518302494	0.06994546147209679	-0.007888577471458295	1.510797728098738	1.3697055185974218	0.7965955595620449	1.1030091560453041	6.920551695535063	15.910753905735175	0.3435334763139603	0.8656361474435196
ID238283	238283	7	1.0	47.64323112610622	22.8701179632732	0.0	139.0	139	1.574723147858092	1		29992.482926829278	29931.0	18528.0	42522.0	2.4593836E7	3838.129349945369	-0.9810679538359579	-809.8868438389184	-0.020456265850254212	-0.007778219225915578	1.6429428244577862	1.5445656816331796	-0.6681406503368074	1.0636924308201547	7.7903737836414555	11.721100342660018	0.7125763297723806	0.9457587997691861
ID248521	248521	7	1.0	41.488924725250506	22.456419417578147	0.0	201.0	201	1.5942975385373686	1		29928.877380952392	29923.0	21437.0	41352.0	2.5140257E7	3266.7640825990247	-0.98107050439257	-949.6505577511771	-9.10782234554533E-4	0.010694177769463444	1.6959087980486671	1.5641961680327618	2.1281682105887105	1.08420467503226	7.985251956386604	11.55640890081206	0.7513679874080113	0.948081264108352
ID249032	249032	7	1.0	42.39777749856039	22.23977688794142	0.0	204.0	204	1.4265134700231519	1		29834.71726190478	30110.0	20923.0	37618.0	2.004893E7	2963.384267918001	-0.9812085651524364	-1051.3936245363602	-0.01751848618255417	0.02015980915735865	1.501204189440156	1.4067490055877692	1.9507656418728851	1.0671443046891804	6.3929546912738	11.808860392649462	0.5760968676738731	0.899665551839464
ID232143	232143	7	1.0	50.06083630738028	24.419640746508364	0.0	102.0	102	1.6108191978250888	1		29928.98488372096	29856.0	21975.0	39282.0	2.5738927E7	3030.9419865335035	-0.980998083612058	-1019.5654612319855	-0.005144645884108455	-0.011518437375398644	1.6954758722632495	1.5302927692997028	1.3321575583467893	1.107942157394587	8.151611372144666	12.167679684645428	0.6918911791049149	0.9522487506940588
ID239309	239309	7	1.0	48.314550492176735	23.69175677820957	0.0	145.0	145	1.592873422542099	1		30093.20332936982	30031.0	18011.0	41830.0	2.5308384E7	3674.103725210808	-0.9810329959665149	-847.2896090729696	-0.02049284231291966	-0.005665788354708442	1.6449350203432889	1.5631473417955637	-0.7262894546221911	1.0523224371502797	7.970992577893061	11.252219374743378	0.7911264186981785	0.951219512195122
ID237782	237782	7	1.0	46.563429217202334	22.617322666391615	0.0	136.0	136	1.5708753152343273	1		29939.107843137266	29896.0	22059.0	39318.0	2.4430312E7	3220.3950648378022	-0.9810785770026307	-964.072501821894	0.00502211111153445	0.0014100812497863247	1.5955632991562783	1.5689884387895154	0.294140225448396	1.01693757564413	7.752348774325338	11.951115949033666	0.6820657585169984	0.9230333899264292
ID256725	256725	7	0.9678664207458496	47.74904182711661	24.541664445467912	0.0	251.0	251	1.4318066736266932	1		30306.104874446097	29724.0	24328.0	44673.0	2.0517233E7	4149.916721120982	-0.9805937434391023	-738.0199218301566	0.10395499513368588	-0.0028553433362900034	1.5146761688844481	1.3785385885572965	-0.05099765506982565	1.098755001461095	6.440485952918957	14.573669621751556	0.38105762934039106	0.8262195121951217
ID253652	253652	7	1.0	46.719984536758275	23.51953677944884	0.0	232.0	232	1.5234472266256742	1		30041.04960835511	29812.0	22936.0	43738.0	2.3011444E7	3801.6838244130427	-0.9809262835753305	-812.7746562752106	0.02139402586478181	-0.001622315140742184	1.6520944402945856	1.4226728787422984	0.8865811373660348	1.161260937057509	7.291295536367306	11.87210297287536	0.650068700515093	0.9125520523497922
ID224991	224991	7	1.0	42.97027998095295	23.17448690677231	0.0	59.0	59	1.5938229745921821	1		29872.08711217183	29914.0	18422.0	39182.0	2.5032809E7	3407.6763923575313	-0.9811250654129116	-911.3309778407082	-0.04507041975133954	0.009597458640603527	1.7853012081623094	1.4867367040189488	-0.5573271968411947	1.2008186811668002	7.9804988302221	13.53774562065045	0.5472014049011139	0.9095341278439864
ID225502	225502	7	0.9949272871017456	41.31957189333093	23.41468686169855	0.0	62.0	62	1.5139831829954435	1		30112.83377308711	29704.0	22801.0	50846.0	2.2825528E7	4611.996646083059	-0.9808438421174624	-668.6272952364533	0.03479847441814625	0.0034770409584602728	1.609233467621805	1.4394191139426733	0.39086762975230394	1.1179742244869861	7.200986139241494	11.788425012990652	0.6511638293238582	0.9132007233273051
ID242913	242913	7	1.0	43.46709987975532	23.889634074021433	0.0	167.0	167	1.6075284503680651	1		29885.90866510538	29756.0	18665.0	41411.0	2.5522566E7	3658.169909477569	-0.9810781811649283	-847.1753770684967	-0.03200370174559206	-0.01798766346779035	1.6966579227966934	1.5622359721585684	0.3464029492669316	1.0860445880351812	8.118339488993055	12.194182598447561	0.686075142662248	0.9013192612137204
ID237286	237286	7	1.0	45.84319833061089	24.09668881734852	0.0	133.0	133	1.5587896201224336	1		29904.232876712318	29839.0	19873.0	42434.0	2.4013099E7	3855.836954574766	-0.9811159067865913	-805.8759253680174	-0.0028294468293714966	0.01578401395175569	1.7111795056327683	1.4494521920819612	-0.592162318509713	1.1805698145689565	7.6335206202124395	11.740065181734684	0.6959751460222836	0.9299363057324846
ID256229	256229	7	1.0	48.327729357646916	23.655107585250743	0.0	248.0	248	1.5558750841602857	1		29937.443053817267	29930.0	18560.0	40656.0	2.3920017E7	3577.0988912305447	-0.9810184725671395	-865.0869923991997	2.471263978843471E-4	0.004603149273446067	1.6571823267150834	1.4615293697478147	-0.7565304830937424	1.1338686454183458	7.605001863225346	11.195704835714563	0.7624411161592589	0.9615384615384618
ID230634	230634	7	1.0	48.49137932082333	24.081330062856196	0.0	93.0	93	1.5660522295019743	1		29981.30086313193	29941.0	19314.0	42388.0	2.4314835E7	3852.4688365423685	-0.9810644244822946	-806.418258204334	0.018294691996111972	0.01569515167308908	1.670639608653209	1.4904229338971045	-0.5007454463130782	1.1209164664991302	7.704817512680177	11.081786429773333	0.7884109887943042	0.9473991817650496
ID247530	247530	7	1.0	40.251801941873154	22.36665175326369	0.0	195.0	195	1.6145718393646704	1		29985.99535423925	29876.0	21689.0	42082.0	2.5817942E7	3538.0797136926562	-0.9810465781536071	-877.3701407305263	0.024483598825896773	-0.0010516507291673343	1.8696665707422726	1.4199589163243833	0.34799242181912576	1.3167046942329672	8.18963638146079	12.804026608727208	0.6277422325202601	0.9233654876741694
ID231144	231144	7	0.9656072854995728	48.15125752931768	25.591866311780823	0.0	96.0	96	1.5229505852998029	1		29952.041666666635	29594.0	24138.0	43376.0	2.3003168E7	3763.1657909398527	-0.9809657517589557	-820.3915735490457	0.028612038891418324	-0.016726138478937867	1.6615061594086709	1.3920584038756265	0.4815526551446865	1.1935606687067695	7.2865424102027845	12.955309122649343	0.5455515587600801	0.8949211908931701
ID248040	248040	7	1.0	40.81040976118027	23.108818307020854	0.0	198.0	198	1.5942975385373694	1		29870.72434367544	29846.0	20781.0	42714.0	2.5031667E7	3584.800620041801	-0.9810965137502332	-864.9292225571921	0.003666151920029675	0.010729053641844722	1.668949207588522	1.5268444403683328	-0.7050800577872534	1.093070887552833	7.985251956386614	12.036425756797035	0.6926333601282514	0.9459459459459457
ID224494	224494	7	0.9904377460479736	42.84942139325501	21.721464259625552	0.0	56.0	56	1.5534421271063026	1		30350.22903629535	29945.0	24265.0	48066.0	2.4249833E7	4440.964947849511	-0.9807240443837699	-695.4173608579318	-0.031579396968371566	0.022329671912889447	1.6764771871858437	1.506236157036084	0.08595757171731377	1.1130241292871057	7.581236232402765	13.840918156525673	0.49730187003854204	0.8626284478096266
ID236782	236782	7	1.0	44.83763049261012	24.788586369935377	0.0	130.0	130	1.5363035492938903	1		29796.667522464664	29884.0	18433.0	39744.0	2.3211604E7	3601.056543205464	-0.9811140786068993	-859.704262519802	0.043878303496953805	0.0062318305973530115	1.6232961542825561	1.5036603009105651	2.5414376538900125	1.0795630856913252	7.414876816644707	11.006365594681236	0.7691763730536789	0.9443099273607753
ID247026	247026	7	1.0	39.77640574768552	22.590376183133007	0.0	192.0	192	1.583346582170845	1		30043.048367593703	30046.0	18404.0	42276.0	2.4845601E7	3799.1614004048333	-0.980912409299955	-812.7656926360133	0.016304450304932643	-0.01018254737773819	1.6414177039539954	1.557438800074934	-0.048587014579809296	1.053921158170081	7.875930054602745	12.071670865913223	0.6791675738551878	0.911942762795817
ID253170	253170	7	1.0	46.66864812197212	23.272779749649427	0.0	229.0	229	1.5461202852759846	1		29942.706329113906	29940.0	20449.0	43362.0	2.3654738E7	3765.7744255218286	-0.9810343432177664	-822.5893244666372	0.0027443160788593233	-0.004836103446166708	1.6885995023866878	1.4285994426315385	-0.8170371156490059	1.1819964729065122	7.509939339935031	10.891436142423785	0.7955655963175388	0.9410363311494939
ID220917	220917	7	1.0	41.60293033515418	23.213539765039986	0.0	34.0	34	1.4349732237685142	1		30272.767304860074	29768.0	23866.0	43728.0	2.0555209E7	3800.9626379736524	-0.9808982519236049	-817.9737469998136	0.1490935825115941	-0.09680013516121952	1.4563327495346374	1.295078608327548	0.64942446188936	1.124513014245005	6.469004709906055	20.52329867762239	0.19299808523241993	0.7693612210288292
ID230133	230133	7	1.0	47.818459247592266	24.427036890617327	0.0	90.0	90	1.5234472266256731	1		29967.56282722508	29773.0	23181.0	43134.0	2.2895218E7	3729.558808616066	-0.9810373789711553	-831.4021625893879	0.006130627822845847	0.007783477269637311	1.5938300583687113	1.433329121413326	0.4196456057777558	1.1119777269278701	7.291295536367296	12.023678383133246	0.6337819462985917	0.9274486094316804
ID264435	264435	7	1.0	44.98440468186031	21.5615380924855	0.0	299.0	299	1.5699118834876238	1		29903.803921568608	29875.0	18978.0	43724.0	2.4401504E7	3837.293622056325	-0.9810105294678773	-805.1785805455522	0.001301034958587894	4.145113060884986E-4	1.7051477754087958	1.4688834541987656	2.1985427843085605	1.160846199563808	7.742842521996305	11.227619896225159	0.7718535173005799	0.942708333333333
ID229630	229630	7	1.0	47.79069028568299	23.217213067849922	0.0	87.0	87	1.5602448464733902	1		30028.91169154228	29915.0	19287.0	42493.0	2.4143245E7	3760.5620407962406	-0.9809905350723744	-824.1604221903405	-0.00342384849050722	-0.018296757868492164	1.649065993927253	1.5192228027856574	2.450351546778161	1.0854668524613469	7.6477799987059845	10.890925357429406	0.8102437452731867	0.9509456264775413
ID246524	246524	7	1.0	38.850476427925585	22.206669905871347	0.0	189.0	189	1.5587896201224332	1		30060.993788819884	29945.0	19240.0	41150.0	2.41991E7	3579.150686340754	-0.9809335112538742	-864.2157888975308	0.011016173676484829	0.014826270675929312	1.6036398952577038	1.5304218267905862	-0.9071025174620163	1.047841756557185	7.633520620212436	10.786894104667248	0.824407466719583	0.9611011370436862
ID229123	229123	7	1.0	46.58585607851416	25.08281441093444	0.0	84.0	84	1.5626672122333003	1		29900.40694789085	29790.0	19070.0	44108.0	2.4099728E7	4005.3112453435997	-0.9810343397998832	-772.3018393904806	-0.00852871151939546	-0.006998987591907887	1.685708526732928	1.4636725966684228	-0.6654226691287767	1.1516978117714973	7.671545629528564	11.378215089350784	0.7446367361865386	0.9477392836171463
ID246019	246019	7	1.0	38.59935472842119	22.106632708062605	0.0	186.0	186	1.5679832440819896	1		30002.81896551725	29951.0	19127.0	40634.0	2.4362289E7	3579.2088122670384	-0.9810708953639307	-868.9110921385836	0.007604409823541081	-9.830227536005921E-4	1.7099121170190834	1.4616628861156593	-0.7950908953537548	1.169840277988546	7.723830017338237	11.089558435086017	0.7892490431206673	0.948628137769994
ID263943	263943	7	1.0	45.49449452764919	23.737187879802992	0.0	296.0	296	1.5592748464750807	1		29730.923940149623	29763.0	17704.0	40265.0	2.3844201E7	3686.049281929695	-0.9810775200407583	-836.3778731940334	-0.002771649623283824	-0.001775334644706164	1.6808126243328008	1.4435252965698149	-0.8499116849483839	1.1643804430215676	7.638273746376959	11.099529894828875	0.7791048581922319	0.9565476190476194
[truncated: 1,396 more rows]
