# Supplementary material for: Adhesion pilus retraction powers twitching motility in the thermoacidophilic crenarchaeon Sulfolobus acidocaldarius
Source: Nat Commun. 2024 Jun 14;15:5051. doi: 10.1038/s41467-024-49101-7 (PMC11178785; doi:10.1038/s41467-024-49101-7)
Supplement: Supplementary file 15 — Source Data [file 41467_2024_49101_MOESM15_ESM.zip › TWITCHING FULL TRACK DATASET/Figure 1/MSD data/upsE_100X_1sec_interval_5min_total__3_spots 2.csv]

LABEL	ID	TRACK_ID	QUALITY	POSITION_X	POSITION_Y	POSITION_Z	POSITION_T	FRAME	RADIUS	VISIBILITY	MANUAL_SPOT_COLOR	MEAN_INTENSITY_CH1	MEDIAN_INTENSITY_CH1	MIN_INTENSITY_CH1	MAX_INTENSITY_CH1	TOTAL_INTENSITY_CH1	STD_INTENSITY_CH1	CONTRAST_CH1	SNR_CH1	ELLIPSE_X0	ELLIPSE_Y0	ELLIPSE_MAJOR	ELLIPSE_MINOR	ELLIPSE_THETA	ELLIPSE_ASPECTRATIO	AREA	PERIMETER	CIRCULARITY	SOLIDITY
Label	Spot ID	Track ID	Quality	X	Y	Z	T	Frame	Radius	Visibility	Manual spot color	Mean intensity ch1	Median intensity ch1	Min intensity ch1	Max intensity ch1	Sum intensity ch1	Std intensity ch1	Contrast ch1	Signal/Noise ratio ch1	Ellipse center x0	Ellipse center y0	Ellipse long axis	Ellipse short axis	Ellipse angle	Ellipse aspect ratio	Area	Perimeter	Circularity	Solidity
Label	Spot ID	Track ID	Quality	X	Y	Z	T	Frame	R	Visibility	Spot color	Mean ch1	Median ch1	Min ch1	Max ch1	Sum ch1	Std ch1	Ctrst ch1	SNR ch1	El. x0	El. y0	El. long axis	El. sh. axis	El. angle	El. a.r.	Area	Perim.	Circ.	Solidity
			(quality)	(�m)	(�m)	(�m)	(sec)		(�m)			(counts)	(counts)	(counts)	(counts)	(counts)	(counts)			(�m)	(�m)	(�m)	(�m)	(radians)		(�m^2)	(�m)
ID209410	209410	1	1.0	19.38563423282347	40.843316085968844	0.0	287.0	287	1.43813280166446	1		29248.396198830393	29196.0	19916.0	40570.0	2.0005903E7	3278.228901636197	-0.981137231677643	-928.1477231739083	-8.077247930970751E-4	-0.00515427125581295	1.4815346399879141	1.4172742755053294	-1.5245723612899307	1.0453408105919884	6.4975234668931545	9.736927753184656	0.8612194421333845	0.9674451521585277
ID190976	190976	1	1.0	26.561911148570555	43.66331475864376	0.0	127.0	127	1.3774108605456368	1		29305.615262321116	29433.0	20558.0	38563.0	1.8433232E7	3213.5606709903755	-0.981172717964533	-950.5001093222944	-0.006764116484374009	0.0064326352800169965	1.4523255093906011	1.3246422812354743	0.45314996013390396	1.0963907237175297	5.960420210302868	9.192737164097935	0.8863332800243136	0.9728471683475564
ID208385	208385	1	0.9904394745826721	21.55564770229523	41.315516378023155	0.0	279.0	279	1.355822615189666	1		29344.10163934424	29428.0	22462.0	38874.0	1.7899902E7	2823.546327733571	-0.9810336856538568	-1075.1198287735056	-0.01111649418512324	-0.0044017562119451695	1.4689747666936812	1.2641622494731428	1.8224194152745818	1.1620144228368605	5.775048289886745	9.5148511883524	0.8016069675428303	0.9673566878980894
ID180737	180737	1	0.9921408891677856	25.419888734851817	39.07743125757416	0.0	37.0	37	1.3608349155190513	1		29366.306557377047	29248.0	23861.0	39325.0	1.7913447E7	2883.159748281612	-0.9812428968560237	-1065.6666554438505	0.003618387826209641	0.005815400467595638	1.4123380400973269	1.3404422740981423	1.3495267002148505	1.053635853918108	5.817826425367389	10.02920781542334	0.7268375622141382	0.9357798165137616
ID191494	191494	1	1.0	26.533289250328114	43.68387935127558	0.0	132.0	132	1.3752122783611607	1		29321.532799999964	29457.0	20652.0	38805.0	1.8325958E7	3215.221450177585	-0.9811657831178547	-950.1684414908879	0.026500954052092088	-0.005819254919912909	1.4370176365559977	1.3537608358057398	0.414360902521268	1.0615003762468165	5.941407705644804	9.73492866225671	0.7878321007707737	0.965996908809892
ID183301	183301	1	1.0	25.247616729197095	39.12383055024569	0.0	58.0	58	1.3954169955062647	1		29408.978227060677	29252.0	22391.0	40620.0	1.8909973E7	3174.292923374925	-0.9811341506401051	-963.6403147859664	0.0049885946827419505	7.244317672826038E-4	1.4144123091609466	1.3885265578319677	0.9111369749616821	1.0186426044089476	6.117273373731889	9.767960722681954	0.8056751040017213	0.9540400296515943
ID198660	198660	1	0.9920524954795837	24.376901611599692	40.18376995687554	0.0	196.0	196	1.3270620348684108	1		29244.999999999975	29424.0	22795.0	37403.0	1.6932855E7	2648.24574827424	-0.9812745228513079	-1157.3933108809742	-9.697215731904196E-4	0.004012957419867625	1.4066440012279662	1.196333965286711	1.2816439823948718	1.1757954233881946	5.532638855496431	14.13622630845196	0.34791664603906863	0.8899082568807338
ID190474	190474	1	1.0	26.547155974204472	43.634481926489265	0.0	122.0	122	1.3746620833888055	1		29332.083735909833	29504.0	20492.0	38844.0	1.8215224E7	3200.4136793207604	-0.981151788147433	-954.1855576663534	-0.007324823302399875	0.0019133983526077472	1.4449551565563894	1.3311759121590543	0.26438727672659423	1.085472733812314	5.93665457948029	9.196240791990135	0.8821267177365808	0.9719844357976657
ID205323	205323	1	0.9849503040313721	23.636901118460454	40.90705670739842	0.0	255.0	255	1.3685953404764908	1		29714.13106796118	29525.0	23827.0	38923.0	1.8363333E7	2969.9041519231237	-0.9809316881971679	-1029.383295269862	0.05348329379086181	-0.05974165216952512	1.3326304198358778	1.2999404809653303	0.6816125935286914	1.0251472581623675	5.884370191670608	15.443045454071827	0.31005872112256816	0.8773919206236709
ID186888	186888	1	1.0	26.52345341119728	43.57963459296176	0.0	88.0	88	1.3663825737253046	1		29251.25931928685	29383.0	20274.0	38457.0	1.8048027E7	3187.0208859449813	-0.9811380663601235	-954.846514948766	0.02603031861119031	-0.011612676139693575	1.4660516417366045	1.3330744436006887	0.24229446018337208	1.0997522672302824	5.865357687012553	9.089897241226197	0.892044291807819	0.9670846394984325
ID178185	178185	1	1.0	25.77209370826283	38.840319718569596	0.0	16.0	16	1.3861703183679046	1		29595.92598425197	29400.0	22013.0	45238.0	1.8793413E7	3838.985651451757	-0.9808791734285311	-790.9595796444339	0.01753101118568187	-0.004480048826429619	1.422741393588583	1.340610959721029	0.773190554155053	1.061263436101287	6.0364702289351175	11.61808096384544	0.5619842312011178	0.9013484740951032
ID207880	207880	1	1.0	21.89367461796281	41.16556807947246	0.0	275.0	275	1.3921604753249768	1		29430.702660406892	29365.0	21084.0	39392.0	1.8806219E7	2918.570099476314	-0.9810363588257771	-1043.3352294709273	0.03843137339454961	0.03177804660040323	1.4347131821394397	1.2868012780031186	-0.9055328916695173	1.1149454128347256	6.088754616744794	12.174340718462517	0.516234983497085	0.937088514996342
ID201235	201235	1	0.9890368580818176	23.882900652928228	41.05986298437893	0.0	218.0	218	1.3156117601405835	1		29231.39649122808	29492.0	22019.0	37128.0	1.6661896E7	2346.951025999711	-0.9812807562567591	-1305.8115777870323	-0.0063441531228876314	0.003180594068041988	1.3055018880955485	1.2167570238823697	-1.5195555315670124	1.0729355676370094	5.43757633220612	13.076229191000774	0.39962273028113726	0.8916601714731093
ID209938	209938	1	1.0	19.439956219193384	39.74831678082707	0.0	291.0	291	1.4454782924352372	1		29268.047895500713	29123.0	21124.0	42475.0	2.0165685E7	3336.2085275462723	-0.981111677334712	-911.3718628383571	-0.005118456460660587	0.001975323998890997	1.5032153215464814	1.4081899634749606	-1.2104426352183666	1.067480496620661	6.564067233196378	9.706548729637062	0.8754940651432721	0.9650593990216632
ID197648	197648	1	0.9704515337944031	25.534673920077015	40.461925748665365	0.0	187.0	187	1.2361620924978554	1		29781.29330708659	29376.0	24227.0	41077.0	1.5128897E7	3297.122455682495	-0.9810770761559825	-936.5982864359959	0.06358454583475126	-0.011469567891535273	1.3758869060862746	1.1396012462806973	0.15191702476098734	1.2073406470699641	4.8006574261609956	17.562333340917434	0.19558977538322012	0.7498144023756494
ID202261	202261	1	1.0	22.633080153504796	41.58656660229115	0.0	228.0	228	1.3807021695643609	1		29546.150793650748	29647.0	21274.0	38220.0	1.8614075E7	2982.0049887717796	-0.981016448958763	-1024.0505025412053	0.0037429215187118965	0.004303974566676837	1.441052551981952	1.341452158491741	-1.521554978827828	1.0742481890686257	5.9889389672899505	9.226014557132572	0.8841612561276284	0.9684857801691007
ID188442	188442	1	1.0	26.543892693858204	43.62250235570927	0.0	102.0	102	1.3779599579804613	1		29206.23322683704	29361.0	20510.0	38204.0	1.8283102E7	3184.2168644610574	-0.9811494262876557	-954.8023699526361	5.715831721928535E-4	-0.0040168966701648046	1.4403429393500347	1.3371046511896096	0.4627749925296511	1.0772103276049296	5.965173336467381	8.958424911737206	0.9340489063664343	0.9820031298904536
ID189466	189466	1	1.0	26.559329558739474	43.64443807736859	0.0	112.0	112	1.3724590978652416	1		29396.42282958201	29564.0	20736.0	38829.0	1.8284575E7	3212.2743769452672	-0.9810859394920901	-949.3669861618625	-0.0016627072058068224	-0.008204210605490045	1.4314803409832575	1.3373959865179232	0.49953901766302633	1.0703489134211435	5.917642074822223	9.376456300211577	0.8458261147584788	0.9696261682242988
ID184859	184859	1	1.0	25.404245010168037	39.12060085708825	0.0	71.0	71	1.4002875757442566	1		29525.69337442221	29331.0	22143.0	42156.0	1.9162175E7	3299.0484243406154	-0.981031177889528	-925.7289739291497	-0.002099070036049628	0.002207052863865922	1.4259432504141643	1.3949002674536342	-0.4582343216107961	1.0222546254272347	6.1600515092125265	10.159312018374301	0.750007506454105	0.9350649350649348
ID201753	201753	1	0.9858946800231934	23.084691507119448	41.07574323932492	0.0	223.0	223	1.266390568249341	1		29514.807547169836	29407.0	23459.0	39098.0	1.5642848E7	3066.248209146507	-0.9811538281413665	-1002.2512333409068	0.026768877549396265	0.005503871663434942	1.2764152151276476	1.2060755135614556	0.011303780393914498	1.0583211422297132	5.038313734386791	13.093275880469767	0.3693162643157427	0.8667211774325431
ID193058	193058	1	1.0	26.372509211493504	43.229592616199135	0.0	147.0	147	1.3774108605456352	1		29446.992012779538	29613.0	21809.0	37402.0	1.8433817E7	2963.9708594950957	-0.9811261768454583	-1032.908820906804	-0.001809293756599736	2.7809798627190745E-4	1.48452459128477	1.2988100369167306	0.7972660986720176	1.1429882346835805	5.960420210302854	9.167585619047623	0.8912033150864012	0.972847168347556
ID192032	192032	1	1.0	26.539870022294274	43.71680982239429	0.0	137.0	137	1.3894408781286247	1		29312.088050314476	29450.0	20671.0	39196.0	1.8642488E7	3194.6915400910625	-0.981126013733507	-953.9134595519924	0.013154253559292992	0.0038197114780956654	1.4720611404857527	1.336494182600298	0.18382367135522348	1.1014347534395503	6.064988985922214	9.3940272257274	0.8636469656498801	0.9703422053231938
ID180262	180262	1	0.9951468110084534	25.229825084324034	39.199967222881405	0.0	33.0	33	1.382892023707387	1		29350.08702531644	29207.0	22925.0	39829.0	1.8549255E7	3046.267981520259	-0.9810537671581744	-997.7947687042131	-0.001899799619656876	-0.0034817477042997967	1.4545588753646248	1.3408783079088549	-1.4340969281434852	1.084780674566254	6.007951471948021	9.692823673061838	0.8035920940901715	0.9446935724962627
ID187430	187430	1	1.0	26.57943182740879	43.557459700867874	0.0	93.0	93	1.3807021695643622	1		29226.137876386678	29439.0	20246.0	38628.0	1.8441693E7	3149.8712281577173	-0.9810502698196792	-960.7200533837056	-0.0048509235050523914	0.0044214435853250295	1.457879463897419	1.3155658372174193	0.5334712996579416	1.1081767423977886	5.988938967289962	9.390953943011592	0.8533758139252265	0.9692307692307692
ID196646	196646	1	0.979100227355957	25.42131881259014	40.04578118499961	0.0	178.0	178	1.0458848770420104	1		29817.415512465377	28936.0	24346.0	39856.0	1.0764087E7	3832.859254624241	-0.9807872178486192	-794.2581134532262	-0.0024719075682152337	1.2010012217718447E-4	1.1546921665357093	0.972889690482953	-1.2736575484601782	1.1868685400114658	3.4365102169449506	7.784290928185543	0.7126714907247714	0.9245524296675202
ID189988	189988	1	1.0	26.52475486479166	43.642569966570704	0.0	117.0	117	1.3685953404764917	1		29381.791599353794	29517.0	20547.0	38718.0	1.8187329E7	3201.4259697313673	-0.9810813410995819	-951.8740234869059	-9.210172115824642E-4	-0.005507848649267914	1.4402995745122487	1.3167140505111263	0.39634017338342503	1.0938590455180064	5.884370191670616	9.607064458626889	0.8011769417811285	0.9479326186830022
ID195108	195108	1	0.9855365753173828	24.682344354857037	41.7181320454566	0.0	165.0	165	1.3981249681591226	1		29379.70479134466	29201.0	23984.0	40139.0	1.9008669E7	3075.543034588947	-0.9809337813931452	-982.9484402874567	0.03652660004392281	0.007252561064841673	1.49911741120406	1.3177609542085968	0.5666099781374325	1.1376247007594633	6.141039004554454	11.309273263887714	0.6033680701588781	0.9163120567375879
ID182821	182821	1	0.9951531887054443	25.204574297361262	39.414914858954894	0.0	54.0	54	1.4056795386104797	1		29367.032061068698	29232.0	23044.0	40604.0	1.9235406E7	3105.3283103196445	-0.9810341645498977	-978.3509793701385	-0.00817368495340945	-0.009381647669540848	1.4286165474987556	1.376709927413182	1.4951847465605217	1.0377033818468246	6.207582770857689	11.555001013124931	0.5842415062601178	0.9197183098591546
ID193576	193576	1	1.0	26.064897137837452	42.405022417240204	0.0	152.0	152	1.444431223632541	1		29485.66279069767	29514.0	20800.0	40578.0	2.0286136E7	3146.876849592756	-0.9810635123003992	-970.8649807116789	0.00500656618341366	0.021150749887275968	1.6650387246821974	1.3136635073879277	-0.9755506701375911	1.2674773374750585	6.554560980867345	12.957969450790761	0.4905458081114486	0.8972023422251144
ID192558	192558	1	1.0	26.539873042801783	43.69284389404129	0.0	142.0	142	1.3741116681181358	1		29426.772800000002	29578.0	20712.0	39177.0	1.8391733E7	3228.226139227198	-0.9810623551225957	-944.4507705340964	-0.01159516089767729	-0.023418627049690728	1.447116194448148	1.3579853533389252	0.3734856294784943	1.0656346115148252	5.9319014533157715	9.150530498952849	0.8902484900816463	0.9689440993788815
ID204846	204846	1	1.0	24.36621034920179	40.14355142921292	0.0	251.0	251	1.3970424089815814	1		29722.249612403073	29658.0	21152.0	39317.0	1.9170851E7	3109.2067478121135	-0.9810468859976954	-989.626371763919	0.0300280856196309	0.0097307039860364	1.5412284028999441	1.2844054688386175	0.017455272580441772	1.1999547185777326	6.131532752225425	10.313246340975303	0.7244161664563906	0.9443631039531479
ID177712	177712	1	1.0	25.9529692637226	38.95186200149696	0.0	12.0	12	1.3647206441740571	1		29578.72771474875	29347.0	22142.0	45058.0	1.8250075E7	3903.7906811500397	-0.9808672414035212	-776.8829686225012	0.005416617948743925	0.013867736568506818	1.4260715977735163	1.3039220980479629	0.9944660058869593	1.093678525663778	5.851098308519001	10.555288921787177	0.6599438837676115	0.9172876304023848
ID188976	188976	1	1.0	26.52259082863506	43.64349459792027	0.0	107.0	107	1.3785088366949125	1		29348.152866242042	29487.0	20485.0	38580.0	1.843064E7	3178.015386176797	-0.9810557088483474	-956.4672019968834	-0.0014614714943723876	0.0043872701862673665	1.4416910233414388	1.3258670197149802	0.22617975170381516	1.0873571797957213	5.969926462631903	9.350734162971092	0.8580002705541968	0.9646697388632876
ID196155	196155	1	0.9865745902061462	24.540876229005942	40.37269096461164	0.0	174.0	174	1.2634002675750344	1		29677.837735849032	29426.0	24523.0	40062.0	1.5729254E7	3157.14413376568	-0.9809699843164972	-969.1353056216996	0.07866067414266216	0.02253657193814101	1.3470377214876452	1.153169674553152	1.354243118203492	1.1681175383055544	5.014548103564215	16.11239042687966	0.24272902529069096	0.7986373959121892
ID186424	186424	1	0.9968393445014954	26.290860250645554	42.02925672836167	0.0	84.0	84	1.383985651417818	1		29335.059936908507	29462.0	22940.0	39588.0	1.8598428E7	3026.766694344694	-0.9810267504057751	-1002.2525247536006	0.01701728596984375	-0.007857509837338485	1.518502220927118	1.29701793286871	2.7768950033566546	1.1707642450004796	6.017457724277056	9.952550455645579	0.7634034809425402	0.9540316503391111
ID194616	194616	1	1.0	24.390855028696382	42.218765375880864	0.0	161.0	161	1.3613906986402509	1		29401.823529411755	29401.0	20649.0	38266.0	1.7993916E7	3113.9663544316286	-0.9811399674056411	-982.3785582823405	0.012654097828881512	-0.008263518521130754	1.3774872350147827	1.3723964645488274	0.5046150965053185	1.003709402200791	5.822579551531913	9.611086008109773	0.7921006459522355	0.9466769706336942
ID179769	179769	1	0.9968612194061279	25.53844439352002	39.57888662552251	0.0	29.0	29	1.417469661168783	1		29267.480421686734	29236.0	22654.0	39358.0	1.9433607E7	2980.6021620613665	-0.9810298967701355	-1015.6027507393496	-0.003346615321625757	0.013816431481320798	1.5146925189919973	1.3508021437959743	1.1388838955410572	1.1213281870692509	6.312151546477038	9.515921167463242	0.8759626929538168	0.9700511322132941
ID182332	182332	1	0.9936789274215698	25.26327087084766	39.10382286888724	0.0	50.0	50	1.4142639209296402	1		29365.070889894425	29231.0	23171.0	40013.0	1.9469042E7	3013.398087331209	-0.9810606117821387	-1009.5653454388271	0.01486207789922653	0.01827083960225593	1.434212883650106	1.4034334999011129	0.34588698664759465	1.0219314871357723	6.2836327894899435	10.250700352809037	0.7514733514906651	0.9389204545454547
ID199234	199234	1	0.9824115037918091	23.466755871252403	41.221079535882694	0.0	201.0	201	1.329340254631171	1		29648.02210884352	29406.0	24392.0	42097.0	1.7433037E7	3130.119595581765	-0.9809075473233	-973.2650842563822	0.049032577524071405	-0.026275449298863263	1.3137209509615506	1.2151870807862253	1.1983065759220788	1.081085350340932	5.551651360154502	18.433303877904564	0.20531736582299254	0.8122392211404729
ID202821	202821	1	0.9888976812362671	24.420296173304614	39.67423213282092	0.0	233.0	233	1.290063468705574	1		29842.286751361138	29586.0	23520.0	42939.0	1.64431E7	3709.480446515213	-0.9809316930120767	-827.7051166223587	0.011964853659159239	-0.01939921735161195	1.3392340205675428	1.2282920921105718	-1.2053471474056243	1.0903221059303083	5.228438780967422	12.218736748146258	0.44007761186191036	0.8757961783439483
ID197194	197194	1	0.9796537160873413	25.274893412379615	39.98544857410614	0.0	183.0	183	1.3834389456285943	1		29384.55961844197	29460.0	24170.0	37785.0	1.8482888E7	2671.7088751802753	-0.9811732594136992	-1146.38531446316	-0.031862129209375166	-0.013100466553646568	1.4900856072134634	1.219104523736981	1.0071369544314248	1.2222787941478805	6.0127045981125375	13.58706050253277	0.40928771860125884	0.8946251768033948
ID198218	198218	1	0.9738401770591736	25.736746472382134	41.73740362259649	0.0	192.0	192	1.2133082617934483	1		29832.691206543986	29329.0	24219.0	42692.0	1.4588186E7	3720.6809255757216	-0.9807622661278085	-817.5415546050377	-0.024597734991093106	-0.0073371590792560915	1.4548319481494492	1.0286394602018458	2.700540345296214	1.4143264034066643	4.624791758073909	13.778468389672975	0.3061259585430035	0.7910569105691057
ID184393	184393	1	1.0	25.52847072318231	39.52693550823308	0.0	67.0	67	1.445478292435237	1		29477.970972423802	29439.0	22418.0	39472.0	2.0310322E7	3043.200908501609	-0.9810290556778805	-1001.8204174026232	-0.005042322974046046	0.003045848793379339	1.5246152047200414	1.3888937651089286	1.1063255585899878	1.097719093440144	6.5640672331963765	9.950896241240713	0.8330258704296453	0.9596942321056288
ID211021	211021	1	0.9832068681716919	19.23244188983483	38.740790805552706	0.0	299.0	299	1.311580548072093	1		29492.163444639707	29036.0	24481.0	44874.0	1.6781041E7	3780.3685172755095	-0.980859262164378	-799.5589933767636	0.006930745047343441	-0.008253015324278289	1.3668952308399174	1.2832674770027173	0.9443820485270901	1.0651678277022392	5.404304449054501	10.310556500472025	0.6388302281979922	0.8820791311093874
ID187990	187990	1	1.0	26.536978350381467	43.62863980665983	0.0	98.0	98	1.3779599579804618	1		29182.09047619044	29308.0	20532.0	38502.0	1.8384717E7	3171.027528984145	-0.9810358085952606	-952.1314545740207	0.010747786667591309	0.0032194765673389867	1.4456875199609742	1.325848495485799	0.3086639180774499	1.090386665507559	5.965173336467384	9.181725910391137	0.8891689395883556	0.9804687500000003
ID179287	179287	1	1.0	26.13474877672851	38.887666670417495	0.0	25.0	25	1.37135627800225	1		29487.822866344603	29236.0	22334.0	43849.0	1.8311938E7	3738.721284445607	-0.9807713754533066	-804.5798963703278	0.03235691879952073	-0.02806660135281781	1.4782487854083646	1.285802392714483	0.06382975550981462	1.1496702710963262	5.908135822493191	11.664792336754784	0.5456401397878451	0.8853276353276356
ID177243	177243	1	1.0	26.171302507545278	38.80953125375598	0.0	8.0	8	1.3569380597347216	1		29626.109836065563	29443.0	22802.0	43052.0	1.8071927E7	3600.784371684106	-0.9808329249695288	-842.0671053720555	0.0019824879865709415	-0.030853399612115372	1.417358201791924	1.3276900754726821	1.4158684956179384	1.0675369410194004	5.78455454221577	11.25204272328073	0.5741389879427499	0.8994826311899479
ID181848	181848	1	1.0	25.414340103248723	39.171849486772906	0.0	46.0	46	1.4019073421339447	1		29320.6076923077	29138.0	22224.0	40962.0	1.9058395E7	3215.482225086665	-0.9811134147893065	-947.3765292437773	0.0034445794504824236	-0.002607011605941821	1.4258071369717524	1.3881983839109484	1.1508777651438946	1.0270917712458716	6.174310887706077	9.907642377185292	0.7904196222550166	0.9399421128798843
ID185945	185945	1	0.9933565258979797	26.38224669838889	40.214133481188306	0.0	80.0	80	1.4029861474818444	1		29456.761102603377	29320.0	23408.0	40784.0	1.9235265E7	3277.9640145793696	-0.9810555647560029	-930.7279352974729	0.007335766819571944	-0.004417892101650156	1.5343864320329035	1.2792815308396392	0.6502793782257306	1.1994126351732988	6.183817140035103	11.129614667086932	0.6273447184742221	0.914908579465541
ID194150	194150	1	1.0	24.864261811116155	42.48904865003071	0.0	157.0	157	1.4089048113903353	1		29374.808510638304	29346.0	20894.0	38804.0	1.9328624E7	3188.0173795936357	-0.9810158485148853	-952.289931117093	-0.006534762859727231	0.011186361988561735	1.4783845394193824	1.3545825355545786	-1.5289389926503356	1.0913949505587845	6.2361015278447836	9.612341330702401	0.8481343897087406	0.9696969696969694
ID195687	195687	1	0.9659779667854309	24.289196900660084	40.500320381849555	0.0	170.0	170	1.3344520283692722	1		29410.81911262796	29476.0	22733.0	37859.0	1.723474E7	2586.966515407421	-0.9811724735941852	-1184.9455619041257	0.005000217225808328	-0.005640490411921814	1.44898082980193	1.2679893151716186	-1.1887304264430827	1.1427389903564091	5.594429495635146	8.969883218602636	0.8737598632871856	0.9735318444995863
ID191083	191083	1	1.0	26.551899456162474	43.66735187590758	0.0	128.0	128	1.3685953404764917	1		29343.847896440133	29514.0	20453.0	38359.0	1.8134498E7	3212.042928706674	-0.9811737595715597	-952.2435546216598	0.018858177666477308	0.015659847013453944	1.4661118156363235	1.3250437232135495	0.35192456504214165	1.1064629717128505	5.884370191670615	8.997105726989982	0.9134908526299952	0.9802058590657166
ID206441	206441	1	1.0	21.013252184715537	41.371112934005374	0.0	264.0	264	1.3937896865030954	1		29258.637071651086	29270.0	21646.0	37698.0	1.8784045E7	2893.7239270617088	-0.9811084695096184	-1050.2117513775788	0.0022323218132224514	0.01233028600472804	1.4895753602761272	1.3322197229052042	1.4643981433656375	1.118115378916455	6.103013995238339	9.425777472132985	0.8632167618260707	0.9646882043576265
ID178793	178793	1	1.0	26.000846345481413	38.68701338695856	0.0	21.0	21	1.3872613616838985	1		29517.14308176103	29423.0	22619.0	42241.0	1.8772903E7	3481.118082668215	-0.9809735650028903	-874.3502600841213	0.01642498910007566	-0.004934241856188127	1.4730033756862315	1.3175940705763567	0.48648480688450246	1.1179493051618652	6.045976481264141	11.852162178802896	0.5408553705007444	0.9021276595744686
ID200296	200296	1	0.9739229679107666	23.24759825845812	42.579982269186615	0.0	210.0	210	1.2513676099131643	1		29599.39575289576	29264.0	24329.0	40216.0	1.5332487E7	3360.3319433615093	-0.9809159815522105	-905.5087333244725	0.04519362396448979	-0.01931477185055838	1.3050425044878877	1.162295655396394	0.641554283750971	1.122814576849477	4.919485580273902	13.95925017867795	0.3172527347114239	0.8682885906040274
ID181359	181359	1	1.0	25.453630569049746	39.37154894066119	0.0	42.0	42	1.4164018872611883	1		29352.703759398442	29238.0	22614.0	39404.0	1.9519548E7	3003.7910170077294	-0.9809298451678948	-1005.291758488662	0.006427017867056035	0.006429676921322016	1.4702601029110196	1.397989444645029	1.042282619984602	1.0516961401552938	6.302645294148007	9.970289087352711	0.7967411141609663	0.9471428571428575
ID205932	205932	1	0.996874213218689	22.34139766435751	41.48273486805757	0.0	260.0	260	1.4083677788526647	1		29456.50076569679	29432.0	22036.0	39722.0	1.9235095E7	2893.2135579836895	-0.9810450929734836	-1053.8965180666278	-0.006755661116718882	-0.011173706727320471	1.5393979962585582	1.3027148677168132	-1.4050646721369462	1.1816845223825263	6.231348401680256	10.210379715750966	0.7511178984683761	0.9493120926864582
ID206963	206963	1	0.9828330874443054	23.29786901560507	40.86186106618407	0.0	268.0	268	1.395416995506265	1		29428.253105590084	29247.0	24518.0	40256.0	1.8951795E7	2692.737787020525	-0.9809788120756968	-1127.255607728192	0.05259755817638942	0.014067105187800811	1.4443193570374546	1.2919995414100933	-1.222410901445923	1.1178946359850244	6.117273373731891	13.474291253287175	0.42340491181734163	0.9272334293948128
ID198770	198770	1	0.9882116913795471	24.118104317704358	40.52860544848335	0.0	197.0	197	1.3115805480720946	1		29204.21478873241	29401.0	22954.0	37004.0	1.6587994E7	2532.548908698202	-0.9813713175036943	-1214.979382637609	0.0016188071945057944	0.017939462885416927	1.3836796022274784	1.2126833851306356	1.034276351155686	1.1410064813235834	5.404304449054514	11.265225415686896	0.5351430606734894	0.9066985645933018
ID183920	183920	1	0.99399733543396	25.20638959324363	39.272629615890516	0.0	63.0	63	1.3927037574823689	1		29480.158878504677	29345.0	23139.0	40113.0	1.8926262E7	3023.8982732939194	-0.9811173436089556	-1013.0957677203311	0.004385901702505391	-0.004935606929713611	1.448144483747477	1.3431709636082603	-1.3243241676913171	1.0781535061309087	6.093507742909307	10.136637990182995	0.7452283323903939	0.9426470588235294
ID190576	190576	1	1.0	26.562237740747733	43.60951110986619	0.0	123.0	123	1.379057496950147	1		29317.809220985677	29455.0	20485.0	38649.0	1.8440902E7	3170.901639718323	-0.9811495918666862	-962.4833146675986	-0.0032192735449937575	0.012858257600178445	1.4406216383819637	1.3383987466268032	0.5660710689115868	1.076377007982707	5.974679588796417	9.207938289368002	0.8855226697165199	0.9691595990747881
ID191611	191611	1	1.0	26.529233866919103	43.67789696446541	0.0	133.0	133	1.3828920237073876	1		29318.83886255927	29429.0	20721.0	38949.0	1.8558825E7	3196.939526784593	-0.981113839276304	-952.8357899125418	0.009050003475316459	0.004079279051345713	1.4585334735015263	1.351348922036394	0.1734430575887737	1.0793167106712989	6.007951471948026	9.596823608115061	0.8197496788880149	0.955404383975813
ID178296	178296	1	1.0	25.85196079054752	38.81564039968522	0.0	17.0	17	1.365828821899633	1		29629.093851132708	29422.0	21718.0	44639.0	1.831078E7	3894.558687298396	-0.9809046853854153	-781.6099933053499	0.014526814042441471	-0.010371800766578152	1.440689356083739	1.2906529496788768	0.8437452350452628	1.1162484511751918	5.860604560848025	12.687017083647866	0.4575443885623811	0.8750887154009935
ID185464	185464	1	1.0	26.37039031496535	39.38548820840878	0.0	76.0	76	1.4153333077901362	1		29571.634992458523	29484.0	22778.0	38879.0	1.9605994E7	2948.7632738862244	-0.981007608880212	-1035.9961805794753	0.013714579803569464	-0.01403750729240719	1.4952453432626915	1.353027137916538	0.6345189154479532	1.1051111255352561	6.293139041818978	11.68056182628241	0.5796284931803656	0.9143646408839777
ID180862	180862	1	0.9937329888343811	25.284542467435248	39.113422114228975	0.0	38.0	38	1.3861703183679046	1		29355.630914826535	29215.0	22795.0	39613.0	1.861147E7	3022.9241431781365	-0.9810474228525309	-1005.346784721926	-0.0017495029530919274	-5.084088698173483E-4	1.4330743140327895	1.3556816417343065	1.7063297843888832	1.057087645001577	6.036470228935117	9.743150801933655	0.7990870234448968	0.9577677224736045
ID205438	205438	1	0.9948375821113586	23.584870167139073	40.53967678078249	0.0	256.0	256	1.251971989378447	1		29783.19498069499	29391.0	23925.0	41419.0	1.5427695E7	3619.3574708172773	-0.9809238354354597	-846.2799051166226	0.016202872728947337	-0.02346899372050315	1.349951529325546	1.1846088171085185	-1.4007726576320008	1.1395757906146675	4.924238706438406	11.713189877799639	0.45102290151333496	0.8633333333333321
ID209022	209022	1	0.9968545436859131	19.34748921217279	40.92962343493174	0.0	284.0	284	1.366936101223693	1		29180.95652173915	29289.0	21299.0	38557.0	1.8121374E7	2856.7029641749505	-0.9811186811166936	-1061.5822582998806	0.009737780033394849	0.0016269603180025314	1.5255858458519764	1.2425442587669904	-1.5409752619728732	1.2277919559709332	5.870110813177064	9.880276422643487	0.7556452792751978	0.9420289855072466
ID187004	187004	1	1.0	26.52589949448235	43.59721383868311	0.0	89.0	89	1.3834389456285947	1		29251.670886075946	29348.0	20551.0	38934.0	1.8487056E7	3126.532595225646	-0.9811281055325975	-972.8097863345782	-0.005205795890959733	-0.004855727765915918	1.4433045782357448	1.338713660964331	0.04878836857252568	1.0781279225880704	6.012704598112541	9.34234932012628	0.8657002196656595	0.9583333333333334
ID202364	202364	1	0.9612988829612732	23.510205582703176	40.69527525544194	0.0	229.0	229	1.2064303960872973	1		29850.160751565767	29393.0	24379.0	39508.0	1.4298227E7	3432.831396790566	-0.9808755587090051	-891.968162102457	0.03461951911122904	-0.03492968183184201	1.2863414685325463	1.1280512229726816	1.531600650204809	1.14032185980237	4.572507370264237	14.631387430979174	0.26840664127116587	0.8201193520886613
ID183426	183426	1	0.9919883608818054	25.288436915586846	39.28684986369952	0.0	59.0	59	1.3878065616898887	1		29402.034591194984	29279.0	22674.0	39490.0	1.8699694E7	3047.1853834327653	-0.9810883366322382	-1001.121728436758	9.267228696665265E-4	-0.0070268302044081505	1.4468654658194657	1.323532583707459	1.3090365664375236	1.0931846209381024	6.050729607428664	10.844096855876984	0.6465927548950458	0.9298758217677133
ID201859	201859	1	0.9791908860206604	23.095386829185156	42.16272316493416	0.0	224.0	224	1.3752122783611607	1		29528.043130990405	29357.0	23684.0	39665.0	1.8484555E7	2978.3155577166	-0.9811629302664764	-1032.813100898559	-0.00214047202295408	-0.002764785299220794	1.4822462503493203	1.2774966454339056	0.9329321734715518	1.16027408419994	5.941407705644805	10.703582624574137	0.6516897456376055	0.9170946441672789
ID189571	189571	1	1.0	26.549195263631155	43.656322257875686	0.0	113.0	113	1.365828821899634	1		29346.393841166937	29492.0	20581.0	38820.0	1.8106725E7	3191.8596234798547	-0.9810464954183797	-951.7897432417432	-5.348883195873627E-4	0.012784942158173718	1.4416071602236729	1.323340169734849	0.3084313177344091	1.0893700600900829	5.860604560848032	9.58369291755222	0.8018377592426815	0.9528593508500764
ID192131	192131	1	1.0	26.53833263483224	43.71971902075277	0.0	138.0	138	1.3839856514178182	1		29350.635646687722	29433.0	20556.0	39074.0	1.8608303E7	3191.4282774292974	-0.9810261520680159	-951.0154828411876	0.009515074365642168	-0.0023449696141091022	1.453775365941329	1.3413632466505894	0.3230458673395299	1.0838043830196145	6.017457724277058	9.587278395744242	0.8226824535240643	0.9656750572082377
ID197762	197762	1	0.9777231216430664	25.39435626751568	41.21907353862477	0.0	188.0	188	1.15844800140966	1		30109.756207674956	29351.0	24333.0	42226.0	1.3338622E7	3760.2446409024183	-0.9804095658143046	-801.4650939940151	0.08013683228568191	-0.01460230785315626	1.4698825669313969	0.9497550306541421	2.808433496677744	1.5476438865704325	4.216022907925549	15.524191964931711	0.21983397723047757	0.751694915254237
ID201345	201345	1	0.9923775792121887	23.29250285333134	41.873568959298865	0.0	219.0	219	1.3597226677520873	1		29513.150572831404	29705.0	21764.0	37455.0	1.8032535E7	2711.0645946393547	-0.981115830121807	-1131.1705462564303	-0.006516724287710295	0.008290542936601331	1.4568382608604764	1.2937130591791373	-1.3773315178620917	1.126090712715571	5.808320173038352	9.536157847893604	0.8026266020393141	0.9554339327599686
ID193158	193158	1	1.0	26.028055008056842	42.761031741390816	0.0	148.0	148	1.382892023707387	1		29528.642519685058	29413.0	23428.0	41030.0	1.8750688E7	3216.1961739638186	-0.9809812970358112	-947.1325858387697	-0.006431405306006497	-0.0078788434978616	1.4136490460614386	1.3560799377057364	1.640902917965874	1.0424525920301568	6.00795147194802	10.803444758604865	0.6468621932183443	0.9206117989803351
ID203399	203399	1	0.9951435923576355	24.401880951315515	41.1546318186933	0.0	238.0	238	1.383985651417818	1		29587.187004754367	29503.0	23393.0	39021.0	1.8669515E7	2848.378522847369	-0.981071309531408	-1076.7527156497363	-0.012665892781551598	-0.00965477695887189	1.478054958381777	1.2902558204966885	1.4208500675674383	1.1455518625855101	6.017457724277056	11.10025112973396	0.6137016674364929	0.9350073855243723
ID208006	208006	1	0.9712974429130554	22.005442202322566	41.574389392000676	0.0	276.0	276	1.3899852232535728	1		29366.766355140182	29323.0	23972.0	38447.0	1.8853464E7	2578.8061880686823	-0.9809907432359508	-1175.3499479015761	-0.009756618098998207	-0.01039898469143906	1.4853612649709196	1.2917587047460974	-1.4713285370722982	1.1498751736787218	6.069742112086719	11.031620247416226	0.6267603247120257	0.9480326651818853
ID176260	176260	1	1.0	25.22448334335229	38.808492086379815	0.0	0.0	0	1.4249216746937927	1		29450.443452380976	29355.0	19903.0	42515.0	1.9790698E7	3463.6655716204173	-0.9810205528223557	-878.982905959047	0.0016242623673301017	-0.017919771199728318	1.451850408130211	1.4194738885641691	1.0280023933760574	1.0228088165811853	6.378695312780256	10.491260579166298	0.7282598609637038	0.9378057302585605
ID190090	190090	1	1.0	26.505424528560358	43.61665091266067	0.0	118.0	118	1.3828920237073874	1		29395.303030303025	29566.0	20526.0	38692.0	1.8430855E7	3199.643313893122	-0.9810793000046067	-952.7375513849095	0.0019797860125773774	0.009645724930010367	1.4532101489469478	1.3334658191418938	0.3723378024268478	1.0897993245017044	6.007951471948024	9.44610013062607	0.8461184991083961	0.9604863221884499
ID188552	188552	1	1.0	26.576503653078174	43.60480065160435	0.0	103.0	103	1.3796059390068052	1		29233.025477707026	29397.0	20402.0	38477.0	1.835834E7	3185.743638782823	-0.9811526210109978	-955.3852695953011	0.010190840541008099	0.0014112079119472142	1.4724159803111565	1.3302205897242916	0.3989329516994778	1.1068960980496754	5.979432714960932	9.126409773849595	0.9021316466139783	0.970679012345679
ID208520	208520	1	1.0	21.283796466914158	41.46067493539185	0.0	280.0	280	1.3774108605456357	1		29323.430622009542	29434.0	21355.0	38670.0	1.8385791E7	2844.937088568152	-0.9810539063167533	-1067.4444847437617	-0.010201865272722538	9.146763882483686E-4	1.4966082417197955	1.2807787987267119	-1.4645165114125658	1.1685142221339475	5.960420210302858	9.312325660516064	0.8637149406859581	0.9705882352941172
ID209544	209544	1	1.0	19.568686706473564	40.62832329528817	0.0	288.0	288	1.4196027995632166	1		29284.4917787743	29162.0	21807.0	43057.0	1.9591325E7	3340.5210234917545	-0.981062733849205	-908.3076542056988	-0.027550753481638615	-0.008509142246057822	1.48702710069527	1.3370028686049114	2.0600013591276154	1.1122093569229965	6.3311640511351035	10.18878240598417	0.7663882825272212	0.9555236728837879
ID199820	199820	1	0.972172200679779	23.459096212555146	41.911695101288	0.0	206.0	206	1.3563804521255052	1		29678.658496732034	29536.0	23950.0	41225.0	1.8163339E7	3098.989927209459	-0.9806782949249396	-972.1543237123361	0.061291007782347084	-0.024337343113373287	1.353560532670075	1.2744253646437105	1.3634959435548553	1.0620947842233885	5.779801416051264	16.728286963666836	0.25954928762650425	0.8334475668265938
ID189072	189072	1	1.0	26.5279357141268	43.644861191676654	0.0	108.0	108	1.3839856514178184	1		29369.53955696199	29491.0	20820.0	39002.0	1.8561549E7	3169.080150956604	-0.9810858654386445	-961.4228830823246	-0.0024141411241822377	0.00495514584485669	1.446899511015892	1.3279604973993082	0.3455137047836194	1.0895651744532426	6.01745772427706	9.226769639263424	0.888226152184481	0.9791183294663576
ID187542	187542	1	1.0	26.5596522193491	43.56142041185097	0.0	94.0	94	1.3790574969501466	1		29161.15127388535	29329.0	20258.0	38807.0	1.8313203E7	3146.329348783929	-0.9811193550730889	-963.2421947499713	6.318303960174131E-4	0.011543131839548457	1.4370957414052181	1.3306729779150073	0.5274569878941195	1.079976647347992	5.974679588796413	9.492678834222854	0.833195486308569	0.9721577726218097
ID196759	196759	1	0.9871987104415894	25.329386759359487	40.62117879880891	0.0	179.0	179	1.045161331554482	1		30466.590027700822	29493.0	24734.0	41577.0	1.0998439E7	3879.3066338243507	-0.9801230454722882	-774.5161745260382	-0.027718012788126235	0.006462573577106316	1.1452666434804397	0.9740562552649359	2.918100548785384	1.1757705340837177	3.4317570907804393	11.637992992564746	0.31839791930177735	0.793406593406593
ID210071	210071	1	1.0	19.065429527194222	39.427865156808025	0.0	292.0	292	1.427043673895771	1		29306.878518518486	29190.0	22461.0	42670.0	1.9782143E7	3126.1129403436717	-0.9810204370208853	-969.1404985004143	-0.0028761867787009234	0.00761905514215324	1.5070129668792172	1.3574715258388148	-1.0034370523010336	1.1101617516050637	6.397707817438321	10.219487333701256	0.7697967028312724	0.964183381088825
ID180378	180378	1	0.994687020778656	25.320361659588592	39.205486181435354	0.0	34.0	34	1.3817975304423669	1		29380.37717908079	29209.0	22928.0	39708.0	1.8539018E7	3002.08442512954	-0.9810314260993657	-1012.3080721604541	-0.003801462474966711	-0.009668696713699396	1.3891112566633153	1.3629631064215801	-1.096934301282215	1.0191847821254578	5.99844521961899	10.282838614340596	0.7128899980779306	0.9410887397464572
ID184987	184987	1	1.0	25.290056230022643	39.16450423836722	0.0	72.0	72	1.424390680945266	1		29460.348281016468	29290.0	22796.0	41345.0	1.9708973E7	3142.07720917214	-0.9811302336789092	-975.0146846039462	0.005349640075949936	0.0031256572958297687	1.4509809687722768	1.4171491006423864	-0.5240222387505417	1.023873188865275	6.373942186615741	9.835457079928846	0.8279972395800846	0.953769559032717
ID182936	182936	1	0.9951728582382202	25.42617040793922	39.367010461556944	0.0	55.0	55	1.4185366313320331	1		29372.332330827034	29203.0	22779.0	41032.0	1.9532601E7	3177.454427349646	-0.9811038908707852	-959.9126351252492	0.010226274808647157	-0.004139292444301297	1.4767661921702653	1.3963072784063368	0.7440564332816494	1.0576226415261256	6.321657798806069	10.381936074252703	0.737028269957785	0.935960591133005
ID192668	192668	1	1.0	26.528515154505552	43.707418507945846	0.0	143.0	143	1.3921604753249768	1		29429.327613104535	29513.0	20758.0	39175.0	1.8864199E7	3172.0476414103478	-0.9810284903077106	-959.5118925118782	0.01856803497971094	-0.009810943259803185	1.4787789556569348	1.3612393079794327	0.020408831694804487	1.0863475268371239	6.088754616744794	9.62756052664923	0.8254786032321719	0.9667924528301884
ID195235	195235	1	0.9891963601112366	24.22193639216753	41.10148873485372	0.0	166.0	166	1.387806561689889	1		29446.68710691821	29231.0	23708.0	42764.0	1.8728093E7	3456.617247375985	-0.9809992224850128	-879.6551206990976	-0.0032444006817018154	-0.03557301626661062	1.4642482336212645	1.324295784392752	0.8859551502720859	1.1056806575071043	6.050729607428668	11.048745356451596	0.6228617778502066	0.9138549892318736
ID193697	193697	1	1.0	25.479851723766053	42.318007901346895	0.0	153.0	153	1.3959590102851067	1		29386.30793157078	29425.0	20814.0	38732.0	1.8895396E7	3160.731121065536	-0.981042071211607	-962.2417865920534	0.006636683393003946	-0.005280191319449288	1.46776706242614	1.3558418232895149	0.8962052286954296	1.0825503662846707	6.122026499896404	9.399697887389705	0.8707175108450288	0.9640718562874252
ID204966	204966	1	0.9924267530441284	24.647655691092726	40.076970558282696	0.0	252.0	252	1.2592019166001753	1		29496.120229007614	29714.0	22227.0	38207.0	1.5455967E7	2576.582994247211	-0.9811150286210963	-1189.4723517536368	0.02215452164796246	0.007408725779123592	1.335316152420332	1.194473889555526	-0.4090948731171243	1.1179115459084792	4.9812762204125915	11.048804151045957	0.5127668468821628	0.9168853893263342
ID186540	186540	1	0.9952003955841064	26.43723432164707	42.56950818212338	0.0	85.0	85	1.428103491103789	1		29308.135618479882	29382.0	22849.0	38883.0	1.9665759E7	2895.3323456950393	-0.9811344935134139	-1052.882339384508	0.022199140810941438	-0.04335428213911473	1.601544118683292	1.317327193739657	2.2151923226354873	1.2157527198211053	6.407214069767357	11.734812738942823	0.584691487612955	0.8933068257123931
ID177842	177842	1	0.992021918296814	26.094703158979403	38.90503580424245	0.0	13.0	13	1.4180032466050239	1		29563.1193353474	29323.0	22558.0	42315.0	1.9570785E7	3236.3031466229972	-0.980976247418729	-942.0920946211992	0.005710068741959915	0.01089177866344768	1.4717808055702504	1.364955296692697	-0.40478642188964165	1.078263009152309	6.316904672641551	11.304484832561764	0.6211730940753577	0.914030261348006
ID194738	194738	1	1.0	24.553470845211486	42.36203656267237	0.0	162.0	162	1.3845321413310876	1		29399.58767772512	29427.0	21262.0	38545.0	1.8609939E7	3057.887321737487	-0.9809861328392053	-992.0696640322611	8.300153013420405E-4	0.006430050849260671	1.4323170679483264	1.393263677088744	-1.4811994886616255	1.0280301507186242	6.022210850441574	9.604370089542956	0.8204045265276168	0.9476439790575918
ID203955	203955	1	0.9859882593154907	24.716485539692712	40.18485985110249	0.0	243.0	243	1.3796059390068034	1		29637.342356687917	29540.0	23890.0	39798.0	1.8612251E7	2863.2778172370063	-0.9810091934875078	-1069.3883100525086	0.012871514135536418	-0.032030881686736595	1.443185072152205	1.3577259319008297	2.6685038690569085	1.0629428504261766	5.979432714960916	11.395065556057782	0.5786769598907984	0.8865398167723746
ID199346	199346	1	0.9856984615325928	23.29426269606646	41.59304446522586	0.0	202.0	202	1.3861703183679042	1		29527.015772870673	29373.0	23976.0	39568.0	1.8720128E7	3014.700640063272	-0.9808323406979533	-1002.3769110524178	0.014711721341112783	-0.06849864382581683	1.421153165738644	1.2973537356501776	0.8140799281174208	1.0954245759553183	6.036470228935114	15.87091380188885	0.30115429494697515	0.863358259687287
ID184502	184502	1	0.9873964190483093	25.446703533571903	39.401039080979245	0.0	68.0	68	1.413728924155842	1		29483.373676248164	29399.0	23433.0	39284.0	1.948851E7	2828.691894568392	-0.9810142463039923	-1077.1321734360977	-0.004038246206323332	-0.0026684961462462545	1.48002811867941	1.3737105160236656	1.0832938090072706	1.0773944738833992	6.2788796633254265	9.612722241277842	0.8538847092273171	0.9593318809005087
ID197307	197307	1	0.9719840884208679	25.016395582323092	40.480414697567845	0.0	184.0	184	1.128679872590118	1		30059.197619047653	29459.0	24599.0	40158.0	1.2624863E7	3499.100859821271	-0.9806259108458227	-869.6269470338693	0.039746938073548885	0.0018286384153119932	1.1751235270857023	1.0346438283045214	-0.0043801336929712	1.1357759017529598	4.002132230522335	10.962575084626895	0.41848137672425556	0.8591836734693877
ID198331	198331	1	0.9941388368606567	25.600489830738223	41.616710280120344	0.0	193.0	193	1.2729445034579374	1		29688.522471910128	29326.0	24154.0	40500.0	1.5853671E7	3349.325927879199	-0.9808247541562813	-906.8002807756654	0.06288045305677581	-0.014679925942930735	1.4839754591339245	1.0632003012225428	2.796365938830477	1.3957628279709333	5.090598122196464	14.14955346182499	0.3195164395985298	0.8419811320754723
ID179899	179899	1	1.0	25.497176564603862	40.13007890962064	0.0	30.0	30	1.3845321413310856	1		29257.388976377966	29387.0	19987.0	39468.0	1.8578442E7	3086.9061617253356	-0.9811145057525189	-984.7669741734417	0.0045847621431393095	-0.0067938328803978125	1.4554119119892712	1.3368091399264284	1.433799707097966	1.0887207967992873	6.022210850441557	9.392697392770767	0.8577982571107278	0.9738662567255957
ID196283	196283	1	0.9747244119644165	24.87099144332053	40.2697675912738	0.0	175.0	175	1.3389794443554452	1		29592.3400673401	29443.0	24500.0	40160.0	1.757785E7	3054.180270045174	-0.9810077721258254	-1000.9472096205524	0.0397556777766865	-0.03579012872805181	1.3839334290102705	1.1982141961701673	1.00455594686289	1.1549966887670957	5.6324545049512675	15.582713262011007	0.2914884816079498	0.8599419448476054
ID182457	182457	1	1.0	25.32749285671669	39.03924453640652	0.0	51.0	51	1.3586095094257093	1		29382.796721311464	29225.0	22668.0	40106.0	1.7923506E7	3138.4306048407993	-0.9810719113091417	-970.5204155968293	-0.013152962001623329	-0.011698577254551803	1.418196430635602	1.2868538405300007	-1.3615705228433936	1.102064885668373	5.798813920709326	10.244135525428277	0.6943819228103733	0.939907550077042
ID210630	210630	1	0.9734489917755127	18.79847380540381	38.01675336171577	0.0	296.0	296	1.3236373529401566	1		29366.062283736996	29349.0	22402.0	38434.0	1.6973584E7	2598.166645898125	-0.9811907357797426	-1179.2077909796526	0.021845252441424313	0.002124167488333681	1.4279951606839656	1.2335304950206947	2.5454528066697595	1.1576488513646421	5.504120098509347	10.51691490519323	0.6253469638688277	0.9308681672025724
ID188107	188107	1	1.0	26.55628714469196	43.57397862329843	0.0	99.0	99	1.3774108605456368	1		29123.2958199357	29270.0	20273.0	38765.0	1.811469E7	3196.319613015776	-0.981097942442804	-945.8529031947417	-0.013357386306821371	0.012748181085602328	1.4512568919156856	1.343787876744886	0.15436702725311713	1.0799746872483522	5.960420210302867	9.110302971463387	0.9024457468870343	0.9773967264224478
ID186062	186062	1	1.0	26.734057100878942	40.61143689538182	0.0	81.0	81	1.4201355835187586	1		29383.600299401205	29349.0	21269.0	39316.0	1.9628245E7	3189.451537939318	-0.9810846508498932	-955.6769575013046	-0.00219116251215533	-0.005081933229561296	1.4611798050470433	1.4034905927185715	1.4069591891884423	1.0411040961925704	6.335917177299615	10.324102404677275	0.7469899317687116	0.9447200566973776
ID191182	191182	1	1.0	26.55734064353826	43.66826851775992	0.0	129.0	129	1.3768615441287573	1		29323.244799999997	29464.0	20690.0	38616.0	1.8327028E7	3198.8331119515988	-0.9810503046859059	-949.1601238450622	-0.003229593109801538	0.013252547477722938	1.4438869383176527	1.3375580375327198	0.44673934965846995	1.079494794095865	5.955667084138348	9.128455620011849	0.898143353164929	0.9804381846635366
ID190672	190672	1	1.0	26.548099285135315	43.620813473950676	0.0	124.0	124	1.387806561689889	1		29351.93553459119	29447.0	20503.0	39042.0	1.8667831E7	3172.303227048386	-0.9811694302012718	-964.21213863143	0.022473537341988994	-1.0793464498277642E-4	1.4780950119942982	1.3381179651093678	0.25135695910542855	1.1046074042309788	6.050729607428668	9.858484708995704	0.7823431340433747	0.9528443113772453
ID200411	200411	1	0.9796522855758667	23.160911353232343	42.70108659681991	0.0	211.0	211	1.3395442954433656	1		29486.413735343358	29370.0	24073.0	39083.0	1.7603389E7	2999.639800749509	-0.9809343874172162	-1011.5143277123907	0.09660177076971271	-0.016626247851830634	1.464000703911771	1.1955082857500876	0.8960781626935774	1.224584322302062	5.637207631115787	16.325549274493373	0.26578978818310883	0.8346235045742435
ID195803	195803	1	1.0	24.120387782080364	41.5879340070863	0.0	171.0	171	1.4349732237685138	1		29431.969072164986	29341.0	22740.0	40977.0	1.9984307E7	3085.0202985401734	-0.9810182156589496	-986.1235370619495	-0.0012754867054846617	0.006775930286983369	1.4430693324192951	1.4015382093092144	-0.5816685634271508	1.0296325300546394	6.46900470990605	11.066541399120405	0.6637789951334643	0.9302802460697197
ID194268	194268	1	1.0	25.000267227922624	42.27608481128497	0.0	158.0	158	1.40567953861048	1		29376.883256528417	29353.0	21848.0	38807.0	1.9124351E7	3103.0366990386638	-0.9810537579393634	-980.4343648919822	0.003982163117552806	-0.0023223278442703684	1.4981363785403041	1.3417145719513421	1.2499635199987715	1.116583519221579	6.207582770857691	9.282212854440518	0.9053767480329582	0.9782771535580524
ID181981	181981	1	0.9939896464347839	25.479791435451368	39.113854408306416	0.0	47.0	47	1.4051412734026876	1		29338.517611026036	29192.0	22912.0	39746.0	1.9158052E7	3056.4092682596483	-0.981155051621714	-999.53808433001	-0.0010522720600292799	0.006723733108585714	1.4130783748327775	1.405876631004853	2.1625092719274646	1.005122600140794	6.202829644693171	10.64592417925978	0.6877537708906609	0.9415584415584417
ID198883	198883	1	0.9892821311950684	23.520283981713614	40.93007479064936	0.0	198.0	198	1.3774108605456368	1		29481.100318471345	29498.0	22493.0	39923.0	1.8514131E7	2790.2319507887605	-0.9810593048510466	-1094.5427378051825	0.022046838343148658	0.003824156428671196	1.507819042385812	1.2890223773384444	-1.187207894645642	1.1697384536482105	5.960420210302867	10.13122488146726	0.7297310599643884	0.9261447562776959
ID184039	184039	1	0.9906948804855347	25.386051960366267	39.0964107827425	0.0	64.0	64	1.3574954382999147	1		29478.563934426253	29348.0	23160.0	39558.0	1.7981924E7	3015.177875193832	-0.9811101054911209	-1015.5740545351606	0.031109701262747494	0.01682388728670672	1.4099281309530463	1.358910203344622	1.3063140135070705	1.0375432662753257	5.789307668380293	10.581425131316086	0.6497528117734968	0.9015544041450778
ID185575	185575	1	0.9920698404312134	26.560115295703376	39.9094096044138	0.0	77.0	77	1.3932468277925318	1		29540.727838258146	29438.0	22615.0	40106.0	1.8994688E7	3172.7545824986023	-0.9810074401295317	-961.8414839132189	0.04943791856584819	0.009519380669731152	1.4497405283483786	1.3033994171291807	0.8111043393342509	1.112276489689955	6.098260869073822	14.713279941144897	0.3539947867757221	0.8616521155137673
ID201446	201446	1	0.9968303442001343	23.183201875755262	42.41105776652148	0.0	220.0	220	1.2835969444322364	1		29624.112132352955	29132.0	23902.0	46753.0	1.6115517E7	4110.051725949622	-0.9808823948133769	-739.624863848466	-0.006443888477407034	-0.012735845915347481	1.3531135161083843	1.2337279105674386	0.7004924839344435	1.0967681808268694	5.1761543931577565	9.43661674828546	0.7304398377360731	0.9244482173174878
ID191717	191717	1	1.0	26.509861681192547	43.699022421402496	0.0	134.0	134	1.3724590978652418	1		29307.71589085071	29407.0	20681.0	38687.0	1.8258707E7	3226.6525153046773	-0.981044207495739	-940.1700286312524	0.0010386472059476372	0.006902262549302683	1.4377518974960453	1.3515668972134234	0.26044008535137725	1.0637667291647293	5.917642074822225	9.14053455538826	0.8900519744481611	0.971138845553822
ID187115	187115	1	1.0	26.543402727796266	43.60765945152842	0.0	90.0	90	1.370252570557449	1		29231.276972624808	29390.0	20182.0	38658.0	1.8152623E7	3197.9541066631527	-0.9811140304327388	-949.6985120098259	-3.056077095552672E-4	-0.006719276748097629	1.4299260236689675	1.33444482123185	0.3194856350120061	1.0715512555618276	5.898629570164163	9.094215262286536	0.8962528051534009	0.9771653543307085
ID189675	189675	1	1.0	26.53894837297256	43.64850941198332	0.0	114.0	114	1.3641662177265677	1		29369.71986970681	29540.0	20408.0	38912.0	1.8033008E7	3230.019079286877	-0.9811408032128967	-946.0908828093764	0.019222663223740295	0.006382371933134476	1.4391876592546915	1.3229146155454028	0.3130561312553005	1.0878915708867216	5.846345182354486	9.034769179516694	0.9000366494484144	0.9816440542697527
ID188648	188648	1	1.0	26.5821028276248	43.620185585093786	0.0	104.0	104	1.3932468277925327	1		29272.838258164833	29398.0	20572.0	38657.0	1.8822435E7	3135.9063015425504	-0.9811219744647874	-970.2824689176977	-0.0018727093820152046	-0.011237687955443791	1.4694787317815095	1.3558183584168206	0.433395395760919	1.0838315639105294	6.09826086907383	9.113467951910696	0.9226745063495793	0.977896341463415
ID206569	206569	1	0.9897960424423218	21.551244833626118	41.54196937460518	0.0	265.0	265	1.3921604753249757	1		29274.084507042237	29252.0	22775.0	38473.0	1.870614E7	2733.9356119249483	-0.9810161360156897	-1106.666014391545	-9.563449206076449E-4	0.0027389040971254573	1.5051420100994173	1.3031264793166695	1.555899446873471	1.1550237325303068	6.088754616744783	10.885967774860173	0.6456605432262189	0.9419117647058824
ID190185	190185	1	1.0	26.531581054226535	43.62088409553392	0.0	119.0	119	1.383985651417818	1		29385.740916271716	29498.0	20438.0	38930.0	1.8601174E7	3201.644140399859	-0.9810313086764801	-949.3778182316886	-0.0032287697623748137	0.0021461193792001562	1.4450896464012035	1.338495611094129	0.4321286294540132	1.079637194491763	6.017457724277056	9.430122238929506	0.8503314991669609	0.9569160997732425
ID181484	181484	1	0.991652250289917	25.541258776394713	39.12075403928054	0.0	43.0	43	1.4174696611687827	1		29347.971471471494	29229.0	23151.0	39523.0	1.9545749E7	2936.289570664638	-0.981031586573679	-1033.8586966401886	-0.0017621999824526155	0.002896188924747994	1.4808313195832943	1.3769822701154475	0.9397171012654312	1.0754178552053106	6.312151546477037	9.89550209127412	0.8100495989810261	0.9651162790697672
ID193260	193260	1	0.9958203434944153	26.156884045339577	42.631703041697946	0.0	149.0	149	1.3937896865030952	1		29506.93167701863	29439.0	23092.0	40784.0	1.9002464E7	2942.536124053354	-0.9810389095883737	-1037.660218143742	0.03824376267805688	-0.03403116624453421	1.6429939963713298	1.23478706550723	-1.0808372780160271	1.3305889268417428	6.103013995238336	11.952080319663654	0.53686763564935	0.8652291105121294
ID201965	201965	1	1.0	22.956538376296667	42.783636109951665	0.0	225.0	225	1.4693549530763226	1		30333.067321178118	30258.0	22592.0	42351.0	2.1627477E7	3086.2714789092847	-0.9809469581945595	-1012.0300396635616	0.0020882610133965474	0.007705743468308795	1.5848050671625789	1.39699127893364	-1.2795721469446217	1.1344416325721818	6.782711036764102	10.885266223781482	0.7193414217580139	0.9481727574750833
ID203501	203501	1	0.9924356937408447	24.510457350356972	40.27756580356671	0.0	239.0	239	1.3190572791622317	1		29732.815652173933	29478.0	23486.0	40766.0	1.7096369E7	2970.576201588001	-0.9809437015756787	-1030.459373501448	0.028065849744451272	-0.010216501254073692	1.410763091349369	1.2583317488540402	-0.7312486800598185	1.1211376432599334	5.466095089193216	11.972288908738985	0.47921750047337186	0.885296381832179
ID202483	202483	1	0.9639741778373718	23.908552928797977	39.99640489956	0.0	230.0	230	0.9916796768557642	1		30622.60990712074	29644.0	24765.0	43078.0	9891103.0	4592.852473937625	-0.9801950207087331	-659.9754811854509	0.005782264172293078	-0.016491908020253188	1.0663543398446313	0.9928758542082416	2.523155594350737	1.0740057131261231	3.089532006935297	6.5655886344539365	0.9006482833097981	0.9848484848484848
ID180979	180979	1	1.0	25.460706243936244	39.37610810101186	0.0	39.0	39	1.4089048113903355	1		29355.112462006076	29279.0	22035.0	39628.0	1.9315664E7	3082.0144694287796	-0.98104172303557	-985.7520416900506	1.716419202381781E-4	-0.0018230272221290223	1.4822882970904236	1.3663736245330715	0.8988849679398527	1.0848338042217138	6.236101527844786	9.811449541694152	0.8140605177217297	0.9534883720930233
ID206064	206064	1	1.0	21.820284293538155	41.33010091273972	0.0	261.0	261	1.3834389456285947	1		29425.45899053627	29399.0	21398.0	38517.0	1.8655741E7	2895.4066475563795	-0.9811006620424539	-1055.1413719911877	0.007412750767263651	0.0038057782088138773	1.493424515610584	1.2912203959166804	1.5562541736031148	1.156599229948155	6.01270459811254	9.473061192407004	0.8419747086187308	0.971582181259601
ID207094	207094	1	1.0	22.612102572354043	40.67912454841009	0.0	269.0	269	1.383438945628595	1		29400.93522906793	29372.0	21419.0	40805.0	1.8610792E7	3123.452370786249	-0.9810721281142977	-975.7878431780215	0.006659525159340012	-0.0023242018847391467	1.4620171451546398	1.313316435980304	1.5901250564016116	1.1132253469921287	6.012704598112543	10.305229996513136	0.7114827150514215	0.9301470588235297
ID197877	197877	1	0.9746426343917847	25.123746700107926	41.25630926308129	0.0	189.0	189	1.0891125589121988	1		30120.86118251926	29164.0	24593.0	41868.0	1.1717015E7	4072.2756279454347	-0.9806415625199354	-749.3767435397118	0.036628751375885914	-0.02130382348011871	1.1906062824344814	1.0137046448512137	-0.008368789482894445	1.1745100394693688	3.726450912980412	9.853079983104184	0.48234885551718687	0.8367129135538954
ID189179	189179	1	1.0	26.538345087681964	43.642811468693374	0.0	109.0	109	1.3883515475980703	1		29363.290423861865	29504.0	20808.0	39240.0	1.8704416E7	3161.293596995043	-0.9810694001767982	-962.7316283071092	6.756203042214365E-5	0.006005831641957933	1.4705451259700615	1.3328273891290925	0.3684596396375921	1.1033275110972605	6.055482733593186	9.477341779574045	0.8471992225956224	0.9615094339622643
ID192251	192251	1	1.0	26.528023410973216	43.708757370451906	0.0	139.0	139	1.3697003833214223	1		29348.460420032352	29516.0	20726.0	38723.0	1.8166697E7	3238.3789903409047	-0.9811116087371432	-941.4799815786181	-0.00621497261188241	-0.00393838445251478	1.4468861585524235	1.3235746502982797	0.2928171527327793	1.0931655107072007	5.893876443999643	9.152665099548384	0.884129228340481	0.9702660406885759
ID192763	192763	1	1.0	26.5373917858629	43.69558258200913	0.0	144.0	144	1.3785088366949123	1		29409.97770700638	29523.0	20707.0	38965.0	1.8469466E7	3208.2644703613414	-0.9811157007129615	-952.5195108015567	0.015264819841783172	0.0235627533478328	1.484827953803388	1.3351510408263645	0.08301449245418233	1.1121048543574397	5.969926462631901	9.188227175688608	0.8886185945039637	0.9646697388632876
ID199930	199930	1	1.0	23.50094832990725	42.739246754447805	0.0	207.0	207	1.4008277059767817	1		29475.515479876176	29345.0	22482.0	41364.0	1.9041183E7	3105.396467552933	-0.9810519301213598	-982.8819708531879	-0.009463735921209577	0.005379906617756033	1.4608818817700049	1.3648198571695933	2.0242577508948774	1.0703843984213623	6.164804635377045	10.08759504234966	0.7612966226882397	0.9460247994164843
ID205561	205561	1	0.9831179976463318	23.470806446602356	40.08454732107123	0.0	257.0	257	1.164310300309171	1		30045.675615212524	29522.0	23954.0	41476.0	1.3430417E7	3770.7875948031774	-0.9806663298012447	-808.3265778156771	-0.009659798173457811	-0.03443006130807485	1.2533427422466357	1.1413349914925115	1.7992454916428882	1.0981374895092393	4.258801043406185	11.667588065408253	0.39312896290847726	0.825046040515654
ID209151	209151	1	0.994986355304718	19.187597415205534	40.742778049242666	0.0	285.0	285	1.367489404667208	1		29175.137096774182	29257.0	22266.0	38200.0	1.8088585E7	2827.120018375326	-0.9810696115977445	-1069.643249051884	0.015413716762642294	-0.008254166641373122	1.488438253633341	1.2953498618759065	1.6347089611585366	1.1490627338916812	5.87486393934158	9.204810507264071	0.8713205803194527	0.9596273291925463
ID208638	208638	1	0.9968531727790833	20.76034837313472	41.23068568427962	0.0	281.0	281	1.373561032284318	1		29360.62679425834	29465.0	21336.0	38068.0	1.8409113E7	2831.094124815011	-0.9810053168095817	-1071.2240553647628	-1.0726634339594959E-4	0.008978304295831907	1.4838193896174907	1.284648523602079	1.6944348314852913	1.1550391895963483	5.927148327151254	9.090760271415455	0.9012706926607262	0.9742187499999999
ID207613	207613	1	0.9925333261489868	22.324058611383006	41.51424641497465	0.0	273.0	273	1.2531798738749012	1		29688.872832369943	29367.0	23830.0	41926.0	1.5408525E7	3585.9909546252798	-0.9808476165169895	-847.9948750513008	0.04691602853678527	0.026699266165960526	1.3201051692474273	1.24657966877247	2.1407929587239183	1.0589817901870318	4.933744958767435	11.140173564846663	0.4995772409901072	0.8370967741935491
ID196867	196867	1	0.9785131812095642	25.87000316907519	40.58519811404757	0.0	180.0	180	1.3202037872267132	1		29606.05555555556	29384.0	24268.0	39293.0	1.7053088E7	3056.6158724463276	-0.9809334137619986	-996.635304897942	0.03214770160888776	0.021838557311097132	1.5835592879546367	1.1111315236917978	0.3360637398207733	1.4251771767694708	5.475601341522243	12.161842608053064	0.46520345104976857	0.8584202682563323
ID209671	209671	1	1.0	19.582560006763917	40.43008816409715	0.0	289.0	289	1.43813280166446	1		29299.637829912033	29177.0	22261.0	43945.0	1.9982353E7	3526.5890067918663	-0.9810624067006313	-860.8138525891372	0.004845784201436592	0.013424872766466058	1.4830143452300129	1.411792949577281	0.10334751272691169	1.0504474793375735	6.497523466893153	10.356415550374608	0.7612701207888356	0.9479889042995843
ID176388	176388	1	1.0	25.727842242569714	38.591887454778835	0.0	1.0	1	1.4423348056574175	1		29432.75036496351	29329.0	21435.0	41731.0	2.0161434E7	3306.7224299186214	-0.9810825217053568	-923.2204071688063	0.0020340783607372876	0.011598117463655976	1.4986511270997738	1.4121934751450316	1.2114722447383095	1.0612222428983131	6.535548476209273	10.262062313510691	0.7798707095965968	0.9535367545076289
ID183557	183557	1	0.9954430460929871	25.38231604102987	39.047507661293714	0.0	60.0	60	1.404064123935527	1		29461.30521472389	29350.0	22769.0	40183.0	1.9208771E7	3054.784249073997	-0.9810826274062611	-1000.336704072446	-0.019648006024601837	0.001378624050184114	1.452500695839237	1.3867306789566332	-0.25540226509945135	1.047428111226391	6.193323392364143	9.781558459053516	0.8134249929940458	0.9602063375092117
ID187656	187656	1	1.0	26.558108028426844	43.55863694603461	0.0	95.0	95	1.3845321413310876	1		29196.83280757097	29366.0	20303.0	38561.0	1.8510792E7	3169.168349721196	-0.9811490411162923	-959.0074172766858	-0.005588205435474974	0.011721169402939262	1.4595533284868973	1.3250265771198448	0.4822924783371594	1.101527587212226	6.0222108504415734	9.062713642516993	0.9214023290763077	0.9806501547987624
ID208136	208136	1	0.9816795587539673	21.949776343007322	41.800969639378536	0.0	277.0	277	1.3619462549574528	1		29248.278955954283	29351.0	22057.0	37571.0	1.7929195E7	2482.4026086177296	-0.9812014714002376	-1229.9640737055677	-0.0027936463397166523	0.008173009174640084	1.4529972705093666	1.275234313807649	-1.3257865395055708	1.1393963091935202	5.827332677696417	11.83907015612655	0.5224497047787081	0.9380260137719972
ID180498	180498	1	0.9921122789382935	25.305415908555464	39.11192415849469	0.0	35.0	35	1.400287575744257	1		29347.822530864214	29199.0	23028.0	39810.0	1.9017389E7	2988.030230659827	-0.9811044022522515	-1019.9420148122194	3.0971995950462E-4	0.007382491807077986	1.4265235893989399	1.4089535017197	-0.9718052145773202	1.0124703105232322	6.160051509212528	10.031314567744468	0.7692694908926196	0.9508437270726336
ID193809	193809	1	1.0	24.84168030860664	42.56433550029966	0.0	154.0	154	1.3796059390068052	1		29404.4233807267	29422.0	20313.0	38759.0	1.8613E7	3252.8679786133225	-0.9810504452212238	-935.9842789166837	0.0037099878673512126	0.0010821459301905124	1.4130649513246318	1.3660283283705825	0.5294759723983324	1.0344331240993774	5.979432714960932	9.532173102994307	0.8269628620295887	0.9639846743295017
ID183062	183062	1	0.9968504905700684	25.271329315249915	39.227232320579695	0.0	56.0	56	1.4089048113903346	1		29368.021341463373	29220.0	22791.0	40895.0	1.9265422E7	3120.6328551013075	-0.9810760353858361	-975.7814242261618	0.008035713647604902	-6.77613903341537E-4	1.451700800289541	1.3938698338172852	-0.9144435053020075	1.0414895028712103	6.236101527844778	10.415761504004069	0.7223388728021476	0.9272084805653709
ID185109	185109	1	1.0	25.411241421529045	39.23169712856467	0.0	73.0	73	1.393246827792532	1		29506.145085803455	29294.0	22382.0	42096.0	1.8913439E7	3336.0232808659657	-0.9811040373292587	-918.4582870175666	0.0022311509368767753	0.007054344005998528	1.405872522762459	1.3795446052210822	-0.6339830542302939	1.0190844989293824	6.098260869073824	11.218797480283776	0.6088681350417934	0.927023121387283
ID195354	195354	1	0.9945610165596008	24.636471488672957	40.66684832826312	0.0	167.0	167	1.2343248428932092	1		29664.89641434262	29059.0	24085.0	44929.0	1.4891778E7	4168.567519771426	-0.9810070605628073	-735.1330383405874	0.0029869688932461368	0.005355835340486883	1.43369992142322	1.1488199869312794	-0.2689126676340176	1.2479761300575123	4.786398047667456	9.951175255677517	0.6073932019286086	0.8903625110521662
ID210206	210206	1	0.9968100786209106	18.471891318278956	39.13168582811435	0.0	293.0	293	1.4206681676678088	1		29339.007496251885	29219.0	22484.0	41876.0	1.9569118E7	2995.4086249248285	-0.9811348799654745	-1018.7989304540661	0.010252098039739567	9.54804026009195E-4	1.5502110962813258	1.313180586553366	-1.0369473354795535	1.1805010766646202	6.340670303464131	9.893822981749981	0.8139856790708614	0.9454287739192065
ID186659	186659	1	1.0	26.466677242167474	43.39527931592094	0.0	86.0	86	1.37521227836116	1		29233.476800000026	29400.0	20881.0	38594.0	1.8270923E7	2970.4196824026612	-0.9810825423992877	-1020.7877046032687	0.003841072173027252	0.0049809265994261945	1.4714907298188569	1.2952648795807145	0.18151658278888835	1.1360539091395636	5.941407705644798	9.367764432226426	0.850799638798314	0.9704968944099376
ID204064	204064	1	0.9806676506996155	24.679087700607635	40.10099483172679	0.0	244.0	244	1.3697003833214214	1		29618.42028985506	29604.0	23027.0	39324.0	1.8393039E7	2677.2766511176833	-0.9809764812257508	-1140.9493906256275	-0.003234221304086723	0.004787535526692692	1.4905495489926655	1.2774105103397204	-0.5192337622227117	1.1668524228724733	5.893876443999634	10.214290378416623	0.7098956110164081	0.9274495138369487
ID177959	177959	1	1.0	25.914805587209813	38.973128734275704	0.0	14.0	14	1.3485497366541477	1		29536.81909547736	29292.0	22149.0	45741.0	1.7633481E7	4008.1009508643	-0.9808749904636198	-755.9047394136486	0.027266504402842996	-0.02308694292969036	1.3565737979178407	1.3225662386151642	0.4523857119397118	1.0257133127322873	5.713257649748043	11.79045447713278	0.5164551139685364	0.8741818181818188
ID205093	205093	1	0.9914795160293579	25.331446460700125	40.613545693994936	0.0	253.0	253	1.2894769428881674	1		29461.826958105667	29779.0	22505.0	38118.0	1.6174543E7	2525.8460332145164	-0.981178584574328	-1216.1260075093276	0.005547081771235884	-0.012114083161100126	1.3577744071276905	1.2456986982371019	-0.32074485918651824	1.089970158152366	5.223685654802909	9.734489367354541	0.6927245008622099	0.9401197604790417
ID197412	197412	1	0.9758328795433044	25.367591342823772	40.56789099897801	0.0	185.0	185	1.0143064590852608	1		30251.579411764702	29323.0	24749.0	40494.0	1.0285537E7	3841.0163949764033	-0.9803698557524263	-786.6804304832124	-0.007377315389503466	-0.008527869566002742	1.0987018788340368	0.9648338443985253	-1.4773944296916837	1.138747241520082	3.2321257918707724	6.969560357999683	0.8361560795567883	0.9523809523809518
ID194857	194857	1	1.0	24.176190259318368	42.80339925636223	0.0	163.0	163	1.3674894046672081	1		29320.843295638137	29348.0	20077.0	38651.0	1.8149602E7	3281.062514335383	-0.9811166478331024	-928.6103070755844	0.008833623552301642	0.013851240109318584	1.4179991957116105	1.3413933486575198	0.6842615666460926	1.0571091597634346	5.874863939341582	9.330537543721526	0.8479970618273753	0.9559164733178656
ID184626	184626	1	1.0	25.236948810181065	39.45122807436628	0.0	69.0	69	1.4067554511588214	1		29512.672307692297	29441.0	22756.0	39847.0	1.9183237E7	2972.9651608735953	-0.9811191262501399	-1031.6879671294585	-7.864250952918332E-4	0.00872918987595348	1.4545991039404185	1.3793673574082628	1.1083152544234744	1.054540761841364	6.217089023186719	10.859388212411014	0.6625005331920912	0.9430425378514775
ID201011	201011	1	0.9968448877334595	23.074056487137774	41.07962649648104	0.0	216.0	216	1.3485497366541475	1		29663.289782244552	29456.0	23662.0	43612.0	1.7708984E7	3674.4444644410114	-0.9809742771595069	-832.4805126830432	0.02037721351160772	-0.0131385276167996	1.3784851401452856	1.3316559174005949	2.9321554738843245	1.035166158264142	5.713257649748041	11.718404301408775	0.5228254481890577	0.8641265276779297
ID190771	190771	1	1.0	26.548916954748297	43.63543279077284	0.0	125.0	125	1.3680424843277053	1		29338.961227786756	29466.0	20609.0	38943.0	1.8160817E7	3246.616348899403	-0.9811124809386712	-938.8314776536018	0.011656626074003694	-0.004051322390465313	1.4419497616844406	1.323941976040356	0.2897946819614319	1.089133653724782	5.879617065506099	9.35507246886161	0.8442374115613236	0.9626459143968868
ID199473	199473	1	0.9737123847007751	23.341735002219437	42.00184443093969	0.0	203.0	203	1.3017384891972514	1		29585.365591397807	29375.0	24096.0	40922.0	1.6508634E7	3178.8029253879286	-0.9810061439650529	-961.3951289137334	0.039906081615124225	-0.010257701164556977	1.305666032897358	1.2550615690270666	-1.0427188805154692	1.040320303895147	5.32350130425774	11.530648052551573	0.5031526865250686	0.9003215434083592
ID180017	180017	1	0.9908913969993591	25.304806982564	39.27592002524523	0.0	31.0	31	1.3817975304423669	1		29324.827531645566	29194.0	22799.0	40088.0	1.8533291E7	3069.7836087318765	-0.9811429779409114	-994.0698233190186	0.00463235979053615	-0.003925074002969021	1.409848011114551	1.3707878061630527	1.3092368893429835	1.0284947128767004	5.99844521961899	10.175951529335064	0.7279448900353065	0.9272593681116827
ID191281	191281	1	1.0	26.54974189760606	43.66215198134721	0.0	130.0	130	1.3899852232535743	1		29349.112852664573	29481.0	20677.0	39196.0	1.8724734E7	3190.422889415122	-0.9811237274273744	-956.2782107369922	0.0035542551093307286	0.0070448736801402775	1.4494934622853106	1.3651028438202308	0.14255894051486906	1.0618199711817413	6.069742112086731	9.525467780422723	0.8406350206899864	0.9666919000756999
ID196401	196401	1	0.9751558899879456	24.991523745833554	40.265596096989064	0.0	176.0	176	1.2170434422923886	1		29734.92827868851	29338.0	24319.0	41396.0	1.4510645E7	3430.988363562749	-0.9807816333995214	-884.572628469096	0.051477578140100004	0.008540301562965346	1.2332121078800784	1.169806972623022	-1.1318521401243884	1.0542013654738995	4.65331051506101	14.094690246398073	0.29434782155576816	0.8432385874246342
ID182580	182580	1	1.0	25.276305254620688	39.56227822767384	0.0	52.0	52	1.4501807464373142	1		29359.483453237393	29265.0	22603.0	40390.0	2.0404841E7	3046.1807370770143	-0.981059210282676	-998.435180816565	-0.0027498353472324532	-0.012972198859297596	1.543253702665165	1.3903085660466257	0.7396468587177984	1.1100080517042648	6.606845368677018	9.895980456616506	0.8477862108305495	0.9533607681755828
ID190271	190271	1	1.0	26.51652856981796	43.55324488511143	0.0	120.0	120	1.3719077987476522	1		29376.425806451614	29533.0	20254.0	38872.0	1.8213384E7	3231.8016461078328	-0.981119082145332	-944.6759787256989	-0.010792527243732856	-0.00459412332217287	1.4623121259774567	1.3339749630943067	0.2249761435130987	1.0962065754108739	5.912888948657708	8.95337671981662	0.9269063773977076	0.9857369255150558
ID177472	177472	1	1.0	26.24380447669586	38.674466488411014	0.0	10.0	10	1.3850784156239266	1		29606.76107594939	29425.0	22142.0	42721.0	1.8711473E7	3583.5033104638446	-0.9809552147765958	-851.1109649183254	-0.012757377435948751	-0.0042634360171673906	1.3901663103095958	1.3429767191790694	0.8343124142641054	1.0351380559741739	6.026963976606077	11.781404027221688	0.5456502520303327	0.9005681818181812
ID188224	188224	1	1.0	26.52919818198962	43.601867871157054	0.0	100.0	100	1.3768615441287573	1		29149.918400000028	29266.0	20321.0	38470.0	1.8218699E7	3178.280258565097	-0.9810881044552365	-951.5861188330346	0.004008328879403324	-0.008846614751954302	1.4464889719555913	1.3414876571785215	0.3698145210910511	1.0782722928647093	5.955667084138348	9.342376581790836	0.8574830392639886	0.9601532567049811
ID200519	200519	1	0.9968552589416504	22.822788987766298	42.83550387048031	0.0	212.0	212	1.3867159473275776	1		29271.69606299209	29233.0	22519.0	37867.0	1.8587527E7	2966.105418532665	-0.9811604526669144	-1027.923682212237	-0.008990009267343724	-0.004942598273987403	1.449538210561697	1.3306542338473952	0.933860823055451	1.0893425006213415	6.041223355099629	10.075137702434438	0.7478814743553795	0.9542042042042038
ID194373	194373	1	1.0	24.66005720042323	41.743815098136906	0.0	159.0	159	1.3981249681591228	1		29357.914728682128	29269.0	21690.0	38166.0	1.8935855E7	3080.6316259441332	-0.9810780117544048	-988.2167361344344	0.003001001530136097	-4.0475717278855945E-4	1.4498143674726955	1.366921957672246	0.6641543512892026	1.0606416550229454	6.1410390045544565	9.730242974237804	0.8150877186446636	0.9549150036954912
ID186186	186186	1	1.0	26.79882471142702	41.0726597933049	0.0	82.0	82	1.4370803808856274	1		29380.964963503655	29297.0	21852.0	40992.0	2.0125961E7	3199.5847298071503	-0.9810970017649822	-953.1992462451511	-0.0011944244226006321	-0.008238658093498297	1.4622388065396819	1.4122000046921241	0.7822575852410413	1.0354332259462544	6.488017214564121	10.719555553476697	0.709525974571522	0.9518828451882843
ID191817	191817	1	1.0	26.51268877091986	43.70345121742164	0.0	135.0	135	1.3658288218996342	1		29344.59024390245	29494.0	20582.0	39184.0	1.8046923E7	3255.082964448392	-0.9811204397321007	-936.9716093965749	-8.504936070135577E-4	0.017837814012819777	1.4258511932205833	1.3308778972646855	0.30885652870604385	1.0713613894641225	5.860604560848035	9.205245600816525	0.8691235590278203	0.9655442443226314
ID195917	195917	1	0.9948189854621887	24.179157865364047	41.37897609418409	0.0	172.0	172	1.4270436738957708	1		29463.186943620156	29312.0	22913.0	43224.0	1.9858188E7	3374.6979199894963	-0.9810958078984969	-906.208458119601	0.020556472269317824	0.029944659109647713	1.4772592827788091	1.3576870465931106	0.896653490226393	1.0880705435657982	6.397707817438319	11.54166386247624	0.6035279984313979	0.9373259052924791
ID202060	202060	1	0.9692047238349915	23.051497288753037	42.197597420128126	0.0	226.0	226	1.2806468211468567	1		29428.001851851834	29370.0	23276.0	38734.0	1.5891121E7	3066.5663994721076	-0.981089318544142	-995.7258130628381	0.03529409808284048	-0.011060582016657612	1.313907519312574	1.2140243878225816	-1.5190047207379371	1.082274402797738	5.152388762335167	12.001904211695582	0.4494880765003765	0.8699839486356333
ID210764	210764	1	0.9968195557594299	18.989504753398844	38.55309938294891	0.0	297.0	297	1.4233280991629536	1		29377.838805970106	29197.0	22782.0	43338.0	1.9683152E7	3215.2201403571435	-0.9810474726456512	-945.9365723513499	0.005116315740738995	0.0017865020708933517	1.4923440522921547	1.3682932749821253	-0.6145764907036599	1.0906609566663623	6.364435934286698	10.559532147706259	0.7172663054727486	0.9436222692036644
ID187218	187218	1	1.0	26.552324681231195	43.609418607459986	0.0	91.0	91	1.3883515475980701	1		29238.33542319747	29381.0	20526.0	38425.0	1.8654058E7	3131.4454815806944	-0.9811195730088519	-970.393575475932	-0.0038161132608071874	0.007524901122663423	1.4534849910297072	1.351273882356593	0.3509153995045793	1.0756405566685416	6.055482733593184	9.319793155088293	0.876084681799017	0.9695585996955867
ID182099	182099	1	1.0	25.189951715905774	39.205417664154815	0.0	48.0	48	1.4099782628309294	1		29324.837138508377	29183.0	22830.0	41050.0	1.9266418E7	3105.7183449847353	-0.9810993820003577	-980.2583144249757	0.00461447590210845	-0.007314481612627583	1.4465213182759054	1.399002558456216	-0.8358578557297169	1.033966170778219	6.245607780173819	10.059597223084237	0.7755742592747624	0.9556363636363638
ID179536	179536	1	1.0	25.934684068237555	38.668450733864105	0.0	27.0	27	1.4153333077901349	1		29390.800000000014	29305.0	21434.0	40458.0	1.9397928E7	3350.597885993886	-0.9809504558165947	-903.4031030292315	-0.0105277981308293	-0.007170751276139227	1.53403899294734	1.3221493717172323	0.7816271587104274	1.1602614846421637	6.293139041818965	10.118132582674818	0.7724608177103996	0.9457142857142858
ID189782	189782	1	1.0	26.52405929053267	43.65096719144071	0.0	115.0	115	1.379605939006805	1		29366.24801271861	29523.0	20461.0	38950.0	1.847137E7	3205.6215623201874	-0.9810180548332952	-946.896460294602	0.005018007983205051	0.002633649117019146	1.4501870581941243	1.3150919081717438	0.27992347928491085	1.102726774594934	5.97943271496093	9.408580581571204	0.8488317770677759	0.9714285714285712
ID192854	192854	1	1.0	26.551030636268187	43.65453548952494	0.0	145.0	145	1.3856244745513613	1		29428.155905511783	29546.0	20743.0	38752.0	1.8686879E7	3186.0919678668415	-0.98108958125277	-958.3899567964764	0.004387418893424434	0.005093005211274117	1.4419829004884532	1.3600065758011006	0.30153163733756644	1.0602764178835422	6.0317171027706085	9.327720982787522	0.8711636279819908	0.9606358819076464
ID193365	193365	1	0.9909945726394653	25.248481403441655	41.541698011233215	0.0	150.0	150	1.2871281669074117	1		29680.36928702011	29461.0	23706.0	39322.0	1.6235162E7	3207.4274753916843	-0.9809166361044007	-951.3046487619712	0.010155115486534978	0.0024360889280473624	1.4152331941367216	1.1821616517229252	2.9927796078783384	1.1971570825987372	5.204673150144836	13.07019656304976	0.3828591998322551	0.8718152866242037
ID185689	185689	1	1.0	25.5483382825098	40.583209119914756	0.0	78.0	78	1.441810224877872	1		29463.09447674417	29371.0	22232.0	41576.0	2.0270609E7	3173.670441020644	-0.9809912469804868	-958.2041148284965	0.02217308131959241	-0.011638645087747337	1.5016234487480917	1.3839515241476397	0.06368714207530513	1.0850260450220068	6.530795350044768	11.762944591185951	0.5931217311683787	0.9039473684210532
ID188761	188761	1	1.0	26.564313222357157	43.649531756916815	0.0	105.0	105	1.3801541631250085	1		29270.41494435613	29460.0	20456.0	38904.0	1.8411091E7	3184.6541990231735	-0.9811520020221488	-956.902437034702	-0.003185173641565292	-0.002275208710370003	1.45172414586961	1.3375425711101714	0.3083243553344565	1.085366684564415	5.984185841125446	9.290496964706843	0.871238472081263	0.9677171406610299
ID189273	189273	1	1.0	26.553116706572105	43.64783165208032	0.0	110.0	110	1.3724590978652413	1		29386.87722132473	29521.0	20675.0	38938.0	1.8190477E7	3210.831959419925	-0.9810950019791062	-949.9489872201168	-7.579822529512843E-4	0.006741554407265466	1.442304325140334	1.3176406212867118	0.2388703689956267	1.0946113089105318	5.91764207482222	9.267543229332562	0.8658233951231568	0.9703819173811379
ID199000	199000	1	0.9904647469520569	22.97783707111414	40.85448483062372	0.0	199.0	199	1.3828920237073872	1		29468.98740157482	29450.0	22600.0	40514.0	1.8712807E7	2887.0290094521597	-0.9809513983575812	-1051.3043271481563	-0.005095593783318372	0.013127852407097514	1.5801801521199041	1.232837021995492	-1.2306480272262523	1.2817429424387308	6.007951471948022	9.700833348603865	0.8022656400635919	0.9626808834729624
ID184158	184158	1	0.9891278147697449	25.373801092935665	39.09291985606133	0.0	65.0	65	1.2555921569040214	1		29633.834932821486	29422.0	22774.0	38344.0	1.5439228E7	3059.2320792983537	-0.9811376756176589	-1007.7206823023918	0.018093385121310094	0.061957032151109884	1.3718647360203577	1.2418027844984743	2.699783888165884	1.104736398682188	4.952757463425506	9.53255920540436	0.6849169318164715	0.8853016142735769
ID197983	197983	1	0.9749066233634949	25.75121625415592	41.25959453769657	0.0	190.0	190	1.1090726803889641	1		30132.537897310514	29183.0	24865.0	41556.0	1.2324208E7	3913.8403647994896	-0.9803572255972731	-768.5004469927287	0.01903289029047701	0.0032076852789677418	1.342888863144969	0.9433153188498576	-0.2753588945331622	1.4235842843963284	3.864291571751373	9.099852277876408	0.5864230970086021	0.8477580813347222
ID202589	202589	1	0.9899733066558838	24.114706932958814	39.090727463590476	0.0	231.0	231	1.2561945038597078	1		29925.02868068834	29557.0	24136.0	43717.0	1.565079E7	3928.409064604821	-0.9808271057646519	-779.3860878027144	0.06360234541856735	-0.008553239793807113	1.3227326662759218	1.2686867316380308	0.4317696847946235	1.0425999053116217	4.957510589590023	11.676098586644551	0.45695981299098604	0.8500407497962502
ID192358	192358	1	1.0	26.511203327494535	43.71907284759919	0.0	140.0	140	1.3763120084676235	1		29382.921599999972	29530.0	20818.0	38975.0	1.8364326E7	3239.1813362978774	-0.9811159137293258	-942.5709589208027	0.0016941087437843724	0.017563416471458735	1.4258267287987434	1.3422067688324752	0.16446580372891556	1.062300356329603	5.950913957973837	9.259078059762535	0.872284276423158	0.9735614307931573
ID176996	176996	1	1.0	26.104512719503486	38.74617945854163	0.0	6.0	6	1.3069582233925985	1		29704.966371681407	29479.0	22513.0	42607.0	1.6783306E7	3633.021742209035	-0.9808348549036706	-836.9024566825632	0.019296403097852372	-0.048176303842066864	1.3024999039075331	1.2996186045721174	0.1751644240936909	1.0022170345401944	5.366279439738372	12.819165825844495	0.41035867330321435	0.8553030303030305
ID196975	196975	1	0.9845057725906372	25.840045300236653	40.253502122064894	0.0	181.0	181	1.3230657107830959	1		29720.56896551726	29504.0	24097.0	40073.0	1.723793E7	2958.6342564820893	-0.9809342352645328	-1033.6690092744277	0.0628659002339522	0.0612229131609616	1.3774059598095991	1.2660752964522148	0.44215554563556453	1.0879336826722346	5.499366972344824	16.602243199706457	0.2507200249541813	0.757198952879581
ID206191	206191	1	1.0	21.25543023536919	41.180875787691384	0.0	262.0	262	1.3981249681591241	1		29351.502318392577	29384.0	21632.0	38020.0	1.8990422E7	2993.2519135855346	-0.9810197564869716	-1013.6616949780355	-0.014352124307414626	0.005850628298831613	1.4769266867622637	1.3548981990356552	1.4861798453773012	1.090064691069382	6.141039004554468	9.940494271134606	0.780972535165852	0.9591685226429103
ID178543	178543	1	1.0	25.90573274925724	38.902849423886295	0.0	19.0	19	1.3878065616898887	1		29518.874411302993	29290.0	22373.0	43947.0	1.8803523E7	3751.098570731958	-0.9809442878865667	-810.1967037315338	5.003885058841103E-4	0.01453016996903467	1.4470657133308957	1.3201925387760032	0.685690471996032	1.0961020236279484	6.050729607428665	11.11460960796379	0.6155015964548773	0.8977433004231316
ID181103	181103	1	1.0	25.62278918894878	39.46124503776474	0.0	40.0	40	1.3894408781286256	1		29423.859154929578	29251.0	22792.0	40114.0	1.8801846E7	3125.516098153725	-0.9810857700556246	-976.6213195962714	-0.012749268342875346	0.016324383579472475	1.4210659905466771	1.3884513140993557	-0.0925412135987277	1.0234899676467788	6.06498898592222	10.193238992677601	0.7335259234062116	0.9382352941176474
ID181612	181612	1	1.0	25.467937984280383	39.40028344099284	0.0	44.0	44	1.4174696611687831	1		29338.879699248082	29209.0	22171.0	40449.0	1.9510355E7	3164.035688946573	-0.9810693205887623	-961.0935056339931	0.0108318030563895	0.0037692514309000755	1.497672920970833	1.3600842867281329	0.7399673354876115	1.101161843854316	6.312151546477039	9.587446543231016	0.8629415297428903	0.9609261939218524
ID200050	200050	1	1.0	23.041692252536333	42.55978450890285	0.0	208.0	208	1.3823448853976594	1		29440.65550239232	29371.0	22296.0	39566.0	1.8459291E7	3167.239466223447	-0.9812195345027258	-971.3067432330448	8.748641184347494E-4	0.0029034876613865637	1.5155158436363616	1.2875720809526707	1.4778779309615058	1.1770337878987218	6.003198345783506	9.229658220489632	0.8855667836544593	0.9678160919540229
ID208753	208753	1	0.9968162775039673	20.3104530575995	41.03582988449746	0.0	282.0	282	1.3636115658566281	1		29307.622764227628	29431.0	21481.0	38496.0	1.8024188E7	2871.10592207386	-0.9810771906445201	-1058.4709382718822	-0.006485656726059562	0.009758541732583007	1.5068919375030156	1.2637667850842629	1.7723907949267967	1.1923813438430748	5.84159205618997	9.216375391061757	0.8642129658461868	0.9601562500000002
ID206710	206710	1	0.9936827421188354	21.860870640423	41.64384670101352	0.0	266.0	266	1.3011572261679591	1		28931.075539568345	29243.0	22854.0	36261.0	1.6085678E7	2387.209934203351	-0.9814010215686011	-1278.9730012865548	0.01693231742552512	-0.011175410443482522	1.3314829809001227	1.1890238264186512	1.128298870204079	1.1198118585315144	5.318748178093223	14.112914353178812	0.33557212710136686	0.8694638694638701
ID183668	183668	1	1.0	25.38290259394182	39.089399118348624	0.0	61.0	61	1.381249958583956	1		29472.87638668784	29307.0	22838.0	40269.0	1.8597385E7	3186.0046942337704	-0.9810609964514494	-958.3959979579025	0.011117549353088185	0.020373893284427062	1.4245553648123468	1.365887239686927	-1.3584380795095723	1.0429523927164492	5.9936920934544755	9.74405716670644	0.7932766047114479	0.9285714285714287
ID205688	205688	1	0.9768406748771667	23.122790417963273	40.40187283077851	0.0	258.0	258	1.1525558852107944	1		29946.98863636364	29444.0	24082.0	40272.0	1.3176675E7	3541.842564803934	-0.9808320291009973	-865.3113466193225	0.021938952006789938	0.0032082150564523232	1.337001303866255	1.0070586174407226	2.296570751455268	1.3276300710916198	4.173244772444908	11.753589010834615	0.3796144372110867	0.8244131455399061
ID187774	187774	1	1.0	26.55520493196431	43.58206614961401	0.0	96.0	96	1.3591662025486106	1		29198.78723404253	29375.0	20238.0	38465.0	1.7840459E7	3218.864408844411	-0.9811014025502699	-941.8385196753276	-0.006310946513862007	0.018590852576703887	1.4225029365361248	1.3417337962560436	0.16290068461948237	1.060197589496112	5.803567046873842	8.928802844089516	0.9147836697019889	0.9744612928970474
ID176511	176511	1	1.0	25.907074686619406	38.59444621718189	0.0	2.0	2	1.3856244745513595	1		29504.059748427695	29387.0	21291.0	42264.0	1.8764582E7	3565.9914736473074	-0.981077519662996	-857.9396431563296	0.0013907330640510107	-7.537040159005023E-4	1.4207914086573987	1.3446796726329269	0.6364337264781066	1.056602131774211	6.0317171027705925	11.788566720160121	0.545417183780477	0.9351510685335299
ID193919	193919	1	0.9937335252761841	24.829054500852482	41.36032380703897	0.0	155.0	155	1.4035252392010602	1		29403.643625192024	29340.0	22966.0	38349.0	1.9141772E7	2908.5082275497666	-0.9810647266110409	-1047.5793544694684	0.008791396408753904	0.005040830585851218	1.4724545111550764	1.324640489960784	0.5239831531736419	1.1115880288384272	6.188570266199624	11.328411297691037	0.6059854176531075	0.9434782608695649
ID180611	180611	1	0.9951411485671997	25.460800773452778	39.31378832301252	0.0	36.0	36	1.4254524706424299	1		29344.567407407383	29233.0	22533.0	40315.0	1.9807583E7	3060.9527399304097	-0.9810136971996962	-990.6853738701113	-6.798639091057342E-4	0.010629929618609115	1.512994414077359	1.3911893505663893	0.9417751482818888	1.0875546261631315	6.383448438944775	10.31108044575808	0.7544958727968426	0.9385045422781277
ID209282	209282	1	1.0	19.289721708475383	40.73778564489368	0.0	286.0	286	1.3513516298403576	1		29221.18211920528	29283.0	22450.0	38144.0	1.7649594E7	2796.7209447963933	-0.9811313960284725	-1086.5908554594585	-0.010124593904399182	0.004050344803144637	1.459364865257645	1.2601815266712615	1.6773871959300086	1.1580592433476797	5.737023280570619	9.69074594862662	0.7676832407193341	0.9503937007874014
ID207233	207233	1	1.0	22.737916217071785	42.30872218592421	0.0	270.0	270	1.3959590102851076	1		29431.108024691344	29317.0	22729.0	41268.0	1.9071358E7	3144.280536690882	-0.981009535209364	-967.0589652611385	-0.004120813174343639	0.003058432886554543	1.4546884977534045	1.2922874013253587	-0.11349170483952402	1.125669488274426	6.1220264998964105	12.58770795498261	0.4855251738493032	0.931308749096168
ID183176	183176	1	0.9925922155380249	25.328199305235916	39.29636161760151	0.0	57.0	57	1.3828920237073874	1		29348.18253968249	29222.0	22765.0	39860.0	1.8489355E7	3053.347753269737	-0.9809779933468182	-991.374794530184	-0.01247254787470638	-0.009760672361392565	1.421930048649608	1.3350438022864708	1.372411728069368	1.0650811952494226	6.007951471948025	11.102207126129315	0.6125162701973426	0.9246525237746893
ID208265	208265	1	0.9911591410636902	21.738927924904292	41.54104155130777	0.0	278.0	278	1.3702525705574478	1		29333.92891760909	29384.0	21987.0	38013.0	1.8157702E7	2701.493272449144	-0.9810988243641592	-1127.2500886862447	0.0018871729168102984	-0.007872851978384703	1.491948588298538	1.2813851382364017	-1.2805086068606089	1.1643248729667173	5.898629570164151	9.408397311707873	0.8373937002654599	0.9458841463414631
ID185225	185225	1	1.0	25.375352140498602	38.95573168942652	0.0	74.0	74	1.4254524706424296	1		29542.210134128185	29388.0	22205.0	41786.0	1.9822823E7	3291.7110397497786	-0.9810396668617307	-928.735141369887	-0.0016745905683579713	0.008737624288431412	1.4507933612512134	1.4043186362701239	-0.37653968620634337	1.0330941452892248	6.383448438944772	10.545950427490578	0.7212631889975096	0.9558718861209965
ID207757	207757	1	1.0	22.444650686880856	41.75774337990407	0.0	274.0	274	1.4585032293802414	1		29369.937411095303	29246.0	22611.0	41786.0	2.0647066E7	3190.3086422075667	-0.9810549885173988	-953.4519118939721	-0.007607666431326531	0.008310469522027252	1.498331653832004	1.435349622407109	1.5421429359276488	1.0438792266648407	6.682895387309267	10.20708424379665	0.8060669753061652	0.9603825136612023
ID198547	198547	1	0.9672744274139404	25.04901855523096	40.31792308053955	0.0	195.0	195	1.3075369076022232	1		29727.937833037286	29481.0	24162.0	41197.0	1.6736829E7	3246.970039225828	-0.9808966846845248	-940.2233252628147	0.06536870476817319	-0.06353139731221548	1.3281375277496184	1.2368662073984822	1.0121344812490827	1.0737923954953126	5.371032565902898	18.59201246828472	0.1952607017173694	0.7913165266106444
ID209809	209809	1	1.0	19.23829628818791	40.46038749548899	0.0	290.0	290	1.4254524706424296	1		29241.41220238098	29158.0	20622.0	42781.0	1.9650229E7	3491.888938511229	-0.9810967959136434	-869.2493017132609	-0.017974751904299896	0.006783523612142811	1.4430539477808408	1.413879713470193	0.9510092347583818	1.0206341699599348	6.383448438944772	9.713787151888413	0.8501353061739382	0.9689754689754689
ID191380	191380	1	1.0	26.566993700316658	43.68091100377796	0.0	131.0	131	1.378508836694912	1		29322.22857142854	29494.0	20602.0	38694.0	1.8473004E7	3212.2760255070307	-0.981106576109613	-948.0246555568151	0.007402472443546215	0.0030303372011416412	1.4396356694644772	1.3353078192048513	0.4362683306161964	1.0781301874812288	5.969926462631899	9.28960574118764	0.8693292260406249	0.9661538461538468
ID195477	195477	1	0.9826136231422424	24.39596907683475	41.34979607481452	0.0	168.0	168	1.3850784156239269	1		29462.903328050714	29289.0	23770.0	41492.0	1.8591092E7	3291.897762376787	-0.9810445848759503	-926.4343359833009	0.013720626072529761	0.018898567511753183	1.501239382067951	1.2872524225865583	0.8637276759167325	1.1662354296070503	6.026963976606078	12.402239392681166	0.4923888837734148	0.8992907801418433
ID197524	197524	1	0.9702132940292358	25.21738765377431	40.63919693080897	0.0	186.0	186	1.0709010331121782	1		30276.148541114053	29516.0	24999.0	39338.0	1.1414108E7	3437.2040057018767	-0.9802924946176542	-876.2929898719594	-0.02980802100065761	0.017513278160680094	1.1700080951166818	1.028909949149122	-0.32135031255889096	1.1371336199870978	3.6028696327030096	9.578784664882345	0.4934436804240999	0.8375690607734801
ID178074	178074	1	1.0	25.816447398104337	38.83675809919128	0.0	15.0	15	1.3457420098175386	1		29630.228187919456	29384.0	22330.0	44423.0	1.7659616E7	3901.8227843252616	-0.9808842064341426	-779.3326320619135	0.008873660739746306	-0.02284103456307453	1.4238446688609443	1.2781919761975244	0.7814385627452848	1.1139521256397806	5.689492018925458	11.106745143590096	0.5795751327005999	0.8749999999999997
ID186779	186779	1	1.0	26.540550559214616	43.573563334595	0.0	87.0	87	1.3823448853976597	1		29267.261417322858	29446.0	20608.0	39120.0	1.8584711E7	3135.324880304236	-0.9810627536942292	-967.1848690938398	-0.013375750672991647	0.014160879939864299	1.4587382852883417	1.3314589176858247	0.17995095577993606	1.0955939127462815	6.003198345783507	9.323042514013014	0.8679150662531294	0.9700460829493085
ID190873	190873	1	1.0	26.52805086873433	43.65673947493552	0.0	126.0	126	1.3807021695643622	1		29306.2171156894	29446.0	20597.0	38706.0	1.8492223E7	3175.4345447551036	-0.9809916904041909	-952.5952796638726	0.010528427875279503	0.01274135561530206	1.4691277132012928	1.3284113849527397	0.4347133300792307	1.1059282763174747	5.988938967289963	9.536281290098554	0.8275641055538334	0.9625668449197862
ID201118	201118	1	1.0	23.389775936352205	40.56317630030578	0.0	217.0	217	1.41426392092964	1		29528.714069591537	29367.0	21454.0	41696.0	1.951848E7	3253.2896458254504	-0.981143176016836	-944.5297458715	-7.526979999552731E-4	1.1941453958744812E-4	1.475545121669532	1.3591807645363583	-0.7551730074396587	1.0856135991395284	6.283632789489943	10.377310225950152	0.7332482941468413	0.9369241672572641
ID205218	205218	1	1.0	24.22952415455791	40.46182557804337	0.0	254.0	254	1.157141235058689	1		30081.304740406315	29358.0	24114.0	44320.0	1.3326018E7	4306.897865741385	-0.9807859738610811	-713.0466785679475	0.03979895873557396	0.008486377908175885	1.2454206558749878	1.0825572181065168	-0.5039790473218488	1.1504432606835626	4.20651665559652	12.176542907829901	0.3565204696143188	0.870206489675516
ID190368	190368	1	1.0	26.519122068369214	43.63244752998301	0.0	121.0	121	1.3774108605456368	1		29358.524720893158	29468.0	20684.0	38934.0	1.8407795E7	3177.83495188417	-0.981150887345641	-961.7845082357164	0.0036466113148382255	0.005271102155716431	1.448931094406635	1.3167387749658426	0.23592843600348148	1.1003937318123114	5.9604202103028685	9.208331248304589	0.8833338543525435	0.9698375870069609
ID184742	184742	1	1.0	25.576683400205695	39.209253690373366	0.0	70.0	70	1.428103491103789	1		29505.679525222506	29389.0	21730.0	39909.0	1.9886828E7	3137.5355943654295	-0.9810403070381265	-973.2009101926554	-0.004162487932027044	0.014084625095644709	1.4740203559373395	1.4074179970228644	1.1225455052190543	1.0473223726393723	6.407214069767358	10.159300802822793	0.7801021226456017	0.9546742209631731
ID196516	196516	1	0.9832384586334229	25.234959675942875	40.01013876520797	0.0	177.0	177	1.4460015425129842	1		29498.566282420757	29481.0	23748.0	39037.0	2.0472005E7	2792.604290807691	-0.9811594812792355	-1100.1914167304717	0.052539220895432524	0.03911045286990604	1.5742581608415591	1.3021081941682517	1.0286971329231864	1.2090071838056045	6.568820359360884	11.999110365031932	0.5733227210534422	0.9427012278308318
ID199594	199594	1	0.9673247337341309	23.48669882306665	41.82545557406887	0.0	204.0	204	1.295914126697097	1		29719.46014492753	29434.0	24159.0	40137.0	1.6405142E7	3181.746839872186	-0.9810249343118825	-965.8330181712341	0.058510173198515654	-0.01929772530262292	1.3226116396616643	1.2252086634324906	1.9618590618537337	1.0794990919802132	5.275970042612581	12.589118859561363	0.4183324143740031	0.878164556962025
ID188329	188329	1	1.0	26.55714240795527	43.60891483172595	0.0	101.0	101	1.377410860545637	1		29192.703349282303	29369.0	20366.0	38633.0	1.8303825E7	3173.7665574296807	-0.9810652650944336	-953.1648109343039	-0.0031491554179673286	-0.0024334138427049208	1.4365223564132739	1.3298885940666052	0.46615446466381616	1.0801824775567088	5.960420210302869	9.311352685727982	0.8638954551174172	0.9646153846153854
ID194985	194985	1	0.9692423343658447	24.7646460361103	42.937119783800746	0.0	164.0	164	1.3636115658566275	1		29352.88636363641	29353.0	23501.0	37814.0	1.8081378E7	2819.275532855065	-0.9810558362537359	-1078.3545456356844	0.007124398787643721	-0.022782934279379084	1.479465401569349	1.259498932518292	0.7295276089981564	1.1746460146744606	5.841592056189965	11.055194427587244	0.6006317963321813	0.919222139117427
ID180143	180143	1	0.9937007427215576	25.286710980156766	39.09047233108668	0.0	32.0	32	1.3992066897663262	1		29327.338983050817	29159.0	23148.0	39902.0	1.9033443E7	2995.5993056028015	-0.9811375803804182	-1018.4775071371539	-0.005892457105454972	0.006760546790361541	1.4485596976409891	1.3650930939045545	-0.9594207167485106	1.0611435250160826	6.150545256883499	10.066909226460458	0.7626603656411646	0.9521707137601183
ID182703	182703	1	0.9954531788825989	25.400696555389544	39.65218245105261	0.0	53.0	53	1.4491370753798958	1		29340.001434720263	29272.0	22745.0	40834.0	2.0449981E7	3091.8898535325034	-0.9809835933787423	-979.03766745795	-0.0019485133160395988	-0.004200863120787813	1.525172587874681	1.3923288933724096	0.8442464802382418	1.095411145408687	6.597339116347986	10.02786065909483	0.8244457640886729	0.95264241592313
ID189363	189363	1	1.0	26.533431792524194	43.65473200618197	0.0	111.0	111	1.3591662025486106	1		29389.572368421057	29564.0	20662.0	38667.0	1.786886E7	3212.051292727131	-0.9811136571285873	-950.6315901402663	-0.002110096410296728	0.02160675707159444	1.4280273167679156	1.3164413352680604	0.28128866449765777	1.08476335292004	5.803567046873843	9.155935663390656	0.8699602420799685	0.9667458432304034
ID191923	191923	1	1.0	26.536385687545668	43.73728429017364	0.0	136.0	136	1.3625015847480977	1		29327.249592169686	29488.0	20542.0	38819.0	1.7977604E7	3221.02433338052	-0.9810451198466693	-942.4867733557996	0.004336118501787608	0.004778171036468771	1.4345628805443702	1.3294312118069682	0.15977795384597426	1.0790801869278415	5.8320858038609416	9.269614037893092	0.8529242564961335	0.9623529411764706
ID210354	210354	1	0.9907964468002319	18.333990882277433	38.41438917545955	0.0	294.0	294	1.4131937248468056	1		29406.53484848485	29298.0	22483.0	40747.0	1.9408313E7	2802.5631532436146	-0.9809555555794613	-1080.9347114649333	-0.015680868385902557	-0.0016428676098907097	1.563373901408498	1.2872852780554729	-1.123181118122421	1.2144735343901973	6.274126537160906	11.394965542744625	0.6072074688079683	0.9421841541755891
ID177591	177591	1	1.0	25.984641446784153	38.69339702289923	0.0	11.0	11	1.3719077987476513	1		29593.154093097917	29419.0	21734.0	44717.0	1.8436535E7	3858.606090305147	-0.9808333094183493	-784.9443722973167	0.040551028668855356	-0.014997851698009629	1.4036755307348867	1.3441571433977637	2.7506869245841274	1.0442793371515122	5.9128889486577005	11.887633224405374	0.5257978335086892	0.8822695035460999
ID202164	202164	1	0.9958110451698303	22.689313490964636	42.099607825415646	0.0	227.0	227	1.398665933537525	1		29455.707882534763	29453.0	22955.0	37931.0	1.9057843E7	2862.49388977941	-0.9811822073892614	-1073.089333067394	-0.022294357542038328	0.008335876135308024	1.524226023893479	1.2329166954755162	0.9719953328921228	1.2362765704179304	6.145792130718984	12.389333173932952	0.5031435002694409	0.9235714285714285
ID193467	193467	1	0.9827412962913513	25.199381177922817	41.54559732474552	0.0	151.0	151	1.2367739025291244	1		29681.523715415035	29284.0	23978.0	40193.0	1.5018851E7	3398.560492068422	-0.9811387115532081	-908.6157021021165	0.014191075579978249	0.00987196869515037	1.26593981673251	1.214598565548397	-0.3251550163462383	1.0422701398144103	4.805410552325511	11.320195259881487	0.4712295600821065	0.8923212709620483
ID201657	201657	1	0.9883724451065063	23.740006177549443	40.91513905744049	0.0	222.0	222	1.3173356461303012	1		29686.479094076654	29552.0	23385.0	38992.0	1.7040039E7	2767.783919342245	-0.9809769647797131	-1106.2047101953524	0.0013619594934491139	-0.044560547653499136	1.3768454556937466	1.2800131891046216	-1.5215432328078196	1.0756494287819487	5.451835710699672	11.964200498732865	0.47861384697360504	0.8816295157571101
ID204733	204733	1	0.9968385696411133	24.839612979005757	40.26150034304716	0.0	250.0	250	1.3768615441287562	1		29732.663476874026	29656.0	24194.0	40446.0	1.864238E7	2860.137162418829	-0.9810294284914027	-1075.1735473913106	-0.0017561563041617683	-0.02698398326703898	1.4417950271617204	1.3189949872394007	2.652402915298345	1.0931012180564346	5.955667084138338	12.125104185809183	0.5090604055547995	0.9001436781609194
ID187325	187325	1	1.0	26.56048750562794	43.57226911713011	0.0	92.0	92	1.3861703183679048	1		29225.031397174254	29421.0	20347.0	38773.0	1.8616345E7	3138.1456997684068	-0.9810955702109234	-966.62853433964	-0.004075368981971798	0.0072889050996553795	1.445058796119992	1.3478598726541262	0.5250446940813637	1.0721135226575649	6.036470228935119	9.290607102406744	0.878829726616464	0.9731800766283526
ID192962	192962	1	1.0	26.552149991769074	43.65424253708611	0.0	146.0	146	1.3959590102851072	1		29434.113178294567	29519.0	20505.0	39550.0	1.8985003E7	3201.097118491645	-0.9811260684911459	-955.9706107042306	0.004873267021449114	0.0042882556014930745	1.4479804946076413	1.3455823517451584	0.2919573890222651	1.0760994990233614	6.122026499896409	9.606495545169933	0.8336333831662698	0.9706103993971366
ID186304	186304	1	1.0	26.217807011530464	41.64286157228072	0.0	83.0	83	1.4180032466050225	1		29345.509036144595	29263.0	21816.0	41660.0	1.9485418E7	3112.631786677564	-0.981118709720949	-979.7917614117413	0.007823866640242032	0.0013401310908739094	1.4289069984613718	1.426021528585987	-0.6262828232708112	1.0020234406126014	6.31690467264154	9.55328785844284	0.8697780811054274	0.9616497829233001
ID196038	196038	1	0.9751495718955994	24.44480595015335	40.1105016294635	0.0	173.0	173	1.3574954382999143	1		29546.760262725773	29447.0	23794.0	38642.0	1.7993977E7	2900.314213070159	-0.9810610259124056	-1055.4420340801864	0.059312265442239304	-8.451335397200791E-4	1.396929225215768	1.295265951680673	1.2196418382427416	1.0784883393276736	5.789307668380288	15.17139995654644	0.3160713848218004	0.8517482517482519
ID188868	188868	1	1.0	26.548515923150795	43.630026462941	0.0	106.0	106	1.3713562780022504	1		29316.467741935492	29501.0	20656.0	38796.0	1.817621E7	3209.7845051081504	-0.9810186239673594	-944.0941813713993	-0.005183339754854906	0.0044580762023844756	1.4487317360697625	1.3195449536606647	0.353789856234382	1.0979025246928567	5.908135822493194	9.1490316565969	0.8869723349210356	0.9733750978856694
ID189892	189892	1	1.0	26.54838833282363	43.645225104606205	0.0	116.0	116	1.369700383321423	1		29380.106109324766	29554.0	20683.0	39174.0	1.8274426E7	3228.4580499097447	-0.9810307184464223	-941.2823856715487	0.0034210241142015115	0.005041870197103047	1.4396847347337929	1.3137511809704687	0.2803223460565587	1.0958579947157856	5.893876443999649	9.213732517162663	0.8724482804861232	0.9756097560975612
ID182213	182213	1	0.9952704310417175	25.392480737037918	38.92282675248181	0.0	49.0	49	1.3943323338612075	1		29412.132812500025	29274.0	22047.0	41082.0	1.8823765E7	3249.4321164412445	-0.9810127738631322	-935.3242298484872	0.013464310254113964	-0.005523383842512686	1.4176787645396827	1.40584246590496	0.844231529286399	1.008419363422134	6.107767121402855	9.898650079756193	0.7833221182484441	0.9511472982975572
ID194501	194501	1	1.0	24.426233322661773	42.24385548958451	0.0	160.0	160	1.3867159473275783	1		29341.127559055116	29369.0	20378.0	38588.0	1.8631616E7	3265.8443574340426	-0.9810971766060433	-932.6026835475734	-0.0014172367111183245	0.00505888748571324	1.4783022114649285	1.3154204643112826	1.264215629750261	1.1238248541609288	6.041223355099635	9.745955312530722	0.7992560369860875	0.9592452830188679
ID199115	199115	1	0.9963838458061218	22.787727791496703	40.84813000389609	0.0	200.0	200	1.4024468485391894	1		29398.950693374412	29393.0	22260.0	39668.0	1.9079919E7	2946.532160921187	-0.9810763022929628	-1034.5403248239068	-0.0015517361073744413	0.0028706460293492194	1.540967245381172	1.2812148664962406	-1.4680297419390003	1.2027391233722415	6.1790640138705895	9.365119785637225	0.8853314358637087	0.9774436090225561
ID179656	179656	1	1.0	25.6695945987986	38.908351842735414	0.0	28.0	28	1.420668167667809	1		29316.52852852852	29231.0	21949.0	39496.0	1.9524808E7	3077.673548659316	-0.9809854716828523	-982.8720957118381	5.887470450921333E-4	0.006833773244952329	1.4542808367158926	1.4058327739528806	1.5982624410846966	1.0344621804674443	6.340670303464134	10.347054076564811	0.7442375839212689	0.9348283111422565
ID192461	192461	1	1.0	26.5051994442979	43.71032291114884	0.0	141.0	141	1.3674894046672084	1		29401.41357027459	29552.0	20652.0	39223.0	1.8199475E7	3223.5010721289045	-0.9810911474704096	-946.4868183779814	0.009214001851414633	0.011310748052157258	1.450012472649665	1.3085299322582535	0.3444926151017942	1.108123273991327	5.8748639393415845	9.113505666607539	0.8888669142253978	0.9663799843627836
ID200652	200652	1	0.9919978976249695	23.484258805675278	42.22201406547705	0.0	213.0	213	1.3834389456285947	1		29430.444968553442	29357.0	22869.0	38546.0	1.8717763E7	2926.6987258022377	-0.9809571632772499	-1036.0177704383398	-0.005440714945404291	-0.01751335347265138	1.4189444051121143	1.318828567415873	0.7496652037143396	1.0759127002324564	6.012704598112542	11.631512871627644	0.5584796083400896	0.9315169366715756
ID198099	198099	1	0.9740508198738098	25.385609727383862	41.42268889780828	0.0	191.0	191	1.1111170557283756	1		30224.603911980423	29334.0	24513.0	41721.0	1.2361863E7	3813.611261971471	-0.9802364919665548	-786.1782489707565	0.08118695250957371	0.009895606658652726	1.3628859696971494	0.9963416077768971	2.9565055926674635	1.3678902487452171	3.8785509502449216	13.178282581194312	0.2806478588386095	0.745205479452055
ID210896	210896	1	1.0	19.04042520875614	38.747802809199094	0.0	298.0	298	1.4249216746937923	1		29334.76112759644	29153.0	22080.0	43454.0	1.9771629E7	3458.5092049273107	-0.9809406980603605	-873.0907335136092	0.008662498377756594	0.009293464633533106	1.4803302389997377	1.3768256126361447	-0.6700033372155146	1.075176278980907	6.378695312780253	9.81051978700059	0.8328325410234814	0.9613180515759313
ID184277	184277	1	0.9968336820602417	25.238216685794917	39.315904312712945	0.0	66.0	66	1.3975837933882558	1		29492.517080745336	29392.0	22553.0	39832.0	1.8993181E7	3063.7443671334095	-0.9811217796668779	-1000.5785203376244	-0.00994249610178469	-0.03213738026091958	1.4196056128041297	1.360667584187612	1.9765800152254105	1.043315523425001	6.136285878389949	11.309517805797384	0.6028749946354311	0.9143059490084985
ID185818	185818	1	1.0	26.061095567851044	40.29080772154835	0.0	79.0	79	1.4365538813695544	1		29458.57771260998	29405.0	22600.0	41140.0	2.009075E7	3265.4490396895553	-0.9810973796073414	-936.4594205589032	-0.009053601261335108	-0.0034660593794794154	1.610018372627454	1.2723150919433173	0.39373256646634336	1.2654242512900897	6.483264088399592	11.028945711044456	0.6697852489019402	0.940041350792557
ID179163	179163	1	1.0	26.172385521638947	38.851687329306316	0.0	24.0	24	1.3355853211666233	1		29520.424448217316	29283.0	22577.0	42679.0	1.738753E7	3680.1690330818133	-0.9808728608371035	-822.7114230822783	0.03623044997179759	-0.020946786098044883	1.4066686706982456	1.2822268714144622	0.1870180480201857	1.0970513113225493	5.603935747964174	11.847016174107985	0.5017473050346564	0.8587035688273859
ID202712	202712	1	0.9920691847801208	24.39330775220542	39.911176972824116	0.0	232.0	232	1.303480723065314	1		29727.848754448387	29432.0	24248.0	43405.0	1.6707051E7	3759.8270938512555	-0.980962404973115	-814.8278881518247	-0.003174398496996333	-0.054401499495422286	1.396421959025112	1.2165169317767537	1.568521190539954	1.1478853458994627	5.337760682751283	11.947261856121655	0.4699289465329903	0.8752922837100539
ID181728	181728	1	1.0	25.54576202483423	39.30562286534693	0.0	45.0	45	1.428633104877272	1		29369.21609538003	29236.0	21961.0	40047.0	1.9706744E7	3131.776443972993	-0.9811612525662117	-976.8321896563226	0.007412220843302547	-0.004539482642265765	1.4918297678902568	1.3922864100241485	0.4726222017588808	1.0714963222720688	6.411967195931875	10.06006153023566	0.7961591337902353	0.9466666666666665
ID197088	197088	1	0.985102117061615	25.36257133554569	40.110243070045144	0.0	182.0	182	1.212060643713569	1		29888.334020618557	29461.0	23982.0	42462.0	1.4495842E7	3724.9106667108895	-0.9806358706493478	-812.6913593547782	0.02445370702250116	0.025664411528799353	1.3095022735051765	1.1047901417864732	-1.1172396019396593	1.1852950383750516	4.61528550574488	13.080519351433978	0.33896781257298597	0.8194092827004222
ID177125	177125	1	1.0	26.191066216535244	38.82350069083762	0.0	7.0	7	1.3641662177265672	1		29626.4371941272	29435.0	23418.0	42496.0	1.8161006E7	3490.203501481193	-0.9809857690969012	-875.8759808568122	0.024885493223269026	-0.0039951558159346465	1.4103060891941501	1.2836528329659753	0.26501414857861444	1.0986662849763928	5.846345182354482	12.717085090977376	0.45427534115749074	0.8919506889050036
ID194027	194027	1	1.0	24.546527987584472	41.697240777934546	0.0	156.0	156	1.3975837933882542	1		29407.784161490643	29375.0	21242.0	38204.0	1.8938613E7	3139.4227379447966	-0.9811203884259736	-973.5802254419841	0.004110779039330805	0.008638739533914752	1.4717967849079676	1.348918745707983	0.4248210696908162	1.0910937293969414	6.136285878389937	9.776642506922409	0.806744435090368	0.9541759053954177
ID206319	206319	1	1.0	21.03136682885977	41.267566054502055	0.0	263.0	263	1.3975837933882562	1		29296.482972136186	29302.0	21411.0	37792.0	1.8925528E7	2914.9316843651422	-0.981074012905958	-1041.9822812422567	-0.005408279031037794	-0.00430339151283416	1.5005239973126914	1.3293873560176652	1.3487426139547791	1.12873346547216	6.136285878389953	9.345322174746329	0.8829312582953954	0.9706766917293232
ID187884	187884	1	1.0	26.545680335178904	43.61586471794296	0.0	97.0	97	1.374111668118136	1		29198.36799999999	29369.0	20388.0	38751.0	1.824898E7	3176.0760682455384	-0.9811258472430676	-955.7733780638757	-0.0022300056378404148	-0.0028797387256629145	1.4357669925800514	1.3266925189832255	0.44672031406432594	1.0822153377938848	5.931901453315773	9.418578118466295	0.8402975612138431	0.9622205088666157
ID208877	208877	1	1.0	19.826854692330357	41.19916733469072	0.0	283.0	283	1.3680424843277046	1		29243.144012944962	29382.0	21154.0	38304.0	1.8072263E7	2858.0677008195858	-0.9811471339532843	-1064.9722818177847	-0.0052012808571046355	0.008339295326395988	1.5494982534140738	1.2243327424208763	1.7641277461056593	1.2655858981196948	5.8796170655060935	9.361478753358599	0.8430823430884026	0.9589147286821704
ID181235	181235	1	0.9947395324707031	25.313812249207245	39.29281238434784	0.0	41.0	41	1.3850784156239278	1		29340.126382306506	29220.0	23090.0	40099.0	1.85723E7	3027.259483565572	-0.9810585038302307	-1003.9751271994755	0.00524986633969586	-0.005325291117990065	1.4706552782145421	1.3221017035838047	1.3697959377665487	1.112361684602671	6.026963976606086	9.81079904808263	0.7868640415082594	0.9483919222139113
ID205809	205809	1	1.0	22.859306220710987	40.709877200642	0.0	259.0	259	1.402986147481845	1		29508.579999999994	29595.0	22148.0	37274.0	1.9180577E7	2837.638081281507	-0.9810994091696449	-1079.5902078737886	0.009835791120456502	0.005586792786065106	1.4575378221509134	1.346704509484554	1.3096021847861568	1.0822996521403054	6.183817140035109	11.213482181832537	0.617995778029238	0.9373198847262252
ID178678	178678	1	1.0	25.933158309004824	38.70702457053752	0.0	20.0	20	1.3948747701135338	1		29473.420807453433	29360.0	21923.0	41473.0	1.8980883E7	3465.967008608244	-0.9810134907009389	-878.7512775084432	0.012515422664710054	0.013655598775909432	1.49620685101662	1.3273616146855045	0.5949015860237183	1.127203645534921	6.112520247567363	10.52217027474899	0.6937764020911976	0.9400584795321641
ID206836	206836	1	0.993587851524353	22.859770366731382	41.20085658952128	0.0	267.0	267	1.3287710658854752	1		29409.287435456106	29006.0	24257.0	43434.0	1.7086796E7	3527.5633260031705	-0.9811334799544907	-867.113550760383	0.008654305587531217	0.01083001740140871	1.3613569821255784	1.289981723414954	-1.1148294878563159	1.0553304418311242	5.546898233989985	11.610136473911334	0.5171129485116236	0.8976923076923072
ID195579	195579	1	1.0	24.590544027967088	40.488251053561584	0.0	169.0	169	1.391616981072242	1		29494.755451713423	29414.0	21378.0	39738.0	1.8935633E7	3052.863069543423	-0.9810612235377916	-1000.9483375673606	0.0187378694452346	0.022048017659164847	1.4939016586962066	1.2788401556437134	-1.123090733757872	1.1681691821322582	6.0840014905802775	10.794816033943269	0.656097956200675	0.9404849375459226
ID207353	207353	1	0.9968662858009338	22.25339398164618	41.49374611437416	0.0	271.0	271	1.2988295727366694	1		29594.151079136685	29294.0	23694.0	43358.0	1.6454348E7	3757.266945008417	-0.9808879595093277	-808.4928382015972	0.039231336715479244	0.003951693040524214	1.3183477749748451	1.30867257586895	0.5388828431955706	1.0073931396472269	5.299735673435155	10.427402565740833	0.6125080383568775	0.8870326173428803
ID200184	200184	1	1.0	22.524242449941774	42.67687378461901	0.0	209.0	209	1.3812499585839562	1		29358.37559429478	29330.0	21571.0	38556.0	1.8525135E7	3115.0425011710236	-0.9809863064604739	-972.5109430778078	-0.0022284689708297243	0.0052317225815636925	1.4898449388926298	1.3237914130682844	1.5061462058094868	1.125437832716762	5.993692093454476	9.408935152756401	0.8507918912001813	0.9640672782874616
ID185340	185340	1	1.0	25.39185535682289	39.24833652751829	0.0	75.0	75	1.3975837933882562	1		29520.134674922603	29340.0	22522.0	41880.0	1.9070007E7	3315.6350626473127	-0.9810574303955454	-922.2255417566864	0.0034978709489470227	0.0064369092091741895	1.4455966768744732	1.3771070840503454	2.799363517919501	1.0497343987387577	6.136285878389953	10.018280838015784	0.7682968358703406	0.9450951683748171
ID183805	183805	1	0.9937142133712769	25.41726641564977	39.12593593533766	0.0	62.0	62	1.3905293552858682	1		29491.951334379894	29341.0	23264.0	39187.0	1.8786373E7	2986.870325602963	-0.9811122302518231	-1025.7821695420907	0.004798863598316364	-0.0017170873741461487	1.4411530231682412	1.35200965021302	2.3490593935808857	1.0659339768330618	6.074495238251244	10.66890015803129	0.670626573241969	0.9181034482758617
ID192002	192002	4	1.0	50.618530648720004	27.633523101195184	0.0	137.0	137	1.5485647457514047	1		31019.12010113786	30918.0	21272.0	40530.0	2.4536124E7	3162.5646149581366	-0.9810985759121565	-1018.2119306330618	-0.0019360555458551758	-0.004308837954856138	1.6293773166671286	1.4564364153478693	-0.7330066415760084	1.118742500185257	7.5337049707576105	13.87994509756849	0.49140885291150344	0.9021058622652243
ID199681	199681	4	1.0	51.10674958176702	29.305245696753666	0.0	205.0	205	1.57856160120144	1		31011.437424058273	30981.0	22495.0	40112.0	2.5522413E7	2959.6793890216686	-0.981115319587838	-1088.7236118711717	-0.01447294973710628	-0.010576633413392775	1.703096449830209	1.484981224985783	-0.660099631225199	1.1468807963188317	7.828398792957589	11.275428689478955	0.773778538594427	0.9460080413555433
ID189441	189441	4	1.0	50.72551354883892	27.47382671517706	0.0	112.0	112	1.573281313451211	1		31079.364864864863	31043.0	23216.0	39599.0	2.5298603E7	2946.2858985691078	-0.981064385739048	-1093.0634082256329	0.012449297595272291	0.0025299289244353177	1.6986267017477217	1.4488180440297853	-0.7794815655781133	1.1724223816422876	7.776114405147911	13.957234432634714	0.5016187471243092	0.8998899889988998
ID202247	202247	4	0.9968250393867493	50.65610122382276	28.37719259059731	0.0	228.0	228	1.4318066736266932	1		31308.64844903989	30938.0	24374.0	44445.0	2.1195955E7	3918.653668602771	-0.9808745724409554	-819.5203780802527	-0.0020375335161619086	-0.016343517076481184	1.4555009839631874	1.3988840184889224	-0.41066300156334995	1.0404729518144205	6.440485952918956	11.503622919337934	0.6115883817005682	0.9149223497636733
ID184840	184840	4	1.0	54.116414604720894	22.357729732687076	0.0	71.0	71	1.5703936732437835	1		31092.185503685523	30931.0	22572.0	42266.0	2.5309039E7	3409.293124331271	-0.9811247655279984	-948.0882980804956	0.001520344818272887	-0.003081931001056572	1.611556198655154	1.54783732993659	-0.28859217880327875	1.0411663858250366	7.747595648160821	10.716709939610128	0.8477227888432046	0.9667852906287072
ID193032	193032	4	1.0	50.520352813494625	27.844555859667352	0.0	147.0	147	1.51198320433768	1		31149.381456953637	31001.0	21901.0	41201.0	2.3517783E7	3222.4036546006373	-0.9810270555125921	-999.644843816153	0.004109816735845755	-0.04264435008563871	1.6493495082178675	1.3780054671208906	2.601769080014243	1.1969107144864268	7.181973634583435	14.360480402435856	0.4376387140233272	0.8877790834312574
ID201737	201737	4	1.0	50.41123809219465	29.09258719856187	0.0	223.0	223	1.584301844147442	1		30975.7799274486	31046.0	22567.0	39640.0	2.561697E7	2966.026324856521	-0.9811001880501873	-1084.259211449674	-0.004561363604548135	0.008739339813767292	1.7242641998389023	1.4488577622024168	-0.6860464681577898	1.1900852138983185	7.885436306931779	12.524001154445415	0.6317560276005847	0.9283715724678231
ID189966	189966	4	1.0	50.783645109883885	27.718392284391037	0.0	117.0	117	1.3304779016127075	1		30144.26883561642	30868.0	24248.0	37918.0	1.7604253E7	2298.043490607131	-0.9816467880353875	-1403.2003230422035	0.0801892075494111	-0.1550544117958794	1.4388635827185423	1.2790059962338998	0.03365914367559827	1.124985799093477	5.5611576124835285	14.484476349640882	0.33309604023821665	0.745697896749522
ID187404	187404	4	1.0	52.27488370884855	27.597984493186242	0.0	93.0	93	1.5947719612642923	1		30975.318668252086	30922.0	21761.0	41191.0	2.6050243E7	3210.153276380034	-0.981044909102942	-998.8103325704091	0.004408598181967187	0.008490721717878853	1.7296988758557241	1.4506927961804974	-0.860948499275317	1.1923260944080074	7.990005082551125	12.196890041005945	0.6749299533688299	0.9422645739910311
ID195084	195084	4	1.0	50.80056722180467	27.89774045919217	0.0	165.0	165	1.547098532944421	1		30893.678887484206	30768.0	22040.0	41204.0	2.44369E7	3197.953882718875	-0.9811142514867864	-1003.7205346151968	0.015199508565572672	-0.0026328934534741552	1.7330675406275204	1.4282176270266906	-0.20197605004099584	1.2134478022340869	7.519445592264059	11.831209399487424	0.6750522721456679	0.9181659895531049
ID193554	193554	4	0.9937024116516113	50.92366574844244	26.87020290125348	0.0	152.0	152	1.4600584136458123	1		31257.3934659091	30920.0	24358.0	39790.0	2.2005205E7	2992.7224878129086	-0.980948581196326	-1075.5614489692646	0.06682585502522694	-0.010317290248980183	1.556545888093024	1.3218322366444848	-0.6085962857814362	1.1775668991432435	6.697154765802818	19.295163142293188	0.2260493639791977	0.8130409694171954
ID196626	196626	4	1.0	50.783762439915776	28.368905838374747	0.0	178.0	178	1.5597599218784683	1		30949.930348258702	30889.0	23202.0	40388.0	2.4883744E7	3068.824408131652	-0.9810588239816345	-1044.7340280078088	0.011112451574335165	-0.038439777655683106	1.690500740049094	1.4391843400531212	-0.5410300635662816	1.1746241902456334	7.64302687254146	15.60534777750757	0.39439222721085876	0.87820862916439
ID182800	182800	4	1.0	54.5008239840424	22.510387372906735	0.0	54.0	54	1.4302207694956075	1		31152.997050147456	30775.0	24968.0	45945.0	2.1121732E7	3929.9615601297714	-0.9808495985800482	-812.0187622313192	0.04374482111826945	-0.0860185579573948	1.3899537603131187	1.3721357689575095	0.8200226467482271	1.0129855891513901	6.426226574425423	16.06662332404054	0.31283596372755734	0.8616953473550039
ID180246	180246	4	1.0	55.57083785556905	27.609921877035568	0.0	33.0	33	1.575683637821053	1		30806.366180048644	30655.0	22644.0	40272.0	2.5322833E7	2996.602154698587	-0.9809811153716785	-1060.5154126768812	-0.012400284403240478	-0.04771058285168556	1.6433178908154953	1.4862857370476856	-0.409539510870016	1.1056540810784699	7.799880035970489	13.612671082175948	0.5289456931433925	0.9239864864864865
ID188948	188948	4	1.0	51.05450950093025	28.579005124304544	0.0	107.0	107	1.5264236812248824	1		31017.062499999996	30964.0	22853.0	39227.0	2.3821104E7	2980.886128893377	-0.980981285352307	-1073.4080167504235	-3.401832295163137E-4	-0.007296258049570911	1.7124736473835918	1.3718741568526749	2.4815592013691936	1.2482731297397665	7.319814293354392	12.94005233142624	0.5493357479842207	0.9032258064516134
ID192538	192538	4	1.0	50.81795781905908	27.31627253160283	0.0	142.0	142	1.6009266629251113	1		31085.96449704143	31034.0	23127.0	39700.0	2.626764E7	2883.644566670743	-0.9811256342064085	-1120.739990033427	0.003280034157118141	0.01815280397576083	1.7222706050891459	1.5062663058343368	-0.6336943503489086	1.1434037914930069	8.051795722689832	11.904177047012773	0.7140092817355258	0.9484882418812991
ID204827	204827	4	1.0	50.16245696977336	28.39217670139133	0.0	251.0	251	1.5441619307404622	1		31185.970625798203	30950.0	22795.0	43553.0	2.4418615E7	3500.4586433737236	-0.9810592810107529	-922.9179654594045	0.023500677312704485	-0.029587152086550807	1.6656079604046745	1.428527445076076	-0.9459934480430243	1.1659614704259131	7.490926835276959	14.942591811272809	0.42159315732788183	0.8760422456920505
ID186392	186392	4	1.0	54.05625042993901	24.00310433356858	0.0	84.0	84	1.5631512349217649	1		31040.51304347825	31075.0	20816.0	38541.0	2.4987613E7	3016.4016075616983	-0.981058356284796	-1065.9747085284353	-0.006051875653143464	-0.002717464909345047	1.687633778098684	1.4574682721902814	-0.6654020474306229	1.1579214520824597	7.67629875569308	11.236794390335552	0.763970984232306	0.9461042765084938
ID182306	182306	4	1.0	54.05247491248231	22.751130957907883	0.0	50.0	50	1.5054649243902902	1		30941.748010610096	30872.0	23908.0	41766.0	2.3330078E7	3323.325459794123	-0.9810442140062664	-963.7152905602393	0.008683734529566544	-0.05768879384849617	1.5613565273928083	1.461464604063783	0.002046369476134922	1.0683505594670328	7.120182994444724	14.527240466835563	0.42396965013983895	0.8879668049792525
ID177696	177696	4	1.0	55.85081027684082	27.7698144705055	0.0	12.0	12	1.4078305414580081	1		31049.784073506882	30735.0	23979.0	42837.0	2.0275509E7	3503.5009897100545	-0.9809230367689374	-911.4063011579088	0.008046195709062402	0.008329252772237178	1.475112328199607	1.3016601746778411	-0.5997489564411229	1.133254559750739	6.226595275515753	12.148682345645495	0.5301541295045995	0.8899456521739133
ID194598	194598	4	0.9968619346618652	50.83730838039055	27.34597439293853	0.0	161.0	161	1.579519757041533	1		30988.690533980563	30838.0	23177.0	41635.0	2.5534681E7	3068.1473522427705	-0.9810641407524885	-1046.5726770659662	0.01263987116316043	-0.0024026437800757326	1.7060128674882395	1.4453461651361963	-0.605007307521696	1.1803489770407218	7.83790504528662	12.813545684217871	0.5998894421184879	0.9145867997781472
ID179752	179752	4	1.0	55.676987273105034	27.92832720134898	0.0	29.0	29	1.6042309526385663	1		30729.545667447317	30692.0	23237.0	39195.0	2.6243032E7	2880.061247988938	-0.9810364054500029	-1103.9486531740351	-0.011867972703949771	-0.01856283845108029	1.666024737426313	1.520651140225472	-0.6175718879080051	1.0955995713647286	8.08506760584144	12.128159877423371	0.6907226429669576	0.9361585030269671
ID196136	196136	4	0.9961830973625183	51.014521513305915	28.617326112883408	0.0	174.0	174	1.3541477255877266	1		31338.650246305424	30995.0	24126.0	42417.0	1.9085238E7	3441.04202549477	-0.9807263945072752	-926.8409313059753	0.013482864892996417	-0.004542937190916803	1.5213650525160927	1.1794712557438267	-0.6780870018988814	1.2898703932862294	5.7607889113932	13.075877050565737	0.42339933275869235	0.8553281580804519
ID200745	200745	4	1.0	50.5595226389248	28.155506617426266	0.0	214.0	214	1.5833465821708452	1		30914.20989143541	30930.0	21305.0	38723.0	2.562788E7	3016.2270617074637	-0.9810217036229585	-1059.608676429541	-0.017309723751161153	0.001440108807437414	1.6751215874391527	1.4863659247371923	-0.6005041899534028	1.1269913818397947	7.8759300546027475	12.371468364531536	0.6466499029502487	0.923634336677815
ID203827	203827	4	1.0	50.436607116635315	28.61315934249862	0.0	242.0	242	1.4755201058309082	1		31139.794158553555	31008.0	22077.0	41581.0	2.2389512E7	3576.3918971693415	-0.9809998851282844	-899.1111030205456	0.010384447423964762	-0.05654772119618055	1.5475292292388976	1.3934172039601667	-0.5068233021230842	1.1106000592218441	6.839748550738296	15.09783348944079	0.3770689203386379	0.8721212121212127
ID198194	198194	4	1.0	50.734737800523355	28.38660304040499	0.0	192.0	192	1.5568472023958113	1		31017.909774436084	30892.0	22975.0	41340.0	2.4752292E7	3232.9783417109525	-0.9810725563498901	-994.6010061507212	-0.014114877645947847	-0.0295540365772043	1.762227367550557	1.350628319793017	-0.47810916437001544	1.304746347848398	7.614508115554376	14.56738902065555	0.45090835398775864	0.8964745383324003
ID199218	199218	4	1.0	50.76910995055851	28.81329084306065	0.0	201.0	201	1.591923304102334	1		30946.146778042985	30962.0	23303.0	39069.0	2.5932871E7	2958.6172625515414	-0.9810504864255922	-1083.0314818338957	-0.022125554010292946	-0.010573372047775618	1.6788565476429704	1.4899386755369866	2.2652162277768975	1.126795736769432	7.961486325564029	13.08871990709831	0.5839957268391773	0.929522752497225
ID202802	202802	4	1.0	51.68261894373329	27.055814125147965	0.0	233.0	233	1.4196027995632166	1		31321.31777108432	31040.0	25357.0	43939.0	2.0797355E7	3741.780691732624	-0.9809563030825478	-862.3629565380504	0.02175274970541495	-0.00274630653096142	1.4357516380618314	1.378955097577241	-0.7405041981551881	1.0411881000218057	6.3311640511351035	12.062070891995203	0.5468266571836048	0.9160935350756539
ID184375	184375	4	1.0	53.8796371229683	22.829735995149075	0.0	67.0	67	1.55927484647508	1		31113.257142857165	30884.0	22910.0	41982.0	2.5046172E7	3260.9067871287843	-0.9810508736960257	-987.9601505154193	0.015401292178092068	-0.04158139945152535	1.7223602636862987	1.4143054303893279	-0.6008814886889965	1.2178135123275105	7.638273746376954	14.554659411014205	0.45310722651532565	0.8771834061135367
ID187962	187962	4	1.0	50.81239891593415	28.70717434029487	0.0	98.0	98	1.6150403064684975	1		30800.836426914142	30851.0	21695.0	38786.0	2.6550321E7	2921.4520215090497	-0.9811091684132592	-1095.1157008986909	-0.003577540151217711	0.006951914159723747	1.6717774533249234	1.5563429682401255	-0.7982896395447944	1.0741703386981138	8.194389507625301	12.276188350331207	0.6832810582620599	0.9446575342465753
ID197178	197178	4	1.0	50.80050161476602	28.547933604648485	0.0	183.0	183	1.40352523920106	1		30289.48611111115	30826.0	24321.0	38713.0	1.9627587E7	2547.382389521974	-0.9813021189333442	-1248.067580894929	0.056129152118967136	-0.08196843204657672	1.5152408494941096	1.2595321578991612	-0.3771699995360356	1.2030187875643115	6.188570266199621	21.31037410453309	0.1712450563314576	0.740193291642979
ID185923	185923	4	1.0	53.819524892952664	23.017542898293968	0.0	80.0	80	1.5814343271468214	1		31038.390776699056	31020.0	22611.0	38808.0	2.5575634E7	2859.744336848734	-0.9810472001774955	-1123.617541661979	0.004267264356699309	0.02126203164483163	1.7081395103261832	1.456759732151493	-0.7624842172003157	1.1725609052931651	7.856917549944683	12.975415706830173	0.5864344816163278	0.9142699115044245
ID177226	177226	4	1.0	55.44981154764435	27.366061709690786	0.0	8.0	8	1.620184504632342	1		30893.895040369127	30835.0	22369.0	39514.0	2.6785007E7	2826.454962537438	-0.9810234778510615	-1130.1169066463278	0.00224478671171949	-8.112734820651366E-4	1.7722700864744159	1.4602074926893658	2.3553362778002995	1.2137111303341572	8.246673895434984	13.569317483669185	0.5628240896806039	0.9243473628129991
ID179274	179274	4	1.0	55.58986632444617	27.465678651902248	0.0	25.0	25	1.5392551438483717	1		30838.62820512825	30573.0	22499.0	41783.0	2.405413E7	3153.9448148259103	-0.9811573247676493	-1018.2796021882257	-0.02381874991163765	-0.03686682616911598	1.6376605319821245	1.4097698589571392	-0.6225890448964287	1.1616509755667246	7.443395573631807	13.272695911852392	0.5309610640156185	0.8974212034383958
ID181832	181832	4	1.0	54.97098556225152	23.978744236699857	0.0	46.0	46	1.6150403064684984	1		30903.617612978003	30941.0	20023.0	39823.0	2.6669822E7	3110.7767716041717	-0.9810577246155298	-1029.0414893944317	9.989481578756758E-4	0.02056100085026554	1.6767043713796836	1.5400778165795954	-0.6870533055434825	1.088714059334694	8.19438950762531	12.346283486668145	0.6755445244800884	0.9482948294829482
ID194124	194124	4	1.0	50.73879722600079	28.246299391929977	0.0	157.0	157	1.518473503828439	1		30971.177398160347	30885.0	22685.0	39206.0	2.3569066E7	2990.6107770494423	-0.9810440942120632	-1071.9432739366305	0.014417605569093841	-0.012359514147957133	1.690821638971021	1.3757644798464843	-0.5746569610579638	1.229005155853197	7.243764274722148	13.672630068585946	0.4869339394758791	0.8758620689655172
ID200268	200268	4	1.0	50.81986684227801	28.90965953194325	0.0	210.0	210	1.597141961028192	1		30949.257413997588	30978.0	22957.0	39692.0	2.6090224E7	2927.759201500848	-0.9811102369032064	-1098.085533622086	0.012586472889287456	-0.007322622362514897	1.698350741814193	1.5214975397397197	-0.8100833406969953	1.1162362721301062	8.013770713373704	11.763381600867291	0.7277503201455934	0.9335548172757467
ID191057	191057	4	1.0	50.73957652809728	27.53543306059024	0.0	128.0	128	1.586687482969222	1		31010.453670276776	30980.0	22444.0	41383.0	2.5769687E7	2930.970896331133	-0.9810742919312927	-1096.9235696797748	0.02437779130802337	-0.0016058567917985147	1.7112736368106922	1.4643755638754803	2.1605417892895673	1.168602972506448	7.909201937754353	12.225066847902951	0.6650281714636307	0.9358830146231715
ID205908	205908	4	1.0	51.31153650866765	26.162560423223418	0.0	260.0	260	1.6056449951807454	1		31128.688967136193	31054.0	21725.0	43089.0	2.6521643E7	3292.2304403128514	-0.9809985963106661	-976.3000258987532	0.0077824827775994495	-0.009099095147450756	1.7417097057517457	1.4986745554008234	-0.9054789140698721	1.1621667289106152	8.099326984334992	12.020205289884116	0.7044254315735871	0.9424778761061948
ID206420	206420	4	1.0	51.2389162191295	26.15430795894551	0.0	264.0	264	1.6201845046323415	1		31015.047235023012	30964.0	21905.0	42315.0	2.6921061E7	3216.9226045869336	-0.9811153083747249	-1001.7791414380459	0.0018138326586394022	0.0026035829803768354	1.7394092397041068	1.5308458737222712	2.2124397243625724	1.1362406036831854	8.246673895434979	11.3953454896621	0.7980565962247643	0.9517279210093248
ID186970	186970	4	1.0	53.319572858177935	26.167899773285516	0.0	89.0	89	1.564118830950618	1		31070.46287128711	31048.0	21653.0	41242.0	2.5104934E7	3246.7120668781317	-0.9809955309509198	-987.973354595178	-0.00694836423865627	-0.0072610704040896885	1.6737164424408935	1.4546194412331488	-0.723559348947007	1.1506215268386664	7.685805008022115	11.982325745365396	0.6726931142397466	0.9352226720647769
ID195674	195674	4	1.0	50.79242986954152	28.345854984874144	0.0	170.0	170	1.6126966101147606	1		30929.387470997626	30921.0	22486.0	39965.0	2.6661132E7	2827.516670331809	-0.981107103734787	-1136.09335870442	0.005152605531912199	0.009720779451869586	1.7605913221562233	1.4811721220294243	-0.6128584126829801	1.1886473529787702	8.17062387680273	12.001007805054117	0.7129016936114154	0.9587283881762407
ID208987	208987	4	0.9873716235160828	48.28127814566074	20.981984179023755	0.0	284.0	284	1.368042484327705	1		31446.215780998344	30854.0	25074.0	46938.0	1.95281E7	4410.654884643321	-0.9806943395510173	-724.343076921221	0.02046568316213693	-0.00846108040438381	1.3863058598079265	1.3195296701135169	1.8383286265875436	1.0506060539651716	5.879617065506098	12.895414879546658	0.44431222992692915	0.8785511363636359
ID207449	207449	4	1.0	51.33278381669295	25.346064595019076	0.0	272.0	272	1.5900213639917913	1		31041.359952324183	30912.0	23941.0	42733.0	2.6043701E7	3058.908307706774	-0.9810455546628996	-1050.4668954915678	0.003043946071082158	0.004500883005462575	1.6839072909297284	1.5071684473290885	-0.4988705213770358	1.1172654880838606	7.94247382090597	12.454521827589945	0.6434451620104755	0.9350867375489648
ID178777	178777	4	1.0	55.56693733086817	27.44703069711335	0.0	21.0	21	1.629960164258033	1		30772.2198177677	30726.0	23430.0	39120.0	2.7018009E7	2770.7880306519423	-0.981090751281862	-1152.4455791449936	-0.007840605380142952	0.004290223687401791	1.6758180544935317	1.588241550532728	2.7894438604379097	1.0551405445421251	8.34648954488981	12.458924855421458	0.6756979243696171	0.9445938676707905
ID190553	190553	4	1.0	51.018865504309304	27.199349411611657	0.0	123.0	123	1.53433266516073	1		31108.261597938126	30894.0	23770.0	43651.0	2.4140011E7	3509.6600357181214	-0.9809324703279027	-911.9801114637338	-0.0032103854614517623	-0.03597145086379394	1.6120377897316294	1.3760014307323147	2.673132445175982	1.1715378732373083	7.395864311986647	15.707634850174806	0.3766840274280269	0.8963133640552995
ID183902	183902	4	1.0	54.006172567115286	23.22043918212898	0.0	63.0	63	1.4543479410804825	1		31187.29226361029	30899.0	23973.0	43618.0	2.176873E7	3543.899283633341	-0.9809856516603503	-908.0452779557583	0.005297738155526977	-0.03069863306003976	1.696273566686559	1.3076430661074283	-0.8126918141185832	1.2971992209892567	6.644870377993141	13.493205442219963	0.4586338571494246	0.8346268656716416
ID185438	185438	4	1.0	54.38974275629582	21.986807371007004	0.0	76.0	76	1.547098532944421	1		31125.746212121205	30972.0	22069.0	41372.0	2.4651591E7	3374.278942871985	-0.9811334935195779	-959.4125576631798	-0.0027127744583151973	-0.0023709455561983983	1.6661916992088028	1.4620969100353607	-0.4237434205066652	1.1395904661124727	7.519445592264061	10.88877242243364	0.7969624201170071	0.9582071471835251
ID206941	206941	4	1.0	51.196801384389445	26.166892303188394	0.0	268.0	268	1.6173806066477001	1		31016.984971098267	30952.0	21412.0	42277.0	2.6829692E7	3239.9622723720486	-0.9809867398607899	-987.8617478107168	-0.005279633504953286	0.008336733182845663	1.7572226643101874	1.4957680128776694	-0.9249370657714961	1.1747962579635007	8.21815513844789	11.841408542572788	0.7365080013548306	0.9396739130434785
ID176738	176738	4	1.0	55.42223732814639	26.739718844477878	0.0	4.0	4	1.5895455233814073	1		30886.863309352495	30853.0	22539.0	39152.0	2.5759644E7	2854.0991948750475	-0.9811223190992086	-1124.8879211127726	-0.03434461226638701	-0.009887021986485531	1.6436978245060796	1.496382646947192	-0.7826086865967774	1.0984475313579913	7.937720694741455	14.136198636045672	0.4991607161936883	0.9155701754385964
ID205411	205411	4	1.0	50.33013588949691	27.09105385854621	0.0	256.0	256	1.5881171461062118	1		31139.74429771911	31117.0	23488.0	42548.0	2.5939407E7	3071.3943108403982	-0.9811214477328706	-1053.812984157857	0.01748659488466846	0.008494095532339947	1.7190914859422117	1.4630989824032312	-0.8762422454878949	1.1749659500948437	7.923461316247904	11.695421171782142	0.727935791962619	0.9635838150289018
ID181344	181344	4	1.0	55.61019260297453	26.025508538898002	0.0	42.0	42	1.5952462428989458	1		30872.107398567994	30807.0	22471.0	42107.0	2.5870826E7	3081.7381424926134	-0.9810793479654369	-1038.887625823667	-0.007026091040801353	0.02347352145403612	1.6979985859949402	1.4764408092211467	-0.8742500462678408	1.1500620786082647	7.994758208715642	11.843151533720881	0.7162763722342911	0.9454749859471614
ID204385	204385	4	1.0	50.284257307488176	28.68779330002372	0.0	247.0	247	1.4062175977837197	1		31315.909785932738	31051.0	23046.0	44385.0	2.0480605E7	4006.449177674473	-0.9809220545775983	-803.7820216186589	0.036486322525412396	-0.015462428386573746	1.4930645645261271	1.3159714688147015	-1.3372735656581618	1.1345721392204147	6.212335897022205	12.904789785188196	0.4687733619172376	0.8885112168592796
ID191585	191585	4	1.0	50.99363191279437	27.28207927455912	0.0	133.0	133	1.5985622743022279	1		30967.696322657197	30872.0	23521.0	39816.0	2.6105768E7	2907.930956343867	-0.9810281630010196	-1101.353902267496	-0.022321063973957795	-0.006776281955348809	1.7254992607712047	1.4173890058734147	-0.6569760494730172	1.2173787532011568	8.02803009186725	12.906589542620942	0.6056139330267009	0.9346983951300495
ID198752	198752	4	1.0	50.57240033665004	28.27421170024982	0.0	197.0	197	1.615040306468498	1		30985.119628339122	30895.0	21529.0	41396.0	2.6678188E7	3057.47197760044	-0.9810738553841784	-1050.6552517307	-0.0069757021174016885	0.01418924497709946	1.7307441714738856	1.547080082420089	2.391691598619802	1.1187166011254517	8.194389507625306	11.36152463538066	0.7977250660776881	0.9524861878453034
ID176235	176235	4	1.0	55.75126530985422	26.13948420615669	0.0	0.0	0	1.493356430798355	1		30981.442489851168	30817.0	23591.0	40295.0	2.2895286E7	3219.4792603356627	-0.9810042677901136	-993.9415746899984	0.014937787481837946	-0.004467840937436764	1.58784737652066	1.3582669721660994	-0.46212060722402787	1.169024506270985	7.006107966496349	14.666726900271216	0.40927977024535295	0.9015290519877678
ID178283	178283	4	1.0	55.50207257263469	27.50420941983774	0.0	17.0	17	1.5852565304914756	1		30852.39229843563	30779.0	23556.0	39141.0	2.5638338E7	2801.435602736206	-0.9811127938031898	-1144.1669908339927	-0.019495213298750043	-0.03624141988036003	1.654474211023628	1.4600518185426201	-0.6002615184921976	1.1331612960662412	7.8949425592608025	14.784089124462735	0.4539099414006158	0.9171728326891214
ID193131	193131	4	1.0	50.72855947069292	28.47159100473023	0.0	148.0	148	1.4933564307983538	1		31145.952251023155	31019.0	23878.0	39882.0	2.2829983E7	3070.4155321497838	-0.9811591648912182	-1056.5103865456683	0.0020035986778805712	-0.0016129157285477789	1.648613834899074	1.3583908093153843	-0.9055703052262044	1.2136520827389574	7.006107966496337	12.361830436375637	0.576130842454532	0.919525888958203
ID188521	188521	4	1.0	51.089185999215836	27.908746597538606	0.0	103.0	103	1.4892983895174425	1		31090.253061224532	30864.0	23699.0	43376.0	2.2851336E7	3586.169710049813	-0.980843019373098	-887.760586972308	-0.014416501144069746	-0.024880248565555128	1.6343399672821988	1.3363417622455542	-0.21188099999237234	1.2229955041859173	6.96808295718022	15.144102330461065	0.3818001594005506	0.8868723532970355
ID189545	189545	4	1.0	50.49513027766248	27.344818725042746	0.0	113.0	113	1.5809559019877422	1		31028.313106796115	31114.0	20927.0	39161.0	2.556733E7	2891.6646500977763	-0.9810807893784267	-1112.863746651734	-0.0059159870002223535	-0.0012909664999433137	1.6987102461962356	1.465567616482784	2.200001911725642	1.1590800909431738	7.852164423780166	12.543717639944576	0.627114308954064	0.9381033503691086
ID209512	209512	4	1.0	48.63018015842082	20.38226371368662	0.0	288.0	288	1.4918359588981187	1		31247.6540027137	30835.0	25468.0	45052.0	2.3029521E7	3680.968045740757	-0.9808320709326297	-868.7700281169415	0.05059729651292484	-0.08473899820123865	1.6294929747296352	1.385273816177959	2.513728549569789	1.1762966683550615	6.991848588002803	16.87054247118817	0.3087050854142487	0.8077979132344869
ID202350	202350	4	1.0	51.27058961398015	27.50532479797355	0.0	229.0	229	1.4370803808856274	1		31387.717008797674	31081.0	24701.0	44041.0	2.1406423E7	3884.248567923985	-0.9809071351490365	-830.3085402538752	0.018134869714957553	-0.020228208039152002	1.4713159680970098	1.3669710238356045	-0.17054264192222257	1.0763329598374531	6.48801721456412	13.056740572986548	0.47824705824096037	0.8998022412656559
ID180844	180844	4	1.0	56.16037131322717	26.716638551683754	0.0	38.0	38	1.6220510772612944	1		30856.31917336397	30854.0	22832.0	42242.0	2.6875854E7	2932.9261946950705	-0.9811330070821807	-1094.203701147438	-0.004645433475002362	0.002714201758177413	1.7406439341906979	1.5247810107215045	-0.9817682600226347	1.1415697873670725	8.26568640009305	11.819931971263884	0.7434621001245565	0.9591836734693879
ID192108	192108	4	1.0	51.07641534776883	27.988095961008668	0.0	138.0	138	1.5264236812248826	1		31101.573281452675	30941.0	22448.0	42017.0	2.3979313E7	3369.8683088473217	-0.9810632934092086	-956.2952561844999	-0.008973120312351243	-0.03651525304334417	1.6371591373779384	1.3903113571164272	2.7439095109289857	1.1775485606141385	7.319814293354396	13.602850367542356	0.49710723657625366	0.9101654846335703
ID183405	183405	4	1.0	53.88893163056528	22.510481170602617	0.0	59.0	59	1.6103495027581491	1		30980.71627906972	30919.0	22818.0	40572.0	2.6643416E7	3006.0279189588464	-0.9811151343552995	-1070.864486058367	-0.0037738816295259767	0.003501935313956709	1.6908979510740538	1.5457953615939084	-0.47296178491605007	1.0938692100424772	8.14685824598015	11.068382506588398	0.8356640226869402	0.9618406285072948
ID197740	197740	4	1.0	50.69502704347332	27.830670075923184	0.0	188.0	188	1.536303549293891	1		31079.274936061356	30934.0	21929.0	42325.0	2.4303993E7	3254.5885618068105	-0.9809837443177164	-985.238973426318	0.021378520837755443	-0.06150370146238494	1.6895171216926648	1.4090441996556344	-0.7111602333225829	1.1990518978081575	7.414876816644712	14.14191398676565	0.46590505399575116	0.8803611738148981
ID201836	201836	4	1.0	50.6642191106167	29.443839212451117	0.0	224.0	224	1.5446517521423906	1		31095.54187817264	31111.0	21817.0	40207.0	2.4503287E7	3035.0891041135064	-0.9811209104189035	-1064.8738543796235	0.025897564008992544	0.013902908126429317	1.6961675590700092	1.3749801285240666	-0.6841621621973528	1.2335942344786555	7.495679961441478	12.56853004100156	0.5962823088953582	0.9184624344787421
ID203378	203378	4	1.0	50.60782903410429	28.103725883651332	0.0	238.0	238	1.3861703183679037	1		31394.333333333365	31017.0	22838.0	44433.0	1.977843E7	4061.736602604213	-0.9808449203880903	-791.563736932566	-0.0019759015855787126	-0.045676951418073694	1.4127070644742932	1.342598598143721	-0.7279259893071652	1.0522184861711492	6.03647022893511	13.773405414734713	0.3998621209026056	0.8633582596872881
ID201328	201328	4	1.0	51.18781857676864	29.224948558357106	0.0	219.0	219	1.5621830395765253	1		31026.224287484518	31007.0	23211.0	39115.0	2.5038163E7	3009.381948616692	-0.9810397306330927	-1066.8999744408925	-0.026753544263465948	0.003912253439308409	1.781759837158029	1.4078247261214931	-0.6035958246354498	1.265611978606679	7.666792503364054	12.076820061598202	0.66056929454938	0.9465962441314556
ID190068	190068	4	1.0	50.87932606343073	27.06554745095871	0.0	118.0	118	1.5819126076135697	1		31084.278648974665	30924.0	23263.0	41361.0	2.5768867E7	2973.9060040716213	-0.9810599157192746	-1082.822261629693	0.005637572400934738	8.592335550110063E-4	1.726908998130014	1.4508613188282975	-0.7087761746397655	1.1902646901667007	7.861670676109197	11.630721766149625	0.7303169466231711	0.9403069926094368
ID199797	199797	4	1.0	50.98763124598511	28.8955660397072	0.0	206.0	206	1.5363035492938901	1		31084.16087516088	31006.0	22542.0	40853.0	2.4152393E7	3015.78122388262	-0.9810076843980265	-1064.7896019631337	0.022655315153815372	-0.0328253002375621	1.662172034897472	1.377830219504694	-0.8252979110685607	1.2063692691360723	7.414876816644706	14.045522913689434	0.47232178743633696	0.888888888888889
ID189045	189045	4	0.9949899315834045	50.81926091285967	27.35576116358089	0.0	108.0	108	1.5558750841602853	1		31047.947499999944	30967.0	24065.0	39442.0	2.4838358E7	2927.5488732470894	-0.9810452250186571	-1097.8149284686726	-0.021339141138426502	-0.007383660676210364	1.657365055876564	1.4396884894270308	-0.6621476629594325	1.1511969902156851	7.605001863225342	13.48387577289521	0.5256294663230944	0.9014084507042256
ID187512	187512	4	1.0	52.10823825637136	28.077048001372173	0.0	94.0	94	1.5823907435191873	1		30939.84987893464	30866.0	21523.0	41831.0	2.5556316E7	3277.9996608029464	-0.98105739906761	-977.6740793569683	-0.0019246005608691051	-0.01619466689837202	1.7044584430067584	1.4922999121428278	-0.6534191612954712	1.1421688288912966	7.86642380227371	11.936669484136937	0.6937785473113957	0.9366157328805883
ID210051	210051	4	1.0	49.1116415234221	20.711423551641925	0.0	292.0	292	1.6155086377256864	1		31008.36890951277	30831.0	23488.0	44140.0	2.6729214E7	3330.840029074914	-0.9809419533074167	-958.3409920125401	-0.00911078648559416	-0.02205673317344389	1.7437320255225286	1.4776095183843585	-0.6717911367997573	1.180103406094157	8.199142633789819	12.941848857495867	0.615156558248149	0.9165781083953234
ID192643	192643	4	1.0	50.61519699433891	27.653688363620905	0.0	143.0	143	1.4867564890650478	1		31202.073871409048	31008.0	22531.0	40597.0	2.2808716E7	3109.6830592171477	-0.9810564384372814	-1039.2731021251216	0.009671775946170637	-0.0014682264176078496	1.6586287492560352	1.3214888672321194	-0.6628794522827155	1.2551212427010914	6.944317326357645	15.051281101638772	0.38520550803434606	0.8528896672504376
ID182916	182916	4	1.0	54.10099580935212	22.389988664528275	0.0	55.0	55	1.5976155390848645	1		30910.89073634203	30804.0	23690.0	42719.0	2.602697E7	3263.731162489952	-0.9811375499812122	-985.2783337245035	0.00418253236371128	0.001026820577441603	1.655624345658149	1.5782959898049438	0.5461487584733928	1.04899483769376	8.018523839538219	11.029659570137609	0.8282855262365881	0.9574347332576613
ID184970	184970	4	1.0	54.0488203500418	22.89892760482762	0.0	72.0	72	1.441285453168085	1		31202.72246696035	30910.0	23917.0	41691.0	2.1249054E7	3474.8214424176763	-0.9810678448739357	-930.6555647102547	-0.002629010153317378	0.004801630676878519	1.5678371931209971	1.3023548186784943	-0.4014797400695784	1.2038479611200648	6.526042223880243	13.086544627497192	0.4788613243996686	0.8915584415584413
ID193674	193674	4	1.0	51.291241625195575	26.845373809730408	0.0	153.0	153	1.5239437061000318	1		31165.055989583332	31002.0	22847.0	42522.0	2.3934763E7	3523.081906985397	-0.9809877252879097	-912.8610131404915	0.009287075700414902	-0.01920892782837453	1.6153356186933878	1.4427003828040241	-0.3601031871088545	1.1196611839485555	7.296048662531814	14.3312119952209	0.44640777006639487	0.888310185185185
ID196744	196744	4	1.0	50.639607529692846	27.926254963223645	0.0	179.0	179	1.5660522295019745	1		31011.297530864194	30952.0	22213.0	40598.0	2.5119151E7	3125.281490075174	-0.9810352827107953	-1026.594770494906	-0.00911223098660451	-0.03941623269935264	1.6661174379391428	1.4546055338704613	-0.6667747695756921	1.145408428019577	7.70481751268018	13.941344926842502	0.4981531448048694	0.9091418956814358
ID195214	195214	4	1.0	50.72866122289747	27.45381237287952	0.0	166.0	166	1.621118059595795	1		30975.771264367817	30880.0	22026.0	41838.0	2.6948921E7	3050.8312107528304	-0.9810132433641977	-1049.1993915806233	0.020635215787350985	0.01748170885511752	1.7414956892696973	1.4915540365763105	-0.6921473614711783	1.1675713025235739	8.256180147764015	13.255694908367332	0.5904512208351237	0.9419739696312364
ID186511	186511	4	1.0	54.41507914044395	24.549013019208843	0.0	85.0	85	1.5909726182581538	1		31078.452920143074	31021.0	21605.0	41852.0	2.6074822E7	3205.076936568016	-0.9810454778298732	-1003.7538585139015	-0.018721185582839823	0.005407756447836087	1.7159817511843696	1.4897289752889848	-0.6754873443593645	1.1518751260453233	7.951980073235004	10.625309453121426	0.8851196296776178	0.9732402559627692
ID180365	180365	4	1.0	55.66164728157826	27.444748524386334	0.0	34.0	34	1.4796159363492967	1		30926.154269972456	30615.0	23584.0	42552.0	2.2452388E7	3414.779904195728	-0.9810417420260128	-937.3078504196985	0.020188182974232	-0.027580885501752212	1.5599609575432405	1.3560700877513001	-0.4236262503885653	1.150354226992826	6.8777735600544165	14.55943984551925	0.40772599801547177	0.8807060255629943
ID194707	194707	4	1.0	50.88826369649814	27.450638437329662	0.0	162.0	162	1.5919233041023342	1		31019.47857142857	30854.0	21867.0	41839.0	2.6056362E7	3061.81789302188	-0.9810763610009833	-1050.4691172906594	0.00964209035136089	-0.020627055587854888	1.7633191615168515	1.4598855107978923	-0.7119498900208094	1.2078475664527415	7.961486325564031	12.799410308341848	0.6106946210134034	0.9243929359823403
ID204950	204950	4	1.0	50.2226075036205	28.46082443239674	0.0	252.0	252	1.496392739790416	1		31175.12925170069	31034.0	23260.0	42156.0	2.291372E7	3494.279049325038	-0.9810143484677826	-921.9991657950235	0.034770158190398116	-0.03003540431478519	1.6518716360801258	1.3993762796071612	-0.7269437962240504	1.1804342121218792	7.034626723483445	13.516253928619303	0.48388062963874257	0.8948004836759377
ID203934	203934	4	1.0	50.512927925492605	28.629482039903134	0.0	243.0	243	1.4958871162788392	1		31122.84979702303	30983.0	22024.0	40855.0	2.2999786E7	3386.210364786876	-0.9809181308653576	-944.9465996479738	0.0056880356603253	-0.03623883767639114	1.5792048171821647	1.4170718129030233	2.2106100674854563	1.1144141057657442	7.029873597318922	13.825234359435967	0.4621813067267764	0.8996350364963501
ID200865	200865	4	1.0	50.83243592519123	28.759293646470983	0.0	215.0	215	1.485229260630053	1		30683.414266117958	30982.0	22612.0	38630.0	2.2368209E7	2907.8828612482403	-0.9812429224336413	-1103.9976131179624	-0.04289510164694895	-0.045520169214645044	1.6069639708169783	1.3206071270809479	2.6616337421748706	1.2168372696647412	6.930057947864094	15.556805231783658	0.35983706949006317	0.8637440758293841
ID198304	198304	4	1.0	50.762667046452	28.639024208917338	0.0	193.0	193	1.5412197332169895	1		31001.978343949053	30965.0	23511.0	40747.0	2.4336553E7	3076.8959296717235	-0.980994452597257	-1040.1423173573742	0.03925701153656758	0.007632993435480695	1.732787258099829	1.4300373476465074	2.6404872849813064	1.211707694873546	7.462408078289868	12.283667236762675	0.6214880360676441	0.9022988505747125
ID196263	196263	4	1.0	50.990231450321446	29.081842074767135	0.0	175.0	175	1.5524678766955744	1		30904.79899497481	30926.0	22671.0	39534.0	2.460022E7	2977.317744759005	-0.9811594030703795	-1081.1243399273048	2.7263093384540557E-4	-0.011929284323979075	1.6942816219800718	1.4293764356858705	2.4468256445777197	1.1853291964807644	7.571729980073732	14.191396355912676	0.4724487697468765	0.8954468802698143
ID199334	199334	4	1.0	50.59154211700368	28.36366870443431	0.0	202.0	202	1.6225173848969903	1		30971.814729574216	30900.0	21615.0	40549.0	2.6914507E7	2999.0754499253603	-0.981014632208348	-1067.2489269465038	0.009576712517784924	0.012064376454259194	1.741730254269571	1.5337924758367585	-0.6490125422258681	1.1355709991466558	8.270439526257562	11.0618718224724	0.8493392820801625	0.9634551495016609
ID182436	182436	4	1.0	54.34184985123647	22.348475300533433	0.0	51.0	51	1.5708753152343273	1		30925.67237163812	30766.0	24585.0	43142.0	2.52972E7	3329.648988927855	-0.9811033367920372	-964.4513462143735	-0.012895470269593992	0.010277375354310577	1.6347117484459945	1.533954482198757	-0.18654554353475522	1.0656846519349212	7.752348774325337	12.233440974538107	0.6509474131219622	0.9378953421506615
ID177829	177829	4	1.0	55.62727533286032	27.484841329856295	0.0	13.0	13	1.457465517950838	1		31025.34992887625	30760.0	23863.0	41631.0	2.1810821E7	3373.5485894459193	-0.9809770575904994	-948.5077240985903	0.03751339161993301	-0.027076610422782893	1.5941780997425925	1.3267523507540044	2.460760653451538	1.2015641795069048	6.673389134980236	13.881005503537157	0.43522562852204705	0.867201976528721
ID197284	197284	4	1.0	50.66011984222809	28.618223202701873	0.0	184.0	184	1.3954169955062634	1		30356.083720930204	30840.0	23246.0	38127.0	1.9579674E7	2627.5836529458725	-0.9814001778110837	-1219.148268374488	0.0745714465731226	-0.05777192883547128	1.4234051627664912	1.252910223269151	-0.3697454464653953	1.1360791350656212	6.117273373731877	19.78898623737931	0.1963001629588926	0.7651605231866822
ID202923	202923	4	0.9943571090698242	51.812152431323554	27.252893022213154	0.0	234.0	234	1.4174696611687831	1		31369.935240963845	31023.0	25351.0	44943.0	2.0829637E7	3946.161406541637	-0.9808928060200843	-816.1940221787269	-1.2093406214089691E-4	-0.0107774419695523	1.4222095296850186	1.3357028577597945	-0.7914849870747883	1.064764907421334	6.31215154647704	13.200773777476707	0.4551855890053113	0.9398443029016281
ID188072	188072	4	1.0	50.70095207815367	28.204460672741163	0.0	99.0	99	1.6122274620000723	1		30758.094626168197	30739.0	22957.0	39035.0	2.6328929E7	2881.250652209901	-0.9811776150990569	-1112.9646352278558	-0.014833228386082153	0.008353837430103402	1.7000761009600784	1.526559231685664	-0.5265302056765362	1.113665336839117	8.165870750638213	12.9307253621025	0.6137147908693014	0.9211796246648789
ID184489	184489	4	1.0	54.06454450169635	22.34509213121402	0.0	68.0	68	1.579998617066795	1		31108.683252427156	30993.0	22943.0	41698.0	2.5633555E7	3223.677124356705	-0.9810217176443116	-997.6582661981749	-0.011857262622784312	-0.013081903735372767	1.591478341345636	1.5584098090459415	-0.6616145801799473	1.0212194071852891	7.84265817145113	11.973778902387885	0.6874018256437084	0.9322033898305084
ID179884	179884	4	1.0	55.70711760721665	28.073832680809435	0.0	30.0	30	1.5602448464733902	1		30759.8779576588	30703.0	22873.0	40074.0	2.4700182E7	3018.3212332986304	-0.9811147832950425	-1058.880600531479	0.03010581814765991	0.012731985421453419	1.6420966179291354	1.4704933136948461	-0.6446503516943491	1.116697779334412	7.647779998705985	14.27340807908116	0.4717260775684448	0.8968784838350056
ID190646	190646	4	1.0	50.77865445647704	28.311229723213543	0.0	124.0	124	1.4933564307983533	1		31002.177266576433	30855.0	24276.0	41037.0	2.2910609E7	3325.3219335515346	-0.9810038795242412	-962.9290825088666	0.031035267309987107	-0.012448097614669787	1.5590527588210898	1.4667940099635366	-0.02780738523938069	1.0628982312655113	7.006107966496334	11.320568026745212	0.6869897416877137	0.9264613450659954
ID191157	191157	4	1.0	50.83104852979643	27.631028888771503	0.0	129.0	129	1.5737620716941974	1		31004.767073170762	30910.0	21759.0	41008.0	2.5423909E7	3119.9697836955647	-0.9810467464820658	-1028.7598602344995	-1.0875425659006408E-4	0.01795557359934529	1.6904660408850214	1.4326166859081444	-0.6002915443855703	1.179984888849333	7.780867531312429	12.493570136862914	0.6264187768103779	0.9440599769319492
ID186040	186040	4	1.0	54.017802919877774	23.060886549907416	0.0	81.0	81	1.4796159363492973	1		30742.493112947646	30945.0	23715.0	38618.0	2.231905E7	2758.6371271450066	-0.9813401382143048	-1172.1566157679686	0.030833635947397974	-0.034377186896657495	1.5324400909533942	1.4028392126939349	-0.8242864544937898	1.0923846988925987	6.877773560054421	17.268677558117613	0.28982749050231194	0.8287514318442155
ID179391	179391	4	1.0	55.660734502786795	27.505199035622372	0.0	26.0	26	1.5293943431616273	1		30749.521907216505	30640.0	24082.0	39146.0	2.3861629E7	2856.038992601709	-0.981018542023003	-1112.889075307054	-0.015215044010441386	-0.04033028784914272	1.607570203277904	1.411636474363653	2.4452600293683666	1.138798998518776	7.348333050341484	15.071355856766306	0.4065313546497313	0.8734463276836153
ID177347	177347	4	1.0	55.360680955001364	27.277768449850495	0.0	9.0	9	1.6290316764787558	1		30871.692482915703	30895.0	22930.0	38418.0	2.7105346E7	2728.2713225257316	-0.9810750751014724	-1173.1970294827222	-0.013179715148356742	-0.013028714867336519	1.786849595093011	1.462855259135824	2.3418175903202116	1.221480788296571	8.336983292560777	12.196195630495268	0.704320016863359	0.957946477334789
ID200385	200385	4	1.0	50.766774659075175	28.512563952281376	0.0	211.0	211	1.5819126076135694	1		30966.46723300973	30937.0	23068.0	40193.0	2.5516369E7	2980.2773422270766	-0.9810794379851345	-1077.5442605545418	0.005731569366046132	0.0062922558113680084	1.7096666782157468	1.4476346506774562	-0.7545683239544473	1.1810070154204075	7.8616706761091955	13.228190952812392	0.5645778044099762	0.91079295154185
ID181953	181953	4	1.0	53.839041241631676	23.562007630451937	0.0	47.0	47	1.622051077261294	1		30867.762124711327	30875.0	22415.0	39879.0	2.6731482E7	2835.206027725412	-0.9811109427090822	-1130.988926300992	0.02379471392733211	-4.127314369368177E-4	1.7260821554236774	1.5227123082963607	-0.5819882056878509	1.133557630039026	8.265686400093047	12.810192353446842	0.6329617788981288	0.9354491662183967
ID194241	194241	4	1.0	50.872310755524786	28.380828072217554	0.0	158.0	158	1.589069540282434	1		30907.437799043048	30895.0	23485.0	39813.0	2.5838618E7	2889.977362645847	-0.9810299841589758	-1106.14776569123	0.0060118735386968805	-0.01301576477142283	1.712047985652693	1.4535789180478298	-0.782590565736825	1.1778156413770706	7.932967568576934	14.386917986659375	0.48162609237846415	0.9195592286501377
ID188619	188619	4	1.0	50.75723447863094	28.620316005989014	0.0	104.0	104	1.5828687349946768	1		30926.83212560389	30910.0	22869.0	39535.0	2.5607417E7	3024.9450076777516	-0.981010641486045	-1056.358602425596	0.010253918756338042	-2.947967426447731E-4	1.6308811415838076	1.5376150328308615	-0.9236517775874045	1.0606563455491433	7.871176928438218	13.010914348961695	0.5842973313693397	0.9215358931552583
ID195784	195784	4	1.0	50.81834774858934	28.94660366880918	0.0	171.0	171	1.5694299458297631	1		30892.09124537608	30905.0	22769.0	39372.0	2.5053486E7	2919.0430211912317	-0.9811287080372009	-1100.4267995616842	-0.004116091580112544	-0.0068214787289556655	1.6903343583914654	1.4402436701059271	-0.8046328542635276	1.17364470573729	7.738089395831786	12.813557810995302	0.5922487345175274	0.9125560538116595
ID189650	189650	4	1.0	50.743448839023074	27.614101743383117	0.0	114.0	114	1.5490531749531893	1		31069.24303797471	31048.0	21490.0	39509.0	2.4544702E7	2989.4893925312176	-0.9810333149534173	-1075.117607731938	0.022425528045680578	-0.014614157957522056	1.6293887109170686	1.4035458323620347	-0.7646994638575958	1.1609088020837637	7.538458096922122	17.949336518862896	0.2940326711726578	0.8638344226579519
ID198867	198867	4	1.0	50.61011434223233	28.40891092283959	0.0	198.0	198	1.542201089402526	1		31072.873257287683	30975.0	22941.0	38891.0	2.4516497E7	3023.270389306926	-0.9810403842755535	-1063.6329270385852	-0.005559333042316567	0.018099517258565682	1.6538852455842867	1.4472839763745338	2.505434656021122	1.1427510236983982	7.471914330618904	12.351240381007308	0.6154894309216844	0.9144851657940667
ID178899	178899	4	1.0	55.78352282874329	27.968390570678167	0.0	22.0	22	1.598088976801313	1		30794.786729857835	30698.0	22416.0	40405.0	2.59908E7	2856.036746528727	-0.9811147247751366	-1120.314303531727	-0.009085723621277172	-0.010651008968889843	1.6856619673193218	1.4851431845775611	-0.5342169393595657	1.1350164649604455	8.023276965702737	13.423291561040953	0.5595560575973473	0.9295154185022027
ID187091	187091	4	1.0	53.00782895287088	26.477624259745237	0.0	90.0	90	1.5862106422423108	1		31031.423586040903	30958.0	21500.0	41751.0	2.5787113E7	3206.0828602994147	-0.981050874629841	-1002.2113412336041	0.007276736516350951	0.005955964777723153	1.7350632987703691	1.4610657132954576	-0.8148408526988062	1.1875326913646516	7.904448811589847	12.075821699569541	0.6811583289224659	0.9384875846501137
ID204498	204498	4	1.0	50.51024554920598	28.78292905782305	0.0	248.0	248	1.359722667752087	1		30695.266447368413	31101.0	23429.0	40424.0	1.8662722E7	3085.7777385593326	-0.9812796041876786	-1042.8323782391901	0.05241357203062223	0.02625586732724715	1.3066105519953906	1.2466474329959405	1.2525936834341023	1.048099500638562	5.80832017303835	16.15764476231552	0.2795788414210808	0.8130405854956756
ID190160	190160	4	1.0	50.73427012268148	27.68155868271375	0.0	119.0	119	1.4933564307983545	1		31160.09782608695	30975.0	22039.0	42338.0	2.2933832E7	3447.980318802939	-0.9809899466133174	-932.7070298688337	0.0010517387694605961	-0.04236177246637232	1.6287930224126763	1.3671080938745792	-0.3735278614965724	1.1914149508079093	7.006107966496344	15.219293630207778	0.380099849380203	0.8604786923525971
ID191696	191696	4	1.0	50.752045274684384	28.04979549808626	0.0	134.0	134	1.5466094864542688	1		31025.87989886223	30830.0	22871.0	42550.0	2.4541471E7	3440.3320588906645	-0.9810321367573719	-932.8644965007879	4.4725957321088054E-4	-0.016586949275924794	1.7200057631861447	1.4137278056953189	2.994100315943568	1.2166456345110848	7.514692466099548	12.223800846862977	0.6319875818719751	0.9338452451269935
ID201424	201424	4	1.0	50.87573667237569	29.225568983555274	0.0	220.0	220	1.5732813134512105	1		30974.31042944788	31006.0	22145.0	39441.0	2.5244063E7	3030.7882823385044	-0.9810955034331965	-1060.7724004341915	-5.743171208342641E-4	0.009242211780743371	1.734448845306653	1.4170477874027771	-0.6982344343691175	1.2239875470153492	7.77611440514791	12.725359055892937	0.603437666398779	0.9258630447085454
ID206544	206544	4	1.0	51.23298181165055	26.150186324416598	0.0	265.0	265	1.6164448931724196	1		31017.551162790653	30960.0	21734.0	42509.0	2.6675094E7	3231.2045326711236	-0.9810252637691651	-992.6073752215694	0.006634985327131849	-3.942127659119239E-4	1.7476251365724884	1.519231881500412	2.2389586183138244	1.1503346907428722	8.208648886118862	12.293334122949338	0.682562104196129	0.9437158469945357
ID176855	176855	4	1.0	55.70437772908695	26.378418210510375	0.0	5.0	5	1.5938229745921813	1		30905.24672228841	30778.0	23809.0	39213.0	2.5929502E7	2710.483432721085	-0.9811090307298914	-1184.3456936234127	0.008019709913835611	0.008604141334559291	1.6891715767806363	1.5088794905381824	-0.7292397826269638	1.119487399340386	7.980498830222092	12.006465060610358	0.6956800984350018	0.9385131358300722
ID185559	185559	4	1.0	53.92480508883409	22.446743529023973	0.0	77.0	77	1.5947719612642917	1		31072.05615292711	30879.0	22678.0	41732.0	2.6007311E7	3210.350922917693	-0.9811214192739174	-1006.0067548999727	0.016030689987776358	-0.009834034572019546	1.6771154290775834	1.5348892456171626	-0.5571436442365394	1.0926621799367897	7.990005082551117	10.658766167894365	0.8837777225719725	0.9716763005780343
ID184020	184020	4	1.0	53.990102093814734	22.63304149013666	0.0	64.0	64	1.4693549530763224	1		31140.41374474056	30937.0	23817.0	42585.0	2.2203115E7	3509.2981686028234	-0.9809962960268147	-916.1428897458828	-0.012162540735910074	-0.008072847448848735	1.5741992513300507	1.3482738303837323	-0.3861486403249386	1.1675664214902233	6.7827110367641	12.874183257195241	0.5142494142552028	0.903164556962025
ID193237	193237	4	1.0	50.68419405327164	28.47373511693621	0.0	149.0	149	1.5718381564618642	1		31069.66093366093	31134.0	23151.0	38617.0	2.5290704E7	2917.13980553559	-0.9811177387139088	-1106.818452513655	-0.021164433437500924	-0.027228901568464164	1.7012832790873387	1.4498110793331238	-0.7089513297021496	1.1734517023210262	7.761855026654358	11.744557129188713	0.7071346221268078	0.9466666666666659
ID201940	201940	4	0.9915010929107666	50.90028067000356	29.679342621860872	0.0	225.0	225	1.4402353361229012	1		29832.883720930196	30316.0	23902.0	37869.0	2.0525024E7	2302.8608189651836	-0.981386109434241	-1366.0301682975878	0.1310932101065115	-0.12958794725686637	1.4628135932543602	1.3501521342059855	-0.5912521964764061	1.083443529209862	6.516535971551217	19.564107222639226	0.21394719269310045	0.7406807131280392
ID181467	181467	4	1.0	55.99911357984413	25.428424518178986	0.0	43.0	43	1.5985622743022285	1		30926.990532544372	30845.0	20775.0	40317.0	2.6133307E7	3298.996191563151	-0.9810496937854352	-970.6454372596287	-0.0183843554567616	-0.01351852461516254	1.6506415877381013	1.5264498501100465	-1.1305112335406984	1.0813598544486092	8.028030091867256	12.167700536115962	0.6813995313694761	0.9383333333333336
ID207066	207066	4	1.0	51.22024715247414	26.156722132362898	0.0	269.0	269	1.6290316764787562	1		31048.094640820997	31019.0	21683.0	42512.0	2.7229179E7	3220.793954193716	-0.9810577260938762	-998.5376783106575	-0.0159231508349613	0.008405211715470371	1.7298333273284323	1.5188544110803277	-0.9729850746476313	1.1389066092898528	8.336983292560783	12.223237389072771	0.7012070962458249	0.9470842332613388
ID206041	206041	4	1.0	51.318476576368276	26.16155175551466	0.0	261.0	261	1.615508637725687	1		31120.275261324055	31042.0	21850.0	42580.0	2.6794557E7	3244.7317826878934	-0.9809646124398829	-988.5217740789044	-0.002014030507285114	-0.006199309241372021	1.7300195839600345	1.5357957564788822	-0.846296496098895	1.12646462048212	8.199142633789826	10.870602150845686	0.8719088837863115	0.9593993325917687
ID209112	209112	4	1.0	48.70700057342728	20.233943849569638	0.0	285.0	285	1.4744943704925995	1		31185.223922114026	30882.0	24749.0	42701.0	2.2422176E7	3493.437071474414	-0.9807946253912743	-911.7614638661576	0.030947491624300896	-0.07997966162872382	1.6620572967427492	1.304339396756234	-0.9106560442778247	1.2742521623406646	6.830242298409268	15.865016409005834	0.3410082790968685	0.8169414440022746
ID192222	192222	4	1.0	50.69778407826872	27.999216812924157	0.0	139.0	139	1.5279097341628056	1		31070.248704663183	31007.0	23143.0	42355.0	2.3986232E7	3321.7919511702626	-0.9809552051045153	-963.5520349553639	0.008031799468806083	-0.0013688130165436403	1.7227423081577493	1.3791022338218966	-0.28359056440163455	1.2491766497857997	7.334073671847946	11.059577532206147	0.7534909788693861	0.9408536585365854
ID197855	197855	4	1.0	50.649770272592015	28.401002892956225	0.0	189.0	189	1.6065869987790466	1		30942.441969519314	30929.0	22374.0	40245.0	2.6393903E7	2952.305622510307	-0.9811098990998879	-1088.6960497609248	-0.012602604638409773	-0.022321946574805282	1.7590506458249529	1.4506809726264267	-0.7224513700823557	1.212568910061755	8.108833236664024	12.726397567342575	0.6291544321804345	0.9291938997821352
ID189151	189151	4	1.0	50.76084003490878	27.041511433235065	0.0	109.0	109	1.6150403064684975	1		31024.088167053316	31000.0	23399.0	40064.0	2.6742764E7	2814.4519330190105	-0.9810950549139781	-1144.1180895211912	-0.001028414297627527	0.004852713972977047	1.7284517286080845	1.5210470838716807	2.359487479171856	1.1363564921399243	8.194389507625301	10.730577272873472	0.8942939546645929	0.9729119638826179
ID205534	205534	4	1.0	50.676494083868285	26.585392299068076	0.0	257.0	257	1.5699118834876236	1		31173.8922888617	31040.0	22804.0	43047.0	2.546907E7	3267.694548141351	-0.9810021648977173	-985.2476885854156	-0.010361519624558746	0.01834343784418561	1.692552696977825	1.459645197182096	-0.6982753536640453	1.1595644614495126	7.742842521996302	11.172903782675343	0.7794318939042194	0.9644760213143869
ID203484	203484	4	1.0	50.261728475398925	28.127606386807212	0.0	239.0	239	1.4785930423892573	1		31124.963737796403	30955.0	22535.0	42076.0	2.2316599E7	3651.1096344712837	-0.9810744053383089	-883.8252143086869	0.046122937740106805	0.0032224445258187454	1.5916065798064232	1.390894005681163	-0.47954902183019765	1.1443047229375076	6.868267307725391	13.85528814278068	0.4495996134136767	0.8757575757575764
ID192738	192738	4	1.0	50.77190174434984	27.487835788380856	0.0	144.0	144	1.532852839066391	1		31178.126288659758	31024.0	21756.0	41805.0	2.4194226E7	3255.36957073926	-0.9810892557746818	-993.7556408024374	-0.021116162325184196	-0.0229950278289145	1.6810359134865125	1.3764059770424788	2.413706116464923	1.2213227358243535	7.3816049334930955	14.845287951981584	0.42090434593195347	0.8714927048260377
ID199907	199907	4	1.0	51.24049933251757	29.22700531641959	0.0	207.0	207	1.4760327061958007	1		31057.04444444443	30941.0	23161.0	38817.0	2.2361072E7	2961.194161200968	-0.9809743762826415	-1081.5385281921722	4.2042638652785974E-4	-0.058194977307576716	1.6442031587798602	1.314112395295853	-0.7876276868350011	1.2511891407962041	6.844501676902815	14.976496819416857	0.38346984776185117	0.8352668213457081
ID178401	178401	4	0.996844470500946	55.86569681879643	28.259276357801674	0.0	18.0	18	1.5636351077811863	1		30794.84548825711	30748.0	23665.0	39034.0	2.491303E7	2881.1092541354437	-0.9810863442566274	-1108.8685050348206	0.025254984389917683	-0.013076140954335673	1.641887238804282	1.4787983002679754	-0.7396900281662117	1.1102847754874705	7.681051881857595	14.49842066445269	0.45918656166623084	0.8811341330425296
ID180961	180961	4	1.0	56.64539513308016	26.58624257957182	0.0	39.0	39	1.5747231478580925	1		30964.36507936507	30763.0	22168.0	42908.0	2.5359815E7	3249.3653391678527	-0.9810537821580848	-986.879031092747	-0.008156439961492108	0.003900452404118968	1.6727546865415772	1.4787495037219363	1.5078348660063146	1.1311954339334283	7.790373783641461	11.513298150250826	0.7385308764639164	0.9446685878962535
ID202469	202469	4	1.0	51.084548787674706	27.0941801865823	0.0	230.0	230	1.5524678766955746	1		31181.61229611045	30980.0	23112.0	41415.0	2.4851745E7	3371.2492255398274	-0.9810910752105158	-959.7987807704383	0.016821618341847144	0.02064219996337785	1.6585460455301972	1.4410282486342243	-0.618367686922396	1.1509462407153583	7.571729980073734	13.776723859738949	0.5013177420688123	0.9202772963604857
ID207589	207589	4	0.9937012791633606	50.56408842611154	25.238591564561087	0.0	273.0	273	1.4355003030236693	1		31184.16642120767	30934.0	24757.0	42274.0	2.1174049E7	3380.236411543851	-0.9808805283477803	-946.5799170312786	0.06301204559680754	-0.09274034279214564	1.522010410252211	1.3220178837794148	-0.2790297494648596	1.151278230746057	6.473757836070571	17.704139085009444	0.25954740325826986	0.8454376163873366
ID209640	209640	4	1.0	48.69482237635483	20.39350345605859	0.0	289.0	289	1.5392551438483721	1		31069.51908396953	30868.0	24299.0	41964.0	2.4420642E7	3302.24525089939	-0.9808706785367318	-964.866858023471	-0.0039996407767358124	-0.046499032905412435	1.723101531198605	1.3710411976858488	-0.8499211890162279	1.2567831908384601	7.443395573631809	14.351682300258865	0.4541249259052107	0.8685524126455916
ID187628	187628	4	1.0	51.78250191596594	28.48874758668395	0.0	95.0	95	1.6009266629251118	1		30931.80496453902	30830.0	22156.0	41688.0	2.6168307E7	3227.0314020177216	-0.9810645639168929	-993.2403291865144	-0.022054880143631536	0.011792359429830243	1.7893916022291176	1.4626785943112186	-0.8090701865471349	1.2233662331482669	8.051795722689835	12.496728968069338	0.6479028800339995	0.9302580999450856
ID183538	183538	4	1.0	53.95068288719966	22.523951926841928	0.0	60.0	60	1.5952462428989453	1		31037.64964370547	30870.0	22675.0	41594.0	2.6133701E7	3251.596284765704	-0.9811631223935052	-994.3848618489034	0.017097266787493497	-0.00563387323834382	1.6970370117790026	1.550453461051804	-0.3253967996312413	1.0945423738341418	7.994758208715638	11.24066123662191	0.7951178047368811	0.9666666666666665
ID176368	176368	4	1.0	55.89428925445805	25.979953992729723	0.0	1.0	1	1.6169128175976706	1		30872.40484429068	30724.0	23151.0	42007.0	2.6766375E7	3193.055140153336	-0.9810409664667341	-1000.6103399457279	-0.006802659776234506	9.810896644910536E-4	1.6891893397135263	1.5648340462747958	-0.09856301727273743	1.0794686783143346	8.213402012283375	11.635141100131994	0.7624118460115547	0.9568106312292362
ID196852	196852	4	1.0	50.90659608708211	28.86834540477693	0.0	180.0	180	1.5612142437998893	1		30976.156521739133	30996.0	23654.0	39354.0	2.4935806E7	3009.0009135689093	-0.9809785262756842	-1061.8191294956353	-0.006228056214541578	-0.015081699766623326	1.611983700009135	1.5155182267342102	-1.1023110737595618	1.0636518067372889	7.6572862510350115	12.834111791471074	0.5841886443927581	0.9237385321100917
ID210175	210175	4	1.0	49.15700001949753	20.53226312379997	0.0	293.0	293	1.6461239272192185	1		30999.970917225943	30821.0	23957.0	44566.0	2.7713974E7	3252.183526162547	-0.9810034888952368	-984.4937028097347	-0.023293565318580376	-0.02417456654741716	1.733484671724862	1.5167323675030764	-0.6668283071738169	1.1429074165395536	8.512848960647867	15.110151191492026	0.4685405383591388	0.9063765182186236
ID193788	193788	4	1.0	50.75375151219028	27.84363421385643	0.0	154.0	154	1.552955078300757	1		30974.493099121693	30802.0	22431.0	41264.0	2.4686671E7	3146.82402850029	-0.9810888134668755	-1021.2952011901234	0.008630335347891354	-2.3555736793028146E-4	1.7573649616404732	1.4209603082315332	-0.38268269313024444	1.2367445814356455	7.57648310623825	11.567078839955263	0.7115904842190699	0.9343493552168816
ID185088	185088	4	1.0	53.97594544022628	22.488769451899344	0.0	73.0	73	1.5785616012014396	1		31065.450789793445	30924.0	22049.0	41817.0	2.5566866E7	3324.6025746711	-0.9811583695274951	-973.1696351974217	0.010084716656183325	0.0084224797201958	1.6621470644086729	1.4924612825031638	-0.41788338331521674	1.1136952655957086	7.828398792957583	11.634718402902198	0.7267265927946494	0.9558908879860708
ID186624	186624	4	1.0	54.142996222137974	24.96238612970937	0.0	86.0	86	1.583346582170845	1		31044.23132530121	31004.0	21137.0	41753.0	2.5766712E7	3226.3084940682465	-0.9811168351419549	-999.8870835088384	0.0034472345015956044	-0.009853333322331804	1.7047957051628184	1.4794382553151157	-0.7464169231897473	1.1523263637654835	7.875930054602746	11.849143773176872	0.7049166626207393	0.938810198300283
ID180481	180481	4	1.0	55.541718342320905	26.817060977396963	0.0	35.0	35	1.5990354317121165	1		30879.383431952658	30756.0	23624.0	41568.0	2.6093079E7	2983.1671033567354	-0.9811216207280918	-1075.918001667305	0.0017805894296783111	0.012970142853778134	1.6639890295482442	1.5429363118965036	-0.4023247646958601	1.0784560689371219	8.032783218031765	11.488645241593543	0.7647830828195744	0.9591373439273552
ID183041	183041	4	1.0	53.80590964662062	22.73328876426812	0.0	56.0	56	1.627637951703589	1		30898.491972477055	30887.0	23372.0	40135.0	2.6943485E7	2905.6608493134304	-0.9810378101551657	-1100.3215359550986	0.008863148889904181	-0.0014368386416030437	1.7175547984829893	1.5880489746313111	2.4562279847284696	1.0815502707539262	8.322723914067236	10.866746370235624	0.885678884438597	0.9700831024930747
ID195334	195334	4	1.0	50.60890325841432	28.08198873416139	0.0	167.0	167	1.529888892679214	1		30988.262273901808	30792.0	22847.0	42415.0	2.3984915E7	3404.2695450745173	-0.9809967267220303	-939.8151109193713	0.00645135703078591	-0.04324887361936853	1.7067623203760354	1.338421684407063	-0.4260535453148198	1.2752052213889165	7.3530861765060065	15.103963798918269	0.405039751354581	0.8895917193789541
ID194830	194830	4	1.0	50.79881261383142	27.494824796687222	0.0	163.0	163	1.6173806066477001	1		30987.972157772612	30869.0	21443.0	42793.0	2.6711632E7	3095.148241686658	-0.981024401390642	-1035.2041948042458	0.005156577522083124	-0.01369227414980903	1.7680251097869062	1.5088036117855848	2.4547278852303527	1.1718059898428712	8.218155138447889	12.643266923848502	0.6460491891894355	0.9290703922622244
ID205070	205070	4	1.0	50.15204551955403	28.138846314765022	0.0	253.0	253	1.4270436738957715	1		31264.350668647836	31012.0	24249.0	43045.0	2.1040908E7	3754.785648572961	-0.9809287400090025	-856.5492356876266	0.05011537004723292	-0.010557694869423843	1.4846671240763423	1.3632925270121012	-0.6323481805827498	1.0890304866045553	6.3977078174383255	12.428885759162858	0.5204390478616437	0.8997326203208554
ID204044	204044	4	1.0	50.280387365020225	28.68309748531009	0.0	244.0	244	1.3856244745513615	1		31291.79491255961	30991.0	22877.0	43832.0	1.9682539E7	3916.5801702716567	-0.9809412531411896	-822.4359909815906	0.02245214861662366	0.013662297813435555	1.4229064835313734	1.2911827182629243	-0.9105465435346426	1.1020179122639295	6.03171710277061	12.953854506188605	0.4517028164674266	0.8782006920415232
ID198419	198419	4	1.0	50.78651731795428	28.562836397119973	0.0	194.0	194	1.5224537819640256	1		31042.929411764704	30975.0	23934.0	40702.0	2.3747841E7	3233.6528277157454	-0.9810011800943564	-991.3846850366098	-0.001639481154322258	-0.019676188985819028	1.5474915409913863	1.483846463887378	2.41813281643119	1.042891955908478	7.281789284038258	11.819129833605746	0.6550537913592753	0.9324406573341446
ID197392	197392	4	1.0	50.852920931899185	28.169009785412285	0.0	185.0	185	1.6023436214526101	1		30991.306242638417	30848.0	23134.0	41451.0	2.6311619E7	3125.7932952294013	-0.9810766579823658	-1028.0511568529585	-0.03165373232188866	-0.03426826916613575	1.6868333446342314	1.465624257752894	-0.5531314944073525	1.150931649576063	8.066055101183379	14.164041992925055	0.505238732730155	0.9422543031649082
ID191254	191254	4	1.0	50.61580798615156	27.962562353985806	0.0	130.0	130	1.455387875386465	1		31135.65759312323	30917.0	23237.0	42591.0	2.1732689E7	3578.5830093225823	-0.9810582978446636	-901.2655162957708	-4.881085264804251E-5	-0.014575172173770641	1.5467122861920877	1.3471233555954583	-0.39318116874556014	1.1481593573206268	6.654376630322177	12.153550606054106	0.5661231239039599	0.8985879332477531
ID199447	199447	4	1.0	50.86512017199713	29.06924953953597	0.0	203.0	203	1.5024469495721955	1		30832.680965147418	30905.0	22340.0	39769.0	2.300118E7	3007.2467275949407	-0.9811063905768858	-1064.8131239596794	0.03580392918510451	-0.06406312929271651	1.5442817595949079	1.2602692887886662	-0.7704782940969811	1.225358558946736	7.091664237457626	15.816970057132432	0.35621437742922774	0.8279689234184233
ID190743	190743	4	1.0	50.822330286162824	27.594383446634648	0.0	125.0	125	1.4328629678859124	1		31223.17655786347	30926.0	23837.0	40521.0	2.1044421E7	3178.704106692589	-0.9808774975699783	-1007.690174991377	0.07558134658923672	-0.019551482121754435	1.6721565877569025	1.2597897905792723	2.546880397881209	1.3273298452339553	6.44999220524799	15.948640112235623	0.3186557338904156	0.7862108922363842
ID177947	177947	4	0.9936966300010681	55.99287182878316	28.004385595068626	0.0	14.0	14	1.4979085862771464	1		30937.236559139787	30779.0	24179.0	42687.0	2.3017304E7	3427.290934526335	-0.9809606763102985	-930.1663458961207	0.04150374650747672	0.00818196662004649	1.5204293402457183	1.439288174732799	0.5576110391113381	1.056375899515733	7.04888610197699	13.113948646728405	0.5150666134115932	0.9154320987654319
ID203032	203032	4	0.990612268447876	51.04111863785961	27.533684565537705	0.0	235.0	235	1.4641974961204793	1		31221.77433004233	30955.0	24634.0	44488.0	2.2136238E7	3814.7811437866035	-0.9809090172440164	-841.0433674317923	0.0013131400824368687	-0.04061197420067912	1.487163035271001	1.3954343385110468	-0.38903755287055647	1.0657348713790649	6.735179775118946	13.879618403260759	0.4393432964062784	0.8991116751269042
ID184604	184604	4	1.0	53.92216500473451	22.54581453909889	0.0	69.0	69	1.576643542654419	1		31112.29375764994	30991.0	23225.0	41888.0	2.5418744E7	3245.905209912628	-0.981171460207396	-998.9746323711603	0.01986907561618138	-0.006743066976707239	1.6949248928906695	1.4901598832387906	-0.47730909276165606	1.1374114361519598	7.809386288299524	11.213848302907849	0.7804002789547649	0.9541231126596982
ID182557	182557	4	1.0	54.45184490564496	22.149606906067728	0.0	52.0	52	1.5549023581607582	1		30923.364089775543	30722.0	24347.0	43634.0	2.4800538E7	3391.367476094244	-0.9810854531461012	-945.9164405979252	-0.008179172236684755	0.0048594937528707765	1.6076561501082023	1.504871644204067	0.005701739358072944	1.0683011779110891	7.595495610896312	11.92879865222175	0.6707683538738028	0.9388954171562863
ID180002	180002	4	1.0	55.76254957236591	27.598459439600425	0.0	31.0	31	1.5881171461062122	1		30805.605769230762	30668.0	22911.0	41877.0	2.5630264E7	3014.8579315456136	-0.9811519109528207	-1063.8045077947565	-0.041485710717612416	-0.0048646134420007635	1.691671446032177	1.4562655339254316	-0.5022726660623257	1.1616504041486155	7.923461316247908	12.567572688282832	0.6304084044519485	0.9338935574229696
ID196384	196384	4	1.0	50.8134890490802	28.674478703463485	0.0	176.0	176	1.6051737860744335	1		30953.519343493586	30993.0	22540.0	39187.0	2.6403352E7	2855.443443549265	-0.9811008474475255	-1125.4800147723456	-5.098889277321385E-4	0.0336301575402629	1.796991112652934	1.4674073957053646	2.511271498972468	1.2246027367124879	8.094573858170476	12.813104467616125	0.6195767611374433	0.9300928454396502
ID200993	200993	4	1.0	51.59226034767038	28.89528978823479	0.0	216.0	216	1.6215846355328112	1		30962.35747126438	30979.0	21223.0	42432.0	2.6937251E7	3000.0782766593525	-0.9810252755973339	-1067.176246326284	0.001773235940082465	-0.004424404654984007	1.792618782380433	1.4907517423804297	-0.8057826056386472	1.2024931659767726	8.260933273928531	10.891207106857884	0.8751589629264728	0.9747616376892888
ID190249	190249	4	1.0	50.9069418830004	27.169368220430616	0.0	120.0	120	1.4984135276655928	1		31144.824561403533	30906.0	23699.0	41291.0	2.3078315E7	3217.3892868650123	-0.9809652397180272	-997.7425182434198	0.009984520172848798	-0.015247763483239559	1.5979030864794945	1.3659220835322476	-0.5307175768622756	1.1698347261121576	7.0536392281415115	15.980716291511676	0.3470808274640631	0.8341765036537387
ID177455	177455	4	1.0	55.547790990263216	27.342303933089948	0.0	10.0	10	1.6497962662556784	1		30900.866666666665	30772.0	21905.0	40913.0	2.781078E7	2981.3719975481395	-0.9810599164359529	-1073.7375194668148	0.022720501419235276	-0.0012411019310460216	1.7480331857227216	1.6000880906658235	2.464692195295217	1.0924605938385152	8.550873969963995	11.471000339410006	0.8166158109373447	0.9488396624472577
ID191789	191789	4	1.0	50.94105761423346	28.107921603315628	0.0	135.0	135	1.5914480321693347	1		31018.034730538944	30859.0	22894.0	42529.0	2.5900059E7	3213.4042569301187	-0.9810705450192143	-1000.55515988166	0.011343617079140318	-0.007788922922990557	1.700007544464528	1.4994003801969247	-0.37293277209152376	1.1337915922371957	7.956733199399513	12.4983823188639	0.640084114484076	0.9315525876460766
ID194354	194354	4	1.0	50.858704237123234	27.67884149002248	0.0	159.0	159	1.618315779091636	1		30942.765046296307	30815.0	21673.0	40548.0	2.6734549E7	2884.4664926204773	-0.9810926180023557	-1113.2744099132785	-0.0015067718802123534	-0.0010062710483280924	1.7447961651819661	1.4921568757310026	-0.49485038304464074	1.16931148028735	8.227661390776916	12.975977900452634	0.6140533140553353	0.9296455424274973
ID186163	186163	4	1.0	53.71131163813403	23.598056056624976	0.0	82.0	82	1.4826803840981615	1		30851.376033057826	31058.0	21762.0	38641.0	2.2398099E7	2922.3621551735023	-0.9810949618065474	-1095.7310945169588	-0.005272472730318966	0.004169134021216298	1.4871191759445852	1.3932481027991628	-1.1936407980377335	1.0673757049852262	6.906292317041512	16.73404784366879	0.30992228674349	0.8628266033254149
ID200496	200496	4	1.0	50.60159411393097	28.626714560610406	0.0	212.0	212	1.625312421223573	1		30885.022962112515	30939.0	22025.0	39395.0	2.6900855E7	2901.1053683196046	-0.9810876261009426	-1104.5265876061897	-0.003656948228483362	0.011881022324412458	1.8310209324711884	1.4691842935163009	-0.6087858991687767	1.246284037034509	8.298958283244655	11.85589516141296	0.7419330968462687	0.9514986376021797
ID202038	202038	4	1.0	50.48401660095952	28.902042449814413	0.0	226.0	226	1.5713568095951314	1		31079.61538461541	30967.0	22241.0	42179.0	2.5454205E7	3177.1159119788717	-0.9810458349186982	-1012.6449732201041	-0.004229950859711762	-0.010667711875039787	1.6448618492002878	1.5017208664048687	-0.8448542127750803	1.095317968870007	7.7571019004898485	12.94851608691534	0.5813924118727475	0.934707903780069
ID195898	195898	4	1.0	50.74894660924833	28.177417775108395	0.0	172.0	172	1.6070577935140684	1		30960.51468860164	30857.0	22222.0	41036.0	2.6347398E7	2893.0817223906847	-0.981029910790046	-1106.8540067433094	0.02467539649854588	-0.03523818458268453	1.7462383682157958	1.5183894773427937	2.6332833033389242	1.150059582388401	8.113586362828533	11.776879473031835	0.7351268179887098	0.9348302300109528
ID204602	204602	4	1.0	51.19871184056433	28.70955624203994	0.0	249.0	249	1.1300195524356804	1		30207.252955082764	30550.0	24045.0	41429.0	1.2777668E7	3171.9304981589994	-0.9814929061851569	-1010.1049606031053	0.029606750876141254	-0.08294223292839377	1.2712794189011993	1.049818701390513	2.5217963315517586	1.210951393052301	4.011638482851374	11.646739397252025	0.37164041538602516	0.7332754126846224
ID187193	187193	4	1.0	52.77599175917731	26.882383324051975	0.0	91.0	91	1.563151234921765	1		31033.08395061728	30903.0	21638.0	41795.0	2.5136798E7	3301.9576147126577	-0.9810207635167507	-971.5896952193126	-0.007896505637101484	0.003059249179279586	1.6752632942686174	1.4733290497530889	2.376675779774452	1.1370598404676608	7.676298755693082	11.281496203670283	0.7579286600661349	0.9494415049970605
ID201528	201528	4	1.0	50.7003981402987	29.342308016202008	0.0	221.0	221	1.564118830950618	1		30965.628395061718	30947.0	22420.0	40750.0	2.5082159E7	3161.9491546038935	-0.9809969012794474	-1011.1095733900163	0.007506552534334532	0.032811133112988125	1.7244165025921443	1.388647663159727	2.4580824578489926	1.2417955600547437	7.685805008022114	12.366086812709971	0.6315891257471693	0.9140757490107403
ID193342	193342	4	1.0	50.6780233664925	27.92914630137159	0.0	150.0	150	1.535811065373785	1		31109.659820282406	30970.0	22239.0	42792.0	2.4234425E7	3343.5910887404953	-0.9809977857461265	-960.673730934887	-0.003378983241413869	-0.021483123964550134	1.7016901003109428	1.440140136779115	2.7574623109325294	1.1816142449281266	7.410123690480193	11.32313959722755	0.7262758415445686	0.9285288862418101
ID188735	188735	4	1.0	50.77229848943811	28.547640295001028	0.0	105.0	105	1.6164448931724191	1		30870.948896631875	30850.0	23699.0	38772.0	2.6579887E7	2884.0703410751157	-0.981129825871941	-1113.0756872424186	-0.014905549235276106	0.01078017078433839	1.7330686765904082	1.4503506733701725	2.378705957276665	1.1949307904710282	8.208648886118857	14.42426048360955	0.49578619584210315	0.9176408076514347
ID179516	179516	4	1.0	55.61528359858531	27.2744482815956	0.0	27.0	27	1.5942975385373688	1		30770.350356294515	30595.0	22241.0	40643.0	2.5908635E7	3061.5030627364954	-0.9809855282332823	-1037.0652311993636	-0.0017492711063831928	0.009115896728947184	1.671436257398523	1.506879673856525	-0.7119692891054412	1.109203532569294	7.985251956386609	12.03981456695351	0.6922435081712447	0.9375
ID189757	189757	4	1.0	50.4437680598764	27.328145744167095	0.0	115.0	115	1.4928497788988537	1		30829.5563093623	30994.0	21228.0	39137.0	2.2721383E7	2817.849725100964	-0.981259886897041	-1145.753729279843	-0.013285884313167845	0.03494650118363343	1.5604063123019944	1.3254275503839605	-1.0864420171324618	1.1772852555011124	7.00135484033183	16.902399407096024	0.3079606538867896	0.8710821998817271
ID182082	182082	4	1.0	53.80354850013157	22.86551211418018	0.0	48.0	48	1.6122274620000727	1		30865.71411901984	30847.0	23461.0	39471.0	2.6451917E7	2863.5161680316132	-0.9810574704178916	-1116.51139671086	-0.04803414665018856	-0.03323257607566716	1.7144865387482997	1.471465362412312	-0.5797958676759768	1.165155893263828	8.165870750638215	12.80915643631977	0.6254193391717253	0.9439560439560439
ID192833	192833	4	1.0	50.55623675850841	27.88699016527196	0.0	145.0	145	1.4631638232093462	1		30813.079320113313	31038.0	23526.0	39089.0	2.1754034E7	2773.2871571675973	-0.9813835308603206	-1171.417500499878	0.007100181258921192	-0.0212843601291346	1.4986399742857455	1.3610379719935666	-0.5677589712401545	1.1011007812593412	6.725673522789911	17.463686244691793	0.27712378732284637	0.8333333333333327
ID185671	185671	4	1.0	53.84016132842895	23.011994627221444	0.0	78.0	78	1.5790407517971465	1		31040.186131386872	30948.0	23878.0	39604.0	2.5515033E7	2895.1349978773173	-0.9810992267816979	-1113.0607164279668	-0.03754776419021242	0.005853089634432689	1.6864152045715486	1.4151359777017605	-0.7588985425969311	1.1916983464093371	7.833151919122102	13.987196146932016	0.5031356413571086	0.9337110481586396
ID189253	189253	4	1.0	50.53702096835964	27.41751630806686	0.0	110.0	110	1.5756836378210535	1		31044.075794621014	31033.0	21948.0	40783.0	2.5394054E7	2999.3563539032493	-0.9810646641548817	-1072.5197163217133	-0.003974826137213621	-0.008361621811073224	1.6843313544041851	1.4603351858894003	-0.9961833966997552	1.1533868187791165	7.799880035970494	13.367550669577462	0.5485220738021797	0.922428330522766
ID198980	198980	4	1.0	50.714316757115675	28.666641692428517	0.0	199.0	199	1.615976833254347	1		30983.166085946534	31009.0	22699.0	39300.0	2.6676506E7	2854.8435686484027	-0.9810983126379794	-1126.6406787355784	0.0023344799893252072	0.011811072420500331	1.7642052559734813	1.4738520262996404	-0.7028714555511607	1.197002972138813	8.203895759954335	12.416531506540455	0.6686970507589343	0.9431693989071033
ID192330	192330	4	1.0	50.77783744531874	27.868363933182263	0.0	140.0	140	1.507473550933229	1		31064.31158455392	31005.0	22091.0	40074.0	2.3329298E7	3105.9323068582207	-0.9810072212836032	-1033.197720008127	-0.009478573253440932	-0.028932490308402403	1.6536853498323862	1.3572921782969893	-0.5171637947305702	1.2183709419937017	7.139195499102788	14.789066863130529	0.4101829403389867	0.887182516243355
ID203594	203594	4	1.0	50.641689302197776	28.441668977061752	0.0	240.0	240	1.4657466386762792	1		31196.683168316802	31049.0	22354.0	41738.0	2.2056055E7	3712.533489138392	-0.9809959511197874	-867.5392130133272	0.02178099303956519	-0.04414714673034504	1.597422882071685	1.3854795917107037	2.4849472318730697	1.1529746750721077	6.749439153612486	13.506853117973511	0.4649103303403975	0.8574879227053139
ID184136	184136	4	1.0	54.003154948721225	22.691914446426775	0.0	65.0	65	1.5064695724329622	1		31146.0213333333	30977.0	24037.0	41249.0	2.3359516E7	3317.584816433564	-0.9811338949248551	-976.4647457483145	0.006244898697581571	-0.018597099920903224	1.6193881788224058	1.427332599822445	2.5344880045764997	1.134555589232567	7.129689246773759	11.886975732170212	0.6340707407099576	0.9079903147699762
ID197964	197964	4	1.0	50.63524171006254	28.18749838050423	0.0	190.0	190	1.6155086377256866	1		30933.96420323327	30908.0	22809.0	40026.0	2.6788813E7	2926.537800565557	-0.9811499154126306	-1100.3567289411824	-0.0015128919568726997	0.020650117035860196	1.7186944811856384	1.5250793710243158	-0.5670800598278736	1.1269541204476994	8.199142633789823	10.990792833105493	0.8529434958605917	0.9604677060133625
ID202572	202572	4	1.0	50.604185165800715	26.606470048959693	0.0	231.0	231	1.568465626263555	1		31118.87346437347	30986.0	22676.0	42495.0	2.5330763E7	3217.39188683392	-0.9810733643822664	-1002.7160441495029	0.015870982237667912	0.021488175756464337	1.7174410433322613	1.42706234372696	-0.7814387838455559	1.203480037772519	7.728583143502758	12.79446145428398	0.5932882222084985	0.9275527666856817
ID206160	206160	4	1.0	51.29214501161111	26.14852632458158	0.0	262.0	262	1.6178482604399353	1		31076.295138888894	31001.0	21907.0	42127.0	2.6849919E7	3231.258908195935	-0.9810223078306981	-994.3126405723445	0.00493109443438848	-0.002288633084118792	1.7375536603063673	1.5348460885078954	-0.9662686105206632	1.132070292465308	8.222908264612402	11.427758369419427	0.7912490676265614	0.9558011049723757
ID179028	179028	4	1.0	55.81794686885138	27.518624087542413	0.0	23.0	23	1.5583042426795213	1		30812.327543424326	30547.0	23369.0	41923.0	2.4834736E7	3238.6940266366773	-0.9810577973097002	-985.4819987000316	-0.002488613907792772	-0.0031921278157164544	1.7184519734416561	1.414371584756068	-0.41555378918300745	1.2149932817959093	7.628767494047922	11.742445422358886	0.6952598370319354	0.9441176470588235
ID181588	181588	4	1.0	55.46931835655275	25.182672003796192	0.0	44.0	44	1.5871641804361794	1		30928.765342960287	30864.0	21832.0	41076.0	2.5701804E7	3212.232322773704	-0.981165042820015	-1003.1434941121411	-0.00465826595006434	-0.0014411302731109801	1.6726566248709385	1.529793689782075	1.917624801667671	1.0933870599957924	7.913955063918868	10.82831226796774	0.8481680347181324	0.9547018348623851
ID176981	176981	4	1.0	55.66826030368231	26.752406587274134	0.0	6.0	6	1.4734679211022794	1		31063.49301675978	30887.0	24015.0	42664.0	2.2241461E7	3450.6728252334074	-0.9809640891055825	-927.803373698767	0.01885279001266504	-0.0048884941272106484	1.5639226632690222	1.4040997492387375	-0.29625556841520373	1.113825897424265	6.820736046080218	12.582068566111834	0.541423387957814	0.8734023128423614
ID181083	181083	4	1.0	56.0122192723855	26.53223024306943	0.0	40.0	40	1.5279097341628047	1		30907.95448634592	30744.0	23120.0	43195.0	2.3768217E7	3397.8717104514435	-0.9810894032263656	-943.8362049359034	0.005423343187859584	-8.637172673389764E-4	1.5799404782008752	1.4685826123223178	-0.9813871569899227	1.0758267631280638	7.334073671847938	13.441241695825425	0.5101246986450433	0.9012850467289715
ID208728	208728	4	0.9920820593833923	47.044861623108446	20.415040308025667	0.0	282.0	282	1.2651952960922677	1		31660.57115749527	31116.0	25310.0	42750.0	1.6685121E7	3875.389072355483	-0.9807355649147821	-831.8194615603995	-0.005989698990187212	0.023109287015875418	1.277828298251994	1.09750438353647	-0.6431975648859672	1.164303594063533	5.02880748205776	14.560202339814017	0.29808495255847206	0.831761006289308
ID187743	187743	4	1.0	51.43878444106214	29.200348659981422	0.0	96.0	96	1.5980889768013131	1		30841.905437352285	30728.0	22141.0	42564.0	2.6092252E7	3122.2619467975624	-0.9810616404401812	-1023.4244737112678	-0.013337012109763142	-0.024778627520390013	1.7963917205483977	1.4233299160613868	-0.7862515102323017	1.2621049415720431	8.023276965702738	13.112149975801927	0.5864268308487041	0.9398663697104679
ID200030	200030	4	1.0	51.031100001309476	29.032369627893715	0.0	208.0	208	1.5402377517644992	1		31025.808429118762	31021.0	23389.0	38955.0	2.4293208E7	2949.7938475942365	-0.9810242091572438	-1087.530077076757	-0.02915173564621561	0.01547394665851757	1.67453579278601	1.4105049049903033	-0.6187567480323145	1.1871889185649602	7.4529018259608355	13.747232839168085	0.49556963452324737	0.918570591681312
ID206685	206685	4	1.0	51.2418105496382	26.16920210872913	0.0	266.0	266	1.6187831627198916	1		31021.22337962964	30974.0	21823.0	42086.0	2.6802337E7	3232.535800765442	-0.9810968580079577	-996.1470691941634	-0.005513502028445218	0.002403777831686147	1.7453171802068024	1.512547009750402	-0.8340187269842881	1.153892850242593	8.232414516941438	11.164961679076471	0.8298939914244877	0.9622222222222221
ID209251	209251	4	1.0	48.70633880284155	20.19765406466973	0.0	286.0	286	1.5109822222985783	1		31224.64511873353	30879.0	25221.0	43345.0	2.3668281E7	3502.6935228255484	-0.9807196855906856	-906.8932063453701	0.006080657286685558	-0.04353168803283033	1.6351407764800971	1.3580284861071878	-0.6142844068627872	1.2040548436264813	7.172467382254403	16.4031637011676	0.334983339427385	0.8627787307032592
ID178531	178531	4	1.0	55.53213263050281	28.102710396225383	0.0	19.0	19	1.5114827961808872	1		30482.455511288183	30755.0	22231.0	38664.0	2.2953289E7	2729.6557233525655	-0.9814061752714098	-1178.8325592255733	-0.03676288427119689	-0.0989462453028025	1.4818372170646108	1.2544186177520111	-0.5844302622432271	1.1812940242549546	7.177220508418915	19.177438667624358	0.24523640920790699	0.8314977973568283
ID183651	183651	4	1.0	53.92875234490804	22.908698829042592	0.0	61.0	61	1.6318155549147864	1		30990.967082860392	30873.0	23414.0	42136.0	2.7303042E7	3067.217371962701	-0.9811232864573928	-1050.3106455396376	0.007700609667339876	0.0022406427441589677	1.709839433804651	1.5853223417111957	-0.42271472155225015	1.0785437061077758	8.365502049547876	11.127287630298692	0.8490304091345354	0.9713024282560703
ID196961	196961	4	1.0	50.85574455189369	28.17813267738964	0.0	181.0	181	1.5689478601339075	1		31012.350553505523	30821.0	22642.0	41934.0	2.5213041E7	3285.747238473805	-0.9810379003221171	-976.6296139859583	0.010184159537943025	-0.0367752965242192	1.638474315466483	1.4171237061574797	-0.5536922379546306	1.156197097223921	7.733336269667264	14.527811599890489	0.46044351510249626	0.9119955156950674
ID205664	205664	4	1.0	51.3168812863186	26.188980480877806	0.0	258.0	258	1.6112887559746414	1		31202.624418604617	31107.0	21503.0	43104.0	2.6834257E7	3304.729038554019	-0.9809406232635618	-971.894866491291	0.006162405941714349	-0.001996437415966998	1.7561961928519332	1.5091258923834308	-1.0359705081828299	1.16371748819331	8.156364498309186	11.306423337087095	0.80178145138549	0.9517470881863562
ID207206	207206	4	1.0	51.22369618635029	25.44323762027489	0.0	270.0	270	1.5466094864542683	1		31042.339646464687	31065.0	19921.0	40410.0	2.4585533E7	3241.438370153484	-0.9810318611711853	-990.615379030648	-0.007718089056692874	2.196609139380047E-4	1.6288372097979742	1.485436505616622	-0.38699890492392197	1.096537754147778	7.514692466099544	11.324258248772457	0.736379256958284	0.9366113744075832
ID176493	176493	4	1.0	56.13887530566678	25.827786959398107	0.0	2.0	2	1.6183157790916367	1		30903.220299884633	30776.0	22377.0	42585.0	2.6793092E7	3172.7727284324824	-0.9810292264862406	-1007.3761774311696	0.004313369316135745	0.02337396190052209	1.750256205192446	1.512402515209738	0.1267094503330898	1.1572687744107082	8.227661390776921	11.992487255539434	0.7188987737296895	0.9638084632516704
ID193907	193907	4	1.0	50.83721636146059	28.25683471526635	0.0	155.0	155	1.5766435426544194	1		30925.10085054677	30916.0	22874.0	39041.0	2.5451358E7	2895.2415068109326	-0.9810092868162998	-1103.5402244301456	0.01853090401850872	0.0017223355286292265	1.7108737879253428	1.4851573675253291	-0.5015773541913111	1.1519814838047215	7.809386288299528	12.35050867468204	0.6433644793483815	0.9324631101021565
ID204145	204145	4	1.0	50.41559291060352	28.78505454657704	0.0	245.0	245	1.3883515475980697	1		31331.564263322904	30960.0	23774.0	44899.0	1.9989538E7	3968.0525453839573	-0.9807959957816793	-806.5319025001594	0.01999476494882003	-0.021358024349477516	1.4864575978914971	1.3664421348847673	-1.2274108039513463	1.08783062227282	6.055482733593181	12.970315850391806	0.45233222628183944	0.8470744680851068
ID183158	183158	4	1.0	53.87763660001083	23.192212841046157	0.0	57.0	57	1.5679832440819896	1		30840.075215782952	30964.0	20371.0	39343.0	2.5011301E7	2910.006968811783	-0.981206943792819	-1106.6609753395462	-0.030546931455966608	0.031455958203307606	1.6397355028788954	1.4136091605555228	-0.8078092956644265	1.1599638348654369	7.723830017338236	14.062452033819396	0.4908179794626734	0.9083286752375626
ID180599	180599	4	1.0	55.71782454619774	26.5148451335102	0.0	36.0	36	1.5923984341842772	1		30893.92720763722	30767.0	23815.0	42844.0	2.5889111E7	3120.007117245134	-0.9811513767928262	-1030.8700322358866	0.002305272203940749	0.010124195610776494	1.6736227816328793	1.5194422444176028	-0.45693053319184934	1.1014717984719278	7.96623945172855	12.919219201215164	0.599778213734516	0.9357900614182025
ID209781	209781	4	1.0	48.75135620446411	20.481413752436254	0.0	290.0	290	1.613634497143801	1		31049.11915887851	30883.0	23918.0	42499.0	2.6578046E7	3238.5525594810715	-0.9810619678632867	-993.3216947832143	0.037301847073043855	-0.012966575719134378	1.7903268439617912	1.4801108549036759	2.294985442008045	1.209589699332557	8.18013012913176	12.717372111568809	0.6355874577349645	0.9134819532908706
ID185209	185209	4	1.0	54.073437475060345	22.544363703934014	0.0	74.0	74	1.57760286342627	1		31088.457420924595	31039.0	21378.0	42101.0	2.5554712E7	3244.484675005509	-0.9810486785765331	-992.052147206335	-0.004852228283418088	-0.0024024640430738587	1.6319408942940559	1.5619192996644256	-0.19815850597032483	1.044830481731466	7.818892540628558	10.53701038050859	0.8849531768584549	0.9687868080094234
ID186745	186745	4	1.0	53.80329545580218	25.366674143814965	0.0	87.0	87	1.5660522295019745	1		31057.293464858176	31009.0	22021.0	41139.0	2.5187465E7	3209.07916220956	-0.981081744217155	-1003.7770743996539	-0.006165718954113349	0.007928101793751823	1.703606611261076	1.447176438803279	-0.5829216625601366	1.177193440676693	7.7048175126801794	11.930146912234036	0.6802689325715363	0.9342939481268009
ID190847	190847	4	1.0	50.733154456867325	27.827507634698303	0.0	126.0	126	1.4958871162788396	1		31097.41970310391	30921.0	23430.0	43038.0	2.3043188E7	3420.2768349455732	-0.980974417886617	-937.5896837533475	0.03666241206729181	-0.03076377028924796	1.7453182955972957	1.2902674670357952	2.5734083331842896	1.3526794561494406	7.029873597318926	15.084516072519262	0.38823493813892185	0.8563983786913726
ID191356	191356	4	1.0	50.5774842402383	27.668729970215793	0.0	131.0	131	1.6075284503680651	1		30994.511655011655	30985.0	22366.0	42624.0	2.6593291E7	3108.9066942554396	-0.9810385066989326	-1031.6220659630983	0.0012627861298705875	-0.0032049065784553105	1.6972327698282768	1.538659340289169	-0.9679175224474171	1.1030594787208103	8.118339488993056	12.368562848706809	0.6668660253741826	0.937431394072448
ID197501	197501	4	1.0	50.69680126391774	28.312080500365646	0.0	186.0	186	1.5495414501977676	1		30672.77959697732	30863.0	23912.0	38777.0	2.4354187E7	2688.440273222623	-0.9813109703038091	-1198.126397787496	-0.03932234412409667	-0.015679154343423478	1.546665972188147	1.3987103634556783	-0.6061514595270279	1.1057800189361056	7.543211223086638	18.12608659321225	0.28850811422992073	0.8615635179153093
ID198530	198530	4	1.0	50.68596494689584	28.60453930502756	0.0	195.0	195	1.5790407517971465	1		30980.47457627122	30962.0	23592.0	39590.0	2.5589872E7	2978.459010144413	-0.9810127297607081	-1074.826945550416	-0.001393503969140421	-0.011573310377904765	1.675894834453984	1.47718593953827	-0.7266927040618008	1.1345185393369133	7.833151919122103	14.489386995552808	0.46886346127665335	0.9125138427464007
ID195456	195456	4	1.0	50.978387392393756	27.23477640851298	0.0	168.0	168	1.5785616012014394	1		31001.85558252423	30803.0	23779.0	42152.0	2.5545529E7	3191.8116304985883	-0.981082517721259	-1007.4479853469029	0.02455318715592277	-0.009275352767825954	1.7415678507460362	1.4247742439821196	2.5444319280751184	1.2223465283022705	7.828398792957582	12.608987515162045	0.6187602067702036	0.9252808988764041
ID190343	190343	4	1.0	51.14769157556629	26.957811590742224	0.0	121.0	121	1.4984135276655923	1		31139.16172506741	30827.0	25391.0	42424.0	2.3105258E7	3408.611279744405	-0.9810223130436779	-944.4849516643953	0.010384367351232961	-0.04231506099433435	1.537018694983235	1.3950509788524479	3.0459577908228446	1.101765253229361	7.05363922814151	14.94820717323167	0.39668418880388284	0.8801897983392654
ID194948	194948	4	1.0	51.068275784691636	27.413874250945746	0.0	164.0	164	1.562183039576525	1		31019.962825278824	30766.0	24193.0	42132.0	2.503311E7	3181.1235660591556	-0.9809657630866552	-1005.0996214161307	0.02054665865194247	-0.012833345113011119	1.6542370884521034	1.4766386010959238	-0.34716682944934657	1.1202721418933315	7.66679250336405	12.818195424187317	0.5863673723839862	0.9102708803611739
ID178057	178057	4	0.9936838746070862	55.72633269620208	27.32813713748205	0.0	15.0	15	1.4296917438553525	1		31072.295857988145	30776.0	24518.0	40483.0	2.1004872E7	3036.594218632886	-0.9809450766608016	-1053.547362443025	0.07519353265917493	0.06281556937496446	1.5460303951514474	1.3876312908424093	2.489920513253676	1.1141507152183607	6.421473448260892	16.593368263913572	0.29307275819126816	0.766307430516165
ID188303	188303	4	1.0	50.76155251458702	27.659920055007156	0.0	101.0	101	1.629495986500007	1		30809.23348519361	30744.0	23684.0	39795.0	2.7050507E7	2819.876154136905	-0.9811305864834232	-1136.1855642719281	-0.013684918522811469	0.010241878825354886	1.733415773224616	1.5201880421571226	-0.6246140235052449	1.1402640496796217	8.341736418725295	12.797048008160829	0.6400983807131299	0.9246575342465748
ID201102	201102	4	0.9921334385871887	51.6306868180336	29.49162581003402	0.0	217.0	217	1.29882957273667	1		30510.18458781362	30726.0	24339.0	39778.0	1.7024683E7	2888.4588598863147	-0.9812847994080625	-1107.6670316842617	0.03041664720522224	-0.10816178017486514	1.4127317262156107	1.122878315667745	-0.5098183346664237	1.2581343022689842	5.299735673435159	19.833595491577228	0.16930164212862223	0.7129156010230173
ID210318	210318	4	1.0	49.28658373630152	20.449654047194052	0.0	294.0	294	1.597141961028192	1		30987.332936979794	30838.0	24199.0	43684.0	2.6060347E7	3332.700225253084	-0.9809551584774939	-957.83286714213	0.018543903688195196	-0.014334169315019065	1.7186457868200111	1.4969646458571642	-0.7407382461275851	1.1480870918203363	8.013770713373704	12.792820522155534	0.6153386048469243	0.9153094462540723
ID191891	191891	4	1.0	50.78651418313207	28.617143632989148	0.0	136.0	136	1.5412197332169888	1		30993.30140485316	30902.0	23223.0	41062.0	2.4267755E7	3120.0493567126186	-0.9810580208190255	-1028.9770984850281	0.02479111536088043	0.01753394583947504	1.7296356737465552	1.4377802156246053	2.3855135298234407	1.202990314479436	7.4624080782898625	11.805681044917566	0.6728321995794403	0.9295441089402012
ID196499	196499	4	1.0	50.781908457022496	28.54881227016549	0.0	177.0	177	1.6243812768210377	1		30933.555683122846	30920.0	21924.0	39917.0	2.6943127E7	2930.158609148896	-0.981113880036398	-1096.845317145844	-0.012920065673734306	-0.004628076440284942	1.7598953815136418	1.5196483119965087	-0.7286886447678138	1.1580938613365728	8.289452030915625	10.94610414119229	0.8693937932215478	0.9759373251259091
ID205200	205200	4	0.981656551361084	50.18410233329037	28.044080964421497	0.0	254.0	254	1.3507917161515872	1		31700.621487603337	30985.0	24764.0	46525.0	1.9178876E7	4457.793570859742	-0.9806485413595109	-720.7381311943789	0.0452853829454035	-0.03379595393654564	1.3915205428457107	1.3160280440609708	-0.9555220269022336	1.0573638982280247	5.7322701544061125	14.015201374057387	0.3667227304883482	0.8328729281767961
ID203159	203159	4	1.0	50.46466494884806	27.813111924567874	0.0	236.0	236	1.4569463850695614	1		31224.116642958787	31041.0	22641.0	42799.0	2.1950554E7	3677.9287584436706	-0.9809088684341434	-872.3963383579205	0.04730043809679656	-0.025507914391194327	1.5839947867976885	1.3411289254544672	-0.4701722889586781	1.1810906145812354	6.668636008815729	13.744114246709099	0.4436222948709494	0.874688279301746
ID184727	184727	4	1.0	53.978916718176116	22.545226028535545	0.0	70.0	70	1.6047024386010273	1		31106.11647058822	30937.0	22484.0	43052.0	2.6440199E7	3302.2808820737873	-0.981115239860337	-978.7467384067746	-0.011380416184324168	-0.003317916627271674	1.660952060825049	1.542518578528642	-0.6771975864205643	1.076779290664607	8.089820732005949	11.834195724700082	0.7258907569378358	0.9572553430821146
ID199572	199572	4	1.0	50.70741345547578	28.529070043692784	0.0	204.0	204	1.60281566259452	1		31001.415094339656	31011.0	22945.0	39501.0	2.62892E7	2899.883582300074	-0.9809959679520325	-1103.703497619421	-0.0377455067205489	0.01295041219301149	1.755336004040591	1.4507448167788464	2.3404071154211854	1.2099550408444968	8.070808227347896	13.132052580693713	0.5881142007588628	0.9391592920353987
ID189342	189342	4	1.0	51.19124978163486	26.886287362356324	0.0	111.0	111	1.526919192902023	1		31161.12176165803	31059.0	23875.0	42531.0	2.4056386E7	3366.677910606695	-0.9809959050383003	-955.5678117273213	-0.05288659098558202	-0.004799924172134344	1.6656488650102765	1.3976917520750123	-0.4792647400577833	1.1917140260271661	7.324567419518908	12.519088735341736	0.5872816205077896	0.9205495818399041
ID202143	202143	4	1.0	51.404277050292	28.40656477880563	0.0	227.0	227	1.4029861474818452	1		31296.308868501503	30877.0	24958.0	45229.0	2.0467786E7	4046.294427824556	-0.980927251500174	-795.5896999545636	0.04039650666284844	-0.013008133075659442	1.4604711574856086	1.3976490247164182	2.500345188817219	1.0449484324449316	6.18381714003511	12.753463297445819	0.4777604877040252	0.8844323589394968
ID182685	182685	4	1.0	54.62475569086478	22.069096265838958	0.0	53.0	53	1.505967332188155	1		30981.24299065421	30764.0	25002.0	43070.0	2.3204951E7	3510.110721202567	-0.9811155165479148	-917.1134274092057	0.0027339141177676325	-0.03522556381263502	1.5321385478863423	1.4895319210203535	-1.3213586080627417	1.0286040374595011	7.124936120609249	12.34815206444525	0.5872011546120387	0.917942437232088
ID180128	180128	4	1.0	55.69380030075267	27.7585360091169	0.0	32.0	32	1.5039566939989095	1		30862.889037433168	30651.0	22541.0	41447.0	2.3085441E7	3273.202877718034	-0.9810883849354906	-978.302500192291	0.02562697673563521	0.007116934445334456	1.591092719250377	1.439865638752707	-0.31339701506445156	1.1050286057445413	7.105923615951177	12.333444815369464	0.5870317742266096	0.8867141162514823
ID187296	187296	4	1.0	52.55513626892234	27.262067047332827	0.0	92.0	92	1.5828687349946782	1		30999.17753623189	30946.0	21534.0	41672.0	2.5667319E7	3234.9785540784123	-0.9810524893194947	-992.313374079013	-0.005387702298345023	0.00571387633954473	1.6863017797446884	1.484067024267224	-0.6226704735646075	1.1362706347965115	7.871176928438232	12.535188596914113	0.6294884901073597	0.9287717330342123
ID186276	186276	4	1.0	54.02580500525835	23.938894867998755	0.0	83.0	83	1.5313715829571097	1		31103.81524547802	31056.0	22408.0	39774.0	2.4074353E7	3109.9313213508253	-0.98106675276665	-1036.492856091365	0.02448460189152806	-0.019795735236602496	1.6223904290521287	1.4132645623282742	-0.8013449285976759	1.147973615342998	7.367345554999554	13.770591238407624	0.488220184238062	0.9144542772861356
ID192938	192938	4	1.0	50.89450116700979	27.858103074780406	0.0	146.0	146	1.4963927397904158	1		31141.39242219215	31038.0	22286.0	40083.0	2.3013489E7	3155.4674339240087	-0.9810534269757153	-1022.0362778009917	0.003610716666971014	0.004218283724419965	1.6844414768149527	1.300990346847186	2.6537119079669726	1.2947378748020848	7.034626723483442	12.605454977103639	0.556331781321958	0.923845193508115
ID194474	194474	4	1.0	50.69620216457696	27.856026420392567	0.0	160.0	160	1.565085828774645	1		30915.406674907295	30777.0	22780.0	41985.0	2.5010564E7	3080.5341637714896	-0.9810391535954153	-1038.5025093372403	-0.012158332208744722	-0.02082059400446529	1.7147390263801636	1.4495869312342309	-0.5253951315648879	1.1829156219835486	7.69531126035115	12.457719581421207	0.6231017245181969	0.9095505617977533
ID201643	201643	4	1.0	50.79522430752251	29.42081135480997	0.0	222.0	222	1.5776028634262698	1		30970.2898903776	30934.0	22496.0	40273.0	2.5426608E7	2983.3181336546713	-0.9811066686780261	-1078.1604218351006	0.009420406964399991	-0.012762658464967066	1.710687221526261	1.4772533046212784	-0.7201920291904595	1.1580188828650668	7.818892540628554	12.007105199902085	0.6815197988044945	0.9179687500000001
ID177579	177579	4	1.0	55.535200835221154	27.58919710262069	0.0	11.0	11	1.5641188309506173	1		30924.067901234583	30774.0	22138.0	40175.0	2.5048495E7	2955.025717390518	-0.9809015159671968	-1074.9588976592343	0.003573401579920697	-0.022752166337185988	1.6312716201900024	1.463137246292623	-0.5260141942348648	1.1149136038491312	7.685805008022109	13.85366209108689	0.5032340805965703	0.9023437500000001
ID204714	204714	4	1.0	50.50478131429503	28.80280305492825	0.0	250.0	250	1.4412854531680852	1		31328.79446064141	31160.0	23201.0	44016.0	2.1491553E7	3977.292573976144	-0.980970271966327	-812.0998020639871	0.022873774702010654	-0.019357140287654877	1.5735405740877852	1.3758578890298931	1.512098315588975	1.1436795810338207	6.5260422238802445	10.845873561050032	0.6971571229394701	0.9302168021680222
ID188840	188840	4	1.0	50.700266691669654	28.273580837125984	0.0	106.0	106	1.5665352062997335	1		30959.656790123467	30921.0	23963.0	39059.0	2.5077322E7	2939.192226633394	-0.9810879257588242	-1092.8659868789023	0.002153961763567687	-0.017531784464997733	1.686636517526014	1.4309993886349706	2.474898618993718	1.1786423746378365	7.709570638844694	12.890624769616348	0.5830316382594515	0.910724312184166
ID193448	193448	4	0.9968213438987732	50.612586222116086	27.616286495577363	0.0	151.0	151	1.4339184840274968	1		31237.192930780555	31069.0	23494.0	39417.0	2.1210054E7	2839.452402576705	-0.9809753229248868	-1134.5096422196937	0.015073540855475683	0.011184099932576437	1.6225266531658475	1.2794873324833989	-0.613361936104152	1.2681068518409107	6.459498457577026	13.511984017127673	0.4446009815784449	0.8147482014388484
ID196014	196014	4	0.9960678219795227	51.229432955191356	29.066298780259434	0.0	173.0	173	1.530383282381141	1		30948.021992238042	30894.0	23504.0	39552.0	2.3922821E7	3038.6384266407335	-0.9811027336075858	-1057.546244409913	-0.014642815501732786	-0.022233977752627483	1.6814378890179602	1.4163969858356105	2.597302804736463	1.1871233177088325	7.35783930267052	12.52989585721688	0.5889321182082183	0.9230769230769236
ID189868	189868	4	0.9858609437942505	50.8238890684355	27.155750765759613	0.0	116.0	116	1.5372880438193397	1		31063.08184143221	30928.0	24846.0	40487.0	2.429133E7	2998.136083957578	-0.9810570081481147	-1073.1708489827502	-0.010171693191265275	-0.0021354034240058852	1.6683022095847855	1.4193503409821722	-0.5009928589319812	1.1753984632365972	7.424383068973735	14.031739086663052	0.4738569278969969	0.9070847851335652
ID182194	182194	4	1.0	53.9201910314522	23.481724187986273	0.0	49.0	49	1.5490531749531884	1		30922.752212389376	30881.0	23023.0	39832.0	2.4459897E7	3102.5903688291537	-0.9810413949550992	-1031.4891156358376	0.03323903795027033	-0.016629256093402163	1.660802684331434	1.4516973304985954	-0.9753298350270098	1.144041977235723	7.538458096922114	14.433040173652193	0.45475423080989963	0.8699945145364787
ID179638	179638	4	1.0	55.726152470736885	27.761599740784	0.0	28.0	28	1.5814343271468212	1		30753.499999999996	30598.0	22280.0	41171.0	2.5402391E7	2961.220993564525	-0.9810767955699942	-1076.866949217383	0.008687113043135762	-0.0066066124485117	1.6667973811610062	1.4559610584489204	-0.5526456558731944	1.1448090396982844	7.856917549944681	12.704668628267665	0.6116956270525448	0.9270891755468312
ID199095	199095	4	1.0	50.900094619100074	29.07141770266277	0.0	200.0	200	1.5480761624466888	1		30942.171102661556	30886.0	23106.0	39704.0	2.4413373E7	3049.7100494409865	-0.9811530153233161	-1056.372516199534	0.0067550018419108475	-0.025840791186619652	1.6900657881559105	1.4585390469164878	-0.67750633206573	1.1587388021794107	7.528951844593088	12.202858807496813	0.6353619619199941	0.8898876404494384
ID192437	192437	4	1.0	50.79047578141855	27.501528628004426	0.0	141.0	141	1.5284047640588856	1		31153.558593749993	30993.0	22820.0	41247.0	2.3925933E7	3184.802232671572	-0.9810391056455159	-1012.238123023728	-0.0031982778392557207	-0.04762878084580329	1.6817345670959167	1.3542254925265182	-0.6558877020577195	1.241842349281418	7.338826798012456	14.664825718696465	0.4288275610960535	0.8737973967176001
ID200628	200628	4	1.0	50.66053884342527	28.037133156219213	0.0	213.0	213	1.510982222298578	1		30987.364597093776	31004.0	21605.0	39889.0	2.3457435E7	3258.757222736053	-0.9810278262323344	-983.392435574694	0.022591245173905015	0.011679573385272748	1.6574005813413493	1.3744174781330056	-0.4778831854339626	1.2058931203295995	7.1724673822544025	13.564992631622486	0.48982316654197755	0.8928994082840234
ID203707	203707	4	1.0	50.389960799105864	28.524189437274302	0.0	241.0	241	1.4579844659886299	1		31116.583214793747	30971.0	21877.0	41599.0	2.1874958E7	3648.4243484451677	-0.9810209020713752	-881.6967646118433	0.04375031675441758	-0.025316547197219305	1.5573166058847212	1.3989859815341692	2.3877068664039283	1.1131752758358036	6.678142261144757	13.17587812566667	0.4833997175550708	0.8937659033078886
ID185784	185784	4	0.9685980081558228	54.170033642001215	22.181177485712283	0.0	79.0	79	1.4002875757442566	1		30748.939907550066	30926.0	24655.0	38609.0	1.9956062E7	2649.596201082485	-0.9813643186365648	-1222.2651758526433	0.08421821256803708	-0.06373941771082307	1.4839344165196857	1.2866307552147993	2.1943919454310734	1.1533490945286373	6.1600515092125265	19.781809101265576	0.1978163547528752	0.7741935483870965
ID198076	198076	4	1.0	50.72180071780469	28.046462471430562	0.0	191.0	191	1.4979085862771464	1		31062.056756756738	30832.0	22700.0	42437.0	2.2985922E7	3491.861413643489	-0.9810078065639137	-918.9683286153454	-0.004510712820325472	-0.03058230642997701	1.613939208276335	1.327185629700275	2.704827310112015	1.2160613949992956	7.048886101976989	14.852863037619297	0.40152260892581737	0.8837902264600717
ID202691	202691	4	1.0	51.00389910512145	26.90822948673474	0.0	232.0	232	1.4370803808856274	1		31328.44134897361	31231.0	23860.0	43874.0	2.1365997E7	3904.0827908508613	-0.9809175889776505	-824.9906779365261	-0.00900395003749418	-0.0025004362649218336	1.4346907009429244	1.4120544261197319	-0.7066789818914334	1.0160307381956912	6.488017214564121	12.565449705772023	0.5163756862230197	0.8944954128440367
ID184261	184261	4	1.0	53.96037805717548	22.577656189535702	0.0	66.0	66	1.5303832823811405	1		31154.56718346252	30941.0	22935.0	42766.0	2.4113635E7	3366.3770084483485	-0.9809923467513152	-955.2698797427087	-0.001411965414920934	-0.009623668838070667	1.6505942166902565	1.3947202293175551	-0.7097770662561126	1.183459006325521	7.357839302670515	13.561036082847643	0.5027758622084861	0.8989547038327526
ID179150	179150	4	1.0	55.69240168213381	27.222701932912553	0.0	24.0	24	1.6094097013925721	1		30820.90548424736	30643.0	23063.0	42303.0	2.6413516E7	3241.86609382034	-0.9810843490171296	-986.2008500494366	0.005583691400119756	0.0022271868433474348	1.7015535813691414	1.506602634120242	-0.3823359956403283	1.129397720960934	8.137351993651112	12.902053823073848	0.6142925777005079	0.9304347826086959
ID181711	181711	4	1.0	55.1690497269586	24.666155365354022	0.0	45.0	45	1.5866874829692224	1		30937.722891566293	30913.0	21557.0	40600.0	2.567831E7	3101.973496938968	-0.98099807250244	-1029.7949441519986	-0.007644478887862582	-0.0013385804338500165	1.7132041215248304	1.4794975210302719	-0.9371974858883829	1.1579634958305391	7.909201937754356	10.977040506485285	0.8248443321042487	0.9618497109826591
ID187855	187855	4	1.0	50.79570467036797	28.580312536565454	0.0	97.0	97	1.6520873328590708	1		30827.52882483374	30848.0	22715.0	38808.0	2.7806431E7	2851.806621880621	-0.9810628949994297	-1120.035784424762	-8.819355753419986E-4	-0.009735823060071487	1.7804196722315637	1.5593727103502508	-0.8495626594841585	1.1417537708683279	8.574639600786574	11.349728716998898	0.8364784892767143	0.9544973544973548
ID208844	208844	4	0.9828751683235168	47.88815823057231	20.288967021300202	0.0	283.0	283	1.3144612467940298	1		31619.2802101576	31038.0	25036.0	43900.0	1.8054609E7	4194.527385954221	-0.9806839237853326	-765.4363566237546	0.008987383200909579	-0.02862281270536079	1.3380515667210682	1.2037734418376993	-0.8787511616058409	1.1115476718595634	5.428070079877087	11.70176402542175	0.49814140124558026	0.8845855925639037
ID177107	177107	4	1.0	55.530407404884414	27.1439837468247	0.0	7.0	7	1.5847792592084953	1		30903.747878787886	30833.0	23347.0	39212.0	2.5495592E7	2862.9761789798895	-0.98116982959244	-1124.8985276398696	0.006656456239726103	-0.012468449607902254	1.6394346376764761	1.5294999458665148	-0.7600280944918779	1.0718762312526133	7.890189433096285	13.277720916526775	0.5624063585929038	0.9156094870380582
ID197073	197073	4	1.0	50.71345352821638	28.44348934954656	0.0	182.0	182	1.6276379517035888	1		30937.965675057214	30987.0	23152.0	38784.0	2.7039782E7	2822.351780060852	-0.9810609869528839	-1135.662454232052	-0.008295271770048922	0.002710366367419161	1.723423190116959	1.5412448484627894	-0.7118280589435478	1.1182020766109104	8.322723914067234	11.538494174973836	0.7855558767766536	0.9706208425720613
ID206807	206807	4	1.0	51.19545557009826	26.18703491451571	0.0	267.0	267	1.60893959485373	1		30969.61475409834	30886.0	21658.0	42532.0	2.6448051E7	3230.3065041102814	-0.9810636604901796	-993.397870517079	0.00314928288642215	0.0011264650596232305	1.7168194609444416	1.5467213949144165	-0.922496698398025	1.1099733064980568	8.132598867486601	11.08029169379631	0.8324091177870503	0.9447818884594147
ID181207	181207	4	1.0	56.06795103075999	26.245341095764562	0.0	41.0	41	1.5441619307404628	1		30905.403553299544	30780.0	23437.0	42423.0	2.4353458E7	3211.627202923646	-0.9810059320116261	-994.0149861159936	-7.583545107332225E-4	-0.011278405496855725	1.6196081484113574	1.46840618787005	-0.967130497806146	1.1029701194331172	7.490926835276964	13.243989670207695	0.5366705360972854	0.8949460533787615
ID200150	200150	4	1.0	50.87881489691568	28.84895509837789	0.0	209.0	209	1.585733658126205	1		30928.145607701554	30964.0	23145.0	39334.0	2.5701289E7	2836.5422029531487	-0.9810385646602636	-1128.2607961620101	-0.002223245794590639	-0.009126684771238913	1.7112716521739844	1.449770583424802	-0.7548561890034526	1.1803741031435724	7.899695685425319	13.572614561912422	0.5388813996010112	0.8988642509464573
ID194010	194010	4	1.0	50.77985816514108	28.142140306575673	0.0	156.0	156	1.6023436214526103	1		30943.402122641484	30790.0	21864.0	40997.0	2.6240005E7	3170.49489503276	-0.9810716170268241	-1011.7150157328208	0.010938697116665733	0.011189318637376086	1.7601809098321355	1.4597822665243199	-0.4389557368318792	1.2057831843806763	8.06605510118338	12.72094297749221	0.6263721457154836	0.932417582417582
ID206297	206297	4	1.0	51.25633650060531	26.14490693670702	0.0	263.0	263	1.6103495027581496	1		31029.090163934434	30936.0	21432.0	42531.0	2.6498843E7	3241.6034621663593	-0.9810916677801685	-993.3344843711676	-0.010534336082760403	-0.011175650767559489	1.7139421889871165	1.5578953220833713	2.1555431696284773	1.1001651809924327	8.146858245980154	10.994370068524931	0.8469530209988526	0.966723068245911
ID205791	205791	4	1.0	51.341268172846874	26.197909477812054	0.0	259.0	259	1.595720383567136	1		31165.885714285727	31055.0	21752.0	42684.0	2.6179344E7	3305.6689277102155	-0.9810659712641533	-977.0241399332251	0.00853979390492866	0.015378255348369974	1.6881942007333823	1.5425542049686254	-0.757275735305796	1.0944148317742384	7.999511334880161	10.613520555859573	0.8923893761621432	0.9717090069284067
ID209379	209379	4	1.0	48.47576672964775	20.494268697597928	0.0	287.0	287	1.4501807464373153	1		31268.3347639485	30848.0	25332.0	43983.0	2.1856566E7	3649.93707204561	-0.9808257287760269	-876.4403327042061	0.03207978606705283	-0.04595213122575128	1.6959943460019102	1.2796753738192785	2.4683657589457244	1.3253317057591718	6.6068453686770265	14.161085336803595	0.41401009092545626	0.8138173302107736
ID178659	178659	4	0.9968619346618652	55.629188957433335	27.291831914678227	0.0	20.0	20	1.455387875386465	1		30956.349002849	30673.0	24368.0	41249.0	2.1731357E7	3328.2828427226004	-0.9808381447936915	-952.1805297902602	0.04452133849319421	-0.07882124411176465	1.4715956208552505	1.367240527365669	0.26248803550148936	1.076325336618457	6.654376630322177	15.46942340063547	0.3494370812580085	0.8588957055214724
ID204258	204258	4	1.0	50.54992035545572	28.562319307181912	0.0	246.0	246	1.4543479410804825	1		31286.007153075825	31201.0	23880.0	42163.0	2.1868919E7	3707.9602914367088	-0.9809728605665049	-870.018631092538	0.0046372044212933455	-0.03902751527729381	1.4581554818851783	1.4083159786088004	-0.24292146280743027	1.0353894325090394	6.644870377993141	12.494631528796406	0.5348715167831685	0.9143230869849575
ID207329	207329	4	1.0	51.198511203078	25.28872321143654	0.0	271.0	271	1.5909726182581538	1		31064.510714285712	31094.0	20236.0	40447.0	2.6094189E7	3176.7242545046324	-0.9810294972581689	-1011.3889857503178	8.927394203449985E-4	0.0038150958856517014	1.6930450334664464	1.5023000923279175	-0.800048441379281	1.126968601088852	7.951980073235003	10.983336518196879	0.8283551312561205	0.9570938215102973
ID190439	190439	4	1.0	51.04270854741757	26.863137348705166	0.0	122.0	122	1.5828687349946782	1		31034.1847826087	30864.0	24188.0	41924.0	2.5696305E7	3165.1672220921996	-0.981114682525184	-1018.753614853593	0.00507056580782725	0.0036028522909498394	1.6821170687979434	1.5070635011068212	3.0840203462640527	1.11615540258427	7.871176928438231	11.18617122272966	0.7904722226432396	0.9544668587896252
ID190948	190948	4	1.0	50.66463158635529	27.816970732806354	0.0	127.0	127	1.5776028634262702	1		30992.934386391276	30821.0	22937.0	42100.0	2.5507185E7	3212.2340798906266	-0.9809814165308957	-995.3323519542688	0.016424611804444232	-0.002429705569643553	1.6709247731859738	1.4957561735754317	-0.7482651185924856	1.117110397205864	7.8188925406285605	12.485150588238962	0.6303293630400855	0.9320113314447596
ID176613	176613	4	1.0	55.69596933116198	26.314129820656124	0.0	3.0	3	1.4999273319186424	1		30935.13172043015	30679.0	23408.0	41530.0	2.3015738E7	3367.596158348257	-0.9810314515004466	-950.1907349320232	-0.00424531259675851	-0.03154332076317793	1.6174507793206834	1.3641697631081318	-0.7129436514226815	1.185666786540903	7.067898606635055	14.35736978586595	0.4308741130269383	0.8772861356932157
ID183786	183786	4	1.0	53.82824152630925	22.89249511675385	0.0	62.0	62	1.5684656262635552	1		31066.290797546026	30910.0	23517.0	40418.0	2.5319027E7	2984.412727301775	-0.9811335067835092	-1082.6733312693527	-0.003421541098205918	0.015794847975843723	1.6715893844493113	1.4523552292555348	-0.6946859352311399	1.1509507803446641	7.7285831435027585	14.212943995292743	0.48077475798734676	0.8948816730875065
ID191466	191466	4	1.0	50.759597175122714	28.036010647641255	0.0	132.0	132	1.4662626558155443	1		31142.287323943656	30862.0	23606.0	43162.0	2.2111024E7	3607.236971163612	-0.9809541191954777	-889.3105872081022	0.02624423129709906	-0.0814054840161181	1.62056644570582	1.3446688214359948	2.1632696911699147	1.205178866254361	6.754192279776995	15.11467029193355	0.3715231908653365	0.8612121212121218
ID195562	195562	4	1.0	50.7089346663313	28.340248232650016	0.0	169.0	169	1.5199673295746676	1		30981.38138925294	30798.0	23087.0	41527.0	2.3638794E7	3255.734235079616	-0.981036618765461	-984.5805898357276	0.035138089465123964	-0.005780204401487712	1.6671306581264655	1.330137199947879	-0.6110019545372514	1.2533524046931335	7.258023653215687	13.618798886038238	0.4917570899797464	0.9046208530805686
ID185321	185321	4	1.0	54.16532454470587	22.30952170761672	0.0	75.0	75	1.50747355093323	1		31010.110372340405	31003.0	23012.0	40916.0	2.3319603E7	3188.9578251269186	-0.9811501424657263	-1012.3062800816766	0.02415824201057868	-0.02617366354487403	1.618991476892031	1.4690619221136898	-0.1863227765635511	1.1020580225526657	7.139195499102796	12.673833327407575	0.5585256927737936	0.8961813842482103
ID180718	180718	4	1.0	55.7670435961689	26.642853263749572	0.0	37.0	37	1.6037593280649058	1		30874.34982332157	30825.0	23615.0	42788.0	2.6212323E7	3018.5961850149606	-0.9811212825061592	-1063.097278564625	0.0054665102390321265	0.004598745535309326	1.6550125976162537	1.56309603920515	-1.4637170770745331	1.0588041656466893	8.080314479676925	11.048172309915746	0.8318734230977235	0.9577464788732398
ID186860	186860	4	1.0	53.607064466326825	25.70027768449	0.0	88.0	88	1.590021363991791	1		31029.201197604772	30962.0	21439.0	42125.0	2.5909383E7	3265.9795233958184	-0.9811457139242755	-988.8047687497849	-0.033934622025310064	-0.01575469381003406	1.7848006591583936	1.4102470515478662	-0.7671792538409867	1.265594320654259	7.942473820905967	12.107899922678445	0.6808132677619015	0.9451357466063348
ID183277	183277	4	0.9968574047088623	53.98815393497679	22.742234928780565	0.0	58.0	58	1.4842102352883852	1		31005.07840440164	30902.0	24366.0	39512.0	2.2540692E7	3150.086510800097	-0.9810571485196058	-1019.5048613660309	0.02413762294231082	0.001509695972614766	1.6035684733896793	1.3951902502120255	-0.13171185730236323	1.1493547013720795	6.920551695535058	12.19315474657285	0.5849495483299194	0.9015479876160983
ID198645	198645	4	1.0	50.73457361775455	28.692608162175038	0.0	196.0	196	1.5149821822351248	1		30976.4312169312	30926.0	23915.0	39694.0	2.3418182E7	3086.6322991619077	-0.9810713104710931	-1040.2949937295134	0.0034341007559243134	-0.012481855390142209	1.5350815929154316	1.482268783068217	0.16719763743865826	1.035629711999935	7.21049239157052	12.186642964722743	0.6101078481385706	0.9094724220623497
ID201211	201211	4	1.0	50.925625909522736	28.785463331335478	0.0	218.0	218	1.5761636633121041	1		31020.224664224665	30946.0	23491.0	40017.0	2.5405564E7	3043.9999571608637	-0.9811165957491302	-1058.9382212577054	0.03480511733772128	-0.007115799344543386	1.73486224546656	1.4510076337356157	-0.8648131256411309	1.1956258569089409	7.804633162135005	12.786618342396668	0.5998614514539279	0.9061810154525387
ID205307	205307	4	1.0	50.19248438842451	27.638759833201142	0.0	255.0	255	1.531865494140072	1		31119.2217948718	31022.0	22503.0	42267.0	2.4272993E7	3292.2136796133054	-0.9810147062073648	-976.8523018580079	0.021148763232324147	-0.009851692024862933	1.5910482066651894	1.461073870627595	-0.5844948516201678	1.088958086685764	7.372098681164064	13.179557506562608	0.5333340913215684	0.9145047169811314
ID209914	209914	4	1.0	49.43994119790246	20.315472712702107	0.0	291.0	291	1.601871441209132	1		31042.94096812278	30853.0	24435.0	42623.0	2.6293371E7	3094.5784286971075	-0.980930725649067	-1032.037628025444	0.03954862613224387	-0.004578951190971708	1.6698603173591366	1.5159471526240882	-0.9900870059345801	1.1015293735461862	8.061301975018864	13.397628919010302	0.5643638202372846	0.9464285714285716
ID188408	188408	4	1.0	50.727246643321784	27.785655955946957	0.0	102.0	102	1.615040306468498	1		30812.551162790685	30804.0	22598.0	40300.0	2.6498794E7	2940.0068218678707	-0.981103732076426	-1088.298937092551	-0.0033920060463587414	0.0021537899092554337	1.721010260192551	1.532202922942968	2.7606266140920375	1.123226065178712	8.194389507625306	13.247997906264825	0.5867133443640308	0.9131355932203382
ID178174	178174	4	1.0	55.71710550198384	27.889061241495686	0.0	16.0	16	1.6215846355328105	1		30820.674712643682	30820.0	22912.0	39931.0	2.6813987E7	2775.528268680736	-0.9810858625664812	-1151.985359682584	-0.021163938264884517	-0.008657905785374596	1.7210238083525495	1.5030290563417774	-0.6710794175801044	1.145036951275812	8.260933273928524	12.107265217680691	0.7081852322886921	0.946107784431138
ID197629	197629	4	1.0	50.73726793647522	28.4488012949719	0.0	187.0	187	1.566052229501974	1		30988.383189122385	30911.0	23317.0	39859.0	2.5069602E7	3106.239199079051	-0.9809584220293834	-1027.8782633713279	0.007200858515657912	-0.024504820510981646	1.7319913364304842	1.4412893883746662	-0.49650055748371624	1.2016957527062908	7.704817512680175	12.952762103459085	0.577095174289072	0.9106741573033706
ID203260	203260	4	1.0	50.3569090780578	27.91385321646974	0.0	237.0	237	1.4953813218041008	1		31118.15624999998	30964.0	22550.0	41339.0	2.2902963E7	3445.583300248895	-0.9810654771694809	-935.8898291217159	-0.010494551936011424	-0.016299406704490472	1.588876258880293	1.3872343817301103	-0.5024787865496712	1.145355305351286	7.025120471154414	13.137885446625177	0.5114612063274605	0.9028711056811245
ID177666	177666	7	1.0	64.45117939697613	10.830764978645854	0.0	12.0	12	1.4887903566220488	1		31321.192098092655	31350.0	20488.0	40806.0	2.2989755E7	3246.8824404989505	-0.981000297401314	-996.1484197852592	0.003811998280946019	0.004016936414352269	1.6245663835585848	1.3677143547765256	-0.7378898008230237	1.1877965438361047	6.9633298310157175	10.463694947165463	0.7992022371055774	0.9550195567144723
ID192518	192518	7	1.0	55.889736242894266	4.922901792840727	0.0	142.0	142	1.6145718393646709	1		31817.01622247971	31795.0	22594.0	42298.0	2.7458085E7	3015.3476649202125	-0.981065147242448	-1093.422401898336	0.010447938021258398	-0.008304609828250192	1.7251920168194115	1.5537238305118022	-0.6541933758529248	1.1103595007943767	8.189636381460792	11.022670061127002	0.8470340475100029	0.9696117051209914
ID186372	186372	7	1.0	62.57533538754159	10.670151736892983	0.0	84.0	84	1.4533072626351777	1		31315.239255014345	31413.0	20203.0	41232.0	2.1858037E7	3300.1077616082925	-0.9810389466503813	-981.931963012286	-0.011201971657610433	0.005717182414059628	1.507682674126518	1.3992188797527905	-1.0074880740450656	1.0775173891256316	6.635364125664119	10.538774108452325	0.7507484303244999	0.9587912087912088
ID210442	210442	7	1.0	43.895885328601246	4.5570584109151415	0.0	295.0	295	1.475520105830908	1		31448.61087866108	31545.0	22986.0	42072.0	2.2548654E7	3061.4067074697396	-0.9811659388827533	-1070.3083684958808	0.05339354275459121	-0.02417675914740475	1.735465344964555	1.300544658191361	-0.316845712444533	1.3344142656185516	6.839748550738295	13.452458209923718	0.47494869304183823	0.8689613526570047
ID204809	204809	7	1.0	51.58493819119295	5.132555427316244	0.0	251.0	251	1.5980889768013133	1		31788.053128689466	31665.0	20799.0	45106.0	2.6924481E7	3449.8153917458717	-0.9810079049161867	-951.913972022343	-0.0034584078195519946	-0.00608219081178115	1.71506688888543	1.5055077779359705	-0.828037999619978	1.1391949706409104	8.02327696570274	11.275269232724135	0.7930632159443161	0.9563739376770537
ID194569	194569	7	1.0	55.92780497464268	4.997878941537989	0.0	161.0	161	1.5809559019877422	1		31650.626974483603	31638.0	22596.0	42151.0	2.6048466E7	3042.4329477346346	-0.9811607065411084	-1083.5946039656635	-0.012311773615216048	-0.00775695572805885	1.6784675687246131	1.5262106800438993	2.580388927724315	1.0997613833211641	7.852164423780167	10.411076431528226	0.9103491258764831	0.971764705882353
ID182284	182284	7	1.0	64.64620619502237	7.957525112727842	0.0	50.0	50	1.4811489527539567	1		31225.4958791209	31293.0	21029.0	40377.0	2.2732161E7	3124.0395687223795	-0.9810384940679809	-1034.2750208251632	-0.004519555226843349	8.859610620254961E-4	1.577937723605051	1.3971533019326512	2.076182194631662	1.1293948355003882	6.892032938547977	11.350283704372444	0.6722700666329466	0.9342783505154638
ID179730	179730	7	1.0	64.68340680012138	7.960766424632034	0.0	29.0	29	1.4678096187805116	1		31205.664325842685	31276.0	21083.0	40254.0	2.2218433E7	3150.000186809067	-0.9811180447145267	-1029.5018874029095	-0.004430398883435949	0.004641335414252073	1.568106982778795	1.3810305359046646	-1.0330990894272027	1.1354614847466664	6.7684516582705605	11.362872109849771	0.6587535340274115	0.9386947923533289
ID196115	196115	7	1.0	55.92384275114476	4.865277550972812	0.0	174.0	174	1.5980889768013131	1		31728.328605200953	31725.0	22726.0	41843.0	2.6842166E7	3033.85333956236	-0.9810212581702444	-1081.1690581746184	0.004748272841869312	-0.0034696942581350773	1.7348474737899549	1.4880798437413847	-0.6133269988533049	1.1658295629004274	8.023276965702738	10.86617723504356	0.8539020961021015	0.9656750572082381
ID199188	199188	7	1.0	55.81690644387002	5.004183683878618	0.0	201.0	201	1.580477332004933	1		31706.05662650602	31697.0	22603.0	42020.0	2.6316027E7	3080.664797588466	-0.9810188575181606	-1063.855852419649	-0.001664797807616661	-0.02739487285575911	1.7106153325974265	1.4939160162444405	2.5441699502336173	1.14505455058829	7.847411297615651	11.368586955549771	0.7629978312698237	0.9532332563510391
ID200724	200724	7	1.0	55.92961730948527	4.972216552435887	0.0	214.0	214	1.5843018441474421	1		31688.580722891515	31675.0	22684.0	41753.0	2.6301522E7	3060.543890753319	-0.9810910521572193	-1074.4250440973433	-0.007326267062005447	0.007803315790679914	1.699642346464745	1.4818781715219527	2.4820187825749422	1.146951469511923	7.885436306931782	12.485909810495993	0.635616562195303	0.9357021996615911
ID210971	210971	7	1.0	42.730335195930365	4.388241545908968	0.0	299.0	299	1.5348256234594446	1		31493.654685494213	31362.0	20665.0	42586.0	2.4533557E7	3392.6217357358223	-0.9810495923137966	-961.1474563226589	0.012331219293533457	0.011479760695458216	1.6104541489287412	1.501580958436868	-0.5890126738256998	1.0725057079874063	7.400617438151161	10.338626233911176	0.8700659022920247	0.9706982543640901
ID203802	203802	7	1.0	52.529768021349305	5.5852792046958095	0.0	242.0	242	1.5957203835671359	1		31714.99404761901	31611.0	21174.0	43622.0	2.6640595E7	3340.803816718372	-0.9810545550121628	-983.1776669059067	0.0010277418162940415	-0.007694868413744904	1.7397703095891357	1.4779497266622195	-0.6390305430255162	1.1771512103582902	7.999511334880159	11.638534394219846	0.742124438643618	0.9407490217998882
ID198169	198169	7	1.0	55.83292350619987	4.975979291728013	0.0	192.0	192	1.592873422542099	1		31704.90561529268	31687.0	22152.0	42288.0	2.6537006E7	3057.932485451318	-0.9810158853672801	-1071.5544888113252	0.00262177781581452	0.007420720962391767	1.6826966937987515	1.5354528189067262	-0.5908036747458495	1.0958960595069707	7.97099257789306	11.113288049542872	0.8110303873626391	0.9555555555555556
ID187935	187935	7	1.0	61.02516773199381	8.252105711737693	0.0	98.0	98	1.5169782070562787	1		31355.727631578975	31285.0	21696.0	40656.0	2.3830353E7	3185.3157045792045	-0.9811243198529853	-1023.3302864975315	-0.0036206558657978973	7.744994349407411E-4	1.5858051575829708	1.4540972508707108	-0.7497367307129387	1.0905770962935206	7.229504896228597	10.483899343384849	0.8265568606527374	0.9737516005121639
ID202782	202782	7	1.0	54.653739624940314	6.150499667154405	0.0	233.0	233	1.5612142437998902	1		31766.35846724354	31665.0	24401.0	41527.0	2.5698984E7	2946.8412918012677	-0.9809832390722099	-1112.1560323794633	0.005451295733157546	0.013227985708531348	1.7108808826472501	1.4397716646204102	2.455589977126351	1.1883001483421447	7.65728625103502	10.702126796185432	0.8401262651379322	0.9769557307459067
ID184353	184353	7	1.0	64.52153329966605	8.123929095445137	0.0	67.0	67	1.514482764986602	1		31409.797101449283	31455.0	21866.0	40716.0	2.3840036E7	2998.9869175001813	-0.9810770964245265	-1086.015231004148	-0.0011566542715576575	-0.006426633159617272	1.6165130583760348	1.4463061240400041	-1.027890958426568	1.1176838924394423	7.205739265406024	10.07310811891318	0.892403811626917	0.9755469755469757
ID197158	197158	7	1.0	55.938851903806935	4.969313372772292	0.0	183.0	183	1.583346582170845	1		31740.07710843371	31702.0	22936.0	42576.0	2.6344264E7	3086.309247448591	-0.981150258655498	-1070.6035041099153	0.014590497501221475	0.019564168012086314	1.6851433789980097	1.5205168257839254	-0.6425794309271021	1.108270129223469	7.875930054602745	11.336470239775974	0.770115758171669	0.9501146788990826
ID185893	185893	7	1.0	63.120533826541674	10.140493666452874	0.0	80.0	80	1.3406732836719573	1		31414.73031825796	31208.0	23777.0	42576.0	1.8754594E7	3468.7067667252536	-0.9810911138101382	-939.8080013398969	0.008677747668268215	0.013363675260334372	1.5232018258608164	1.2181836315726235	-0.513619028520124	1.2503876972098429	5.64671388344481	11.192236109527018	0.566463485184503	0.8621190130624097
ID179241	179241	7	1.0	64.68269078582065	7.957114932343762	0.0	25.0	25	1.4631638232093471	1		31159.614730878217	31224.0	20710.0	40575.0	2.1998688E7	3143.960611253905	-0.9810748722862553	-1027.5626547329875	-0.001973054244802318	-0.006308235684904573	1.6044196502658217	1.3557421036416695	-1.0539737793802701	1.18342540661397	6.7256735227899185	10.326413766822814	0.7925863718921728	0.950940860215054
ID181805	181805	7	1.0	64.69303228564264	7.912021529001495	0.0	46.0	46	1.4796159363492978	1		31238.772727272746	31287.0	21034.0	40400.0	2.2679349E7	3162.716589066847	-0.9810246048519077	-1021.2986410822958	0.005211430978285893	-0.011701134104558671	1.6198949269724248	1.375064488909181	2.160548388655407	1.1780501496751359	6.877773560054426	10.32868777276832	0.8101537353298419	0.9488524590163941
ID177201	177201	7	1.0	65.30072985364428	11.248789457446923	0.0	8.0	8	1.5114827961808885	1		31316.77792553192	31236.0	20902.0	41875.0	2.3550217E7	3311.792669281348	-0.9809881199165944	-975.8489730774278	0.0017841749198471322	-0.010828825213486997	1.6479045810961201	1.4171732086616118	2.2693071193899845	1.162810989527817	7.177220508418929	10.313302489769775	0.847950775712136	0.9648562300319489
ID200246	200246	7	1.0	55.906331698824935	5.006460194129699	0.0	210.0	210	1.589545523381407	1		31721.453781512628	31695.0	22499.0	41983.0	2.6423971E7	3068.0679569635304	-0.9811287491525283	-1075.0865225096127	0.0095777999319895	-0.004461465813044845	1.6989858063495036	1.498281430348621	-0.5242951308869509	1.1339563929282515	7.9377206947414525	10.970117211367892	0.8288637408526487	0.9608745684695055
ID191029	191029	7	1.0	55.690065546865334	3.9261452338508898	0.0	128.0	128	1.5747231478580923	1		31775.604622871037	31714.0	22569.0	42636.0	2.6119547E7	3120.723859724045	-0.9810857744671978	-1056.2990583047313	0.001301068423526692	0.012937523534094338	1.6927042530774772	1.476698059086986	-0.5769047901706802	1.1462764799217273	7.790373783641458	10.654602898947518	0.86236996768874	0.9727002967359049
ID194101	194101	7	1.0	55.941658917934646	5.011020638881302	0.0	157.0	157	1.5549023581607582	1		31654.380475594488	31619.0	22555.0	41790.0	2.529185E7	3097.653521420074	-0.9810531131790245	-1058.2435587885675	0.00803686306056723	-0.0041948001469409	1.6454240155881745	1.4756536065853125	-0.23188638475622392	1.1150476021237217	7.595495610896312	11.533705104628513	0.717510556199145	0.958608278344331
ID205883	205883	7	1.0	50.744225385068255	6.076324470891285	0.0	260.0	260	1.502446949572196	1		31635.93010752689	31548.0	22724.0	42320.0	2.3537132E7	3269.5647370568518	-0.9811088718588092	-1005.0321885469473	0.01545979849043138	-0.0035961983610453777	1.6013251283699221	1.4389903764116005	-0.2628918113774469	1.1128115619251981	7.091664237457629	10.643661415346427	0.7866398216862655	0.9295950155763237
ID178750	178750	7	1.0	64.80609869217135	8.390187671633548	0.0	21.0	21	1.4862475872910894	1		31227.50750341066	31275.0	20881.0	41224.0	2.2889763E7	3211.3269921998913	-0.9810068662389555	-1004.5191202648706	-0.005366581405595907	0.002511031681362366	1.6184594049542855	1.3771756851018306	-1.0227088000854652	1.175201844225571	6.939564200193132	10.218497650112273	0.8351566876545206	0.9561231172233136
ID207423	207423	7	1.0	47.26344031358106	5.498362280692241	0.0	272.0	272	1.5942975385373692	1		31673.31503579947	31596.0	21043.0	43408.0	2.6542238E7	3211.223181093768	-0.9810728744045536	-1022.5148641940154	-0.003118644992530877	9.647143570781596E-4	1.7379232798771242	1.485145759513193	-0.8605170001446671	1.170203846150958	7.985251956386611	10.894874774218946	0.8453839576649191	0.9627507163323782
ID206398	206398	7	1.0	49.634395238789516	5.866629359438797	0.0	264.0	264	1.5288996336732974	1		31549.897800776187	31459.0	21410.0	43369.0	2.4388071E7	3317.113995669608	-0.98108957548752	-986.9040669000506	-6.993970101795556E-4	-0.009977579460131215	1.6666021938828313	1.4179048838296884	2.5913158479655234	1.1753977385150294	7.343579924176974	11.13296088989447	0.7445542091224164	0.9519408502772645
ID208963	208963	7	1.0	46.574369038693376	2.806332010442328	0.0	284.0	284	1.5064695724329624	1		31600.97727272728	31583.0	22624.0	42620.0	2.3637531E7	3002.871625764491	-0.9810832506631456	-1091.5737799521733	-0.011391893581202846	-9.872348117287986E-4	1.6399052615720227	1.3923517773006657	-0.6425719030911419	1.1777952154815974	7.129689246773762	11.548717814097428	0.6717581214739201	0.9345794392523367
ID176707	176707	7	1.0	67.02449425110986	12.566106506715776	0.0	4.0	4	1.4444312236325387	1		31195.27576197389	31285.0	20623.0	39661.0	2.1493545E7	3334.8144354961696	-0.9811489196938684	-973.7463403063886	0.0028612048443151018	0.007025450892554059	1.5456074623727063	1.3584937092032359	0.034112570440421264	1.137736194066893	6.554560980867323	11.280961242521853	0.6472339028640937	0.9304993252361667
ID185411	185411	7	1.0	62.64296568072535	12.089110488748798	0.0	76.0	76	1.318483651268542	1		31463.230366492164	31214.0	23339.0	44214.0	1.8028431E7	4015.5370208378868	-0.9810914026703469	-813.0922623346917	-0.012828034877633851	0.018906034532395394	1.5145876693650444	1.1698291583763845	-0.944493689099196	1.2947084268844462	5.461341963028704	10.878046022423977	0.5799725661846159	0.9184652278177456
ID186947	186947	7	1.0	62.71049665528203	9.401489763396121	0.0	89.0	89	1.446524603315954	1		31359.563134978238	31293.0	23012.0	40655.0	2.1606739E7	3030.4351056426017	-0.981158588764853	-1077.7568516909132	0.007948276283717403	-0.013959035639757431	1.5865340303867803	1.3265393758025785	-1.1529513460139562	1.1959946755646818	6.573573485525411	13.094488856073777	0.4817639350354555	0.9152878888153543
ID195651	195651	7	1.0	55.9058506358028	4.91357736415937	0.0	170.0	170	1.5914480321693352	1		31668.398568019085	31690.0	22126.0	42010.0	2.6538118E7	3037.555101963599	-0.9810606437718201	-1080.09653827052	0.002513674648406089	-0.020050422827564404	1.7061576070555362	1.5036320810424253	2.4072665193676173	1.1346908785510255	7.956733199399517	11.477370113247062	0.7590316518838308	0.9571183533447685
ID190528	190528	7	1.0	56.845730723694224	3.9357804705990884	0.0	123.0	123	1.6197175253735767	1		31782.141379310353	31747.0	20376.0	43908.0	2.7650463E7	3227.635904907713	-0.9809870436112281	-1016.1135255739158	-0.0028220535921780394	0.003921487525386987	1.7693786457482064	1.4980297217241716	-0.8255186529567827	1.1811372098223278	8.241920769270466	10.80148261486666	0.887710909878641	0.9769014084507047
ID191553	191553	7	1.0	55.80078305728851	4.588543470320647	0.0	133.0	133	1.5933482693025485	1		31729.49522673034	31726.0	22669.0	42111.0	2.6589317E7	3045.3129282425207	-0.9810421880389986	-1078.352389919586	-0.0013049253030791308	-0.010246619347860747	1.7102485497426618	1.4979325677418365	2.4446539493424213	1.1417393456642018	7.975745704057582	11.26956076281314	0.7891638513371313	0.9610538373424974
ID206918	206918	7	1.0	48.56595995951481	5.777460128490009	0.0	268.0	268	1.541710489393483	1		31566.43020304565	31495.0	21788.0	42758.0	2.4874347E7	3256.8933001310597	-0.9809531134979356	-998.3347584331855	-0.007532493213527956	-0.021076327297646573	1.6476617883824334	1.4808722588442982	2.79045096686468	1.1126292484324751	7.467161204454386	10.782222507975263	0.8071398900924952	0.9632127529123237
ID183877	183877	7	1.0	64.6006951133099	7.950756807872922	0.0	63.0	63	1.4847198353841886	1		31360.29160935349	31458.0	21048.0	40903.0	2.2798932E7	3132.8549878508484	-0.9810922326105762	-1038.8177978800395	0.007402117322520892	0.008561391696993005	1.5885431513809032	1.3854752841622464	-1.0660500833056623	1.1465691012607602	6.925304821699586	11.65151470734896	0.6410383066589044	0.9387886597938143
ID198730	198730	7	1.0	55.83051799726042	5.0312476006463065	0.0	197.0	197	1.5838242851782964	1		31725.549516908257	31718.0	22508.0	41588.0	2.6268755E7	3062.626170531262	-0.9811046530611055	-1075.735806429894	0.0012970988556091979	-0.005696671512562014	1.6878928606995327	1.5073409359124426	-0.42435238615196613	1.1197817431248864	7.880683180767265	10.943853539810897	0.8268622935632444	0.9578278451761991
ID176206	176206	7	1.0	66.85317503616561	12.853891963370545	0.0	0.0	0	1.4496590048314941	1		31156.773448773445	31208.0	20828.0	40493.0	2.1591644E7	3287.8939952550018	-0.9810635906368068	-981.8930588517677	0.011564941581671125	0.041592560045014944	1.5338925922486346	1.3855235505310315	0.37581002188703133	1.1070851821037164	6.602092242512489	10.199495764315978	0.797506163211932	0.9599170697995856
ID207951	207951	7	1.0	46.099711798249935	5.417406266555521	0.0	276.0	276	1.576163663312104	1		31660.648351648335	31599.0	22918.0	43452.0	2.5930071E7	3150.3446077510157	-0.9811044907843095	-1043.6344354353644	8.152226357430112E-4	-0.001512973541080119	1.7094605454371221	1.4720091799723898	-0.683681996980223	1.1613110629304542	7.804633162135003	10.716946678678989	0.8539259648373226	0.9624853458382178
ID208463	208463	7	1.0	45.581053845628254	3.2966725019181156	0.0	280.0	280	1.5612142437998902	1		31702.93664596271	31615.0	21989.0	44686.0	2.5520864E7	3030.3709470668837	-0.9811262216535144	-1087.6764546504949	-0.0022710633593530515	0.0060276219077015775	1.75378148847404	1.4170274225394874	2.3150360875893505	1.2376482350151332	7.657286251035022	10.79707585017307	0.825415161566399	0.9710669077757685
ID183375	183375	7	1.0	64.62848485050418	7.940385979481622	0.0	59.0	59	1.4933564307983553	1		31301.428184281864	31356.0	20988.0	40887.0	2.3100454E7	3109.571661745424	-0.9811412740882383	-1047.4004989334119	-0.002170973429283433	0.0056835999655863376	1.6199887289965993	1.3988129133855287	-1.0003510994147593	1.158116795673384	7.006107966496353	10.92506239401593	0.7376304522716767	0.9412515964240096
ID188495	188495	7	1.0	60.12846731959307	7.2755768635719	0.0	103.0	103	1.5149821822351246	1		31455.86034255599	31429.0	21292.0	41160.0	2.3874998E7	3121.5657670454198	-0.9810590860145215	-1043.8865615867076	-0.009182499015085631	0.008211090074912447	1.62181654492321	1.4309514438023911	2.2266906643295243	1.1333833526968904	7.210492391570519	10.807317397160974	0.7757807059524556	0.9601265822784806
ID205389	205389	7	1.0	50.9944297979892	5.053770656078284	0.0	256.0	256	1.566535206299733	1		31770.166872682366	31668.0	21518.0	47442.0	2.5702065E7	3538.3443278272916	-0.9812054248728654	-937.5119811653351	7.077511519008814E-5	-0.011547937852134961	1.7215394522012493	1.4429017736380534	-0.7748116689986205	1.1931092494679345	7.709570638844689	11.520527400082395	0.7299537326163577	0.9408352668213453
ID180813	180813	7	1.0	64.65249866067145	7.878554668826643	0.0	38.0	38	1.4291625223884508	1		31194.24963072381	31345.0	20910.0	40568.0	2.1118507E7	3234.681272266936	-0.9811471934919421	-1003.7630403894797	-0.014759809392886885	0.005081106684984495	1.5344419116597017	1.3337216199911206	-0.7133590453774022	1.1504963919456577	6.416720322096392	10.105195571436724	0.7896479795723285	0.9513742071881605
ID204364	204364	7	1.0	51.841187073437034	5.527565436162907	0.0	247.0	247	1.5847792592084962	1		31793.759615384624	31689.0	20985.0	44132.0	2.6452408E7	3406.907310492921	-0.9810231112389934	-964.8633067299448	0.004906742379835818	0.013293910116676208	1.7323039801416937	1.4418992468387266	2.5387617373534774	1.2014043172154096	7.890189433096295	11.657555281160109	0.7295958029332866	0.9523809523809523
ID178259	178259	7	1.0	65.06533870320406	9.338150736867805	0.0	17.0	17	1.493356430798356	1		31339.684281842823	31297.0	20097.0	41266.0	2.3128687E7	3366.877093722047	-0.9809665299395587	-959.4747854924703	0.009732142084825802	0.0012621723752805172	1.6055533477637682	1.4155174522336265	-0.825629209545224	1.1342518915823137	7.006107966496358	10.574349262210124	0.7873709514391107	0.9479099678456598
ID193107	193107	7	1.0	55.88565395684189	4.919803079090984	0.0	148.0	148	1.601871441209132	1		31823.966863905345	31800.0	22578.0	42128.0	2.6891252E7	3031.386372624401	-0.9810772536467094	-1088.5842687754991	0.006878570952701236	-0.004838433112680166	1.7145189943798465	1.512336175313226	-0.7062931020339975	1.13368907149546	8.061301975018864	11.979729448880695	0.7058640018902675	0.9506726457399106
ID201810	201810	7	1.0	55.562724388209396	3.9084861680418834	0.0	224.0	224	1.6094097013925723	1		31955.25614035087	31850.0	21189.0	45164.0	2.7321744E7	3253.6417659457934	-0.9811139991839417	-1020.4272149752024	0.0021006463262445343	0.00939215563389451	1.7994856532613426	1.4450671339615304	-0.7598702533000683	1.2452609369975798	8.137351993651116	10.988513683011293	0.8468667073371823	0.9683257918552031
ID209490	209490	7	1.0	46.32405962122818	2.7648690528912385	0.0	288.0	288	1.5417104893934828	1		31597.390862944143	31531.0	22669.0	42472.0	2.4898744E7	2942.948788642449	-0.981094304168272	-1114.337129327926	-0.0038518019466661584	0.002461102741329612	1.7048477605519583	1.4080990472229797	-0.7898552010914349	1.2107442043329406	7.467161204454384	10.865827253843966	0.7947669495082663	0.9550151975683889
ID189520	189520	7	1.0	58.435141970047255	5.653165178792267	0.0	113.0	113	1.5397465261893315	1		31711.614795918325	31654.0	21598.0	40702.0	2.4861906E7	3109.9882354453352	-0.9809758145722717	-1051.57883563408	-5.168844784898887E-4	0.015562845465760367	1.5922705210546986	1.5193671923759648	-0.9058537606863271	1.0479826924291609	7.448148699796315	10.340654442429583	0.8753105275488726	0.9584097859327214
ID197719	197719	7	1.0	55.86749707227107	5.023322172783299	0.0	188.0	188	1.5862106422423103	1		31715.615384615387	31702.0	22470.0	41811.0	2.6387392E7	3054.2320056459002	-0.9811301098293007	-1079.8373520781638	-0.0023942741181091575	-0.012265208336666692	1.6897048039300495	1.5092289737944862	-0.5470550974282015	1.1195814772107198	7.904448811589843	11.242987453766995	0.7858108180255216	0.9519175729822553
ID192084	192084	7	1.0	55.86009352169346	4.745158732133523	0.0	138.0	138	1.5771232759814062	1		31746.841656516466	31724.0	22608.0	42194.0	2.6064157E7	3046.227468048289	-0.9810559445007211	-1079.4163894060628	-0.010983795805998382	0.022440009692098844	1.7039694716285305	1.4731249316942863	-0.6268104811060535	1.1567039800682368	7.814139414464044	11.325635158498105	0.7655364693569763	0.9558139534883725
ID201301	201301	7	1.0	55.58125239434141	3.916480026561018	0.0	219.0	219	1.6032875647577243	1		31867.300822561716	31757.0	20983.0	45177.0	2.7119073E7	3288.379256964533	-0.9810435273703639	-1003.0535615856096	-0.0011928865733641068	-0.002559104426531173	1.7829737010302311	1.451242980311121	-0.7867217551418751	1.2285838589537865	8.07556135351241	11.746716225572403	0.7354440359713207	0.9454646633277684
ID187484	187484	7	1.0	61.63568214053542	8.778826485242371	0.0	94.0	94	1.5189716089767626	1		31328.498034076012	31320.0	21802.0	40641.0	2.3903644E7	3124.590896632964	-0.9811121007188458	-1041.6249661746535	0.017327046586751906	0.005786354814957447	1.590363802968594	1.4892954494008142	-0.5966788642895172	1.067863199077418	7.248517400886648	10.298152346291571	0.8588956935942189	0.9567126725219571
ID190044	190044	7	1.0	57.747461181095666	4.890643878506475	0.0	118.0	118	1.5592748464750803	1		31823.44651741292	31774.0	21360.0	44267.0	2.5586051E7	3327.2648977053477	-0.9810563179388844	-990.6480126474032	-0.007588418411482279	-0.004514054097733157	1.628607682610654	1.5123829911167896	-0.3362391683260149	1.0768487163479936	7.638273746376955	10.760502373382938	0.8289722404027802	0.9616995810891683
ID189021	189021	7	1.0	59.28380437281885	6.670360427671905	0.0	108.0	108	1.5519805221468543	1		31638.72544080604	31556.0	21855.0	41742.0	2.5121148E7	3320.834511291132	-0.98106164753434	-987.0879377783739	0.002771263969751443	0.013341998837419449	1.6267709830163635	1.5098859943108465	1.9327810138854606	1.0774131220144647	7.56697685390922	10.741325684626926	0.8241694263423782	0.9567307692307692
ID199772	199772	7	1.0	55.88407314750235	5.002944651790177	0.0	206.0	206	1.577123275981406	1		31779.663834951425	31761.0	22524.0	42274.0	2.6186443E7	3072.238157291554	-0.9810778319967854	-1072.6473999279453	0.007428450915300632	0.01128662293080277	1.6568069473221443	1.5220525498508355	2.8634798857313735	1.088534655051506	7.814139414464043	10.987182580481036	0.8134265365397033	0.959159859976663
ID203356	203356	7	1.0	53.489245871139325	5.768450475688297	0.0	238.0	238	1.6187831627198912	1		31793.22658959538	31709.0	21490.0	43617.0	2.7501141E7	3253.0646934831493	-0.9810397310388322	-1011.3791662998173	0.003450362255140401	-6.442103292303845E-4	1.7904167203062442	1.476283113664292	-0.7568584319840718	1.2127868318308126	8.232414516941432	11.517230664014551	0.779903670203339	0.9532195927352779
ID210023	210023	7	1.0	44.68724819109716	4.889459908648516	0.0	292.0	292	1.5456309292626897	1		31561.150632911416	31499.0	22542.0	41195.0	2.4933309E7	3074.0424043133658	-0.9809803652391165	-1059.0857185169893	-0.0013353105214137264	-0.006101186972350128	1.7184451485614425	1.402086943884717	-0.6539559776104392	1.2256337997130207	7.505186213770509	11.096901860193311	0.7658925512334733	0.9622181596587444
ID192615	192615	7	1.0	55.887386475834475	4.933158011719256	0.0	143.0	143	1.6294959865000074	1		31844.81641961228	31833.0	22375.0	41987.0	2.7927904E7	2989.469994611061	-0.9810768690397205	-1104.5479855766432	-0.0068581846741894905	0.009599066143894433	1.771144525755017	1.5049640436964868	-0.6823516905326337	1.1768683332823944	8.3417364187253	11.534947324463898	0.7878346826607662	0.9538043478260869
ID182890	182890	7	1.0	64.6215533706862	7.915591878750947	0.0	55.0	55	1.4708986638362471	1		31242.836592178748	31316.0	20927.0	40312.0	2.2369871E7	3130.610744918252	-0.9811814813165156	-1040.6754027438476	0.00730911465230417	0.004126936201738238	1.5661055001971986	1.3896813848854082	-0.9028890704931083	1.1269529240519676	6.796970415257657	10.438983166161949	0.7838064791179515	0.94078947368421
ID196723	196723	7	1.0	55.95271978312967	4.953422788166841	0.0	179.0	179	1.571356809595132	1		31721.85503685502	31702.0	22682.0	41917.0	2.582159E7	3075.0205941158492	-0.9811714892960928	-1075.151075284638	0.01157617061801566	-0.0034385382993527063	1.682762206868805	1.5032786290769529	-0.3427620591592285	1.1193947511261164	7.757101900489854	11.183073896520673	0.7794476844793911	0.9438982070561022
ID194675	194675	7	1.0	55.92388660324109	4.988652542310906	0.0	162.0	162	1.583346582170845	1		31667.879663056545	31630.0	22661.0	41754.0	2.6316008E7	3022.803971175137	-0.9810880067537499	-1086.9502334777876	0.0012611985072306204	5.50859850600678E-4	1.6895058392977078	1.4914507626591864	-0.5078888065253471	1.132793573611105	7.875930054602746	10.972710298159383	0.8220228471116082	0.9566974595842952
ID193648	193648	7	1.0	55.96923762546249	4.907462139625663	0.0	153.0	153	1.599035431712117	1		31727.472748815122	31692.0	22493.0	42010.0	2.6777987E7	3022.5959823578987	-0.9810722806407425	-1088.1483099773088	-0.004546529659125008	0.009406284722288582	1.7186504658309225	1.5070378914762916	-0.5381573488908116	1.1404162267926359	8.032783218031769	10.989445764743902	0.8358422706421335	0.9657142857142859
ID180337	180337	7	1.0	64.46438341989892	8.102060615933327	0.0	34.0	34	1.3446172774774452	1		31137.294509151427	31477.0	20831.0	40563.0	1.8713514E7	3332.1968666511593	-0.9813497154917639	-983.3736297012587	0.017395837669394953	0.0067655211970882746	1.4752594354940207	1.2693441478757388	1.1036171381108926	1.1622217961636987	5.679985766596418	9.27492000635267	0.8297299489947723	0.9537110933758968
ID195189	195189	7	1.0	55.90477129746186	4.958226826527886	0.0	166.0	166	1.5852565304914765	1		31645.387484957875	31648.0	22478.0	42136.0	2.6297317E7	3053.605605551055	-0.9810860485137859	-1075.1085072960823	0.002490185033621526	-0.01699500818293753	1.676164701888904	1.5281835526126772	2.575924335870315	1.096834669515471	7.89494255926081	11.50650928004092	0.7493274709650607	0.9579008073817762
ID186489	186489	7	1.0	62.52711825701146	10.690744552859456	0.0	85.0	85	1.4585032293802425	1		31324.499999999996	31412.0	20574.0	40751.0	2.2052448E7	3304.9482006257444	-0.9810859933434729	-983.2705325575877	-0.01707750044011215	-0.003299338273259431	1.5535280383021288	1.3842521533212861	-1.3787040090100202	1.1222868857922257	6.682895387309278	11.969608796206334	0.5861578880250623	0.9373333333333337
ID204929	204929	7	1.0	51.35128371283598	5.20918025421236	0.0	252.0	252	1.5756836378210537	1		31772.252131546884	31632.0	21276.0	44946.0	2.6085019E7	3485.6257636758633	-0.9811051209379273	-946.6047185413161	0.011798345577432433	-0.018477254409439925	1.7553863916882106	1.448805362415247	-0.7505655195444698	1.2116095351565197	7.799880035970496	11.294072750148864	0.7684164002880985	0.929218573046433
ID200838	200838	7	1.0	55.91383705525616	4.96762167390895	0.0	215.0	215	1.5809559019877422	1		31689.008484848462	31685.0	21975.0	42177.0	2.6143432E7	3072.4418100102075	-0.9810810236523871	-1069.7005555646415	0.0016074976348950112	0.005568032224324178	1.6904331694211796	1.4802597564928102	-0.6007636520695675	1.1419841429901025	7.852164423780168	12.139353291176896	0.669588748626055	0.9461626575028641
ID177797	177797	7	1.0	64.00861993440824	10.512923847946356	0.0	13.0	13	1.4626467128121357	1		31345.92492917846	31393.0	20360.0	40794.0	2.2130223E7	3476.916258835139	-0.9810570285126353	-933.8196360355729	1.803888268897225E-4	0.006069703334467241	1.5368745020148782	1.3989860163060954	-0.6582734257902165	1.098563162248659	6.7209203966253925	11.00232007263914	0.6977021569007801	0.943295530353569
ID198282	198282	7	1.0	55.842141680312395	4.955227283400186	0.0	193.0	193	1.610819197825089	1		31757.44379391096	31744.0	22306.0	41964.0	2.7120857E7	3033.2885420948464	-0.9811294945736474	-1088.6909389357888	0.00646886675070436	0.0066207828824929775	1.7393538690306045	1.506760416555776	-0.6129979846399354	1.1543665800608842	8.151611372144668	11.466664124385758	0.7790747830421089	0.9581005586592178
ID203912	203912	7	1.0	52.33191337714983	5.531773899276623	0.0	243.0	243	1.604230952638567	1		31744.009400705047	31639.0	21175.0	43576.0	2.7014152E7	3344.3742856122517	-0.9810456573820355	-982.5561815151641	0.007280428696773566	-0.00765433739283173	1.751079534488889	1.502580886883711	2.59513278826491	1.165381211603559	8.085067605841447	11.295639705655704	0.7962910915028513	0.9631936579841451
ID179854	179854	7	1.0	64.65914160130013	7.954105141044553	0.0	30.0	30	1.4760327061958007	1		31168.525587828484	31202.0	21131.0	40583.0	2.2534844E7	3114.852429392576	-0.9809827579264521	-1032.339672794912	0.004180555780763495	0.00922637209876422	1.589500162187218	1.3857818201387697	-1.0842567567519463	1.1470060720150366	6.844501676902814	10.353626206246899	0.8023553167705554	0.9574468085106378
ID210575	210575	7	1.0	43.63686898188019	4.676184284953796	0.0	296.0	296	1.413193724846806	1		31747.83661119515	31554.0	21497.0	43693.0	2.098532E7	3567.409719898638	-0.9809183506020082	-914.9725988021659	-0.00872689577890741	-0.020981196545038935	1.5225205455008037	1.3571606000671124	2.7017877901347083	1.1218425773821568	6.27412653716091	10.398686133850973	0.7291320646542032	0.9401709401709399
ID188047	188047	7	1.0	60.855658376477095	8.074689106331803	0.0	99.0	99	1.5159805231554901	1		31325.98425196848	31267.0	21285.0	40911.0	2.38704E7	3182.2011749344665	-0.9810033733344614	-1016.7193807767351	-0.0025496890995928027	0.011570842068071447	1.5967642394557322	1.4491587332523077	-0.843817299963709	1.1018559960454832	7.219998643899565	10.606348114645266	0.8065201565109142	0.9669000636537242
ID182412	182412	7	1.0	64.66440420353044	7.960953893910449	0.0	51.0	51	1.4755201058309089	1		31241.878453038687	31336.0	20745.0	40743.0	2.261912E7	3139.2038240780603	-0.9810127204918789	-1028.3939535168927	0.0014163712819944014	0.005791759925078099	1.613182961494436	1.386563499446638	2.115917978172506	1.1634396564875964	6.839748550738302	10.1352073083109	0.8367288191599274	0.9593333333333329
ID196237	196237	7	1.0	55.90946034416945	4.867491710011808	0.0	175.0	175	1.598088976801313	1		31705.499405469665	31677.0	22075.0	41748.0	2.6664325E7	3031.9399067125846	-0.9810449970474886	-1082.453067904347	-0.0029846220022681533	0.012958606366519937	1.7039662814506682	1.5063631929783015	-0.5991862137413262	1.1311789144832174	8.023276965702737	11.634575847835592	0.7448357923325227	0.9520586576424138
ID197260	197260	7	1.0	55.914562721313295	5.005341386072232	0.0	184.0	184	1.5890695402824346	1		31745.22781774579	31714.0	22425.0	42192.0	2.647552E7	3057.859124588293	-0.9811013704817746	-1077.8902441000077	0.005707317344977123	-0.00398709993874869	1.709396777370817	1.5062197954467689	2.6301377118559914	1.134891987569306	7.932967568576939	11.045593905701379	0.81708530209373	0.9515393386545045
ID199308	199308	7	1.0	55.84714365054446	4.993056909926377	0.0	202.0	202	1.5957203835671359	1		31716.38579881657	31735.0	22343.0	41984.0	2.6800346E7	3047.6707989627453	-0.9810556597028691	-1077.853645575395	0.0023039848501799753	-0.007997334413110452	1.7160769479196483	1.5026161205057882	-0.6613058835837401	1.1420594551734264	7.999511334880159	11.626431608403129	0.7436703038443224	0.9423292273236281
ID202897	202897	7	1.0	54.336584018800764	6.008817135091819	0.0	234.0	234	1.5650858287746443	1		31781.460493827166	31662.0	24067.0	42321.0	2.5742983E7	3046.5401834359973	-0.981071121899668	-1081.3656098132828	-0.006346680234706721	4.6522257418608393E-4	1.7128928578243612	1.4497785517341941	-0.6720309444313901	1.1814858591854842	7.695311260351144	10.721738703335486	0.841212305459294	0.9619726678550202
ID184468	184468	7	1.0	64.83616549553793	9.279441537990364	0.0	68.0	68	1.3867159473275787	1		31530.165876777242	31382.0	24233.0	40329.0	1.9958595E7	3114.3535448796833	-0.9810638852723322	-1049.0465292214567	-0.04798437663004216	0.01178516999266624	1.4955389509915722	1.289337889780041	-0.9954117729165112	1.1599278690605368	6.041223355099639	11.52513141560217	0.5715352017370127	0.9026988636363642
ID191134	191134	7	1.0	55.60414644158677	4.133915758072382	0.0	129.0	129	1.5795197570415331	1		31779.576271186474	31737.0	22308.0	42599.0	2.624993E7	3097.3120572903636	-0.9810521472611549	-1062.4909185853587	0.01676868480109867	-0.008537044059654816	1.717674042270276	1.4765493666863099	-0.5967517631689515	1.1633028200913467	7.8379050452866235	11.684988929067098	0.7213619842610602	0.9482461184588846
ID179359	179359	7	1.0	64.70985884438839	7.972489508740005	0.0	26.0	26	1.4641974961204793	1		31142.985855728428	31151.0	21260.0	41081.0	2.2018091E7	3153.58729901217	-0.9811058842090247	-1025.5921645315495	-0.01287578156903318	0.0070714710917883835	1.6284617338273988	1.3342902387330682	-0.9567760050796699	1.2204703943376305	6.735179775118947	10.6013136686364	0.7530775264252267	0.9561403508771922
ID186016	186016	7	1.0	62.6277406070519	10.242570367342935	0.0	81.0	81	1.4887903566220482	1		31327.06675749318	31374.0	20507.0	41085.0	2.2994067E7	3118.7407666583144	-0.9809646178689834	-1035.2904184003557	-0.003844973992426637	-0.01800202566148826	1.5992388963758226	1.4122796452367388	-0.7561762370397667	1.1323811836909567	6.9633298310157095	10.82735797307971	0.7464175456760744	0.9391025641025642
ID190625	190625	7	1.0	56.65092350933624	3.786439747473103	0.0	124.0	124	1.611758177326472	1		31772.248251748257	31782.0	20288.0	44085.0	2.7260589E7	3259.6581268583122	-0.9810361277824566	-1008.4720590490938	0.003770424567187151	0.0016626380045763032	1.7478568589259502	1.488822267272831	-0.8455514633713866	1.1739862422447571	8.161117624473698	11.501123451985187	0.7753164008371374	0.9619047619047619
ID194214	194214	7	1.0	55.96869562557978	4.979645173925277	0.0	158.0	158	1.5914480321693347	1		31651.608591885433	31622.0	22225.0	41991.0	2.6524048E7	3041.206922905916	-0.9810653438886049	-1078.5004344559475	0.005850457812306108	0.013529355545166861	1.7000091857886508	1.527103034306713	-0.5748283515898579	1.1132249413415876	7.956733199399514	11.161910210629568	0.8025417055754875	0.9533029612756261
ID177319	177319	7	1.0	64.94936944278373	10.970376343871022	0.0	9.0	9	1.4963927397904164	1		31345.63967611336	31333.0	20107.0	41239.0	2.3227119E7	3364.297050948129	-0.9810540267592415	-964.9144337370841	-2.2875975065172314E-4	0.015450290492425654	1.624024330322886	1.402760591827071	2.2896883768836465	1.1577344985202522	7.0346267234834485	10.09200625852921	0.8679523816806908	0.9724047306176085
ID181930	181930	7	1.0	64.65563900515541	7.941934213498892	0.0	47.0	47	1.475007327325126	1		31209.261111111096	31279.0	21081.0	40187.0	2.2470668E7	3116.9236734713822	-0.9810913810066975	-1039.0512385091677	0.023024543296102224	0.004128736249924648	1.5770038580812658	1.4108886339373672	-0.9165598417382095	1.1177380128722993	6.834995424573785	10.450748517871746	0.7864177328771849	0.9523178807947017
ID195754	195754	7	1.0	55.90435379621868	4.903387045907282	0.0	171.0	171	1.590021363991791	1		31667.316546762595	31638.0	22702.0	41870.0	2.6410542E7	3032.197027642458	-0.9810968006328662	-1084.0776379399629	0.00212027410819261	0.012035184118216156	1.6939763340754819	1.4871960550684231	-0.569840445950729	1.1390403627701562	7.942473820905967	12.525881682262959	0.6361346408957227	0.9414084507042254
ID200361	200361	7	1.0	55.914439220339766	4.981697418768599	0.0	211.0	211	1.5776028634262698	1		31722.798543689307	31708.0	21929.0	41692.0	2.6139586E7	3062.9906708983012	-0.9810742509377667	-1073.7535553267749	-0.021463408589501444	-0.01241374946169632	1.6670507529593723	1.510498317859735	-0.6666954304935067	1.1036429059526929	7.818892540628556	11.238797372032998	0.7778850517688931	0.9475806451612904
ID187062	187062	7	1.0	62.37942585245655	9.250142793869538	0.0	90.0	90	1.4569463850695614	1		31321.987179487176	31322.0	21730.0	41468.0	2.1988035E7	3171.0524371313304	-0.9810087599411722	-1020.4587205589867	0.0029967335698777757	0.009673650077251001	1.5514338058882062	1.381777409769843	1.729797201182299	1.1227812778808002	6.66863600881573	10.851709557961431	0.7116239469559458	0.9409792085848424
ID188599	188599	7	1.0	60.010346927814645	7.203070100617121	0.0	104.0	104	1.5239437061000312	1		31520.520779220795	31458.0	20895.0	41269.0	2.4270801E7	3117.744748197367	-0.9810866553246693	-1048.8704615353233	-0.004518523370379808	-0.0037010093446914077	1.6119033541905061	1.4609213312085498	2.1714162813544995	1.1033471274302336	7.296048662531808	10.624006915370833	0.8123083107586219	0.9475308641975311
ID178869	178869	7	1.0	64.71081059418992	8.179017713610854	0.0	22.0	22	1.496898192512074	1		31214.559731543628	31260.0	21003.0	40414.0	2.3254847E7	3082.779263700023	-0.9810721650341191	-1049.6506857593909	-4.698014959165548E-5	-8.30583842279441E-4	1.60389475602495	1.4132068858470308	-1.0056343425547638	1.13493273496444	7.039379849647966	10.030230291865665	0.8792704052699961	0.9686069326357101
ID183994	183994	7	1.0	64.61043699399337	7.950475753892657	0.0	64.0	64	1.4948753561926615	1		31350.032476319364	31449.0	21036.0	40788.0	2.3167674E7	3109.563362028003	-0.9811032186206281	-1046.8764780757533	0.006364439152315281	0.011165000814085408	1.5833694663430702	1.4322923439659159	2.0881123970118014	1.1054792501081396	7.020367344989904	10.954319739154807	0.7351887879425442	0.9480102695763796
ID191674	191674	7	1.0	55.78677946639981	4.508141558798859	0.0	134.0	134	1.5938229745921817	1		31728.619047619035	31733.0	22568.0	42279.0	2.665204E7	3018.924977007552	-0.9810068599906864	-1085.6857062243892	-0.0014150902278536077	0.003668768711460703	1.715759632744884	1.49704946781307	2.3900899391638855	1.146094146943128	7.980498830222096	10.860639122621556	0.8502157304601886	0.9638346727898967
ID176827	176827	7	1.0	66.84009574628382	12.31985391078311	0.0	5.0	5	1.5059673321881535	1		31202.084	31218.0	20340.0	40086.0	2.3401563E7	3236.56549280194	-0.9810305209882382	-997.1404024364035	0.009246412139132043	0.020088727505443126	1.583877187180812	1.4093980805311508	-0.37875879679808083	1.1237968953270507	7.124936120609234	12.413640105517437	0.5810219486056236	0.9505389980976531
ID189624	189624	7	1.0	58.28753813195884	5.536870512977382	0.0	114.0	114	1.5426915333931088	1		31742.471482889738	31698.0	21970.0	40870.0	2.504481E7	3149.7815770312613	-0.9810135830960461	-1041.4113414558258	-0.005533665122535651	0.011750889480930298	1.5483307798288277	1.5290580408922134	0.0753536055131155	1.0126043213672704	7.476667456783416	11.340274221153216	0.7305851087691311	0.9556500607533415
ID198841	198841	7	1.0	55.820146386661435	5.008339390243639	0.0	198.0	198	1.5961943833944818	1		31732.054827175227	31725.0	22596.0	42173.0	2.6623194E7	3061.6048783861615	-0.9810993684931086	-1076.0085730467567	0.00312303252265936	-0.0056199934946921356	1.6986738114683786	1.5109054159733857	-0.46851109070159963	1.124275413609544	8.004264461044672	11.616830239075403	0.7453427089957416	0.9524886877828053
ID206521	206521	7	1.0	49.3549876046772	5.742734026127605	0.0	265.0	265	1.5358110653737849	1		31562.292149292156	31439.0	20809.0	44742.0	2.4523901E7	3474.419489945927	-0.9809993028187003	-938.0272193021594	0.004824403034062892	-0.012265203168590331	1.6621939235909913	1.4424179977209244	-0.5219352799828862	1.1523663225343286	7.41012369048019	10.589905910889303	0.8303307436745454	0.9677219118559897
ID201400	201400	7	1.0	55.57130866837628	3.9376461504519407	0.0	220.0	220	1.5747231478580925	1		31889.317848410767	31764.0	20625.0	45439.0	2.6085462E7	3338.096439604044	-0.9809826944810407	-985.5727966881383	-5.895650505088929E-4	-0.0013307745800372698	1.7457555891728944	1.428212156625571	2.4441911672892527	1.2223363182243048	7.79037378364146	11.669683684281575	0.7188693894509949	0.9441244239631336
ID181439	181439	7	1.0	64.66898239076491	7.909941853135169	0.0	43.0	43	1.4857385112058372	1		31237.533515731873	31314.0	21078.0	40552.0	2.2834637E7	3123.341556188642	-0.9810857690256273	-1037.541649048371	-0.0015337741701349995	0.0024490452500121377	1.6136810355464601	1.3888376964889722	-0.8968239728212818	1.1618931712653677	6.93481107402861	10.11400130863416	0.8519193586392051	0.9611330698287214
ID204478	204478	7	1.0	51.717821051745474	5.30766170219802	0.0	248.0	248	1.5999813267559237	1		31895.81345926798	31812.0	21077.0	45564.0	2.7015754E7	3492.5986688446364	-0.9810232020970333	-944.2159680111552	0.02312129783292862	-0.004303479109438894	1.745760376417796	1.499953147599447	2.3957642331099134	1.1638766045537778	8.042289470360805	11.943189473147527	0.7085147899331459	0.9441964285714286
ID190140	190140	7	1.0	57.57554319398344	4.653538503152855	0.0	119.0	119	1.5914480321693347	1		31829.76378896882	31762.0	21360.0	44249.0	2.6546023E7	3294.086754591995	-0.9810314212809241	-999.4855159713386	-2.3846288999625686E-4	0.0018515922065651302	1.7025373230942293	1.513129571117636	-0.5127380382505136	1.125176161772248	7.9567331993995145	10.507654497660205	0.9055930715857144	0.9812426729191092
ID192188	192188	7	1.0	55.85757417276375	4.7864247666649264	0.0	139.0	139	1.6075284503680647	1		31772.167643610755	31746.0	22428.0	41738.0	2.7101659E7	2998.946266237214	-0.9810977427607467	-1099.7823969425103	0.0013747846597223108	0.006100203639980232	1.6951883447487768	1.5399248148960947	-0.5637904571293988	1.1008253963770032	8.118339488993051	11.422263428550728	0.7819387372084203	0.9520624303232998
ID206019	206019	7	1.0	50.429669108108705	6.117043471884915	0.0	261.0	261	1.525928008641193	1		31627.882352941204	31532.0	21340.0	43312.0	2.419533E7	3381.713252597013	-0.9810989359689374	-970.9343863443171	0.0054414988279491055	-0.018239697703234293	1.6612827523626101	1.4371568798242482	-0.2882012916437161	1.1559508747338498	7.315061167189877	11.054630409634896	0.752210465179359	0.9559006211180122
ID185537	185537	7	1.0	63.48108497571571	10.776872953919371	0.0	77.0	77	1.2982470073013357	1		31554.679785330933	31236.0	24416.0	43844.0	1.7639066E7	3747.1674687496793	-0.9809071935093123	-865.2643657243299	0.006496307297915967	-0.017380361062903953	1.548602380923396	1.1406362847834577	2.221572424224814	1.3576653676394206	5.294982547270637	10.805613441518874	0.5698696694033603	0.898387096774193
ID193217	193217	7	1.0	55.93272177412741	4.863684465841589	0.0	149.0	149	1.622051077261294	1		31833.000000000007	31800.0	22530.0	42045.0	2.7662877E7	2983.3255193454643	-0.9810821017794722	-1106.7241580790098	0.006990320084006933	-0.011340650843712155	1.7355631607528437	1.53659588025723	-0.7429459984499425	1.129485756829119	8.265686400093047	11.292524792060679	0.8145292465883712	0.9618362831858407
ID201920	201920	7	1.0	56.136777191847074	5.394596431982383	0.0	225.0	225	1.3507917161515866	1		31944.823920265764	31755.0	24700.0	43454.0	1.9230784E7	3729.4863321539387	-0.9810376114365199	-886.2864113723807	-0.0017979051605897158	0.005175808514426232	1.5065003226573608	1.2206002542176893	-0.37053359556019183	1.2342290749586247	5.732270154406108	9.888644471320509	0.736653044694409	0.9348837209302326
ID180934	180934	7	1.0	64.61365770784704	7.921567141780965	0.0	39.0	39	1.4796159363492976	1		31263.688186813208	31324.0	20989.0	40910.0	2.2759965E7	3125.159447754706	-0.9809478491214053	-1030.1487339092432	0.00554587021439424	0.054694591354819855	1.628898774584315	1.3955042635088137	-1.1846410633918496	1.1672474367714658	6.877773560054424	11.58270046445346	0.6442257600074837	0.8970861748295096
ID189126	189126	7	1.0	59.18421293831249	6.512512582823658	0.0	109.0	109	1.5514930145104677	1		31636.327889447202	31556.0	21559.0	41858.0	2.5182517E7	3290.825534519048	-0.9810770046198881	-996.8376171230154	0.005846945017455097	-1.9027840418321012E-4	1.6072014262057341	1.5120477534380146	-0.9799132847107141	1.0629303357326938	7.562223727744705	10.957782651048397	0.7914327578624993	0.9492840095465396
ID207559	207559	7	1.0	47.17695946088764	5.4850704462679225	0.0	273.0	273	1.596194383394482	1		31654.189060642122	31583.0	21069.0	42892.0	2.6621173E7	3220.944804257077	-0.9810445299482765	-1017.2602328628592	0.005467696156302068	-0.005827543161869136	1.7588603194150743	1.47133417597615	2.364146433991053	1.1954186534463975	8.004264461044674	10.991490884789645	0.8325648762055763	0.963386727688787
ID203462	203462	7	1.0	53.296806499290454	5.66388966484954	0.0	239.0	239	1.5995084491553027	1		31778.76094674555	31686.0	21291.0	43359.0	2.6853053E7	3307.278212162329	-0.9810518277994511	-994.9948989038318	6.666723587051004E-4	-0.0020225359158046	1.7578168606291609	1.4605583330341916	-0.7016987800424612	1.2035238996428432	8.037536344196289	11.656335164005666	0.7433763849691795	0.9420612813370475
ID207046	207046	7	1.0	48.217705273757446	5.658579807100058	0.0	269.0	269	1.5461202852759846	1		31625.329113924086	31544.0	20847.0	42988.0	2.498401E7	3362.404143672656	-0.9810728143369781	-975.0577453402052	0.009438058586708742	0.00883805668420833	1.6554640123056492	1.4848512272216723	2.649548041067024	1.1149022757001812	7.5099393399350305	10.504109622418218	0.8553183750074284	0.9581564584596726
ID197829	197829	7	1.0	55.82538153884931	5.020763504731768	0.0	189.0	189	1.5885934145667933	1		31700.073141486813	31658.0	22347.0	42110.0	2.6437861E7	3076.666264313833	-0.9810822762107791	-1068.6768956639298	0.0018023656838190528	-0.00754972732727091	1.6836022917548088	1.5127002778450893	-0.4669348122542907	1.1129781070399334	7.928214442412422	10.92625146029376	0.8345317609454106	0.9624927870744373
ID178373	178373	7	1.0	65.12366169386554	9.150507877694018	0.0	18.0	18	1.4963927397904169	1		31319.474966170532	31311.0	19522.0	40596.0	2.3145092E7	3378.059534688652	-0.9810480240408814	-959.8711529082291	2.201824749913759E-5	0.006661923376818495	1.6066533656012378	1.40661171852717	2.3940265655365174	1.1422152570174282	7.034626723483452	10.182575108123192	0.8525810532575449	0.9666884389288046
ID202443	202443	7	0.9951052665710449	55.21323485640465	7.059118132783179	0.0	230.0	230	1.0835416141490484	1		32226.778350515448	31117.0	26380.0	45062.0	1.250399E7	4831.320545062447	-0.980755197612872	-679.8736312591	0.010190771261884668	0.0074028515475737505	1.1504309690315107	1.0448513513940962	-0.9510077875787059	1.1010475006770528	3.6884259036642897	9.231608771279289	0.5438713042534562	0.9406060606060606
ID209098	209098	7	1.0	46.88711141698815	2.5994127249118617	0.0	285.0	285	1.557818714005116	1		31605.91895261848	31644.0	22280.0	42227.0	2.5347947E7	2885.3722811214616	-0.981132716696584	-1139.239277252366	0.004799816357506188	-0.003861415551879638	1.746625476532424	1.4022125415295272	-0.8041443807964275	1.2456210630003441	7.624014367883412	11.313168374357732	0.7485573319122542	0.9553305539011319
ID205512	205512	7	1.0	50.977270601769284	5.08552028589759	0.0	257.0	257	1.556847202395811	1		31752.098750000023	31621.0	21543.0	47588.0	2.5401679E7	3576.2118702160647	-0.9810252650022677	-918.0866342094185	0.015913330806052575	-0.018373219620949857	1.778517838551029	1.3846787656104398	-0.7431998953798006	1.284426310796327	7.614508115554375	11.924345925182495	0.6729496708775466	0.9175257731958766
ID192719	192719	7	1.0	55.87287785586673	4.969321048236126	0.0	144.0	144	1.5852565304914765	1		31820.881009615372	31812.0	22759.0	42105.0	2.6474973E7	3044.1282639120104	-0.9810067646350902	-1079.822319369376	-0.005951628426476507	-0.008792230878723101	1.645724146476332	1.5330279707542334	2.568730390556313	1.0735121458133952	7.89494255926081	11.704067669120484	0.7242444744127206	0.937888198757764
ID199884	199884	7	1.0	55.86911272631944	5.008785907693935	0.0	207.0	207	1.6037593280649058	1		31740.025974025975	31732.0	22196.0	42061.0	2.6883802E7	3019.6948606331093	-0.9811165052558599	-1092.225781905545	0.0018977595432426494	0.013390854997028778	1.7054422771022375	1.522569533613084	-0.593951031018671	1.1201079750066936	8.080314479676925	11.171907836590348	0.8135484817505189	0.96921322690992
ID209618	209618	7	0.9968522787094116	46.09025170904788	4.3068321310228725	0.0	289.0	289	1.453827694975094	1		31619.845272206312	31463.0	24693.0	42772.0	2.2070652E7	3259.7228163950604	-0.9810389252792838	-1003.7657055558248	0.011519797594721442	-0.007903489498948696	1.5619325446703027	1.3355151249214263	-0.648336259602925	1.1695356462265432	6.6401172518286256	11.581670913042508	0.6220756058730886	0.9160655737704915
ID187605	187605	7	1.0	61.39971806480345	8.665476481960754	0.0	95.0	95	1.5293943431616277	1		31345.835705045236	31353.0	20954.0	40194.0	2.4230331E7	3133.974792937071	-0.9810806532869096	-1037.3204149302983	-0.006754055839939158	0.0039419869727383575	1.6130558961249277	1.4684550895653161	-0.7093820961368182	1.0984713850543537	7.348333050341488	10.748490085102889	0.7992888881546157	0.9620410703173615
ID208084	208084	7	1.0	45.863078502239716	4.631352448218419	0.0	277.0	277	1.5534421271063021	1		31672.489974937347	31632.0	23557.0	41751.0	2.5274647E7	2986.877881638968	-0.981060564221286	-1098.5593327895301	0.005482407152219759	0.009027198225282055	1.6969684795333437	1.44704388942689	-0.6433711950024046	1.1727138975760008	7.58123623240276	10.873066024111127	0.8058344747175427	0.9539473684210525
ID183514	183514	7	1.0	64.59989680237611	7.950178057230124	0.0	60.0	60	1.4760327061958014	1		31344.314840499323	31446.0	21261.0	40540.0	2.2599251E7	3147.8179641554902	-0.9810595918323447	-1031.5379769282868	-0.0027851305212139173	-0.004944935695061597	1.5923631854839793	1.3862223433079313	2.2230061377797727	1.1487069106707195	6.844501676902819	10.75192665075522	0.7440105816074126	0.9417920209287114
ID176344	176344	7	1.0	67.09703765252742	12.951983781385596	0.0	1.0	1	1.442859195714973	1		31143.883551673945	31210.0	21485.0	40115.0	2.1395848E7	3300.020450215839	-0.9809744240473339	-973.2087457964246	-0.011534819137421605	-0.009267696641558496	1.468381732505628	1.424151671713843	-0.2800055036076637	1.0310571280224374	6.540301602373772	11.29494756643149	0.6442274142555722	0.9228705566733729
ID208601	208601	7	1.0	45.93088100417629	3.131498117747488	0.0	281.0	281	1.582390743519187	1		31705.91062801932	31623.0	22185.0	44849.0	2.6252494E7	2999.4167122169893	-0.9810480931675627	-1094.3866965147836	-0.0032119765790869534	-0.00519000902841792	1.784052381632612	1.4348816607439485	-0.7894600727904647	1.24334461192265	7.866423802273707	10.648239237131621	0.8718295886630059	0.9684025746050315
ID193759	193759	7	1.0	55.95159860283957	4.941241368848869	0.0	154.0	154	1.5675007134522896	1		31679.460024600223	31626.0	22687.0	42080.0	2.5755401E7	3090.2550152135846	-0.9811199730369868	-1065.449703582058	0.004802288466933201	-0.013777248758192454	1.6610387281723535	1.5042219079930517	-0.39863194411375585	1.10425112102544	7.719076891173724	10.732033375665504	0.8421921747104466	0.9564193168433445
ID196829	196829	7	1.0	55.91598075747471	4.967511227452173	0.0	180.0	180	1.579040751797147	1		31738.542579075416	31747.0	22552.0	42015.0	2.6089082E7	3083.749428203212	-0.9810918792167702	-1068.068746403543	0.004427778991549597	0.0060153494862334195	1.679706670988576	1.4991154127094048	-0.3458121423392403	1.1204652135173383	7.833151919122105	10.61061204872129	0.8743101932992217	0.9677040516735174
ID195306	195306	7	1.0	55.89043816859192	4.899015912439927	0.0	167.0	167	1.5795197570415331	1		31666.793187347957	31657.0	22604.0	42101.0	2.6030104E7	3068.7410021731735	-0.9811195479429865	-1072.4656365314509	1.2399793386704556E-4	0.01749463204710965	1.6626311274218426	1.5057428973910816	-0.4737140010420493	1.1041932392990814	7.837905045286623	11.27866740012975	0.7742732979447536	0.957051654091701
ID180456	180456	7	1.0	64.69058758320286	7.888740297807363	0.0	35.0	35	1.458503229380242	1		31222.755334281635	31339.0	20864.0	40344.0	2.1949597E7	3191.515307811703	-0.9811420449837623	-1017.9854747475235	-0.0029977162715003223	0.011073097801098344	1.5715892440997559	1.381248947922241	-0.8140958960602667	1.1378030343218262	6.682895387309275	10.37905239362557	0.7795771807774887	0.9461641991924622
ID194798	194798	7	1.0	55.92134553538047	5.002048777888606	0.0	163.0	163	1.5728004082547549	1		31627.517199017195	31592.0	22559.0	42319.0	2.5744799E7	3067.8197131589677	-0.9811020395798253	-1070.4453647521914	0.014945758134865225	0.014245307603165665	1.6723799756376614	1.5157580190756765	-0.3449169977775065	1.1033291294460672	7.771361278983399	10.546802970541268	0.8779409319658492	0.9668835008870492
ID183020	183020	7	1.0	64.61597505637813	7.929032136618057	0.0	56.0	56	1.4943692192706903	1		31266.69647696471	31312.0	21185.0	40721.0	2.3074822E7	3108.8994422806304	-0.9810601974507505	-1041.8987755852688	-0.008107578974408695	0.012811332540860657	1.607516322426563	1.3987240071995801	-1.0370617089059084	1.149273419310941	7.015614218825387	10.624037450013933	0.7810815470783266	0.9479768786127165
ID186604	186604	7	1.0	62.47003163978637	10.699026719301816	0.0	86.0	86	1.4590218083226307	1		31318.896306818184	31433.0	20546.0	40575.0	2.2048503E7	3242.1752101132843	-0.9811212361223619	-1004.0355382497711	-0.005251940519364364	-0.0027499350065869174	1.5437748452535398	1.415785517488494	-0.8324521378214126	1.0904016365360836	6.687648513473791	10.218188822094763	0.8048880064796392	0.9417670682730925
ID210156	210156	7	1.0	44.442259010973146	4.724261279111111	0.0	293.0	293	1.527414543829215	1		31532.589076723005	31504.0	22941.0	42132.0	2.4248561E7	3054.5937682013787	-0.9810578534049912	-1069.3049834674337	0.007685357396358664	0.014683659020328761	1.721463676687082	1.3778705070891295	2.436217496764786	1.2493653560549915	7.329320545683423	11.493022033661832	0.6972766166363373	0.954798761609907
ID204021	204021	7	1.0	52.09588237806664	5.483563669897168	0.0	244.0	244	1.5708753152343273	1		31719.725707257072	31624.0	21197.0	43534.0	2.5788137E7	3420.7821286535	-0.9811079130344307	-963.0988107428263	-0.007304450929777539	-0.0046032164479160856	1.7388456088799191	1.4770836270084022	-0.5060504415035377	1.1772154108848083	7.752348774325336	10.236707167012938	0.9296567078919444	0.9813477737665466
ID197370	197370	7	1.0	55.92438185073665	5.001941789208472	0.0	185.0	185	1.603759328064906	1		31715.437647058843	31702.0	21994.0	42037.0	2.6958122E7	3016.938420988545	-0.9811002597599845	-1091.419764073539	0.005544657653082289	0.008072466544448893	1.7279243934650033	1.5058130346417553	2.5401234217975874	1.1475026140121638	8.080314479676929	11.256686107771484	0.8013403577614793	0.9686609686609686
ID203002	203002	7	1.0	54.10491425598075	6.11865837766438	0.0	235.0	235	1.593348269302548	1		31739.413669064747	31619.0	21759.0	44131.0	2.6470671E7	3257.8801049535728	-0.9810536306900888	-1008.9288683581956	0.004545651773225183	0.005243819918774309	1.7099277485886046	1.4866873963019316	-0.8167025492384299	1.1501595781614706	7.975745704057579	11.115378527715546	0.81120879167311	0.9616045845272206
ID205048	205048	7	1.0	51.21808981229907	5.078684590197797	0.0	253.0	253	1.5694299458297634	1		31727.985276073614	31588.0	21052.0	46734.0	2.5858308E7	3505.34241543025	-0.9810821622277159	-938.8061494599912	0.001235703434862031	-0.008975177777713556	1.704088081242986	1.4621708319857607	2.395407233217203	1.165450742119291	7.738089395831788	10.843015646562861	0.8270722275238802	0.9570840681951792
ID191231	191231	7	1.0	55.73711478919586	4.280415180563172	0.0	130.0	130	1.583824285178296	1		31785.925120772943	31743.0	22777.0	43101.0	2.6318746E7	3088.7512461200363	-0.9810851187183327	-1067.5420397093187	-0.004875133990201932	-0.003486096763316367	1.6939399201208036	1.4956723238299598	-0.45689211834473015	1.1325608511516354	7.880683180767262	11.20348721015635	0.7889823483000568	0.9594907407407405
ID190723	190723	7	1.0	56.48835529002158	3.598174189321161	0.0	125.0	125	1.6122274620000727	1		31787.817653890823	31777.0	20445.0	43558.0	2.7369311E7	3213.767232343995	-0.981093058973624	-1026.5148205900202	0.004320326248262118	0.0022190520486232565	1.7500593636061792	1.5011505884285399	-0.8656391949984722	1.1658119958759143	8.165870750638216	10.86400013296592	0.8694264356507676	0.9750283768444953
ID177920	177920	7	1.0	65.04019577315444	10.23496893372779	0.0	14.0	14	1.4714128741871544	1		31307.188547485992	31181.0	23055.0	43020.0	2.2415947E7	3273.449846670307	-0.9809915485319228	-987.1585255052704	-0.0017291434081528171	0.0013716435706381167	1.6376527606809572	1.3372771416700537	-0.7017715864280071	1.2246173284886785	6.8017235414221755	10.610306982532085	0.7592292674505056	0.941447368421053
ID199425	199425	7	1.0	55.857102021728714	4.936304683807353	0.0	203.0	203	1.5646024045688962	1		31733.14180024659	31692.0	22539.0	41971.0	2.5735578E7	3096.7855613847732	-0.9810845096458707	-1062.9693671502291	-0.010624954044545299	-0.001984096446430801	1.665539580716759	1.5101124384745486	-0.3302438895468355	1.1029242182782206	7.690558134186631	10.701368737156297	0.8438962670965962	0.965393794749404
ID198400	198400	7	1.0	55.84874007317803	4.977375609728504	0.0	194.0	194	1.5752034660476546	1		31723.919315403393	31699.0	22119.0	41831.0	2.5950166E7	3077.4123464215813	-0.9810999538637397	-1070.2408695588895	0.00252678113763546	0.0018043272765173534	1.669665463882499	1.5105587167253485	-0.4866948761124024	1.1053297335585	7.795126909805976	10.682629666642406	0.8583743037958383	0.9635722679200943
ID188166	188166	7	1.0	60.73508305137302	7.892335265395334	0.0	100.0	100	1.5333462731171785	1		31360.606451612945	31304.0	21184.0	40454.0	2.430447E7	3104.746774048743	-0.9811263852108848	-1050.1664316745112	-0.007457283823296427	-8.200628529866447E-4	1.630044442296609	1.4584154694458789	-0.9200203379362037	1.117681810462378	7.386358059657618	10.177298262235109	0.8961386648154657	0.9792060491493382
ID196358	196358	7	1.0	55.92835770436226	4.916521778386047	0.0	176.0	176	1.5756836378210533	1		31698.014652014645	31674.0	22384.0	41850.0	2.5960674E7	3057.300539532728	-0.9810802357031945	-1075.2581168968397	-0.0038526119818297214	-0.0021100654564577483	1.6874164265865745	1.4816502222285723	-0.6667104906812863	1.138876369922522	7.799880035970491	11.536805413249205	0.7364218266326265	0.945276497695852
ID200967	200967	7	1.0	55.83918159044683	4.754047466556588	0.0	216.0	216	1.6042309526385665	1		31743.27027027031	31752.0	22042.0	42364.0	2.7013523E7	3038.5778863761125	-0.9810533540832628	-1081.861279992222	0.0025177907926360863	0.010005404492810671	1.7117868936788516	1.5121192634760523	-0.6066019818776984	1.1320448955486515	8.085067605841443	10.969309953316428	0.8443740995927074	0.9708904109589042
ID182532	182532	7	1.0	64.61232934358313	7.9645902613767525	0.0	52.0	52	1.4553878753864655	1		31260.70444763276	31368.0	21025.0	40327.0	2.1788711E7	3205.152524101338	-0.9811177513779146	-1013.5553647940069	-0.009372794959543719	0.005549286230268751	1.5309425748730099	1.3840651975250051	-0.9371839287881855	1.1061202735323827	6.65437663032218	10.922549059326583	0.7009212612107626	0.9339559706470975
ID179973	179973	7	1.0	64.65264405856296	7.9419298979218045	0.0	31.0	31	1.4626467128121365	1		31219.615819209055	31313.0	20582.0	40472.0	2.2103488E7	3166.1030463337743	-0.9811861930223543	-1028.5069927164682	0.013351648889434815	0.003755913740682816	1.5465778956742604	1.4025548879343281	-0.940032042269164	1.1026861828930261	6.7209203966254005	10.732258366797138	0.7332572692007704	0.9420386409060626
ID184581	184581	7	1.0	65.50855638433306	9.585157530982919	0.0	69.0	69	1.4877737703945177	1		31459.174863387943	31433.0	22170.0	40239.0	2.3028116E7	3106.4808910007014	-0.9811530345318253	-1054.3964939783243	0.002151439356080289	-0.0072134818712536524	1.5744711891012582	1.4147945804990476	-1.1824452993096357	1.1128620442876498	6.953823578686685	10.332439984353103	0.8185170861517977	0.9475388601036271
ID190227	190227	7	1.0	57.46426771010459	4.397607246023976	0.0	120.0	120	1.5752034660476546	1		31809.60609756099	31800.0	21757.0	44125.0	2.6083877E7	3267.645929278827	-0.9809672852698794	-1003.4762102252041	-0.008108889626175533	-0.009925929600885123	1.695952857046945	1.4844495812232017	-0.4736433063417164	1.1424792586417536	7.795126909805977	11.629234031823687	0.7243205936952233	0.9392898052691864
ID177430	177430	7	1.0	64.59151731357548	10.899338034333308	0.0	10.0	10	1.4739812351471517	1		31349.69874476986	31366.0	20043.0	40460.0	2.2477734E7	3288.6766001884275	-0.9810409145198883	-986.5337213143123	0.004289700139145332	0.005187429612050631	1.5983126127283966	1.3825779742686104	-0.46923908835702455	1.156037954079162	6.825489172244753	11.407261051935137	0.6591448835596578	0.9355048859934854
ID191766	191766	7	1.0	55.77916698919763	4.538008368406012	0.0	135.0	135	1.5866874829692224	1		31741.307416267948	31724.0	22722.0	41928.0	2.6535733E7	3017.84485777874	-0.9809923931945947	-1085.6656509540703	0.0072415354621180135	0.002324993550333424	1.720313524683557	1.481146962985395	-0.5410557711070532	1.1614738899481647	7.909201937754357	10.736562599930625	0.8622079180879042	0.9629629629629629
ID202011	202011	7	1.0	55.49751612680424	6.125260389647892	0.0	226.0	226	1.5597599218784688	1		31842.069651741305	31820.0	22991.0	40976.0	2.5601024E7	2940.041056231724	-0.9810173545858827	-1119.4323245361716	-7.127196698759175E-4	0.003986986398283611	1.712166064469921	1.4455825120243289	2.2892713207872344	1.1844125466572506	7.643026872541463	10.77333502772595	0.8275131792008568	0.9565734681737058
ID186136	186136	7	1.0	62.53798451924847	10.344277213878074	0.0	82.0	82	1.4688400222902016	1		31333.844972067047	31430.0	20314.0	41161.0	2.2435033E7	3187.1511012762326	-0.9810498058753905	-1017.9311987758604	0.004130080977874162	-0.0019139613931669446	1.5816615538339245	1.375468694928278	-0.67950718249645	1.1499073440681964	6.777957910599592	10.817079867333167	0.7279283923227274	0.926575698505523
ID194328	194328	7	1.0	55.932113864985006	4.994959801725379	0.0	159.0	159	1.5819126076135694	1		31631.138014527856	31606.0	22471.0	41696.0	2.612732E7	3062.243283541588	-0.9810999034903144	-1072.3938955622825	-0.008785577628844283	-0.004775408304877758	1.6828220344081546	1.5297357795801378	-0.46251270033055725	1.100073657733255	7.8616706761091955	11.425719247411646	0.7567590347982991	0.9621873182082605
ID200473	200473	7	1.0	55.93533421511296	4.997535982457031	0.0	212.0	212	1.5852565304914767	1		31689.484299516906	31669.0	22312.0	41938.0	2.6238893E7	3068.0989428456437	-0.9811211594563097	-1073.552110725288	0.003435137383584431	0.004707494843624723	1.6977825838333314	1.5118426028695848	-0.5691159160750974	1.1229889808706404	7.894942559260813	11.512622818451444	0.7485318527962885	0.9551466359977002
ID210713	210713	7	1.0	43.386728464841525	4.543817681699521	0.0	297.0	297	1.5199673295746676	1		31494.009162303653	31375.0	21026.0	43051.0	2.4061423E7	3375.892201848346	-0.9810819170405839	-967.6036995762033	1.7082636581567043E-4	-0.005574558561245663	1.6395046010150813	1.432081141991921	2.401381217469991	1.1448405770741799	7.258023653215687	10.248477844304148	0.8683793953053728	0.9719923615531506
ID179486	179486	7	1.0	64.74538769970201	7.935734963953123	0.0	27.0	27	1.4903139357585493	1		31170.15803814715	31220.0	21084.0	40505.0	2.2878896E7	3118.158644306092	-0.9810895167771941	-1037.2341359999373	0.002533620374025631	0.006559546150981605	1.6157685724667425	1.3745196530174113	-0.9640314247501754	1.1755150746078675	6.977589209509256	11.256207252855367	0.6920398447041054	0.9464861379754995
ID188703	188703	7	1.0	59.79607621247089	7.083382174311978	0.0	105.0	105	1.5293943431616275	1		31532.131953428227	31493.0	21599.0	41014.0	2.4374338E7	3146.703149827718	-0.9811026139332604	-1040.4956125486287	0.005728413440366528	-0.01453050763875368	1.6242759473428279	1.4665274091347387	-0.9758265638407083	1.1075660347195024	7.348333050341486	10.528018737610171	0.8331158505965628	0.9513846153846149
ID195871	195871	7	1.0	55.89016281399518	4.929216245781986	0.0	172.0	172	1.5843018441474417	1		31682.468674698754	31682.0	22282.0	42067.0	2.6296449E7	3031.9852049597384	-0.9810575418867985	-1082.380793475835	-0.0062582445128685224	-0.012994285536972232	1.6695149119954555	1.5288259564660576	-0.5561263629616442	1.0920241803420228	7.885436306931777	11.517267550069834	0.7470276566139723	0.9404761904761902
ID201507	201507	7	1.0	55.56108953129427	3.908916233100142	0.0	221.0	221	1.577123275981406	1		31857.577344701593	31760.0	21376.0	44878.0	2.6155071E7	3345.411897484011	-0.9810743440867274	-987.2886026832265	-5.39805099340425E-4	-0.0039832196103015945	1.7776400083440258	1.414543545647357	-0.6612901082645578	1.256688077093095	7.814139414464043	11.648895543594024	0.7236382546639254	0.9399656946826761
ID187168	187168	7	1.0	62.143103896314315	9.20417680318735	0.0	91.0	91	1.496392739790416	1		31335.9133964817	31335.0	21252.0	40683.0	2.315724E7	3159.0199593546054	-0.9810903543175259	-1029.3085934588644	-0.0031701045510543944	0.005141170594182788	1.535556189468099	1.4513368823052932	-1.19243629181882	1.0580287789758587	7.034626723483444	10.714498506383789	0.7700292533069386	0.9629147690305785
ID193318	193318	7	1.0	55.93014589798101	4.891471938592377	0.0	150.0	150	1.6327424595932887	1		31797.84484711209	31799.0	22441.0	42382.0	2.8077497E7	2957.7050228136986	-0.9810254481269399	-1111.6845454319387	-0.0059597353885994945	0.008015856897846351	1.7809966433666717	1.5188993328983162	2.459621633752656	1.1725573938914238	8.375008301876912	11.279837561806142	0.827159799340227	0.9676002196595277
ID189732	189732	7	1.0	58.14315058576642	5.360427275131265	0.0	115.0	115	1.5514930145104675	1		31760.38209331654	31684.0	21510.0	42730.0	2.5185983E7	3336.7565065300864	-0.9811280644088279	-989.6928919158395	-0.008904069526746793	0.02075013486540863	1.6350640609487923	1.5073242603624868	-0.5495288398302591	1.0847460655583068	7.562223727744702	11.514120934532654	0.716799696216994	0.9391971664698938
ID204581	204581	7	1.0	51.588793455693974	5.222198352137591	0.0	249.0	249	1.5957203835671359	1		31830.684769775704	31716.0	20950.0	45304.0	2.696059E7	3452.5819082444027	-0.9810810258573704	-956.1791726463791	-4.529062698269075E-5	-0.009453187741360908	1.696547991368178	1.5234024931748953	-0.7792081504253229	1.1136570925733706	7.999511334880159	11.1892465179767	0.8029188201359404	0.9519230769230771
ID198954	198954	7	1.0	55.82227783640309	5.029064067064603	0.0	199.0	199	1.576643542654419	1		31722.592457420877	31717.0	22460.0	41970.0	2.6075971E7	3057.0511538034584	-0.9810922452226934	-1076.876360535156	-0.008617833039265438	0.002102560739065579	1.6900979505621818	1.4838013272823614	2.624685446105514	1.139032510273906	7.809386288299522	10.624785881892857	0.8693334615284471	0.9687499999999997
ID182056	182056	7	1.0	64.63679413460363	7.918207721035294	0.0	48.0	48	1.4667784914184228	1		31192.192145862507	31277.0	20969.0	40613.0	2.2240033E7	3159.8444867943663	-0.9810904742604898	-1024.326967030833	-0.0025827955176303727	0.009459982990892046	1.5965884900239002	1.3525199781991912	-0.9128703049976459	1.1804546444849364	6.758945405941531	10.405068384303092	0.784510796731133	0.9479999999999995
ID189231	189231	7	1.0	59.01642378514155	6.348229458537504	0.0	110.0	110	1.5069716452922384	1		31678.914893617006	31648.0	21571.0	41303.0	2.3822544E7	3286.0662920635777	-0.9810598357495861	-998.7015585332648	-0.006727314736454097	0.004983569212393404	1.5586450470994155	1.4447369645407142	1.5468805951975089	1.0788434748708136	7.134442372938275	11.503217056436954	0.6775342733847003	0.9369538077403246
ID192813	192813	7	1.0	55.870275645519115	4.958809361860736	0.0	145.0	145	1.6047024386010285	1		31849.36299765812	31850.0	22640.0	42166.0	2.7199356E7	3003.379095285983	-0.981096617207883	-1100.7605135595409	-0.005671136266193813	0.013319499709383713	1.7019639457955027	1.5232051153516075	2.669746854352197	1.1173570313297114	8.089820732005961	11.586246284190349	0.7572917927677055	0.9643059490084986
ID185650	185650	7	0.9952215552330017	63.10265631240826	11.183527814911153	0.0	78.0	78	1.1778755381717383	1		31629.361655773428	31024.0	25037.0	42250.0	1.4517877E7	3857.5227004132294	-0.9809620707765693	-844.976128691009	0.01675464595403715	-0.028656509081915787	1.351994904597992	1.0467426905169086	2.3496035519374967	1.2916210610750403	4.358616692861022	10.727315342649758	0.47596656593526177	0.8783524904214562
ID178995	178995	7	1.0	64.67693704303645	8.04093673920469	0.0	23.0	23	1.4719269049012405	1		31197.48467966577	31236.0	21267.0	40420.0	2.2399794E7	3109.29277686894	-0.9810921831911531	-1041.2532918352535	-0.0017182203052172446	6.082823727790582E-4	1.5815427710930994	1.3781598878848522	2.1765175483040684	1.1475756804389305	6.806476667586687	10.777509397553905	0.736368841659103	0.9396325459317583
ID197938	197938	7	1.0	55.835373091315965	4.97957504653413	0.0	190.0	190	1.5971419610281923	1		31711.789034564972	31683.0	22352.0	41951.0	2.6606191E7	3062.652990997944	-0.9810875458172029	-1074.2684483445107	-2.839290614921882E-4	0.004488248597334772	1.7398189996216185	1.4944676789080868	-0.48768493088508263	1.1641730525030787	8.013770713373706	11.0540368860017	0.8241475227940104	0.9536199095022629
ID184112	184112	7	1.0	64.66700842540244	7.93867709740402	0.0	65.0	65	1.500935686541388	1		31412.1932885906	31431.0	21334.0	40654.0	2.3402084E7	3109.0924094402158	-0.9811038403253797	-1049.1462964204995	-7.154439376079435E-4	0.019278279536091552	1.6042819430490434	1.4252684495479144	-0.9029496338204651	1.1255998430035485	7.077404858964094	10.51417990152616	0.8045130562203802	0.9502233567326102
ID192304	192304	7	1.0	55.86161503018274	4.880626328870894	0.0	140.0	140	1.608469350917089	1		31785.786384976556	31772.0	22431.0	42104.0	2.708149E7	3017.9462521120167	-0.9811314693569038	-1095.318894343434	0.004525987846213092	0.005522359357266261	1.7334433724405536	1.5101237148595479	-0.5420148056047637	1.1478816969653218	8.127845741322089	11.088031089121227	0.830761662236545	0.9521158129175948
ID202553	202553	7	0.9628204703330994	54.89695409329739	6.355176217105533	0.0	231.0	231	0.9286502127352431	1		30976.04529616724	30372.0	25745.0	41764.0	8890125.0	3750.22538735781	-0.9812352035098555	-863.8291575130615	0.06014446661792157	-0.07136217836179096	0.9943264886541056	0.8804822746037708	2.515835492239585	1.1292975649073302	2.7092819137740243	9.368987553037933	0.38786334438048004	0.7840440165061892
ID206137	206137	7	1.0	50.099951298534414	5.990820088714174	0.0	262.0	262	1.5313715829571095	1		31593.35604113111	31516.0	21345.0	43826.0	2.4579631E7	3362.880672499861	-0.9810894140493557	-974.8053502211516	0.007291671353677574	0.001596980877720633	1.6230118416311354	1.4602860094110508	-0.4004724968765981	1.111434219852393	7.3673455549995515	10.685760687047495	0.8107930492014328	0.952088452088452
ID176953	176953	7	1.0	65.83902271969804	11.997889702462288	0.0	6.0	6	1.3150366292889952	1		31455.595070422518	31140.0	23318.0	45098.0	1.7866778E7	4127.565733805974	-0.9809993068916212	-786.9246686426922	0.021070824371185286	0.007931324887480485	1.4001036374978753	1.2331537869411253	2.4070524264789954	1.135384452713618	5.432823206041612	10.880537202324193	0.5766798278269827	0.9158653846153846
ID203576	203576	7	1.0	53.03182086206957	5.687015622032536	0.0	240.0	240	1.5597599218784697	1		31712.196029776696	31614.0	21103.0	43420.0	2.556003E7	3376.490250056937	-0.9811692897230287	-978.7416231640412	0.002930587918709137	-0.0033621484044038304	1.7122575741934443	1.4187308287266294	-0.6481884164293297	1.206893893840502	7.643026872541473	11.095206366741742	0.7801973697353484	0.9565734681737061
ID199999	199999	7	1.0	55.919552041338356	5.015074484566771	0.0	208.0	208	1.6159768332543474	1		31776.98148148151	31756.0	22700.0	42234.0	2.7455312E7	3007.9013024551446	-0.9810758434008864	-1095.3807487964634	-6.116026395072274E-4	0.0049754534975447766	1.7544206327275573	1.5112964164833635	-0.6551357760554161	1.16087129804087	8.20389575995434	11.406189806667875	0.7924079225842837	0.9509641873278235
ID187711	187711	7	1.0	61.3220278607861	8.489135406844206	0.0	96.0	96	1.530383282381141	1		31349.662805662767	31319.0	21451.0	40358.0	2.4358688E7	3092.065792145695	-0.9810542439314237	-1050.014322337283	-0.0011200422289803517	0.001476065262432466	1.598819058200994	1.4877847870464664	-0.9432563345755237	1.0746305998833015	7.357839302670521	10.654352153134926	0.8145280937543796	0.9591078066914496
ID181565	181565	7	1.0	64.6602321009204	7.901617332218904	0.0	44.0	44	1.4724407561666413	1		31232.7977839335	31320.0	21108.0	40152.0	2.255008E7	3139.5476596003705	-0.9811352953905764	-1034.7911240836675	-0.001020723861167969	0.01234631804561489	1.584923148127087	1.3768043069636786	-0.7129557556542099	1.1511608004934129	6.811229793751206	10.412805210677366	0.7894050640234713	0.9502652519893898
ID178498	178498	7	1.0	64.96885928642797	8.84764346678531	0.0	19.0	19	1.4714128741871544	1		31317.589958158973	31355.0	19662.0	41341.0	2.2454712E7	3409.7327786988885	-0.981119322058494	-954.5577963814173	-0.0015005886488160902	0.007478608999038407	1.5887822631547792	1.3916565137527197	-0.7407762131514921	1.1416482784753352	6.8017235414221755	10.057404704684153	0.8450005417637808	0.9629878869448184
ID206658	206658	7	1.0	49.28470538378165	5.863744182360943	0.0	266.0	266	1.5214596886278906	1		31543.42614379088	31405.0	21684.0	42714.0	2.4130721E7	3309.0431924617405	-0.9810446143552494	-986.7168765802651	-4.662609034814092E-4	-0.010685394781759328	1.6168590359964874	1.4530677348032466	-0.30849809233111475	1.1127210365148044	7.2722830317092315	10.496317160558036	0.8294815812754912	0.9610552763819094
ID181057	181057	7	1.0	64.59735075999656	7.929507835526559	0.0	40.0	40	1.447047475049393	1		31241.689754689774	31339.0	21142.0	40431.0	2.1650491E7	3196.61994815072	-0.9811156152262984	-1015.5255463469059	0.012518288906137232	-5.304210031076519E-4	1.5215692922695894	1.395162937967145	-0.697610900852004	1.0906032914597257	6.578326611689931	10.678430441461368	0.7249539995668358	0.9492455418381336
ID196934	196934	7	1.0	56.008796944213074	4.930408858131852	0.0	181.0	181	1.5961943833944827	1		31752.004750593856	31724.0	22563.0	42167.0	2.6735188E7	3022.370915363775	-0.9810810441100556	-1089.5849733360328	-0.0031407936169287978	0.0029549343526309464	1.7098772002335196	1.5094123970640232	-0.5484729806147932	1.1328098295465328	8.004264461044679	10.96127467416029	0.8371613543811504	0.9622857142857149
ID208708	208708	7	1.0	46.19952946896628	3.148750385721937	0.0	282.0	282	1.5742426831183474	1		31721.93040293038	31648.0	22597.0	44910.0	2.5980261E7	3040.143764904425	-0.9810849437305337	-1082.416628631559	-0.004436296712830229	0.019757100820956754	1.749538418671203	1.446781632105085	2.343829380798561	1.209262254819757	7.785620657476938	11.261848751758464	0.7714072616195806	0.9573348918760957
ID183626	183626	7	1.0	64.61796387963886	7.916726004472892	0.0	61.0	61	1.4770573732447183	1		31333.020746887956	31419.0	21081.0	40325.0	2.2653774E7	3158.2128310600874	-0.9810874227582783	-1029.313957285025	0.007088204428127065	0.009687859478795462	1.6114746347289457	1.3713835780894208	2.2197215714709517	1.1750721391705843	6.854007929231844	10.896821816149764	0.7253619457845475	0.9381912817176314
ID207179	207179	7	1.0	47.9455614288867	5.6745641871976025	0.0	270.0	270	1.5742426831183483	1		31608.361753958572	31525.0	21261.0	42571.0	2.5950465E7	3212.677844666132	-0.9810272966466728	-1017.4584424354576	-0.0017318291582212508	-0.0046288725624506095	1.7079225657779258	1.465143427529831	-0.5808447676173832	1.165703325480844	7.7856206574769455	10.76600094169748	0.8441007315323963	0.9607038123167154
ID205642	205642	7	1.0	50.907092111652474	5.0163924692975845	0.0	258.0	258	1.5747231478580923	1		31727.759124087537	31593.0	21812.0	46920.0	2.6080218E7	3502.233790441025	-0.9810982744062842	-940.449152383651	-0.002711810925238436	-0.0025329557495993907	1.7574807569242021	1.4269611008011218	-0.6821679602472863	1.2316248536400332	7.790373783641456	11.346151310480323	0.7604506191509103	0.9457587997691862
ID176462	176462	7	1.0	67.34193054916625	12.995189872586764	0.0	2.0	2	1.4349732237685122	1		31153.583823529403	31262.0	20783.0	39717.0	2.1184437E7	3345.2408075817134	-0.9811268664183806	-968.2595253175732	0.010932676395880773	-0.013411498212485702	1.4714565224816263	1.4268064724334437	2.889717214766047	1.031293697436087	6.469004709906037	10.80099017578842	0.696819329365022	0.9227118644067779
ID209228	209228	7	1.0	46.73523113490178	2.675717540890153	0.0	286.0	286	1.5490531749531893	1		31618.352272727287	31594.0	22492.0	42079.0	2.5041735E7	2939.377034525291	-0.9811041545646133	-1117.0245539831935	-0.00203911888222167	0.014220834734633482	1.6777953843264628	1.4311472014651139	-0.7521902397732261	1.1723429865277637	7.538458096922122	10.820339813784711	0.8091156269510511	0.9583081570996982
ID207696	207696	7	1.0	46.81595956241576	5.573987620845078	0.0	274.0	274	1.5780823051220145	1		31605.525485436858	31538.0	21223.0	43158.0	2.6042953E7	3245.749403842715	-0.9809874541353563	-1004.8499231294305	0.012999708836783416	-0.0017759067683748432	1.7097874430805304	1.4761334372922754	-0.6995107155658226	1.1582878619814039	7.823645666793076	10.734862709623501	0.8531512825299445	0.9597667638483969
ID208213	208213	7	1.0	45.561287186820536	3.337331319063305	0.0	278.0	278	1.547098532944421	1		31665.71428571429	31641.0	22079.0	43985.0	2.504758E7	3031.0426641979293	-0.9810545334370845	-1081.9696511719972	0.021223482689361535	0.003001016371507628	1.711715811013277	1.4223856103441337	-0.8603171716497977	1.2034119289206973	7.519445592264061	10.774580359527867	0.813944805996542	0.9628727936701157
ID193877	193877	7	1.0	56.02678924186211	4.909524262686971	0.0	155.0	155	1.5587896201224332	1		31686.460099750635	31617.0	22803.0	41809.0	2.5412541E7	3092.07156423183	-0.9810891730430334	-1063.2910179129942	0.013883430609670995	0.008381050862549082	1.6356304190086595	1.5201252070649183	-0.2761392163278837	1.0759840119793556	7.633520620212434	10.597683447989143	0.8541081403004543	0.9576624925462134
ID183131	183131	7	1.0	64.61925113619672	7.944003515513262	0.0	57.0	57	1.4938629108640618	1		31283.507422402174	31319.0	20686.0	40750.0	2.3181079E7	3102.3262743375067	-0.9810639930269776	-1044.8811523275535	-0.008263220849505329	0.005832846549756646	1.6320950683384565	1.3892055429734107	-0.9803601839969445	1.1748405961908077	7.010861092660869	10.29188427442791	0.8317473733785946	0.9646827992151726
ID204127	204127	7	1.0	52.10073312652582	5.436328185330035	0.0	245.0	245	1.5928734225420993	1		31753.95362663499	31685.0	20846.0	43866.0	2.6705075E7	3378.541687585298	-0.9810607187488665	-973.712877177125	0.007152913506774718	-0.0138826661840426	1.7282131955560047	1.484723420243582	-0.6217582729006754	1.1639967228862573	7.970992577893064	11.481126250490725	0.7598944691158044	0.9410774410774415
ID180573	180573	7	1.0	64.6336143365365	7.936874283077885	0.0	36.0	36	1.4963927397904162	1		31241.55316285332	31269.0	21021.0	40540.0	2.3212474E7	3081.7420585492487	-0.9809983468078589	-1046.7505912660035	-0.00305127273374791	-8.65533889436709E-4	1.6018837989208625	1.400835055342306	-1.0110077843773606	1.1435206399296087	7.034626723483447	10.941267027268136	0.73844080465898	0.954838709677419
ID209756	209756	7	1.0	45.52335675600295	5.10311592618694	0.0	290.0	290	1.56121424379989	1		31569.98756218905	31478.0	23450.0	41950.0	2.538227E7	3058.1232399592895	-0.981082659066586	-1070.7668858970676	5.607594468807368E-4	0.003355441780731592	1.7044517499337102	1.4451523240383182	2.4305426457218884	1.1794270552538078	7.657286251035019	10.374805779433666	0.8939738103535753	0.9757722592368266
ID185186	185186	7	0.9968505501747131	64.06680713807563	11.732216349477248	0.0	74.0	74	1.3457420098175388	1		31415.971619365653	31109.0	25653.0	42685.0	1.8818167E7	3628.8449327597245	-0.9809912708838814	-893.5608700395547	0.028965996175963925	-0.04120491085974141	1.4516744959830166	1.2121970120156573	-0.4702791925963315	1.1975565700901645	5.68949201892546	13.662427622379909	0.38302542932943223	0.8756400877834664
ID191331	191331	7	1.0	55.81987347446248	4.468084483446452	0.0	131.0	131	1.5843018441474417	1		31744.804583835925	31718.0	22967.0	42296.0	2.6316443E7	3038.9129878554827	-0.9810899452888557	-1083.9279819419987	0.002217372894887285	4.4370425902407715E-4	1.7454658261848799	1.445099005781306	-0.7401542690890938	1.2078520704823112	7.885436306931777	10.884549370571657	0.8364012727115525	0.9650959860383942
ID186720	186720	7	1.0	62.38068016673997	10.68107734860403	0.0	87.0	87	1.4522658384508207	1		31314.1764705882	31411.0	20594.0	40489.0	2.1825981E7	3239.512323010953	-0.981105584487902	-1003.8611334934486	0.006829518373180701	0.004355950750511094	1.5014910272391975	1.406764990384386	-0.7938772357390493	1.0673360778113539	6.625857873335088	11.013681893315	0.6864152484055823	0.930574098798398
ID197479	197479	7	1.0	55.90308791723642	4.9833755366300805	0.0	186.0	186	1.6004540646379353	1		31688.385071090062	31699.0	22611.0	41591.0	2.6744997E7	3025.952532765166	-0.9811113527260997	-1087.8911302013178	-1.1099932593701227E-4	-0.0018080974442632291	1.718260317610691	1.5174946252445494	-0.6085606959080692	1.1323007600990926	8.047042596525316	10.971768710159349	0.8400262865640201	0.9613855763770581
ID194916	194916	7	1.0	55.94665182925169	4.974094132328946	0.0	164.0	164	1.5809559019877422	1		31630.283636363652	31619.0	22565.0	41591.0	2.6094984E7	3050.425621191844	-0.981106763945611	-1076.9178143455176	-0.014526555241371262	0.014394923058033351	1.7175821815001393	1.4682187484749782	-0.5585660432573937	1.1698407906071027	7.852164423780167	11.139630718593411	0.7951657415750565	0.9571263035921205
ID190821	190821	7	1.0	56.1608560483508	3.5595610061174887	0.0	126.0	126	1.5961943833944823	1		31753.43556085919	31759.0	20555.0	43703.0	2.6609379E7	3252.989818961988	-0.9811734883161962	-1017.4520683285288	0.007966260281005307	0.004510085550239509	1.7295829905759508	1.4869683731140289	-0.8751847127561462	1.1631605768143105	8.004264461044677	11.371366617853022	0.7778681151715267	0.9498025944726457
ID195429	195429	7	1.0	55.8962552789096	4.960063342864955	0.0	168.0	168	1.5529550783007569	1		31653.295739348374	31621.0	22569.0	41866.0	2.525933E7	3113.2294484589816	-0.9810574373206283	-1053.157931271833	-4.4778256379260286E-4	0.00513065071174407	1.6634523615947359	1.4888374003934133	2.9511122083193637	1.117282761136429	7.576483106238249	10.348828085327257	0.8889865251838105	0.9666464523953912
ID178031	178031	7	1.0	64.9631827367513	9.878441475595846	0.0	15.0	15	1.4908214494581782	1		31296.635743519775	31213.0	22177.0	42749.0	2.2940434E7	3202.0062605413164	-0.9811053464377422	-1015.0377238802769	0.0035102282760885116	0.00309836133232381	1.6138118244435211	1.397218940590981	-0.8736428889650676	1.1550171398055398	6.982342335673777	10.250294854934591	0.8350996187251682	0.9582517938682324
ID190317	190317	7	1.0	57.30681145556834	4.228669872850773	0.0	121.0	121	1.620651349334332	1		31819.281609195365	31797.0	21266.0	44478.0	2.7682775E7	3183.0554004604096	-0.9810687799266464	-1036.0888973893152	-0.009262872906124119	-0.01315859722372468	1.7512266343242386	1.5356900157464985	-0.7664622198650585	1.1403516441258934	8.251427021599497	10.982999119967921	0.8596012322614252	0.9617728531855956
ID198508	198508	7	1.0	55.858460059036155	4.968148269416911	0.0	195.0	195	1.6084693509170889	1		31749.409411764686	31740.0	22491.0	42024.0	2.6986998E7	3038.8388589636643	-0.9811864703653992	-1089.781032425906	0.0017227896484546092	-0.007148958901163375	1.7365868015692896	1.513311949368759	-0.6340313552622754	1.1475405333934383	8.127845741322085	11.06771546284415	0.833814312699429	0.9628378378378379
ID199543	199543	7	1.0	55.85988087384329	4.999583945782386	0.0	204.0	204	1.5928734225420997	1		31757.4307875895	31741.0	22291.0	41648.0	2.6612727E7	3043.6389101526265	-0.9810857173398062	-1082.4287197051003	-0.0016314266436052412	0.010177878164188263	1.6947842451504327	1.5213588733030077	2.633587246852408	1.1139937294813964	7.970992577893066	11.295493166051829	0.7850763134617582	0.9632395175186681
ID188276	188276	7	1.0	60.507128293091284	7.68976977185557	0.0	101.0	101	1.4999273319186424	1		31427.70872483218	31367.0	21415.0	40435.0	2.3413643E7	3182.309992679392	-0.9810063529060568	-1020.149187315603	-0.01882089562088491	0.018107730338808446	1.51907929188042	1.4698353232179853	-0.9856071025798716	1.0335030515899035	7.067898606635055	11.516903451696162	0.6696204717533243	0.9447268106734434
ID201076	201076	7	1.0	55.71075236028165	4.362603212990327	0.0	217.0	217	1.5942975385373692	1		31792.81190476192	31706.0	21601.0	42352.0	2.6705962E7	3150.640199483945	-0.9810938457002528	-1047.2912614411034	0.001456207271800003	-9.79120402817926E-4	1.7110686264239563	1.4947682397015434	2.5815111177512877	1.1447049656109907	7.985251956386611	11.56766201263549	0.7499068251925611	0.9545454545454544
ID210297	210297	7	1.0	44.21028983258639	4.641172493336472	0.0	294.0	294	1.5407288207238172	1		31491.77608142493	31446.0	22666.0	42565.0	2.4752536E7	2989.85877786561	-0.981082469918829	-1092.4902191854328	0.007316391530546274	0.01843740385150475	1.725619080205237	1.3901388171483495	-0.6710200333208042	1.2413286061208422	7.4576549521253535	11.2626897250779	0.7388017404596013	0.9555420219244825
ID184702	184702	7	0.9922603964805603	65.93327220111874	10.00061845671406	0.0	70.0	70	1.1571412350586898	1		31850.10859728508	31201.0	25496.0	42572.0	1.4077748E7	3851.6654143851024	-0.9807476623833088	-842.4927491863301	0.04263051836514344	-0.0035746842422367284	1.4115763106352195	0.9509958190184112	-0.2662580181438779	1.4843138975018895	4.206516655596526	10.812112698925919	0.45217999957798494	0.8841158841158845
ID203135	203135	7	1.0	53.89678612152849	5.933743118849428	0.0	236.0	236	1.576643542654419	1		31756.243309002468	31638.0	21198.0	43653.0	2.6103632E7	3327.199205730569	-0.9810770464768064	-989.6793416812786	-0.008984526912914851	-0.0018715902699676975	1.6970650482744605	1.4647357277186164	-0.7896143805091769	1.15861517962541	7.809386288299522	11.134090608948318	0.7916209279683611	0.9524637681159418
ID191868	191868	7	1.0	55.80668874993653	4.614113492643423	0.0	136.0	136	1.588117146106212	1		31763.956834532357	31729.0	22342.0	42458.0	2.649114E7	3053.760080161198	-0.9809946505164737	-1073.7927275199745	-0.01709849471125248	0.010353845558834228	1.7059300859921296	1.4976353628763612	-0.6460983844050869	1.1390824016840235	7.923461316247906	11.578508071444993	0.7427105628633525	0.9520274129069106
ID196476	196476	7	1.0	55.92222503229091	4.937656665469009	0.0	177.0	177	1.5799986170667957	1		31695.22853688031	31688.0	22374.0	41900.0	2.6211954E7	3060.42965850892	-0.9810694316564188	-1073.4395006775765	-0.00630262362381873	0.007933929463897345	1.6445565793753523	1.512415073621695	-0.5310870240120313	1.0873711906594699	7.842658171451135	11.708623840205249	0.7188883453121152	0.9493670886075947
ID205185	205185	7	1.0	51.26448136159835	5.1833789029377835	0.0	254.0	254	1.3608349155190513	1		31861.895424836563	31546.0	23589.0	48017.0	1.949948E7	4108.00457876579	-0.9810003598806133	-800.9298437707207	-0.012476076471882206	-0.009389165480455113	1.548156315392595	1.1792033015682086	2.4924272336932836	1.3128832944528905	5.817826425367389	11.879622266409188	0.5180424642223199	0.9073387694588584
ID182663	182663	7	1.0	64.62076653673387	7.94976993936409	0.0	53.0	53	1.4811489527539565	1		31231.866206896568	31316.0	20952.0	40878.0	2.2643103E7	3146.556583677564	-0.9811337319730378	-1032.3681381250522	0.01071284461837162	0.007168581033933426	1.5974964262637386	1.3864315125195563	-0.9609220383805624	1.1522360908838654	6.892032938547974	10.820375471041295	0.7397288314590701	0.9403372243839164
ID187271	187271	7	1.0	61.8985398242997	9.144888865015956	0.0	92.0	92	1.4968981925120726	1		31329.154471544723	31298.0	21232.0	40271.0	2.3120916E7	3167.3271368530354	-0.9811039970396641	-1027.142843826344	-0.007478235773475255	-0.0023871679821963324	1.5438766588181785	1.4616247437881524	-0.618222751139807	1.0562743039070688	7.039379849647955	10.474587711908036	0.8062512279322165	0.9679738562091507
ID189319	189319	7	1.0	58.74074793648229	6.002548685047641	0.0	111.0	111	1.5124834469334472	1		31729.927248677257	31645.0	21594.0	42282.0	2.3987825E7	3182.5471848983175	-0.9810446825200833	-1032.0053437892668	-0.019702106499707942	-0.00747270273507133	1.6286486043433324	1.41063688153567	1.8062899764312808	1.1545484352928068	7.1867267607479475	11.3396784789576	0.7023272440553733	0.9473684210526314
ID180100	180100	7	1.0	64.65822622329097	7.941687237341997	0.0	32.0	32	1.4898062491705737	1		31190.68834688347	31239.0	20789.0	40480.0	2.3018728E7	3100.8524656943014	-0.9810542647606927	-1041.7305907273642	0.0038560589184115602	-0.00460487149238672	1.6285280961375241	1.3979070144469354	-0.9355196162941853	1.1649759814545542	6.972836083344742	9.85596253194638	0.9020305206267758	0.9728116710875324
ID194442	194442	7	1.0	55.95216662632272	4.980138499755234	0.0	160.0	160	1.5885934145667933	1		31630.664663461554	31627.0	22367.0	41782.0	2.6316713E7	3027.563493058722	-0.9811359342997003	-1086.7732388418972	-0.003388006464824982	0.022070678894337753	1.7178095063387502	1.4982138696493963	-0.66583245335689	1.1465716218077346	7.928214442412422	11.07990213867648	0.811546489194415	0.9652777777777777
ID186251	186251	7	1.0	62.52549189360774	10.492332366391894	0.0	83.0	83	1.4775694402988417	1		31350.06685236774	31468.0	20152.0	40790.0	2.2509348E7	3221.5380434072285	-0.981161785710505	-1013.6921766725001	-0.0020447674905135706	-0.009679819170149808	1.5584927287429378	1.4200542867952937	-0.9176305706210326	1.097488133541757	6.8587610553963625	10.585109862062168	0.7692452044143053	0.9556291390728481
ID188809	188809	7	1.0	59.616500205229435	6.936618357622169	0.0	106.0	106	1.5485647457514047	1		31582.746835443028	31545.0	21358.0	41196.0	2.495037E7	3139.169288887251	-0.9810222495668208	-1040.157928829433	0.0011103526960074847	0.00434419762200842	1.6105801710672827	1.49749004474357	2.261449773215353	1.0755197850701426	7.533704970757608	10.551760413406546	0.8502930502635391	0.9629404617253952
ID195982	195982	7	1.0	55.92658734454401	4.852487374688219	0.0	173.0	173	1.6047024386010282	1		31691.72470588236	31688.0	22746.0	42169.0	2.6937966E7	3023.3805869968496	-0.9810962048612547	-1088.0419591806617	-0.003018129708751074	-0.003804251795632906	1.7095323326505567	1.5291110158708168	-0.5881697225738067	1.1179909862051391	8.089820732005958	10.703210578737577	0.8874024470326716	0.9759174311926604
ID177549	177549	7	1.0	64.540864878231	10.867097195881058	0.0	11.0	11	1.4877737703945175	1		31335.983606557347	31351.0	20563.0	41071.0	2.293794E7	3195.195134961757	-0.9810998260820757	-1018.1771326108724	-0.013512555863987717	0.004372877228501767	1.6420497570687635	1.365922319981733	2.351614981429827	1.2021545684169823	6.953823578686684	10.27001347021381	0.8284980791193344	0.9631336405529956
ID189843	189843	7	1.0	57.96919405503412	5.270072430852321	0.0	116.0	116	1.5568472023958113	1		31793.758104738165	31756.0	21162.0	42462.0	2.5498594E7	3317.260669348263	-0.9810894232520311	-994.4800632562763	0.004508758119573778	0.0038088120148182304	1.6298659969175642	1.5071755676576553	-0.5894048109083352	1.081404205251672	7.6145081155543775	12.511146222269387	0.6113043949580133	0.9276201505500872
ID192912	192912	7	1.0	55.88409189734787	4.919432160476974	0.0	146.0	146	1.625312421223573	1		31856.175057208267	31831.0	22686.0	42168.0	2.7842297E7	3001.0661656871043	-0.9810276036502517	-1097.7592188839787	0.006259707273472452	0.018867445643233897	1.7149663151345191	1.5528134712076929	2.6125286870386497	1.1044251913919272	8.298958283244655	11.81025445449442	0.7476785753461795	0.9572368421052632
ID193425	193425	7	1.0	55.909944461716826	4.920662809636313	0.0	151.0	151	1.5862106422423103	1		31776.752105896518	31787.0	22565.0	42052.0	2.6406481E7	3023.0623149649464	-0.9810862356188579	-1090.489806800985	0.0047863606998903045	0.0018259793823515997	1.6848854404993363	1.4930996420689937	-0.5375138367419448	1.1284480908217112	7.904448811589843	12.296622361721269	0.6569159154808442	0.9464997154240181
ID182167	182167	7	1.0	64.63882736270092	7.938936157704915	0.0	49.0	49	1.457465517950839	1		31205.841654778913	31338.0	20960.0	40486.0	2.1875295E7	3191.6674158599903	-0.9811645134696151	-1018.6224787795726	-0.003888815501414881	-0.004748689341822764	1.5761035639661576	1.3403491608789908	-0.8218625614215235	1.1758902903572983	6.673389134980244	11.71194497397541	0.6113617554779774	0.9385026737967912
ID200596	200596	7	1.0	55.92526732988733	4.997994624230413	0.0	213.0	213	1.589545523381407	1		31671.08014354072	31648.0	22034.0	41800.0	2.6477023E7	3051.384938069254	-0.9810189526699711	-1072.8848145232669	-0.00481566492638165	-0.005121626949998046	1.6890461449840721	1.5037771394019237	-0.5955324716249848	1.123202435206478	7.937720694741451	11.665224672702937	0.7330261396563124	0.9392575928008998
ID201620	201620	7	1.0	55.594186981177614	3.904970278005289	0.0	222.0	222	1.6023436214526101	1		31855.936470588236	31746.0	21229.0	45442.0	2.7077546E7	3292.301925711922	-0.9809847252009152	-998.3443290053028	-0.007874027492999258	0.004522307012034877	1.8062445029892356	1.4371188195673268	-0.7530824703846468	1.2568511930927475	8.066055101183379	11.299297717081297	0.7939042832812871	0.9576749435665912
ID204692	204692	7	1.0	51.57561814823601	5.186763880411706	0.0	250.0	250	1.5852565304914767	1		31800.637681159413	31664.0	20883.0	45187.0	2.6330928E7	3483.556276694151	-0.9811181075917869	-948.6778616573745	0.009221427141113367	-0.00235047376811652	1.7146857272165297	1.4788430801009504	2.4602410741388048	1.159477804162616	7.894942559260812	11.474937990564593	0.7534564307719235	0.952408256880734
ID179610	179610	7	1.0	64.6988124586647	7.956153837614499	0.0	28.0	28	1.4898062491705737	1		31126.712925170108	31179.0	21148.0	40470.0	2.2878134E7	3088.4690488941483	-0.9810817427432678	-1045.3075075259128	-0.0053852872065972834	0.011348278629757763	1.6367131265406838	1.375460147556105	-1.0416615538726182	1.1899386030549621	6.972836083344741	10.477172776709775	0.7982356287694261	0.9613368283093052
ID192414	192414	7	1.0	55.85813544700478	4.933777997698092	0.0	141.0	141	1.6197175253735767	1		31813.445852534573	31794.0	22353.0	42286.0	2.7614071E7	2977.5711606395766	-0.9811354443749969	-1111.375821031162	-5.988118304293884E-4	-0.0020703863619374067	1.7373681683415478	1.5252760100850271	-0.5309286213874472	1.139051658096096	8.241920769270468	11.732301508496311	0.7524399891994941	0.9527472527472532
ID210847	210847	7	1.0	43.05887683581307	4.463884903831674	0.0	298.0	298	1.5377800547277034	1		31501.180306905386	31409.0	21010.0	42472.0	2.4633923E7	3345.4200024893717	-0.9810421804793996	-974.5530141133341	0.0015037114847019112	-0.002671193496776857	1.6209115505948313	1.4894420244264523	-0.6887909830643415	1.088267635807446	7.429136195138257	10.2450834935397	0.8894410717425275	0.9714108141702922
ID185759	185759	7	1.0	63.18677976681216	10.599568479063882	0.0	79.0	79	1.3104264954526081	1		31459.987610619468	31216.0	23983.0	42808.0	1.7774893E7	3708.0691748085524	-0.9811311096369619	-882.3104052919763	0.017512652594299835	-0.036009296683200305	1.513804150208317	1.1327850852926518	-0.8706344203776232	1.336356004208186	5.394798196725473	12.243179952435138	0.45226877207498123	0.8697318007662838
ID199068	199068	7	1.0	55.832909433017534	4.993415871042037	0.0	200.0	200	1.583824285178296	1		31701.49638554215	31666.0	22091.0	42006.0	2.6312242E7	3062.7145782858747	-0.9810807123920756	-1073.5028228356373	0.003050690277528746	0.0038490273613201644	1.6966147320403975	1.4965166298419994	2.6861597218273228	1.1337092406514215	7.880683180767262	11.115368997079035	0.8015414082545307	0.9617169373549883
ID198054	198054	7	1.0	55.84054595408965	4.963655426608156	0.0	191.0	191	1.5947719612642925	1		31725.20142180095	31734.0	22362.0	41985.0	2.677607E7	3048.8222313751003	-0.9810660163511284	-1078.3469534235103	0.0023331456071226894	-0.004013451389427988	1.6939750820609636	1.525326048329179	2.5896653986738314	1.110565891087037	7.990005082551126	11.684371011531	0.7354382986517489	0.9502543810062184
ID203686	203686	7	1.0	52.80058726877324	5.576599894121221	0.0	241.0	241	1.6089395948537304	1		31708.6956521739	31567.0	20773.0	43801.0	2.69841E7	3319.3836518907974	-0.9811217789957307	-992.9166029863654	-0.008607265097573159	0.002218273288619274	1.7782081672573593	1.4646554081670602	-0.6760234665339172	1.214079542083345	8.132598867486603	11.329879234076799	0.7961385514149403	0.9617762788083192
ID202664	202664	7	0.9968813061714172	55.05977130792863	5.895753149414212	0.0	232.0	232	1.2483413234758998	1		31976.76254826258	31536.0	25497.0	44178.0	1.6563963E7	4054.2447235126842	-0.9810352957471694	-816.0054996253406	-0.024338936898673662	0.04161569894790721	1.5868852199639831	0.9953464575342449	2.289394843738185	1.5943043831141444	4.895719949451314	12.668403341025256	0.38333870076906956	0.8910034602076129
ID184236	184236	7	1.0	64.62905851826159	7.932009154703839	0.0	66.0	66	1.5049623488715662	1		31428.51131824233	31466.0	20863.0	40913.0	2.3602812E7	3097.176294983072	-0.9811160803057781	-1054.4260531945367	-8.731878482100671E-4	0.009947861099805166	1.597011509445575	1.4204198226610845	2.076383280609851	1.1243235865672834	7.11542986828022	11.343740510157032	0.6948618043042551	0.9486692015209125
ID179120	179120	7	1.0	64.68024912051331	8.000242177212751	0.0	24.0	24	1.4657466386762805	1		31163.131170662917	31233.0	20897.0	40272.0	2.209466E7	3149.9611810004094	-0.9810651729059798	-1025.1853627017404	-0.012638999379965862	0.0209092554845033	1.6132487466091456	1.346139293082537	-0.968749562635147	1.1984263106345794	6.749439153612497	10.191386455766535	0.8166030731403494	0.9673024523160759
ID177078	177078	7	1.0	65.79753125607343	11.617612247899674	0.0	7.0	7	1.4837004601624837	1		31319.848484848462	31212.0	21524.0	41509.0	2.273821E7	3378.80179197083	-0.9810460614212689	-959.5704422143247	0.001976997421497187	-0.014680005056177298	1.5647353912006203	1.4364137329251552	2.3490146707301243	1.0893347475968134	6.91579856937056	10.150102794737423	0.8435509489898442	0.9610303830911495
ID181686	181686	7	1.0	64.67996219158827	7.908730643616275	0.0	45.0	45	1.4943692192706897	1		31228.642760487117	31314.0	21262.0	40967.0	2.3077967E7	3121.9788044451616	-0.981174695520223	-1042.6954659483129	-0.007717725140931096	0.005225651495591694	1.6143888267446393	1.3991067385790306	-0.8570492042628833	1.1538710966285923	7.015614218825379	10.679746637764495	0.7729540268968884	0.9498069498069495
ID187828	187828	7	1.0	61.079555635279725	8.378226620000296	0.0	97.0	97	1.5144827649866013	1		31385.236842105245	31320.0	21870.0	40616.0	2.385278E7	3209.887219967747	-0.9810957427447434	-1014.886334693316	0.004532496563261723	0.012194359690750294	1.6062974324667052	1.4484851312262463	-0.6283733679413016	1.1089498938155198	7.2057392654060175	10.492919998591216	0.8224238270594855	0.9522613065326632
ID197049	197049	7	1.0	55.98395387296005	4.974140161570987	0.0	182.0	182	1.5919233041023344	1		31720.077658303497	31686.0	22648.0	42283.0	2.6549705E7	3064.706402329384	-0.9810284776189399	-1070.4214268204782	0.002663621438479669	0.004922499906831085	1.7045741946474267	1.4958361894696588	2.537566994316248	1.1395460322776219	7.961486325564034	11.77531675721093	0.7215373557271575	0.9452595936794583
ID206783	206783	7	1.0	48.95014630251528	5.8994554420710354	0.0	267.0	267	1.540237751764499	1		31533.163473818644	31453.0	21971.0	43988.0	2.4690467E7	3268.9437474330325	-0.9810595755557121	-999.2997175759976	-0.00780447995224448	0.010726555457338962	1.6572874448506905	1.4547256758275766	-0.4303028516784191	1.1392439635795104	7.452901825960833	10.58800575835856	0.8354239603161395	0.9684990735021616
ID200125	200125	7	1.0	55.909937951329624	5.000069510146323	0.0	209.0	209	1.5804773320049332	1		31727.942961165056	31678.0	22454.0	42021.0	2.6143825E7	3075.581949164373	-0.981100531694963	-1071.047009873193	0.006814456379968814	-0.00774781613156366	1.6794035828099707	1.497186761400548	-0.6661189381141424	1.1217061398799488	7.847411297615652	12.145919906672358	0.6684600445041401	0.9359410430839006
ID206268	206268	7	1.0	49.9185591972155	5.973723334520871	0.0	263.0	263	1.486247587291089	1		31527.33698630137	31441.0	23216.0	41852.0	2.3014956E7	3081.3844912401155	-0.9810640387703465	-1060.1843599673787	6.924200881493715E-4	0.0010557562502713244	1.6291529098891127	1.3746438937970349	-0.528567006274944	1.1851454163805828	6.939564200193128	10.382300570382789	0.8090118194911818	0.9474367293964957
ID208828	208828	7	1.0	46.7810894783528	3.4162271120863266	0.0	283.0	283	1.5602448464733907	1		31679.559006211155	31693.0	22386.0	43096.0	2.5502045E7	2974.8681835522484	-0.9811223415033398	-1106.9205142271144	-0.006215823979082634	-0.007130082669107355	1.736481562503822	1.427010012563391	-0.7483526442948436	1.2168671188119524	7.64777999870599	11.000882714057221	0.7941274008166361	0.9571683521713263
ID193985	193985	7	1.0	55.99540163555598	4.967368518950392	0.0	156.0	156	1.5919233041023342	1		31677.96172248801	31667.0	22567.0	41767.0	2.6482776E7	3036.9495613286103	-0.9811251561872307	-1084.4029514525498	0.004952903909864739	0.007490077000548134	1.7097030586555777	1.4879743616059655	2.7471976204572206	1.1490137886584961	7.9614863255640325	11.740367070963632	0.7258396128561957	0.9522455940875498
ID178628	178628	7	1.0	64.97919541836784	8.758513215299732	0.0	20.0	20	1.5079752895229042	1		31295.13297872339	31330.0	19524.0	40885.0	2.353394E7	3297.3077866772946	-0.9810385048668631	-982.1114701581223	-0.008935054393712349	-0.008968854094688773	1.620625423647009	1.435096827804804	-0.8377342695969431	1.1292794968587583	7.1439486252673134	10.003817267319443	0.8970500740502739	0.9709302325581394
ID207307	207307	7	1.0	47.63369303608427	5.565061985547852	0.0	271.0	271	1.590497062241474	1		31713.061004784697	31630.0	21274.0	43432.0	2.6512119E7	3203.9645799863165	-0.9810116357527405	-1022.7442743812555	-0.011862965314210244	0.005138195289657766	1.725383608694227	1.5011716952975669	2.4292758331310145	1.1493579409330763	7.947226947070482	10.788007307800987	0.858110103251713	0.9675925925925926
ID176587	176587	7	1.0	67.23072440912543	12.787560586913091	0.0	3.0	3	1.4652304398088254	1		31141.527426160334	31237.0	20644.0	39308.0	2.2141626E7	3270.9962192733065	-0.9811158531565579	-989.2653274879914	-0.0014130363333012324	0.010051855986403879	1.4784023188875537	1.446501395498834	0.37726848283190967	1.0220538490235735	6.744686027447962	12.21323725603676	0.5682114931787624	0.9220272904483429
ID190923	190923	7	1.0	55.649862412775875	3.884004687583585	0.0	127.0	127	1.5857336581262056	1		31763.58604091456	31699.0	22560.0	43143.0	2.639554E7	3120.9255430559188	-0.9810221322056951	-1052.2223053374753	-0.00416241763974461	-0.0051581790615702556	1.689234181765387	1.494303658309148	-0.45040116558693866	1.1304490706238444	7.899695685425327	11.005970668706714	0.8195274852234785	0.9551724137931037
ID205768	205768	7	1.0	50.91955497978369	5.0131153939808355	0.0	259.0	259	1.55100535364206	1		31713.806045340032	31578.0	21869.0	47343.0	2.5180762E7	3553.8043725633197	-0.9810791353411403	-925.4392277553522	3.269131039072374E-4	0.009458440899313835	1.7134683004150932	1.39258036769768	-0.751705929323711	1.2304268681081076	7.557470601580182	12.077631046480393	0.6510626980539462	0.9386068476977568
ID191438	191438	7	1.0	55.847014326289	4.654603863602136	0.0	132.0	132	1.589545523381407	1		31729.56100478472	31700.0	22785.0	41948.0	2.6525913E7	3025.787399057957	-0.9810918578632015	-1088.2193960447325	0.004705491607939103	0.0013644020698196204	1.70126466355373	1.4931862452082703	-0.6629190895713724	1.139351952251902	7.937720694741452	11.179391636264842	0.7981220990506845	0.9570200573065903
ID209358	209358	7	1.0	46.54348348630746	2.7429352546578762	0.0	287.0	287	1.5549023581607586	1		31582.85463659146	31574.0	22656.0	41833.0	2.5203118E7	2931.409914486137	-0.9811485128653393	-1121.4862638199108	-0.0050359746245564815	0.0030978238871781616	1.7525238389666293	1.4017707265822343	-0.7211750057096362	1.2502214561432548	7.595495610896316	11.991479805311053	0.6637742800466059	0.9433293978748525
ID183251	183251	7	1.0	64.61220808681682	7.952058534264653	0.0	58.0	58	1.4837004601624832	1		31284.25686813183	31357.0	21211.0	40639.0	2.2774939E7	3102.1068451791543	-0.9810992529883278	-1046.96716782089	-0.015197159055799034	0.005528649469709504	1.5766826201020252	1.3968713099324113	-1.0231485975572885	1.1287243204803987	6.915798569370557	10.787587139478802	0.746798721464436	0.9534731323722144
ID207826	207826	7	1.0	46.51914291885405	5.444114330037105	0.0	275.0	275	1.6028156625945205	1		31645.147232037714	31587.0	21113.0	42981.0	2.686673E7	3220.4320370751207	-0.9810753986737686	-1018.8227268457943	0.006676777249892793	-0.0023365501582706108	1.7685054526413302	1.471264095046343	-0.6972663588763985	1.202031272696575	8.0708082273479	10.763852901405448	0.875369446090313	0.9675213675213676
ID180688	180688	7	1.0	64.66664534856505	7.877426038084115	0.0	37.0	37	1.4386587233502306	1		31249.975254730743	31377.0	20958.0	40365.0	2.1468733E7	3221.4212979191466	-0.9812725349525883	-1016.5828905333556	-3.1416934139400664E-4	-0.0012541542886867338	1.5127316567020201	1.3744530369547103	-0.7198569711122573	1.1006062892142792	6.502276593057677	10.006781696215501	0.8159930363903516	0.9454042847270214
ID183760	183760	7	1.0	64.61162289093478	7.919765363591435	0.0	62.0	62	1.485738511205838	1		31369.57240437158	31432.0	20858.0	41183.0	2.2962527E7	3140.3877101604253	-0.9810288005867851	-1033.099838799492	-0.009915205572481031	0.00824563054059994	1.589667879150607	1.3846429037002095	-0.9097642868980744	1.1480706504922713	6.934811074028618	12.25088376130817	0.5806436215531696	0.9376606683804628
ID195536	195536	7	1.0	55.926306821578116	4.864406092656361	0.0	169.0	169	1.6042309526385665	1		31661.023557126024	31648.0	22532.0	41805.0	2.6880209E7	3001.149904527331	-0.9810721092175708	-1093.6187965638787	0.004513786162109566	-0.008198804296259262	1.7412942223671912	1.492542121967415	-0.5739160591505275	1.1666633703254419	8.085067605841441	11.039128755602409	0.8337271074245539	0.9708904109589039
ID204240	204240	7	1.0	51.941580181136956	5.4985757196160545	0.0	246.0	246	1.5699118834876238	1		31790.709202454007	31711.0	21296.0	43947.0	2.5909428E7	3431.7862151706227	-0.9809965418354997	-956.4115760627061	0.00939485247727323	-0.004565325516129366	1.6624340479970379	1.5007195508994358	2.538912681112079	1.107757973167392	7.7428425219963035	10.60263212187778	0.8655315524334477	0.9679144385026739
ID185302	185302	7	1.0	63.382055586271015	11.934333848319467	0.0	75.0	75	1.2639988936534359	1		31493.53030303031	31139.0	23740.0	42752.0	1.6628584E7	3874.339148769398	-0.9809848143673997	-838.7169536767705	0.011224242934662246	-0.034978614355913026	1.3677159085030166	1.2252611805538964	-1.0929588877207554	1.116264785182145	5.019301229728722	10.694143366895304	0.5515198149504589	0.9198606271777005
ID186838	186838	7	1.0	62.3647701844876	10.44695737294234	0.0	88.0	88	1.4527866438605872	1		31337.48211731043	31350.0	22252.0	40577.0	2.19049E7	3101.1704414255355	-0.9811329560921067	-1050.9751868592678	-0.0024933986336392604	-0.011010271663765973	1.5443290579823514	1.3810652003767603	-1.0845957556722567	1.118215894196054	6.630610999499602	11.599388085409604	0.619288842680244	0.9381304640215202
ID190420	190420	7	1.0	57.03918929674359	4.104521265033674	0.0	122.0	122	1.6308881234361121	1		31805.589772727268	31759.0	20316.0	43909.0	2.7988919E7	3227.4307679127733	-0.9809871829384215	-1016.9354279348375	-0.001027129050348432	-0.0015230357993559803	1.7491024903070451	1.5352657691949076	-0.8057191612158544	1.1392831947424147	8.355995797218844	11.392844358231734	0.8089911081085166	0.9554347826086955
ID208340	208340	7	1.0	45.49977786671643	3.3766262098150635	0.0	279.0	279	1.5412197332169897	1		31692.292091836724	31595.0	21904.0	44774.0	2.4846757E7	3030.3110222524833	-0.9810907231640416	-1085.2522358475605	-3.2149388175422335E-4	0.0016109566637108567	1.7433891820214222	1.3767978354843253	-0.8572194032374929	1.2662637440943816	7.4624080782898705	11.259488147878042	0.7396930911943764	0.9384339509862523
ID198622	198622	7	1.0	55.865744328654976	4.968743159326591	0.0	196.0	196	1.5933482693025482	1		31738.909307875892	31716.0	22452.0	42116.0	2.6597206E7	3049.489321899913	-0.9810292875800958	-1076.4483824084343	0.014236305311390397	0.0038661625045869463	1.702939635566624	1.516999203354482	2.4852554247101777	1.122571212826598	7.97574570405758	10.847348824798758	0.8517927713195853	0.9583095374071959
ID201187	201187	7	1.0	55.573895118331556	3.907936974855531	0.0	218.0	218	1.5947719612642923	1		31857.09631391201	31731.0	20518.0	45435.0	2.6791818E7	3312.895455495981	-0.9810321165531536	-994.7015760298572	0.014451086472858646	0.021255242335167197	1.7906463312519416	1.399015822482042	-0.8013822766817472	1.2799328660022549	7.990005082551123	12.492940213332364	0.6433208045147647	0.9605714285714285
ID178147	178147	7	1.0	65.08796895393898	9.569029141819302	0.0	16.0	16	1.4801271182392597	1		31286.613259668535	31188.0	22001.0	42803.0	2.2651508E7	3321.6852639416356	-0.9811327261555761	-979.5997796065243	0.007234246122324496	0.01267012134034146	1.5789328654600479	1.3983897414028017	-0.9753339677396542	1.129107872227476	6.882526686218948	10.50235025421024	0.7841240459259555	0.9564068692206079
ID188385	188385	7	1.0	60.30135558931352	7.560427024687647	0.0	102.0	102	1.5074735509332295	1		31428.69241011981	31410.0	21102.0	40278.0	2.3602948E7	3175.336610806638	-0.9810518189876978	-1024.9223412304427	-0.024382470879107637	0.03473669528071519	1.5118032421839833	1.4545014672562637	-0.872367989876287	1.0393961616524268	7.13919549910279	12.98073136190296	0.5324279114154952	0.9416927899686519
ID205287	205287	7	1.0	50.99612409528394	5.176070285809908	0.0	255.0	255	1.5597599218784695	1		31758.3581164808	31631.0	21765.0	47347.0	2.5628995E7	3516.8363379846314	-0.9811829020927918	-941.7447465935347	0.026209283886800584	0.012116809046391603	1.7117531830455381	1.4088187053628678	-0.7567894592268138	1.2150272966489637	7.64302687254147	12.603116085093207	0.604671330310417	0.9453262786596119
ID197605	197605	7	1.0	55.90042202902577	5.007385491598435	0.0	187.0	187	1.5957203835671359	1		31719.530878859892	31683.0	22776.0	42022.0	2.6707845E7	3054.5795286983225	-0.9810623726412122	-1075.911048034479	-0.007928056501128988	-0.008503405876072455	1.7087510799872347	1.510468764840046	2.498971720313282	1.1312720393580507	7.99951133488016	11.200785430482462	0.8012653579166836	0.9600684540787222
ID209892	209892	7	1.0	45.10066254570411	5.0906086248645845	0.0	291.0	291	1.5466094864542685	1		31563.95690747781	31489.0	23368.0	41676.0	2.4903962E7	3068.9614276386023	-0.9810785791922393	-1066.547142480315	0.006444621436958604	0.007068475938424605	1.68255501398862	1.426927139471948	-0.8044803577234686	1.1791457092975821	7.514692466099547	10.774260177020642	0.8134786490378829	0.9610942249240122
ID191978	191978	7	1.0	55.84932346854992	4.718967710732672	0.0	137.0	137	1.5947719612642928	1		31741.570917759247	31721.0	22577.0	41904.0	2.6631178E7	3032.9234755444804	-0.9811183018233375	-1087.6202514436904	0.001353033255081493	-0.009904846594817713	1.6979516044762497	1.522396345617666	-0.7280371143847653	1.1153150816237394	7.9900050825511295	11.172887475424073	0.8043148178646863	0.9524079320113316
ID199658	199658	7	1.0	55.90130883567808	5.030294958718787	0.0	205.0	205	1.572800408254755	1		31780.680147058807	31756.0	22805.0	42122.0	2.5933035E7	3085.517592979656	-0.9811040613459858	-1069.5762707578822	0.004787072962110634	-0.01826270838734143	1.6831840799290627	1.5044041314634744	2.5624320210250495	1.1188377143658017	7.771361278983401	10.79602326688947	0.8378752065375134	0.9709026128266035
ID195049	195049	7	1.0	55.89797930641935	4.981886641930551	0.0	165.0	165	1.576643542654419	1		31617.4313487242	31608.0	22342.0	42013.0	2.6021146E7	3091.424619404278	-0.9809687346440902	-1054.35149882103	0.001994356130551692	-0.0020659256985565955	1.6671887888409773	1.5064294077908569	-0.37147812140933195	1.1067155090166956	7.809386288299522	10.571125277885596	0.8781815937614276	0.9687499999999997
ID203240	203240	7	1.0	53.738469818257	5.751258057470306	0.0	237.0	237	1.6037593280649054	1		31788.710247349813	31690.0	21179.0	43911.0	2.6988615E7	3320.430492648572	-0.9811205719397478	-995.0434803106499	-0.005054606586303417	-0.008311209311019158	1.7346674067772034	1.494098046917312	2.422245706877432	1.161013101085464	8.080314479676922	11.384698526673539	0.7834207279871567	0.9572072072072069
ID189421	189421	7	1.0	58.623991310917035	5.808727141487373	0.0	112.0	112	1.5514930145104666	1		31720.916040100234	31675.0	21598.0	41396.0	2.5313291E7	3096.2839554806633	-0.9810208881497651	-1059.1008171382775	-0.013125610522565232	0.00987309925270898	1.626181929712148	1.5060928043666726	-1.3775277573897358	1.0797355415265888	7.562223727744695	10.87995092533028	0.8027965785492938	0.9532654284002392
ID187377	187377	7	1.0	61.774415373556636	8.972953656387315	0.0	93.0	93	1.4994229003146946	1		31349.723489932865	31342.0	21226.0	40370.0	2.3355544E7	3151.2633110702573	-0.9810692194361532	-1031.1222204094997	-0.008086770712566941	0.008684777505957067	1.530416324283566	1.4550755221615959	2.4693269935994637	1.0517779324677576	7.063145480470532	11.609475639716596	0.6585409811953333	0.9322459222082806
ID193012	193012	7	1.0	55.898791370041685	4.900974420852691	0.0	147.0	147	1.621584635532811	1		31805.907003444307	31797.0	22765.0	41804.0	2.7702945E7	2981.235661324544	-0.9810560238061702	-1105.004743458863	0.0045877279311313445	0.0026182493826884695	1.739269465617038	1.5191182222701665	-0.6940918781057394	1.1449204150930914	8.26093327392853	11.861944640294888	0.7377805343218607	0.9512862616310892
ID196596	196596	7	1.0	55.92959874980414	4.916480348338982	0.0	178.0	178	1.58191260761357	1		31700.80266343826	31681.0	22446.0	41767.0	2.6184863E7	3044.7840985974176	-0.9810538851505891	-1078.2425047063755	-0.0012538456465827055	0.008100798277556692	1.6783692016100413	1.4985866490492148	-0.4593679850626586	1.1199680730339419	7.861670676109202	11.930100462100139	0.6941231191875786	0.9403069926094377
ID201717	201717	7	1.0	55.56260751732006	3.9160579441720813	0.0	223.0	223	1.598088976801313	1		31892.267772511837	31816.0	21350.0	45686.0	2.6917074E7	3293.5289250184014	-0.9810797286854203	-1004.2246050035377	-0.0029317811191250515	0.004515341183642308	1.7802425959885573	1.4571042064249156	-0.7923396983167639	1.2217675222807018	8.023276965702735	11.638707852923782	0.7443070190353143	0.9536723163841805
ID182776	182776	7	1.0	64.62903284874962	7.937326791994572	0.0	54.0	54	1.4882821503069774	1		31243.341997264026	31330.0	21017.0	40923.0	2.2838883E7	3129.7769841554	-0.9810903881835064	-1035.8586410439186	-4.957771115895844E-5	0.004799452237533411	1.6108602691036642	1.3817585692527576	-0.971990436988007	1.1658044357016744	6.958576704851192	10.432485307264592	0.8034423489644162	0.946959896507114
ID189944	189944	7	1.0	57.88563018433902	5.113039827079505	0.0	117.0	117	1.574723147858093	1		31794.759756097574	31773.0	21685.0	43362.0	2.6071703E7	3298.5623185810546	-0.9810098662324029	-995.878143926149	-0.002685222635172826	0.007606146892532214	1.6502326916778374	1.5379043906571241	-0.5590686477962774	1.0730398467571296	7.790373783641464	10.677927940391138	0.8586065323515487	0.9646851088875812
ID193534	193534	7	1.0	55.92186638573359	4.916062008373317	0.0	152.0	152	1.583346582170845	1		31752.84337349399	31729.0	22656.0	41920.0	2.635486E7	3035.5853221505995	-0.9810760326048931	-1084.5776424943042	-0.00274276250687442	-0.00880054437403131	1.698805207710738	1.4877647000088745	-0.5633307312150597	1.1418507292857565	7.875930054602746	12.195231661407922	0.6654747861470762	0.9484831139095592
ID180220	180220	7	1.0	64.5474196505742	8.050283767139568	0.0	33.0	33	1.4491370753798964	1		31150.89640287769	31335.0	20946.0	40371.0	2.1649873E7	3180.6126280231533	-0.9811448998965282	-1019.2813396231857	0.009600494656467501	-0.004173167075729141	1.5413026692677767	1.3674948907281628	1.563043921080755	1.127099398848258	6.597339116347993	11.177263756274991	0.663601980636272	0.9435757987763417
ID188925	188925	7	1.0	59.42869849490792	6.80626716296437	0.0	107.0	107	1.5219568164596928	1		31630.97392438075	31595.0	21331.0	41183.0	2.4260957E7	3218.7632919908046	-0.9811039930559745	-1020.4659623407011	0.0031681852463913175	0.009094916907142663	1.5474354950319162	1.5084248406603369	2.0890003339033654	1.0258618482804234	7.277036157873752	10.90272420180848	0.7692975413731108	0.9444787168414558
ID189442	189442	8	1.0	66.71210535431553	33.823134562409926	0.0	112.0	112	1.4470474750493911	1		30913.351156069348	30838.0	21833.0	40532.0	2.1392039E7	3216.383685755302	-0.9810842337242833	-996.9895118143406	-1.37133348797978E-4	-0.007508956599830044	1.499371856784095	1.408985377612384	-1.0195524559534548	1.0641500476923875	6.578326611689914	9.933146862073075	0.8378216585112002	0.9631176061238692
ID192003	192003	8	0.9968372583389282	68.9203880915081	32.964472013354616	0.0	137.0	137	1.2101868049578235	1		31282.69958847737	30300.0	25166.0	52493.0	1.5203392E7	5276.770739319648	-0.9807503522698178	-604.0900472774068	0.021985568572677916	-0.003735755036045767	1.2703301937651688	1.2184853422485755	-0.23462811627098773	1.042548604992588	4.601026127251352	10.897052195199576	0.48690754156424565	0.8697214734950601
ID199682	199682	8	0.972178041934967	66.9456174180071	31.928381436478116	0.0	205.0	205	1.0946551522592989	1		31834.143939393918	30432.0	25606.0	50836.0	1.2606321E7	5564.615330750996	-0.9804356084555789	-573.3776410602526	0.0039514929368593	-5.2995007087600584E-5	1.29832132987658	0.939496535117175	-0.5891108426715992	1.3819330687735343	3.76447592229653	8.562406493274162	0.6452421122413053	0.9092996555683124
ID201216	201216	8	1.0	70.74036258726207	32.29216964206487	0.0	218.0	218	1.3888963196604696	1		31007.730708661453	30822.0	24248.0	43460.0	1.9689909E7	3563.1898017106078	-0.9811145024270318	-904.1745660394594	0.00805324147407228	-0.03317314310420388	1.4391680148506674	1.3091061765876368	-0.8338612197601758	1.0993516344121563	6.06023585975769	11.778299491812191	0.5489517889254538	0.913323782234956
ID178182	178182	8	1.0	69.22496231528213	35.95276008602969	0.0	16.0	16	1.4595402030124027	1		30671.880341880376	30631.0	21285.0	41220.0	2.153166E7	2987.8671050269318	-0.9810999092264241	-1065.7576667130356	0.02776681072356079	-0.024149766926286564	1.6092694752859964	1.365971420809539	-0.9829300056306222	1.1781135760016614	6.692401639638313	9.961888096344822	0.8474391879755832	0.9791376912378305
ID209925	209925	8	1.0	71.44055313426992	32.51199427398152	0.0	291.0	291	1.4770573732447192	1		30785.79916897508	30751.0	20347.0	41563.0	2.2227347E7	3350.822588033636	-0.9810575876448899	-951.6740072929754	0.001613637470411315	-0.0024768170598907127	1.5488311427686676	1.4112540804692526	2.2293918046993655	1.097485679016545	6.8540079292318525	10.476792706427085	0.7846893610827618	0.944335297969876
ID201739	201739	8	1.0	71.12708001270317	32.30316189937414	0.0	223.0	223	1.4475701579181803	1		31018.68686868684	30920.0	23365.0	41916.0	2.149595E7	3202.645488622729	-0.981139379198783	-1007.6721597667258	-0.006013269266420665	-0.02291980687324431	1.5469556337322405	1.3411038733251905	-0.732363939518439	1.153494270280983	6.5830797378544395	11.994385177832102	0.57502006174233	0.9415363698164515
ID193033	193033	8	1.0	65.62835945850732	31.946662928492092	0.0	147.0	147	1.346304023627723	1		31211.638655462204	30873.0	24059.0	47089.0	1.8570925E7	3807.3874265268782	-0.9811376585731094	-852.8130516271201	0.04716595256101455	-0.021361771270747655	1.4296203888121604	1.2537503471531806	-0.6891593820938575	1.140275168863018	5.6942451450899885	14.528612857014533	0.33899845711585747	0.8100067613252201
ID202248	202248	8	1.0	70.44740899212731	31.911824561372825	0.0	228.0	228	1.444954852877086	1		31046.195936139302	30970.0	22384.0	41787.0	2.1390829E7	3243.248240878302	-0.9810599424317473	-991.6820383622351	-0.013811694359126847	-0.010019149912348466	1.5205123948166412	1.3590577170540885	2.5414860151144927	1.1187989853091185	6.559314107031851	11.1399276855407	0.6642071544917894	0.9292929292929292
ID187406	187406	8	1.0	66.36500812971262	33.06128356389582	0.0	93.0	93	1.4760327061958007	1		30801.78442280946	30683.0	18807.0	43394.0	2.2146483E7	3665.738762692043	-0.9811163598195272	-873.1305050504476	0.003968860844337699	0.011985984363137777	1.5363644663331044	1.4397628424546491	-0.9231427516790673	1.0670955111702698	6.844501676902814	9.95178020051959	0.8684606541407416	0.9670920080590997
ID196627	196627	8	1.0	67.42628664864893	31.184791790328788	0.0	178.0	178	1.4600584136458112	1		30956.26704545455	30871.0	19857.0	42861.0	2.1793212E7	3355.4758210251334	-0.9810659757933327	-956.0481218640368	0.005608928071126292	-9.340692419244564E-4	1.595183502757067	1.358425949339442	-0.7205741585826109	1.1742881557384506	6.697154765802807	10.169210347846454	0.8138150889411108	0.9585034013605437
ID189968	189968	8	1.0	68.07729634087481	33.802485667897116	0.0	117.0	117	1.466262655815547	1		30907.06047819973	30833.0	20114.0	42102.0	2.197492E7	3492.43409051895	-0.981058664017077	-916.7350760617659	0.0031246863537906576	-0.005248663811768592	1.5786031911603595	1.3850879243925767	-1.1215835354642487	1.139713344806358	6.754192279777021	9.94073972565631	0.858906477676864	0.9607843137254908
ID184849	184849	8	1.0	68.42667102038985	32.79829476364792	0.0	71.0	71	1.4801271182392601	1		30849.80939226519	30781.0	22636.0	41616.0	2.2335262E7	3101.130174945692	-0.9810419663803571	-1029.5721362039026	9.657129292041655E-5	-5.371958444494473E-5	1.539922254247028	1.4548278257708511	-0.7998092548762137	1.0584910646942631	6.882526686218953	9.947840099927094	0.8739773473330883	0.967267869071477
ID188951	188951	8	1.0	67.66347569515509	33.88010470509764	0.0	107.0	107	1.4770573732447176	1		30904.124481327803	30806.0	19907.0	42255.0	2.2343682E7	3565.3508646144533	-0.9810417730508483	-897.0857279134901	-0.0019990770226156443	0.006108762065633932	1.5630516525105331	1.4276415650066108	-0.9873168484713638	1.0948487987622406	6.854007929231838	9.914089930147048	0.87629182157617	0.9684351914036267
ID193556	193556	8	0.9920889735221863	67.42074754476086	31.877675333589057	0.0	152.0	152	1.0291146359424488	1		32102.52974504249	30719.0	25409.0	48759.0	1.1332193E7	5299.368592839857	-0.9801645746885589	-598.6908355259856	0.022588923019462175	-0.003341494649586847	1.1889308044886053	0.8989371628004295	2.5171520103227323	1.3225961209399422	3.3271883151610715	9.93613408366754	0.4234989707776226	0.8588957055214723
ID192539	192539	8	0.9952571392059326	65.4545479725242	32.000409171193624	0.0	142.0	142	1.287128166907414	1		31279.98537477149	30819.0	24600.0	48445.0	1.7110152E7	4391.336028287841	-0.9809264387572317	-732.6634355517572	0.005960858306867951	-0.02476957496169325	1.4145090910429976	1.186506439087839	-1.0467453781185578	1.1921630127270462	5.2046731501448535	12.540850364682461	0.4158621106466224	0.8352402745995424
ID182808	182808	8	1.0	67.63316014752391	35.01209597952473	0.0	54.0	54	1.4533072626351766	1		30627.35285714285	30531.0	20560.0	41435.0	2.1439147E7	3420.1853415975575	-0.9809849407849168	-923.9627754049544	-0.009325705524337707	-0.006838306452110007	1.5439788551340137	1.3983529205106067	2.1103966031735215	1.1041410451449065	6.635364125664108	10.048291026557187	0.8258291615210241	0.9548563611491102
ID180255	180255	8	1.0	64.20671693188638	36.35078199696412	0.0	33.0	33	1.4062175977837204	1		30445.103975535185	30418.0	21646.0	40580.0	1.9911098E7	2969.4017023686974	-0.9811865149714091	-1069.4508321514877	0.005122927461608577	-0.0060664423127843835	1.5034628607194136	1.3211598951392332	-0.5739176274940749	1.137987056866397	6.212335897022212	10.170809462567485	0.7546642149641181	0.9491648511256354
ID186399	186399	8	1.0	66.60978808927364	31.927569051970853	0.0	84.0	84	1.4657466386762794	1		30939.063559322025	30803.0	20498.0	45059.0	2.1904857E7	3707.3693182453244	-0.9810231790258992	-862.833735687001	-0.025125162283109854	-0.011274988434826121	1.5042062971747918	1.4202102168653334	2.985060232774951	1.0591434136383369	6.749439153612488	11.861304237338285	0.6028547116391029	0.934210526315789
ID204832	204832	8	1.0	72.22728453524955	33.83156347866365	0.0	251.0	251	1.446001542512986	1		31038.610709117253	30967.0	21876.0	42601.0	2.144768E7	3414.8820936381344	-0.9810497475947875	-941.0930969906524	0.03700236916290181	-0.005278287056166931	1.5435017587559399	1.4061991224446275	-0.8333850680164597	1.0976409628763077	6.568820359360899	9.492012209065154	0.91617971708529	0.9850320741268708
ID194599	194599	8	1.0	67.78169332528584	31.002402843316503	0.0	161.0	161	1.435500303023669	1		30947.743024963296	30803.0	22138.0	44297.0	2.1075413E7	3548.695718982615	-0.9810746480100018	-904.1662722838996	0.017883952316717446	-0.026925639138315926	1.5009587903145414	1.348928198530456	2.4990215152757616	1.112704732505192	6.473757836070568	12.812601707151753	0.4955547713364519	0.9013898080741231
ID200747	200747	8	1.0	66.83060704955054	31.2705476677653	0.0	214.0	214	1.4360271888197276	1		30982.238938053106	30807.0	22827.0	43031.0	2.1005958E7	3136.973707774328	-0.9810303070163437	-1021.5368511260699	-4.890265464722076E-4	0.008497605701589264	1.5123468776118982	1.4026935397733262	-0.6952783964260668	1.0781734104630523	6.478510962235084	10.583152226814812	0.7268670397912178	0.9400000000000001
ID177705	177705	8	1.0	69.98083942212978	35.26240744930151	0.0	12.0	12	1.4249216746937903	1		30671.884730538917	30601.0	21941.0	40592.0	2.0488819E7	3012.444630837128	-0.9811131614031822	-1057.8186474066447	-0.02265475876752159	0.008371592222810831	1.5878985020167178	1.2716910079289265	-0.9818140619275061	1.2486511991641478	6.378695312780234	9.960278312302352	0.8079765837144638	0.9626972740315625
ID210477	210477	8	1.0	70.08353524728204	31.813227581330434	0.0	295.0	295	1.4780813299522693	1		30736.851034482752	30539.0	23072.0	45603.0	2.2284217E7	3601.538373330792	-0.9811050413569972	-886.2798656946331	-0.01965422689875636	-0.01600857729000548	1.4810507330965672	1.4543491766829757	-0.3479403015403895	1.018359797524341	6.863514181560856	11.170125611217497	0.6912581832024421	0.956925115970841
ID196141	196141	8	1.0	67.95519705536718	31.16528736990033	0.0	174.0	174	1.4402353361229012	1		30939.016034985427	30903.0	21659.0	41831.0	2.1224165E7	3287.7907082641905	-0.9810867894602988	-976.2802422698938	-0.012376298190913994	-0.011624627705001642	1.5919995091544796	1.2921537511573473	2.4724907504138542	1.2320511454063177	6.516535971551217	11.051165862290219	0.6705180398305388	0.9377564979480164
ID179762	179762	8	1.0	65.7176561985666	35.84090809421817	0.0	29.0	29	1.4291625223884512	1		30474.050370370343	30445.0	23337.0	40669.0	2.0569984E7	2905.506883945028	-0.9811233386977224	-1090.2766001075709	-0.007014509470550013	0.015400304056150721	1.6025556169969866	1.2975082973714276	-1.0157461507868524	1.2351024037715541	6.416720322096395	9.695053000726308	0.8578722099020452	0.9642857142857141
ID198195	198195	8	1.0	66.80215797522172	31.60084471715131	0.0	192.0	192	1.4770573732447172	1		30993.05833333333	30784.0	23981.0	46110.0	2.2315002E7	3494.0357116537234	-0.9811137974698422	-921.5986512526235	0.006574915765418906	-0.004239492948197728	1.5636768729608774	1.4195757506736923	-0.5419109259187246	1.101509991431453	6.854007929231833	10.140859135778646	0.8375388597659156	0.9530733641771313
ID199219	199219	8	1.0	66.58198217987191	31.54841488162877	0.0	201.0	201	1.4328629678859124	1		31014.526470588247	30883.0	22369.0	44604.0	2.1089878E7	3551.765358216736	-0.9810485229735335	-904.0621938158155	-2.664799097654565E-4	-0.0025381103838069924	1.4941702447551763	1.4001349647903882	-0.7333929833578109	1.0671615825113445	6.449992205247992	10.079638836101791	0.7977725914928501	0.9469644103279831
ID202803	202803	8	1.0	71.14800199710365	32.25122035813056	0.0	233.0	233	1.4626467128121368	1		30997.014064697607	30935.0	21238.0	42216.0	2.2038877E7	3459.2129194857494	-0.9810731978337142	-928.9593929897824	0.0030189288725887622	0.006937216039232941	1.5372258164131976	1.406344423206523	-0.594100441832907	1.0930649640635397	6.720920396625402	9.779794793375828	0.883037467525961	0.9745003445899385
ID182323	182323	8	1.0	66.44652691984997	34.76480181209905	0.0	50.0	50	1.481659605743703	1		30588.93784530386	30478.0	20443.0	41905.0	2.2146391E7	3327.429485283489	-0.9811295820444819	-955.939446497704	0.0033593248544235444	0.0050409322523830655	1.5738803253148865	1.4245060588568756	1.9688354306546398	1.1048603939093662	6.896786064712487	9.772736213474175	0.9074532612400503	0.9751344086021511
ID203831	203831	8	1.0	71.00450765782725	32.320262281006045	0.0	242.0	242	1.477057373244718	1		30985.247579529743	30939.0	21213.0	41907.0	2.2402334E7	3342.488938334038	-0.9810229270964393	-958.439974250615	0.002288534611389053	0.003423337464586465	1.5881775441149177	1.395808255001248	-0.6611730900801023	1.1378192802803688	6.854007929231842	9.852780299049046	0.887231329188998	0.9710437710437719
ID184379	184379	8	1.0	67.66722062510316	32.68975953317612	0.0	67.0	67	1.4796159363492973	1		30875.933701657435	30813.0	21376.0	42972.0	2.2354176E7	3496.683408412748	-0.9811091998805646	-917.1930977437272	0.027102187154359927	-0.012315029886503301	1.548526642992794	1.455865139315801	-0.6341364416447359	1.063647037884663	6.877773560054423	9.835875312722202	0.8933707066535901	0.9711409395973153
ID211006	211006	8	1.0	69.1526385347424	31.75533053816205	0.0	299.0	299	1.3801541631250087	1		30758.01589825119	30474.0	24440.0	43739.0	1.9346792E7	3355.196503837693	-0.9810161029801382	-947.4605129081982	0.015590964330168383	-0.03012561898709705	1.4300657658728975	1.2777367183629837	-0.6247862587190387	1.1192178680636768	5.9841858411254485	13.895507455846758	0.38946291770771907	0.8432685867381107
ID187964	187964	8	1.0	67.41481722551524	32.631829712681	0.0	98.0	98	1.472440756166639	1		30801.675938803877	30738.0	20476.0	42381.0	2.2146405E7	3556.2094204632886	-0.980991239904662	-893.9811355698382	-0.003673003285437757	-0.0015428954671508294	1.5321404764272688	1.4265815968629278	-1.1154001030341116	1.073994281011662	6.811229793751185	10.142456046105055	0.8320494310326552	0.9534264803725869
ID197180	197180	8	1.0	68.10176208778245	31.108577780837564	0.0	183.0	183	1.421200552234995	1		31050.59131736523	30868.0	22855.0	45154.0	2.0741795E7	3488.293051900384	-0.9810308379726201	-920.7069492149669	0.005837190955017689	-0.0399831739777307	1.5726373859753469	1.259757178652135	2.463050178629663	1.2483654887031284	6.345423429628653	11.68314214810546	0.5841860073009562	0.9225984796129928
ID185929	185929	8	1.0	67.1777812387757	32.68575729107695	0.0	80.0	80	1.4391844528482616	1		30914.876832844584	30780.0	22050.0	40689.0	2.1083946E7	3087.1799647230328	-0.9809556565705061	-1031.6180693468962	-0.0011119994596528121	-0.015776685051113744	1.5337309571242883	1.3629335629202435	-0.9274040226471402	1.1253160086821046	6.507029719222163	9.920726911291649	0.8308175548242702	0.9533426183844009
ID177229	177229	8	1.0	71.10538736329706	34.539431351536734	0.0	8.0	8	1.456946385069562	1		30683.401137980083	30677.0	23440.0	41599.0	2.1570431E7	2924.4376216567966	-0.9810994446303389	-1089.255083674235	-0.00810230677912206	0.00661352195239538	1.6034482320005596	1.3311915364032147	-0.9222979957038683	1.2045210536216022	6.668636008815735	10.225538508221497	0.801446432513391	0.957679180887372
ID179283	179283	8	1.0	66.8825091891249	36.17114486921343	0.0	25.0	25	1.3779599579804607	1		30448.25	30436.0	21597.0	40605.0	1.9243294E7	2946.634802628821	-0.9811875697642817	-1077.8868006320602	-0.007019514481331049	0.051856855247626704	1.5416984696078193	1.2003983313948081	-0.6122766877650156	1.2843224030613538	5.965173336467374	12.149799020717753	0.5078023939983082	0.8900709219858157
ID194131	194131	8	1.0	66.39190667600872	31.627735750730682	0.0	157.0	157	1.4590218083226305	1		30979.792022791997	30811.0	20344.0	45792.0	2.1747814E7	3808.2498947069394	-0.981031619364991	-841.4645107128813	-0.0069261451977270004	-0.0010931604746209761	1.5055730948260018	1.4449370273730815	0.09859252229136173	1.0419645052374065	6.687648513473789	9.990264965069247	0.8420333443902761	0.9538983050847456
ID181840	181840	8	1.0	66.33781402277005	34.71881049027313	0.0	46.0	46	1.489806249170574	1		30603.943989071053	30449.0	20671.0	43644.0	2.2402087E7	3603.987739074242	-0.9810602168612205	-879.7205806589635	-0.003558891405852293	0.0037474971217702907	1.5537370460556044	1.4448605139121744	-1.4668247267644505	1.0753543550364115	6.972836083344744	10.151018352194926	0.8503546562727661	0.9581972566949705
ID191061	191061	8	1.0	70.01645402832892	33.87065180373834	0.0	128.0	128	1.4590218083226278	1		30931.455840455852	30912.0	20857.0	42224.0	2.1713882E7	3324.8113325064423	-0.9810137763134018	-961.3905828678577	-0.0076754259566854935	-0.013234050859593446	1.5597046549971902	1.3649642848823431	-1.056903306367662	1.142670670779956	6.687648513473766	10.349894215104579	0.7845334797096487	0.9604095563139927
ID190554	190554	8	1.0	67.9231488678495	33.92121506508601	0.0	123.0	123	1.4590218083226307	1		30868.462304409688	30780.0	20098.0	41563.0	2.1700529E7	3429.110760103629	-0.9811360417606616	-936.3967159033735	-0.005108603041686667	-0.007629704335902103	1.5473432238344562	1.411479641513932	1.8801692045333525	1.096256140240747	6.687648513473792	9.633552793830054	0.9055456321120393	0.980487804878049
ID206426	206426	8	1.0	70.25773156672508	32.54980237444804	0.0	264.0	264	1.2628013577202928	1		31037.070745697893	30615.0	23918.0	47626.0	1.6232388E7	4294.453777367191	-0.9809911883703155	-745.955514028314	0.03156586391421642	-0.02000862484119184	1.3218208752658756	1.1851370303187783	-0.0779863591208482	1.1153316801773818	5.009794977399668	11.640053539225336	0.4646434948376183	0.8562144597887895
ID205913	205913	8	0.9946985244750977	71.7846458903958	33.81570612189734	0.0	260.0	260	1.436553881369557	1		30862.520527859222	30734.0	24413.0	42139.0	2.1048239E7	3319.9338820558787	-0.9812005955956358	-970.3885549079888	-0.0037883517001952222	-0.012907319182678175	1.4976137619721703	1.386434374761176	-1.1761745116711497	1.0801908761315484	6.483264088399616	10.801903828060736	0.6982371691259774	0.9166666666666673
ID186974	186974	8	1.0	67.53364081144122	32.76410639789518	0.0	89.0	89	1.468840022290201	1		30866.19047619049	30782.0	21244.0	42055.0	2.203846E7	3437.7206415166615	-0.9810157717340888	-927.9519486622646	0.0058877346255663265	0.004875815063803325	1.494944998479406	1.4532202968559087	0.03874005976662066	1.0287118902163492	6.777957910599587	9.935520992673114	0.8628343792788634	0.967435549525102
ID195677	195677	8	1.0	67.644570741723	31.495725941262364	0.0	170.0	170	1.453827694975094	1		30912.42754662839	30802.0	20514.0	42125.0	2.1545962E7	3441.3253971914705	-0.9811029075916976	-932.7321434083769	-0.006646758234876849	-0.005410924190041791	1.5425692667058652	1.3929638349617663	-0.5163697261818043	1.1074008010755034	6.640117251828626	10.130097851179354	0.8131269050804459	0.9484046164290564
ID206947	206947	8	1.0	71.51045861254136	33.20536911190679	0.0	268.0	268	1.4323349181285738	1		30821.392592592587	30690.0	23251.0	43238.0	2.080444E7	3542.1661625466495	-0.9810826658020527	-902.52447741303	0.03464767325712354	-8.066228118188372E-4	1.4943904362501539	1.400656501230162	-0.1571479495182431	1.0669214292995233	6.4452390790835	10.76958964339186	0.6983137355840973	0.9106783075889868
ID183907	183907	8	1.0	68.62666395831621	32.68135494074047	0.0	63.0	63	1.4486149578794767	1		30863.174100719443	30791.0	18721.0	43071.0	2.1449906E7	3672.58390140687	-0.9809953802391356	-867.5742143059384	0.0034172862848411735	-0.004286569708842794	1.544348834640958	1.3826195840690945	2.1567003382932683	1.1169730650681868	6.592585990183485	9.83834231185541	0.8558976005748729	0.9605263157894738
ID191587	191587	8	0.9937041997909546	67.90373799300586	32.99444001742925	0.0	133.0	133	1.2201473581781552	1		31151.17611336033	30264.0	24750.0	53013.0	1.5388681E7	5239.754592537374	-0.9808201639055522	-608.0481771802041	0.017196589003158402	-0.013436478326193182	1.3155679758272083	1.1737931225111902	-0.6105049705578072	1.1207835099704007	4.677076145883602	10.967069374141225	0.4886558734869099	0.8746666666666675
ID178785	178785	8	1.0	67.82840397827044	35.57825686370497	0.0	21.0	21	1.4538276949750943	1		30538.585714285713	30527.0	20778.0	41471.0	2.137701E7	3338.028638293484	-0.9811031444329601	-949.9789489703235	-0.0021069432946832136	0.018698907793172296	1.5059192666583059	1.3932169747032461	-0.8476819638807118	1.0808935679089506	6.640117251828628	10.754768654237802	0.7214121739498477	0.9490489130434775
ID181350	181350	8	1.0	66.19936584423012	34.319600198626645	0.0	42.0	42	1.4801271182392592	1		30645.95435684647	30562.0	19361.0	43195.0	2.2157025E7	3585.2323741403684	-0.9810391732011201	-884.5347815332141	0.0021215887777050373	0.005824459524780404	1.5251228153067096	1.4459176035639023	-0.9600601540606425	1.0547785098871347	6.882526686218945	10.16204222330466	0.8375211398699032	0.9724647414372066
ID207463	207463	8	0.965272843837738	71.53404336834957	33.86830460164716	0.0	272.0	272	1.0814451111579346	1		31688.46770025842	30448.0	25799.0	47718.0	1.2263437E7	4954.191417047988	-0.9804119140234445	-640.2875112537547	0.02650455352949052	-0.012725853902727482	1.2061331543058975	1.0038321360623996	2.125817297958957	1.2015287327192348	3.674166525170757	11.93507308679473	0.3241294814306834	0.8383947939262484
ID208999	208999	8	1.0	71.72367198059125	33.73653885494678	0.0	284.0	284	1.4760327061958014	1		30800.983333333326	30718.0	22267.0	42326.0	2.2176708E7	3114.266867070387	-0.9810720281230823	-1025.2636583609321	-0.0023037169242101484	0.009578643762606346	1.557677346108304	1.4463924350350827	2.0430020447927384	1.0769396384948058	6.84450167690282	9.862270617902904	0.8842964218064604	0.9710047201618344
ID176743	176743	8	1.0	72.50781327702009	34.21299770694252	0.0	4.0	4	1.4491370753798962	1		30698.65116279071	30642.0	19766.0	41163.0	2.1120672E7	3465.390971109586	-0.9811287196515281	-921.1315804944435	0.03433309156702882	0.03546182350980726	1.5046174947392377	1.4606894328343714	2.0768862641349726	1.0300735124917189	6.597339116347991	9.76838644275302	0.8688263980527429	0.957241379310345
ID204390	204390	8	1.0	71.43059743194966	33.263359452039055	0.0	247.0	247	1.3207766680465733	1		31121.61672473868	30777.0	23928.0	47721.0	1.7863808E7	4217.218365569426	-0.9811330860895513	-767.5260244870259	0.01393302547094328	-0.008287559676536521	1.3911937190828605	1.2783279213487668	1.9481586878841761	1.0882917409916297	5.480354467686782	10.719635432450723	0.5993196018922545	0.886923076923077
ID205414	205414	8	1.0	72.14025434202445	34.00021854953698	0.0	256.0	256	1.4791045777937286	1		30993.16295264622	30917.0	23159.0	43276.0	2.2253091E7	3339.792674298903	-0.981175879574345	-967.4055137744764	8.105121731639371E-4	0.0036993045245832757	1.5158008839057753	1.4676711251989503	-0.8710876253403953	1.0327932858257334	6.873020433889908	9.791001550132158	0.900955333272714	0.9750505731625089
ID185450	185450	8	1.0	67.05919360801171	31.70126617273197	0.0	76.0	76	1.467809618780508	1		30969.57968970379	30902.0	19940.0	42791.0	2.1957432E7	3603.473398282451	-0.9810670474574898	-890.6853907827906	0.0014593173675668744	-0.017276245616068997	1.5356686102826618	1.4342529240705013	-0.8395521874267629	1.070709764303172	6.768451658270526	9.615496014306661	0.9199321799532032	0.9800412938747418
ID189546	189546	8	1.0	66.99350250525094	34.00921028222968	0.0	113.0	113	1.4796159363492942	1		30853.402489626525	30779.0	22487.0	42821.0	2.230701E7	3244.945345645513	-0.9810983887904706	-987.050585759454	0.006591876203472812	0.00468207785332656	1.5697647693709467	1.4358149473628155	-0.996556103317989	1.0932918425554483	6.8777735600543926	9.541062073294052	0.9494329386246471	0.9897400820793428
ID188523	188523	8	1.0	68.46551809576678	32.70969887517814	0.0	103.0	103	1.477057373244719	1		30814.280386740335	30695.0	20425.0	42942.0	2.2309539E7	3568.2094680467158	-0.9810082981877317	-892.155346776194	-0.010640899706803849	0.00536117939722359	1.4992130944372235	1.4789544245304307	-1.5120424710038622	1.013697967679582	6.854007929231851	10.00645241922208	0.8601896193889985	0.9716981132075472
ID192110	192110	8	0.9968332648277283	68.75061739630894	32.52029244527412	0.0	138.0	138	1.2386075194033241	1		31170.739644970447	30373.0	24985.0	53322.0	1.5803565E7	5227.148139397977	-0.9809314137787079	-613.5252526120354	0.020659862339971916	-0.0062133989553149254	1.2616782594919145	1.1696695917993007	0.5609865715414507	1.0786621011076103	4.819669930819068	10.93924341243776	0.5061189391154728	0.8855895196506554
ID176239	176239	8	1.0	73.8196442360431	33.828133614620256	0.0	0.0	0	1.454347941080482	1		30765.20114122683	30723.0	19982.0	42379.0	2.1566406E7	3523.300935737697	-0.9810608140410731	-904.6376035101894	-0.008809531733982764	-0.006389403990132805	1.5555295599060108	1.3724010494263852	-0.9190702699865104	1.1334365858698279	6.644870377993135	9.93473759693739	0.846025739333036	0.9601648351648346
ID193135	193135	8	1.0	65.52062571633567	32.0897389456132	0.0	148.0	148	1.438658723350231	1		31101.813138686153	30997.0	22779.0	42502.0	2.1304742E7	2935.579777279861	-0.9809338639334225	-1090.1816198896042	0.00726688570749847	-0.026476103233450735	1.5936384933852525	1.312362218385768	-0.7704866796167695	1.214328232753805	6.50227659305768	10.686733661835586	0.7154599564088611	0.9262017603249834
ID197742	197742	8	1.0	67.5651278581945	31.491799448179577	0.0	188.0	188	1.4227965106853422	1		30952.771641791052	30885.0	20974.0	41661.0	2.0738357E7	3272.303269972761	-0.9810522140445253	-979.5117389494305	7.822077998012395E-4	-0.003965386433996326	1.5304593633385308	1.3491530657039699	-0.5896864382144106	1.1343852689835143	6.359682808122192	9.802515846124374	0.8317067258221679	0.9482636428065201
ID201837	201837	8	1.0	70.71717285546804	31.921652172531424	0.0	224.0	224	1.4454782924352365	1		31046.076923076944	30967.0	21125.0	41827.0	2.1390747E7	3394.7848188740877	-0.9811269370402322	-950.8396517449781	0.005998440676159121	-0.00813531834446906	1.5061863914857814	1.4139526692293232	-0.6709648401716904	1.0652311242544847	6.564067233196372	9.558606683198992	0.9028044714784736	0.9871336669049321
ID201331	201331	8	1.0	69.8854431212939	32.49963843928317	0.0	219.0	219	1.2164217086925315	1		31326.897119341567	30594.0	24542.0	50815.0	1.5224872E7	5131.239338018928	-0.9808711023343918	-626.1048968616662	0.019915798830879204	-0.014457866846417073	1.284218400241417	1.1823970258815946	2.7652256235372743	1.086114369480847	4.6485573888964815	10.981144004115695	0.4844320711813621	0.8882833787465935
ID208499	208499	8	1.0	71.68675664791564	33.37100871099303	0.0	280.0	280	1.4585032293802438	1		30857.486447931497	30745.0	22200.0	43371.0	2.1631098E7	3542.9545795889576	-0.981101753530602	-904.3103491762329	-5.136232661674542E-4	9.154662072624821E-4	1.5512093834754053	1.391849519092333	-1.0189452412864166	1.1144950385778742	6.682895387309289	10.42177856401325	0.7731982176996702	0.9603825136612025
ID178291	178291	8	1.0	68.89306379906178	35.845922938375125	0.0	17.0	17	1.4647140590210526	1		30622.389280677005	30557.0	21635.0	41834.0	2.1711274E7	3287.147316167928	-0.9811465513206176	-969.6008320742873	-0.01338195682379637	0.012509894841895547	1.568694738499712	1.396880402208394	2.3163072850772966	1.122998601755518	6.739932901283471	9.953368724336311	0.8549195554066604	0.967257844474761
ID209522	209522	8	1.0	72.0794022560212	34.13335577496141	0.0	288.0	288	1.3779599579804616	1		30868.63476874005	30564.0	21712.0	47071.0	1.9354634E7	4141.774129316812	-0.9810871606478153	-773.235643836801	0.01267202182437243	0.017215702327265863	1.4118544009748355	1.3672468847090269	1.5400316821390252	1.0326257947739277	5.965173336467382	10.60349293473674	0.6667070219958589	0.8989971346704874
ID202352	202352	8	1.0	70.66638974277484	32.06624456481899	0.0	229.0	229	1.4212005522349933	1		31102.776276276265	31035.0	21938.0	41860.0	2.0714449E7	3309.8084704065104	-0.9810599852062765	-973.5125118401893	-0.02056033165432127	-0.02856098379948537	1.5106950053394352	1.3005428332331073	-0.6129455378252964	1.1615880436508934	6.345423429628637	11.92747891243104	0.5604968252819172	0.9342197340797752
ID180854	180854	8	1.0	66.30678283605087	35.24816334368941	0.0	38.0	38	1.453307262635177	1		30639.515064562413	30535.0	19419.0	43536.0	2.1355742E7	3654.137280860327	-0.9811015940662466	-870.5943251043235	0.005395068853236509	0.004270868108791383	1.5415690610333448	1.380535653725636	2.292377412653283	1.1166455983031875	6.635364125664112	10.120026677262445	0.8141629024656465	0.9574759945130309
ID189046	189046	8	1.0	67.48272905701401	32.97346537945647	0.0	108.0	108	1.483700460162482	1		30994.160714285732	30962.0	20234.0	41809.0	2.2563749E7	3351.6241209095992	-0.980977301128979	-953.7650286898003	0.004799554778001021	0.006599557937041784	1.5759504697155458	1.419320663421917	-0.8552494737177362	1.1103554752144602	6.915798569370545	9.917018202182847	0.8836697304413507	0.9680638722554888
ID190070	190070	8	1.0	67.8244863786717	33.99478749769327	0.0	118.0	118	1.468324910921637	1		30917.1902097902	30861.0	21670.0	41683.0	2.2105791E7	3215.8837009094664	-0.9811099302368117	-998.6511088428555	-0.00709611300530402	-0.0011886549316029258	1.5633324610096977	1.4106907389174075	-1.082506173027474	1.1082035331212499	6.773204784435069	10.215665366339548	0.8155878621105617	0.960890087660148
ID203382	203382	8	0.9640089869499207	69.59309623398462	32.393583920481156	0.0	238.0	238	1.1259957311625428	1		31703.92840095466	30679.0	24957.0	46713.0	1.3283946E7	4842.583255182925	-0.9805077085428663	-658.6490868388682	0.04501486200524989	-0.012036842577944445	1.2490428291493234	0.986189591099609	-0.5111842601124721	1.2665341841183204	3.9831197258642765	10.331919051358579	0.4688902853912442	0.8933901918976546
ID187514	187514	8	1.0	67.05326608804629	32.717977343674434	0.0	94.0	94	1.4538276949750915	1		30783.840517241362	30719.0	19549.0	41241.0	2.1425553E7	3507.773365626778	-0.9810643963556965	-909.367922259466	0.003884689576643597	0.0029016146616101398	1.5093163134902898	1.4070211457801645	-0.6571476832197561	1.0727033620048438	6.640117251828603	10.171925514523469	0.8064533858554729	0.9522835719154731
ID183419	183419	8	1.0	68.47056300094285	33.510767334377775	0.0	59.0	59	1.4933564307983564	1		30743.758807588085	30648.0	22138.0	43497.0	2.2688894E7	3385.846411571463	-0.9810834005785106	-941.8517880982031	-0.004133737950336655	0.013761914389392999	1.604873166521974	1.407715169460899	-1.4264676473340658	1.140055318958152	7.006107966496362	9.88221941005948	0.9015248566664241	0.9748677248677251
ID192644	192644	8	0.9909878969192505	65.20860703466215	32.48382283519913	0.0	143.0	143	1.1950903286912495	1		31372.51368421053	30709.0	25139.0	47241.0	1.4901944E7	4300.636398952344	-0.9808058624334726	-745.5229834216335	0.07908626333354628	0.010149285950452388	1.3182469120005824	1.0371378291022333	-0.5329664878418621	1.2710431294765159	4.486951099302958	13.487777254129817	0.3099419993432034	0.8376220053238691
ID196745	196745	8	1.0	67.33917109308682	31.176574920048495	0.0	179.0	179	1.464197496120478	1		30991.167605633796	30878.0	22101.0	42572.0	2.2003729E7	3188.0703040913704	-0.9811210205702809	-1010.3785361789736	0.00782603643104212	-0.0017313153404308161	1.560056893034265	1.394643545660386	-0.7246110668909692	1.1186061828404714	6.735179775118936	9.76084202943154	0.8883507801685173	0.9718792866941003
ID182926	182926	8	1.0	67.62093665630374	35.345765804125506	0.0	55.0	55	1.4750073273251247	1		30621.74999999997	30549.0	20360.0	41512.0	2.204766E7	3432.0723188690445	-0.981048161953069	-923.7247149757973	5.129595558620192E-4	-2.1822398374442173E-4	1.5664633411737863	1.4017932351783122	-1.1325527741183579	1.1174710377130102	6.834995424573772	9.985805828766336	0.8613543633824039	0.9729364005412716
ID193676	193676	8	1.0	65.95095529228259	32.047564215215715	0.0	153.0	153	1.188107005365457	1		31466.81156316916	30486.0	24294.0	51164.0	1.4695001E7	5341.747665625328	-0.9807162707314059	-599.1722911646599	0.012072694662129577	0.01032552515683382	1.2522702613628243	1.160014497490395	-0.3379062007156933	1.0795298369736048	4.434666711493289	9.635924074834257	0.600183582042054	0.8979788257940338
ID210061	210061	8	1.0	71.21349556576409	33.155990903716614	0.0	292.0	292	1.2912357210771208	1		30930.019891500866	30476.0	24449.0	47992.0	1.7104301E7	4492.688636684921	-0.9808201175717467	-704.1210019580823	0.009520833706185805	-0.022547931934293566	1.3153632048021235	1.274993172538328	3.1000519445811907	1.0316629399539643	5.237945033296474	11.082905805742444	0.5358750244819737	0.8801916932907355
ID195219	195219	8	0.9860437512397766	66.64780445123324	31.69462875543044	0.0	166.0	166	1.2195272070030587	1		31311.930612244894	30544.0	24797.0	50576.0	1.5342846E7	5033.867331803045	-0.9806960734692526	-632.014229826656	0.036834153962264346	0.03147489755077862	1.299335600831826	1.2448896189428202	0.7701141531032369	1.0437355899354692	4.672323019719066	10.179867966893992	0.5665763386069443	0.8630377524143982
ID184977	184977	8	1.0	67.61786102291265	32.37652622639794	0.0	72.0	72	1.4862475872910874	1		30831.974079126896	30774.0	22833.0	41456.0	2.2599837E7	3110.5275668064273	-0.9809912114479952	-1023.076125592374	-0.01682633366555034	-0.011898976807826707	1.5766023875435966	1.4219569595411345	-0.9658295669462839	1.1087553508316919	6.9395642001931135	10.61663499563369	0.7736923258440999	0.9480519480519473
ID186518	186518	8	1.0	66.9303202581995	31.703226732726968	0.0	85.0	85	1.4647140590210497	1		30944.950564971787	30835.0	19129.0	44155.0	2.1909025E7	3733.1673170096365	-0.981118410120929	-861.4403269812038	0.009255503121160236	0.014593125557400569	1.504636204154915	1.4467944641313242	-0.21895439887539833	1.0399792378652208	6.739932901283443	9.732810245954447	0.8941058252321622	0.9725651577503427
ID194708	194708	8	0.9813624024391174	67.53351083258744	31.330613906262183	0.0	162.0	162	0.9415936970840006	1		32208.265306122445	30841.0	26148.0	44681.0	9469230.0	4954.817230335315	-0.9801190235427711	-640.9302936794165	-0.018313006345572695	0.01092073998673334	1.0418951114203336	0.8687386994049465	2.474292836687977	1.199319325976836	2.7853319324062675	6.842746419837178	0.7475253585602756	0.9451612903225809
ID180376	180376	8	1.0	64.5759887887456	36.53168471592435	0.0	34.0	34	1.4616119431652377	1		30483.362994350275	30403.0	20380.0	40953.0	2.1582221E7	3330.9718465195947	-0.9810885679498893	-949.5234828747525	-0.006746440199244652	-0.001291232623889712	1.5085635286417622	1.4415633574710587	-1.3625167537120417	1.0464774377230581	6.711414144296374	9.71164969775945	0.8942066290672085	0.9704467353951887
ID204953	204953	8	1.0	72.29691840850552	34.409487245252514	0.0	252.0	252	1.4703842736600572	1		31002.71026722925	30941.0	21894.0	42351.0	2.2042927E7	3240.9633266901933	-0.9811002545129146	-993.1457149609594	-0.008202315396056675	0.016112023483227225	1.5670875833932394	1.4174872459486871	2.0731120666884513	1.1055391065225626	6.792217289093144	9.974759547245922	0.8578602886367792	0.970128988458927
ID200866	200866	8	1.0	68.16986174587103	31.144934370810468	0.0	215.0	215	1.4002875757442577	1		30994.482388973942	30868.0	23369.0	40760.0	2.0239397E7	3091.5522653809385	-0.9810297147818781	-1036.922007925514	-1.5584565380695196E-4	-0.005224757271643422	1.5278846659534344	1.2679951314083207	-0.6049316681147492	1.2049609877101524	6.160051509212535	13.002325545390649	0.4578804877142973	0.8876712328767122
ID203938	203938	8	1.0	70.88049144148394	32.2300746378406	0.0	243.0	243	1.4811489527539556	1		31000.122928176803	30902.0	23381.0	44571.0	2.2444089E7	3430.6935066336587	-0.9811025576038284	-938.259280528733	0.00506551911726332	0.005775695522894061	1.5610929952545665	1.4259033815245123	-0.6526658410123028	1.0948097995149682	6.892032938547967	10.118085642141054	0.8459807993219214	0.9653794940079891
ID199335	199335	8	0.9968535900115967	66.49475642444101	31.824496153235803	0.0	202.0	202	1.325921457060033	1		31092.101899827267	30604.0	24451.0	53860.0	1.8002327E7	4843.543305175874	-0.9810901204747787	-666.0963156234891	0.03987988834579353	0.015944040258754868	1.3557780129209438	1.2786312521845267	-0.21784481321764482	1.0603354255612107	5.523132603167408	11.359290566730444	0.5378893142413115	0.8945342571208627
ID198308	198308	8	1.0	66.44642118316703	31.421335370853704	0.0	193.0	193	1.3451797611989655	1		31083.367278798036	30786.0	23252.0	48217.0	1.8618937E7	4007.1382680155198	-0.9810124590210336	-801.5479843989602	0.06413407974385835	0.033958406561256614	1.4041067250510262	1.215111505730567	-0.8236269237214839	1.1555373465144079	5.684738892760949	13.691896147816506	0.38105985077124527	0.8685548293391437
ID177838	177838	8	1.0	69.89191276736695	36.0062777752551	0.0	13.0	13	1.4507023004000263	1		30700.488439306373	30601.0	20937.0	42078.0	2.1244738E7	3147.167931147233	-0.9810917676907447	-1012.311255450526	0.005991945538649068	0.003503508847550831	1.5701874664581146	1.369956805927498	-0.8185133350854075	1.1461583749679283	6.611598494841528	10.078865468584064	0.8178864993956981	0.9462585034013609
ID182446	182446	8	0.996830940246582	65.98178316114206	35.090656728074435	0.0	51.0	51	1.3894408781286252	1		30653.69890795633	30431.0	24099.0	43900.0	1.9649021E7	3550.174066790871	-0.9809073685368694	-887.2079873235722	-0.02423569147476305	-0.01950873733072223	1.4292480272121535	1.3250159125516956	-0.8522401381484954	1.078664802190737	6.064988985922217	11.245853538505235	0.6026359479296921	0.8985915492957749
ID188078	188078	8	1.0	67.27014810688277	32.81522657440351	0.0	99.0	99	1.4662626558155443	1		30683.59493670889	30549.0	23852.0	45707.0	2.1816036E7	3553.4547405924723	-0.9811045865747758	-896.6941896218019	-0.026945111073157942	-0.022090358301972937	1.4583767315033154	1.3673529915883076	-0.6315269961481634	1.0665693061520825	6.754192279776995	13.31893667388096	0.4784583916232851	0.9245283018867916
ID196270	196270	8	1.0	67.40368488938215	31.19085947018442	0.0	175.0	175	1.4360271888197278	1		30963.46920821112	30924.0	20335.0	40415.0	2.1117086E7	3076.1175035304227	-0.9810272325438614	-1040.9432855966254	-0.005955794476612417	-0.0011673696058768035	1.605775806882433	1.2939053780570884	-0.6930978571539467	1.2410303211612315	6.478510962235085	10.004168499355453	0.813435395476317	0.9531468531468535
ID202925	202925	8	1.0	71.16655691485215	32.48986181634653	0.0	234.0	234	1.4770573732447185	1		30971.488919667627	30884.0	22712.0	42820.0	2.2361415E7	3394.855624425782	-0.9810735975913152	-945.810843576464	0.02827215275649784	0.011743482322551615	1.535399340621407	1.4489334549249402	-0.537891924326346	1.0596755395512254	6.854007929231847	9.908179907285678	0.8773375129749129	0.9802855200543853
ID184493	184493	8	0.9968456029891968	67.56388532575883	32.36451625973646	0.0	68.0	68	1.358609509425709	1		30929.543513957324	30673.0	24185.0	46024.0	1.8836092E7	3861.1436830656485	-0.9808295092089769	-819.6865989217653	-0.007510261372184248	-0.033002036667234176	1.3857147072956255	1.3194088828131108	-0.528122658942025	1.0502541898468534	5.798813920709321	10.95973738943024	0.6066647216543519	0.9030347890451511
ID179890	179890	8	1.0	65.42831480167119	35.790336794288	0.0	30.0	30	1.4780813299522724	1		30476.07788595272	30514.0	22686.0	40583.0	2.19123E7	3015.192625774846	-0.981164855328025	-1053.045245177749	0.006877517119511636	0.0018407641162619098	1.6015630547735475	1.400541098663896	2.117012206486073	1.1435316366663033	6.863514181560883	9.944480187224526	0.8721520897219681	0.9750168804861583
ID191158	191158	8	1.0	70.02929416186322	34.53433016589318	0.0	129.0	129	1.4360271888197271	1		30902.69366715759	30811.0	21334.0	42475.0	2.0982929E7	3176.82939382448	-0.9810806494487053	-1008.8600525479361	-0.017471568056032182	-0.00938925410478138	1.5927367140362885	1.2842519756656392	-0.8710172703328143	1.240205772866932	6.478510962235078	10.562745333898022	0.729678321501887	0.9531468531468527
ID210613	210613	8	1.0	70.5979088458705	32.22526975787123	0.0	296.0	296	1.3834389456285932	1		30745.868462757564	30538.0	23877.0	40951.0	1.9400643E7	3037.7014315815163	-0.9810384232312748	-1047.329275181561	-0.002716146114870931	-0.02965782399194879	1.4614000703427386	1.2987756693552357	2.18019567477177	1.1252136183519947	6.012704598112527	13.194475397071608	0.4340057429767786	0.8889669711876319
ID190649	190649	8	1.0	68.75997238364423	33.8415538421007	0.0	124.0	124	1.4121227177017952	1		30895.11263318116	30682.0	22828.0	44964.0	2.0298089E7	3713.025628320214	-0.9809134767444933	-855.2551680690555	0.017471361629521443	-0.0010425049448654776	1.5023335473292896	1.2883956534693988	-1.2065638724350383	1.1660498413540885	6.264620284831885	12.824700922994351	0.4786412504652189	0.8972089857045616
ID186046	186046	8	1.0	67.13088270197584	31.72099832254007	0.0	81.0	81	1.4750073273251232	1		30922.772663877273	30849.0	21031.0	42913.0	2.2171628E7	3539.3313389308078	-0.9810730052038601	-905.7469182097816	5.48940005440178E-4	-0.0033113340272597487	1.5321154655252984	1.4253397289470726	-0.6252564247438468	1.0749124818523814	6.834995424573758	9.923906616586953	0.8721330694596029	0.9696561024949426
ID200387	200387	8	1.0	66.91923292684967	31.316546255050127	0.0	211.0	211	1.4475701579181786	1		31011.819102749647	30865.0	20506.0	42712.0	2.1429167E7	3460.1702585210155	-0.9809910393336063	-925.0526192159563	-0.011253137777321868	0.006332860425987714	1.508024521665918	1.4160863307774358	-0.608622481632964	1.0649241426107177	6.583079737854424	9.480446563636919	0.9204101307534418	0.982966643009226
ID177351	177351	8	1.0	70.83233946298577	34.7190162618122	0.0	9.0	9	1.441810224877872	1		30691.48040638603	30648.0	22114.0	41518.0	2.114643E7	3062.1831687049425	-0.9811443266830069	-1043.0557450983824	-0.007670322914944998	0.005920255023309212	1.5929296817292544	1.319453186106861	-0.9422199775057278	1.2072650234975786	6.530795350044769	10.433368092797442	0.7539228036324369	0.9515235457063718
ID194244	194244	8	1.0	66.85880971691827	31.508183249063787	0.0	158.0	158	1.4078305414580068	1		30886.663109756097	30657.0	24712.0	42687.0	2.0261651E7	3071.3361228399367	-0.9810184333576059	-1039.486259539722	0.015367303695996742	-0.06106813284818381	1.4949325822230084	1.2464757291043262	-0.5390915655465958	1.1993274696950693	6.226595275515742	13.424176841805354	0.43419535443187307	0.8899456521739129
ID181966	181966	8	1.0	66.34710478449796	33.98333628505203	0.0	47.0	47	1.4428591957149757	1		30662.98253275109	30480.0	21755.0	43178.0	2.1065469E7	3404.951764938872	-0.9810549743047369	-932.6776564157361	-0.0038042376162085744	-0.02512037066808123	1.4516899673895667	1.3859674467132186	-1.1071458908708114	1.047419959849856	6.540301602373795	12.914066121551599	0.4928124019788975	0.914285714285715
ID179405	179405	8	1.0	66.8047395740306	36.14119122504902	0.0	26.0	26	1.4678096187805107	1		30442.120056497162	30361.0	22718.0	41841.0	2.1553021E7	3033.4640667735334	-0.9812042455530975	-1047.769352910723	0.005622625362942199	0.01627285410138474	1.6173424386541941	1.3561487618736179	-1.0024180352130165	1.19259957618493	6.76845165827055	10.192053770370332	0.8187961332280027	0.9525083612040127
ID188621	188621	8	1.0	68.53680945209723	32.73015893902208	0.0	104.0	104	1.4657466386762814	1		30864.212078651653	30808.0	18906.0	42860.0	2.1975319E7	3649.3778617381076	-0.981038852692906	-875.1609925014956	0.0022936106509441755	-0.00288454194301552	1.5469663802419689	1.4277024974286714	-0.6830356134299129	1.0835355286049404	6.7494391536125065	9.6975164067448	0.9018960907150723	0.9686221009549796
ID195789	195789	8	1.0	68.01637392897017	31.53712687917159	0.0	171.0	171	1.480638123646591	1		30866.707015130658	30765.0	22149.0	41972.0	2.2440096E7	3236.904121661547	-0.9811126868615542	-990.6931740468065	-0.01289690864094312	-0.014463039084131601	1.610469853650373	1.3963397309225722	-0.5398468613975024	1.1533510205187123	6.887279812383459	9.817117867668395	0.8980273860102533	0.9731363331094693
ID189651	189651	8	1.0	67.49390532682533	34.10921484457227	0.0	114.0	114	1.461094283526841	1		30917.915254237272	30859.0	20255.0	41470.0	2.1889884E7	3462.4674890942024	-0.9811533510198978	-929.7308535025074	0.0031834575573823137	0.004008450069077863	1.5162679208698886	1.4211706442584564	1.9500851365536065	1.0669147487640742	6.706661018131843	10.24930629096407	0.802282420837239	0.9488903833221243
ID201426	201426	8	1.0	69.82940371539473	31.79639319124685	0.0	220.0	220	1.436553881369555	1		31015.923303834832	30978.0	20783.0	42565.0	2.1028796E7	3424.5897881573865	-0.9810642174701167	-938.469863781148	-0.004155668443668848	0.005910944860670665	1.5669560536855032	1.313072987995356	-0.746022511643024	1.1933503072649037	6.483264088399599	10.501090610245807	0.7388134017237971	0.9478804725503819
ID187094	187094	8	1.0	67.43353997957436	32.54223625109102	0.0	90.0	90	1.4892983895174416	1		30854.162822252347	30760.0	21010.0	43062.0	2.2739518E7	3490.167163926186	-0.9810413888958351	-914.9099410294364	-0.004073515075797731	0.006877727392963729	1.5409765681641772	1.45395077498302	0.27003603711263496	1.0598547039408355	6.968082957180213	9.973174448326079	0.8803519795159732	0.9753825681969391
ID204503	204503	8	1.0	72.16859036239377	33.75935558479744	0.0	248.0	248	1.4449548528770884	1		31098.857971014495	31006.0	23386.0	41897.0	2.1458212E7	3324.709151717489	-0.9811080831024613	-971.5420558773294	-0.005343403372495956	0.0063063288700162	1.5172121010318742	1.3904161742838261	-1.0196718779738052	1.0911927875215908	6.559314107031872	10.283752205239857	0.7794084064986093	0.9576682859125617
ID198870	198870	8	0.9936844706535339	65.31918368363301	32.56061664154541	0.0	198.0	198	1.2681813641968656	1		31186.041431261765	30773.0	24508.0	47308.0	1.6559788E7	4280.221589901343	-0.9808074660632194	-744.6898590069168	-0.012200299583550279	-0.002967225206468427	1.3641659424866734	1.1530011681510037	-0.40061844976843375	1.183143590976843	5.052573112880344	10.1438561850789	0.6170442419419305	0.8985629754860529
ID190164	190164	8	1.0	67.71584361942517	33.36912951434059	0.0	119.0	119	1.4887903566220482	1		30947.610958904123	30804.0	20806.0	41588.0	2.2591756E7	3401.730747962803	-0.981091542633008	-944.0839666168828	-0.001730529406835012	3.4941422012925894E-4	1.5431981017400807	1.459049657948778	-1.0976580292199505	1.0576734611689664	6.963329831015711	10.246540880357871	0.8334360401771277	0.9600262123197905
ID178904	178904	8	1.0	67.31389518155271	35.31231280096044	0.0	22.0	22	1.4296917438553507	1		30476.86262924669	30471.0	20781.0	41310.0	2.0632836E7	3155.6195169625707	-0.9810713361869062	-1001.1433086775447	-0.0017611770714058784	0.005834803346119766	1.548490375864779	1.3282105907135446	-0.8444000597586333	1.165847032610164	6.421473448260878	10.03373043978428	0.8015298422490637	0.9427773900907174
ID201945	201945	8	0.9960683584213257	69.11121902438124	31.995583409752314	0.0	225.0	225	1.1165504233656682	1		31591.834549878313	30712.0	25245.0	47215.0	1.2984244E7	4536.948384732872	-0.9808259110226372	-712.3906247695637	0.004709191169284101	-0.012779477545106088	1.2651849040331065	1.012865808352992	-1.01747437236116	1.2491140421557	3.9165759595610634	10.016912089637053	0.4905109345393897	0.8547717842323653
ID184025	184025	8	1.0	68.21754247142172	32.42091457338493	0.0	64.0	64	1.4703842736600565	1		30814.32911392403	30687.0	21900.0	41942.0	2.1908988E7	3292.932288664412	-0.9810990880896887	-971.4714141250656	0.01165972333372036	0.002765540226957816	1.5134969115260462	1.439725892247668	-0.6474817893927993	1.0512396280956013	6.792217289093139	10.77517148768283	0.7351450774184952	0.9552139037433157
ID176862	176862	8	1.0	72.11037120540682	34.11027687250492	0.0	5.0	5	1.4376066875800297	1		30711.737536656892	30716.0	21360.0	41796.0	2.0945405E7	3308.3088763253895	-0.9811108950583126	-964.3508158328127	0.014548309304074868	0.011194344813543684	1.532195446588116	1.404886924321446	2.3930975932963934	1.090618340923174	6.492770340728639	9.791601940282286	0.8510055767504182	0.9694819020581976
ID203487	203487	8	0.9960569739341736	69.48462807708114	31.986036526983717	0.0	239.0	239	1.1649598458549881	1		31405.207126948764	30675.0	25131.0	45668.0	1.4100938E7	4273.943955752506	-0.980856600356746	-752.990137137317	0.007917662803898738	-0.006008100713847416	1.2974847323094825	1.0777330794694577	2.1500052633916695	1.2039017424872986	4.263554169570707	8.989503428203014	0.662994986695894	0.92
ID192223	192223	8	0.994753897190094	68.19948872093332	32.31213353938989	0.0	139.0	139	1.2020330824333618	1		31249.58333333335	30427.0	24656.0	52100.0	1.49998E7	5162.933163327893	-0.9808466529855169	-619.9178777058884	0.020950714412809775	0.009259726536476599	1.2199732663037468	1.1936172115760122	2.178104984726834	1.02208082664369	4.539235487112642	11.035837374425997	0.46836236863131653	0.8753437213565546
ID206046	206046	8	1.0	71.9578721977395	33.46994183241006	0.0	261.0	261	1.426513470023154	1		30880.956845238106	30793.0	22275.0	42132.0	2.0752003E7	3363.9457931390793	-0.9810085623192154	-948.3894417716856	-0.008157261355022493	-0.027869553320371065	1.532465693795106	1.3204913744119187	2.4755282086622996	1.160526848937268	6.392954691273818	11.62095335661029	0.5948780909758263	0.9256710254645567
ID185565	185565	8	1.0	66.9757253052787	31.5148573561142	0.0	77.0	77	1.4857385112058354	1		30956.729023383716	30859.0	20828.0	43518.0	2.2505542E7	3595.405913477486	-0.9809747786123988	-887.9024520378674	0.009777714173890041	4.609377299132577E-4	1.5198983972568534	1.4659031769086661	-0.916202221673743	1.036834097366549	6.934811074028593	9.952289045072154	0.8798295345519215	0.973315543695797
ID181474	181474	8	1.0	66.47304588213862	35.00873479884572	0.0	43.0	43	1.461094283526842	1		30630.275568181787	30589.0	18856.0	42085.0	2.1563714E7	3515.499438938582	-0.9810815716889496	-903.6784613045986	0.0021439562366533985	0.006246451736950675	1.5492681381317779	1.3949984408107923	2.2315907844458183	1.110587720249581	6.706661018131851	9.821159917064742	0.873756972817447	0.9744475138121547
ID205539	205539	8	1.0	71.71714663581223	33.77711862367568	0.0	257.0	257	1.4507023004000281	1		30990.523054755013	30938.0	22785.0	41879.0	2.1507423E7	3396.6284435803386	-0.9810873620894384	-946.5998543512324	0.0015347415484788672	-0.0057736530195110665	1.5459645098200265	1.378489960197531	-0.8395425592556486	1.1214913089381495	6.611598494841544	10.268450600063158	0.7879642244881981	0.9481935923653717
ID197858	197858	8	1.0	66.9146378266722	31.519957564898238	0.0	189.0	189	1.4574655179508373	1		30990.477207977165	30865.0	21445.0	41785.0	2.1755315E7	3296.0917502636285	-0.9810461903274043	-973.311618364639	-0.009435342885145416	-0.020175295030360377	1.5577120367429649	1.3373450229857677	-0.6180669458631167	1.1647794772251097	6.67338913498023	11.502099203707697	0.6338727703979881	0.951219512195122
ID207074	207074	8	1.0	71.2151156079063	32.77929205893993	0.0	269.0	269	1.4449548528770888	1		30829.341074020307	30667.0	24102.0	41960.0	2.1241416E7	3260.4644993055786	-0.9810862543200741	-980.9444360874172	0.012947668414826351	-0.022063497694892287	1.4655855573259886	1.3569566745933748	-0.6321289275133919	1.080053316930819	6.5593141070318755	13.222892449963847	0.4714279869609417	0.8891752577319596
ID189152	189152	8	1.0	67.42967486815836	33.44269850207929	0.0	109.0	109	1.4662626558155445	1		30922.68302945301	30803.0	19428.0	42997.0	2.2047873E7	3622.028006480022	-0.9810214244987617	-882.6128385898801	-0.017001875411670822	-0.012264379544338578	1.5577910671463255	1.3854803149449155	-0.8749966691475631	1.1243689645697066	6.754192279776998	10.250299438591947	0.8078117746148521	0.9693042291950887
ID202471	202471	8	1.0	70.80880769368824	32.45235691659085	0.0	230.0	230	1.4164018872611877	1		31087.095022624406	30848.0	23524.0	47210.0	2.0610744E7	3898.7814408588583	-0.9809896535823105	-822.9162575171072	0.02100138277525298	-0.025030447155785607	1.5095423600033218	1.3191856239043258	-0.709886333911829	1.1442986738557739	6.302645294148001	12.33819440834554	0.5202708722382939	0.8875502008032135
ID199910	199910	8	1.0	70.00090413602	31.657139975728693	0.0	207.0	207	1.4826803840981606	1		30997.90646492434	30928.0	21257.0	43466.0	2.2535478E7	3503.237572962552	-0.981076099855733	-917.4550958074462	7.178336697699773E-4	0.003929686085670447	1.574009899423462	1.4159184202005939	-0.7573091943880056	1.1116529575203007	6.906292317041505	9.76616398211722	0.9099275116040191	0.9791105121293803
ID180968	180968	8	1.0	66.61566041076819	35.106152331444925	0.0	39.0	39	1.4667784914184216	1		30625.748241912803	30576.0	19132.0	41871.0	2.1774907E7	3499.039610677761	-0.9810380952611206	-905.6737001678957	-0.003021349232446673	-0.003543347457408665	1.550320451111792	1.3999292320893466	-1.1615920718311552	1.1074277296131545	6.758945405941521	10.072173769562822	0.8372253755536926	0.9666893269884437
ID187631	187631	8	1.0	66.57679534574244	32.70646813126175	0.0	95.0	95	1.419069815576132	1		30807.933634992467	30554.0	23068.0	46592.0	2.042566E7	3764.797645264408	-0.9811744709837424	-853.0018601426951	-0.003805124317212588	-3.783515381310085E-4	1.4360122969178417	1.3468606252268938	-0.9570782908294146	1.066192202831625	6.326410924970586	11.91687852222917	0.5598120430747554	0.9079126875852667
ID178412	178412	8	1.0	68.63616709159744	35.83703316329654	0.0	18.0	18	1.481659605743704	1		30605.048143053653	30571.0	21080.0	41814.0	2.224987E7	3290.2201047801423	-0.9810580242992402	-963.5350781221306	-1.990913060177348E-5	0.007002116713326267	1.5632094992911514	1.4109422479901563	-0.8258582051040426	1.1079188404188016	6.896786064712496	9.90719533319303	0.8829887433697168	0.9705685618729103
[truncated: 2,528 more rows]
