# Supplementary material for: Adhesion pilus retraction powers twitching motility in the thermoacidophilic crenarchaeon Sulfolobus acidocaldarius
Source: Nat Commun. 2024 Jun 14;15:5051. doi: 10.1038/s41467-024-49101-7 (PMC11178785; doi:10.1038/s41467-024-49101-7)
Supplement: Supplementary file 15 — Source Data [file 41467_2024_49101_MOESM15_ESM.zip › TWITCHING FULL TRACK DATASET/Figure 1/MSD data/aapF_100X_1sec_interval_5min_total__2_spots 2.csv]

LABEL	ID	TRACK_ID	QUALITY	POSITION_X	POSITION_Y	POSITION_Z	POSITION_T	FRAME	RADIUS	VISIBILITY	MANUAL_SPOT_COLOR	MEAN_INTENSITY_CH1	MEDIAN_INTENSITY_CH1	MIN_INTENSITY_CH1	MAX_INTENSITY_CH1	TOTAL_INTENSITY_CH1	STD_INTENSITY_CH1	CONTRAST_CH1	SNR_CH1	ELLIPSE_X0	ELLIPSE_Y0	ELLIPSE_MAJOR	ELLIPSE_MINOR	ELLIPSE_THETA	ELLIPSE_ASPECTRATIO	AREA	PERIMETER	CIRCULARITY	SOLIDITY
Label	Spot ID	Track ID	Quality	X	Y	Z	T	Frame	Radius	Visibility	Manual spot color	Mean intensity ch1	Median intensity ch1	Min intensity ch1	Max intensity ch1	Sum intensity ch1	Std intensity ch1	Contrast ch1	Signal/Noise ratio ch1	Ellipse center x0	Ellipse center y0	Ellipse long axis	Ellipse short axis	Ellipse angle	Ellipse aspect ratio	Area	Perimeter	Circularity	Solidity
Label	Spot ID	Track ID	Quality	X	Y	Z	T	Frame	R	Visibility	Spot color	Mean ch1	Median ch1	Min ch1	Max ch1	Sum ch1	Std ch1	Ctrst ch1	SNR ch1	El. x0	El. y0	El. long axis	El. sh. axis	El. angle	El. a.r.	Area	Perim.	Circ.	Solidity
			(quality)	(�m)	(�m)	(�m)	(sec)		(�m)			(counts)	(counts)	(counts)	(counts)	(counts)	(counts)			(�m)	(�m)	(�m)	(�m)	(radians)		(�m^2)	(�m)
ID25601	25601	2	1.0	65.17743519149896	12.89654901251344	0.0	267.0	267	1.554415766892965	1		48997.710888610665	49242.0	31531.0	62242.0	3.9149171E7	6169.478658083716	-0.9811514890521527	-826.8302200044415	-2.563621875364626E-4	0.0018164592158079666	1.6639763511140364	1.483996121805611	2.7413355148819463	1.1212807949184123	7.590742484731803	10.389756570115102	0.8836562994186937	0.9702308626974486
ID4610	4610	2	1.0	66.07414534562503	13.212499048277577	0.0	28.0	28	1.4857385112058383	1		48944.586538461466	49349.0	33511.0	60224.0	3.5631659E7	5600.652713305766	-0.9811310503270643	-908.8146312835587	-0.001539262957762833	0.012558383026032873	1.5761392727074852	1.4412488904491467	-0.4325210724234934	1.0935927050159266	6.934811074028619	10.745478487748294	0.7547323751055852	0.9382636655948554
ID12290	12290	2	0.9944690465927124	65.7371292000577	11.366598138983438	0.0	115.0	115	1.3293402546311726	1		49048.6866438356	49644.0	34382.0	60768.0	2.8644433E7	5093.494612898139	-0.9810770539723758	-998.5179928461281	-0.015264654162378244	-0.013165177586360955	1.4718333637870396	1.1531972395622414	2.378393896408444	1.2763067004441961	5.551651360154516	11.654242813248507	0.5136460165480446	0.9182389937106923
ID17412	17412	2	1.0	65.25648784278627	12.906615246047744	0.0	174.0	174	1.550029571630634	1		49481.29596977329	49765.0	31380.0	62250.0	3.9288149E7	6183.8009389263325	-0.9811539548657024	-833.1678293563745	-0.0095657331204904	0.013569429201666176	1.6179998269010223	1.5231174633075923	-0.3328065407725602	1.0622948432272479	7.54796434925116	10.848638857793693	0.8059149273943446	0.9589371980676331
ID20998	20998	2	1.0	65.17032745436619	12.942862484162315	0.0	216.0	216	1.5407288207238177	1		49448.18135376761	49755.0	32156.0	62274.0	3.8717926E7	6012.9290508152335	-0.9811097675719634	-854.2294452143692	0.007460724989768786	-0.0031753096720958498	1.5926582083584992	1.514889503547906	-0.5300728513220689	1.0513362226277607	7.457654952125359	10.323226966777646	0.8793893425376066	0.969715698393078
ID7687	7687	2	0.9786244034767151	66.9028022280389	11.695199868351649	0.0	63.0	63	1.1426681770345093	1		48913.98139534878	49101.0	38850.0	62221.0	2.1033012E7	5033.254347668554	-0.9811106642639444	-1009.521198486493	-0.004723588965774956	-0.02008574569480362	1.2696396559479508	1.0555576920122423	-0.8116341987830039	1.2028140816515651	4.101947879977152	9.55903460575421	0.5641205675553037	0.8815117466802864
ID27655	27655	2	0.9944710731506348	65.05258345512472	13.442078156378413	0.0	291.0	291	1.215799657151629	1		48538.31632653063	49115.0	36262.0	59765.0	2.3783775E7	4851.819951993599	-0.9812588436567561	-1047.6041916265372	-6.107331454749089E-4	0.007734940940495179	1.4640901389968044	1.0223677346467468	3.052709929532127	1.4320582402795443	4.6438042627319795	9.829419882600849	0.6039875623771724	0.8988040478380867
ID2569	2569	2	0.9755816459655762	67.6340257948962	14.11208344079253	0.0	6.0	6	1.2471287526958366	1		49155.671875	49461.0	36135.0	59728.0	2.5167704E7	4845.648516327478	-0.981073123269026	-1051.6570750158633	0.0063222573713711165	-0.001348574080166769	1.4040172776365656	1.108051121311669	-0.4891848372839053	1.2671051458118132	4.886213697122283	10.141619425678794	0.5969908879904169	0.8946910356832025
ID26633	26633	2	1.0	64.97645063477461	13.02420064005058	0.0	279.0	279	1.54121973321699	1		48987.01020408166	49172.0	31350.0	63730.0	3.8405816E7	6404.948326292379	-0.9811450295214793	-795.9809076082944	0.00812696499455622	0.017529684363441572	1.5777356119734467	1.5331138978767402	2.77127490255315	1.0291052831485674	7.462408078289873	10.551550773620951	0.8422795809547657	0.9667487684729064
ID10250	10250	2	1.0	67.08113066641751	14.104874176826586	0.0	92.0	92	1.3883515475980663	1		48969.88854003138	49540.0	35064.0	60609.0	3.1193819E7	5445.7829604220005	-0.9811796810192892	-937.6059366786479	-0.015495265914089763	0.005410962710992276	1.5787768472225523	1.226525780486636	-0.6339889982268021	1.287194180782859	6.055482733593152	10.756735964910426	0.6576542288320791	0.9245283018867922
ID24077	24077	2	1.0	64.98876323538526	12.778649596326916	0.0	249.0	249	1.466778491418422	1		48978.00843881854	49743.0	33159.0	59580.0	3.4823364E7	5895.7779918774195	-0.9811032866832177	-862.6178723845187	-0.02171639233951202	0.0050569166279386835	1.5355964492036611	1.4033119065754238	0.3880569988770819	1.0942659589848833	6.7589454059415255	12.257220700247696	0.5653335903369113	0.9203883495145637
ID25101	25101	2	1.0	65.04295218263728	12.781933383968525	0.0	261.0	261	1.5426915333931093	1		48660.188775510214	49240.0	32717.0	60256.0	3.8149588E7	5825.355268361965	-0.9811837794444348	-871.1628227278377	0.013824878239142618	9.745158964987293E-5	1.6189499079686374	1.5175038129119511	2.7518881453525346	1.0668506360204923	7.476667456783422	10.480159741002918	0.8554253657427101	0.9650306748466259
ID13839	13839	2	1.0	65.42595124681003	12.813357831495814	0.0	133.0	133	1.546609486454269	1		49214.79013906446	49525.0	29325.0	62191.0	3.8928899E7	6257.864292653656	-0.9810872123005885	-815.9274794446769	-0.019284756885774655	-9.682043351450636E-4	1.611875059760873	1.507709708330102	-0.6462634769279036	1.0690884663375562	7.514692466099552	10.305804208998804	0.8891136981161355	0.9652014652014655
ID22031	22031	2	1.0	65.11626896920609	13.00388036181971	0.0	227.0	227	1.5519805221468546	1		49369.57304785894	49728.0	31936.0	62158.0	3.9199441E7	6095.005723712233	-0.9811328711113484	-842.4366631088527	-0.0017988263143585233	0.01030545435353271	1.65318780404214	1.4872372938846077	2.5147432108074543	1.1115830747654774	7.566976853909224	10.617419818481155	0.843517874083238	0.9636803874092013
ID8210	8210	2	0.9936195611953735	66.1288551471984	15.594146425051022	0.0	69.0	69	1.3389794443554461	1		48794.839527027005	49193.0	35135.0	61294.0	2.8886545E7	5108.21928664632	-0.9812050984234519	-997.3649402015416	-0.0031917951762005345	0.010807062037881525	1.5532918594724914	1.1738993673978557	2.412009700891459	1.3231899621137224	5.632454504951275	9.684754938735743	0.7546234289952245	0.94272076372315
ID16914	16914	2	1.0	65.07331352703629	13.06746747378052	0.0	168.0	168	1.543671953913678	1		49373.22025316458	49703.0	32490.0	61997.0	3.9004844E7	6199.676789448979	-0.9811128363136854	-827.3792300625407	0.0012563233404512683	0.009027154913549777	1.601024958314944	1.5182601951688117	2.228016478710268	1.0545128979930412	7.486173709112458	11.506655298856776	0.7105122298914054	0.9453781512605045
ID26133	26133	2	1.0	65.17927320323113	13.186892071957407	0.0	273.0	273	1.5446517521423917	1		48847.854777070046	49205.0	29626.0	62605.0	3.8345566E7	6334.350867698119	-0.9811396249399352	-802.3315430506681	-0.01899725459368515	-0.014532491941083314	1.6542778679527377	1.4755005830751466	-0.6024343182942735	1.121163818522521	7.495679961441488	10.530119738892	0.8494821944064765	0.9633475870494809
ID28181	28181	2	0.9737708568572998	67.07249192973956	15.419769804232313	0.0	297.0	297	0.9638266274308651	1		50694.82679738566	49648.0	41801.0	61560.0	1.5512617E7	4439.154222286805	-0.980130476734026	-1126.652156949131	-0.007175765363682126	0.013633400520690847	0.9800138708134684	0.9124140778326834	1.2279440116454057	1.074088941219933	2.918419465012712	8.465390038585738	0.511756811311919	0.8539638386648125
ID16407	16407	2	1.0	65.19997154846675	12.76481937104144	0.0	162.0	162	1.5451414182672747	1		49393.365822784726	49809.0	31569.0	61645.0	3.9020759E7	6151.798486837653	-0.9810848434254318	-832.9005367256012	0.006841419843168619	0.008170465554435855	1.6021323464866557	1.51186378290872	-0.4265292923716605	1.059706809964232	7.500433087606004	11.393815372125573	0.726035488527056	0.9437799043062209
ID24601	24601	2	1.0	65.0930670423771	12.244471734371054	0.0	255.0	255	1.5660522295019748	1		49013.93243243247	49456.0	31026.0	59703.0	3.9897341E7	5747.729504267193	-0.9810956668177053	-885.1221653424479	0.028598804269706166	0.05553410171169989	1.6505721288200361	1.539390407216109	-1.215240522104504	1.0722245124321597	7.704817512680182	10.814546018606407	0.8278575902558256	0.9806412583182097
ID10778	10778	2	0.9384406208992004	66.88627316362702	9.405637379735406	0.0	98.0	98	0.87062993933735	1		53493.78571428573	52166.0	42365.0	65504.0	1.3480434E7	6691.283950788069	-0.9788886428392444	-741.3802389901784	-0.008084340438013395	0.016285542829559296	0.9255855493827502	0.8452496594709737	-0.4707952511118731	1.0950439778491685	2.381316208422424	8.23079808984873	0.4417159034483948	0.8294701986754968
ID14874	14874	2	1.0	65.20475798758216	12.60846438237464	0.0	145.0	145	1.4963927397904169	1		49243.1776581427	49891.0	31315.0	59986.0	3.6587681E7	5777.738687441887	-0.981096811616027	-884.6978499644566	-0.03641127210996943	0.049482331964834425	1.4976180117758828	1.4405929848499535	-1.4912311242452607	1.0395844124784968	7.034626723483452	12.959769103676683	0.5263279017188771	0.9290646578782176
ID15387	15387	2	1.0	65.16534495322989	12.548422589813411	0.0	151.0	151	1.5353184234796764	1		49502.48777348776	50015.0	31246.0	61614.0	3.8463433E7	6056.837687553494	-0.9810639384520895	-846.8738858915633	0.004524823676387721	-0.001082494940316083	1.657923291676577	1.4567196642603797	2.420091265581123	1.138121034782869	7.4053705643156835	10.356157754186253	0.8676795158234988	0.9713216957605985
ID14364	14364	2	1.0	65.76908170268288	12.957262155296158	0.0	139.0	139	1.513483436098517	1		49184.73183619551	49667.0	31583.0	61307.0	3.7232842E7	6059.734495354029	-0.9810705027695323	-841.3328501414073	-0.015358109773568935	-0.012120936520281258	1.6106849340582312	1.4346576680988004	-0.5036188473398828	1.122696354589385	7.196233013076991	10.902758165549809	0.7607506343005115	0.9546027742749059
ID5663	5663	2	1.0	66.91367966289397	13.690341056273883	0.0	40.0	40	1.4222647235201795	1		48917.58320839582	49836.0	32319.0	58513.0	3.2628028E7	5765.754401638858	-0.9812256439032615	-886.8347201530838	0.001639815807460446	0.014000017786646692	1.5175937632864291	1.3264360720001458	-1.1887471437819281	1.1441137611690813	6.35492968195765	12.779585192869304	0.4889754989072401	0.9046008119079838
ID19493	19493	2	1.0	65.00634340631449	13.058007928719809	0.0	199.0	199	1.5461202852759846	1		49405.842839036704	49716.0	32633.0	62295.0	3.898121E7	6244.110580154555	-0.9811836082749642	-825.1856388106523	0.006108566378544985	0.0026690444737015864	1.5922944055324728	1.515037499229052	-0.5036727778833027	1.0509933954392112	7.509939339935031	10.76668170494597	0.8141089789769532	0.9569957601453659
ID8742	8742	2	1.0	65.24291768807527	12.226266706843191	0.0	75.0	75	1.4105146822008525	1		49251.638297872356	49403.0	34561.0	62815.0	3.2407578E7	5099.500760164139	-0.9810423451762312	-999.5997944068421	0.009800798346953004	-0.0059158560163711455	1.5902004005665509	1.26699545366363	2.4017434166551244	1.2550955853616876	6.250360906338341	10.86665833146231	0.6651551140885937	0.9234550561797759
ID11303	11303	2	0.9912332892417908	65.3584390874895	13.866662509476875	0.0	104.0	104	1.1830023329693482	1		49118.27096774192	48931.0	38725.0	63228.0	2.2839996E7	5197.862541024315	-0.981043164640071	-978.0713868706824	-0.007554177064580896	0.021994738091714316	1.316125900910466	1.095010896367678	-0.992798550512508	1.2019295015933276	4.396641702177163	10.083796403750076	0.5433539166179442	0.8612662942271883
ID23081	23081	2	1.0	64.99409020933373	12.57454795732037	0.0	238.0	238	1.5239437061000323	1		49294.98569570872	49916.0	32730.0	60320.0	3.7907844E7	5805.314538120554	-0.9810363533625598	-878.5575839618854	-7.978713370069284E-4	0.003182628531271866	1.6097481917252014	1.462520973593358	-0.8373094590825714	1.1006667396844996	7.29604866253182	10.496711566274397	0.8321297686239653	0.9660163624921333
ID5166	5166	2	1.0	65.75290096408546	14.337419519491458	0.0	34.0	34	1.438658723350231	1		48800.12992700727	49217.0	33134.0	61380.0	3.3428089E7	4985.290000690935	-0.9812020958448259	-1021.9027864411844	0.0012246596954860554	-0.012838097406601011	1.6248484086493598	1.308404055692925	-0.713156590318528	1.2418552216951415	6.502276593057681	10.526653117494787	0.7373856464695192	0.9402061855670106
ID20016	20016	2	1.0	65.10711214228749	12.76177239665035	0.0	205.0	205	1.5363035492938917	1		49519.86317135548	49935.0	30849.0	62828.0	3.8724533E7	6111.695874839428	-0.9811976546437234	-845.6529585325499	-0.012081944155954418	0.004547378910167513	1.599822431466644	1.493347196070374	-0.691793245114305	1.071299718964519	7.414876816644719	10.83326790362479	0.7939530803242986	0.9629629629629637
ID20531	20531	2	1.0	65.19985374533722	13.012115989871155	0.0	211.0	211	1.534332665160731	1		49468.852564102606	49751.0	32945.0	61169.0	3.8585705E7	6014.294243320968	-0.9811258649616382	-855.13528708999	0.0019333262100480917	0.001775199812452787	1.622868190355004	1.4783334526160465	-0.6640527832731808	1.0977686985863642	7.395864311986656	10.970047625595837	0.7722924208106379	0.9499389499389503
ID3124	3124	2	0.991301417350769	66.49688509696207	15.94875975809365	0.0	12.0	12	1.205803190224221	1		48608.23590814195	49143.0	37236.0	59546.0	2.3283345E7	4925.817937801279	-0.9814327075379317	-1043.2141010348564	0.02587209307122223	0.014261700667386145	1.3979312734678058	1.0836275638652253	-1.0792581992876311	1.2900477249595614	4.56775424409972	9.332859474644028	0.6589965492305748	0.8865313653136527
ID21556	21556	2	1.0	65.10581632491461	12.83920934198434	0.0	222.0	222	1.531865494140073	1		49449.76705276712	49971.0	31760.0	61770.0	3.8422469E7	6249.823915750117	-0.981063866845133	-819.8463094756829	6.873510145332638E-4	0.018181969312464658	1.6250668502697159	1.4873721124049448	-0.4728448411204208	1.0925758501967144	7.372098681164072	10.80477467588233	0.7935413738048334	0.954461538461539
ID23608	23608	2	1.0	64.92183560444028	12.81698389331292	0.0	244.0	244	1.5480761624466894	1		49093.405303030275	49359.0	32352.0	61642.0	3.8881977E7	6189.867163805675	-0.9811442001271258	-825.3909540270068	-0.005184772916633991	-0.004294340080502367	1.6035204242227385	1.5557269007553116	-0.5313241742970388	1.0307210240076345	7.528951844593094	10.61386266391412	0.839841740949296	0.9629179331306992
ID6713	6713	2	0.996829092502594	65.94832499164139	11.871600386947389	0.0	52.0	52	1.3574954382999158	1		49002.230263157944	48988.0	35750.0	63866.0	2.9793356E7	5183.173364976858	-0.98108380885554	-980.6691689771491	-0.004263501404061221	-0.003541809296234765	1.5053030002159715	1.2309030675390307	-0.8807398797498719	1.2229257038294283	5.789307668380303	9.442189255823106	0.8160017542506621	0.9530516431924894
ID4162	4162	2	0.9315746426582336	66.66992210149203	12.250743303994778	0.0	23.0	23	1.1765903489857765	1		48484.83296703297	49333.0	33787.0	57789.0	2.2060599E7	5055.008830021763	-0.9814781112031653	-1016.5045500117018	3.622470509091906E-6	-0.020687356498798326	1.343479179154701	1.0639413349245286	-1.2034606776543961	1.262738024225745	4.349110440531983	9.073947629093308	0.663770219310147	0.9177532597793379
ID19012	19012	2	1.0	64.92327809155377	12.977738373913988	0.0	193.0	193	1.5505175393970525	1		49541.589937106946	49806.0	30661.0	64135.0	3.9385564E7	6528.318468456581	-0.9811375298311389	-789.4596288511156	0.009352264941988283	0.02192140893808014	1.6219892550741073	1.5216913566420125	-0.5612737555576185	1.0659121167997083	7.552717475415674	10.665408507810376	0.834368912271279	0.9683120048750766
ID18502	18502	2	1.0	65.1618103813111	13.067730451806943	0.0	187.0	187	1.5480761624466897	1		49430.055345911955	49606.0	31305.0	63461.0	3.9296894E7	6352.535436579905	-0.9811004069402691	-807.8579417054162	-0.03275013411800614	-0.004096990566150806	1.6232116088437174	1.5042967189802483	2.8700856577929157	1.079050155706037	7.528951844593096	10.543941554583892	0.8510173288773786	0.9646772228989039
ID9289	9289	2	1.0	65.71185035164372	14.883495844154718	0.0	81.0	81	1.4227965106853442	1		48768.636904761894	49682.0	33433.0	60521.0	3.2772524E7	5929.977495654083	-0.9812156862308673	-859.1850587631664	0.03406093024437897	0.018362976165266612	1.536690461304785	1.3420307314522375	1.6443124374451856	1.1450486380754503	6.359682808122208	11.220643633610887	0.6347603350460623	0.9046653144016231
ID17993	17993	2	1.0	65.24092036638454	12.911606481169276	0.0	181.0	181	1.5519805221468546	1		49516.36729559753	49815.0	31817.0	61942.0	3.9365512E7	6162.709591343849	-0.9811568181310998	-836.7413953653901	-0.010823548981946218	-1.2128715785819047E-4	1.6334070176179645	1.5006449263601107	-0.17954691572569467	1.08847002307193	7.566976853909224	10.368217613693217	0.8845534117116356	0.9689592209373104
ID25681	25681	2	1.0	65.18291180635799	12.697993687809909	0.0	268.0	268	1.5348256234594455	1		49009.24164524423	49552.0	31657.0	60918.0	3.812919E7	5942.170686210126	-0.9811421908618578	-858.2297622151613	-0.001833213316179884	0.017668121232547303	1.5455733692430882	1.5161323905730895	-0.2775219723106962	1.019418474833105	7.40061743815117	11.338213280612674	0.7234167736968874	0.9442086112795638
ID22610	22610	2	1.0	65.09465601702443	12.845462432154894	0.0	233.0	233	1.5480761624466894	1		49391.67929292931	49755.0	31473.0	62035.0	3.911821E7	6023.230455769789	-0.9811367377585067	-853.0353780641924	-0.012175665472163958	-0.004444981617242106	1.6422200331128722	1.4740245873409235	-0.40037171197490673	1.1141062687939054	7.528951844593095	10.956867782965565	0.7880822415887069	0.960582171012735
ID15956	15956	2	1.0	65.17915004793838	12.768983310232255	0.0	157.0	157	1.5436719539136778	1		49512.020356234076	49768.0	31297.0	62468.0	3.8916448E7	6299.998946281809	-0.9811290469385344	-817.2077303201336	-0.007631057156388655	0.0028784083809906286	1.590374122714244	1.5256186961569518	-0.1776582584811892	1.042445354609518	7.486173709112456	10.76833849950213	0.8112829824295335	0.94993968636912
ID12885	12885	2	0.9923834800720215	67.8457806599261	16.075182731699147	0.0	122.0	122	1.313885612325088	1		49014.8084358524	49600.0	35940.0	59023.0	2.7889426E7	5016.349869605881	-0.9811373965055166	-1016.4772894061061	-0.003917404837938101	-0.004508520680176323	1.4599525042565757	1.2131186031582117	-0.3865837021606624	1.2034705431569188	5.423316953712572	10.177170647604381	0.6579921875454787	0.9261363636363634
ID17494	17494	2	1.0	65.25940909992937	12.567639745924179	0.0	175.0	175	1.5694299458297643	1		49508.327205882444	49859.0	31154.0	60825.0	4.0398795E7	5935.51102256073	-0.9810692522808704	-864.5339035081103	0.005372126698913761	0.007995302067236861	1.6021462803019908	1.5543845374497893	-0.6447703912816186	1.030727108834061	7.738089395831795	11.250499569271978	0.7682454414812967	0.9476135040745054
ID2650	2650	2	0.9912424683570862	66.4460376511708	15.153270173778557	0.0	7.0	7	1.0559624589460554	1		48860.983695652176	49298.0	39689.0	60144.0	1.7980842E7	4968.415070805753	-0.9812636190806959	-1030.0879850034544	-0.0025971034985563944	0.0034831929595119694	1.1961108938925253	1.011969725079468	1.8593459529028935	1.1819631202886007	3.50305398324817	8.247733186050796	0.6471239716370633	0.889022919179735
ID16987	16987	2	1.0	65.06290031780603	12.956436412066246	0.0	169.0	169	1.5274145438292157	1		49438.46562905319	49723.0	32287.0	62711.0	3.8117057E7	6329.973173025284	-0.9810816317623029	-810.0551360178625	0.017053807964020586	-9.34675371100224E-4	1.59028118622679	1.4906227663238063	2.7357714160050146	1.0668569017959941	7.32932054568343	10.71617414089121	0.8020363558781306	0.9559826410415377
ID4700	4700	2	1.0	65.3112328960238	13.22199429751859	0.0	29.0	29	1.344617277477447	1		48764.2600671141	49416.0	34649.0	60298.0	2.9063499E7	5287.882059969811	-0.9812489942444693	-965.1715941563778	-0.016460654737194283	3.679761857216135E-4	1.5788555552438976	1.1548555727537662	-0.34311678503638976	1.3671454617299883	5.679985766596434	9.743063411942321	0.7519103331687954	0.961383748994369
ID25181	25181	2	1.0	65.18337128859113	12.618762685200025	0.0	262.0	262	1.5417104893934839	1		49058.03184713371	49651.0	31638.0	60953.0	3.8510555E7	5812.692751489551	-0.9811279991103499	-877.5471704701038	0.00146396844313482	-0.008528554159613249	1.63968848622029	1.471932721507749	2.695570088038653	1.1139697231139094	7.467161204454395	10.795778925688275	0.805114088043354	0.9602689486552572
ID13918	13918	2	1.0	65.60772794435377	12.997594184797826	0.0	134.0	134	1.5124834469334485	1		49117.94562334213	49493.0	30854.0	61216.0	3.7034931E7	6093.700890715922	-0.9811002245400938	-836.8464673553156	0.004483156046219213	-0.019151587484750956	1.575021625651661	1.4675794919947556	-0.4829916167464313	1.0732104354435128	7.186726760747959	11.300609202385	0.7071919110146415	0.9414694894146949
ID26718	26718	2	1.0	64.90103251505354	13.230290799815155	0.0	280.0	280	1.5597599218784695	1		49021.53491271822	49214.0	30641.0	63720.0	3.9315271E7	6518.340923801426	-0.9811495660314032	-782.877286161123	-0.009549043272649773	-0.0068098572184328654	1.6399909864994011	1.515965284955745	-0.2619495900260214	1.0818130222205429	7.64302687254147	10.447163141470314	0.8799915406187102	0.9634511683642897
ID7777	7777	2	1.0	67.08198160584952	12.200681779441304	0.0	64.0	64	1.4206681676678055	1		49000.861861861864	49400.0	33795.0	61206.0	3.2634574E7	5327.736286809943	-0.9811257388687639	-956.1933176896316	0.00329937205904567	5.168854219506353E-4	1.5403205344411621	1.3364914302761697	2.378743502640179	1.152510595689247	6.340670303464101	9.673136513929764	0.8515504876447708	0.9569583931133429
ID24167	24167	2	1.0	65.16209711004345	12.683506610619595	0.0	250.0	250	1.5470985329444213	1		48980.96207332484	49387.0	31193.0	60892.0	3.8743941E7	5945.358282297953	-0.9810776945431755	-854.296502570479	0.009159546123363557	0.0012409394556916291	1.6042030879532596	1.4990097795179225	-0.39500655531738676	1.0701751982359762	7.519445592264064	11.136691692776948	0.7618742432817559	0.940546967895363
ID28263	28263	2	0.98321133852005	66.16457367893011	13.847825466850232	0.0	298.0	298	0.960681997099448	1		51681.56065573775	49827.0	39997.0	65504.0	1.5762876E7	7480.625131563089	-0.9795249235357962	-661.0246913994827	-0.0036069236719790147	0.011183724860047886	1.0240384129101725	0.93301795392067	-1.433412411284097	1.0975548847768921	2.899406960354665	6.745913198145574	0.8006404795581114	0.9413580246913567
ID26216	26216	2	1.0	65.19407853938547	12.757579344073042	0.0	274.0	274	1.551493014510468	1		48996.24623115573	49320.0	30984.0	62422.0	3.9001012E7	6236.779560414644	-0.9810817079476615	-814.8087101567551	0.013354553021022888	4.1842039420635064E-4	1.6673044659936518	1.4815164063427229	-0.3402521080689323	1.1254039839555783	7.562223727744708	10.616162321270362	0.843187743893713	0.9665856622114223
ID27752	27752	2	0.9885622262954712	65.77557904516247	14.6864369842737	0.0	292.0	292	1.2622021636852725	1		48728.35047619048	48704.0	36112.0	63317.0	2.5582384E7	5559.983141125862	-0.9811992385054898	-914.7870196205382	-0.0012575259090026895	0.004505136311414719	1.400338373692433	1.16125734451128	-0.7446883317530961	1.2058811772525506	5.005041851235193	8.990052202616177	0.7782034471221732	0.9368327402135236
ID16491	16491	2	1.0	65.07013955003956	12.656145034087034	0.0	163.0	163	1.5539290232558889	1		49487.80325814536	49937.0	31056.0	61009.0	3.9491267E7	6032.741373491602	-0.9810840354900237	-850.9248028962105	0.0034077608765969627	0.004236211270004365	1.5938879066315723	1.5341354867304826	-0.731460262330672	1.0389485937962577	7.5859893585672875	10.758388239613055	0.8236214863394064	0.9597113650030069
ID14444	14444	2	1.0	65.58284136723145	13.345959968213466	0.0	140.0	140	1.5363035492938917	1		49225.4485861183	49534.0	31662.0	63793.0	3.8297399E7	6346.515759960974	-0.9812013469674444	-809.684301141266	-0.0015876183919907466	-0.011520117400678714	1.646152844240404	1.47554082382651	-0.5573740315483957	1.115626770644981	7.414876816644719	10.24171653235639	0.8883176716170299	0.9653465346534658
ID14956	14956	2	1.0	65.19438495048536	12.668168585162949	0.0	146.0	146	1.5514930145104677	1		49509.78391959796	49980.0	31671.0	61305.0	3.9409788E7	6029.618627742379	-0.9811530288678789	-854.9217501123607	-0.004378382466158887	-0.004984765543485813	1.615625029561847	1.5040170816845053	-0.3749325003211646	1.0742065693511542	7.562223727744706	10.949512183941833	0.7926287911625934	0.9613293051359517
ID22124	22124	2	1.0	64.88979550469645	13.192198465184852	0.0	228.0	228	1.541710489393483	1		49390.73248407635	49855.0	31343.0	62959.0	3.8771725E7	6278.451247003281	-0.9810501839238818	-814.5338941976469	0.011529341643524564	0.008848430920355553	1.6515894546674383	1.4782219998967352	2.6883614564716445	1.1172810679199836	7.467161204454386	10.568760566380519	0.8400734763106644	0.9703520691785052
ID10350	10350	2	1.0	65.10743194159716	13.269003044755403	0.0	93.0	93	1.3658288218996348	1		48779.276252019394	49348.0	34641.0	61331.0	3.0194372E7	5297.350942929694	-0.9812848664248947	-965.6256036326829	0.03314200595865038	0.0011273135840537496	1.6051295540164183	1.214429107971301	-0.9747161789579342	1.321715317494144	5.860604560848041	9.69575246671193	0.7834102400542773	0.937642585551331
ID24686	24686	2	1.0	65.11183884911343	12.619868362365068	0.0	256.0	256	1.5353184234796766	1		48964.05377720872	49578.0	31478.0	60611.0	3.8240926E7	5690.548579717949	-0.9810076170565635	-888.8861672093933	-0.009002905384975777	5.535592525642678E-4	1.6083394501869148	1.4933345411706254	-0.4407651464638325	1.077012153570182	7.405370564315685	10.734470853823396	0.8075982649165289	0.9623224212476839
ID5746	5746	2	1.0	65.72348992038066	12.599395057215185	0.0	41.0	41	1.2170434422923904	1		48599.65111561864	49850.0	36659.0	58564.0	2.3959628E7	5146.1467564584555	-0.9813938962340072	-996.2512836514566	0.007822037212927034	0.00665406975868144	1.4134125765329888	1.1168992399073914	1.5002894656606731	1.2654790387807795	4.6533105150610234	9.125433098362226	0.7022066322247321	0.9235849056603783
ID10867	10867	2	0.9880956411361694	65.98690893497849	10.759320052809949	0.0	99.0	99	1.1151945632135973	1		49597.73722627735	49050.0	40244.0	64271.0	2.038467E7	5187.814469015627	-0.9809584193537263	-985.0426287880914	0.014613108815870813	-0.0018942733582109996	1.271335529267484	0.9931383035185646	-1.2324491739367924	1.2801193194979001	3.9070697072320373	8.02944269996609	0.7615356120352107	0.9448275862068968
ID15475	15475	2	1.0	65.1562778372398	13.004377946826907	0.0	152.0	152	1.4475701579181808	1		49247.517985611485	49730.0	33121.0	62314.0	3.4227025E7	5837.334689885151	-0.9811825249406009	-879.8086023976022	0.008872766469172797	-0.014063031300495877	1.6272540437395082	1.3177809803815947	2.8557371053027443	1.2348440810462282	6.583079737854444	10.54222709682276	0.7443449474663816	0.9332884097035041
ID23156	23156	2	1.0	64.81950972263223	13.194548764744333	0.0	239.0	239	1.5279097341628052	1		49183.686528497405	49584.0	30467.0	64090.0	3.7969806E7	6659.982849767391	-0.9810853010509253	-766.0997107711418	-0.0023484662828710287	-0.006519521933941296	1.5960971370753478	1.4746281198024016	-0.4248028223924361	1.0823726440868515	7.334073671847943	11.071675617280325	0.7518451904924685	0.9542362399505253
ID21109	21109	2	1.0	65.09028691246723	12.856970224496635	0.0	217.0	217	1.5338395484309257	1		49447.45489690721	49850.0	31442.0	63136.0	3.8371225E7	6176.1588631186605	-0.9811687593479625	-834.2961866699471	0.002468443538101906	-0.008949004028238328	1.6003755828890478	1.4861288821626242	-0.4769199197785169	1.076875365318364	7.391111185822136	10.190969929355713	0.8943109726127588	0.9749216300940439
ID5239	5239	2	0.9918151497840881	66.11185958773058	12.34623191993686	0.0	35.0	35	1.3894408781286254	1		49133.17610062896	49427.0	31497.0	61108.0	3.12487E7	5278.079911894222	-0.9810634310747185	-964.5498286363389	0.016569487703284706	0.01517064616858912	1.4776738426029485	1.3506102919863585	-0.7194803513879995	1.0940786186589146	6.064988985922219	10.5495865860697	0.6848082734697627	0.919971160778659
ID19578	19578	2	1.0	65.00687848451578	12.782251565825863	0.0	200.0	200	1.5239437061000327	1		49491.68359374995	50017.0	32369.0	61415.0	3.8009613E7	6075.886457353426	-0.9811289535389206	-846.9985800308616	-0.024282455951763066	0.00942863080584584	1.6083088321210226	1.4723445550516245	2.3903663843123675	1.0923454205083338	7.296048662531824	11.737919058045005	0.6654499016050673	0.9475308641975314
ID8832	8832	2	0.9654715061187744	67.40710147770761	13.903887296446214	0.0	76.0	76	0.9448018620759033	1		51749.09183673468	50091.0	40950.0	65504.0	1.5214233E7	6843.168899127136	-0.9796980910141279	-729.8453652477032	0.002166189014322954	0.008323221576871837	0.9669621737615647	0.944604775140148	-0.034824676238606064	1.0236685217032697	2.8043444370643327	6.760790497550265	0.7709855903913416	0.9291338582677168
ID11394	11394	2	1.0	66.11194559871328	14.370105927004593	0.0	105.0	105	1.5363035492938912	1		48838.68082368082	49351.0	29582.0	63281.0	3.7947655E7	6208.815309914958	-0.981257555963851	-823.6486108671251	-0.004460590988312006	-0.022729206687762134	1.6630217284970163	1.4461977277353029	-0.7140886243425709	1.149926940558296	7.414876816644717	10.527596390909014	0.8407276900038415	0.9588199139520592
ID20615	20615	2	1.0	65.15840013554812	12.877673113956218	0.0	212.0	212	1.5179752352329638	1		49489.55759162301	49862.0	32748.0	61899.0	3.7810022E7	6051.86996571051	-0.9810876548134253	-848.4307573428331	0.004028913040545125	0.003955874544495744	1.5815967998244758	1.4839407726164355	-0.3160265033758315	1.065808574715456	7.239011148557633	10.834211930917629	0.77498706891327	0.9578616352201266
ID20109	20109	2	1.0	64.92978812911032	12.812456955638938	0.0	206.0	206	1.5269191929020238	1		49589.41115434497	49929.0	31368.0	63646.0	3.8233436E7	6396.293457188533	-0.9810918460781294	-804.5464142822842	0.00284971165574581	0.008567510420442105	1.5809277929516155	1.4840322652928528	-0.44439897676014123	1.0652920626625606	7.324567419518917	10.45803531218629	0.8415726965047672	0.9601246105919015
ID21646	21646	2	1.0	65.09379121866998	12.896407829809858	0.0	223.0	223	1.508476861227951	1		49420.64314247672	49888.0	32944.0	61110.0	3.7114903E7	6095.773614821137	-0.9810829102311431	-840.9321271470733	-0.009211163959745474	0.015749856087297516	1.578608490689663	1.4344857020666895	-0.22851276704752962	1.1004700070661793	7.14870175143183	11.416990663816074	0.6891817215496342	0.9459119496855344
ID19089	19089	2	1.0	65.04653081084018	12.958118655897561	0.0	194.0	194	1.544161930740463	1		49537.09771573608	49775.0	30216.0	64011.0	3.9035233E7	6503.333983346755	-0.9811439333930287	-792.6949935977931	-0.007463012663449527	0.019898423846294803	1.6154471275903144	1.5099298791153277	2.6477487603235237	1.0698822176674916	7.490926835276968	10.772027499069258	0.8112421595378783	0.9680589680589681
ID3219	3219	2	1.0	66.65793419556047	14.314669356543439	0.0	13.0	13	1.4212005522349935	1		49062.062874251475	49280.0	32071.0	62372.0	3.2773458E7	5753.267373006945	-0.981165692474633	-888.4928551056148	-0.004758444109960611	-0.0018573354140618734	1.5011963298352453	1.359064620272333	-0.7949488437086638	1.104580538292897	6.345423429628639	9.970231140024087	0.8021581835406929	0.9666908037653872
ID6805	6805	2	0.9918094873428345	67.02344728600227	13.361953317511523	0.0	53.0	53	1.3418013219730525	1		48888.45622895626	49207.0	31835.0	61224.0	2.9039743E7	5241.514266250591	-0.9810655032463282	-966.5487985721473	0.015241692433762066	0.003889884773815338	1.5185432542535273	1.216486918438456	2.2989115875284902	1.248302165224108	5.6562201357738235	9.658885241157373	0.7618722497171939	0.9377462568951931
ID23705	23705	2	1.0	65.17134534054243	13.020112776666526	0.0	245.0	245	1.543181821513987	1		49010.868956743034	49303.0	31639.0	62009.0	3.8522543E7	6244.2547028665285	-0.9811385827472874	-816.57827322473	0.002760293418275227	-1.9014852576104742E-4	1.6211287785067068	1.499816482911121	-0.42804715171405733	1.0808847595541293	7.481420582947937	10.83204800948414	0.8012587436696805	0.963870177587263
ID4252	4252	2	0.9949681758880615	67.45276372744249	15.007773696375262	0.0	24.0	24	1.1765903489857752	1		48665.00216919743	49736.0	34317.0	56407.0	2.2434566E7	5194.016707168271	-0.9812150014028705	-978.8055266482336	-0.017686325394295134	-0.0012659521253265092	1.299726185722909	1.1162275528958066	0.9686918407000363	1.1643917786754643	4.349110440531973	9.028864765157309	0.670415433978691	0.9317718940936862
ID7325	7325	2	0.8526948094367981	67.01270942856694	14.73193473149079	0.0	59.0	59	0.7876017330238255	1		49010.571428571435	49517.0	39643.0	56775.0	9949146.0	4473.3031750167875	-0.9811641704278802	-1141.4275662563352	0.0017795057826077982	0.011479916380480877	1.0893762359385768	0.5989005606901147	0.875735936217877	1.8189601203299688	1.9487817274514856	6.587732164571307	0.5642884941914273	0.8436213991769546
ID9374	9374	2	1.0	66.41901170209768	13.383331671153847	0.0	82.0	82	1.3817975304423669	1		48736.89841269845	49748.0	35313.0	58951.0	3.0704246E7	5853.107275746488	-0.9812604165676697	-872.0185963612374	0.04847117906208603	0.01624675892485391	1.486821802426772	1.3342340733145082	1.0779336340756287	1.1143635379759154	5.998445219618989	10.624527835884484	0.6677736587021087	0.9320531757754795
ID18082	18082	2	1.0	65.0824089706644	12.855697807920409	0.0	182.0	182	1.5328528390663916	1		49598.77963917528	49977.0	31252.0	63075.0	3.8488653E7	6433.273445727881	-0.9810452395304103	-798.0676544190183	-0.004479842494481566	7.111404970781557E-4	1.6280686032503433	1.4565986485333238	-0.44800521975247787	1.117719424557805	7.381604933493102	10.851526251391142	0.7877329486244232	0.9498470948012229
ID25764	25764	2	1.0	65.10864843972762	13.060939099965113	0.0	269.0	269	1.5323592461252205	1		48918.41494845358	49163.0	31015.0	62745.0	3.796069E7	6181.475126421145	-0.9810919000426055	-821.2436922425511	-0.010065992685583837	0.012941270119671763	1.5908231433682751	1.5133093935421806	2.6538646001429482	1.0512213498157565	7.37685180732859	10.825957314690923	0.7909486739751321	0.9621822690638566
ID12965	12965	2	0.9968249797821045	67.04876923640214	16.463516126128205	0.0	123.0	123	1.3098490878478155	1		49155.80353982299	49154.0	36991.0	63869.0	2.7773029E7	5029.640038512569	-0.9811585716469019	-1017.872239585706	0.01645108477866376	-0.009513319460680975	1.5263157277132617	1.1723328704304705	2.420621067450525	1.3019473958388728	5.390045070560938	9.321662164610183	0.7794989640045336	0.9379652605459055
ID18603	18603	2	1.0	65.08686918927339	12.957006155601364	0.0	188.0	188	1.549541450197768	1		49473.15762925597	49670.0	32145.0	63201.0	3.9232214E7	6354.278524529226	-0.9811179650905496	-809.1067242649589	-0.0021928751085890036	-0.0036450450779759768	1.6139163523297988	1.5070079114936628	2.513779382643504	1.0709408623675867	7.543211223086642	11.219328880191053	0.7530648464455142	0.9497307001795333
ID26797	26797	2	1.0	65.22883791380613	12.759285450480455	0.0	281.0	281	1.5382719082681011	1		49012.874999999985	49549.0	31456.0	60526.0	3.8426094E7	6003.746856669218	-0.9810045481857355	-843.2166909307549	0.003003730804454609	-0.006546733739663619	1.5940703447889415	1.4836208077401154	2.8741414833426138	1.0744459342121693	7.433889321302781	11.0394117390018	0.7665387102937086	0.9542403904820015
ID9902	9902	2	0.9400160312652588	66.15635952959263	12.582811300166272	0.0	88.0	88	1.1746599287373107	1		49250.84801762122	49118.0	36329.0	62042.0	2.2359885E7	5356.845369674086	-0.9810547911464507	-952.2006286891847	0.0017631454173425987	0.014595335114970276	1.4342058511449194	0.9801304400454084	2.900748895951124	1.4632805926101777	4.334851062038451	9.06091161067633	0.6634989756833767	0.9065606361829032
ID17582	17582	2	1.0	65.21380356600322	12.885242125369826	0.0	176.0	176	1.4968981925120737	1		49336.169582772556	49860.0	32450.0	59802.0	3.6656774E7	5750.483555271755	-0.9811157930831648	-891.4819908853716	-0.013364086192592495	0.04004280632889412	1.4988948005992413	1.469048120493992	0.03977067220589841	1.020317020040986	7.039379849647964	13.055051701670523	0.5190235603618818	0.9267834793491864
ID16047	16047	2	1.0	65.01335468650042	12.792344112049191	0.0	158.0	158	1.5343326651607305	1		49400.53032258062	49598.0	30530.0	63509.0	3.8285411E7	6592.166722674081	-0.9810645370036074	-776.524339655401	-0.010435047512462369	-0.004170887108142421	1.579821166150098	1.5045627666223398	-0.33004837942422915	1.0500201129506277	7.395864311986652	10.266478576599633	0.8817709530025823	0.9694704049844237
ID27311	27311	2	1.0	66.24592792644725	12.884011012253717	0.0	287.0	287	1.4439074044952318	1		48987.34447674418	49410.0	34067.0	61337.0	3.3703293E7	5393.547207354426	-0.9810891113979648	-942.401412714137	0.015901211300197445	0.012968626278904513	1.5629920299048183	1.3798572234321576	2.657581192021752	1.1327201128948288	6.549807854702832	10.354432668603078	0.7676898647390074	0.9317106152805947
ID17072	17072	2	1.0	64.90804961790315	12.454126525630558	0.0	170.0	170	1.5363035492938912	1		49415.08939974456	49915.0	29752.0	61597.0	3.8692015E7	6080.28945793317	-0.981075078163012	-842.6233223871583	0.009065542110695232	-0.0015264015088350452	1.624739363811978	1.4568145198596076	-0.7166247688934869	1.1152685133647304	7.414876816644715	11.26080587324725	0.7348096670306771	0.9437386569872958
ID12466	12466	2	0.9936671257019043	65.13453759570572	12.768368288863853	0.0	117.0	117	1.3179097736999996	1		48653.89335664333	49909.0	34919.0	57761.0	2.7830027E7	5771.456392803844	-0.9812125780972903	-880.5582581907698	3.0887247770208673E-4	-7.097166575143318E-4	1.3744739313414458	1.2807472586692923	0.8713108903863741	1.0731812401219085	5.456588836864194	8.90202931470544	0.8652728044212594	0.970414201183432
ID22706	22706	2	1.0	65.02631748953308	13.052878583104546	0.0	234.0	234	1.512483446933448	1		49347.03963011888	49724.0	31444.0	62733.0	3.7355709E7	6373.415664608509	-0.9811071435685634	-804.1511176134453	0.00787046268160461	0.002640172931881563	1.615886326017012	1.43634171267838	-0.42172957037611997	1.1250013222855104	7.186726760747955	10.627793966465333	0.799566784477842	0.9473684210526315
ID7859	7859	2	1.0	66.76444110547315	12.413653959696957	0.0	65.0	65	1.3641662177265659	1		48932.80456026059	49161.0	33039.0	62097.0	3.0044742E7	5149.496082435001	-0.9811502732013602	-989.2267243283793	0.001515726162253137	0.0012935436228901345	1.5138810228085107	1.2548784752095243	-0.7296174597455556	1.206396517842687	5.84634518235447	9.58892547179907	0.7990140779225798	0.9505409582689334
ID2740	2740	2	0.9573147892951965	66.91819891336453	15.505373823346027	0.0	8.0	8	0.8223723430749419	1		53814.27802690582	51947.0	44136.0	65504.0	1.2000584E7	5979.744302422375	-0.9786196324399976	-823.8414845583369	-0.017640467188928085	0.012703917393292975	0.9874258508475081	0.7593513961105123	0.801934238616653	1.3003542969766306	2.124647395538571	6.484830566740031	0.6348914263139913	0.8851485148514854
ID25268	25268	2	1.0	64.80194518103646	12.780833870178864	0.0	263.0	263	1.3558226151896668	1		48688.649265905355	49915.0	34066.0	59938.0	2.9846142E7	6039.624622256335	-0.981196100258448	-841.3092454753062	0.0359172319682302	-0.016500287779832565	1.5395082234038138	1.266348549665918	-1.314884523318005	1.2157065476246327	5.775048289886753	10.564016107339164	0.6502904478067006	0.8933823529411763
ID26298	26298	2	1.0	65.09273590092363	12.534282565520066	0.0	275.0	275	1.537780054727704	1		49027.60179257354	49667.0	30967.0	60002.0	3.8290557E7	5814.2533267512335	-0.9810877559297045	-874.8658964014564	0.009584107357152486	-0.008804801865040247	1.6395134577341774	1.464471274115983	-0.7631184551998818	1.119525856677426	7.429136195138264	11.129208307264161	0.7537366648826586	0.9501519756838912
ID24251	24251	2	1.0	64.8489953653863	12.383482649052254	0.0	251.0	251	1.5510053536420612	1		48948.23492462316	49388.0	31077.0	59728.0	3.8962795E7	5809.064954155382	-0.9811814229819124	-878.665015338394	0.01994678499551668	0.0197440322359467	1.6374349180810832	1.4928721303359225	-0.8654005357523878	1.0968353449753474	7.557470601580193	10.61155580277364	0.8433895314150728	0.9532374100719431
ID27836	27836	2	0.99555504322052	66.05958597901024	13.788722640462119	0.0	293.0	293	1.4433833952584159	1		48513.84011627911	49132.0	31405.0	58879.0	3.3377522E7	5713.31331896467	-0.9813854717919626	-895.3548653863751	-0.012560554699268955	0.01023092614610604	1.5766586368694817	1.305827279569366	-0.7297290791034009	1.2074021285490606	6.545054728538315	11.91294433404146	0.579542008425787	0.9354619565217394
ID4798	4798	2	0.9936475157737732	65.60703732556475	13.547334295531659	0.0	30.0	30	1.2026622544641088	1		47922.97489539749	49399.0	36988.0	55924.0	2.2907182E7	5315.671388811938	-0.981771893020966	-971.1463135759153	-0.008292833527183338	-0.009471123715086726	1.2717173438814897	1.1473725111055708	1.026647658421755	1.1083735505011396	4.543988613277158	8.373904328284056	0.8143125139776506	0.9512437810945278
ID14014	14014	2	1.0	65.71367917033835	13.25948890696622	0.0	135.0	135	1.5328528390663925	1		49055.74322580643	49299.0	30594.0	61494.0	3.8018201E7	5936.8733349049435	-0.9812343933892294	-864.1163586491178	-0.002383301424940392	-0.011533939381709532	1.622031609141673	1.4621327739831542	-0.6195335855774267	1.1093599965774115	7.381604933493109	10.52586341257003	0.8372308092817045	0.9533456108041745
ID14527	14527	2	1.0	65.78689787758437	13.261542768193182	0.0	141.0	141	1.4729544281711626	1		49061.991666666625	49578.0	32836.0	60907.0	3.5324634E7	5855.556071997668	-0.9812391000379914	-876.4521359248693	-0.02065048208264229	-0.007475899901750036	1.5041400109890055	1.4191808971915763	-1.3372843833382415	1.0598648938733288	6.815982919915727	13.479566549863986	0.471396662154381	0.9168797953964198
ID28351	28351	2	1.0	66.04774506624669	14.139665263223257	0.0	299.0	299	1.4460015425129855	1		48667.748554913254	49108.0	33473.0	61275.0	3.3678082E7	5485.505893114944	-0.9812783169230996	-930.040537660818	9.514851756410623E-4	-0.004701831931071383	1.6012866506610854	1.3256073529975854	2.5805436643984367	1.2079645205951133	6.568820359360895	10.494759118542744	0.7494666279384609	0.9331532748143145
ID24769	24769	2	1.0	65.02269208690049	12.840114748589455	0.0	257.0	257	1.4963927397904162	1		48951.767567567586	49574.0	33123.0	59202.0	3.6224308E7	5783.672423146917	-0.9811110461882714	-879.2349581161845	-0.0035499106946665464	0.005121202559074594	1.5845489301586668	1.4247994799783361	-0.0032199074964157012	1.1121206544676445	7.034626723483446	11.647173900353371	0.651643101259404	0.9456869009584664
ID15042	15042	2	1.0	65.08528797294689	12.731356559590965	0.0	147.0	147	1.5064695724329622	1		49531.3978638185	50331.0	31749.0	60106.0	3.7099017E7	6017.814133979081	-0.9810596843418155	-852.6681224498684	0.0037586819892052987	-0.006990342099938086	1.5939885211079103	1.4228443970133406	2.7507875346930324	1.1202830924125045	7.1296892467737605	12.641181940329588	0.5606671371173169	0.9179926560587511
ID16580	16580	2	1.0	64.98483519641438	13.158812587564315	0.0	164.0	164	1.5553887972022724	1		49352.66458072592	49465.0	31282.0	64634.0	3.9432779E7	6600.387102465318	-0.9811490711178499	-778.3473232034024	0.00980477180654287	-0.004293664097927162	1.5971842339577638	1.525363144338741	2.5322600872973	1.0470845843401821	7.60024873706083	10.95621361714663	0.7956401441280957	0.9472748815165878
ID8389	8389	2	0.9805785417556763	67.1309223139077	14.378005625752962	0.0	71.0	71	1.128009436016204	1		49351.959619952504	48460.0	39737.0	65493.0	2.0777175E7	6001.658709674619	-0.9808340431285877	-841.6434092667914	0.004981318967722502	-0.002387439036538687	1.265204591413588	1.010696060213138	-0.9115355064610882	1.2518151017099826	3.997379104357802	9.912991395596213	0.5111822244677489	0.8908898305084745
ID10951	10951	2	0.8573201894760132	65.50972273082375	11.997969116810077	0.0	100.0	100	0.8018796640324553	1		49828.103286384925	49502.0	42382.0	59749.0	1.0613386E7	4415.436642507578	-0.9808743869980453	-1157.5205891486391	0.03803694272947705	-0.05423320705004144	0.9803654002244374	0.7459063022883632	0.3002688827608997	1.314327814655511	2.0200786199192433	6.8408193479120305	0.542452721889084	0.8141762452107291
ID10441	10441	2	1.0	65.18001699356127	13.09463223472312	0.0	94.0	94	1.2959141266970993	1		48579.585278276485	49608.0	34489.0	58836.0	2.7058829E7	5182.459352219639	-0.9813523718317967	-986.6185344388085	0.005166948046040319	0.011369120817513022	1.5105039311921358	1.1546476107563306	-1.349106836171055	1.3081947402140364	5.275970042612599	10.395582503938437	0.6134999418650389	0.9061224489795924
ID19662	19662	2	1.0	65.17641601192332	12.949977882200207	0.0	201.0	201	1.5470985329444211	1		49480.79695431476	49753.0	31225.0	62184.0	3.8990868E7	6188.007558535204	-0.9810950377344642	-829.9484349692406	0.010052594464803553	-0.004515316787735413	1.603703597531827	1.501922136256436	-0.57117312555446	1.0677674686446017	7.519445592264062	10.859327450435094	0.801290192883026	0.9611178614823814
ID22224	22224	2	1.0	64.89875636881958	13.165472042877717	0.0	229.0	229	1.5466094864542683	1		49395.26742712293	49767.0	32569.0	62128.0	3.8972866E7	6043.932206012843	-0.9810858387226548	-847.8434543564591	-0.01747416249374086	-0.013475041797798985	1.5936134967157831	1.5264089302777997	-0.3994179422525239	1.0440278912845147	7.514692466099545	11.07303179596248	0.7701724549582175	0.9501201923076923
ID5330	5330	2	1.0	66.9125292405539	14.787556525279971	0.0	36.0	36	1.3406732836719555	1		48913.96470588233	49052.0	34005.0	62067.0	2.9103809E7	5088.921176222863	-0.9811486903308102	-1000.5307447471075	0.006598430811151022	0.006138520156829295	1.5282372782003832	1.2024345428232734	-0.7532147932019321	1.2709525747756187	5.646713883444796	9.82892905119742	0.7345024460752214	0.9413629160063388
ID15570	15570	2	1.0	65.26783599792098	12.885912152936807	0.0	153.0	153	1.5224537819640274	1		49446.00130548305	49924.0	32501.0	60635.0	3.7875637E7	5897.821837103977	-0.9811758107863092	-873.9771452124646	0.00807876043943911	0.02520212183332957	1.596569458146578	1.4926773616548725	-0.7832678366567576	1.0696011738106113	7.2817892840382745	11.01020763869458	0.7548435576903072	0.9439309919901421
ID23250	23250	2	1.0	65.12850198342592	12.82672791605698	0.0	240.0	240	1.5279097341628058	1		49256.35064935063	49778.0	32393.0	62117.0	3.792739E7	6002.602748362451	-0.9810875899851462	-851.3605708593302	-0.010917327116797881	0.005366994743145481	1.591793289768965	1.4683889394478566	-0.4495692651959455	1.084040642779229	7.334073671847948	11.007971151811471	0.7605724091589411	0.951294697903823
ID3798	3798	2	0.806862473487854	67.2591318024672	14.269182782458856	0.0	19.0	19	0.3628059167304853	1		48998.81818181818	47902.0	45823.0	56414.0	2155948.0	2672.500181849819	-0.9812381565982284	-1917.7711395701965	0.012447134242393448	0.013398074395630306	0.44384278967768737	0.32454438360092014	1.6655324379065428	1.367587338141904	0.41352197631287624	2.7427908254358364	0.6907534816420495	0.8877551020408163
ID11479	11479	2	1.0	65.25892910989286	12.815089694420607	0.0	106.0	106	1.4867564890650484	1		49138.90096286105	49359.0	32226.0	61541.0	3.5723981E7	5970.132927036608	-0.9811688630450235	-857.7063971774623	0.014361786788663872	-0.004724561362830361	1.5682779303232655	1.4507582182465528	-0.3438771365133998	1.081005718663963	6.944317326357652	10.507695870708751	0.7903590553597246	0.9431891542930928
ID21207	21207	2	1.0	65.29164954577185	13.067253776002696	0.0	218.0	218	1.5602448464733911	1		49333.56381660468	49668.0	31959.0	63036.0	3.9812186E7	6041.491131532548	-0.9811449319473617	-849.8326329791337	-0.01278554296993979	-0.011660463516027432	1.5910120254870432	1.543616470202943	-0.3461029522058862	1.0307042300979525	7.647779998705994	11.313995872608501	0.7507809047566851	0.9498229043683591
ID6362	6362	2	1.0	65.65766417892905	10.557385332724508	0.0	48.0	48	1.4391844528482653	1		49114.26169590642	49441.0	32798.0	62503.0	3.3594155E7	5618.03882666502	-0.981104989767409	-907.8649139417915	0.01842140530357458	0.007025769757650321	1.5461031359198836	1.3830384574839054	-0.8515420409477259	1.1179032134309799	6.507029719222197	10.397857416467756	0.7563188746930781	0.9460953697304771
ID19171	19171	2	1.0	65.157770521012	12.641431799359156	0.0	195.0	195	1.5534421271063035	1		49592.347553324995	50029.0	31165.0	61292.0	3.9525101E7	5995.392683390298	-0.9810798462454213	-857.8408474880166	-0.01923542359818106	0.0054653010067856785	1.5790151336179836	1.5392756892915014	-0.6628477509545685	1.0258169765188545	7.581236232402771	10.907634851280408	0.8007348154780262	0.9499702203692677
ID20195	20195	2	1.0	64.97879007293928	13.029798481185603	0.0	207.0	207	1.5348256234594453	1		49510.220795892244	49789.0	32098.0	62849.0	3.8568462E7	6341.500958261275	-0.9810835662615817	-809.8405783066788	-0.001940151675713096	0.00551352925832599	1.6005298427309511	1.4941338108603834	-0.6403210581756527	1.071209172228892	7.400617438151167	11.105413369341344	0.7540642673094646	0.9470802919708028
ID6884	6884	2	0.9702938199043274	66.80651924574609	12.983809112640621	0.0	54.0	54	0.9245682140172182	1		51289.95774647889	49686.0	39841.0	65504.0	1.4566348E7	7427.9036928525875	-0.9799620611997027	-675.3863661157184	0.020450661665814353	0.00744242437109113	1.021705008975409	0.8608764351020427	1.499151646142021	1.1868195798091543	2.685516282951437	6.579618380626871	0.7795361209205995	0.9400998336106486
ID20708	20708	2	1.0	64.90311732563208	13.090036759779577	0.0	213.0	213	1.3916169810722425	1		49070.30279503105	49864.0	35862.0	61699.0	3.1601275E7	5957.629250211712	-0.9813061271783086	-864.7299224029416	0.07468776388917851	-0.07699802947620209	1.5101649831124049	1.3722481434385982	-0.7605010456409739	1.1005043004308337	6.084001490580281	11.915951079716404	0.5384455011317285	0.8290155440414508
ID8942	8942	2	0.9157759547233582	67.67703183303448	16.338101777201747	0.0	77.0	77	0.5808542431652389	1		48645.37837837837	48096.0	41686.0	62777.0	5399637.0	5583.9364838372085	-0.9808857274364876	-894.1116477028496	0.00572480985996104	0.0013907141233753901	0.8212284624767264	0.4327765836677036	2.5235210960998526	1.8975806304420704	1.0599471346870266	5.279932152430755	0.47779036266519037	0.8050541516245491
ID21744	21744	2	1.0	64.85814701264744	13.080499190785638	0.0	224.0	224	1.533839548430925	1		49399.2143774069	49790.0	31645.0	63943.0	3.8481988E7	6151.480092049219	-0.9811283821311159	-835.0012396095266	-0.013598683895113131	0.007491221350913494	1.610916968064902	1.4543126215373892	-0.6205740449655136	1.1076827253014985	7.39111118582213	10.99618272999871	0.7681317262513307	0.9557467732022125
ID23794	23794	2	1.0	65.12031872490303	12.200774859081028	0.0	246.0	246	1.5583042426795217	1		49047.52736318408	49593.0	31441.0	61111.0	3.9434212E7	5776.997552819087	-0.9811276728987987	-882.7647852619034	0.004306226633147254	-0.0013464291023763215	1.669243716200658	1.4873324643069166	2.303338600314161	1.1223070539097728	7.628767494047927	11.236531033040926	0.7592761037063067	0.9413489736070385
ID9459	9459	2	1.0	66.83863946317422	12.875359446973725	0.0	83.0	83	1.4933564307983536	1		48960.51017639074	49345.0	31894.0	59183.0	3.6083896E7	5589.949975734512	-0.9811312444074151	-910.8604724285801	-0.003215811149218967	0.007974199343317622	1.5620573430600344	1.4410572243850859	-0.6913850852582062	1.0839662135739132	7.0061079664963355	9.961123903038331	0.8872990271125119	0.972295514511873
ID18163	18163	2	1.0	65.07073498648813	12.794446104294925	0.0	183.0	183	1.5069716452922388	1		49380.02929427432	50074.0	32986.0	60474.0	3.7084402E7	5968.533143897869	-0.9810566225031975	-856.9399482822744	0.007895291895312535	-0.009459546400665429	1.5935727168600504	1.4411230612107944	-0.20030547276504815	1.1057853140738527	7.13444237293828	10.67779143123122	0.786333958226154	0.9363693075483468
ID7416	7416	2	0.7614543437957764	66.5209203109781	11.843616315708676	0.0	60.0	60	0.23660046659386852	1		48925.42105263157	48783.0	48001.0	50633.0	929583.0	617.0275804919253	-0.9809922556567087	-8184.55341616937	0.012921378652281233	-0.007907290221684881	0.34022134825149825	0.18939708467012592	0.8858650335995125	1.7963388868633532	0.17586566808708487	1.9104691953949953	0.6054954044088801	0.8409090909090906
ID3323	3323	2	0.9936394691467285	66.11833878312225	14.546619429019913	0.0	14.0	14	1.3796059390068052	1		48903.41148325361	49213.0	33520.0	64304.0	3.0662439E7	5431.670115990236	-0.9812781003005387	-943.7956221944715	-0.0025824065417475073	0.005907291430082795	1.532060698950714	1.2448787383562279	-0.6615148438172876	1.2306907104652531	5.979432714960931	9.98675240197338	0.7533924815534415	0.9451540195341852
ID26876	26876	2	1.0	65.10564332576031	12.915149671277842	0.0	282.0	282	1.5412197332169904	1		49040.83842239188	49370.0	30814.0	62593.0	3.8546099E7	6348.574762416116	-0.9810981569481456	-801.8995151817917	0.010798611519508687	0.013497904524066281	1.6302232998479225	1.4923632629820964	-0.33979197618655277	1.092376997132956	7.462408078289876	11.045332257483965	0.7686547043480048	0.9602446483180432
ID27389	27389	2	0.9944524765014648	65.95166716998901	11.927770056193275	0.0	288.0	288	1.353029980679485	1		49090.542288557175	49232.0	34921.0	63471.0	2.9601597E7	5191.42048453938	-0.9810599659592533	-979.6172353984078	-0.004741737243367773	-0.00142343791260513	1.5309113006737054	1.2057299250077298	-0.91377260150371	1.2696966948580055	5.751282659064177	9.808341995834622	0.751248081208617	0.9372579395817203
ID13054	13054	2	1.0	68.41366160647999	16.112453586678765	0.0	124.0	124	1.369700383321423	1		48999.7112903226	49595.0	33924.0	61481.0	3.0379821E7	5561.532648284439	-0.9811754874692643	-918.4425099711663	0.009908938490195017	7.197378830124705E-4	1.4866294811206613	1.2763900893109141	-0.18188975643502306	1.1647140584766287	5.893876443999648	10.514970690847518	0.6698765244022071	0.9351432880844645
ID17662	17662	2	1.0	65.1373512109115	12.789420113485669	0.0	177.0	177	1.509980576698079	1		49503.39735099334	50169.0	32257.0	61575.0	3.7375065E7	5964.583344253816	-0.9811203713026161	-862.6085005432491	0.004138311699723525	0.0026809841676436776	1.6117073817536123	1.4274830997775485	-0.3888981207562769	1.1290553156144352	7.162961129925376	11.113468919188048	0.7287913006444376	0.938356164383562
ID12544	12544	2	0.8974973559379578	67.2423755067367	12.056079364851218	0.0	118.0	118	1.1386890534806695	1		49286.50938967138	49249.0	38722.0	59274.0	2.0996053E7	4403.830617692216	-0.9810424318492682	-1158.3308316874472	0.004029086330297052	0.014246075757630133	1.2721418710037569	1.008952429719819	2.335029918526768	1.26085416272502	4.073429122990056	9.465547288942165	0.5713188706583056	0.8945720250521921
ID18690	18690	2	1.0	65.12648800994369	12.787464026528285	0.0	189.0	189	1.538763604591436	1		49508.61685823756	49890.0	31151.0	61620.0	3.8765247E7	6212.15755163736	-0.9810970559816652	-827.2768124578126	0.015684236416469103	0.023322264198865343	1.6008999688140035	1.5363065043305582	2.3363985453955167	1.0420446468861315	7.438642447467296	10.852591544098162	0.7936639100110469	0.9444779722389864
ID4356	4356	2	0.9936569929122925	66.59522416358179	15.357326007807085	0.0	25.0	25	1.2657930732558305	1		48475.650375939826	49705.0	35698.0	56888.0	2.5789046E7	5701.156395230818	-0.9812897081258203	-891.8819339689575	0.01828480799955368	0.005303869931787489	1.3816569798405174	1.2081989931660762	1.0652376514401367	1.143567398794048	5.033560608222261	9.714591096888993	0.6702489093552707	0.9379982285208136
ID17160	17160	2	1.0	64.8777213621536	12.509828768226065	0.0	171.0	171	1.5553887972022726	1		49579.09713574099	49939.0	29936.0	62755.0	3.9812015E7	6287.267042869929	-0.9810041835972396	-814.4784513784135	-0.012831363931438104	0.009865214411424086	1.5908985639730222	1.519990181080941	-1.1780696514612492	1.0466505532566366	7.6002487370608325	11.024034217222221	0.7858805940853769	0.9551971326164876
ID25354	25354	2	1.0	65.23035741892673	12.83783194112218	0.0	264.0	264	1.5431818215139872	1		49030.41571609632	49412.0	31219.0	61804.0	3.8684998E7	6191.515147308181	-0.9810160165400534	-818.4410098503865	0.009954071886291323	0.015646101559617296	1.6506177399855366	1.4679960613480774	-0.33205687074451934	1.1244020222164328	7.4814205829479405	10.339909747850042	0.879347307470446	0.9812967581047388
ID26379	26379	2	1.0	65.3199955638884	12.841604495982105	0.0	276.0	276	1.5597599218784706	1		48952.615384615434	49284.0	31041.0	60889.0	3.9455808E7	6043.5334852461065	-0.9811245442647583	-842.0573225864005	-9.467611147426392E-4	0.00919687399965426	1.60968192777401	1.5262436787294906	2.783185373446151	1.0546690218654842	7.643026872541482	11.24617067416296	0.759391812193944	0.9497932663910221
ID9996	9996	2	0.9743518829345703	66.63049048546677	12.82000409570291	0.0	89.0	89	1.2238616661860888	1		49032.324596774204	49039.0	37602.0	60597.0	2.4320033E7	4768.242809291853	-0.9811233651481923	-1068.9395846662926	-0.008500221536086025	0.02314983172950319	1.3202253747098271	1.1171387593521973	-0.7887573156890271	1.181791754746201	4.705594902870673	10.364891947430678	0.5504208070458029	0.9209302325581392
ID16142	16142	2	1.0	65.02939224628166	12.95519606732144	0.0	159.0	159	1.5308775124222447	1		49453.53686934022	49766.0	31547.0	63376.0	3.8227584E7	6324.393939937009	-0.980937990779468	-804.7876784075702	0.006442842515089987	0.004146083979072707	1.6075596259476252	1.4915370147967726	-0.7281249171531045	1.077787282514515	7.362592428835038	11.003221206606302	0.7641892707459009	0.9532307692307693
ID25870	25870	2	1.0	65.18885567942071	12.78396296898222	0.0	270.0	270	1.536795875391866	1		49001.25384615383	49364.0	30765.0	62624.0	3.8220978E7	6407.350852900708	-0.9810686886108494	-792.6425810511843	0.01380482902849882	0.017540438685401616	1.624841959669081	1.5064132318525012	-0.6070836188009492	1.0786163619068474	7.41962994280923	11.315931062338361	0.7281343560723563	0.948936170212766
ID4880	4880	2	0.9944388270378113	66.03482951783771	13.483424270767024	0.0	31.0	31	1.285363768316622	1		48810.95779816514	48926.0	35171.0	61663.0	2.6601972E7	5096.265591030231	-0.9811188817076314	-995.3806478719385	0.020326916479836785	-0.009912809247151516	1.4946516304799873	1.154930675101417	2.548017828373637	1.2941483525396351	5.190413771651304	9.398304929228512	0.7384358641292489	0.9389509888220117
ID7953	7953	2	0.9955669045448303	66.72843464482209	13.771322275222317	0.0	66.0	66	1.3888963196604691	1		48781.021943573716	49065.0	33258.0	60106.0	3.1122292E7	5228.227074724913	-0.9811745759876035	-972.5858970415002	-0.0017422479863543857	0.004781910625475179	1.5081339419964799	1.3077826256599618	-0.7741994962143228	1.1531992491759955	6.060235859757687	9.923891469996908	0.7732775089757739	0.9388807069219435
ID22802	22802	2	1.0	65.00509998266841	12.772321597182588	0.0	235.0	235	1.523943706100032	1		49382.82942708333	49835.0	31844.0	61694.0	3.7926013E7	6072.4204125773185	-0.9810917266530195	-843.9211576945739	0.001127549541104838	-0.007111796106986705	1.6217968942727776	1.4438755739891331	-0.6251342249539444	1.1232248287101945	7.296048662531817	10.641184418655676	0.8096878944618071	0.9672337744171393
ID14611	14611	2	1.0	65.7869753931132	12.83281756020138	0.0	142.0	142	1.517975235232964	1		49244.29095674966	49588.0	31276.0	60780.0	3.7573394E7	6157.165458190771	-0.9811113330548109	-830.8488889002422	-0.0032032475079630217	0.024417423678653807	1.5568962098886843	1.5134041758404961	1.2199833140761753	1.0287378842628303	7.239011148557635	10.788431731687872	0.7815782658843056	0.9536631183469009
ID8468	8468	2	1.0	66.6464933744578	16.18121456238392	0.0	72.0	72	1.45694638506956	1		49017.18025751076	49324.0	33431.0	61424.0	3.4263009E7	5456.407949598928	-0.98113187870877	-934.2652914060758	0.0017354109801358767	-0.009222641579018235	1.55424207831372	1.3757513155819505	-0.601759361251443	1.1297405720860727	6.668636008815716	10.130958335627493	0.8164805031321275	0.9629375428963618
ID15127	15127	2	1.0	65.22052855087263	12.84696306200359	0.0	148.0	148	1.522453781964027	1		49427.97131681877	49859.0	32765.0	61763.0	3.7911254E7	6042.492038964688	-0.9811320902029215	-850.7273281393831	-0.023897025186412277	0.02942589989386879	1.5169113226492381	1.4881328336030817	-0.36244056754810045	1.0193386560637048	7.281789284038272	11.700846152058853	0.6683645906159804	0.9421894218942191
ID24345	24345	2	1.0	64.8673255052015	13.207999546596708	0.0	252.0	252	1.5407288207238172	1		48719.867515923535	48992.0	29969.0	62428.0	3.8245096E7	6330.2485725347815	-0.9811041363562903	-799.2151185269332	0.0074161986196586635	-0.009041135623487618	1.6152433369735717	1.4863512465062276	-0.37262225646529623	1.0867171139865586	7.457654952125354	10.651138582195903	0.8260761413080848	0.9537993920972645
ID16667	16667	2	1.0	65.16887482057516	13.08766005394253	0.0	165.0	165	1.5372880438193408	1		49319.44629156011	49639.0	30681.0	62564.0	3.8567807E7	6138.637331975772	-0.981169232699374	-837.2441393092681	0.010121128380399266	0.011124604033107669	1.6337136242326844	1.4663351107262852	-0.5950024374831342	1.114147518041422	7.424383068973746	10.585920500933568	0.8325550882025543	0.9547677261613694
ID10524	10524	2	0.9968346953392029	66.10081657914797	14.616052332681859	0.0	95.0	95	1.3975837933882571	1		48785.01863354038	49217.0	34080.0	60555.0	3.1417552E7	5041.591467514324	-0.9811525881968436	-1007.473552511998	0.012030105002302172	-0.018647771817342996	1.5700134035589621	1.2752597390980105	2.219111725588396	1.2311322591187819	6.136285878389962	10.931915036427359	0.6452424819934768	0.9066011235955063
ID14108	14108	2	1.0	65.636791093002	13.21687540390192	0.0	136.0	136	1.5279097341628058	1		49105.02720207257	49411.0	31021.0	61276.0	3.7909081E7	6059.464777598607	-0.9811722806704745	-844.6353254350581	-0.00225483660801627	0.019952277224705106	1.6072593139204803	1.4965330419773646	2.5780754174906404	1.0739885247016085	7.334073671847948	10.521685250597244	0.8325005329138486	0.9710509754562616
ID24862	24862	2	1.0	64.86445414842744	12.839677622160927	0.0	258.0	258	1.5069716452922388	1		48959.99600000005	49462.0	30978.0	63734.0	3.6719997E7	5975.981905005731	-0.9811406629883248	-852.4461417894136	0.0010843293512450478	-0.011371013785527106	1.5596272049343927	1.4755697382681958	2.6783075007214325	1.0569661090805853	7.134442372938278	10.647055766579214	0.7908804510581648	0.9536213468869124
ID5408	5408	2	1.0	67.76958304404306	13.73223106364185	0.0	37.0	37	1.381249958583956	1		48948.2132701422	49345.0	34473.0	62195.0	3.0984219E7	5178.8847985506545	-0.9809642072228788	-974.1207215335758	-0.009391393385295148	-0.0071913124204343115	1.5788300783643137	1.2284886889736502	2.421113488741148	1.2851808018544792	5.993692093454475	9.587431458906982	0.8194071484463948	0.9611280487804872
ID11043	11043	2	0.9528229832649231	66.24540921862729	13.563399369495853	0.0	101.0	101	0.9440008429729585	1		52575.925170068	51016.0	42381.0	65504.0	1.5457322E7	7173.552002716526	-0.979377971160922	-696.148048176826	0.010131541292385953	0.027696096377726406	0.9795779050721626	0.9290942799183399	-1.2320346131971367	1.0543363857091659	2.7995913108998365	7.603074778719399	0.6085916326486782	0.8924242424242417
ID19750	19750	2	1.0	64.97734292704536	12.846911704465764	0.0	202.0	202	1.5214596886278913	1		49498.902216427676	50112.0	31953.0	61552.0	3.7965658E7	5923.188693365627	-0.9810454205289006	-865.0574609502864	0.005899807304209188	0.005229409090353508	1.5854699587534127	1.458267334016877	-0.5850959256235672	1.0872286046387318	7.272283031709238	10.986315873335274	0.7571404938151597	0.9485430874147549
ID15660	15660	2	1.0	65.0849633869207	12.948974516185679	0.0	154.0	154	1.5412197332169901	1		49521.03168567796	49787.0	31388.0	62514.0	3.9072094E7	6388.477487586599	-0.9810981942381268	-804.6953490884472	0.0014609720023769435	0.0022689064709632664	1.5987391953263494	1.5226028067624588	-0.5331493314750153	1.0500041036478718	7.462408078289874	10.445153478601107	0.8595263734719077	0.9620098039215687
ID22316	22316	2	1.0	64.75498299897508	13.029000931159079	0.0	230.0	230	1.5084768612279504	1		49444.74766355142	49920.0	32536.0	63622.0	3.7034116E7	6143.557350498282	-0.9811243959689085	-836.6685805665198	0.024685109409045735	0.012525448598973055	1.5900967767788983	1.4654260208466172	-0.3022932601088015	1.0850747524329174	7.148701751431824	11.143584813490904	0.7234144789038837	0.9482976040353088
ID23340	23340	2	1.0	64.75691202077165	13.08123116219908	0.0	241.0	241	1.5510053536420607	1		49136.52770780855	49340.0	31267.0	64530.0	3.9014403E7	6487.632472401736	-0.9810367840719115	-783.6488875170431	0.01175100451768886	-0.002582210103021128	1.6396953218090202	1.4711159321186404	2.59124877727115	1.1145928651915276	7.557470601580188	10.49106849676896	0.8628730110521586	0.9636363636363631
ID11567	11567	2	1.0	66.33915741983333	11.898527075944177	0.0	107.0	107	1.463163823209347	1		48986.930594900914	49692.0	35957.0	59113.0	3.4584773E7	5389.074689400962	-0.9812163045163546	-949.6853499982645	0.008906674373981757	0.008578673348309628	1.5172253617311435	1.4253398011653662	-0.9462885932320386	1.0644657228337069	6.725673522789917	11.535600877082407	0.6351337678199415	0.9290873276428109
ID21295	21295	2	1.0	64.98592065918787	12.473434067678157	0.0	219.0	219	1.5742426831183483	1		49507.01336573507	49813.0	30766.0	61886.0	4.0744272E7	6046.396018394484	-0.9810156111712847	-846.2124925347089	0.0031375271343007877	0.02332543737651639	1.6025346706296195	1.5706591454103704	-0.5279009371772353	1.0202943619641427	7.785620657476946	10.8478797565546	0.8314064288527057	0.9601406799531064
ID3890	3890	2	1.0	65.4118509269073	12.45233070111556	0.0	20.0	20	1.4465246033159544	1		49264.8744588745	49621.0	33936.0	64609.0	3.4140558E7	5720.070057737975	-0.9809682950582684	-887.8575729512233	-0.0018551447964312937	0.003156559980710908	1.5220603401331374	1.3927400546208588	-0.8210329545175336	1.0928531387341216	6.573573485525416	10.40218305826724	0.7634180108430498	0.9401767505098578
ID6456	6456	2	0.996837317943573	65.12819627607593	12.934600520658675	0.0	49.0	49	1.3333177722966034	1		48785.053962900456	49885.0	33804.0	58806.0	2.8929537E7	5648.87447146601	-0.9811792631672112	-900.4645092471793	0.019323374428514947	0.002303208766308102	1.4659097670322394	1.2467261885938878	-0.0781536945461583	1.1758073107340083	5.584923243306117	9.839919031213853	0.724843123471942	0.925925925925926
ID19258	19258	2	1.0	65.06660025253825	12.979476422200658	0.0	196.0	196	1.5014396099017469	1		49318.7395973154	49875.0	33724.0	60326.0	3.6742461E7	5909.189108385215	-0.981127280624572	-867.7706264693027	-0.01438956368095144	0.006413410073086833	1.529183352470655	1.4387795323912813	0.07393577786022831	1.0628336851088789	7.082157985128603	12.364232182035783	0.5821584033668626	0.9146715776550028
ID18237	18237	2	1.0	65.05583885648996	12.85332756931417	0.0	184.0	184	1.522950585299803	1		49552.96479791393	49903.0	30922.0	62755.0	3.8007124E7	6306.866739145422	-0.9811644784275755	-818.5593073186913	-7.633982024968085E-4	-0.0036757432562815047	1.6160462369911561	1.4515508553013148	-0.41950523520198396	1.1133238846500457	7.286542410202787	10.593562630623337	0.8159194460601816	0.9545454545454546
ID20799	20799	2	1.0	64.97048154135797	12.738368184161352	0.0	214.0	214	1.53235924612522	1		49566.57786357789	49931.0	31418.0	62375.0	3.8513231E7	6139.225438226307	-0.9810963628466273	-838.05330488433	-0.01098428832862014	-0.0020599423080973882	1.588546568400076	1.515563570142685	-0.5567869943164536	1.0481556826088922	7.3768518073285865	10.58793737887151	0.8269099066962443	0.9598021026592453
ID20289	20289	2	1.0	65.12205224828529	12.96606278625948	0.0	208.0	208	1.5244400238810139	1		49499.374185136956	49777.0	31708.0	62223.0	3.796602E7	6265.612070940099	-0.9810901520107156	-819.7606736836336	-0.002380144463677717	0.02368063092498902	1.5905521328304675	1.4851846511187043	2.5369288757129196	1.0709457114523746	7.300801788696337	10.481479670217091	0.8350937420494093	0.9618033813400128
ID9548	9548	2	0.9634990096092224	66.31502199046783	13.853113820619622	0.0	84.0	84	0.9770784040026229	1		50630.41772151898	49443.0	38802.0	65504.0	1.5999212E7	7238.877409869124	-0.9803808710450634	-699.0132230836743	0.018345164038649196	6.194025834136311E-4	1.098056053260474	0.9171589731059454	2.343952507258223	1.1972363412003955	2.9992226098094976	7.781570864029472	0.6224206773467889	0.8950354609929078
ID17740	17740	2	1.0	65.20343086984667	12.751362181510775	0.0	178.0	178	1.5470985329444213	1		49559.462799495515	49868.0	31836.0	62168.0	3.9300654E7	6150.4369709211305	-0.9810296085794173	-833.405643096833	0.0014305350988509065	-0.0029040269672714254	1.6175301874441144	1.486845129473035	-0.3174824745241468	1.0878941964973827	7.5194455922640655	10.683425067003292	0.8278938736159113	0.9558912386706954
ID23884	23884	2	1.0	65.11788297694004	12.839439072831214	0.0	247.0	247	1.5363035492938912	1		49061.094871794856	49377.0	32413.0	61259.0	3.8267654E7	5672.938629986096	-0.981121079976147	-898.8859792736095	0.011356896338628514	0.02491462223001593	1.5900894909702283	1.5304039546862631	-0.22467907756629	1.0389998575874047	7.414876816644715	10.283019376501501	0.881195957603047	0.975
ID18767	18767	2	1.0	65.14949785620318	12.98279987699743	0.0	190.0	190	1.558304242679522	1		49473.1455223881	49686.0	31588.0	62779.0	3.9776409E7	6239.218494701482	-0.9811525182206299	-825.567362612438	0.0070462069911520105	0.005704993965762278	1.6367206654688187	1.5036897949719406	2.5573662412597935	1.0884696238158353	7.6287674940479295	10.453804596562383	0.8772340629520591	0.9680337756332933
ID21839	21839	2	1.0	65.08608986693892	12.924405500574656	0.0	225.0	225	1.5660522295019743	1		49387.19605425401	49630.0	31472.0	62504.0	4.0053016E7	6001.031919680271	-0.9811351995813787	-856.0419955904861	0.003798235778668418	0.024418872607395982	1.6392994889199735	1.5272649565533831	2.5906794344845823	1.0733563170462717	7.704817512680177	10.977128459547087	0.8035163678635019	0.9424418604651158
ID3410	3410	2	0.9944275617599487	66.58070981235859	14.768080367728983	0.0	15.0	15	1.2999939204135567	1		48920.19030520645	49106.0	36762.0	62144.0	2.7248546E7	4946.772295504909	-0.9812119453112945	-1032.945063943314	0.0034692602323888044	-0.012078643413802614	1.4686918057450193	1.1729654669458318	2.3246536809881078	1.2521185381264464	5.309241925764189	9.054111992202369	0.813861782247278	0.9538855678906918
ID27475	27475	2	0.9537569284439087	65.71504601738292	12.696035433769037	0.0	289.0	289	1.1380245135621068	1		49526.53990610324	48938.0	39889.0	61732.0	2.1098306E7	5253.384287311225	-0.9809193536733879	-969.32415282633	-0.01551355911152168	0.024524902608935445	1.2120305573040426	1.094815908505532	1.9746996012954445	1.107063340866606	4.068675996825574	8.891932210623821	0.6466520885811119	0.8972746331236903
ID26968	26968	2	1.0	65.69776734165639	13.032658659697624	0.0	283.0	283	1.4265134700231532	1		48753.75482912331	49572.0	33976.0	59923.0	3.2811277E7	5714.685759617134	-0.9812969924072534	-895.2302073964087	-0.005393280205227726	-0.0016239075955007329	1.5585848053258968	1.335107103719815	2.8642137435651103	1.1673855984912658	6.392954691273811	10.091200915733362	0.7889069542028964	0.9525495750708217
ID12633	12633	2	0.9612246751785278	68.68512444768344	12.449661335210154	0.0	119.0	119	1.197619623221471	1		49184.58562367864	48993.0	37662.0	60325.0	2.3264309E7	4817.748648905438	-0.9809866697605446	-1053.4642175065005	-0.009388644764318574	7.360118762196753E-4	1.3727801132780064	1.0687762015185636	-0.822353289197548	1.2844411311998722	4.505963603961028	8.952733277109745	0.7064578437367883	0.9395441030723494
ID17241	17241	2	1.0	65.16805575378761	12.553426697030465	0.0	172.0	172	1.5412197332169901	1		49485.538265306124	50086.0	31011.0	61585.0	3.8796662E7	6061.16456622958	-0.981067126283742	-846.1247601191268	-0.004367961159830806	0.00842663957254526	1.6047174126414345	1.5189718630182893	-0.8186689728637833	1.0564497287347796	7.462408078289875	11.103188825320844	0.7606649534804577	0.9492140266021764
ID13148	13148	2	0.9529251456260681	69.78115227826504	15.707396982604468	0.0	125.0	125	1.193189839290471	1		49033.47133757961	49039.0	38142.0	60175.0	2.3094765E7	4813.84416991886	-0.9810352689092907	-1053.8251046445835	0.0026562606707879527	-0.014085233913754712	1.3815429639621832	1.0145619192106534	-0.8108571206536369	1.361713797652732	4.472691720809391	11.375490901782289	0.4343487087233985	0.8827392120075034
ID13661	13661	2	1.0	65.7927490016405	12.477458050227705	0.0	131.0	131	1.4449548528770881	1		49314.64150943397	49667.0	34699.0	60759.0	3.3977788E7	5045.729251355423	-0.9811446491582638	-1017.1391130697505	0.008360182846614576	0.009022204069979573	1.5318257364219314	1.3752384642215782	-0.61363134867615	1.1138619056070291	6.55931410703187	10.42900799516712	0.757848319222534	0.9471516815374058
ID25950	25950	2	1.0	65.02171280180218	12.665830347207903	0.0	271.0	271	1.536795875391866	1		48951.89460154244	49539.0	30948.0	61144.0	3.8084574E7	6037.663852823186	-0.9810889474794483	-841.2464667111188	0.005156627617573088	-0.005640080271306375	1.6187283352958068	1.4789709342178108	-0.4938220071749347	1.094496381128619	7.41962994280923	10.950155842003454	0.7775915080234981	0.9547400611620793
ID10079	10079	2	1.0	67.59512044838505	13.951262477155963	0.0	90.0	90	1.4517448462050135	1		49085.79741379313	49559.0	32059.0	59866.0	3.4163715E7	5372.600581452211	-0.981074871619454	-947.2499903235905	-0.002655612123230361	-0.017591034575160664	1.600781429878161	1.3446915649223816	-0.5596668793368811	1.1904450593995966	6.6211047471705635	9.924339376125978	0.8447673269320936	0.9567307692307695
ID26464	26464	2	1.0	64.8722004904216	12.962833253537859	0.0	277.0	277	1.530877512422245	1		49151.2803617571	49585.0	31300.0	63984.0	3.8043091E7	6476.678827262898	-0.9811142686212126	-788.4937466617291	0.012064819822713208	8.065233730281655E-4	1.6207974090080193	1.5022184373212755	2.5000211221242123	1.078935904886237	7.36259242883504	10.71137100771125	0.80639996383454	0.9609181141439205
ID25441	25441	2	1.0	65.09268676835806	12.957179132538704	0.0	265.0	265	1.5563612191773544	1		48970.57178526838	49165.0	31015.0	63117.0	3.9225428E7	6277.036958840766	-0.9811150949777251	-810.6168694805465	0.010122477649144503	0.002116600912395672	1.625897195152667	1.5171457495851854	-0.6445062110897158	1.0716816071212778	7.609754989389865	10.572236052235164	0.8555528364531464	0.961561561561562
ID16228	16228	2	1.0	65.08182814796261	12.918392583152903	0.0	160.0	160	1.5259280086411937	1		49430.37321196355	49659.0	31678.0	63009.0	3.8011957E7	6433.289344411364	-0.9811132931141395	-798.2771904886299	0.005075371721848252	0.013011567839299002	1.5668049880036357	1.5094188123705548	2.7121442990380276	1.038018722943406	7.315061167189883	10.258765533513225	0.873449132714327	0.9685336689741978
ID8037	8037	2	0.9968531727790833	66.570055864754	14.506207247747946	0.0	67.0	67	1.335585321166623	1		48587.7517006803	48775.0	34751.0	61760.0	2.8569598E7	5069.167740417668	-0.981285708726534	-1005.176266846459	-0.02176010011841744	0.01827289356482844	1.5714244626748004	1.1560111943503737	-0.7827115253682523	1.3593505585020482	5.603935747964172	10.166078918439865	0.6813904739576863	0.9432000000000004
ID14697	14697	2	1.0	65.20864421000398	12.900759061639693	0.0	143.0	143	1.5578187140051165	1		49376.458852867865	49632.0	31810.0	62010.0	3.959992E7	6238.6303437309525	-0.9810727875391889	-820.4937083811725	0.006569866018171286	0.0014533167064530704	1.6144216701097664	1.5245704404205669	-0.7346176967317575	1.058935439981647	7.624014367883416	10.342941625893884	0.8955821374646822	0.9697702539298674
ID14186	14186	2	1.0	65.51971784759338	12.99430962751709	0.0	137.0	137	1.4842102352883868	1		49159.36899862837	49783.0	31916.0	59752.0	3.583718E7	5686.143865097598	-0.9811538352362774	-900.1866624750397	4.1108801232635315E-4	-0.0019989137175910002	1.5892407196946998	1.4458515842677881	-0.7291078829078254	1.099172789923336	6.920551695535071	10.513188097671826	0.7868314521601063	0.9597890573500328
ID16748	16748	2	1.0	65.1605441437199	13.010451656397768	0.0	166.0	166	1.5544157668929646	1		49356.44360902253	49505.0	31043.0	63275.0	3.9386442E7	6297.57777666559	-0.9811745037282602	-816.9587626513228	0.010195085497151687	0.024931299539485998	1.6272583266338356	1.5243084425045885	2.4312061770410374	1.0675387482339798	7.590742484731799	10.981197435728417	0.7910332198952319	0.9505952380952378
ID24941	24941	2	1.0	64.74809621440467	13.154539216337316	0.0	259.0	259	1.5308775124222445	1		48905.16473616469	49172.0	30739.0	63846.0	3.7999313E7	6614.178867117905	-0.9811041003248216	-767.8144882656511	0.001739949983268758	-0.006446018757467979	1.610002111911818	1.4810209150908449	2.433462607008848	1.0870893824028551	7.362592428835036	10.70934962762361	0.8067044070959178	0.9639079029247042
ID22894	22894	2	1.0	64.97451735057005	13.274778180564434	0.0	236.0	236	1.5284047640588865	1		49212.459354838684	49468.0	31947.0	62955.0	3.8139656E7	6432.253269828679	-0.9811016430599186	-794.3865529381605	-0.01737582983378666	-0.005253469060147945	1.5981678749118349	1.4735868991481842	-0.5626176430285192	1.0845426732795096	7.338826798012464	10.932285430299814	0.7716397255446745	0.9501538461538465
ID15218	15218	2	1.0	65.1369840939303	12.931234068152646	0.0	149.0	149	1.5412197332169904	1		49449.941401273856	49647.0	31715.0	62748.0	3.8818204E7	6251.649509605407	-0.9811341583580645	-822.7224843458465	6.129176590838746E-4	-0.0040986290970708855	1.624432746639386	1.48791805904881	-0.6508087179929826	1.0917487940685702	7.462408078289876	10.28743274159501	0.886083890417254	0.9703337453646478
ID8563	8563	2	1.0	67.6165813446611	14.699402894116185	0.0	73.0	73	1.5109822222985774	1		49068.27549668873	49394.0	30960.0	62635.0	3.7046548E7	5903.700800473171	-0.9810758794726806	-861.7739149559972	0.0019538908973817364	0.015410092869811683	1.5669316519264558	1.4957224025656266	-1.0315972127400466	1.0476085998569542	7.172467382254395	10.42818076847159	0.828822140883522	0.9666880204996795
ID24435	24435	2	1.0	64.72867023793602	13.22609218142084	0.0	253.0	253	1.5402377517644998	1		48896.37913486005	49144.0	29955.0	63009.0	3.8432554E7	6476.441077520577	-0.9811498547765231	-785.942765190406	-0.0036936379298589846	-0.0018782338118683236	1.6150446692446363	1.4875896643487665	-0.6333029030580866	1.0856788723062731	7.452901825960842	11.229838164949872	0.7426569835355374	0.9457177322074785
ID2932	2932	2	0.9912647008895874	66.78848181028158	16.3212963031565	0.0	10.0	10	1.338979444355444	1		49080.46179966045	49187.0	34277.0	61108.0	2.8908392E7	4982.3049030466445	-0.9811516522695357	-1025.583885903701	0.011260379937519726	-0.019952570352174685	1.5562223178703263	1.1781262245333635	2.3003439132249004	1.3209300374301747	5.632454504951255	9.641608822150229	0.7613924074567375	0.9404761904761905
ID10613	10613	2	0.9968296885490417	66.3235790256726	13.678757214791025	0.0	96.0	96	1.4312782341646555	1		48885.1316568047	49254.0	33919.0	62043.0	3.3046349E7	5451.112785244459	-0.9811692591255607	-934.5405337825844	0.005159757436831238	-0.0142101657147613	1.5640118063548172	1.3368582737099626	-0.7164697139473213	1.1699159418107	6.4357328267544505	10.138653714732936	0.7867690921099834	0.9528501055594647
ID4983	4983	2	0.9294182062149048	67.80004955963116	15.28363636069418	0.0	32.0	32	0.9575270394914208	1		51447.616666666705	49775.0	41137.0	65504.0	1.5434285E7	7429.365673061807	-0.9795807721452316	-664.4226944148512	-0.003658946709488162	0.01979646863078059	1.106176468782006	0.9022477489682419	2.4375263483802088	1.226022974340435	2.880394455696595	7.193663307509938	0.6994579583314744	0.9223744292237428
ID5496	5496	2	1.0	67.09218482737232	13.851558332204702	0.0	38.0	38	1.5024469495721933	1		48972.82109479304	49585.0	32616.0	59746.0	3.6680643E7	5782.378190919065	-0.981131746894955	-880.7938232644357	0.009464586331147358	0.013882704721115267	1.6287006673714841	1.4350467974759247	-0.9424601654559297	1.134946031192971	7.091664237457605	10.772731590935408	0.7679029760912255	0.9503184713375789
ID19834	19834	2	1.0	65.03177542671071	12.8742626882084	0.0	203.0	203	1.5436719539136774	1		49481.73577749681	49858.0	32018.0	62224.0	3.9140053E7	5953.556422693861	-0.9810627508113952	-861.149076977292	-0.009152523348013177	3.39255631793646E-4	1.6143248487952249	1.5081318319394923	2.691362809509322	1.0704136167719276	7.486173709112451	10.60528713505752	0.8364209487005889	0.9633027522935779
ID19331	19331	2	1.0	65.08287376875113	12.886742453390129	0.0	197.0	197	1.5505175393970525	1		49539.16498740551	49780.0	31851.0	62849.0	3.9334097E7	6299.31673183714	-0.9811071730713931	-816.7793270641102	0.0013624768119751612	0.030164435690933734	1.6166203338251892	1.5286914039262964	-0.4559031952844118	1.057519084409748	7.552717475415674	11.200776914634762	0.7565137194005069	0.9486567164179106
ID23429	23429	2	1.0	65.0546304414681	12.355948186793409	0.0	242.0	242	1.5229505852998035	1		49174.40494791662	49828.0	31065.0	59367.0	3.7765943E7	5734.771475728415	-0.9810816584566223	-889.3548695218882	0.013789323416994664	-0.012189315432595245	1.6314106066770868	1.4537609243798546	-0.9179273999855945	1.1222000669559984	7.286542410202792	10.87565681677204	0.7741415384728143	0.9399141630901293
ID3976	3976	2	1.0	65.36121149512024	12.963253913579786	0.0	21.0	21	1.2753194019842862	1		48750.60707635005	49530.0	35988.0	59165.0	2.6179076E7	5329.423406634962	-0.9813516091560014	-962.7489973395511	0.016074134057775823	-0.025045931472270737	1.4738278801428626	1.1505158671420075	1.7415485074368648	1.281014823206214	5.109610626854544	9.64586935707956	0.6901045952123415	0.8891645988420187
ID21385	21385	2	1.0	65.04238418128453	12.786732148898984	0.0	220.0	220	1.528899633673298	1		49411.03242542158	49705.0	31911.0	61763.0	3.8095906E7	6233.487526714118	-0.9810753102386063	-821.8572809312602	0.004800333131450101	0.027271503366392013	1.5776413615910938	1.5296117647882101	2.1383258625052894	1.031399861002987	7.34357992417698	10.220439088055109	0.8834430965599377	0.9753787878787882
ID6539	6539	2	1.0	65.28074795673118	12.628809779960962	0.0	50.0	50	1.3724590978652424	1		49041.33333333329	49364.0	35349.0	64417.0	3.0601792E7	5199.530332948656	-0.9810620431698931	-977.2180945589367	-0.005204967781888836	9.273677852416698E-4	1.5620978591276193	1.2206925010458796	2.4743888740719973	1.279681703450481	5.91764207482223	10.005768753922837	0.742775609626308	0.9453302961275631
ID18316	18316	2	1.0	65.16673798292564	13.029271596085806	0.0	185.0	185	1.5679832440819905	1		49463.50000000001	49647.0	31371.0	63868.0	4.0164362E7	6317.481501678054	-0.981102226356415	-812.9699233029029	-0.0045201780210304444	0.007252586825508195	1.6270134166151689	1.523804256459064	-0.6660764748085961	1.0677312454789547	7.723830017338247	10.807912309252874	0.8309194917176298	0.9497369959088253
ID22415	22415	2	1.0	64.8266174399423	12.898149667094732	0.0	231.0	231	1.514482764986601	1		49483.89182058043	49749.0	31888.0	63396.0	3.750879E7	6506.466386730229	-0.9811614301982846	-792.2115919541394	-0.015254705487875294	0.021711242247531896	1.5741276835020008	1.5313940263025931	-0.08222186364615865	1.0279050698026975	7.205739265406017	10.463704863408427	0.8270227269986333	0.9674537332482451
ID11664	11664	2	1.0	67.08842052384746	12.19373027732451	0.0	108.0	108	1.462646712812133	1		48937.177966101684	49799.0	32881.0	59349.0	3.4647522E7	5674.042320925645	-0.9811917834280799	-899.87592342751	0.013475667615579896	0.006183436224961869	1.5661827607155865	1.3686543175758845	2.2890295885429692	1.1443231067210293	6.720920396625367	10.846375850010672	0.7179088654113089	0.9483568075117357
ID15760	15760	2	1.0	65.22865614455176	12.94188016590216	0.0	155.0	155	1.5417104893934837	1		49395.64930114356	49589.0	31537.0	63232.0	3.8874376E7	6309.612592318879	-0.9810975721550697	-812.6632332934938	-3.043831186577311E-4	-0.007823957613917219	1.6023928483079122	1.4927779081657175	-0.5235341923587732	1.073430173063645	7.467161204454391	10.826039513888658	0.800619521734202	0.9492447129909365
ID20374	20374	2	1.0	65.30468794402817	12.7019102664615	0.0	209.0	209	1.5621830395765257	1		49480.30434782608	49966.0	32193.0	61345.0	3.9831645E7	5902.7771306203595	-0.9810725443289083	-868.9901548910311	-0.01137546311071311	0.011863070826179887	1.618944486825269	1.5057191633663274	-0.5157600020571554	1.0751968402964365	7.666792503364057	11.137039381574535	0.7767550094883965	0.9624105011933176
ID9113	9113	2	0.9657964706420898	66.67399367480995	14.73886955913458	0.0	79.0	79	0.9138696902410176	1		51605.58181818186	49910.0	41228.0	65504.0	1.4191535E7	7577.97212751285	-0.9796420520971776	-655.4009878193737	0.01762924857781923	-0.0028986047576116435	0.9814616875372303	0.8793334763583088	0.4129387646715481	1.11614275348856	2.6237256428127314	6.800773643841586	0.712872142451734	0.9261744966442951
ID18845	18845	2	1.0	65.0478427618526	12.821841370425247	0.0	191.0	191	1.5549023581607586	1		49589.78625000002	49921.0	30129.0	62906.0	3.9671829E7	6474.518376939525	-0.9809763089314849	-789.911612592321	-0.0073469212472099385	-0.009840245631426206	1.6378663322271363	1.5300937063933076	-0.1882215482907233	1.0704353108463318	7.595495610896317	10.460263274624136	0.8723298832118206	0.9643934821967414
ID17828	17828	2	1.0	64.96012723242411	13.178503522763492	0.0	179.0	179	1.5422010894025262	1		49501.04435994928	49734.0	29680.0	64858.0	3.9056324E7	6631.851728556103	-0.9810562463853439	-773.1031095759253	0.0020218050429451264	0.03843985428414809	1.6024111963032004	1.5747877491011246	-0.6443876866458191	1.0175410605129758	7.4719143306189055	10.69000092340267	0.8216488702013727	0.9673846153846161
ID20900	20900	2	1.0	65.09164899131423	13.161378810761246	0.0	215.0	215	1.5519805221468546	1		49454.352941176476	49644.0	32110.0	63717.0	3.9514028E7	6175.579141255736	-0.9811127280200301	-831.9677724308243	0.005904800508235135	0.014608416423733925	1.6474241383494992	1.491398789450026	2.5639536780389194	1.1046167866054186	7.566976853909223	10.540619875057935	0.8558545544855704	0.9625151148730353
ID2469	2469	2	0.9912254214286804	65.49496871495938	14.616893824112735	0.0	5.0	5	1.201403580906851	1		48851.72327044023	49273.0	36987.0	61161.0	2.3302272E7	5062.479504569302	-0.981206902272728	-1007.647956254425	0.005777261301070378	-0.01044963456034079	1.3040483007819974	1.1234569521242728	-0.9199801264323563	1.1607461223291697	4.534482360948127	10.737619018070685	0.494221460189785	0.8339160839160854
ID7589	7589	2	0.9258066415786743	65.79072614446831	11.727900372837668	0.0	62.0	62	0.9614691189005665	1		51091.559210526335	49217.0	41632.0	65504.0	1.5531834E7	7007.561011494359	-0.9800186350161314	-715.1900203595222	0.005096576117812611	0.009215677062674399	0.9984294478399721	0.9470102664675795	0.9573181842128246	1.0542963293990362	2.904160086519192	7.435930019790687	0.660024153115346	0.8919708029197081
ID12200	12200	2	0.8877599239349365	66.1126519535481	14.009989146391177	0.0	114.0	114	1.1636603921924955	1		48999.39686098655	49043.0	37422.0	59684.0	2.1853731E7	4517.287646154769	-0.9810976065865447	-1126.0000309204154	-0.004705955050484919	0.03981292052457821	1.3965357554431423	1.0202758507024623	2.398879899459451	1.3687825253157018	4.254047917241684	9.051736708112296	0.6524517729057521	0.8932135728542914
ID21931	21931	2	1.0	64.88424212553403	13.237971558360204	0.0	226.0	226	1.5461202852759843	1		49399.579949238585	49752.0	29942.0	63930.0	3.8926869E7	6449.0236582607695	-0.9811695490404975	-798.256791265501	0.022226267010685825	0.0011131266003803562	1.650536921770587	1.498299041464831	-0.40478912155712904	1.101607139891726	7.509939339935028	10.686878886085893	0.8263128717423224	0.948379351740696
ID17325	17325	2	1.0	64.9545038994985	12.593102354140656	0.0	173.0	173	1.5568472023958113	1		49621.08988764043	49889.0	29750.0	61591.0	3.9746493E7	6256.587988625285	-0.9809421127224481	-816.4458084571899	-0.02148571109426804	-0.0022744171816607077	1.6212402482684192	1.546126893028275	-0.1081499705086284	1.048581623913821	7.6145081155543775	10.72936503950052	0.8311964415334221	0.9638989169675088
ID4526	4526	2	0.9936236143112183	66.40020166772179	13.926014911765492	0.0	27.0	27	1.2888901501647723	1		48794.85036496349	48826.0	37193.0	62598.0	2.6739578E7	5004.192666602561	-0.9812203628598303	-1018.9416620244908	-0.00638974116417011	-0.013259309649840212	1.4487586067638525	1.1734590762910535	-0.8990753988002187	1.234605139655093	5.2189325286383905	9.440416954344148	0.7358837179680013	0.9289340101522837
ID9646	9646	2	0.9556476473808289	66.83973730013831	15.115132399906347	0.0	85.0	85	1.0765373932698659	1		49807.31675392667	48637.0	40205.0	65504.0	1.9026395E7	6326.332057231404	-0.9806238129722826	-796.9026580538555	-0.014271258467041359	0.02047705805389916	1.2291077448408418	0.9720059400779043	-0.8492671459345562	1.2645064131422195	3.640894642019114	8.309515560303808	0.6626230893341206	0.9341463414634146
ID27056	27056	2	1.0	65.37574571344707	13.892481210025668	0.0	284.0	284	1.5490531749531902	1		48821.11335012593	49118.0	30237.0	61339.0	3.8763964E7	6129.236586818839	-0.9812150649997038	-832.1196932785718	-0.0033434294884528764	-0.011655473620943735	1.6616124241383563	1.4709805385367174	-0.7185357518359358	1.1295951106132738	7.53845809692213	10.684746576438913	0.8297818617156328	0.9577294685990337
ID25523	25523	2	1.0	64.99303390835156	13.129112758386576	0.0	266.0	266	1.4688400222902014	1		48921.239160839155	49824.0	33830.0	59900.0	3.4978686E7	5921.4262174179175	-0.9811221463032768	-858.7595612020777	0.020799408405870787	0.006645018475950593	1.5266918049223293	1.4584769013931913	0.2919523056447539	1.046771329366942	6.77795791059959	11.40654487042023	0.6546369356282637	0.9100191448627949
ID23988	23988	2	1.0	65.21573008784871	12.94725348838478	0.0	248.0	248	1.5446517521423917	1		48909.09783989834	49289.0	31978.0	60552.0	3.849146E7	5795.622814545589	-0.981155516824443	-878.7658137485	0.0036623231377914873	0.013775708266272668	1.6030125138693003	1.5158427842289366	-0.6276507113576846	1.057505785261698	7.495679961441487	10.654804631167611	0.8297168652580361	0.9639364303178487
ID27572	27572	2	1.0	66.09543462872392	13.773415684457856	0.0	290.0	290	1.4739812351471515	1		48717.290097629004	48858.0	33189.0	61614.0	3.4930297E7	5471.117559647207	-0.981292732977359	-934.1686938173798	-8.621739560066375E-5	0.001183634352879712	1.5813518863738207	1.3839802736863207	2.7446814076474073	1.1426115793990241	6.82548917224475	10.199830408840462	0.8244375126125669	0.96505376344086
ID13237	13237	2	0.9937004446983337	67.87001087031454	14.563158736952401	0.0	126.0	126	1.2164217086925329	1		48626.77596741345	50057.0	35157.0	57536.0	2.3875747E7	5516.146889343051	-0.9814662031213591	-933.6424712270538	0.002981086629555271	-0.02376120888931427	1.3097940659177594	1.1741181037196933	0.3744528602451107	1.1155556342826456	4.64855738889649	8.940396675390296	0.7308268324471713	0.9385796545105562
ID26549	26549	2	1.0	65.28351820762768	12.65470916158813	0.0	278.0	278	1.5636351077811876	1		49057.13861386143	49500.0	30555.0	61427.0	3.9638168E7	6042.363214418936	-0.9811147950468005	-843.5746173767315	-0.013940330819965615	0.009698419502024156	1.6200390659449142	1.5113242110773264	-0.5526930779955306	1.0719335097464573	7.6810518818576075	11.323122973051401	0.752832075810894	0.944476914085331
ID10166	10166	2	0.9968116283416748	67.06258915041798	14.490705462161543	0.0	91.0	91	1.2970810914780855	1		48873.9151624549	49668.0	33487.0	58911.0	2.7076149E7	5283.497832954659	-0.9811397726188714	-962.4308808340616	0.03454657721854878	-0.01483226504056579	1.3786587645674406	1.251734399551434	-1.1981668238334073	1.1013987991873442	5.285476294941591	11.14766713628907	0.534473292578443	0.8714733542319748
ID25016	25016	2	1.0	65.11206337660023	12.852944622282134	0.0	260.0	260	1.5612142437998902	1		48984.7273853779	49252.0	31179.0	61254.0	3.9530675E7	6094.947190958808	-0.9809991742655609	-829.8830816681362	0.021437947667152367	-0.016823445608877784	1.6459037281432884	1.50972529823765	-0.39840858678812385	1.0902008001486125	7.657286251035022	10.538505632220032	0.8664164366743271	0.9698976520168573
ID26040	26040	2	1.0	65.15234915015877	13.106504146842786	0.0	272.0	272	1.5431818215139872	1		48919.916455696235	49194.0	31392.0	62084.0	3.8646734E7	6039.205667818239	-0.9811072178631988	-841.3107469607729	0.01616766942267429	-0.005916346636980723	1.6383071573798356	1.496909520132684	2.5927251799257895	1.0944597087168089	7.481420582947938	10.12536841494261	0.9170061871780236	0.9806853582554517
ID8126	8126	2	1.0	66.71385877989005	15.349959169664112	0.0	68.0	68	1.4115869094041125	1		48932.70561456751	49231.0	33458.0	64301.0	3.2246653E7	5649.855419632398	-0.9810870684694664	-898.5465728985617	-0.00111968114407239	0.005972148759557675	1.548268082221302	1.298711256691673	-0.8753138069591054	1.1921572822625317	6.259867158667351	10.125833017021542	0.7672085933172591	0.952277657266811
ID16318	16318	2	1.0	65.04988388466698	12.737695597676186	0.0	161.0	161	1.506971645292239	1		49557.33821571239	49925.0	31874.0	62517.0	3.7217561E7	6237.270297183241	-0.9810610379128961	-823.1581003991637	0.0032430352907611083	0.005979369684039196	1.5931868210837825	1.4507637545002765	2.368725630540002	1.0981710951501986	7.134442372938281	10.428772095010258	0.8243346303606219	0.9634146341463414
ID15295	15295	2	1.0	65.2920704982788	12.809397402484592	0.0	150.0	150	1.5363035492938917	1		49490.363171355464	49934.0	31800.0	61476.0	3.8701464E7	6063.106225334651	-0.9810895854196113	-846.9603406034934	0.006281993970704849	-0.004419379035941829	1.5936161345555868	1.4934683407007656	-0.24320838979621326	1.0670571923927292	7.414876816644719	10.645396262578256	0.8222239826481303	0.9564684242795835
ID13760	13760	2	1.0	65.22076315941058	13.631615406948194	0.0	132.0	132	1.4312782341646555	1		48938.131268436584	49513.0	33381.0	61173.0	3.3180053E7	5755.331065545079	-0.9812804270451891	-891.4649360493121	-0.011594680332262545	-0.004848152098057214	1.573657902035013	1.3162625090970064	2.8772152439680525	1.1955501969850886	6.4357328267544505	10.982658591384794	0.6704909247865009	0.9273972602739723
ID16832	16832	2	1.0	65.10513425415115	12.89753514772294	0.0	167.0	167	1.538271908268101	1		49372.817135549805	49662.0	31473.0	61711.0	3.8609543E7	6238.902263054922	-0.981137773709321	-823.278487167236	-0.005686543520293333	0.006981143184593303	1.5975841058451494	1.5102900986931078	2.9132992624620733	1.0577994964196478	7.433889321302779	11.13426109782194	0.7535345197626611	0.9595092024539881
ID10693	10693	2	0.9944514036178589	67.36011486471655	11.185203780570665	0.0	97.0	97	1.1063409701314422	1		49202.83004926113	49180.0	39375.0	61099.0	1.9976349E7	4945.274976257489	-0.9811149470059465	-1033.78759882258	-0.03250559880617885	0.055120888965801494	1.3553020651570185	0.983199338318006	-0.8641917366176213	1.3784611241455693	3.8452790670932977	10.542907482186234	0.43472732303729006	0.8488982161594963
ID14278	14278	2	1.0	65.53895388105678	13.034651860076014	0.0	138.0	138	1.515980523155491	1		49220.25624178712	49372.0	31803.0	61676.0	3.7456615E7	6048.5312705074375	-0.981100644520726	-844.8711938647264	-0.005721046469030115	-0.0038604732951558426	1.5686091770273927	1.486820053109903	-0.3975900001021122	1.0550094301905706	7.219998643899574	10.246187192015968	0.8642162102122365	0.9693682195277605
ID14790	14790	2	1.0	65.14706840250973	12.68163038981664	0.0	144.0	144	1.5382719082681007	1		49451.194373401595	49952.0	30407.0	62438.0	3.8670834E7	6058.701328294217	-0.9811181970663194	-848.2133572895142	0.03232519644590172	-0.005397003222832083	1.636262701720438	1.490339894819803	2.5844402526185917	1.097912434209029	7.433889321302776	10.583402946055608	0.8340177466440478	0.9577464788732394
ID24519	24519	2	1.0	65.29356822430934	13.016720540595944	0.0	254.0	254	1.5529550783007573	1		48926.11889862328	49194.0	30387.0	63462.0	3.9091969E7	6438.238575068848	-0.9811241290935965	-789.988290905528	0.018626024464417613	0.0243157219425663	1.653718681632728	1.510660677126859	-0.5970800465776684	1.094698966268158	7.576483106238254	10.627765938507878	0.8429339793904078	0.9567827130852343
ID8649	8649	2	0.9754689931869507	65.030819167199	11.990399852195731	0.0	74.0	74	1.1446525516298431	1		48773.92111368911	49785.0	38321.0	58966.0	2.102156E7	5033.179478111102	-0.981446871062498	-1025.238442082196	0.004647216858586208	0.008229863741307351	1.2211301576100544	1.106134042194759	0.45640172416447106	1.1039621881513777	4.1162072584707285	7.748800319610047	0.8614660344838281	0.954796030871004
ID3021	3021	2	0.9881430864334106	68.21238071112157	15.916256549557323	0.0	11.0	11	1.282417709507665	1		49208.63486238529	49672.0	34323.0	60092.0	2.6818706E7	5007.865905095176	-0.981011624286429	-1015.3247166793162	0.013533848201785402	-0.0048687170556746115	1.4633252482786192	1.1605375221293535	2.7782061779459766	1.2609030043196803	5.166648140828727	9.144345382061058	0.7764500249236341	0.9346517626827172
ID22992	22992	2	1.0	64.63153731957266	12.451820076355132	0.0	237.0	237	1.5259280086411935	1		49356.17035110529	49963.0	31741.0	60541.0	3.7954895E7	5951.698979979286	-0.9810829816938299	-860.1685323466307	0.009209176901028815	-0.004766385225849292	1.5896197805881762	1.4772352276067204	2.3254950704184463	1.0760776285869724	7.315061167189881	10.898496915282822	0.7739174066814711	0.9494139420111031
ID5586	5586	2	1.0	66.12315372556557	15.91089699896966	0.0	39.0	39	1.4040641239355276	1		48892.4338461539	49477.0	33462.0	61449.0	3.1780082E7	5724.924607285166	-0.9812449655799033	-893.6376478074963	0.00867777170179595	0.006836898582291561	1.588788616022196	1.2648675572494477	2.332699261754551	1.2560908902408248	6.193323392364148	11.321499713764105	0.6071915262081146	0.922804532577904
ID11218	11218	2	1.0	65.67900230797278	13.542240183514602	0.0	103.0	103	1.5189716089767646	1		49023.75130890048	49325.0	34345.0	60095.0	3.7454146E7	5784.311945016372	-0.9812014228790172	-884.7448042310223	0.003126914201114355	-9.587658112248426E-4	1.5951430098966515	1.4548079449524753	-0.8142470995257622	1.0964629492374407	7.248517400886667	10.279717949789127	0.861978933919826	0.9676395939086299
ID5075	5075	2	0.9366650581359863	66.74583244012982	14.859596890723287	0.0	33.0	33	1.0870268004216554	1		49283.19845360827	48662.0	39026.0	64405.0	1.9121881E7	5956.111058821062	-0.9808912443968829	-849.4827145013189	-0.0010486343797261796	0.0032011727431947223	1.1933798248708094	0.9872930129830249	-0.8576873552375931	1.208739258941082	3.7121915344868537	9.15533665396472	0.5565338736726703	0.8987341772151902
ID19924	19924	2	1.0	64.9368790436289	12.500176750295461	0.0	204.0	204	1.5549023581607586	1		49600.45942571786	50071.0	30329.0	61724.0	3.9729968E7	6174.560115398037	-0.9810347298937923	-831.0650552981476	0.03785720589999551	-0.02693222970016017	1.684777326892009	1.4957852519709156	-0.7257238027778502	1.1263497381539687	7.595495610896316	10.37924941335791	0.8860007403536672	0.9720194647201945
ID19413	19413	2	1.0	65.01519306202994	13.093416065191178	0.0	198.0	198	1.549541450197768	1		49531.605793450864	49716.0	31617.0	63730.0	3.9328095E7	6430.0388706797985	-0.9811764994477288	-803.0554832476071	0.005411077204619343	0.0011290554846495344	1.5920709146975964	1.528354942613047	-0.4468816300973024	1.0416892505190014	7.543211223086642	10.968295705802063	0.7879303547177845	0.9525810324129649
ID23514	23514	2	1.0	65.07686995929843	12.409434485455462	0.0	243.0	243	1.5485647457514051	1		49193.92085427133	49603.0	31653.0	60343.0	3.9158361E7	5826.261285642008	-0.9810538889749801	-874.4284160066297	0.003957549801473652	8.519726858101039E-4	1.6193378300114032	1.5023356085129873	-0.8219464902192769	1.0778802158688263	7.533704970757613	11.41369628685208	0.7267178852198392	0.9451401311866433
ID21472	21472	2	1.0	65.00438417977976	12.934801227602078	0.0	221.0	221	1.5269191929020234	1		49394.85992217902	49636.0	31414.0	63722.0	3.8083437E7	6199.686234925244	-0.9810979074215488	-827.0742634365748	0.0035578084372099687	0.006989216537045933	1.592452322829658	1.4945465130673476	-0.45100778419056764	1.0655087070936136	7.324567419518913	10.47698635608212	0.8385309330857852	0.9667503136762859
ID4066	4066	2	1.0	66.85990965019302	12.494258829816854	0.0	22.0	22	1.439709990369101	1		49168.1730205278	49440.0	32388.0	63714.0	3.3532694E7	5601.284225725567	-0.9811659895675557	-914.5893403191756	0.021725601421398528	0.01823242368262693	1.5257218063420561	1.409906184317339	2.1541554102943437	1.0821442045669114	6.511782845386688	9.784686579884934	0.8547043912520115	0.9641097818437723
ID6628	6628	2	1.0	66.19384072606158	12.710154399029488	0.0	51.0	51	1.5129835241324106	1		49062.33905013189	49577.0	30923.0	61826.0	3.7189253E7	6139.666190852019	-0.9810596527935338	-827.8296260563654	9.758220252252164E-4	0.007315500168747357	1.565652427976757	1.4744728111923953	-0.7789094213493394	1.0618387915275462	7.191479886912472	10.617024474957125	0.80171959266063	0.9600253807106599
ID20453	20453	2	1.0	64.99280071847855	13.068123011183337	0.0	210.0	210	1.5397465261893326	1		49475.395408163284	49632.0	32064.0	64209.0	3.878871E7	6521.921508085554	-0.9811596896671695	-790.1241694028266	0.007985732441707851	0.03349362546247722	1.605109132199199	1.5263172736878825	1.9087073495340996	1.0516222019298385	7.448148699796326	10.614399153480468	0.8307443039978867	0.9554878048780491
ID9196	9196	2	0.9176175594329834	66.82410505566409	14.985333900000969	0.0	80.0	80	0.9456022026362555	1		51620.71186440676	49956.0	40758.0	65504.0	1.522811E7	6584.410759464248	-0.9797438330475917	-758.3895492700187	-0.012127832329273346	-0.012177311977162384	0.980272193914382	0.9219138931113129	0.4009677984596396	1.063301248890088	2.8090975632288466	8.391554562224993	0.5012932324538818	0.8847305389221554
ID18416	18416	2	1.0	65.23894087981172	12.95435273194652	0.0	186.0	186	1.542201089402526	1		49472.29389312977	49776.0	31497.0	62187.0	3.8885223E7	6138.72856139278	-0.9811265382237817	-837.8901213902485	0.0023764927586578007	-0.0026484592233408104	1.6098273391659634	1.5184784005463532	-0.46686224041746865	1.0601582074442037	7.471914330618905	10.8504949721845	0.7975219552864269	0.9533050333535475
ID15861	15861	2	1.0	65.20596629359733	12.820073258000114	0.0	156.0	156	1.5149821822351266	1		49472.099206349165	49861.0	32627.0	61424.0	3.7400907E7	5882.033934564098	-0.9810393864072369	-870.3558741002819	0.004361810656418288	0.0014195631247570094	1.6115988217110555	1.4573813971294025	-0.4604028666760981	1.1058181646104543	7.210492391570537	10.541043846097256	0.8154691714535311	0.9613434727503173
ID22518	22518	2	1.0	65.09737797442818	12.623831546419234	0.0	232.0	232	1.5679832440819905	1		49423.703931203934	49960.0	32282.0	60782.0	4.0230895E7	5718.56782787669	-0.9810977525277219	-897.1743412662967	0.004523177439593607	0.02632805807841594	1.6192010353490238	1.5709732613703145	-1.2746505559924606	1.0306992965218527	7.723830017338245	11.48192979376589	0.736228791667189	0.9587020648967552
ID18936	18936	2	1.0	65.19440613446287	12.91293708089313	0.0	192.0	192	1.5524678766955753	1		49447.29736511922	49722.0	30902.0	62867.0	3.9409496E7	6305.077488726831	-0.981134757599556	-815.73368806068	-0.015071347422561656	0.0013254918324515459	1.6399243780251895	1.498401844903167	2.9308675173818504	1.0944489848323486	7.57172998007374	10.853618704576432	0.8077107463722516	0.9678007290400976
ID17913	17913	2	1.0	65.07789160375455	12.712156288696788	0.0	180.0	180	1.538271908268101	1		49581.877080665785	49971.0	32248.0	61775.0	3.8723446E7	6143.6935537433355	-0.9810708670035077	-836.5522504405086	-0.0027303611173439294	-0.002814027965754682	1.5770713013500646	1.5201501609372243	-0.9464390331869311	1.0374444195550698	7.43388932130278	10.999986823019103	0.7720432407261356	0.9507598784194533
ID9723	9723	2	1.0	65.64377358310254	14.251338335486924	0.0	86.0	86	1.3052206313678199	1		48585.189380530974	49556.0	33922.0	58756.0	2.7450632E7	5595.095634016249	-0.9814851054732588	-920.6379061368859	0.0030032046411481357	-0.0012611283485096335	1.495873204521106	1.1713636986250056	0.09095578748238564	1.2770356519303296	5.3520200612448425	10.05978314453823	0.6645847308264551	0.9267489711934156
ID27133	27133	2	0.9812500476837158	65.67755961721022	12.194078114599684	0.0	285.0	285	1.2410481277195635	1		49169.741106719346	48777.0	37536.0	65008.0	2.4879889E7	5591.2514164673785	-0.9810289554181888	-909.5141861569456	0.03246401932798256	0.0018435891844082427	1.3354564974769063	1.179404117910533	-0.8196656012983252	1.1323145961562693	4.838682435477136	9.889818488593587	0.6216706187702021	0.9237749546279496
ID9216	9216	4	0.996836245059967	23.134884909495142	36.177339337384375	0.0	80.0	80	1.4439074044952314	1		46842.49999999997	47112.0	29255.0	60680.0	3.222764E7	5580.221704443498	-0.9809082545282788	-862.5839253101071	0.0035026153673735462	-0.011365927776778154	1.574321250422495	1.3485155872485406	-0.6553530101724216	1.1674475736944796	6.549807854702829	10.192234856611291	0.7923181030309088	0.9529737206085753
ID4097	4097	4	1.0	22.76727910478117	36.47091800152194	0.0	22.0	22	1.4185366313320333	1		46778.32882882882	47101.0	29960.0	61374.0	3.1154367E7	5355.91853708769	-0.9810631056823745	-904.9590416640069	0.00733096548534736	0.006903193429692296	1.5187285274751452	1.3697654680670073	2.3894231628681393	1.1087507773271232	6.32165779880607	10.11493288492142	0.776452399114698	0.9582132564841493
ID8965	8965	4	1.0	23.240251092544895	36.49646675151906	0.0	77.0	77	1.4683249109216383	1		46693.49581005587	46935.0	30548.0	63294.0	3.3432543E7	5455.417187740098	-0.9810190408825066	-884.744151790213	0.0166118626185879	0.006849943238079913	1.5792638829273329	1.388829480607339	2.387718799242283	1.1371186347777673	6.77320478443508	10.210261181687677	0.8164514548773335	0.9693877551020413
ID7174	7174	4	1.0	23.14985061522654	36.452549236211155	0.0	57.0	57	1.4533072626351777	1		46468.477761836424	46622.0	26698.0	64647.0	3.2388529E7	6132.8478660521005	-0.9810421397641863	-784.1959505240119	-0.004624583812504865	-0.01665278024785727	1.5390509856165535	1.3929515508823926	-0.5925321889218012	1.1048847927565113	6.635364125664117	9.872408166105231	0.8555165576216813	0.9601100412654748
ID2317	2317	4	1.0	22.74248448434367	36.52353302464509	0.0	3.0	3	1.4376066875800295	1		47062.40145985404	47320.0	30958.0	61581.0	3.2237745E7	5303.7899020828945	-0.9810148162997042	-917.0194150849106	0.015473937447989103	8.892695526931546E-4	1.602617856417668	1.3621997562271109	-0.8018067108077975	1.1764925438369216	6.492770340728638	10.565693868279295	0.7308762658717125	0.9512534818941503
ID9486	9486	4	0.996829092502594	23.110698541007523	36.51923283351513	0.0	83.0	83	1.4115869094041138	1		46681.70409711683	46944.0	29249.0	61116.0	3.0763243E7	5376.028018931145	-0.9809813001911737	-895.7670407087958	-0.0010801774239672483	0.01281322673308143	1.618242093537779	1.24163984032134	-0.6126931703907968	1.3033103811480253	6.2598671586673635	9.56924405791224	0.859052525273809	0.9762787249814676
ID11792	11792	4	0.9936410784721375	23.103125084891182	36.15313766448407	0.0	109.0	109	1.4376066875800297	1		46785.01464128845	47063.0	31356.0	59416.0	3.1954165E7	5179.16739023661	-0.9810739073232767	-936.5211305765473	0.006581277774309417	0.0033758194035119517	1.5530970284122716	1.3539830920294726	-0.8080512638359864	1.1470579193750114	6.492770340728641	9.863221355088546	0.8386917012554115	0.9660537482319661
ID7443	7443	4	0.9968303442001343	23.105612182425883	36.32411527444663	0.0	60.0	60	1.4333908231139445	1		46687.673529411746	46999.0	29153.0	60872.0	3.1747618E7	5652.761262455234	-0.9809920579433685	-852.514897712508	0.00272105766229246	-0.006499241272453636	1.5859050051981174	1.3077846483038051	-0.7576881202749779	1.212665255900529	6.454745331412513	9.993015145150643	0.8122615300480055	0.9523141654978963
ID12051	12051	4	0.9968342185020447	23.142051347649446	36.40562060699779	0.0	112.0	112	1.461611943165237	1		46866.86280056578	47070.0	28282.0	60331.0	3.3134872E7	5832.909171645178	-0.9809931447730287	-829.4044690058792	-0.01942129506736963	-0.004015545053433485	1.5600506666605125	1.3791419785993915	-0.6554930163184157	1.1311748107652018	6.711414144296368	10.305079444915265	0.7941841482860693	0.9553450608930988
ID9748	9748	4	1.0	23.11745420076431	36.432598122935794	0.0	86.0	86	1.4491370753798962	1		46864.53017241379	46979.0	27865.0	61586.0	3.2617713E7	5863.496631963316	-0.9809523614338806	-823.2360088734438	-0.016509239715923017	3.1184734231843464E-4	1.55197047779588	1.3652453101170607	-0.5891371885551895	1.136770415027325	6.597339116347991	9.968736605122775	0.8342542540811405	0.9679218967921899
ID3349	3349	4	0.9968281388282776	22.78211258941468	36.37919791113825	0.0	14.0	14	1.3975837933882567	1		46960.27932098762	47432.0	28714.0	61629.0	3.0430261E7	5944.386942942338	-0.9808507205618494	-809.2898141255366	0.010377810984131272	-0.014147086774480701	1.5112040965032392	1.3292187096534658	-0.6967404045982111	1.136911544750388	6.136285878389958	9.721763574544816	0.8158782169005521	0.9534711964549488
ID12822	12822	4	1.0	23.15868915426129	36.42751355989619	0.0	121.0	121	1.441810224877872	1		46783.00726744185	46989.0	29188.0	62400.0	3.2186709E7	5417.778631756075	-0.9810365682535794	-893.4394773583633	0.009876394107390631	-0.018330595699799522	1.6141932870093154	1.3252685202313452	-0.7263328868274409	1.2180122460975185	6.530795350044768	10.02488849475414	0.8166140305380702	0.9508650519031143
ID4633	4633	4	0.9968265295028687	23.012293249272652	36.53065543939645	0.0	28.0	28	1.4281034911037884	1		46758.954074074085	47124.0	28650.0	60546.0	3.1562294E7	5780.842978271485	-0.9809050674545002	-831.0218835440028	-0.016253274206509953	-0.006024037991482529	1.5056404037704514	1.3678167842824895	-0.6756187442273585	1.1007617548429627	6.4072140697673525	10.085586023354365	0.7915472098889736	0.9506346967559943
ID13081	13081	4	0.9968438148498535	22.944417121645145	36.14810071789498	0.0	124.0	124	1.4631638232093467	1		46973.07779349364	47159.0	28045.0	62302.0	3.3209966E7	5954.5618540362	-0.9810463186774955	-816.629642248239	-0.001875728759734113	-0.018893540394581763	1.5811217415671681	1.4111900505242652	-0.6980975935703071	1.1204172967204327	6.725673522789915	10.032765206517489	0.8396617090633333	0.966530054644809
ID12571	12571	4	1.0	22.92589992920925	36.5381979450304	0.0	118.0	118	1.4678096187805112	1		46692.82816901407	47007.0	31064.0	60814.0	3.3151908E7	5319.157496762907	-0.9810000729752086	-906.4720810471396	0.0037894385224431924	-0.0038334428233027917	1.5425306819194322	1.4247147167556526	-0.8013698604093338	1.0826944256124966	6.768451658270556	10.382328236839431	0.7890593775150158	0.9576328177538667
ID4381	4381	4	1.0	22.874295363450653	36.28717660775552	0.0	25.0	25	1.404602801923477	1		46828.12385321102	47180.0	28685.0	61662.0	3.0625593E7	5864.133727335985	-0.9809874456553975	-824.0543751142282	0.006905375842632359	0.002977032763173654	1.5162959907455347	1.3161410292057003	2.347460391611468	1.1520771384664068	6.198076518528658	10.283371624420809	0.7365389798910522	0.9442433019551055
ID2590	2590	4	0.992616593837738	22.87972906616667	36.392538914441694	0.0	6.0	6	1.4056795386104797	1		46935.47852760735	47334.0	30413.0	58475.0	3.0601932E7	5094.843960729045	-0.9810714334443887	-954.9557807607464	0.020441791582691892	-0.006788974318721414	1.594708163959518	1.277689510768722	2.4778201553290793	1.2481186943454374	6.207582770857688	9.79010339617262	0.8138752205009631	0.9581804842259724
ID2848	2848	4	1.0	23.14006297529402	36.6471945336925	0.0	9.0	9	1.4296917438553538	1		46840.13716814161	47162.0	30221.0	62204.0	3.1757613E7	5430.825741698608	-0.9809887797842509	-890.0949429239346	-0.01562643246371665	-0.016905290099983476	1.5318576503294927	1.3492771667612022	2.431939725455151	1.1353172558359939	6.421473448260905	11.05618608054701	0.660136697611898	0.9368932038834953
ID13603	13603	4	0.9968246817588806	23.0554697574347	36.208830743721414	0.0	130.0	130	1.442859195714976	1		46978.07225433529	47267.0	29043.0	60707.0	3.2508826E7	5650.317360090104	-0.9809860456376882	-857.9119717780577	0.007223264267521955	-0.011315892479697276	1.5585459407925373	1.3826605332178936	-0.6135966288615415	1.127207946816347	6.540301602373797	10.404174243251681	0.7592632966150437	0.9405331510594674
ID13860	13860	4	1.0	23.195200689698275	36.28917020034719	0.0	133.0	133	1.4402353361229017	1		46955.418604651124	47251.0	28496.0	63996.0	3.2305328E7	6024.820201638357	-0.9809397005430445	-802.2028739171916	-0.012773022794189213	-0.00972512506836753	1.5260286046969793	1.3843541781777358	-0.6937594879556852	1.1023397254492586	6.516535971551222	9.970630865984473	0.8237233647883916	0.9661733615221989
ID7717	7717	4	1.0	23.020550653952345	36.11270207723535	0.0	63.0	63	1.4475701579181803	1		46784.194524495666	47006.0	29022.0	62586.0	3.2468231E7	5913.482034804742	-0.9809653182388831	-815.4435532262604	0.01370208998589619	-0.009904649041565813	1.5663063798694432	1.365745284532739	-0.6970418989864753	1.1468510253032447	6.5830797378544395	10.104767822398092	0.8101889231170641	0.9492803289924604
ID12325	12325	4	1.0	23.482564637226588	36.12954426581357	0.0	115.0	115	1.474494370492599	1		46798.285913528576	47040.0	29880.0	64125.0	3.3554371E7	5929.438459472837	-0.9809975831145404	-814.9021654651079	-7.121065200928633E-4	0.010033334338320656	1.5960683278996532	1.392506711804593	-0.6599849868406908	1.1461835798487883	6.830242298409265	9.943132245123635	0.8681595421116018	0.9696356275303646
ID10278	10278	4	1.0	23.140677012129114	36.330819901168994	0.0	92.0	92	1.454347941080483	1		47014.03290414884	47206.0	28124.0	63607.0	3.2862809E7	6036.948322306041	-0.9809516916142571	-802.1050512367185	0.005465396257993444	-0.006153620730547414	1.5247552422800865	1.3952272627330464	-0.751721290713823	1.0928364740331362	6.644870377993144	10.139660923985646	0.812174805676167	0.9608247422680412
ID13351	13351	4	1.0	23.33768268342771	36.520984298382245	0.0	127.0	127	1.4683249109216374	1		46823.115330520384	47058.0	31088.0	61144.0	3.3291235E7	5577.38010212515	-0.9810425561883873	-868.8966599528392	-0.011829462919523763	-0.003448839042891531	1.562975395635026	1.4173775730525653	2.42618554779989	1.1027233853213092	6.773204784435074	9.74858691279432	0.8956137130333138	0.9674134419551935
ID8232	8232	4	0.996826171875	23.048176470547357	36.15124330917909	0.0	69.0	69	1.4286331048772714	1		46785.031157269965	47103.0	28982.0	59766.0	3.1533111E7	5581.48328562181	-0.9810140232442178	-866.2227005772799	0.010312884328117992	-0.01320384564741432	1.589812883794239	1.320898113403936	2.4271621075602186	1.2035847940590312	6.411967195931868	10.057994408541663	0.7964864210939989	0.9426974143955279
ID10025	10025	4	1.0	23.06317825751592	36.179037212911794	0.0	89.0	89	1.4491370753798964	1		47041.41066282418	47285.0	28591.0	63258.0	3.2646739E7	6046.970438199887	-0.980954241649095	-801.3513383183307	0.005805943677417723	-0.007795789731083104	1.5519106554335653	1.3983171047323442	-0.8017790111824797	1.109841716289826	6.5973391163479915	9.78445872236257	0.8659744156767245	0.9572413793103456
ID4907	4907	4	0.9968266487121582	23.25173390894362	36.475320756105866	0.0	31.0	31	1.4131937248468063	1		46580.642965204264	46825.0	29909.0	62232.0	3.0789805E7	5363.356733249299	-0.9809818134706861	-895.9641729515461	-2.522777815298742E-4	-0.011947161406691534	1.5883894871081523	1.2767091667434782	-0.7504721638171707	1.244127894185707	6.274126537160911	10.157453712993213	0.7641760695447808	0.942184154175589
ID3628	3628	4	0.9968364834785461	22.948200121397498	36.16868442329442	0.0	17.0	17	1.4328629678859128	1		46982.99264705882	47207.0	29444.0	62147.0	3.1948435E7	5871.04417969129	-0.9809892145079548	-825.8848405815025	-4.7680535509696373E-4	0.0030097744244786916	1.5127258423006955	1.3840264405605147	2.1882581677656683	1.092989120704991	6.4499922052479945	10.116711407749346	0.7919364475401137	0.9502801120448182
ID7980	7980	4	1.0	23.01678930799616	35.969496819558366	0.0	66.0	66	1.4470474750493922	1		46785.84028776983	47009.0	28754.0	63114.0	3.2516159E7	5870.711136132291	-0.9810349578684918	-824.4880950314607	0.009232859621886837	0.0026423871586167395	1.5642666079253853	1.3737373606490997	2.422958704838643	1.138694085735762	6.578326611689925	10.354245283844529	0.7710603987412071	0.9571230982019369
ID14640	14640	4	1.0	22.98433902247825	36.17201132762331	0.0	142.0	142	1.4811489527539563	1		46994.56043956046	47165.0	29009.0	59054.0	3.421204E7	5615.663390382848	-0.9809936662528691	-863.8620030224743	1.63927181608829E-4	0.012333668248942931	1.5977246797814713	1.4106735814837792	-0.600152009316059	1.132597009508711	6.892032938547971	10.425057539009115	0.7968935048513053	0.9533201840894148
ID15152	15152	4	1.0	23.331563077094497	36.44298986572602	0.0	148.0	148	1.4397099903691035	1		47063.11807580179	47315.0	28597.0	61917.0	3.2285299E7	5533.180766502834	-0.9810011920022796	-878.373076385462	-0.0013819640095945767	-0.01639065703348509	1.6431097010890892	1.3098761121328342	-0.6693744454657627	1.2544008443773054	6.511782845386709	9.469642093595445	0.9125205280559451	0.9813753581661894
ID8497	8497	4	1.0	23.08378020002571	36.03209018035427	0.0	72.0	72	1.4397099903691029	1		46908.60901162792	47166.0	28438.0	63668.0	3.2273123E7	5963.1294327287715	-0.980958689089525	-810.5171126334438	-0.016005142708633183	-0.02066884105592659	1.5539076977353692	1.3579051451444673	-0.8106626305245939	1.1443418587018088	6.511782845386705	10.150876692253211	0.7941502352417199	0.9634317862165961
ID14131	14131	4	1.0	23.16476304920773	36.38813994259442	0.0	136.0	136	1.4402353361229012	1		46809.56559766762	47081.0	29520.0	62491.0	3.2111362E7	5491.986146859486	-0.9811476850066457	-887.1659589000789	3.389845666156988E-4	0.013676311985749416	1.5611347047887765	1.3733486594487005	-0.7092780252616895	1.13673588571125	6.516535971551219	9.881165718965176	0.8387070525809707	0.964135021097046
ID10548	10548	4	1.0	23.220746219443896	36.39540683567789	0.0	95.0	95	1.3932468277925327	1		46739.46884735199	46928.0	29897.0	61969.0	3.0006739E7	5316.994464060812	-0.9811543807216568	-915.3232507257121	0.025260276172719254	-0.009402231006050199	1.6081011207278912	1.216987080873959	-0.7921921751887556	1.3213789579204573	6.09826086907383	10.93931700526521	0.6403765898143259	0.9203730272596851
ID5687	5687	4	1.0	23.034861178710774	35.92659080327321	0.0	40.0	40	1.4616119431652363	1		46935.71529745047	47232.0	29972.0	61822.0	3.3136615E7	5725.068564459786	-0.9810007581503511	-846.6147219119565	0.017946335706312017	-0.01683896858181408	1.6016659906803914	1.3641096506960424	2.422874451469932	1.174147540018601	6.711414144296362	10.7444974587414	0.730552931647024	0.9546991210277218
ID5944	5944	4	0.9968297481536865	23.015621299294484	36.12423877693327	0.0	43.0	43	1.4249216746937927	1		46845.42473919517	47076.0	28950.0	61761.0	3.143328E7	5774.770734216224	-0.9810196914893198	-838.565300160984	0.01328410879771631	-0.015722842884617734	1.5824042812150767	1.3140219482577005	-0.7622195997177753	1.2042449392213213	6.378695312780256	10.115952937990121	0.7832999909682291	0.9457364341085273
ID14392	14392	4	1.0	23.195326652641164	36.312226769042745	0.0	139.0	139	1.4600584136458128	1		46967.84090909092	47049.0	28536.0	62192.0	3.306536E7	5850.834985355783	-0.980948262580079	-826.6549249035716	0.009538646412577434	0.009169286311238523	1.561272294114757	1.40989878464277	-0.5334225123201662	1.1073648059852332	6.6971547658028205	10.154862907299641	0.8161163336013576	0.9657299520219327
ID5435	5435	4	0.9968385100364685	22.894125966294897	36.098853686815104	0.0	37.0	37	1.4344459508410066	1		46832.83700440529	47091.0	28629.0	62141.0	3.1893162E7	5827.479810057573	-0.9809970874458119	-829.7499467025733	-7.485322018729904E-4	-0.0027408917268201033	1.5527179451033166	1.3307306439837072	-0.8292534369244066	1.1668161037120652	6.464251583741544	10.499342778791382	0.7368920739278906	0.9464161447459989
ID10811	10811	4	1.0	23.224613258604776	36.49649634674436	0.0	98.0	98	1.4312782341646555	1		46858.80592592591	47062.0	29798.0	62396.0	3.1629694E7	5374.806264340447	-0.9809977752128951	-900.1646827119735	-0.0033539847870304833	0.004402398266705914	1.6156137237626877	1.2875944154433434	-0.66668470394792	1.2547535966179233	6.43573282675445	9.796229369785932	0.8427329605146865	0.9671428571428569
ID11067	11067	4	1.0	23.420269994820938	36.381044106715386	0.0	101.0	101	1.4254524706424303	1		46882.283159463506	47258.0	29985.0	63289.0	3.1458012E7	5509.123831278233	-0.9810371555599172	-880.5178989250425	-0.005254880399956412	0.0035115251151477656	1.588098031075646	1.2948941393579363	-0.6707231437214416	1.2264307813325133	6.383448438944779	10.12633043428714	0.7822778422233134	0.9579172610556346
ID6208	6208	4	0.9968366622924805	22.969162866632583	36.48474275358368	0.0	46.0	46	1.4147987153979618	1		46698.012048192766	46995.0	28967.0	61212.0	3.100748E7	5342.768074951445	-0.9809948139085142	-902.3118300561438	-0.01264199517987302	-0.004408702591352357	1.5857331491362165	1.2682796080344159	-0.6269589852396766	1.2503024877879976	6.288385915654458	9.967704406365899	0.7953508498388294	0.9490674318507892
ID8769	8769	4	1.0	22.91178998141548	36.43635855267348	0.0	75.0	75	1.4265134700231525	1		46796.44940476192	47103.0	30823.0	61218.0	3.1447214E7	5300.064818977664	-0.9811362192173908	-918.4643102620831	0.003843427761090778	-0.0035944471428556012	1.560147489861325	1.3615742983821852	-0.6809320433422853	1.1458408782503338	6.392954691273806	10.602963293382455	0.7145900662882781	0.9458509142053447
ID5188	5188	4	0.9968287348747253	23.15798838915814	36.276673244185474	0.0	34.0	34	1.43813280166446	1		46724.9839883552	46886.0	28710.0	60318.0	3.2100064E7	5517.706016928377	-0.9809622687713043	-872.6854020297899	0.0064187034070922085	-0.01567672958519872	1.5944300511918628	1.3465804388284235	2.4434324776197993	1.1840585272269943	6.4975234668931545	9.810554540492019	0.8483412947393482	0.9566130160951715
ID11334	11334	4	1.0	23.266231857747062	36.230533064194596	0.0	104.0	104	1.4078305414580083	1		46757.31908396945	47014.0	29667.0	59401.0	3.0626044E7	5165.698440940898	-0.9810554753006274	-937.4765224600859	0.005965077855817302	0.009368639622247751	1.5546099368764221	1.306085433862882	-0.8573996361569781	1.190281965153308	6.226595275515756	10.4129170783942	0.7216318314911639	0.947901591895803
ID11594	11594	4	0.996831476688385	23.16746380388219	36.334591415402905	0.0	107.0	107	1.4433833952584156	1		46769.34876989871	47050.0	28314.0	61227.0	3.231762E7	5738.282601855975	-0.9810221052747978	-842.6362643160988	0.005220274602166742	-0.016277136297881176	1.5404607030696507	1.3915051334638024	-0.581880251830168	1.1070463672922721	6.5450547285383145	10.41834866529957	0.7577489986566239	0.9490006891798761
ID3147	3147	4	1.0	22.834839004164554	36.38044219606816	0.0	12.0	12	1.4051412734026878	1		46921.067381316985	47075.0	27785.0	63325.0	3.0639457E7	6194.605203014933	-0.9810381986291224	-783.7734911571213	0.017107533401920706	-0.018067685998901708	1.508330795776956	1.3457568410472207	-0.788055848001009	1.1208048510481476	6.202829644693174	9.791646215652346	0.8129957791460137	0.9588537839823663
ID3915	3915	4	1.0	22.87447035937452	36.14769526778732	0.0	20.0	20	1.4078305414580081	1		46918.95890410956	47078.0	28849.0	62481.0	3.0825756E7	5962.712191587903	-0.9810275781485364	-813.7536673924942	0.008908437216395521	-0.005597420201893005	1.5292625094178707	1.3126311227304892	-0.8783501473126616	1.165035997498484	6.226595275515754	10.454955789404977	0.7158402275629137	0.9397417503586801
ID6479	6479	4	1.0	23.298064731680018	35.79355346010135	0.0	49.0	49	1.4585032293802418	1		46752.05974395448	47033.0	31038.0	63222.0	3.2866698E7	5554.318659764071	-0.9811017997081416	-873.9640679490795	-0.003658920135352345	4.738264862284434E-4	1.6122055295509496	1.3441473229322962	-0.828982982767715	1.1994262102415059	6.682895387309272	10.146875559272464	0.8156613021892749	0.9564625850340137
ID2129	2129	4	0.9955498576164246	23.06441459009653	36.58750448196902	0.0	1.0	1	1.416401887261188	1		47053.13213213211	47429.0	29752.0	59975.0	3.1337386E7	5237.15771654133	-0.9809495897617568	-925.2630907532465	0.002074758309603753	-0.02491857332070157	1.5669302998681427	1.309547833943767	2.5149898374516266	1.1965430045798755	6.302645294148005	10.519752309154356	0.7156846483178441	0.9351198871650214
ID6739	6739	4	1.0	23.462809477967618	36.06509875759709	0.0	52.0	52	1.4439074044952316	1		46656.75036284468	47021.0	30264.0	61815.0	3.2146501E7	5773.186203518615	-0.981026160592078	-835.7074730873577	0.009739489039355648	-0.01212344048577169	1.5637860877307752	1.36310977127696	-0.5535039744316061	1.147219483479912	6.549807854702831	9.779960072207823	0.8605265222860075	0.9683766690091355
ID4186	4186	4	1.0	22.96410112770933	36.48721888916036	0.0	23.0	23	1.4212005522349944	1		46773.89489489488	47116.0	28806.0	61061.0	3.1151414E7	5420.412519973056	-0.980997940465611	-890.981348038731	9.581336769215576E-4	-0.003440723458024794	1.582823003471844	1.2827732638271896	-0.6828066607029495	1.233907073140461	6.345423429628646	9.962434678419596	0.8034141902951099	0.9563037249283665
ID7002	7002	4	1.0	22.960166330062062	35.973678098635695	0.0	55.0	55	1.442859195714976	1		46681.04630969609	46909.0	28307.0	63933.0	3.2256603E7	6074.988140802893	-0.980979552681272	-792.6188048368834	-0.0021536203430374927	-0.009037189895233643	1.537579332649096	1.382373114627213	-0.8318136774019199	1.1122752000741405	6.5403016023737965	10.616313692660867	0.729222658672127	0.9548924358084664
ID9050	9050	4	1.0	23.295216752581272	36.3693699787139	0.0	78.0	78	1.4475701579181808	1		46778.573082489194	47037.0	30821.0	63923.0	3.2323994E7	5522.858485495591	-0.9810605882690571	-877.4904415248013	-0.014072596877073008	0.0017271193406347921	1.5505811323402026	1.3832935302927643	-0.6229327138126639	1.1209342763368764	6.583079737854445	10.294370258062195	0.7806195265380206	0.9644846796657384
ID7259	7259	4	0.9968292117118835	22.9874361238878	36.27708904760196	0.0	58.0	58	1.408904811390335	1		46699.568147013764	47092.0	28826.0	60832.0	3.0494818E7	5904.5938612217615	-0.9811367278505858	-822.7451526963666	-0.01519258003641276	-0.016385826740317678	1.5075603436830327	1.3452484941917138	2.38786322754598	1.120655663390163	6.236101527844781	10.938199936751857	0.6549849578335003	0.937142857142857
ID11873	11873	4	1.0	23.16937971512588	36.3741410924689	0.0	110.0	110	1.4196027995632166	1		46856.74362818585	47258.0	31353.0	58948.0	3.1253448E7	5454.611210269327	-0.9809363892707407	-884.0442071206146	0.025634284231689328	0.00858201077981931	1.543149759297734	1.3316525827049952	2.3134112604940347	1.1588230889494637	6.331164051135103	10.4859985476288	0.723558824514457	0.9314685314685313
ID9315	9315	4	0.9968308806419373	23.162603946939615	36.404831768110554	0.0	81.0	81	1.4538276949750943	1		46855.270386266115	47002.0	28321.0	60873.0	3.2751834E7	5797.350547156398	-0.9809797881630412	-833.6880805440716	-0.0012961007689176692	-0.012405809578151223	1.5892079215146606	1.3669240381242487	-0.5209669083519753	1.16261611998238	6.64011725182863	9.982315356273027	0.8373808807202177	0.950987066031314
ID2406	2406	4	1.0	22.89189221725461	36.657245056550146	0.0	4.0	4	1.4714128741871535	1		46941.4455307263	47162.0	30853.0	61451.0	3.3610075E7	5301.075162205365	-0.9810147525578625	-915.1278438729606	0.014645673298504943	0.010096575456442568	1.5553889170208701	1.421389728339932	2.28321950315496	1.0942733621956298	6.8017235414221675	10.385542024374237	0.7924475099416669	0.9489389920424404
ID3434	3434	4	1.0	22.818108350774104	36.21538036231052	0.0	15.0	15	1.42916252238845	1		47021.55014749268	47255.0	27823.0	64145.0	3.1880611E7	6173.815448107391	-0.9809910704693185	-786.1052348928996	-0.00537930647512463	-0.014811314313661974	1.5366524216987398	1.3583077004136974	-0.7455554128728156	1.1312992050554704	6.416720322096386	9.88221941005947	0.8256842310038489	0.9453781512605042
ID9580	9580	4	1.0	23.43470549869071	36.55209818440956	0.0	84.0	84	1.4791045777937288	1		46732.79143646409	46964.0	30749.0	61975.0	3.3834541E7	5814.223207049476	-0.98109364038243	-834.1853618341377	-6.487648738372789E-4	0.004323760074729262	1.5819395180240539	1.4143652503373236	-0.644982801854815	1.118480192896965	6.873020433889909	10.0322751225354	0.8581409600822969	0.9607973421926912
ID12140	12140	4	1.0	23.014293944792488	36.49816103668196	0.0	113.0	113	1.4480926521268276	1		46696.133812949614	47029.0	31673.0	61457.0	3.2453813E7	5195.98084820024	-0.9811006262809399	-933.0598863936019	0.014294178047489262	-0.010696376141595824	1.5857378700490365	1.3483762249380045	-0.8571476894612595	1.176035175287925	6.587832864018955	11.25912041231091	0.6530456017962686	0.9499657299520219
ID7533	7533	4	1.0	23.08575788580875	36.08442096658425	0.0	61.0	61	1.4470474750493922	1		46753.811239193135	46957.0	28822.0	62966.0	3.2447145E7	5885.130870227129	-0.9811111643627283	-825.2849399321403	0.007162441219598222	-0.014824517122378937	1.5503320340170748	1.3797443946310413	-0.694787113993312	1.123637131667167	6.578326611689924	10.121750244382401	0.8068894973352861	0.9611111111111108
ID9837	9837	4	0.996826171875	23.05369572200789	36.27894716365723	0.0	87.0	87	1.455907563985562	1		46954.04273504276	47261.0	28945.0	60519.0	3.2961738E7	5693.159301162547	-0.9809875058202235	-851.0871481563258	0.0048761363408327514	0.006729676219824255	1.585081655533839	1.3682427198787366	2.501049239621198	1.1584798753208936	6.659129756486696	9.873836274498142	0.8583323839290411	0.9662068965517244
ID12910	12910	4	1.0	23.4166366323755	36.47895188564566	0.0	122.0	122	1.4318066736266948	1		46836.07237813885	47133.0	29244.0	63078.0	3.1708021E7	5600.789113285664	-0.9810587299295572	-866.2577916019451	0.02074862868772007	-0.008065010539959174	1.6558288879663452	1.3025200369980814	-0.7268257731994315	1.2712502233612735	6.44048595291897	9.462807033227781	0.903833706547515	0.9776334776334781
ID4721	4721	4	0.996836245059967	22.97058401208794	36.47398054191349	0.0	29.0	29	1.416935874796562	1		46606.86506746626	46832.0	30922.0	60893.0	3.1086779E7	5164.97374354949	-0.9810288193020154	-933.2525266752399	-0.017338596174489893	-0.01809046304859659	1.5601315495188999	1.3424337769076402	-0.6285754154518204	1.162166489219853	6.307398420312516	10.44795682398056	0.726101594709454	0.9196119196119195
ID12657	12657	4	1.0	22.958280835988287	36.470900485384554	0.0	119.0	119	1.4323349181285718	1		46766.21597633137	47088.0	29885.0	61160.0	3.1613962E7	5470.926118697647	-0.9810597826873872	-885.5475621416285	-0.0013931769176179852	0.004846762393971192	1.5950716723231309	1.314835729186271	-0.601360802654295	1.2131338059320103	6.445239079083481	9.687489267350818	0.8630310618852137	0.9699570815450641
ID4467	4467	4	0.9968211054801941	23.021822073255038	36.283544147417075	0.0	26.0	26	1.444431223632541	1		46736.840810419686	46877.0	28864.0	59547.0	3.2295157E7	5488.002406632275	-0.9809772430817947	-878.3356890718779	0.005464042364019006	0.006036180347645935	1.6027349206052754	1.3357568160300661	-0.659008313164091	1.1998702917861062	6.554560980867344	10.128273837669694	0.8029390922222007	0.9596381350034796
ID2676	2676	4	0.9955751299858093	22.8916280974223	36.47126815029489	0.0	7.0	7	1.3910732744755676	1		46949.63380281688	47291.0	29488.0	59519.0	3.0000816E7	5242.332321568777	-0.9810598317771565	-927.7892134610416	-7.681434237011703E-5	-0.014050138527052005	1.5556900699405072	1.2697678710148992	2.4335692578537325	1.225176747224732	6.079248364415764	10.278672479907698	0.7230789102629113	0.9460059171597637
ID10101	10101	4	1.0	22.99223193821886	36.26437719256648	0.0	90.0	90	1.4496590048314955	1		47008.065902578775	47152.0	27019.0	64206.0	3.281163E7	6270.658426155561	-0.980918427448598	-770.7401164665289	0.0071482279792523615	0.002003647518980645	1.5219243894277579	1.3961234995289655	-0.4508873905637755	1.0901072791491841	6.6020922425125015	10.670866299634124	0.7286049123407593	0.9507186858316219
ID13174	13174	4	0.993635356426239	22.980641444412164	36.249248988819744	0.0	125.0	125	1.3937896865030956	1		46957.636080870965	47510.0	31824.0	59158.0	3.019376E7	5430.200043767417	-0.9808986425884381	-888.1376787487734	-0.021203633850303504	0.011925822061435191	1.4793919565844411	1.2669281437549007	-0.9801443903293664	1.1676999708916749	6.1030139952383395	12.048643074327758	0.5282967653356375	0.9080622347949081
ID13687	13687	4	0.9968256950378418	23.188261125864592	36.28993059825421	0.0	131.0	131	1.449137075379896	1		46983.578643578665	47238.0	28494.0	60249.0	3.255962E7	5777.547783331281	-0.9810524679666024	-842.1164041477754	-7.498696295304508E-4	0.005437007580023435	1.5693189641765313	1.3448062466704418	-0.5138003031392918	1.1669480031506045	6.597339116347989	10.340414565913164	0.7753588900651152	0.9455040871934605
ID8058	8058	4	0.9968360662460327	23.04476517328324	36.51190567031341	0.0	67.0	67	1.4217327374445234	1		46709.558558558594	47035.0	28909.0	60989.0	3.1108566E7	5420.725149756011	-0.9810427543197181	-891.848460779602	0.008505715657430335	-0.003944161923217695	1.589166289948102	1.302767849934579	-0.6356598601543686	1.2198384309437058	6.350176555793164	10.164939487746366	0.7723000608825096	0.9508896797153024
ID12410	12410	4	1.0	23.347000523558982	36.39109090650682	0.0	116.0	116	1.4507023004000275	1		46663.19081779052	46917.0	29878.0	63193.0	3.2524244E7	5417.024683785661	-0.9810261375556677	-890.7758705348418	0.003501716257446198	-0.010052860436306524	1.6076992448191465	1.3281140240304892	2.356944946245885	1.2105129647981483	6.611598494841537	9.703930070740522	0.8823096306741386	0.9700139470013951
ID7804	7804	4	1.0	23.303115382348032	36.22721157013236	0.0	64.0	64	1.430749599526434	1		46725.29498525073	46976.0	28648.0	62664.0	3.167975E7	5803.817855528556	-0.98100947518153	-831.7724055287067	-0.007174590635450946	-0.020991040378599772	1.5679642702744034	1.3441943753156131	2.523859898647318	1.1664713817198125	6.430979700589939	10.210159559832347	0.7752146020537524	0.9528169014084504
ID13948	13948	4	1.0	23.268197294798746	36.37268964083998	0.0	134.0	134	1.457465517950839	1		46870.18518518522	47023.0	27293.0	64701.0	3.290287E7	6171.546807027806	-0.9809747248395758	-783.1762502550542	0.0033111810352590403	-0.007399502474928059	1.562099081182746	1.3799218888790992	2.493964604101392	1.1320199308176988	6.673389134980246	10.548563335430668	0.7536499667930823	0.9512195121951224
ID13438	13438	4	1.0	23.260383042275784	36.53282532096915	0.0	128.0	128	1.428103491103789	1		46867.64888888889	47061.0	30084.0	63401.0	3.1635663E7	5490.1230075168305	-0.9810518581232668	-883.9881130702008	0.002636140612699776	-0.007182261453973616	1.560417571937027	1.3480557499183852	-0.7009941243254022	1.1575319285062942	6.407214069767358	10.097402706906268	0.7896956466443871	0.9439775910364144
ID14465	14465	4	1.0	23.147063020700532	36.21766647370139	0.0	140.0	140	1.457465517950839	1		47097.555397727265	47290.0	28471.0	62771.0	3.3156679E7	5950.53648630763	-0.9810092081388871	-817.715535324027	0.005815742155689982	0.013060467102891875	1.5856466591636973	1.3788794247590492	-0.5990893669267571	1.1499530928462287	6.673389134980244	9.85027621540914	0.8642900159521473	0.971626297577855
ID14721	14721	4	1.0	23.18596969110997	35.92278409667356	0.0	143.0	143	1.4801271182392584	1		47147.77410468326	47442.0	29769.0	62510.0	3.4229284E7	5893.056001179594	-0.9810231541611991	-827.1910936613697	-0.024346062830382646	0.01862361643543407	1.5336630916431866	1.4373252814920903	-0.8055757382109219	1.0670257535935692	6.882526686218937	10.489511795690671	0.7860446509771686	0.9646902065289806
ID14212	14212	4	1.0	23.107109312102477	36.54801373639114	0.0	137.0	137	1.4574655179508387	1		46771.56490727534	47046.0	31561.0	61277.0	3.2786867E7	5415.830355843968	-0.9810040391974756	-891.9825849521029	-0.006080108991979593	0.007639789785183798	1.5115987692441217	1.4203395704069417	-0.8312075250258064	1.0642516766684416	6.673389134980242	11.176195665652779	0.6713798781372781	0.9378757515030064
ID10374	10374	4	1.0	23.239051600449613	36.22266022906484	0.0	93.0	93	1.436553881369556	1		46935.53587115667	47146.0	29331.0	62678.0	3.2056971E7	5872.904103075126	-0.9809783490002929	-824.30907277956	0.009079241914728493	0.038434241133404004	1.5489484459758853	1.3778577366796971	2.5735906856789317	1.1241715343620853	6.483264088399607	9.931268298448149	0.8260268170958351	0.963276836158192
ID8328	8328	4	0.9968352913856506	23.079353406091915	36.51003884295714	0.0	70.0	70	1.4460015425129855	1		46784.57947976876	47052.0	28258.0	60847.0	3.2374929E7	5749.519085737768	-0.9809972056106937	-840.1396990644452	0.0054267177716155685	0.0026044358270881536	1.57625967640711	1.3523120661152264	-0.460878244021773	1.1656034992982172	6.568820359360895	9.84743343122836	0.8512382728793177	0.9583911234396675
ID3722	3722	4	0.9968261122703552	22.865142523410487	36.459994151270315	0.0	18.0	18	1.4201355835187586	1		46867.68113772456	47149.0	28650.0	60770.0	3.1307611E7	5703.203713556471	-0.9809467851674482	-846.1780619882829	0.003906365767869753	0.0023513367616970074	1.5203980222606883	1.3564432719024582	-0.6835541505655183	1.1208710705080043	6.335917177299615	9.963354707154117	0.8020624260995758	0.9528234453180846
ID6026	6026	4	0.9968311190605164	23.10383037822507	36.5765702117967	0.0	44.0	44	1.4312782341646553	1		46787.11045655374	47034.0	28442.0	61092.0	3.1768448E7	5650.9660187448035	-0.9810067218908716	-855.2746106570031	-0.00920733160454051	-0.006549094158586466	1.5491004271944198	1.369461045381975	-0.4884195802851709	1.1311752403751938	6.435732826754449	9.71700952589674	0.8565300686138212	0.9515108924806744
ID2955	2955	4	1.0	22.924696646028778	36.6189358430738	0.0	10.0	10	1.3927037574823686	1		46811.78471138848	47210.0	29644.0	62386.0	3.0006354E7	5439.777621013416	-0.9809998012580472	-888.6174234600375	-0.011206910309738199	0.0075826040504382635	1.5154252984522567	1.2964313075042817	-0.6643625872732261	1.1689206282510667	6.093507742909306	9.707158396551739	0.8126302761194129	0.95600298284862
ID8587	8587	4	0.9968277215957642	23.015213739743555	36.01236653715401	0.0	73.0	73	1.439184452848264	1		46956.72925764191	47287.0	29883.0	62283.0	3.2259273E7	5739.353987077502	-0.9810280212187049	-846.1232033334236	-2.2457876410915308E-4	0.008627555400455447	1.5503253775426267	1.3342737161181693	-0.6197301153652721	1.1619245427789893	6.507029719222185	10.421019834274654	0.7529605267485097	0.9500346981263009
ID5772	5772	4	0.9968278408050537	22.904919472519463	36.27822073621708	0.0	41.0	41	1.4212005522349944	1		46902.02698650675	47140.0	28493.0	62624.0	3.1283652E7	5932.922470529402	-0.9810495945077446	-818.5126393228925	-0.010598736369386987	-0.019093753903174585	1.5430122697229423	1.326963592694827	2.3445456673378913	1.1628143215213302	6.345423429628646	10.569297492306086	0.7138027679005574	0.9495021337126603
ID15244	15244	4	1.0	23.02529625204158	36.39444002902947	0.0	149.0	149	1.4517448462050135	1		47077.31857142855	47399.0	29375.0	60006.0	3.2954123E7	5461.974133614912	-0.9808776905313055	-884.2327362213211	9.670693741700194E-4	0.0019258618466239093	1.5704939477425728	1.3566141106151663	-0.5958811002184305	1.15765709309217	6.621104747170565	10.410597627286508	0.7676955093521431	0.9580467675378266
ID5518	5518	4	0.992365837097168	22.992372507685058	36.0152119408206	0.0	38.0	38	1.399747237087926	1		46868.551617873716	47333.0	31787.0	59004.0	3.041769E7	5227.079641440734	-0.9809954690067375	-925.6829324755136	0.012917092560875334	1.1120791061603727E-4	1.5727292249725227	1.297629838551351	-0.8431481826176013	1.2120014338821674	6.1552983830480095	10.094182553227244	0.7591308925031258	0.9370477568740955
ID10638	10638	4	1.0	23.094958348377236	36.521731961203606	0.0	96.0	96	1.4433833952584156	1		46853.94160583942	47107.0	29632.0	60731.0	3.209495E7	5416.034019149539	-0.9810481831881022	-895.6415482671524	0.008115820954624202	2.332705220191833E-4	1.5795061557693246	1.3492082649307957	-0.6526670650612085	1.170691135552999	6.5450547285383145	10.14411384848783	0.7992725851190435	0.9615921787709496
ID10897	10897	4	1.0	23.44430238035393	36.4167109217211	0.0	99.0	99	1.4678096187805114	1		46834.019746121296	47053.0	30829.0	62050.0	3.320532E7	5893.80696079664	-0.9810621378927944	-823.3056358951553	-0.011537598166690055	0.002464404061354015	1.5334243773433256	1.4235220066400969	-0.6273460823600916	1.0772045463228408	6.768451658270557	10.046983901897068	0.8426122771617366	0.9680489462950369
ID5266	5266	4	0.9968205094337463	22.957850542936924	36.461507028759975	0.0	35.0	35	1.4376066875800297	1		46758.31039531474	47095.0	28531.0	60899.0	3.1935926E7	5598.562314430147	-0.9809571080793603	-860.4574610620431	-0.0015592186569868393	0.012794784963458154	1.580167510214083	1.358393807919283	-0.6473621948979194	1.1632617146823583	6.492770340728639	10.209316144675473	0.7827923999294452	0.9599437807449052
ID11154	11154	4	0.9968190789222717	23.150603694318203	36.405676848823	0.0	102.0	102	1.4543479410804836	1		46863.09598853864	47138.0	28124.0	60495.0	3.2710441E7	5619.017071276873	-0.980992358725159	-860.870881426491	-0.0037844548855579586	0.003338337133572609	1.5545032088338273	1.3684835116925023	-0.5021512680617479	1.1359312666553514	6.644870377993149	10.015131729462407	0.8324977063645893	0.9661368348306842
ID5011	5011	4	1.0	23.163044232990117	36.54855744176849	0.0	32.0	32	1.4465246033159538	1		46554.150072150114	46780.0	30456.0	61990.0	3.2262026E7	5450.747962726616	-0.9810567592958487	-884.6513679355038	0.004138430035062833	-0.001632796947650645	1.55298512208611	1.3798534728016287	-0.7110622531295511	1.1254710392785097	6.57357348552541	9.971206626377015	0.8308372400874817	0.9505154639175257
ID11418	11418	4	1.0	23.107950078430623	36.45464896110783	0.0	105.0	105	1.4641974961204798	1		46749.76718092575	46996.0	28016.0	60847.0	3.3332584E7	5698.358004594667	-0.9808804636989409	-841.7796970866688	-0.007219662624750398	0.01060206980020702	1.5727112966012506	1.4120569212153506	-0.4065429789710299	1.1137732997672825	6.735179775118952	10.057364734451198	0.8367402410207844	0.9554956169925828
ID8860	8860	4	1.0	23.0515173351994	36.57930370947295	0.0	76.0	76	1.4349732237685147	1		46769.514619883084	47023.0	30387.0	62102.0	3.1990348E7	5308.897572851132	-0.9810330540773131	-911.3280683021903	0.001513349227432498	-3.960524896212068E-4	1.5787835540763973	1.322036305986938	-0.6932562583439913	1.194205898073117	6.46900470990606	10.209704004311297	0.7798678709365842	0.953081232492997
ID6302	6302	4	0.996823787689209	22.99053718189969	36.29815965800504	0.0	47.0	47	1.4153333077901356	1		46754.14372163392	47087.0	30401.0	60452.0	3.0904489E7	5641.773487196022	-0.9810527674261827	-858.1852359987256	0.020389934725921925	-0.0109421019363959	1.518822162574294	1.3282468023315215	-0.7017412656250875	1.1434788775009648	6.293139041818972	11.64512963997994	0.5831610857282961	0.9093406593406593
ID6562	6562	4	1.0	22.955954698896754	36.31546765619163	0.0	50.0	50	1.4158676983350569	1		46607.988005997046	46899.0	29102.0	60126.0	3.1087528E7	5414.8907159167475	-0.9809653088242426	-887.1733126009188	-0.007262174116869617	0.008254947771420761	1.5532278408724356	1.3220935974061083	2.413206940999203	1.1748244178171674	6.29789216798349	9.757611200242902	0.8312239840247263	0.954610951008646
ID4006	4006	4	1.0	23.149843711499635	36.60556279911882	0.0	21.0	21	1.4339184840274972	1		46754.477876106175	47063.0	30762.0	61106.0	3.1699536E7	5492.942561236732	-0.9811187939560952	-884.5859004756513	-0.017270200083507804	0.0018273423872374722	1.5592892102192162	1.3305402426477304	2.438020490981411	1.1719218707104138	6.459498457577029	10.38295018262351	0.7529517072286631	0.937241379310345
ID6830	6830	4	1.0	23.276488277378938	36.15657019898583	0.0	53.0	53	1.4227965106853433	1		46664.09580838319	46828.0	28493.0	62364.0	3.1171616E7	5822.237590009977	-0.9810853462517505	-831.4407775309407	0.02434535631430155	-0.0071003968561387095	1.5643230711826723	1.3226157628554742	-0.6181659207064851	1.182749453859042	6.359682808122201	10.089668868248545	0.7850394702554891	0.9442484121383204
ID9135	9135	4	0.9968294501304626	23.34091527486622	36.53818433339222	0.0	79.0	79	1.4201355835187592	1		46754.297458893925	47038.0	29392.0	61914.0	3.1278625E7	5371.755385520154	-0.980938313982123	-895.8095529464825	0.0032969656308884793	0.029008557174096755	1.5947879730684462	1.296074000842994	2.4305107928430134	1.2304760160539925	6.335917177299621	9.78171657579583	0.8321262177388349	0.9687499999999998
ID3248	3248	4	0.9968317747116089	22.907460526751944	36.54747322706519	0.0	13.0	13	1.4344459508410066	1		46891.807069219474	47161.0	28460.0	60632.0	3.1839537E7	5666.159982430663	-0.9810316736477643	-856.0362359748958	0.0046830248973930835	-0.008710156627729759	1.516255236981998	1.38458945851818	-0.516563985728022	1.0950937316861633	6.464251583741544	9.78507498095606	0.8483983177461387	0.9584214235377028
ID11696	11696	4	0.9968276619911194	23.242039405495206	36.315634064617534	0.0	108.0	108	1.4312782341646555	1		46744.69423929099	47027.0	28871.0	61683.0	3.1646158E7	5719.365777169568	-0.9809914056591617	-843.5865497681177	-0.001898803382715206	-0.002949648793368359	1.5422856479388225	1.3625788963636873	-0.6465086753382387	1.1318872265339779	6.43573282675445	10.415990361110017	0.7454297679314252	0.9325068870523414
ID11952	11952	4	1.0	23.099660789907553	36.20827291454695	0.0	111.0	111	1.4590218083226307	1		46858.56249999999	47105.0	28704.0	61325.0	3.2988428E7	5842.797229903876	-0.9809571673033781	-826.2598221728414	0.007329841069281139	-0.007868110460153769	1.5839784625970619	1.3807560407141444	-0.6473285957562478	1.1471819900768339	6.687648513473791	9.9833455924312	0.8432009613026542	0.9584468664850134
ID7090	7090	4	1.0	23.133245050279218	36.33323369470558	0.0	56.0	56	1.4286331048772716	1		46449.34222222221	46717.0	31553.0	60082.0	3.1353306E7	5259.007385094524	-0.9810933963849031	-916.6480452420325	-0.0023226005600194563	-0.011268632315192803	1.5281827788230065	1.3484415165923374	-0.8140521151145057	1.1332955564026947	6.411967195931871	10.230903002370994	0.7697916951375773	0.9560595322466336
ID2227	2227	4	0.9968266487121582	22.830646905628388	36.4383816076245	0.0	2.0	2	1.4243906809452662	1		46956.343796711495	47150.0	28269.0	61229.0	3.1413794E7	5898.615017708466	-0.980955150165009	-820.0603536115013	-0.005667737610026261	-0.0023375024897213186	1.5022643654561414	1.3803607243545581	2.6173717182955976	1.0883128873132666	6.373942186615744	9.636336693367328	0.8625694100083621	0.965442764578834
ID7349	7349	4	1.0	23.058024335815283	36.3555548873947	0.0	59.0	59	1.446524603315954	1		46634.57101449275	46823.0	28535.0	62519.0	3.2177854E7	5877.796326520054	-0.9810478827117852	-821.4023065468019	-0.012414399027169872	-8.399355484827957E-4	1.5466968315609633	1.3484376988141888	-0.6654602612796445	1.1470287673810386	6.5735734855254115	11.203287906178614	0.6581431912662508	0.944027303754267
ID4279	4279	4	0.9968374371528625	23.190193486929456	36.48748099112885	0.0	24.0	24	1.4190698155761317	1		46789.681681681635	47028.0	28458.0	61705.0	3.1161928E7	5892.142128116021	-0.9810541948934579	-822.4070142987804	-0.012768648690069823	-0.011739966203445978	1.5289666974516365	1.3278999502368305	2.5466239889703184	1.1514170907069812	6.326410924970585	9.803374827427374	0.8272105137746777	0.9568655643421996
ID9401	9401	4	1.0	23.011946142514635	36.42488615683988	0.0	82.0	82	1.4360271888197285	1		46737.68081991226	47081.0	33199.0	59675.0	3.1921836E7	5067.680849674967	-0.981005956092241	-952.6691555456293	-0.0029087229863269553	-0.008963605041159294	1.5526390064842175	1.3532856837994198	2.370291079493071	1.1473105975119036	6.47851096223509	9.900656697334522	0.8305333162327223	0.9524807826694618
ID12989	12989	4	1.0	23.386160272211995	36.425745202894475	0.0	123.0	123	1.457465517950839	1		46823.328591749676	46965.0	29182.0	64327.0	3.29168E7	5709.788935269057	-0.9810432573220955	-848.7829890126807	-9.016864836002564E-4	0.006720156486758345	1.5479105314898667	1.3831463744899883	-0.736914159484259	1.1191227190691457	6.673389134980244	10.444563009696116	0.7687334260645744	0.9583617747440271
ID7614	7614	4	1.0	22.93112798996045	36.052193273123045	0.0	62.0	62	1.446001542512985	1		46847.67587209305	47007.0	28338.0	63271.0	3.2231201E7	6146.474635631561	-0.9810793533991587	-790.4239923995242	0.004376108939146803	7.662213573643472E-4	1.5394230738961754	1.3739288705670571	-0.7066789121002874	1.1204532540762568	6.568820359360891	10.18732804375109	0.7953836637826557	0.9564013840830449
ID12226	12226	4	1.0	23.03530460628958	36.54363901123557	0.0	114.0	114	1.4703842736600565	1		46643.6731843575	46976.0	30664.0	60434.0	3.339687E7	5333.988189949867	-0.9809905143300967	-902.5372410792523	-0.008056591345884963	0.009775976845065855	1.5741100785397197	1.3789418866740928	-0.6070047022268199	1.1415347475855986	6.792217289093138	10.726631713010555	0.741813436107046	0.9401315789473684
ID9669	9669	4	1.0	23.046405661612514	36.527378928752206	0.0	85.0	85	1.4418102248778717	1		46786.453352769735	47091.0	29581.0	60643.0	3.2095507E7	5372.0050456258505	-0.9810211236403037	-900.3711501311202	-0.012151206531087564	0.022820617771498956	1.5627107913609883	1.3456242626902302	-0.5475597651942418	1.1613277455600788	6.530795350044767	10.522552848590085	0.7411970934881684	0.9621848739495793
ID2502	2502	4	1.0	22.90759054071768	36.61956581320743	0.0	5.0	5	1.4755201058309075	1		46905.337031900126	47279.0	32644.0	59638.0	3.3818748E7	5137.036501003338	-0.9809884922777773	-942.2951535981902	0.0137952026268781	-1.4168950787448245E-4	1.5586684862647517	1.4181185836325203	-0.7432875837009268	1.09911011974204	6.839748550738291	10.38183422771577	0.7974469844924582	0.9542440318302383
ID4550	4550	4	0.9968282580375671	22.955379318058284	36.06413845400191	0.0	27.0	27	1.4174696611687831	1		46831.3078078078	47143.0	29093.0	61081.0	3.1189651E7	5798.055360788304	-0.98106052765051	-836.781077949742	0.0013455680778500009	0.003041412303108643	1.5661703012617452	1.2961366660309224	-0.8825193794151478	1.2083373168183953	6.312151546477039	9.518196283284327	0.8755439837066784	0.9644153957879456
ID12742	12742	4	1.0	23.127318521426147	36.02745811706699	0.0	120.0	120	1.4714128741871535	1		46855.69273743013	47118.0	30546.0	60543.0	3.3548676E7	5218.030740246456	-0.9809918461488851	-926.85369281592	-6.24728655340429E-4	0.006636571879631638	1.5823900264752495	1.4205115391323297	-0.6614178499215261	1.113957882694707	6.801723541422168	9.83671038259073	0.8833423864546017	0.9774590163934426
ID3527	3527	4	1.0	23.05062173755888	36.42219453662515	0.0	16.0	16	1.4212005522349944	1		46895.157421289325	47099.0	29287.0	62433.0	3.127907E7	5826.694649992432	-0.9810304515818531	-832.4558896675297	3.1151704632195016E-4	-0.005848475960663596	1.555854195547892	1.3096145540186275	2.591849753758514	1.1880245151320776	6.345423429628647	10.272644695308243	0.7556243374353692	0.9549356223175967
ID9930	9930	4	1.0	23.478484443759193	36.160860728917875	0.0	88.0	88	1.4538276949750948	1		46955.82881597721	47214.0	29242.0	63456.0	3.2916036E7	6018.78984033192	-0.9809944358158843	-805.3712180332877	-0.005120870194607666	-0.006726205905693065	1.5503240962271732	1.39232702856519	-0.6315030587330119	1.1134769809250926	6.6401172518286335	10.603166033349934	0.7421889570662237	0.9388440860215055
ID10186	10186	4	1.0	23.068058088994945	36.028215816965044	0.0	91.0	91	1.4683249109216374	1		46977.89154929579	47220.0	29233.0	62826.0	3.3354303E7	5801.366643212916	-0.9810197471303902	-837.0838410632997	3.431627924931487E-4	-0.0011164708238767657	1.5915065114397917	1.3656556443062002	2.483218939907686	1.1653790749338802	6.773204784435071	10.314778522153118	0.7999894430722576	0.9595959595959592
ID7885	7885	4	1.0	23.061900293901473	36.04451927238665	0.0	65.0	65	1.4360271888197285	1		46781.557184750796	47063.0	28790.0	62643.0	3.1905022E7	5964.480093151482	-0.9810127950001409	-810.4863563591518	-0.0027984330727643374	-0.007044573874277499	1.5758907682853438	1.335721095197448	-0.6689556078668514	1.1798052557164964	6.478510962235092	9.813154385608215	0.8454108146546325	0.964614295824487
ID13518	13518	4	1.0	23.182225643170078	36.527511448121174	0.0	129.0	129	1.4729544281711617	1		46853.63165266106	47138.0	31208.0	61234.0	3.3453493E7	5518.1576694301675	-0.9810859106761844	-880.8475534745533	0.007147688546744408	-0.0040861640326568015	1.5613611215800987	1.4108513740142143	2.4986391500603946	1.1066800871715123	6.81598291991572	10.04083396458639	0.8495692527466522	0.9669588671611599
ID2768	2768	4	1.0	22.79826517088181	36.59569934418823	0.0	8.0	8	1.420135583518759	1		46885.40840840844	47264.0	29648.0	62066.0	3.1225682E7	5380.204872823456	-0.9809894443244018	-899.3700240634788	0.0072281626326311105	0.020645607554901347	1.551064933379703	1.3330437639075676	2.3395473938767877	1.1635513967171245	6.33591717729962	10.34446166232907	0.7440524768962172	0.9555555555555558
ID12496	12496	4	1.0	23.30941323276168	36.45762239058726	0.0	117.0	117	1.4439074044952316	1		46705.68658892126	46956.0	29915.0	63843.0	3.2040101E7	5618.803079755988	-0.9809493711833879	-856.0383523580554	0.012719548271201404	-0.0020365656946191714	1.5636281149596778	1.35067258775675	2.371938502890707	1.1576662835488596	6.5498078547028316	9.984247480007031	0.8256723647982115	0.9576094510076438
ID13264	13264	4	0.996834397315979	23.167728762680607	36.441927876558005	0.0	126.0	126	1.4724407561666406	1		46988.391608391605	47140.0	28358.0	60938.0	3.35967E7	5775.438812720752	-0.9810157886079378	-840.8509592610891	1.9641199284116178E-4	0.006198749397490344	1.5750033465082889	1.3990559666718005	-0.5148687235464487	1.1257615020613134	6.8112297937512	10.049623459970496	0.847492408757178	0.9669365721997295
ID8145	8145	4	0.9968206882476807	22.939140160344433	36.212788867204985	0.0	68.0	68	1.4217327374445237	1		46774.008941877815	47198.0	30273.0	59003.0	3.138536E7	5334.870185434912	-0.9810104982131858	-905.8803062571899	0.005506086443757343	-0.0026051747290934575	1.5505602136377112	1.3361250061223175	-0.6887476268003498	1.1604903781703213	6.3501765557931655	10.749710882266223	0.6905610778431275	0.9323098394975577
ID13780	13780	4	1.0	23.214901734304835	35.95971897199428	0.0	132.0	132	1.4538276949750946	1		47044.99713467053	47278.0	28924.0	63903.0	3.2837408E7	6018.644869568972	-0.981000195516204	-807.1693930870304	0.0013263685758323337	-0.00888142101042964	1.5655885778682304	1.3693287119465758	-0.8065547368284067	1.1433256048817237	6.640117251828632	10.602126168097815	0.7423345532123097	0.9516348773841962
ID14548	14548	4	1.0	23.229472048508665	36.46495736550768	0.0	141.0	141	1.4449548528770872	1		46935.47101449271	47319.0	30176.0	59932.0	3.2385475E7	5398.743680111312	-0.9810777155587902	-901.5053577723728	0.004244069405227021	0.00104931662154896	1.604842284493645	1.3233237939279674	-0.5948553654069046	1.212735909274372	6.559314107031863	10.072424132182048	0.8124568091511604	0.9718309859154924
ID4822	4822	4	1.0	23.15071832733561	36.39938274099461	0.0	30.0	30	1.4201355835187588	1		46637.15187969925	46920.0	30568.0	59419.0	3.1013706E7	5114.016909562912	-0.9811232922769365	-947.9756694025743	-0.0043372543495465345	-0.00162497332855889	1.5875876829668631	1.2819007559129463	-0.5665966094866951	1.238463801229458	6.335917177299618	9.704405201614811	0.8454375084015395	0.9548710601719197
ID14041	14041	4	1.0	23.36692906301364	36.41182472880986	0.0	135.0	135	1.4636807509142962	1		46890.65585331453	47063.0	27998.0	62778.0	3.3245475E7	5874.539279690572	-0.9809668709065683	-822.7855166535338	-0.001565923465764154	1.0816928033257196E-4	1.5937816463123402	1.3644999142123582	-0.5884537677524339	1.1680335262111996	6.730426648954435	10.110844565467803	0.8273277498779007	0.9541778975741239
ID15066	15066	4	0.9968263506889343	23.15312608064	36.36816632307803	0.0	147.0	147	1.4678096187805116	1		47099.03361344535	47367.0	29028.0	59869.0	3.362871E7	5650.08970366468	-0.9810103852906453	-861.2794810515172	0.0016288427415174485	-0.0011274829810433134	1.598154508300157	1.3921605151073082	-0.5326041025960268	1.1479671280412451	6.768451658270559	10.013563961832713	0.8482460442262222	0.9706884798909335
ID8412	8412	4	0.9968316555023193	23.018346138556435	36.24851478902689	0.0	71.0	71	1.4433833952584156	1		46835.6593886463	47056.0	28440.0	61073.0	3.2176098E7	5838.832370630953	-0.9810123048893065	-828.8631514608307	0.013900260133567243	7.702872861251114E-4	1.5406131355499566	1.3878376957103697	-0.6805561963805231	1.1100816329688956	6.5450547285383145	10.104556962413163	0.805542750278793	0.9555863983344903
ID14814	14814	4	1.0	23.512774385691294	36.104766967637104	0.0	144.0	144	1.4527866438605872	1		47083.425287356324	47347.0	29805.0	62419.0	3.2770064E7	5865.557913826538	-0.9810454235636199	-830.9286827856635	0.016595547970791946	-7.971951487860194E-4	1.573026016446594	1.3684496870957379	-0.6062096166437013	1.1494949586236003	6.630610999499601	10.571473912787955	0.7455767025594663	0.9318637274549101
ID5856	5856	4	0.9968398213386536	22.921894352049964	36.41862027010491	0.0	42.0	42	1.4344459508410066	1		46810.69808541974	47098.0	28989.0	59913.0	3.1784464E7	5406.400219371206	-0.9809750752059756	-892.8981961878713	-0.004627121763206821	-0.003028583381264947	1.5495898551757217	1.3594379594998842	-0.6979731850425444	1.1398753759574225	6.464251583741544	10.683189831902853	0.7117479475525692	0.9424809424809426
ID14304	14304	4	1.0	23.35391024146162	36.34544584160776	0.0	138.0	138	1.4460015425129857	1		46949.914739884356	47260.0	28471.0	62746.0	3.2489341E7	5966.90019759994	-0.9809771774940473	-811.5214015847321	0.0022878117115271695	-0.010728834992667755	1.5636363023356146	1.3609998482935182	-0.630127175829153	1.1488879328650705	6.568820359360897	10.267933331820563	0.7829448446173983	0.9465753424657537
ID10465	10465	4	0.9968309998512268	22.923178680182605	36.22394702464315	0.0	94.0	94	1.4428591957149757	1		46903.72133526851	47107.0	28952.0	59753.0	3.2316664E7	5628.2379606249015	-0.9810568968861507	-863.1930153686125	0.0050808022305242504	-0.0027740988034999597	1.5686759397108438	1.344629380271654	-0.8524078980513045	1.1666232812746706	6.540301602373795	10.61396340791056	0.729545642760825	0.9529085872576174
ID10980	10980	4	1.0	23.2802412911358	36.546066615621285	0.0	100.0	100	1.4470474750493925	1		46824.85672937767	46971.0	29372.0	63518.0	3.2355976E7	5532.38745392198	-0.9811031929072985	-878.8608619349365	0.01663651500470489	0.01064249141515036	1.6199017571217864	1.3174190891242887	-0.7478829052977524	1.2296024632515103	6.578326611689927	9.91822585834769	0.8403443966782286	0.9551414768806071
ID8678	8678	4	0.9968300461769104	23.035796656524823	36.36482893794134	0.0	74.0	74	1.456946385069561	1		46901.05857142859	47155.0	28730.0	61314.0	3.2830741E7	5794.642319814937	-0.9810466082780055	-837.8932829986934	0.0026593471034927732	0.003200187400412985	1.564922421636013	1.358059114628996	-0.6027435814797211	1.1523227558938252	6.6686360088157235	10.14150911282839	0.8147825264883446	0.9557220708446861
ID11238	11238	4	1.0	23.07681354119561	36.21299015037734	0.0	103.0	103	1.4553878753864655	1		46881.66904422255	47013.0	28113.0	62130.0	3.286405E7	5953.883462463598	-0.9810097537799738	-813.5335358370726	0.006100241702822302	-0.0063534610604715405	1.5909864653726973	1.3601722030740493	-0.6233434602486598	1.1696948825869236	6.65437663032218	10.152875292378393	0.8112209133166977	0.953678474114442
ID3047	3047	4	0.9923855066299438	23.04711495562459	36.371471367270104	0.0	11.0	11	1.4344459508410068	1		46959.88235294115	47201.0	30206.0	59816.0	3.193272E7	5171.340704998048	-0.9809920657628276	-937.3125208866674	0.008440370030777996	-0.009441219182120184	1.6228536861917702	1.2991981722370567	2.3830595486294874	1.2491194344873648	6.464251583741546	9.99934415135397	0.8124283739727997	0.958421423537703
ID5608	5608	4	0.9968355298042297	22.95837275128542	36.17532242230998	0.0	39.0	39	1.4072930989717471	1		46871.37003058107	47111.0	28871.0	60595.0	3.0653876E7	5613.536639730212	-0.981067918839534	-865.3699272000326	-0.00661209250740654	-0.005687964765355983	1.5923270462779369	1.2508814838697524	-0.8228178725703017	1.272963959264855	6.221842149351236	10.142522864577607	0.7600407220471067	0.9632082413539371
ID10728	10728	4	1.0	23.038218109699514	36.22161909353028	0.0	97.0	97	1.4688400222902014	1		46877.30307262568	47179.0	32020.0	61837.0	3.3564149E7	5544.142125650918	-0.9810202320701132	-874.0682095887913	0.002214501119005298	0.008137175752725913	1.564003103680215	1.3989169914280324	-0.8323441816049733	1.1180099414502505	6.77795791059959	9.929039724645095	0.8639611923906598	0.9687500000000003
ID5353	5353	4	0.9968320727348328	22.84116805228032	36.149308960346204	0.0	36.0	36	1.4328629678859133	1		46836.600883652434	47052.0	29282.0	61469.0	3.1802052E7	5794.566937941806	-0.9810012904315774	-834.7181474174778	0.010468498928907473	0.0035712378439602256	1.5498310671991344	1.362321453503128	-0.6928480029808107	1.1376397715927005	6.449992205247999	10.294991847224688	0.7647456930256449	0.9410540915395292
ID6121	6121	4	1.0	22.98373345067365	36.541874151049996	0.0	45.0	45	1.3975837933882556	1		46635.49071207431	46951.0	30348.0	61935.0	3.0126527E7	5183.722226660047	-0.9810738366716159	-932.704206614732	3.5626945244143267E-4	-0.005730424105587183	1.5342216027678743	1.3029295624255084	2.436294613665983	1.177516918037992	6.136285878389947	9.813435422896292	0.8007064197414159	0.953471196454948
ID3821	3821	4	1.0	22.841865043026527	36.04762103390952	0.0	19.0	19	1.4407604903194322	1		46928.55813953492	47218.0	31052.0	61186.0	3.2286848E7	5575.369743899096	-0.9809864801675668	-868.5484160444704	0.01218389542002671	0.01707613943577906	1.5543913492282562	1.343552704040695	2.3552697068592883	1.1569262184903282	6.521289097715734	10.003623057010206	0.8188958680769546	0.9587700908455629
ID5101	5101	4	1.0	22.906339012923073	36.546154860045675	0.0	33.0	33	1.4051412734026876	1		46585.0123266564	47142.0	32968.0	58658.0	3.0233673E7	4987.375865576928	-0.9811084795931991	-970.1842691788002	0.012135842861103514	-0.00307445010090464	1.5532789888954488	1.2927021506661491	-0.9339166408169555	1.201575311138007	6.202829644693171	10.166018338790069	0.7542198187160336	0.9470246734397679
ID11503	11503	4	0.992560625076294	23.156158291175064	36.22971625632238	0.0	106.0	106	1.4423348056574186	1		46794.924418604656	47145.0	31069.0	57888.0	3.2194908E7	5296.199176827244	-0.9810298778210763	-913.8534223687209	0.010667993277879257	-3.400639461747254E-4	1.604879752020797	1.3338421061229309	-0.6863480955595497	1.2032006971842335	6.535548476209281	9.879195933434607	0.8414895103638682	0.9595254710397767
ID6393	6393	4	0.9936250448226929	23.123705318034254	36.418772736153805	0.0	48.0	48	1.43865872335023	1		46768.72620790627	47119.0	29097.0	59950.0	3.194304E7	5557.257489639982	-0.981039212823695	-870.8733900909785	0.01753731359379087	-0.0027173308088652482	1.5801764688939326	1.3246313051826974	-0.5846606348165372	1.1929179558956517	6.502276593057671	10.327960012898966	0.7660307579982497	0.9493407356002775
ID2043	2043	4	1.0	22.92989650392693	36.60963425007596	0.0	0.0	0	1.436553881369556	1		46878.37536656897	47139.0	30320.0	62954.0	3.1971052E7	5225.367898985174	-0.9810564232532849	-929.2181385126124	-0.005705636056572154	0.002704655600070956	1.5503352026646222	1.3566758458735575	2.5415187157831327	1.1427454888211475	6.483264088399606	10.002101868305626	0.8143686181608404	0.9525139664804467
ID6653	6653	4	0.9968266487121582	23.240189670028133	36.25143133610741	0.0	51.0	51	1.4475701579181803	1		46724.527456647374	46916.0	29036.0	60619.0	3.2333373E7	5524.107095960273	-0.9810508000356805	-875.8171423788505	0.004914349573221099	-0.015531826485650444	1.5909077904750024	1.3290490496344518	-0.6800098315200346	1.1970271457720643	6.5830797378544395	10.302162905996884	0.7794390380243402	0.9719298245614031
ID6910	6910	4	1.0	22.99706064632133	35.912724150198265	0.0	54.0	54	1.4579844659886294	1		46748.113960113944	46993.0	28474.0	63539.0	3.2817176E7	5981.164819221909	-0.981023137325625	-808.0963683583188	4.926127089330401E-4	-0.015716727935324283	1.5815662757482636	1.3712115903036821	-0.7660992533274211	1.1534078962955632	6.678142261144754	10.274850152930844	0.7949037331647457	0.9596994535519128
ID27138	27138	5	0.9944530129432678	5.186283102852146	26.614564948595884	0.0	285.0	285	1.2306421151141704	1		47471.768463073895	47961.0	30838.0	61076.0	2.3783356E7	5309.984446896565	-0.9811519796019035	-930.7706896631121	0.011433374293504217	0.008486579257234107	1.4357397807069634	1.0533158023678928	-0.8612085062940162	1.3630667815667128	4.757879290680357	9.741073318436397	0.6301002606763205	0.9200367647058821
ID12803	12803	5	0.9968200922012329	4.5179843538033495	27.499955207623696	0.0	121.0	121	1.3144612467940302	1		47489.71153846158	48202.0	31312.0	58164.0	2.7164115E7	5229.311636831667	-0.9811234486216697	-944.0304528180963	-0.0068519839068001106	0.019350469882136956	1.400287208018926	1.2031593602548962	-0.7147807621948157	1.1638418436293152	5.42807007987709	10.772511911099347	0.5877888508690371	0.9187449718423168
ID4612	4612	5	0.9968274831771851	3.286361062019164	26.367852146051035	0.0	28.0	28	1.2941617065219353	1		47511.46931407943	47944.0	32080.0	61910.0	2.6321354E7	5492.225569238455	-0.9811530398039237	-900.690395624862	-0.0035552348713141055	0.006793327344862383	1.4599244740420092	1.1552034276794096	-0.6651423512371912	1.2637812865347255	5.261710664119034	9.156670702338232	0.7886088287026034	0.9559585492227975
ID25605	25605	5	0.939196765422821	4.71390437326481	26.35643974698857	0.0	267.0	267	1.0751310734098405	1		47849.13720316625	47622.0	36907.0	59682.0	1.8134823E7	5016.9259677924965	-0.9809860518899276	-984.140132710272	0.0055445502751440045	0.003905827173245434	1.2235531923229104	0.9340288388525743	-1.4918392905374607	1.3099736768577808	3.631388389690103	9.328203601165509	0.5244287972757612	0.8652321630804078
ID17416	17416	5	0.9944632649421692	3.866617140327272	27.142819991662154	0.0	174.0	174	1.214554598292365	1		47777.17008196726	48339.0	34085.0	60968.0	2.3315259E7	5350.658912940995	-0.9811062495663455	-927.3443248845124	0.006988506386326608	0.0016124891172411553	1.3458279644612585	1.127649447823282	2.1473861986116973	1.1934807994267453	4.634298010402942	8.918207126099569	0.7322151534976854	0.9276879162702187
ID21001	21001	5	0.978522777557373	4.157679080744261	26.718168857391337	0.0	216.0	216	1.1320260995366962	1		47787.66117647066	47767.0	36025.0	59939.0	2.0309756E7	4979.520839457169	-0.9811082154989449	-996.7864981411809	-0.01634745204976648	-0.012878158932015455	1.325189762537257	0.9815837921930769	2.064615380887565	1.3500526119899432	4.025897861344915	8.4887689827547	0.7020744803413367	0.9328193832599115
ID27658	27658	5	0.9891467094421387	4.170821533652907	27.044804449352196	0.0	291.0	291	1.1538678445259345	1		47318.365079365045	47330.0	35994.0	61549.0	2.0867399E7	5274.258575689318	-0.9811933258298026	-936.1401967151126	-6.580973652826242E-4	0.009819791956608297	1.36101416474955	1.0068840721372645	2.069160008011373	1.3517089031516711	4.182751024773938	8.167177987590593	0.7880029398390355	0.943193997856377
ID2571	2571	5	0.9968239665031433	3.3810039002287766	26.9863006165789	0.0	6.0	6	1.232484854526826	1		47583.10891089107	47997.0	33304.0	60976.0	2.402947E7	4949.654485097424	-0.9811322941416268	-999.8075214284096	0.001239683482575813	0.02995182943084794	1.4335645634514627	1.0829888417422895	-0.7382359770342974	1.3237112961802768	4.772138669173904	9.445715238162538	0.672129909282001	0.9383177570093463
ID12300	12300	5	1.0	3.9215450500614004	27.532698044886686	0.0	115.0	115	1.2151772871814106	1		47354.54132231401	48350.0	30350.0	61121.0	2.2919598E7	5603.841191886058	-0.9810658907311963	-875.7075787657411	-0.002693582927760994	-0.003743805401931528	1.4120315534385024	1.081494735957291	-1.0261506163081364	1.305629612878915	4.639051136567458	8.541735910637904	0.7989999347567804	0.934865900383142
ID26636	26636	5	0.9968242049217224	4.069642218276389	27.33902404966738	0.0	279.0	279	1.1938236719191277	1		47298.68510638297	47562.0	34481.0	60973.0	2.2230382E7	5156.832804994648	-0.9811134124514347	-952.9316006086462	0.027798246085772513	0.012843391605529627	1.3642661296284075	1.0265009038939297	-1.084667511349315	1.3290452297247852	4.477444846973922	9.464121382653044	0.6281733468377103	0.9280788177339897
ID10253	10253	5	0.948218822479248	5.007452122033571	25.860687435175592	0.0	92.0	92	1.184919162203165	1		47627.30021598272	47769.0	34853.0	58675.0	2.205144E7	4744.921987249795	-0.9813003736115661	-1053.4790847791048	-0.014712685884997401	0.003018143483752227	1.3793629323874557	1.0406920135231357	-0.9838499767143273	1.3254285748939219	4.410901080670701	8.71319027496429	0.7301007359628039	0.9270729270729272
ID24081	24081	5	0.9892202615737915	3.293343749090802	26.650874336820827	0.0	249.0	249	1.279464867206858	1		47335.41263940517	47729.0	32823.0	61005.0	2.5466452E7	5319.672272636453	-0.9811970367169781	-928.6695703865192	0.010282438636310304	0.0100304083724769	1.4479229138025242	1.1622330262862555	-0.750354938106127	1.2458111936718481	5.1428825100061415	8.765475464138706	0.8411346233635996	0.9558303886925795
ID3602	3602	5	0.9904211163520813	3.884540531104844	26.375369253082223	0.0	17.0	17	1.1701432300543522	1		47663.55947136563	47582.0	36171.0	63938.0	2.1639256E7	5358.093795481691	-0.9811233089414143	-924.7064378709208	0.015646617113018856	0.011699457642676669	1.3853987655531366	1.0169470863483892	-0.989427886162052	1.3623115540138555	4.301579178886836	8.15191890139845	0.8134260646285283	0.9407484407484409
ID13330	13330	5	1.0	4.705197508393334	27.432159247670032	0.0	127.0	127	1.350791716151586	1		47675.613598673306	48107.0	31268.0	57949.0	2.8748395E7	5107.450156514167	-0.9811156997461874	-969.9324252674774	0.0031801949396269686	-0.006289605678069711	1.5247444792983087	1.2224071913240322	2.392162432688542	1.2473294415478728	5.732270154406104	9.335794501047221	0.8264830419550561	0.9533596837944658
ID13842	13842	5	1.0	5.287843587885954	26.902059819184156	0.0	133.0	133	1.3011572261679591	1		47659.82624113476	48185.0	31194.0	60487.0	2.6880142E7	5473.417038407191	-0.981153422902935	-906.6263734814679	-0.006594923322916843	0.02025050467069967	1.4267797472884138	1.2083966544669453	-0.9693876769172601	1.1807213649708446	5.318748178093222	10.002857217978109	0.6679918339154388	0.947502116850127
ID22034	22034	5	0.9968191385269165	3.2220491088454355	26.01586743026722	0.0	227.0	227	1.236773902529125	1		47884.89860834986	48246.0	29417.0	64169.0	2.4086104E7	5812.052228535903	-0.9811492882721831	-857.6427102886418	0.0030587929579619093	0.011710689922740774	1.446831795664907	1.0799384605184041	-0.5738555004299548	1.339735409525449	4.805410552325514	8.583185274412756	0.8196782047754257	0.9475164011246485
ID25106	25106	5	1.0	3.873461833903171	27.415024308061135	0.0	261.0	261	1.2747260921582755	1		47400.31657355677	48013.0	31275.0	60817.0	2.545397E7	5635.9229796396285	-0.9810623368173192	-871.3976888121222	0.022219122402596356	-0.001362700606805066	1.4262396759669418	1.1711222064228755	2.380790639840087	1.2178401776901728	5.104857500690013	9.224650813334907	0.7538650622878613	0.9371727748691094
ID8211	8211	5	0.9968171715736389	3.451028648557462	26.27808789648515	0.0	69.0	69	1.2250972663656872	1		47419.63157894743	47769.0	34225.0	62037.0	2.3425298E7	5300.900550562334	-0.9812103611773481	-934.291091771107	-0.002312519798508943	0.007724095758797667	1.3908410078808546	1.0841233884062451	-0.7717653298183019	1.2829176298147307	4.71510115519971	9.133241899893465	0.710314953595768	0.9314553990610326
ID16917	16917	5	0.9869316816329956	3.5816854548681807	26.440917578432423	0.0	168.0	168	1.1868328956098169	1		47655.394849785414	48137.0	36319.0	57723.0	2.2207414E7	4759.652660894543	-0.9811360999088065	-1041.5127115267935	-0.0025796861673917197	0.023399077625922984	1.3409814970718126	1.0734253557706297	-1.025490628106145	1.249254538159386	4.425160459164248	9.389650217004318	0.6307250192048206	0.9127450980392157
ID26135	26135	5	0.991263210773468	3.692745803601024	25.797918966030146	0.0	273.0	273	1.2101868049578208	1		47410.09278350517	47849.0	33435.0	60187.0	2.2993895E7	5233.400402647526	-0.9811546431291237	-943.3002180509778	-0.012004610989656198	0.010039253082187729	1.3583680513600882	1.0745117263812423	2.324783293200497	1.2641723845442077	4.601026127251332	9.498071351450566	0.6409050711302409	0.9462365591397847
ID28183	28183	5	0.9936069250106812	4.373110291803578	27.457594826970027	0.0	297.0	297	1.2699696349289435	1		47473.37898686683	48009.0	30998.0	63256.0	2.5303311E7	5751.762660107268	-0.9810622847830708	-855.1615817331431	-0.015725328995201453	-0.028434143015125604	1.4346402400556324	1.1582685368822232	-0.7466470973370408	1.2386076236839987	5.066832491373885	9.704172019143392	0.676128804400451	0.9310043668122268
ID16412	16412	5	1.0	3.666101813619884	27.229935109546144	0.0	162.0	162	1.245915001797388	1		47597.90838206622	48088.0	33132.0	61778.0	2.4417727E7	5264.014901219567	-0.9811520076839808	-941.3951471476018	-0.012097568452985723	0.008911699108526034	1.4859110139330285	1.0722163886991587	-1.009065570614666	1.385831283306325	4.876707444793253	8.925873441944688	0.7691926352598984	0.9421487603305783
ID24606	24606	5	0.9968166947364807	3.1448980460687253	26.469859480374545	0.0	255.0	255	1.2459150017973877	1		47159.02718446598	47752.0	32387.0	60979.0	2.4286899E7	5204.936471879591	-0.981038061517721	-937.5242803346573	0.0017930590812882423	-5.59987512015955E-4	1.4135507908293083	1.1056975112170992	-0.6288916458669194	1.2784245026230898	4.876707444793252	9.344290015601803	0.7018494256900963	0.9285067873303167
ID15391	15391	5	0.9886566996574402	3.88043878704207	26.7585584727287	0.0	151.0	151	1.23064211511417	1		47754.12877263582	48025.0	35157.0	62811.0	2.3733802E7	5306.795336306903	-0.9811412044597104	-936.3239794515838	-0.016423594417863844	0.00812143991609559	1.4113747850680618	1.1035482886669687	-1.0322549910422398	1.2789424799642723	4.757879290680353	8.986004699168056	0.7404402195230156	0.9311627906976743
ID14368	14368	5	1.0	5.122924198394995	27.310491125154037	0.0	139.0	139	1.3513516298403578	1		47714.676616915436	48046.0	31845.0	62643.0	2.877195E7	5872.06017432815	-0.9810930429554516	-843.2960024764772	0.001248671080424795	0.0024704775697535234	1.4705283442845307	1.2687663998996643	2.291976716358825	1.1590221370938116	5.73702328057062	8.936216560317137	0.9027949194692041	0.9789132197891324
ID14880	14880	5	0.9457447528839111	4.892221863665008	27.153230337765027	0.0	145.0	145	1.1472930454537251	1		47864.49199084668	48271.0	35536.0	57247.0	2.0916783E7	4543.16115828419	-0.9811546129788353	-1097.027958730708	0.013745387943046345	0.018618715897802188	1.3182507643058383	1.0153325933197492	-0.9434688054014055	1.298343787030083	4.135219763128779	9.684012008658865	0.5541123377041488	0.9186906019007386
ID5665	5665	5	0.9818670749664307	3.8284834532824186	26.345439091190684	0.0	40.0	40	1.2020330824333598	1		47455.637499999924	47491.0	36187.0	61432.0	2.2778706E7	5376.432168072149	-0.9811993502782684	-921.3147636087853	0.009314118253138163	0.006900480908432099	1.3113353305859687	1.1375747459585666	2.192480901133057	1.1527465208283825	4.539235487112628	8.023448741377582	0.8860748561273879	0.9784836065573771
ID10787	10787	5	1.0	4.425918841373625	27.6001002198368	0.0	98.0	98	1.3034807230653145	1		47673.896797152986	48388.0	31082.0	59881.0	2.679273E7	5290.269162441272	-0.9810939860622961	-935.284029392776	-0.003462969062867376	-0.011415137177373738	1.4374252119263378	1.1964129651943163	2.4025391071312843	1.2014456995564882	5.337760682751287	10.115556476584535	0.6555252187397818	0.9288668320926383
ID19498	19498	5	0.9699423909187317	4.581996550599408	26.344138253894943	0.0	199.0	199	1.1893797502460512	1		47927.71914893619	48129.0	34098.0	61858.0	2.2526028E7	5334.2432876530265	-0.9811493439870788	-935.30355975934	0.00504565281610885	0.008355704562446246	1.3492334846785794	1.084206021155755	2.3532228066772793	1.244443821885722	4.44417296382231	8.516313360814738	0.7700121019846542	0.9331337325349299
ID8747	8747	5	0.9968550205230713	3.72606996863869	27.13704356819024	0.0	75.0	75	1.245307682725575	1		47523.03898635479	47899.0	32895.0	61526.0	2.4379319E7	5154.242678825579	-0.9811294843691277	-958.7643953630926	-0.005904239271621158	0.005998205205225287	1.4477417022270558	1.0908719855483664	-0.882941622974391	1.3271417007737125	4.871954318628738	8.984416797199216	0.7584610610848416	0.9369287020109689
ID6189	6189	5	0.9862340092658997	3.785151590730252	25.795446295188093	0.0	46.0	46	1.2151772871814108	1		47546.76591375768	47784.0	35521.0	63746.0	2.3155275E7	5138.313374643217	-0.9811368479560937	-962.5996766131852	0.011969855197052747	0.0044810143867666215	1.436663349338865	1.0455737637383866	2.200605315784785	1.3740430366215013	4.63905113656746	8.714753409436542	0.7675891335383472	0.9448209099709581
ID11309	11309	5	1.0	4.191450008402122	27.623066515138795	0.0	104.0	104	1.22386166618609	1		47467.73684210525	48507.0	30593.0	60020.0	2.3449062E7	5552.895448104991	-0.9811176954997713	-888.3316527561458	0.00106372334401423	-0.017224797943484523	1.3590878431047997	1.1279493471664122	2.101040184118104	1.204919216026007	4.705594902870682	9.251187784428907	0.6909226143925451	0.9593023255813954
ID23085	23085	5	1.0	3.1699896638242104	25.783052491121744	0.0	238.0	238	1.259802537629609	1		47649.50957854404	48436.0	31233.0	60633.0	2.4873044E7	5578.3554016781745	-0.9811858931127619	-890.9430394911085	-0.0019658199564295225	0.01611165550377731	1.4679034764271799	1.108741722063	2.534478172418222	1.3239363570587919	4.986029346577116	9.263732305576724	0.7301174038555898	0.9450450450450447
ID5168	5168	5	1.0	4.532688055254286	27.17750332924415	0.0	34.0	34	1.2543865952655922	1		47467.50384615383	47626.0	31923.0	65212.0	2.4683102E7	5907.269571302733	-0.9810633730809324	-832.5954615236053	0.003960896213046324	-0.0014141591579628855	1.398138825001258	1.1330171385325325	-0.921653744899054	1.2339961836871307	4.9432512110964755	8.548671135060209	0.8500125247974355	0.9541284403669722
ID20020	20020	5	1.0	4.511178593473609	27.456241757075855	0.0	205.0	205	1.2765051943389971	1		47963.122448979586	48448.0	29060.0	64884.0	2.5852123E7	6103.080145309524	-0.9809795682840768	-810.6398753197108	-0.015757836484554092	0.0018950105269826517	1.4073081410301798	1.1635936412444634	-0.8628200633943313	1.209449838111064	5.11911687918356	9.676115947551896	0.6870728409806792	0.923670668953688
ID3125	3125	5	0.9888203144073486	4.007967833318381	26.80672062616542	0.0	12.0	12	1.159100832118794	1		47611.90519187363	47714.0	35754.0	63393.0	2.1092074E7	5593.591796067742	-0.9812252282342736	-889.7107248197779	0.0036380573667815224	-0.00830834427809636	1.3547698026307975	1.0019299540987268	-1.1168696619297174	1.3521601955193199	4.220776034090066	8.581480898650138	0.7202407537988572	0.9183040330920378
ID20534	20534	5	0.9521579146385193	4.718550578022426	26.604753259082145	0.0	211.0	211	0.9916796768557642	1		48111.76851851858	47944.0	36606.0	60564.0	1.5588213E7	5424.509243939187	-0.9809695124323875	-914.3794524508174	0.030975549212790703	-0.009629035026256245	1.1170120482756418	0.9100785211373833	1.4582322840081594	1.2273798604538435	3.089532006935297	8.23907704454335	0.5719333675765289	0.8376288659793815
ID21560	21560	5	0.9936412572860718	4.1144197772455025	27.37016089654304	0.0	222.0	222	1.282417709507664	1		47777.581180811816	48229.0	31895.0	65061.0	2.5895449E7	5806.892565554246	-0.981206204475691	-859.1245944329943	0.006714200139839254	0.0038695048396979823	1.4139098197450641	1.173203218781192	-0.7932494014406529	1.2051704232570513	5.166648140828721	9.926931566478963	0.6588532525851104	0.9235344095157175
ID2105	2105	5	0.9866881370544434	3.603329814031479	26.986495701283012	0.0	1.0	1	1.2616026850650464	1		47766.48380952382	48083.0	31996.0	62170.0	2.5077404E7	5448.297424217361	-0.9811277263824761	-911.5778951083065	0.0014445574343529023	3.3348610837164154E-6	1.4308620946683948	1.108849033028557	2.2630943401797494	1.2904029782668753	5.000288725070663	9.776164955860947	0.6574578332467823	0.9342806394316165
ID23613	23613	5	1.0	4.629941460337697	27.33907734203173	0.0	244.0	244	1.3144612467940302	1		47472.86291739896	47759.0	29996.0	63775.0	2.7012059E7	5612.560800716431	-0.9811429124670161	-880.1810499764617	0.005441011895999307	0.010413206196186147	1.5335120609469117	1.1605345743762638	2.4966429124821676	1.3213842093167338	5.428070079877091	9.211833468315705	0.8038280438064062	0.9383730484798682
ID6719	6719	5	1.0	3.460567411660306	27.034140789790804	0.0	52.0	52	1.31446124679403	1		47302.94580419577	47837.0	31612.0	62204.0	2.7057285E7	5672.393742758831	-0.9811133595014976	-866.3957025181996	-0.017247369697045864	0.014350405989033121	1.422012808106318	1.2226616702477953	-0.7900257112139673	1.1630468531970257	5.428070079877089	9.84503300383509	0.7037541312612506	0.9461474730737367
ID7239	7239	5	0.9936350584030151	4.169528690705212	27.219526343699084	0.0	58.0	58	1.209561546944005	1		47179.817427385926	47413.0	33570.0	61043.0	2.2740672E7	5065.1056206052535	-0.9810842593643805	-966.2304126450788	0.00769143529063713	0.010535368753305541	1.4025725443574237	1.049489741510119	-0.9710202794199526	1.3364328290996452	4.596273001086817	9.126689438192784	0.6934084582495248	0.919201520912548
ID19016	19016	5	1.0	3.4141046229810144	26.74824596404579	0.0	193.0	193	1.2865403029046512	1		47925.539162112946	48349.0	29340.0	62941.0	2.6311121E7	5896.560537798881	-0.9810883396944862	-843.2895083128865	-0.0020406378957515065	-3.212366397053059E-4	1.4746940280815486	1.1612962751911975	2.471786615750334	1.2698689039011624	5.199920023980326	8.658842937465545	0.8715389561764494	0.9638766519823785
ID18506	18506	5	0.9914572238922119	4.456083879203638	27.30275334458749	0.0	187.0	187	0.940789946449194	1		47645.853741496634	48016.0	37574.0	57234.0	1.4007881E7	4596.935145594471	-0.9809808162135983	-1069.191190126468	6.259778942069123E-4	-0.028001776409765654	1.1523504289460753	0.7793175226360675	1.4903996407627906	1.4786661347587973	2.7805788062417665	8.654824044781261	0.46647522872447544	0.7948369565217386
ID4171	4171	5	0.9810667037963867	3.943454186776849	27.081892206420715	0.0	23.0	23	1.1070245296468502	1		47379.218362282874	47549.0	36814.0	60038.0	1.9093825E7	4863.046781285929	-0.9811407761741324	-1013.7175153598085	-0.01895163578971179	-9.198867058050606E-4	1.314276268567286	0.9428814738002962	-1.0794694059083119	1.3938934055731078	3.8500321932578294	8.817671084222003	0.6222521924186344	0.910112359550562
ID9292	9292	5	0.9328103065490723	4.455769223992657	26.380197197091444	0.0	81.0	81	1.0261700958989148	1		47492.06051873199	47378.0	36604.0	60580.0	1.6479745E7	5152.326704259461	-0.9811861653400606	-961.4389398816861	-0.03057001944439574	0.04406216803063596	1.0822433298757432	0.891381987768296	-0.594459591865735	1.214118464055232	3.3081758105030272	9.79530706191142	0.43327370838259327	0.8592592592592596
ID11852	11852	5	1.0	3.7099448232239096	27.251578043132092	0.0	110.0	110	1.2906497279808735	1		47410.68623853215	47862.0	31249.0	62090.0	2.5838824E7	5440.184733655587	-0.9812392013175375	-911.6248537561293	-0.003111394153677219	0.006793066280323303	1.5000280190164628	1.1431688191652636	2.2577349535690203	1.312166666784855	5.233191907131941	9.040309828079412	0.8046553358322259	0.944253859348199
ID17996	17996	5	0.9912284016609192	3.5628966582409047	26.945357815036008	0.0	181.0	181	1.2416575302250918	1		47985.82907662087	48249.0	30219.0	63257.0	2.4424787E7	5805.1699813240875	-0.9811040148235745	-858.3681030869673	0.001049600084369437	0.019120375967920968	1.4316678627010289	1.105533465728635	2.396058175671112	1.2950018313171958	4.84343556164164	8.58643091493807	0.825539827234652	0.9550140581068417
ID9814	9814	5	1.0	3.891141339608979	27.26689293410302	0.0	87.0	87	1.2207671943157594	1		47568.29878048784	47864.0	33438.0	61890.0	2.3403603E7	5065.0281754079815	-0.9810696294292871	-973.4338985196335	0.0038497707724558963	-3.1730801398006204E-4	1.4705233578209824	1.0260913574954231	2.1836186872250236	1.4331310239376436	4.681829272048104	9.333095455324715	0.6754201631183695	0.9327651515151514
ID25686	25686	5	0.9944615364074707	3.711623039770413	27.237021505808336	0.0	268.0	268	1.282417709507664	1		47375.85164835169	47742.0	31085.0	62722.0	2.5867215E7	5585.2035020760695	-0.9811204595654608	-881.6149332465651	0.006061715781371472	0.005777349351484385	1.454365882375371	1.1531715527444708	2.267223653528952	1.2611877902416841	5.166648140828719	8.92175968373431	0.8156760457347564	0.9518388791593694
ID12888	12888	5	0.9968278408050537	4.3288073484607095	27.530401099746783	0.0	122.0	122	1.3156117601405837	1		47609.952879581164	48250.0	31705.0	60541.0	2.7280503E7	5190.402502637359	-0.9810538464744805	-949.9450901421542	-0.01833581046995787	0.0159035862273877	1.503141092785553	1.1321717431699958	-0.8943528394550981	1.3276617278725495	5.437576332206121	10.405270113166043	0.631115015870847	0.9493775933609956
ID27225	27225	5	0.9968404769897461	3.9094465469199644	27.154754920506413	0.0	286.0	286	1.193189839290473	1		47282.77966101694	47653.0	33461.0	60599.0	2.2317472E7	5292.557901460059	-0.9811882972202424	-931.9478889738716	-0.014802774598290415	0.002870443773709491	1.3385223271837918	1.0557166388778545	2.2674807212422836	1.2678802984544584	4.472691720809405	9.801648224720871	0.5850333256653188	0.9013409961685824
ID15962	15962	5	0.9822018146514893	4.394470513812819	27.084292533512045	0.0	157.0	157	1.111117055728376	1		47655.166259168735	47819.0	36204.0	59339.0	1.9490963E7	4848.524847598528	-0.9811280000313083	-1021.9698935293643	-0.012631144912429481	0.02174268453025299	1.4194038556396615	0.8922977968554017	1.9045034175443543	1.5907288582823635	3.878550950244924	8.529577246453378	0.6699221719907686	0.9158249158249154
ID17500	17500	5	0.9936460852622986	3.698246489275282	26.872736870619175	0.0	175.0	175	1.1558329912994607	1		47706.06772009031	48081.0	35181.0	61988.0	2.1133788E7	5047.260361651611	-0.9810710473963868	-979.7646889015845	-0.01044248100205155	0.013049096374868223	1.371717267880473	0.9431687916302658	-0.8048142783843182	1.4543709249639842	4.1970104032674875	9.302207055452463	0.6095058881206777	0.9010204081632652
ID2654	2654	5	0.9517483115196228	4.511486184840972	26.422391167777445	0.0	7.0	7	1.1472930454537253	1		47763.9632183908	47689.0	35993.0	60134.0	2.0777324E7	5018.789825446775	-0.9811954408355784	-993.1702612434464	0.013110847756007906	0.010111503353921834	1.329157414085953	1.0130705417446662	1.9631526106046655	1.3120087489632615	4.135219763128781	8.484709367376919	0.7218293177391961	0.9157894736842102
ID4702	4702	5	0.9762148857116699	4.071885254268994	26.338716806097317	0.0	29.0	29	1.2058031902242212	1		47412.041493775985	47470.0	33760.0	62642.0	2.2852604E7	5563.346898536114	-0.9810629760581414	-883.0141614334045	0.022015099259866618	0.016105114087641783	1.3293224915253377	1.1407403491418928	-0.7810621117459123	1.1653155711773528	4.567754244099722	8.607668982675417	0.774714133474421	0.9421568627450981
ID16990	16990	5	0.9861804246902466	3.682380019197868	26.20977757393141	0.0	169.0	169	1.1688495389677596	1		47795.09292035398	48143.0	34835.0	60215.0	2.1603382E7	5253.687454694345	-0.9809422746161071	-936.5294955795764	0.010836856535919408	0.015189667510788093	1.316113878557411	1.0712182069113807	-0.8263311412990305	1.2286141796937269	4.292072926557805	8.886850202881517	0.6829379348999611	0.9093655589123869
ID13921	13921	5	1.0	5.372516567224195	26.643532809287315	0.0	134.0	134	1.2900634687055743	1		47604.31511839714	48101.0	32090.0	60874.0	2.6134769E7	5404.155755669991	-0.9812371666965811	-921.3487036837847	-0.0016199491754942503	0.012182552851918863	1.3885090591055718	1.253153144752806	2.129376663989103	1.1080122688272596	5.228438780967425	9.577872571463718	0.7162156094503519	0.9385665529010239
ID25188	25188	5	1.0	3.81665369334653	26.988212983475428	0.0	262.0	262	1.1861953275296353	1		47214.50107991356	47452.0	35372.0	60813.0	2.1860314E7	5263.342494642348	-0.9811872402533991	-935.7140527266369	-0.0022664529940997894	-3.6671828496969105E-4	1.3122574378934222	1.105815401142929	-0.8708473525868868	1.1866876121793226	4.420407332999733	8.47580373895465	0.7732329829401904	0.9509202453987734
ID7781	7781	5	0.9801296591758728	4.146314544808784	25.831209619241235	0.0	64.0	64	1.2151772871814108	1		47406.604938271645	47641.0	34319.0	59996.0	2.303961E7	4983.91761530844	-0.9812098881383748	-993.4146163242931	0.003852102482492328	0.005339998474878459	1.427908338436319	1.0512605822777583	2.185523033675344	1.3582820116231134	4.639051136567461	9.00149378231249	0.7194652991848844	0.9330783938814531
ID12389	12389	5	1.0	3.759156770248145	27.398621903176366	0.0	116.0	116	1.2579998142578042	1		47404.76235741447	48144.0	31330.0	61740.0	2.4934905E7	5440.989993478459	-0.9810323964248197	-901.2492726029997	-0.0065044071415375875	-0.01696085780079205	1.4037510250229508	1.1532764107490199	-0.9884347908218425	1.2171852401899514	4.97176996808357	9.684109545343368	0.6661952069013073	0.9322638146167559
ID13417	13417	5	0.9968278408050537	4.976824762203415	27.334844450213406	0.0	128.0	128	1.3361516071030997	1		47781.156462585066	48346.0	32251.0	59630.0	2.809532E7	5191.861820635717	-0.9810724542400265	-954.0481736436343	-0.006068064483851232	0.002562543355307563	1.5178298544068884	1.1920625874792665	2.377677548347669	1.2732803380873556	5.608688874128689	9.18115843970936	0.8361347039016744	0.9648405560098119
ID28265	28265	5	0.9892616271972656	4.321960149392599	27.096627428600456	0.0	298.0	298	1.1286798725901181	1		47415.33729216147	47472.0	36438.0	58623.0	1.9961857E7	4852.4741985782775	-0.9810593808764878	-1012.2475376720497	-0.0036974431179263296	-0.003416986941738391	1.349745740943809	0.9559012814548337	1.9914627442969781	1.4120137373281516	4.002132230522337	9.52002444558013	0.5549133466814878	0.8900634249471459
ID27754	27754	5	0.9944546818733215	3.943914531188688	27.241461285323076	0.0	292.0	292	1.2794648672068576	1		47327.7855822551	47729.0	33407.0	62681.0	2.5604332E7	5428.998561416813	-0.9810823460845555	-904.2002831265565	-0.0025661671937592923	0.011704451902871636	1.4264538310002617	1.1713690361335072	2.2163519725632383	1.2177663801911194	5.14288251000614	9.00382544908944	0.7971909005311234	0.939236111111111
ID22126	22126	5	1.0	3.0234597799679226	26.168919257353178	0.0	228.0	228	1.2806468211468571	1		47683.18450184505	48153.0	33760.0	61718.0	2.5844286E7	5605.5590155819045	-0.981020405698036	-879.3614734641505	-0.00585619470432439	0.005878276196693966	1.3923665121277204	1.1906098528801914	-0.6449354166338169	1.1694565677912556	5.15238876233517	8.930660521012843	0.8118042608944692	0.9626998223801071
ID14447	14447	5	0.9737452864646912	5.205350016537356	27.066447415018665	0.0	140.0	140	1.2089359655486847	1		47710.128099173555	48587.0	34940.0	57607.0	2.3091702E7	4964.281750282314	-0.9811288067013221	-999.3343603618878	0.005456065732817208	0.01084303467360377	1.3702775787652692	1.089377001203845	-0.6234164113322808	1.2578543307330772	4.591519874922302	9.045469485948637	0.7051866901583628	0.9191246431969554
ID16495	16495	5	0.9018094539642334	4.175314905415445	25.933575146559857	0.0	163.0	163	0.9992788659694527	1		48148.46666666668	48100.0	37563.0	58814.0	1.5888994E7	4873.362802361915	-0.9809616756941797	-1018.1389049025918	0.01986091435331303	0.006016592867058872	1.1336928108920696	0.9111122785433762	2.2023106584875984	1.2442953932138199	3.137063268580456	7.758099315591293	0.6549716041042671	0.9053497942386829
ID24175	24175	5	0.7524837851524353	3.6630036954712097	27.220723031508363	0.0	250.0	250	0.5911813496640593	1		42398.13157894735	42168.0	35954.0	49416.0	4833387.0	3603.6492357597986	-0.9831062609832997	-1369.3323971702357	0.020002710123957438	-0.009864092084197409	0.778147459740811	0.4897592921179361	0.7391415550214608	1.588836541264499	1.097972144003161	5.0586899776642875	0.5391691776148808	0.846153846153847
ID10353	10353	5	0.9752739667892456	4.878338253198076	26.380529683896945	0.0	93.0	93	1.207683830603127	1		47622.50207468881	47613.0	36464.0	63072.0	2.2954046E7	5045.091214721547	-0.9812368666605878	-987.2830353679843	-0.006935837090292165	-0.007951882027490122	1.3495692061678504	1.0890439960556713	-0.9721545063867371	1.2392237697060506	4.582013622593271	8.623955096245702	0.7742001782733516	0.9314009661835749
ID8306	8306	5	1.0	4.941541933252183	25.69953228098411	0.0	70.0	70	1.2941617065219353	1		47663.92418772561	47927.0	31640.0	64328.0	2.6405814E7	5583.837951220453	-0.9811082296575494	-886.6071837300198	-0.015167677401769471	-0.016125910462622284	1.4770075090717825	1.1652235569959786	2.2960886543066334	1.267574363909706	5.261710664119035	9.227162436706031	0.7766055588965445	0.9502145922746783
ID14962	14962	5	1.0	3.590950347555316	27.108949535066074	0.0	146.0	146	1.280055980598156	1		47779.528650646935	48369.0	31454.0	61027.0	2.5848725E7	5367.208081524446	-0.9810366395932387	-921.071517046581	0.002802004529124948	0.0020825086937483863	1.4736591339056264	1.1221689298941322	-0.8766991040217975	1.3132239671300243	5.147635636170656	9.054179672907615	0.789077110985098	0.9558693733451016
ID24690	24690	5	0.9355262517929077	4.189499193952447	25.97226241643074	0.0	256.0	256	1.070901033112178	1		47391.91029023748	47372.0	36553.0	58493.0	1.7961534E7	4899.588861638789	-0.9809527068214366	-996.2982674277849	0.02625246918340709	-0.00301844661749667	1.228421391408905	0.9588742157725695	2.003889761966878	1.2811079609843927	3.6028696327030083	8.528945559652895	0.6223973389462337	0.914354644149578
ID3701	3701	5	0.9912944436073303	4.319581367472085	27.340839177596187	0.0	18.0	18	1.2312566680189483	1		47589.52788844618	47758.0	30038.0	63968.0	2.3889943E7	5856.961548538373	-0.9810365112986098	-840.6901380161801	0.003564887725021748	0.0072548906723948646	1.440201854524655	1.0860970161200567	-0.8531447863636337	1.3260342613494998	4.762632416844871	10.135190304946011	0.5826303612940702	0.9226519337016573
ID5750	5750	5	0.9968509674072266	3.587273898502693	25.56325635137015	0.0	41.0	41	1.282417709507664	1		47711.75045871554	48081.0	31233.0	64139.0	2.6002904E7	5661.960289832848	-0.9810708402704895	-873.489238117282	0.010968261917103254	-0.01211055114240388	1.4918195531951637	1.117404780621766	-0.7927587372090446	1.3350753272820788	5.166648140828719	9.160320671198704	0.7737441813174994	0.9378774805867125
ID15478	15478	5	0.9546629786491394	3.750238806861882	26.730564715172164	0.0	152.0	152	1.195090328691249	1		47954.17234042548	48220.0	32424.0	61850.0	2.2538461E7	5493.063450818046	-0.9811080488641444	-906.737975082836	0.0042439924174236116	0.017695988704566408	1.4128377142987105	1.0349288451139698	-0.7931920966016363	1.365154446094431	4.486951099302954	9.01873249327516	0.6932185724338998	0.9209756097560973
ID23158	23158	5	1.0	3.7474749940524004	25.29313529504326	0.0	239.0	239	1.3069582233925996	1		47712.384070796434	48087.0	33987.0	62469.0	2.6957497E7	5251.908355904907	-0.9811093446474262	-943.6574256697281	0.0022570538466954414	0.002568766604640797	1.539003620697715	1.1276718698176202	-0.9521890734450548	1.3647619151363772	5.366279439738382	10.170362798702575	0.651943946687001	0.9284539473684218
ID21114	21114	5	0.991229772567749	4.711610166213341	27.248582105074593	0.0	217.0	217	1.2434839458191682	1		47736.4132553606	48249.0	33622.0	58658.0	2.448878E7	4882.730858995452	-0.9810461477816735	-1012.0662459359786	0.0026982268393152885	0.008274664975863275	1.420383154208335	1.1037260757370775	-0.8776662311985323	1.2868982489697829	4.8576949401351905	9.272047818384124	0.7100497461437077	0.9299363057324842
ID5244	5244	5	0.9912940263748169	4.6321151381717165	26.40079071898201	0.0	35.0	35	1.1185811320880494	1		47418.18932038833	47508.0	35511.0	59532.0	1.9536294E7	5158.51248274444	-0.9811738546636081	-958.1533803043748	0.004582187090132046	2.1243481139663096E-4	1.3023994886860857	0.9800608044991712	1.8927163000949851	1.3288966181558861	3.9308353380546013	8.341072468058584	0.7099878666523046	0.9323562570462232
ID10877	10877	5	1.0	4.3563535379451475	27.553377838808053	0.0	99.0	99	1.327631956318291	1		47618.17123287671	48193.0	31543.0	59848.0	2.7809012E7	5170.807643482291	-0.9810821508441697	-955.1639925939581	0.001283586086360211	0.009397044844952438	1.4792821869513475	1.1926526577193914	2.4642391627627585	1.2403294264904028	5.537391981660952	10.248773280883857	0.6624778460771851	0.9305111821086264
ID19581	19581	5	0.9880723357200623	3.861340025252947	27.097937399099298	0.0	200.0	200	1.2330984890455652	1		47888.46199999999	48057.0	31551.0	63299.0	2.3944231E7	5538.764065321666	-0.9809868099309418	-892.1876296800821	0.006335564666374576	0.018767113913724626	1.4781265178596965	1.0326738627380072	2.1780068517980817	1.4313585064897707	4.776891795338419	10.20073123906386	0.5768895305226462	0.9262672811059905
ID8834	8834	5	0.9904478192329407	4.644437350552764	26.840184322405296	0.0	76.0	76	1.1472930454537251	1		47753.3256880734	47621.0	34965.0	64161.0	2.082045E7	5520.839386403576	-0.9810590135759463	-896.0268937563185	-0.0029278889252880034	-0.026749359335413704	1.3042394625654143	0.9777793988942786	-0.9605952425769084	1.333879057014612	4.135219763128778	10.620911801776355	0.4606646149011503	0.9006211180124223
ID11396	11396	5	1.0	4.145888665766097	27.473591241454812	0.0	105.0	105	1.2687777344927933	1		47403.61090225565	48098.0	30250.0	61373.0	2.5218721E7	5425.411276461075	-0.9810883723640114	-906.5420946589692	-0.018855392769662596	0.0059202888362127155	1.461854023140813	1.118206770190477	-0.9285235328388209	1.307319953796916	5.057326239044852	9.258369630057413	0.7414157423455771	0.9407603890362507
ID6279	6279	5	0.9913748502731323	3.5356904116858456	26.45331379787287	0.0	47.0	47	1.1881070053654557	1		47338.25965665233	47671.0	35235.0	61282.0	2.2059629E7	5361.20585488516	-0.981195516075642	-921.4545859485057	-0.010143889285276136	0.0076817511599063795	1.3831428011430658	1.0605356780048671	2.3181295252864826	1.3041926168340732	4.4346667114932785	7.986715845250589	0.8736437684563048	0.9678423236514517
ID20620	20620	5	0.994464635848999	4.219984283181842	27.332129971562566	0.0	212.0	212	1.2306421151141702	1		47872.49799196786	48080.0	31316.0	64503.0	2.3840504E7	5906.4587191141545	-0.9812182160588664	-846.871805192263	0.007099356427570737	-0.0016936117931037585	1.4269847403803313	1.0876509718831524	2.1386442586069365	1.3119877398809827	4.757879290680355	9.38725680241211	0.6784938039892034	0.908348457350272
ID21649	21649	5	0.9849495887756348	3.6846245408566265	27.230217955889078	0.0	223.0	223	1.2058031902242212	1		47707.09751037345	48205.0	32642.0	60656.0	2.2994821E7	5337.818059761929	-0.9811658492728392	-931.2056575007341	-0.026932802340993222	0.008714077694575382	1.3996273396252814	1.0834666683116867	2.23868089832552	1.291804704805781	4.5677542440997225	9.153925024521543	0.6850115462303973	0.9375609756097559
ID20114	20114	5	0.985546886920929	3.479542222713293	26.51320288441986	0.0	206.0	206	1.2070572760444294	1		47893.425311203326	48378.0	32688.0	58966.0	2.3084631E7	5123.009602604788	-0.981205012259279	-976.1092664384017	-0.012210597141097644	0.032351111229939576	1.413365820158348	1.0624065324677654	-0.7881998706568565	1.330343683858355	4.577260496428754	9.119015031006871	0.6917029536283639	0.9304347826086953
ID19093	19093	5	1.0	3.515969235627148	27.203360098668252	0.0	194.0	194	1.312157193757493	1		47735.35915492958	48376.0	32331.0	61364.0	2.7113684E7	5470.69612411624	-0.9811066295416838	-906.2215138385277	-0.008443770948701565	-0.0017207794858152563	1.444340589119579	1.1977743853936607	2.285066864739032	1.2058536288074668	5.409057575219026	9.441671836556075	0.76248914438438	0.9627749576988152
ID6807	6807	5	0.9830284118652344	3.491673108142323	26.50579706139313	0.0	53.0	53	1.2114363528435608	1		47220.422680412354	47608.0	33716.0	61138.0	2.2901905E7	5218.161748130255	-0.9812535034263623	-947.3346719687618	-0.007632890281929702	0.001000207867711476	1.3805462563717799	1.0789628155422188	-0.8493059564735675	1.2795123580584231	4.610532379580367	8.958467899277576	0.7219272860428556	0.9390125847047436
ID2203	2203	5	0.9855635762214661	3.966190376568701	27.03455112594015	0.0	2.0	2	1.1765903489857779	1		47396.884279476	47516.0	35938.0	61050.0	2.1707773E7	5021.474634307222	-0.9811843566967502	-984.4191649269599	-0.002560776909030542	-0.01398760516250299	1.3435314012149395	1.044810358165096	-1.0418063435084601	1.2859093429878123	4.349110440531993	8.228354295778463	0.8072059114748312	0.9472049689440991
ID11931	11931	5	1.0	3.7304863819175593	27.340766307242102	0.0	111.0	111	1.3011572261679596	1		47434.84973166364	48024.0	31130.0	61732.0	2.6516081E7	5537.625810342534	-0.9811525595971504	-891.8423288033399	-0.008813092695328801	4.55857173446932E-4	1.4655641521102298	1.1743071155317955	-0.7282424855139639	1.2480245863506805	5.318748178093227	9.497340461752435	0.7409950022786644	0.9317235636969194
ID23708	23708	5	0.962696373462677	4.906300215134243	26.19813854554544	0.0	245.0	245	1.1714354924360628	1		47463.25550660794	47722.0	34354.0	59030.0	2.1548318E7	5029.629510833772	-0.9811747562076201	-983.6877888809645	8.472068713822126E-4	0.013315235201230551	1.3347596893142155	1.038213816044168	-0.8974824021501102	1.2856308293025371	4.311085431215867	8.534430777997132	0.7437849265766903	0.9274028629856853
ID7327	7327	5	0.9734335541725159	4.090109331884158	26.3886288544976	0.0	59.0	59	1.1029168177832656	1		47641.13681592038	47474.0	37110.0	59943.0	1.9151737E7	5063.760254386364	-0.9809492592923871	-968.88817085338	0.004225814518745475	-0.001869058947348333	1.216833732439462	1.0146534434910424	-1.3923639345629282	1.1992604373891376	3.8215134362707364	7.991691876634899	0.7519133448193042	0.938156359393232
ID4256	4256	5	1.0	3.29226209394959	26.94565977566351	0.0	24.0	24	1.2970810914780881	1		47427.302867383514	47969.0	31076.0	62564.0	2.6464435E7	5352.2872145427355	-0.9811402679137591	-921.9653387123329	0.001646752152896662	0.0036773232274106707	1.4582619870827886	1.1582675018040882	-0.8333853905528195	1.2590027647425457	5.2854762949416125	9.464200691078172	0.7415255356935015	0.9471890971039182
ID9379	9379	5	0.9880810379981995	4.532521699512512	27.183181190636247	0.0	82.0	82	1.233098489045565	1		47510.05988023951	47531.0	32617.0	62219.0	2.380254E7	5384.081749417183	-0.9810070297048719	-911.5555896783828	0.01987821721358319	0.004085660606728747	1.4130159061349123	1.0907775118438632	-0.7360793445894412	1.2954208266966685	4.776891795338418	8.913685998511554	0.7555106758323531	0.9463276836158188
ID18086	18086	5	1.0	4.311963187596173	27.52167231493852	0.0	182.0	182	1.2888901501647725	1		47786.978102189794	48529.0	32099.0	59651.0	2.6187264E7	5288.946662294351	-0.9812050927126471	-943.3872062248507	-0.003714120450830436	-0.003864506026665557	1.424507567060129	1.1871880374222932	-0.8222485042812476	1.1999005398951972	5.218932528638392	11.064461352342875	0.5357115303198677	0.9051937345424568
ID25767	25767	5	0.9700550436973572	3.509604927281103	26.253864327209453	0.0	269.0	269	1.1957231539030269	1		47578.516949152494	47758.0	32749.0	62194.0	2.245706E7	5442.859763314608	-0.9809665509009683	-901.053246163375	0.006695100804213074	0.01327075286869547	1.3778107192137057	1.0580503487663746	2.293141335172807	1.3022165918853985	4.491704225467468	8.961797784678087	0.7027983517057228	0.9301181102362205
ID12968	12968	5	0.9924166202545166	4.5180176701399075	27.510563881133788	0.0	123.0	123	1.2525760772251207	1		47533.19691119692	48475.0	33624.0	59278.0	2.4622196E7	5121.685870730756	-0.9811012404008407	-963.5951510253151	-0.0123745157267117	0.018318030873729053	1.4126506057743216	1.13548821117935	2.1060649706074246	1.2440909486035991	4.928991832602927	9.414627934101006	0.6988140687903354	0.9292114695340499
ID18607	18607	5	0.9880602359771729	4.918674537628911	26.848760895464135	0.0	188.0	188	1.2213867158955078	1		47955.493877550965	48168.0	33082.0	63121.0	2.3498192E7	5496.169049605721	-0.9810092879576225	-901.4469052889751	0.02150497957670322	-0.019569852751886545	1.4437780082529368	1.0641951542397987	2.349904642962934	1.3566853809668873	4.6865823982126145	9.412012533050152	0.6648154864046506	0.9249530956848024
ID9906	9906	5	0.9936271905899048	4.531624687928782	27.12115669201466	0.0	88.0	88	1.2355499795152896	1		47768.82376237625	47801.0	31763.0	64589.0	2.4123256E7	5809.651879326164	-0.9811554764576196	-856.2037079949708	0.011431792711663624	-0.005376691363121081	1.4058981261898145	1.0891954097750858	-0.9671005228712625	1.2907675827243217	4.795904299996482	9.884183256693241	0.6168773078619133	0.9114724480578132
ID26802	26802	5	0.9968217611312866	4.225837826825432	27.233855912483218	0.0	281.0	281	1.2592019166001767	1		47376.59885931561	47577.0	33868.0	64220.0	2.4920091E7	5612.324794314285	-0.981110623328113	-876.902746442663	0.00625363558551545	-0.005699928351941102	1.425530420335269	1.1274698697366223	-0.9462269598513207	1.2643623200931071	4.981276220412602	9.012808784597418	0.7706020755736286	0.9415992812219229
ID16051	16051	5	0.9869652986526489	4.227461542362927	27.07442146806427	0.0	158.0	158	1.1656090294360808	1		47631.25167037868	47697.0	35287.0	61002.0	2.1386432E7	4861.7824301972005	-0.9812114431233411	-1023.2827442974748	-0.0032067447762655446	0.022833064430174056	1.4582040377692234	0.9561856503126661	2.0866921768699056	1.5250218796866495	4.268307295735223	8.502564356299096	0.74193470659272	0.9344432882414154
ID17587	17587	5	1.0	4.087761713798726	27.370817573108692	0.0	176.0	176	1.2182859576157785	1		47715.66598778003	48297.0	33774.0	60965.0	2.3428392E7	5572.438427383803	-0.9811256966799696	-890.2242643295615	-0.003161611757020108	-0.013138291543240175	1.3115613910802197	1.1913083442711	-1.2109626055404812	1.100941999934279	4.66281676739004	8.929044693076335	0.7349337978372701	0.938755980861244
ID27315	27315	5	0.9913412928581238	3.7791936900428627	27.376850963226037	0.0	287.0	287	1.232484854526826	1		47319.35657370514	47983.0	32658.0	59029.0	2.3754317E7	5085.088592184592	-0.9811910990942917	-970.8686646315646	-0.010754409041545194	-9.923783783671442E-4	1.430552223302252	1.0897279245381213	-1.0400862800974633	1.3127609113151693	4.772138669173903	9.071423144473755	0.7287390934848385	0.9427230046948354
ID17077	17077	5	0.9813202619552612	3.6800615998405437	26.274071762373595	0.0	170.0	170	1.153212051438278	1		47636.03174603179	47896.0	36104.0	59918.0	2.100749E7	5084.194459202942	-0.9812058349598137	-978.3190371694342	-0.016760380397016987	-0.01202869360432168	1.3278988304238843	1.0180481671899806	-1.0336857668577724	1.3043575669795215	4.177997898609422	10.178606914007474	0.5067589128157476	0.9033915724563207
ID12470	12470	5	1.0	3.7500117818402185	27.391939496817013	0.0	117.0	117	1.2924069101805495	1		47466.89272727275	48085.0	31521.0	61750.0	2.6106791E7	5323.387524945788	-0.981177759211177	-929.6277653835677	-0.0016442204887647256	0.0029403619915477235	1.4954126260833813	1.131627831431582	-0.8662930909525224	1.3214703496569082	5.247451285625488	9.177134144687614	0.78296819271564	0.952545297670405
ID2744	2744	5	0.8999837040901184	4.532351548590546	26.679597639111577	0.0	8.0	8	0.9559456560183313	1		48599.49834983498	48224.0	38758.0	57368.0	1.4725648E7	4444.909013494236	-0.9806430578597141	-1107.829977839221	-0.007512287531359974	0.00920577546109516	1.0941971625169329	0.8402764351185351	-1.3482735456279433	1.3021871336455817	2.8708882033675676	7.24404133555799	0.6874867069460594	0.9306625577812021
ID7864	7864	5	1.0	3.8622421223939662	27.109481400243396	0.0	65.0	65	1.2039196121043867	1		47221.8301886792	47548.0	35189.0	59282.0	2.2524813E7	5082.632727612003	-0.981225016401854	-971.120513294005	-0.011915585758619555	-0.0026504393025314284	1.385601447390594	1.0831443796037707	1.98766085282793	1.2792398441816835	4.553494865606176	8.563992487502535	0.7801931984922894	0.94757665677547
ID22713	22713	5	0.9849691390991211	3.6334800048497295	26.272165168025793	0.0	234.0	234	1.0967264032169404	1		47925.367499999986	48009.0	35185.0	59085.0	1.9170147E7	4983.032755868548	-0.9808728270497349	-986.4239861822074	0.014669844067291871	-0.012210511230854643	1.1805899649679255	0.9918668942081025	2.2670880732192504	1.190270561364484	3.778735300790094	9.97652192482823	0.4770874717362623	0.8511777301927197
ID13498	13498	5	0.99683678150177	5.2041098329057585	27.207079482292567	0.0	129.0	129	1.2567965621276107	1		47684.56130268197	48633.0	30794.0	61044.0	2.4891341E7	5739.987305044301	-0.9810716049539823	-861.1598433421585	-0.001928913026272686	-0.0017569082779822717	1.4015037597126785	1.1393699406345257	-0.5143903833435951	1.2300691019917271	4.962263715754538	9.268919629902598	0.7258242465406157	0.9447963800904973
ID25274	25274	5	1.0	3.406027576012749	26.969707342786307	0.0	263.0	263	1.276505194338997	1		47374.882462686546	47799.0	31395.0	62971.0	2.5392937E7	5530.382957045536	-0.9811956993249078	-893.9667886408548	-0.002359821005233529	-0.0016146147501495311	1.4284583459029006	1.166071737123555	2.2604695957311343	1.225017552887952	5.119116879183559	8.935554732407162	0.8056786788684822	0.9447368421052637
ID26302	26302	5	0.9944475889205933	3.4899809343452675	26.119771718190513	0.0	275.0	275	1.2459150017973877	1		47571.24266144818	48013.0	30780.0	62447.0	2.4308905E7	5511.029365417146	-0.9811948531080177	-900.7832419638161	-0.019801852217891703	0.010645415088050553	1.443441525586162	1.073079119820746	-0.718309337594529	1.3451398866350912	4.876707444793252	10.14126728524375	0.5958708064199757	0.9395604395604394
ID4800	4800	5	0.9814381003379822	4.340748913618781	26.135665283604002	0.0	30.0	30	1.18428056384786	1		47360.52473118282	47333.0	35872.0	62035.0	2.2022644E7	5519.691443690175	-0.9811670776061316	-894.0400019059656	-0.0038809718732394183	0.01122897132119501	1.3046904320076076	1.0991248682744887	-0.7718125081040562	1.187026578750634	4.406147954506183	8.676196543305242	0.735546574208537	0.9497950819672126
ID24256	24256	5	0.9848443269729614	3.9768838205016066	26.077153194451334	0.0	251.0	251	1.2145545982923651	1		47369.27104722793	47749.0	35560.0	62074.0	2.3068835E7	5197.305081632923	-0.9810003299092694	-941.17759482452	-0.0019038491789623135	-0.006939732670810241	1.3238391989770681	1.1244470668868822	-0.989100627286073	1.1773246050987694	4.634298010402944	8.251816001667486	0.855253284593613	0.9701492537313432
ID14017	14017	5	0.9968385100364685	5.243926844702767	27.207461873544297	0.0	135.0	135	1.3507917161515859	1		47640.315181518155	48013.0	31394.0	61344.0	2.8870031E7	5567.379542470398	-0.981006770221022	-883.9485233986319	0.018892041818021798	-0.009269627130278542	1.5042003914340998	1.2608969044059428	-0.9080325613659239	1.1929606506114683	5.732270154406102	9.080658599562412	0.8735782605447359	0.9694533762057875
ID28353	28353	5	0.9812542200088501	4.929556558696136	26.95394837372724	0.0	299.0	299	1.2139315899937215	1		47362.024539877304	47663.0	33357.0	60545.0	2.316003E7	5140.1813675394615	-0.9811776826864286	-960.6305233377009	-0.004008984399875119	0.030986813436350447	1.3983962756198731	1.072079591618275	2.2438702650559157	1.3043772930226494	4.629544884238428	9.94033459259088	0.5887706561202938	0.9206049149338377
ID14530	14530	5	0.9968206882476807	5.24131268250201	27.165433015265695	0.0	141.0	141	1.283007462451925	1		47773.667279411726	48495.0	31752.0	60275.0	2.5988875E7	5366.471681388151	-0.9811683039730925	-927.6492741153799	0.00790048281968878	-0.0021233590897861503	1.3998528832658992	1.2030632466756102	2.428250853687824	1.1635738080554552	5.171401266993236	9.60424049029941	0.7045179277399799	0.919695688926458
ID24772	24772	5	0.9869738817214966	4.443791394037659	26.20534090078614	0.0	257.0	257	1.1785176071963488	1		47414.971922246215	47461.0	35250.0	61653.0	2.1953132E7	5233.501536292769	-0.9810650957155723	-938.8319219512188	-0.013492617208588284	0.007181994957334236	1.3126058438099182	1.0789744707981503	-1.0476687326084462	1.216530955397808	4.363369819025542	8.828655605252141	0.7034653904974427	0.9300911854103348
ID8390	8390	5	0.9758806228637695	3.906880797741822	26.37603514595784	0.0	71.0	71	1.192555669785516	1		47594.83795309168	47715.0	33213.0	62993.0	2.2321979E7	5587.754103226907	-0.9812415057142599	-891.1083166755753	0.005699112406081839	0.010619282520164532	1.3685532887614382	1.051781877341914	2.2999496544317397	1.3011759550564568	4.46793859464489	8.53050672756691	0.7715559062528426	0.9494949494949494
ID15047	15047	5	1.0	3.6133787570328377	27.223923789476185	0.0	147.0	147	1.2639988936534365	1		47729.4440227704	48268.0	31805.0	62263.0	2.5153417E7	5357.800723911423	-0.9811322498324248	-926.4825603595525	-0.009264488872719568	0.0029428220035763184	1.5069114535663404	1.0954481783348249	2.1997222018455833	1.3756118120137595	5.019301229728726	8.740176468885675	0.8256818186613677	0.9539295392953926
ID16584	16584	5	0.9936211109161377	3.985727354707964	27.193840082034075	0.0	164.0	164	1.1995130941638226	1		47690.01467505238	48250.0	32023.0	59527.0	2.2748137E7	5212.161087242415	-0.9810948914397363	-949.6672492190065	0.0015623595799840345	0.02226512448551145	1.4639287059342296	1.0256678363135143	-0.9616132039334473	1.4272931782631748	4.520222982454565	8.665798145847097	0.7564018557647124	0.929618768328446
ID5834	5834	5	0.9936428070068359	3.341999189882709	26.858336216975474	0.0	42.0	42	1.2453076827255747	1		47462.63618677045	47814.0	33850.0	61170.0	2.4395795E7	4859.592139281799	-0.9810763719200417	-1012.699145383818	-0.016600978376265375	0.008864521692065695	1.513518829688419	1.0489978991423934	2.372927549041437	1.4428235089181722	4.871954318628736	9.086129501420313	0.7415752499422934	0.9403669724770645
ID10956	10956	5	1.0	4.22093409194365	27.576221977121012	0.0	100.0	100	1.2513676099131632	1		47583.22350674375	48501.0	32188.0	60694.0	2.4695693E7	5354.693978774038	-0.9811067750459085	-922.9100574146645	0.011274650068841293	-0.021730491348908452	1.4271229159619876	1.1322420464209781	-0.9842686828367606	1.2604397800568607	4.919485580273894	8.583911817326591	0.8389943979645933	0.9583333333333331
ID10445	10445	5	0.9892134070396423	4.07609347040819	27.128381937384347	0.0	94.0	94	1.231870914337037	1		47715.91017964067	47794.0	29473.0	63953.0	2.3905671E7	5848.722732863664	-0.9810429497152605	-844.4023504869874	4.779119838606823E-5	-8.80029206624891E-4	1.4279460484739501	1.087840982522179	2.2222431914359215	1.3126422624409968	4.7673855430093885	9.620556675866887	0.6472763427889383	0.9019784172661868
ID19665	19665	5	0.9968406558036804	3.6619144746795764	27.13885118098641	0.0	201.0	201	1.2741325060529083	1		47856.202979515816	48199.0	28756.0	63023.0	2.5698781E7	5882.041083784982	-0.9810512199917014	-842.462557758004	0.004329865444008895	0.005066351597494054	1.4548453381162432	1.1214856624661298	-0.8325961355634968	1.2972482723649454	5.100104374525499	8.723872389299444	0.8421128990954919	0.9580357142857145
ID5331	5331	5	0.9881123304367065	3.867801399731605	26.534598157895687	0.0	36.0	36	0.9901528404200355	1		47862.63271604937	47679.0	38429.0	58810.0	1.5507493E7	4957.013383905099	-0.9809308391062641	-993.375153313416	-0.012910397234186228	-0.04226934665944434	1.1647936487364463	0.864892910802345	1.4089358370250984	1.346748983820308	3.0800257546062655	8.797108963710123	0.5001315698337697	0.8393782383419688
ID22227	22227	5	1.0	3.1199420338984662	27.073641108262535	0.0	229.0	229	1.2982470073013368	1		47705.71454219032	48177.0	30980.0	61654.0	2.6572083E7	5577.206176314044	-0.9811206584601825	-889.0358585930741	0.011104458364422337	0.002855813695286206	1.4723268468843453	1.1715403105939088	2.4296382224764166	1.2567445042825318	5.294982547270646	9.149593280166547	0.7948237188990713	0.9497016197783462
ID23252	23252	5	0.9597814083099365	4.607303195973595	26.12132838783267	0.0	240.0	240	1.1868328956098166	1		47643.9195652174	47857.0	34295.0	61708.0	2.1916203E7	5376.190741900652	-0.981214672451614	-925.7805909520671	-0.005128010185764134	0.005546279591170164	1.3305886434128895	1.0516328512893753	2.346106084175509	1.265259678586015	4.425160459164246	8.847632653952445	0.7103701787575464	0.9375629405840891
ID15576	15576	5	0.9415532946586609	4.840173063354822	26.655405696298924	0.0	153.0	153	1.0730181377153245	1		48019.06068601584	48172.0	34893.0	59095.0	1.8199224E7	5151.583824778051	-0.9810105840847352	-963.0857820907958	-0.007572673641610435	0.0244098885206552	1.1607265032016267	1.0424862933141912	2.577295932052543	1.1134213568521227	3.6171290111965555	8.922115473053989	0.5710027284617265	0.8797687861271676
ID3801	3801	5	0.9802731871604919	4.260991525242999	26.135408054368305	0.0	19.0	19	1.1778755381717387	1		47548.032967032996	47569.0	35121.0	61798.0	2.1634355E7	5390.115743059733	-0.9812307456094156	-922.3347830530989	0.008029305945082514	0.012073126043198833	1.3100912621146212	1.06920781978022	-0.7922354551538079	1.2252915082344944	4.358616692861025	8.619999681068647	0.7371299247614131	0.9338085539714869
ID21210	21210	5	1.0	3.331626967839104	26.876518443888685	0.0	218.0	218	1.302900237299246	1		47666.98930481286	48084.0	31670.0	63574.0	2.6741181E7	5605.98238713657	-0.9812124676843693	-888.1561068510023	0.001876590541815912	0.0030598398359389604	1.4698321735107716	1.1768286354200386	2.3355229503362778	1.2489772336191947	5.3330075565867725	9.319510194625341	0.7716065179660888	0.9436501261564343
ID11483	11483	5	0.996830403804779	4.0758520173184465	27.46123913250285	0.0	106.0	106	1.2628013577202961	1		47452.22053231939	48285.0	31253.0	59957.0	2.4959868E7	5293.664577932171	-0.9810695773530584	-929.1153056244417	-0.029171437948095093	-0.03566439762285754	1.4577535315586847	1.1389408967203216	-1.0611930927111093	1.2799202625495418	5.009794977399696	9.295018757669318	0.7286672926263623	0.9310954063604239
ID6371	6371	5	0.9854629039764404	4.6380214014909695	26.29293085246305	0.0	48.0	48	1.17465992873731	1		47413.96710526317	47459.0	35717.0	60372.0	2.1620769E7	5195.419516955037	-0.9811713964333689	-951.1355967370416	0.010750409989885665	-0.014920403346285582	1.2475818150120803	1.1226728814531424	-1.1043336351422453	1.1112603106590238	4.334851062038447	9.280523201593098	0.632468823910908	0.9002961500493588
ID6887	6887	5	0.9968181252479553	4.220565656051213	27.30905715586408	0.0	54.0	54	1.2120606437135693	1		47216.644032921875	47499.0	34296.0	60878.0	2.2947289E7	5323.4707501465	-0.9811351978510197	-922.5859592471818	-0.00563940668165853	0.00413389159364277	1.429772518349226	1.03508286144107	-1.2027495084318889	1.3813121360725251	4.615285505744881	8.617299598247328	0.7810270066854433	0.9510284035259546
ID20711	20711	5	1.0	3.6708578504021094	27.127823720270317	0.0	213.0	213	1.2947461101220623	1		47874.69369369369	48341.0	31978.0	63998.0	2.6570455E7	5848.218803769676	-0.9811291116841858	-851.2286041273412	-0.015059539607328691	0.006090728545441714	1.4244513092277227	1.2002609101619097	-0.8696078373225693	1.1867847208617088	5.2664637902835505	9.515114042966307	0.7309723858587298	0.9413763806287168
ID19176	19176	5	0.9936367273330688	3.870237480841341	27.228106078465164	0.0	195.0	195	1.2537833797484956	1		47779.38771593092	48280.0	35870.0	60812.0	2.4893061E7	5069.698223017243	-0.9811279653771835	-979.9307757015875	-0.00841134980962978	0.004463565812922886	1.43724198355038	1.110399519611221	-1.0039061030592886	1.2943467267111164	4.938498084931959	9.09718240175567	0.749878580485261	0.9351935193519355
ID8943	8943	5	0.9849644899368286	4.107915350381202	27.037519687642003	0.0	77.0	77	1.1772331189594176	1		47376.746724890814	47453.0	35736.0	61041.0	2.169855E7	5146.2816264792	-0.9811831967197836	-960.0767207373362	-0.0036238964511941725	0.026133183930155096	1.4006031155223282	1.024715096901915	2.0690502826752843	1.366821977891083	4.353863566696508	8.121378178101779	0.8295168483120322	0.9693121693121691
ID21747	21747	5	1.0	3.409124813753059	27.196709853336085	0.0	224.0	224	1.251367609913163	1		47672.560077519345	48056.0	33911.0	60413.0	2.4599041E7	5071.271582394607	-0.981180363681889	-980.2102123100093	6.038261134795325E-4	-0.010459636541004706	1.4566638648446057	1.1074144439115579	-0.9188581755439016	1.3153737273819956	4.919485580273893	9.437065324431565	0.6941536847671886	0.9366515837104068
ID2293	2293	5	0.9838522672653198	3.4785686079428237	27.03579876643075	0.0	3.0	3	1.040082419636842	1		47232.14285714284	47751.0	35778.0	57733.0	1.6861875E7	5059.494030226151	-0.9812247566650681	-975.7610540502947	0.022615340482616854	0.005071968782573473	1.087433655881976	1.0426562862114899	-0.28007927988980175	1.042945475189322	3.3984852076288252	8.07267592781751	0.6553302436513827	0.8926342072409483
ID9462	9462	5	0.9368667006492615	3.7226172784505174	26.514991565843452	0.0	83.0	83	1.1380245135621048	1		47333.94626168226	47616.0	35786.0	58254.0	2.0258929E7	4726.059311205318	-0.9811350983340418	-1041.7842988725465	-0.010035216644837013	0.02671564617118886	1.3852167366562014	0.9830312485327676	2.387308721865682	1.4091278773932359	4.06867599682556	8.938528690710992	0.6399276769868583	0.912579957356077
ID18166	18166	5	0.9351218342781067	4.460767426537129	25.937594853723184	0.0	183.0	183	1.140016971195428	1		47936.32867132867	47944.0	34914.0	62056.0	2.0564685E7	5330.303644771194	-0.9810331720307686	-930.3188118849386	-0.0055923990338115105	0.015965014347639885	1.3343198986095237	0.9957113481100911	2.1558753570043097	1.3400669793933033	4.0829353753191056	8.943264905230045	0.6414904272735192	0.9216738197424892
ID23801	23801	5	0.9876375794410706	4.387374007976116	26.45860029345886	0.0	246.0	246	1.1662578516568998	1		47415.07095343678	47467.0	36503.0	61143.0	2.1384197E7	5218.534749595157	-0.9811564303232153	-946.178112167114	-0.002470537488859204	-0.01245448935254482	1.286997141769676	1.0740368449459667	-1.0296507002047095	1.1982802525125875	4.273060421899741	9.16562177241388	0.639182733119512	0.9364583333333324
ID3324	3324	5	0.9968153238296509	3.430494770518092	26.853847451554877	0.0	14.0	14	1.2675847133220632	1		47653.043396226414	47859.0	29740.0	63640.0	2.5256113E7	5753.05176482006	-0.9810097093803533	-855.7837802918514	-0.0018906536662778935	0.008118882715662383	1.4673519302997307	1.123017699677251	2.373361097937751	1.306615141258628	5.0478199867158215	8.899637935628832	0.8008829457096135	0.9398230088495577
ID7423	7423	5	0.9848737120628357	3.6174522632663777	26.91494441057107	0.0	60.0	60	1.1887435481410258	1		47316.28111587988	47970.0	34372.0	61036.0	2.2049387E7	5455.868052549055	-0.9810449707235698	-897.7206115326138	0.0074733496436417595	-0.019091213518862324	1.3107781323862802	1.0958709252906007	2.2247326736584903	1.196106313376907	4.439419837657795	10.264824024295336	0.5294598905819721	0.884469696969697
ID12031	12031	5	1.0	3.725409767924919	27.37924541044479	0.0	112.0	112	1.3092714255979614	1		47403.005291005305	48053.0	30272.0	61665.0	2.6877504E7	5585.731131537172	-0.9810672106223391	-879.5084212634714	-0.025513309104778677	-0.003909517407096411	1.46402524426811	1.205344292030511	2.3263335311570152	1.2146116706636805	5.385291944396448	9.26657440496135	0.7880988278941534	0.9569256756756753
ID26880	26880	5	0.9968268275260925	3.3328826627424157	26.91410206929898	0.0	282.0	282	1.1643103003091724	1		47138.93973214285	47619.0	35160.0	58894.0	2.1118245E7	4838.084996421753	-0.9812892719843292	-1021.98065911929	-0.025940911028064315	-1.0827465660337036E-4	1.3049189616153536	1.0282605988299676	-0.5702501110031792	1.2690547154098764	4.258801043406196	10.040289625924911	0.5308902313800308	0.8750000000000003
ID13057	13057	5	1.0	4.1980128817477445	27.513779872204786	0.0	124.0	124	1.3086935083658333	1		47681.83684210522	48328.0	32355.0	62310.0	2.7178647E7	5269.018391325903	-0.9810024275394156	-934.5988255169917	0.0010565314704712185	0.029912328584801168	1.4818953321769348	1.1688644279249123	2.360861075761811	1.267807708724396	5.380538818231931	10.328628684836957	0.6337971813620391	0.9512605042016804
ID17666	17666	5	0.9863139390945435	3.9396617992571015	27.178190217249966	0.0	177.0	177	1.1791593266052947	1		47645.35371179042	48067.0	33690.0	61541.0	2.1821572E7	5588.3379910867025	-0.9812935908089657	-894.4919126776701	-0.0128012368145025	0.005954605890714811	1.3629598182201257	1.0308792620013512	-0.936445055470693	1.3221333171200598	4.368122945190057	9.249100077800449	0.6416611720514839	0.8983382209188657
ID27397	27397	5	0.996833086013794	3.8005135659995917	27.24245421056308	0.0	288.0	288	1.177233118959418	1		47176.087336244556	47482.0	33688.0	58943.0	2.1606648E7	4990.682960087787	-0.9811299543372335	-982.9818904494055	0.001696971193756665	0.002087070517287926	1.389080041986484	1.0166226439598098	-1.067455678887535	1.36636740312603	4.353863566696511	8.853536769173191	0.6979930354625035	0.9169169169169167
ID2823	2823	5	0.9555644392967224	3.9920489884900974	26.616580162996296	0.0	9.0	9	1.1881070053654554	1		47603.19444444447	47608.0	35156.0	61743.0	2.2278295E7	5159.451447633071	-0.9811366095596683	-959.7813133060208	-0.01758740928830376	0.01605408630432694	1.3472306723565834	1.0583850380416657	2.266843183753039	1.272911675744557	4.434666711493278	8.701781085122587	0.7359605634401432	0.9481707317073168
ID4359	4359	5	1.0	3.685069035491749	27.313348478628562	0.0	25.0	25	1.3075369076022234	1		47406.46371681413	48012.0	31677.0	61708.0	2.6784652E7	5670.536276893412	-0.9810370425042307	-865.013244726705	0.008432749824873718	-5.617226897046844E-4	1.4154605058101135	1.2460805156344164	2.2327355290718875	1.1359302132169693	5.3710325659029	9.443420690426743	0.7568485357568433	0.9369817578772803
ID12551	12551	5	1.0	4.1239866040409705	27.516846927742346	0.0	118.0	118	1.3092714255979612	1		47519.92970123019	48124.0	30985.0	60754.0	2.703884E7	5236.22497391429	-0.9811235650081456	-943.3898897107573	0.016092120240122104	0.005547952800864396	1.4914667859789887	1.170950735307723	2.343612317728077	1.273722916777566	5.385291944396445	10.299299839312631	0.6379750762508843	0.9309778142974523
ID18695	18695	5	1.0	4.403595037048044	27.451073936919258	0.0	189.0	189	1.2573983321224127	1		47882.3204633205	48413.0	29439.0	62571.0	2.4803042E7	5788.127349190828	-0.9811553533668531	-861.4238393638474	0.007037995972708403	0.012705779452828105	1.4063871902410459	1.1432151646762727	-0.7584583195744222	1.2302034067570267	4.967016841919053	9.041380213670658	0.7635474496922433	0.9422903516681697
ID17164	17164	5	0.9855297803878784	4.067963709925983	26.550077097712073	0.0	171.0	171	1.186832895609817	1		47796.06451612905	47895.0	36020.0	62529.0	2.222517E7	5452.49808338132	-0.9811044912309019	-910.297367073459	0.0067799336343507795	0.012007004507093104	1.2881390042766152	1.1100307227140889	2.0503108374135484	1.1604534702670584	4.425160459164249	8.59163189221966	0.7533339921875378	0.9461382113821138
ID13581	13581	5	1.0	5.064630210511138	27.203016782412238	0.0	130.0	130	1.3310463604729172	1		47674.58191126282	48160.0	31556.0	60239.0	2.7937305E7	5320.6603771369055	-0.9811349721729022	-932.0144731464463	0.003996539410545268	0.001425914041712785	1.4902619053807276	1.200655020391496	2.3933482689812973	1.241207407682183	5.56591073864805	9.762559453823883	0.7338692958414444	0.959049959049959
ID25357	25357	5	0.9867929816246033	3.499199070918706	26.35475972196455	0.0	264.0	264	1.1320260995366962	1		47314.87943262411	47541.0	36320.0	59435.0	2.0014194E7	5139.707556374185	-0.9811684071278453	-959.2809586866472	-0.02307029716305544	0.0034274386086065875	1.2592221562014143	1.0047601622282285	-0.9810895811445736	1.253256452175485	4.025897861344915	9.603223065665892	0.5485782475171543	0.8850574712643681
ID26382	26382	5	0.9936545491218567	4.913322252972335	26.09596763081631	0.0	276.0	276	1.2070572760444291	1		47497.90000000002	47651.0	33448.0	60934.0	2.2798992E7	5034.108922690437	-0.9811274539126816	-981.0174444438896	0.005867839835066188	-0.018630619984449554	1.4082843563050367	1.041572049408882	2.2427829221208517	1.3520757945686743	4.577260496428751	9.613946223569323	0.6223176467204793	0.9250720461095101
ID25873	25873	5	0.9881207942962646	3.5485333688270693	26.557984790279264	0.0	270.0	270	1.2312566680189485	1		47290.67600000003	47627.0	34455.0	60952.0	2.3645338E7	5214.196633815816	-0.981071196349126	-940.1463663226547	-0.006913575879628376	0.007103203152634383	1.412560603300801	1.0927973985288044	-0.9100298093642087	1.2926097785394464	4.762632416844872	10.431902787779734	0.5499584319568416	0.9043321299638987
ID27921	27921	5	0.994459331035614	4.544669868891374	26.851279744308247	0.0	294.0	294	1.0694873017590445	1		47418.07978723402	47339.0	37122.0	61377.0	1.7829198E7	5255.095255364107	-0.9810755823677549	-935.5635848679144	-0.004682727664314655	0.012982770491760009	1.1867121081411849	0.9713767704877526	-0.9439096270530564	1.2216805509414304	3.5933633803739746	8.862259171801414	0.5749394490922002	0.8719723183390999
ID4883	4883	5	0.9856116771697998	4.022210291715719	27.206667905681023	0.0	31.0	31	1.2269483335503635	1		47450.34136546183	47778.0	29363.0	64892.0	2.363027E7	6182.32561159166	-0.9811632450946064	-799.5629210974471	-0.001239401459200206	0.017895549546503423	1.3955637146411266	1.0833689389852486	-0.9499042699994528	1.28817032168958	4.729360533693262	9.737369586158117	0.6267999867089554	0.9020852221214865
ID7955	7955	5	1.0	3.2696104188255384	26.640949054916092	0.0	66.0	66	1.2859521701640184	1		47428.4597069597	48126.0	31374.0	59263.0	2.5895939E7	5105.358503458123	-0.9811014613256911	-964.5582747160424	0.006901594953414162	-0.010228124581926998	1.5067476928989512	1.126399314032427	-0.7350001226061541	1.337667445397232	5.195166897815813	9.206404176379408	0.7702457198152075	0.9537521815008722
ID16147	16147	5	0.9887199997901917	4.113653386128047	26.750639241865585	0.0	159.0	159	1.0987937498268265	1		47979.71393034827	48017.0	37616.0	60897.0	1.9287845E7	5184.106687740934	-0.9809354748858116	-952.4192580843769	-0.0068277405296696845	-0.00544094061411498	1.224445174310624	0.9762860112018873	1.7524701829299294	1.2541869495837932	3.7929946792836384	8.530075278706743	0.6550679774481252	0.921478060046189
ID8471	8471	5	1.0	3.9942016171092387	27.48354894944146	0.0	72.0	72	1.2687777344927935	1		47420.17137476465	48129.0	32464.0	60305.0	2.5180111E7	5661.465326254906	-0.981119787341565	-870.5213282394049	-0.00784223689592072	-0.007070351663056141	1.3966819668510548	1.173850260413982	-1.1893120917754678	1.189829754229885	5.057326239044854	9.520690341568699	0.7011225800138844	0.9180327868852458
ID14615	14615	5	1.0	5.0635125250421735	27.20244380848973	0.0	142.0	142	1.2853637683166212	1		47734.456880733895	48155.0	32183.0	60560.0	2.6015279E7	5334.672794978078	-0.9810410435642736	-926.0340224071855	3.3289019702332573E-4	0.001312098646417803	1.4579288249964375	1.1422979962546056	2.2336710593097644	1.2763121617797895	5.1904137716513	9.521528820275499	0.7194464466308798	0.9397590361445781
ID22810	22810	5	0.9686251878738403	3.992438367861574	26.197425936457346	0.0	235.0	235	1.1172277363932985	1		47715.17233009715	47731.0	37096.0	60355.0	1.9658651E7	5354.301962488657	-0.9810639677027904	-923.4044686549302	0.008032371003985383	0.014898170563998862	1.2835972377350957	1.014245890054637	-1.108667330417621	1.2655680938139655	3.921329085725568	8.038663163572235	0.7625625839406797	0.9364358683314418
ID24347	24347	5	0.9800814986228943	4.178784410206178	26.089772970008507	0.0	252.0	252	1.157141235058689	1		47244.57882882889	47120.0	36280.0	62590.0	2.0976593E7	5191.4337512213815	-0.9811090564207547	-945.2752670424708	-0.016010202495682795	0.0038530998370554944	1.339661981367455	1.0312344639236328	-0.9031138369641928	1.2990857348486198	4.206516655596519	7.861922591993902	0.8552142918049789	0.9640522875816997
ID10525	10525	5	0.9880709052085876	4.356889153573666	26.69281198657662	0.0	95.0	95	1.1179046390524272	1		47567.37439613523	47522.0	37225.0	61239.0	1.9692893E7	5204.713700068606	-0.9811778728496147	-952.8430564192787	0.011372648457318118	-0.0015735326477472474	1.2546388588107307	0.9878106191201739	-1.1624909253006472	1.2701208455606765	3.9260822118900824	9.555986176293153	0.5402791747432616	0.9047097480832417
ID15133	15133	5	1.0	3.8471152215072455	27.437921598657177	0.0	148.0	148	1.2669877814719972	1		47730.609848484855	48563.0	30640.0	60611.0	2.5201762E7	5538.356823021232	-0.9811375381850834	-896.5562958159936	-0.002189283958136699	-0.021760538175021344	1.4314738308804795	1.1793043401611631	-0.9185555116061718	1.2138290194750365	5.043066860551308	8.901787208896298	0.7997424944498898	0.9567177637511273
ID14111	14111	5	1.0	5.1535491989015565	26.993551874301914	0.0	136.0	136	1.2999939204135569	1		47580.40608228982	48265.0	31281.0	60893.0	2.6597447E7	5556.328192247374	-0.9811238695263784	-890.1867403537757	-0.0030107390751789006	0.0014583092630563793	1.4641734649958174	1.158580407209634	-0.641183427449296	1.2637650834456837	5.309241925764191	9.686179318628	0.7111109557476115	0.9442096365173288
ID16671	16671	5	1.0	3.9576799402613383	27.46419272079927	0.0	165.0	165	1.3541477255877263	1		47733.07413509061	48248.0	31486.0	61119.0	2.8973976E7	5778.233543275447	-0.981052115325375	-855.4323211091532	-0.005095267625587144	-0.010920602009397715	1.4505434559008947	1.2819381474587472	-0.803548429070032	1.1315237468955757	5.760788911393197	10.086738509437641	0.711525225330665	0.9258976317799846
ID5410	5410	5	0.972168505191803	4.298514113524506	26.69384294390882	0.0	37.0	37	1.1798006969690669	1		47525.422319474834	47656.0	34885.0	64269.0	2.1719118E7	5698.941941944894	-0.9812657315257933	-873.5980189677781	-0.0038601307752889323	-0.0019827277842686124	1.3266075872620622	1.0590699786743967	-1.0157489350048146	1.2526156098981613	4.372876071354573	8.559319051822989	0.7500644862797768	0.9283551967709385
ID24866	24866	5	0.8464586734771729	3.5631308712661376	26.148561174213217	0.0	258.0	258	1.021737374977798	1		47169.08454810497	47878.0	35649.0	58083.0	1.6178996E7	5156.582768612939	-0.9812904508149509	-959.5325234120668	-1.0953895087744664E-4	0.001716193286495023	1.1641972323022183	0.9204401118411217	2.6933172625635446	1.264826703362067	3.2796570535159293	8.389548181874698	0.5855461795581232	0.8734177215189868
ID5925	5925	5	0.9686743021011353	4.24523336317835	25.592757424328525	0.0	43.0	43	1.1111170557283758	1		47732.48039215687	47655.0	35573.0	57843.0	1.9474852E7	4562.821036692364	-0.9810581739584223	-1083.6361386477479	0.005658670523687318	0.006966541227988202	1.2374852890223487	1.004646183433916	-0.7645781108376123	1.2317622954507033	3.8785509502449234	8.64969640104733	0.6514448218946601	0.9158249158249159
ID11047	11047	5	1.0	4.313022567526023	27.56160956507717	0.0	101.0	101	1.3034807230653145	1		47633.69148936172	48315.0	31163.0	60552.0	2.6865402E7	5224.1259029569	-0.9810095782488171	-942.0397704485466	0.02014871956837549	-0.010979629726175983	1.5023201686671703	1.1635549089881572	2.332001698761904	1.2911467753366346	5.337760682751288	10.313555660795075	0.6305973319397039	0.9280991735537188
ID19757	19757	5	0.9968254566192627	3.603872392693881	27.253844802010608	0.0	202.0	202	1.2699696349289435	1		47724.9586466166	48445.0	32827.0	60963.0	2.5389678E7	5350.487996310554	-0.9812551058378117	-933.8585498174051	-0.009287658296107119	0.010114537032724864	1.4694495827129694	1.109412737959886	-0.9631003519387584	1.3245292148124783	5.066832491373886	9.456805257539045	0.7119631556185719	0.9433628318584066
ID15663	15663	5	0.977266252040863	4.498874135046163	26.066124459835624	0.0	154.0	154	1.212060643713569	1		47928.68312757206	47971.0	34525.0	63303.0	2.329334E7	5492.753170136505	-0.9811130926400635	-906.5538988713589	-0.002021106465598854	0.005117489260307226	1.3447135387976439	1.1001777679083458	-0.6976988670178628	1.2222693259419417	4.61528550574488	8.443381254921338	0.8135338651356901	0.9604352126607316
ID21298	21298	5	0.996823787689209	3.32142764568085	26.64427331989362	0.0	219.0	219	1.2735386432818674	1		47680.973880597005	48293.0	32944.0	61576.0	2.5557002E7	5127.755724064052	-0.9812034856954132	-970.799508171878	0.015063127941126117	-0.006271979641566954	1.467209681197386	1.1173257956302636	2.448495402095193	1.313144014875052	5.095351248360981	9.391228345366462	0.7260042961215125	0.9420035149384889
ID11573	11573	5	1.0	3.7066196711427657	27.293613218912462	0.0	107.0	107	1.3040609504357226	1		47462.92156862749	48131.0	31376.0	61549.0	2.6626699E7	5347.352543974619	-0.981083906549366	-920.7046712608419	-8.730264408740997E-4	0.010382366620722007	1.525769167890309	1.1537406093826725	-0.8593192895722522	1.3224542461989757	5.342513808915805	9.359703640912375	0.7663573409465951	0.9485232067510551
ID3896	3896	5	0.9944586753845215	3.2261589317898354	26.70286912475998	0.0	20.0	20	1.2699696349289435	1		47580.05084745766	48229.0	32029.0	59908.0	2.5265007E7	5082.692929010879	-0.9812018927023077	-977.249097411802	-0.004820083054522518	-0.004088407982928722	1.4729097381411451	1.11355902499779	-0.6506615750112447	1.3227046838797505	5.066832491373885	9.697935953481249	0.6769986264474377	0.9261511728931364
ID6459	6459	5	0.9623787999153137	4.628348781258444	25.96258721403042	0.0	49.0	49	1.2001435872923336	1		47464.318658280936	47616.0	34945.0	61199.0	2.264048E7	5421.632643797807	-0.9811544189005652	-911.5804234214706	-0.002702047762697296	0.005679775726097834	1.3323486060423588	1.0987045445570864	-0.8080342212762102	1.212654132216646	4.524976108619079	8.653389303085707	0.7593704091404148	0.9425742574257422
ID19261	19261	5	0.9833835363388062	4.074324554770754	26.333241297392597	0.0	196.0	196	1.2337118183493665	1		47881.68650793647	47979.0	34682.0	63737.0	2.413237E7	5532.011717906443	-0.9810686999720016	-897.0885736759078	0.007724217141477228	0.015517508900369221	1.3498125673688617	1.1464678509927286	-0.8816457361562696	1.1773662612519458	4.781644921502935	8.385636823453929	0.8545059438216681	0.9701060752169722
ID18240	18240	5	0.9767564535140991	4.241144885737432	26.925830763202992	0.0	184.0	184	1.1817227194710396	1		47796.863043478246	47910.0	34595.0	61135.0	2.1986557E7	5201.267190657432	-0.9811875558811965	-958.5770664783529	-0.012735990883086131	-0.010549008446228162	1.3683160841775133	1.0678212230602868	2.195355926933354	1.281409335783787	4.387135449848122	8.484433292953948	0.7658526655279349	0.9304435483870972
ID9029	9029	5	0.9743583798408508	4.3959478245161305	26.070736492203803	0.0	78.0	78	1.2039196121043865	1		47609.834381551416	47643.0	35159.0	62515.0	2.2709891E7	5469.413701222276	-0.9812035243335874	-908.8005156574862	-0.011029665734141403	0.00835038154343361	1.3627798093641978	1.084628496804731	-1.0545925251629509	1.2564484645008762	4.553494865606174	8.694314968907355	0.7569792528310749	0.9401373895976449
ID20293	20293	5	0.996822714805603	3.608738682898328	27.030296114597903	0.0	208.0	208	1.2681813641968644	1		47940.40000000002	48309.0	29135.0	63487.0	2.5408412E7	5839.4792089175135	-0.981013376913215	-848.3688868755448	-0.0031360488585866334	-8.492788858799331E-4	1.455514573641811	1.1214400315931423	2.3503880988969468	1.2978978212272974	5.052573112880335	8.584626256173799	0.8615484116630252	0.9628623188405796
ID20805	20805	5	0.9968326687812805	4.578618862424862	27.459064444571023	0.0	214.0	214	1.2906497279808733	1		47748.582116788304	48276.0	32308.0	60985.0	2.6166223E7	5159.085243255341	-0.9812727185600335	-969.9129527977715	-0.005116550941170685	-1.460070588594607E-4	1.4781661017309533	1.14172063158752	-0.864015098496853	1.294682832941031	5.233191907131939	9.182050914835937	0.7800045425069176	0.9549002601908068
ID6984	6984	5	0.9867674708366394	3.7384266237603736	26.681408708887133	0.0	55.0	55	1.0807453730638634	1		47266.49218749999	47510.0	36103.0	61754.0	1.8150333E7	5134.541332432311	-0.9811671817202747	-959.2005342104246	0.004166883593866704	0.008731753459085775	1.3748310281774285	0.8385453994587541	-0.7407785254238902	1.6395427475540674	3.6694133990062285	8.959972273972948	0.5743718870285432	0.8853211009174311
ID2379	2379	5	0.9968494772911072	3.924499211715619	27.34749954296203	0.0	4.0	4	1.2207671943157594	1		47681.14170040492	48176.0	33782.0	60373.0	2.3554484E7	5438.614888259798	-0.9811238329989305	-911.3775970058418	-0.01360342714488205	-0.008386858380586093	1.327253343721958	1.1305230114020004	-1.2014887923921862	1.174017096809012	4.681829272048103	10.088361238730021	0.5780749988507777	0.912882298424467
ID17743	17743	5	0.9924055933952332	3.9728191581245746	25.406367564703757	0.0	178.0	178	1.2982470073013368	1		48104.32078853047	48470.0	32949.0	60529.0	2.6842211E7	5243.828173145769	-0.9811274824103335	-953.8085962731041	-0.008013761985495116	-0.008311087806423872	1.508658692717832	1.1284564172757887	-0.9315968120461756	1.3369224275049019	5.294982547270645	9.571607351746202	0.7262809413436453	0.9353484466834593
ID9553	9553	5	0.9849833846092224	3.93606000597688	25.813174590685364	0.0	84.0	84	1.2604028724445397	1		47790.45419847327	48023.0	30607.0	63309.0	2.5042198E7	5763.705756674559	-0.9810383323648388	-857.9832301069526	0.005267017356736493	0.004707206888608822	1.4682440360883182	1.1066106592319047	2.4400585490347098	1.326793686505263	4.990782472741633	9.365779670477917	0.7149746299058524	0.9308510638297872
ID23889	23889	5	0.9968200922012329	3.4098159113485944	27.04224304874516	0.0	247.0	247	1.2440921551711723	1		47285.98231827115	47832.0	34094.0	59339.0	2.4068565E7	4940.203567572578	-0.9812633198869702	-1002.5602672011875	6.903496154347052E-4	0.00845003849127061	1.493702445209576	1.042829725155734	-0.827666496413275	1.4323550711852884	4.862448066299705	9.429948387936566	0.6871415470623407	0.9333941605839415
ID18770	18770	5	1.0	3.30514237163894	26.574905148315995	0.0	190.0	190	1.280055980598156	1		47859.89667896674	48552.0	32953.0	61526.0	2.5940064E7	5597.7783215468	-0.9809879547640838	-882.3093719651731	-0.014617426536083084	0.024786872764393928	1.436490103160014	1.1722234474503475	-0.8114031172796743	1.2254405133120836	5.147635636170656	10.034623007234162	0.6424148044691727	0.945026178010471
ID21842	21842	5	1.0	3.9731478285987833	27.47744264188042	0.0	225.0	225	1.2847750969927225	1		47743.43933823526	48254.0	32510.0	61753.0	2.5972431E7	5601.163129668083	-0.9810125769480492	-880.7933441290139	0.0014041230459541957	0.0014445605738026821	1.416849298058151	1.1850712114205801	2.12694185972423	1.1955815687731808	5.185660645486781	9.69582711051896	0.6931771387187218	0.9405172413793101
ID3411	3411	5	0.976767361164093	4.151005633782932	26.40058979443672	0.0	15.0	15	1.1525558852107949	1		47615.2756264237	47534.0	36882.0	61767.0	2.0903106E7	5381.578358561368	-0.9811610988903982	-921.6189259448769	-0.007532840662535027	0.016772757300228366	1.191646187555778	1.1242200520399503	2.0547371789579305	1.0599759232131465	4.17324477244491	10.181867579810007	0.5058582450535147	0.911734164070613
ID7512	7512	5	1.0	3.3161248138082327	26.676326727565687	0.0	61.0	61	1.263400267575034	1		47305.291902071585	47776.0	33252.0	61513.0	2.511911E7	5406.141349438074	-0.9810828700231741	-907.6173113956193	-0.007314753957067032	0.006144157556821862	1.4264215093459007	1.1392146653131772	-0.5553663545327817	1.2521095038341774	5.014548103564212	9.200217464360147	0.7444670490168345	0.9444941808415401
ID26970	26970	5	0.9912291765213013	4.09084871541467	26.63201219099284	0.0	283.0	283	1.0494951220788988	1		47482.637362637346	47588.0	37059.0	61000.0	1.728368E7	5222.533738042426	-0.9810838962464506	-943.1006288485106	-0.014328482603986867	0.012862181802061376	1.1976217667511135	0.9514203629846214	1.8633429710630687	1.2587724767569135	3.460275847767532	9.121951180733802	0.5225707512240738	0.8998763906056859
ID12123	12123	5	1.0	3.966421588548243	27.530129323011206	0.0	113.0	113	1.2616026850650464	1		47468.707456978984	48307.0	30078.0	61688.0	2.4826134E7	5649.069041778097	-0.9811907613405694	-876.6833382951212	0.005738666877493464	-0.006815542594134041	1.4476214895942885	1.1221445694341523	-0.818491218451955	1.2900490088583325	5.0002887250706625	10.30183761957024	0.5920733941199386	0.9124024284475278
ID27484	27484	5	1.0	4.262561997573678	27.67132624948244	0.0	289.0	289	1.2888901501647723	1		47393.81602914383	48213.0	30424.0	59926.0	2.6019205E7	5407.105356859673	-0.9810687239078923	-908.4612005449039	-0.004470623380153004	-0.0044216023795937	1.4139324810454073	1.2102480357972285	-1.031201146183152	1.1682997527973722	5.2189325286383905	9.581440657473358	0.7143810372355865	0.9531250000000001
ID12638	12638	5	1.0	4.105897909705891	27.529913518001347	0.0	119.0	119	1.2894769428881672	1		47524.21350364963	48312.0	31199.0	59890.0	2.6043269E7	5282.384226043584	-0.9810687133091569	-932.4686515286267	-0.021922225246517577	-0.006190799107761257	1.448011790105132	1.1682052930840505	-1.0010406517377934	1.239518258201343	5.223685654802908	9.440891153998368	0.736479931914374	0.9523396880415945
ID17246	17246	5	0.9904546141624451	3.7608838571131975	27.024491248059373	0.0	172.0	172	1.2645972363584999	1		47798.790170132335	48060.0	33731.0	63775.0	2.528556E7	5532.625301150756	-0.9811968259041698	-901.6554436824774	-0.013882926152764423	0.009323040043321485	1.4309765575167148	1.1359528651755508	-0.9154897741292775	1.259714730589258	5.024054355893242	9.495410738236597	0.7002235007759261	0.9304577464788727
ID4447	4447	5	1.0	3.465842167684933	26.907319809908156	0.0	26.0	26	1.2841861558217391	1		47377.439338235265	47872.0	32432.0	62778.0	2.5773327E7	5298.235956472401	-0.9811683166464724	-931.8041855062033	-4.2830808947422606E-4	0.007716564750923224	1.4075810041459864	1.1690092054092258	-0.864044279810175	1.2040803422529471	5.180907519322267	9.310508371023804	0.7510501103633828	0.951965065502184
ID13151	13151	5	1.0	4.261611607603992	27.507545917972436	0.0	125.0	125	1.282417709507664	1		47688.82070240294	48345.0	32427.0	62405.0	2.5799652E7	5330.184733024099	-0.9811613459054976	-931.9548567011396	5.186790400737413E-4	0.0028894971517822122	1.4923191115076317	1.1163844730812216	2.367907911671656	1.3367429837041986	5.166648140828719	10.615347905676938	0.5761695278049845	0.9274744027303753
ID25954	25954	5	0.981118381023407	3.4582046302328386	26.82501526689504	0.0	271.0	271	1.191921162866545	1		47067.915074309996	47661.0	34226.0	60465.0	2.2168988E7	5033.229165363937	-0.9811403050532406	-972.9817746147764	-0.0024672973330699417	0.01325796364699198	1.4061505015133333	1.0359148654996113	-0.7508073824730347	1.3573996747649346	4.463185468480375	8.612136616365	0.7561935651103564	0.9242125984251967
ID13667	13667	5	0.9968339204788208	5.124877935863623	27.19721300124067	0.0	131.0	131	1.247735185385552	1		47659.73346303502	48622.0	31542.0	60204.0	2.4497103E7	5545.957562368772	-0.9810945235929102	-891.9249004227336	-0.011460087114306242	0.013144207291761752	1.3835214204519337	1.1515574921024776	-0.6501379713934973	1.201434952175895	4.890966823286801	9.00385598373253	0.7581366662195368	0.9380127620783953
ID26468	26468	5	0.983178436756134	4.707852407375545	26.187566137038772	0.0	277.0	277	1.1499274761219773	1		47526.44724770638	47543.0	36584.0	59877.0	2.0721531E7	4756.152085139931	-0.9811643281440516	-1041.0467852788834	-0.0034310296306933764	0.016082673291844252	1.3168612205769525	0.9987767272678545	-1.0195314969040548	1.3184740739596683	4.154232267786844	9.974105062917353	0.5247503798635731	0.9287991498405951
ID25445	25445	5	0.996822714805603	3.9968003100748155	27.457222842863438	0.0	265.0	265	1.2982470073013368	1		47415.39138240582	47955.0	29963.0	60181.0	2.6410373E7	5492.269395826146	-0.9811605615451354	-899.2276110661197	-0.005464861649745726	0.011998053314414793	1.42922486601458	1.1919866062085427	-0.7135567442194538	1.1990276220977365	5.294982547270646	9.527460990972646	0.7330271128835641	0.9645021645021644
ID8038	8038	5	0.9968112707138062	3.2294455030056426	26.659117227555747	0.0	67.0	67	1.1259957311625428	1		47114.651551312694	47976.0	34825.0	57408.0	1.9741039E7	4905.285141892275	-0.9812623612422102	-1005.9861467734626	0.0138495580689948	-0.006002105845100706	1.2478923191493194	1.0402332794376539	2.8181569223368683	1.1996273757208817	3.9831197258642757	7.974778519152162	0.7870384755724047	0.9468926553672317
ID28006	28006	5	0.9875218868255615	4.854040449692417	26.110826179942674	0.0	295.0	295	1.2089359655486844	1		47410.661885245936	47498.0	33600.0	61611.0	2.3136403E7	5355.972795071146	-0.9811906367355114	-923.5213774006465	-0.014845275986942155	-0.0015071692770558854	1.3390062062058963	1.1131539793697214	-0.8670784963601686	1.2028939670718821	4.591519874922299	8.809751499260809	0.7434281746641045	0.9387755102040813
ID16233	16233	5	0.988111674785614	4.066887647221828	26.37354264760567	0.0	160.0	160	0.8369610166726291	1		50723.68965517237	49539.0	46018.0	61912.0	1.1767896E7	3475.445248908536	-0.9798245120751256	-1417.6030359286467	-0.07107139513825177	0.07582598727326122	0.9631733553996757	0.8284154427003347	1.3344716808658286	1.1626694841178709	2.200697414170835	7.068012510417692	0.5535738647676087	0.798275862068966
ID14702	14702	5	1.0	5.005083521285998	27.411708289907004	0.0	143.0	143	1.3338850208958868	1		47768.46768707484	48088.0	31333.0	62866.0	2.8087859E7	5812.378611051121	-0.9810035007405574	-848.8176315409136	0.006827139499442543	0.0029962451059399684	1.4725820305848558	1.2491871448662601	-0.8976393780606319	1.1788322003125582	5.589676369470629	9.082824802167758	0.8514411848457132	0.9631449631449633
ID14192	14192	5	0.9936455488204956	5.197684184411928	27.106866932595512	0.0	137.0	137	1.1881070053654557	1		47542.516129032294	48615.0	32165.0	59452.0	2.210727E7	5492.618077091775	-0.9811263529602424	-899.9157822047523	-0.006273558966710817	-0.0014782075741877172	1.2671583067186072	1.1301397768064434	-0.4448956838306293	1.1212403392254289	4.434666711493279	8.436674558724043	0.7829395943653996	0.9501018329938903
ID16752	16752	5	0.99443119764328	3.6588990579946143	27.051267695371834	0.0	166.0	166	1.2561945038597075	1		47796.83365570598	48205.0	29586.0	62629.0	2.4710963E7	5766.082946500106	-0.9811070302372389	-860.9231691055077	-0.018532762698440754	-0.006605305222890108	1.4341208655049902	1.1232953670322168	-0.8325068044658266	1.27670860896897	4.957510589590021	9.492281898646798	0.691404592695673	0.9525114155251148
ID6003	6003	5	0.9765664935112	3.8178018636198168	26.27373735558868	0.0	44.0	44	1.091887372476693	1		47543.45477386939	47660.0	36220.0	61115.0	1.8922295E7	5342.946644225227	-0.9809392043943724	-915.8850348130144	-0.015247277216713111	0.01655248869919304	1.2708426397852717	0.9539432079540249	-1.186177981425378	1.332199473919332	3.7454634176384816	8.941281972488028	0.588729559197428	0.9078341013824885
ID8564	8564	5	0.9806448221206665	5.001192018896032	25.873086316774568	0.0	73.0	73	1.1643103003091717	1		47636.16741071426	47555.0	36706.0	60368.0	2.1341003E7	4724.674017244616	-0.9811697641285209	-1050.7111851683483	0.023727880512110628	0.0013404522749233315	1.305730948007434	1.0558804592807223	-0.8536512832063801	1.236627628185214	4.258801043406192	9.310635862597309	0.6173600639472125	0.9237113402061854
ID15221	15221	5	0.9775530099868774	4.5402983001529655	26.32785081173043	0.0	149.0	149	1.2007737493663637	1		47896.39157894737	47938.0	34621.0	61773.0	2.2750786E7	5145.098847460552	-0.9810348595983666	-963.0912696706473	-3.804159607200529E-4	0.025651670895321697	1.3532043621085257	1.0780705144760911	-1.0036274256896116	1.2552095098956872	4.529729234783594	8.541801069690273	0.780159140206874	0.9352306182531894
ID2934	2934	5	1.0	3.9826838212121154	27.5284533722357	0.0	10.0	10	1.2145545982923651	1		47435.03703703705	48101.0	31179.0	62212.0	2.3053428E7	5483.467593422068	-0.9810920188207098	-897.7151198469921	0.003714802529035344	0.004796419471931588	1.420585224145135	1.0627873153253111	-1.0126841356410399	1.3366599353044637	4.634298010402944	9.398477860041886	0.6592934733256751	0.9393063583815028
ID22902	22902	5	1.0	4.959571775430744	26.983424838316175	0.0	236.0	236	1.2877157625403521	1		47748.98722627738	48350.0	31741.0	63501.0	2.6166445E7	5801.440337911967	-0.9810904287154508	-854.0546979839546	0.007171679591253002	0.0054766683304106655	1.464072319111027	1.1571087435574592	2.572244943009866	1.2652849848924548	5.209426276309359	9.04210313168738	0.8006834429373176	0.959719789842382
ID24438	24438	5	0.9968224763870239	4.431071971377743	25.426401924258002	0.0	253.0	253	1.2853637683166206	1		47463.89051094888	48253.0	33144.0	59096.0	2.6010212E7	5083.271644282101	-0.9811013341037351	-969.4663280918923	-0.00606538384893863	0.021202722944579547	1.5240066951002553	1.0993791162005992	2.400250003367252	1.386243082702124	5.190413771651294	9.442523305105766	0.7315360176508717	0.9537117903930131
ID10617	10617	5	1.0	4.413399852173328	27.64368669099883	0.0	96.0	96	1.3259214570600326	1		47594.9568965517	48181.0	31565.0	59681.0	2.7605075E7	5202.388350468348	-0.981075599687211	-948.5680954413737	0.005789723460831797	0.005607976899603704	1.490534798332857	1.178198229314527	-0.7877710771262003	1.2650967903763075	5.523132603167404	10.513336929687696	0.6279342452448491	0.9370967741935488
ID5498	5498	5	0.987876296043396	4.7858688497419735	26.753406470905052	0.0	38.0	38	1.2312566680189487	1		47620.977999999996	47830.0	33964.0	62364.0	2.3810489E7	5335.54788301444	-0.9811961676089941	-931.4483035678679	-0.006425461453519087	0.012084529558894455	1.3648079037539644	1.1367778407477425	2.2948664867804434	1.2005933392018178	4.762632416844873	8.737009558742301	0.7840275180928319	0.9561068702290081
ID4987	4987	5	0.8797460794448853	3.901736921343938	25.95607375378163	0.0	32.0	32	0.9739765599718175	1		47737.01592356688	47643.0	38221.0	59047.0	1.4989423E7	4840.217316471663	-0.9811945273733731	-1029.1798306593437	-0.027904574254154216	-0.02071351507862492	1.0672089330219066	0.8860403531124795	-1.4626853146022403	1.2044698971926264	2.980210105151433	8.981949103409816	0.4642111497294896	0.8371161548731645
ID11132	11132	5	1.0	4.033950494158938	27.533220039486114	0.0	102.0	102	1.2145545982923653	1		47529.04115226332	48558.0	32833.0	60596.0	2.3099114E7	5363.301916715989	-0.9811029254666613	-920.1884925847703	-0.001344321925829812	-0.01069956433900047	1.4164593037454905	1.0637026208524323	-0.9302468601736325	1.3316309238858182	4.6342980104029445	8.945924211090233	0.7276849496982429	0.9285714285714287
ID19837	19837	5	1.0	3.6985606913790687	27.258682730185978	0.0	203.0	203	1.3092714255979618	1		47870.288495575245	48327.0	29835.0	62625.0	2.7046713E7	5808.371058310575	-0.9812628078080787	-863.222028592928	-0.012032000794540428	0.017030214043162885	1.4462479478651422	1.19578356379827	2.3386465920504564	1.2094562859446742	5.385291944396451	9.273058135054137	0.7869971344469976	0.9545071609098572
ID19335	19335	5	1.0	3.9360839655186246	27.32763273557383	0.0	197.0	197	1.2964977403842806	1		47847.22898032205	48317.0	32137.0	61982.0	2.6746601E7	5629.391118976644	-0.9810159791597945	-878.4423045216847	-0.015679497088121365	-0.005254418384730982	1.3937599862045802	1.2213196002366933	2.510163219652297	1.141191859963983	5.280723168777101	9.539462374099902	0.7292147863992658	0.947952218430034
ID23434	23434	5	0.987280547618866	4.835940959375246	26.371889698446388	0.0	242.0	242	1.1486110160726182	1		47422.465437788	47898.0	34470.0	60951.0	2.058135E7	5267.00513392467	-0.9811719851356419	-938.4064619489302	-0.010343835997748524	-7.493232403742765E-4	1.3609000085789031	0.9981185687015992	2.561083825086618	1.3634652748212344	4.144726015457812	9.524326530495783	0.5741655596845008	0.8870803662258391
ID21389	21389	5	0.9968332052230835	3.120537079513502	26.793390896869322	0.0	220.0	220	1.284186155821739	1		47772.05321100921	48548.0	31165.0	61074.0	2.6035769E7	5373.336018332872	-0.9810162407166879	-918.8695970713251	0.002284988826820319	-4.6154318786313577E-4	1.448060572715921	1.1477759689743368	-0.5163380845239487	1.2616230099414971	5.180907519322265	9.56909433927483	0.7110072541356823	0.9420916162489195
ID6543	6543	5	1.0	4.143980189616368	27.439965817226206	0.0	50.0	50	1.3086935083658333	1		47296.21946902654	47928.0	31936.0	60602.0	2.6722364E7	5570.550194821384	-0.981069343191253	-880.0196184044864	-0.013351230790372221	9.316039082309714E-4	1.416890168214507	1.2335812405645894	-0.6932674538451699	1.1485989909882386	5.380538818231931	10.575247255503243	0.6045811085188462	0.9278688524590165
ID18319	18319	5	0.9789735078811646	4.391202409580052	26.34246980449267	0.0	185.0	185	1.189379750246051	1		47913.136752136736	48245.0	35907.0	62331.0	2.2423348E7	5228.61670350987	-0.9811318349716344	-953.0056932375186	-0.010050613917042485	-0.007316990168887557	1.289761185071571	1.1188507130214356	-0.9065978044010711	1.152755385558628	4.444172963822308	8.892055551591692	0.7063118337380634	0.947315096251266
ID3984	3984	5	0.9408720135688782	4.518890234293812	26.785988172959666	0.0	21.0	21	1.1518993452058184	1		47533.58997722099	47670.0	35347.0	59471.0	2.0867246E7	4984.413527235971	-0.981077568121009	-988.8785139375918	-0.021882487740903702	0.0024777260709046576	1.3705829317759757	0.9870028332324938	2.173677337193424	1.3886312031012453	4.1684916462803905	8.55974924103888	0.7149352576837684	0.9319872476089268
ID22418	22418	5	0.9799516797065735	4.087643767212014	26.162829136178647	0.0	231.0	231	1.0276434205569924	1		48304.112068965595	48135.0	38067.0	60742.0	1.6809831E7	5063.0579910597235	-0.980794915434379	-974.4581205955653	0.0027132506003820452	-0.013031122986236956	1.2241607226330873	0.8778361256816846	1.7438563962894313	1.3945207844829397	3.3176820628320565	8.25362943672917	0.6120046132889179	0.8813131313131314
ID15765	15765	5	1.0	3.541786461988356	27.112971247525305	0.0	155.0	155	1.3121571937574927	1		47854.85514834208	48307.0	31713.0	63719.0	2.7420832E7	5366.130313705273	-0.9811349313232498	-927.6093855880976	-0.00799003770680505	-0.007469779921880777	1.5488988219538447	1.143281932232818	2.4167051036002416	1.3547829089967869	5.409057575219025	9.217729362372484	0.7999881657672565	0.9443983402489623
ID11671	11671	5	1.0	3.8593828124311296	27.388593011832565	0.0	108.0	108	1.2941617065219353	1		47404.77757685349	47994.0	30422.0	61030.0	2.6214842E7	5450.002995551958	-0.9811160601966773	-903.8224934159979	-0.01251697200015946	-0.02107598588148211	1.4497860434688419	1.1939778949679787	-0.7879040839719795	1.2142486469632034	5.261710664119035	9.350895903606165	0.7561890466214237	0.938135593220339
ID7066	7066	5	1.0	3.389591101499425	26.203574288369275	0.0	56.0	56	1.2422666337840358	1		47391.01372549017	47668.0	30435.0	64059.0	2.4169417E7	5655.867449897775	-0.9811058602319881	-870.1928640531075	-0.009198535215938816	0.005736007303223927	1.4365612602157747	1.0963576983736485	2.4003041799201195	1.3103034368680848	4.848188687806157	9.101649185749238	0.7354432966507733	0.934922089825848
ID20378	20378	5	0.9912367463111877	3.1406619663002107	26.438996078129446	0.0	209.0	209	1.1022307108317748	1		47368.70646766164	48564.0	35555.0	57291.0	1.904222E7	5047.706509484603	-0.9814095091861772	-990.8019008736898	-0.014764109935032205	-0.015440266633489413	1.1857782362411435	1.0511465499122243	0.24694211074225714	1.128080795527666	3.816760310106217	7.902933369210041	0.7679414522237639	0.958233890214797
ID9116	9116	5	0.994457483291626	4.3609873763262215	27.078210889583534	0.0	79.0	79	1.1868328956098169	1		47628.69871794874	47578.0	34075.0	59711.0	2.2290231E7	5001.274134985462	-0.9811146506539115	-989.4931444686838	0.0111788110730219	0.0037772419917074815	1.321976093259226	1.0796057857141395	2.3071170621273933	1.2244988964974497	4.425160459164247	8.314641270366424	0.804362571594908	0.9442190669371201
ID18848	18848	5	0.9824924468994141	4.379886653672775	26.43829499574106	0.0	191.0	191	1.1810823928353114	1		47836.214750542276	47818.0	35495.0	61049.0	2.2052495E7	5290.320205181079	-0.9811438765055447	-940.9902578953677	-0.01461467994405848	0.011182591817024908	1.2986263194635868	1.1128423744845528	2.083605343453745	1.166945426628893	4.382382323683607	8.216607325606574	0.8157086400766149	0.9524793388429752
ID2473	2473	5	0.9880143404006958	4.113118725115185	27.01233248471582	0.0	5.0	5	1.181082392835311	1		47692.74025974023	47683.0	34352.0	63059.0	2.2034046E7	5622.449931649644	-0.9812061830641609	-885.7312329697795	-0.0038032252276348705	0.01627168759801135	1.3355133943963216	1.0705407040148929	2.327807220013761	1.2475129524619575	4.382382323683602	8.437443862472806	0.7735677122903972	0.9350912778904665
ID17833	17833	5	0.9678452610969543	4.154185883037429	27.325096884739303	0.0	179.0	179	1.0545287007030735	1		47356.65582655823	48021.0	36403.0	56681.0	1.7474606E7	4772.105583973633	-0.9813203496303811	-1042.660784769331	0.023861699927388933	-0.005165581873229887	1.1983235389911249	0.9658906188602404	2.0431927419040505	1.2406410369790706	3.493547730919142	8.45798238937737	0.6136814446980569	0.8866103739445113
ID20905	20905	5	0.9333483576774597	4.18589623469742	26.985604910014608	0.0	215.0	215	1.0638135890447569	1		47795.75797872341	48022.0	36532.0	59677.0	1.7971205E7	5115.4482764728955	-0.9812165433109937	-976.1689629368029	0.0057128987112426925	4.286605117765803E-4	1.242700499352995	0.9314921202099901	-1.1284262856261429	1.3340966309761677	3.5553383710578466	8.523239017736024	0.615008996659925	0.9033816425120773
ID7594	7594	5	0.9832413196563721	4.0894637066044615	27.14638185365753	0.0	62.0	62	1.2250972663656876	1		47556.084677419334	47767.0	30320.0	63627.0	2.3587818E7	5750.147354887197	-0.9811041197034375	-858.82580162758	-0.013803436980086799	0.0061097576484807885	1.4363736226381665	1.0672498515130375	2.1656882957362806	1.3458644389613388	4.715101155199713	9.184270352630477	0.7024437611705442	0.9367327667610952
ID12202	12202	5	1.0	3.8624648267641066	27.389810864757514	0.0	114.0	114	1.2616026850650466	1		47438.6268939394	48200.0	31464.0	61985.0	2.5047595E7	5417.690779681587	-0.9810577928202736	-907.0096369771926	0.0019563709335712427	0.004987231049294275	1.480764105976793	1.0918275050062143	2.2726077438278702	1.3562253187314284	5.000288725070664	9.987788769695797	0.6298922255285361	0.9293286219081274
ID9647	9647	5	0.9881547689437866	3.6711140409813123	26.179752710987984	0.0	85.0	85	1.2349375631309418	1		47527.79125248504	47807.0	35585.0	60577.0	2.3906479E7	5180.974356723155	-0.9811061026480649	-952.7097512452326	9.916228080544566E-4	0.012353759013652932	1.349676277592	1.1504843568896077	-0.7133069232979254	1.1731374438162008	4.7911511738319685	8.820651693055005	0.7738350415669688	0.954545454545455
ID3505	3505	5	0.9848880171775818	4.011977106166523	27.030883044022556	0.0	16.0	16	1.165609029436081	1		47589.71333333331	47542.0	33846.0	61939.0	2.1415371E7	5514.461311371241	-0.9810762013205891	-894.8173824125552	0.0066834070670339675	0.007026675242393223	1.3412336573081358	1.0392701638814468	-0.9664506357041434	1.2905534132712146	4.268307295735224	10.217170679392419	0.5138120036688778	0.8838582677165355
ID4529	4529	5	0.9936416149139404	3.907607235438652	26.89445599727361	0.0	27.0	27	1.1830023329693466	1		47270.622559652955	47345.0	35896.0	60841.0	2.1791757E7	4924.472086101646	-0.9811459920604162	-999.060034436036	-0.004457795153031934	0.0049333761381248125	1.3653232919723013	1.046233530248317	-1.000277634387324	1.3049890416418315	4.396641702177152	9.08755041727369	0.6690171829299458	0.9277833500501508
ID12723	12723	5	1.0	4.335743315508851	27.56160354607571	0.0	120.0	120	1.3350187950239905	1		47500.042517006834	48088.0	30759.0	59710.0	2.7930025E7	5213.412750546316	-0.9810638881524012	-944.0790585074566	-0.00787976061379747	-6.640490080038441E-4	1.4741553329954413	1.2162718226179265	2.2780604785476095	1.2120278588896694	5.599182621799657	10.80513996261659	0.6026618535508403	0.9319620253164558
ID27059	27059	5	0.9850199222564697	4.1897261229975244	27.08543159903379	0.0	284.0	284	1.1413433439199994	1		47167.72093023257	47287.0	35221.0	60493.0	2.028212E7	5124.9742910291825	-0.9810882235970767	-954.9022905451689	-0.0019375308316864823	0.020939539657964634	1.2962332820593911	1.043272244803592	-1.133879639556455	1.2424688651651248	4.092441627648138	8.785821619694387	0.666235230910834	0.894080996884735
ID23990	23990	5	0.995673418045044	3.080780695487084	26.56532880097245	0.0	248.0	248	1.2337118183493667	1		47208.33598409542	48198.0	31314.0	58176.0	2.3745793E7	5410.930715837253	-0.9811759458805356	-909.5162127167697	0.009061707434629746	-0.014282806930201862	1.3959713592918421	1.107232649015589	-0.4628607423038097	1.260775104972711	4.781644921502937	10.099188335485495	0.5891342129626401	0.8958147818343721
ID13239	13239	5	0.9968075752258301	4.421613593118253	27.47579610475565	0.0	126.0	126	1.2830074624519252	1		47644.83455882345	48185.0	33590.0	61232.0	2.591879E7	5067.908138547462	-0.9811251605826182	-977.368262714211	-0.024482331950497805	-0.001898402821218225	1.4353160716920743	1.1367000235563545	2.262975484135744	1.2627043564241778	5.171401266993237	11.874711620497266	0.46086312304672244	0.9150546677880577
ID27575	27575	5	0.8866342902183533	4.637637196017524	27.111503321159137	0.0	290.0	290	1.1406803503444956	1		47112.556074766406	47414.0	35164.0	58620.0	2.0164174E7	4820.254154253939	-0.9812157766247007	-1021.099359621636	-0.009667901395649986	-0.001491502770577024	1.306916222266208	0.9940053579111129	-0.6619018679102923	1.3147979654885087	4.087688501483621	8.388360988271089	0.7300177733537339	0.9168443496801703
ID26553	26553	5	0.9968195557594299	4.71858623539733	27.063310088163856	0.0	278.0	278	1.232484854526826	1		47382.24852071004	47389.0	34775.0	63717.0	2.40228E7	5470.13348658333	-0.9809288852139779	-891.0645799255082	0.011190296581895295	0.020536280919454926	1.3423205131259677	1.1758636382962886	-0.7667265747322798	1.1415613761735661	4.772138669173904	8.463314025235611	0.8372246532132513	0.9462770970782285
ID25018	25018	5	0.9912527799606323	4.07879937183336	26.834569076708284	0.0	260.0	260	1.003056871376402	1		47250.946428571464	47563.0	36710.0	57725.0	1.5876318E7	4992.987411026967	-0.9812231143933179	-989.0636617128595	0.03304122274881407	-0.026547336213954862	1.1651884542741056	0.8851872325663723	1.699026869780777	1.316318640177335	3.160828899403033	8.946037847953729	0.49630584400112054	0.847133757961783
ID26043	26043	5	0.9912169575691223	3.8265518681067485	27.144692507140924	0.0	272.0	272	1.1855574165786715	1		47248.51182795704	47594.0	35445.0	61722.0	2.1970558E7	4889.095113676048	-0.9811339956584028	-1005.1665729932478	-0.02261779894264401	3.650336142050568E-5	1.4451387422880748	1.0033154080022968	2.154913030778181	1.440363350110902	4.415654206835215	9.34122844533097	0.6359118732535263	0.899322362052275
ID28091	28091	5	1.0	4.525259563353303	27.53965427450852	0.0	296.0	296	1.2294120877052537	1		47260.78356713422	48024.0	32722.0	58772.0	2.3583131E7	5449.85752413621	-0.981186897572685	-904.5593872651756	0.007971789937939663	-0.0034278877557410523	1.388352333203127	1.102892164517305	-1.0036119560134777	1.2588287213108973	4.748373038351325	8.915471410495012	0.7506994039212919	0.9353932584269663
ID8128	8128	5	0.9968318939208984	4.253671498086259	27.383432473244525	0.0	68.0	68	1.2567965621276105	1		47355.8511450382	47800.0	33416.0	60639.0	2.4814466E7	5314.954400188114	-0.9810572480124709	-922.9015535870521	0.011108039342967738	-6.104254496144117E-5	1.41403970196191	1.1541600700260481	-1.0526456888541393	1.2251677550497797	4.962263715754536	10.358490037327883	0.5811614510664326	0.9038961038961038
ID13762	13762	5	1.0	5.403782080275687	26.67430533223436	0.0	132.0	132	1.298247007301337	1		47720.9407540395	48244.0	30384.0	62339.0	2.6580564E7	5548.514883133516	-0.9810886038618465	-892.3739338721841	-0.006442471472065983	0.016454271959593248	1.4424111657431016	1.196458396580081	-0.7883433665949773	1.205567339295745	5.294982547270647	8.970270675398599	0.8269196289401066	0.9737762237762234
ID16836	16836	5	1.0	4.176489922301419	27.376943961410454	0.0	167.0	167	1.2818276852254513	1		47695.08471454882	48039.0	33711.0	61781.0	2.5898431E7	5297.225181527258	-0.9811121626353759	-935.3876041904556	-0.008719223845054847	0.02376182245597521	1.3970924481241884	1.170002447195634	2.020841938847716	1.1940936119175338	5.161895014664203	10.47169082073599	0.591541760142862	0.9156829679595277
ID15301	15301	5	0.9855387210845947	3.9513349066964687	27.115553430587692	0.0	150.0	150	1.178517607196349	1		47654.47058823531	47933.0	34496.0	60647.0	2.1873402E7	4961.581109002181	-0.9811954061639364	-1002.3170043953731	0.0022060854184562345	0.01505773456534725	1.4321661998000017	0.9849416488700465	-0.978268707291702	1.4540619755931978	4.363369819025543	9.182315257627073	0.6503205661189967	0.9207622868605821
ID14282	14282	5	1.0	5.315040101047305	26.711208186460127	0.0	138.0	138	1.2953302500616035	1		47669.122082585265	48065.0	30972.0	61181.0	2.6551701E7	5421.921164547253	-0.9811154929199652	-913.541815427439	2.085874519084957E-4	-0.0058702269294928855	1.4611880269286526	1.169632533147982	2.2685752072779843	1.2492710193311483	5.271216916448068	8.996623855674184	0.8183924720031274	0.958513396715644
ID14794	14794	5	0.996830403804779	5.000875398199011	27.335430020974428	0.0	144.0	144	1.3282016332191353	1		47762.118556701105	48195.0	33031.0	61317.0	2.7797553E7	5187.864626725686	-0.9810825055441873	-954.9197136780148	-0.007246784526381432	-0.006670079435147581	1.4934081399560268	1.1988753533438545	2.3017243544324817	1.2456742361002529	5.542145107825472	9.61463275873188	0.7533943440244563	0.950285248573757
ID24523	24523	5	0.9968352317810059	3.447789601458704	26.93310497840983	0.0	254.0	254	1.2735386432818672	1		47232.70391061451	47579.0	34201.0	61527.0	2.5363962E7	5076.95139858414	-0.9810948607751785	-965.6081410175229	-0.0030208807178579936	0.004414626798382584	1.4647986145483107	1.1277547869703997	2.474895429601677	1.2988626884780028	5.095351248360979	8.952449728256795	0.7989143272816832	0.9554367201426022
ID8654	8654	5	0.9682823419570923	4.747465603655855	25.629699384115394	0.0	74.0	74	1.0135603711144368	1		48091.36982248522	48000.0	37357.0	58913.0	1.6254883E7	4779.208728807309	-0.9809462564930128	-1036.1104270369913	0.031196562705149308	0.006969513011743446	1.1375520324689645	0.9446999151569492	1.834798298764369	1.2041411396548878	3.2273726657062536	8.357170008890517	0.58068486448806	0.8806744487678337
ID3023	3023	5	0.9912646412849426	3.820785572410564	27.211106274537013	0.0	11.0	11	1.2628013577202963	1		47706.260952380915	48027.0	29545.0	63773.0	2.5045787E7	5933.9495458175425	-0.9810448421855916	-832.1909335771751	-0.005796861852316817	0.00449080446809577	1.4563085810213983	1.114639572658412	-0.8830777315427879	1.306528690299508	5.0097949773996975	9.01673768047938	0.7743386674007698	0.9410714285714288
ID10703	10703	5	1.0	4.4826408131499	27.56185362385185	0.0	97.0	97	1.3541477255877263	1		47647.51147540982	48094.0	31199.0	60651.0	2.9064982E7	5161.999665742838	-0.9810196378307884	-954.1693301378224	-0.002481539925108564	-2.0765142623418198E-4	1.5528280851233085	1.2142709158395657	2.3493594220113643	1.2788151843772517	5.760788911393197	9.556223568144025	0.7927189185542958	0.9468750000000001
ID5587	5587	5	0.9968127608299255	3.6367026011217276	26.111121758023554	0.0	39.0	39	1.1995130941638223	1		47537.46736842106	47826.0	34856.0	61338.0	2.2580297E7	5286.2101609275915	-0.9811877868099611	-938.0669881422106	0.0033637993933264628	0.01089509398407765	1.3336162255996724	1.0936193464893442	-0.7854132560389433	1.219451932594964	4.520222982454564	8.654032156234127	0.758460056218752	0.9378698224852073
ID6100	6100	5	0.9968368411064148	3.300006154020763	26.228415126504313	0.0	45.0	45	1.2824177095076637	1		47444.71507352942	47856.0	34153.0	61244.0	2.5809925E7	5164.0830371712655	-0.9810180082941848	-949.6417986263534	-0.015196515473694976	0.0010480101201749234	1.3829431912414731	1.1861419714086676	2.3616408594605582	1.1659170862987704	5.166648140828717	9.502494623347975	0.7190241629055407	0.9670818505338075
ID22997	22997	5	0.9944866895675659	3.561415505495971	27.298220862668874	0.0	237.0	237	1.1919211628665451	1		47276.070212765924	47679.0	33179.0	60365.0	2.2219753E7	4971.093263659196	-0.9812043910839116	-992.9389260989415	0.02517655449108156	0.0013580577944469205	1.4241342149801262	1.0318666484348702	2.1096111745655795	1.3801533532847925	4.4631854684803764	8.42250879520887	0.7906273834438619	0.94466800804829
ID11222	11222	5	1.0	4.4017192892106145	27.53532229430987	0.0	103.0	103	1.3293402546311708	1		47570.510309278354	48158.0	31384.0	58988.0	2.7686037E7	5122.593270657831	-0.9810436436271347	-961.1947606946147	-3.6300785584968245E-4	0.008446463033588543	1.528594901773964	1.1653017372893533	-0.7843278829767348	1.3117588800044861	5.5516513601545014	9.46801651231308	0.7782408720956849	0.9511400651465801
ID5079	5079	5	0.96567702293396	4.106432855979193	26.714276801910607	0.0	33.0	33	1.134029096265876	1		47337.66978922717	47434.0	35583.0	60342.0	2.0213185E7	4826.591602641154	-0.9811548396815588	-1021.2546160472799	-0.001087138419598063	0.002119994999409866	1.3714703893643196	0.9661915334003739	2.114537690720307	1.4194601608002342	4.0401572398384635	8.044267454379616	0.7845761983993852	0.9309967141292445
ID19416	19416	5	1.0	3.373899824077145	27.070889258944955	0.0	198.0	198	1.340673283671958	1		47895.15449915109	48318.0	30329.0	63257.0	2.8210246E7	5974.923216559063	-0.9811200911969116	-833.1276011285138	-0.009533934498645598	-0.004014219067402975	1.4353352672636819	1.2721347942875267	2.547573852445728	1.1282886638342107	5.646713883444816	9.55967488535104	0.7764605613362587	0.954216867469879
ID19931	19931	5	1.0	3.649291058852505	27.33757718851568	0.0	204.0	204	1.197619623221469	1		47509.11839323472	48034.0	33779.0	60987.0	2.2471813E7	5390.524243665599	-0.9812560066129423	-922.7757423512336	0.024247023487897434	-0.0012219486040075621	1.4061306694656146	1.0439476925836075	1.8306025010662639	1.346935942724928	4.505963603961014	9.88350130518807	0.5796634210116306	0.8985781990521323
ID23518	23518	5	0.9912487268447876	5.10052195750809	26.728168422810413	0.0	243.0	243	1.2561945038597073	1		47646.6046065259	47944.0	31645.0	61774.0	2.4823881E7	5270.331300444049	-0.9812029049224729	-943.826406160178	-0.012457518296097337	7.903643630172387E-4	1.456316717305585	1.0894710166602763	2.2395786755800375	1.3367191004032926	4.95751058959002	9.117140498243694	0.7494733930483997	0.9490445859872609
ID21475	21475	5	0.9855049252510071	4.649577637242428	26.070326770414198	0.0	221.0	221	1.1868328956098166	1		47887.589632829426	48079.0	35015.0	60569.0	2.2171954E7	4972.070018459489	-0.9811313613372028	-1001.618477861962	4.734273932983594E-4	-0.005256013986135474	1.4264136204638225	1.0079315032233158	2.121397494060137	1.4151890439997372	4.425160459164245	8.819279172959916	0.7149451204963176	0.9356783919597991
ID6632	6632	5	0.9912163615226746	3.358333744729225	26.706072219906595	0.0	51.0	51	1.2349375631309418	1		47368.68849206345	47934.0	31483.0	61762.0	2.3873819E7	5518.120203899009	-0.9811132014493711	-891.8482629815617	-0.003655306642012663	-0.0034680496168601562	1.4067281299854506	1.1155327684003689	2.4693276512195443	1.2610370307657073	4.791151173831968	8.661533068297086	0.8025280164905385	0.9402985074626871
ID20456	20456	5	0.9742712378501892	4.325519161689223	26.19028546637449	0.0	210.0	210	1.1662578516568995	1		47947.986636971036	47941.0	36247.0	60825.0	2.1528646E7	5078.100942123194	-0.9811351499056701	-982.1425308072253	-0.0018409382016698395	0.00805338247038749	1.3358874716440832	1.0395920264725007	-1.0125078759504686	1.2850112713705197	4.27306042189974	8.330852129454392	0.7736954557259851	0.9503171247357293
ID4074	4074	5	0.9968166947364807	3.9010815935426684	27.397786109555202	0.0	22.0	22	1.2157996571516285	1		47449.582304526746	48056.0	33982.0	62017.0	2.3060497E7	5139.790370029808	-0.9812087574673896	-964.1018158751632	0.0017389646418716582	0.00358343077805054	1.4029074988501813	1.0642963424151224	2.1554809307983307	1.3181549564162514	4.643804262731977	9.218222796285902	0.6867352955293634	0.9182330827067668
ID9197	9197	5	0.9823740124702454	4.248668998722824	26.870226117689676	0.0	80.0	80	1.1798006969690669	1		47476.08695652177	47526.0	36130.0	62185.0	2.1839E7	5296.981361456766	-0.9811590849657921	-933.4991051268564	-0.010829614176582672	-0.011018890826111644	1.325986206563231	1.0817157630104084	2.216580820680374	1.2258175871201318	4.372876071354574	9.01880070669052	0.6755841518049253	0.9349593495934962
ID18419	18419	5	1.0	3.626455849646248	26.85320734357196	0.0	186.0	186	1.1830023329693469	1		47665.734341252704	48075.0	35769.0	61602.0	2.2069235E7	5336.077634790444	-0.981093912665384	-927.0924955826636	-0.02232219942963094	0.012635323475660832	1.3374753544246318	1.0617514836253408	-0.8532705100373948	1.259687765971218	4.396641702177153	9.2148475133013	0.650660785314085	0.9277833500501508
ID11766	11766	5	1.0	3.716287253773241	27.340800267371286	0.0	109.0	109	1.282417709507664	1		47453.25551470588	48195.0	30389.0	61991.0	2.5814571E7	5623.83812063895	-0.9810407482684013	-873.2308099235921	-0.010813851740443099	-0.0010586322293832204	1.421258076766859	1.1690551069011799	-0.8378554195044121	1.215732319526147	5.166648140828721	9.039028149546603	0.7946488742404633	0.9670818505338076
ID15865	15865	5	1.0	3.623896314663383	27.243813929826814	0.0	156.0	156	1.298247007301337	1		47859.561938958694	48391.0	32041.0	63111.0	2.6657776E7	5318.221481381116	-0.98105465119932	-932.0149755572746	0.013775690885982881	0.006838979319276154	1.4667624133635788	1.1657224826144192	-0.869109545746773	1.2582432227557312	5.2949825472706475	9.352241172304899	0.7607518226405813	0.9275603663613653
ID22523	22523	5	0.9495131969451904	4.431433142206088	27.090568571011357	0.0	232.0	232	1.1868328956098169	1		47684.36830835115	47902.0	35183.0	58971.0	2.22686E7	4919.192095085301	-0.981254487354683	-1014.8376740251003	0.0064075777268960705	-0.028121162979778857	1.3025452690854158	1.0559388650023125	-0.937596495989497	1.233542312208163	4.425160459164248	9.665405669388765	0.5952490539787864	0.9199604743083006
ID18940	18940	5	1.0	3.8322771729530363	27.241587130832993	0.0	192.0	192	1.2818276852254515	1		47779.86617100372	48408.0	31877.0	61952.0	2.5705568E7	5531.079989631559	-0.9811956257494611	-901.4916382153365	-0.007437353668306834	0.010096272471280908	1.438408993070462	1.1470871603610335	-0.9215601368004708	1.253966605831189	5.1618950146642035	10.851105774490666	0.550897799414402	0.9118387909319897
ID9725	9725	5	0.9806440472602844	4.090512010039134	26.096588874581503	0.0	86.0	86	1.0877224976451445	1		47861.45408163266	47752.0	36758.0	61291.0	1.876169E7	5231.892940133287	-0.9808825166055785	-938.7356431499891	0.061842166674971534	0.06523181489424584	1.2176941908855272	1.072682780075203	-1.5365482514994735	1.1351857357122466	3.7169446606513867	7.8526702107325	0.757462682848195	0.9387755102040818
ID17917	17917	5	0.9880682826042175	4.775550585004939	26.81943661871425	0.0	180.0	180	1.1669063131202144	1		47841.23059866966	48184.0	33544.0	59674.0	2.1576395E7	5067.798732743337	-0.9810325630744716	-976.5348659626908	-0.014075504968957486	0.022314702088473602	1.342189411684831	1.0206951850322064	-0.7420266122260657	1.314975745322518	4.277813548064258	9.075831955025075	0.6526176626832871	0.923076923076923
ID12802	12802	6	0.9968196153640747	39.27358778123931	27.288591759700484	0.0	121.0	121	1.4433833952584159	1		48087.58430232558	48222.0	30878.0	64350.0	3.3084258E7	5956.0129839828105	-0.9811119618295076	-838.7625656945711	0.0119006051600806	0.004217921905915305	1.6281501440997876	1.2902100156678564	2.5146539785832647	1.2619264494369948	6.545054728538316	10.064628160234268	0.8119469926377374	0.9509668508287293
ID27139	27139	6	1.0	39.52957892287281	27.10855554147806	0.0	285.0	285	1.4765451286053342	1		47937.85359116021	48238.0	30666.0	64558.0	3.4707006E7	6020.633118589711	-0.9811090354491536	-827.0457978027117	0.005529827213260496	-0.0036549959902063426	1.6280161411614835	1.3586205158136382	-0.6522324428905595	1.1982861455514766	6.8492548030673275	10.587260882070513	0.7678669184352086	0.9543046357615893
ID4613	4613	6	1.0	39.33077862754304	27.027324739417924	0.0	28.0	28	1.4370803808856276	1		47961.25985401461	48195.0	31901.0	63415.0	3.2853463E7	5688.399360644285	-0.9809956466218651	-870.4513079163376	-0.030977374936411582	-0.0013942669043558796	1.6336414161492638	1.3007836470968022	2.3931605252405683	1.255890185731779	6.488017214564122	10.12560692821294	0.7952061479256871	0.9592410400562199
ID25606	25606	6	1.0	39.43873398454805	26.97859936004188	0.0	267.0	267	1.535811065373785	1		47893.050064184914	48006.0	31248.0	63101.0	3.7308686E7	5763.274037486546	-0.9810708128274551	-861.3935414981661	0.01043465709207811	0.008053294749706393	1.6805152260949767	1.4207029025030162	-0.4727159646288966	1.1828759011713281	7.410123690480193	10.798508603102098	0.7985603890528722	0.9459951456310679
ID17415	17415	6	1.0	39.2020685067496	27.20580900722937	0.0	174.0	174	1.455907563985562	1		48363.921316165906	48499.0	32079.0	63589.0	3.3806381E7	5608.493438140267	-0.9810322689726266	-892.0171327372897	0.012042166500461278	-0.002083372700261395	1.657188077215997	1.2841592794705592	-0.5919477841238526	1.2904848360393677	6.659129756486695	10.66814112777541	0.7352750626899272	0.949830508474576
ID2570	2570	6	1.0	39.17010925516368	27.051274205146484	0.0	6.0	6	1.473981235147151	1		48203.77545327757	48425.0	30930.0	64748.0	3.4562107E7	5824.295577188547	-0.9810706738273341	-857.8923256477038	-0.005297777426987021	-0.029563818317811255	1.6768960075330082	1.3290230975584703	2.44509850493968	1.2617508383515759	6.825489172244747	10.435302105210745	0.787650572447226	0.9631120053655268
ID12298	12298	6	0.9955313205718994	39.36014905238818	27.318609115760843	0.0	115.0	115	1.4302207694956073	1		47955.691394658774	48454.0	33491.0	61208.0	3.2322136E7	5373.74589257756	-0.9810186580146072	-922.451156452036	-0.0065667202325049995	0.017222383289560595	1.6060207291247786	1.2651725387489676	-0.6697925916691714	1.2694084640130188	6.426226574425422	11.039349893974354	0.6626419106246778	0.9375866851595012
ID21002	21002	6	1.0	39.19768545865163	27.005890169536027	0.0	216.0	216	1.4397099903691024	1		48342.47584187401	48425.0	31008.0	64607.0	3.3017911E7	5919.52012925309	-0.9810461360366284	-845.4035266050993	0.0023304260065018993	7.269685725941283E-5	1.6458573713902651	1.2829623421967997	2.4207302499771615	1.2828571168909642	6.5117828453867	9.980427354025498	0.8215074336862864	0.9480968858131489
ID26635	26635	6	1.0	39.41800752028269	27.213401845357946	0.0	279.0	279	1.5456309292626897	1		47854.763659466335	48258.0	31689.0	62174.0	3.7661699E7	5729.4406991645	-0.9809956355435975	-862.2965873377802	6.693049249095497E-4	-0.006469484259571201	1.655915509787975	1.4684151205154055	-0.5070257584653062	1.1276889529758847	7.505186213770511	11.106679452742053	0.7645446615956903	0.951204819277108
ID27659	27659	6	1.0	39.212828756452375	27.67526353419986	0.0	291.0	291	1.5204649453449395	1		47962.67450980396	48167.0	31017.0	63573.0	3.6691446E7	5914.6998585024385	-0.9810222808287415	-838.3696195648428	-0.0010197950227073438	0.01823402037569475	1.6584840223444557	1.4259070052925247	-0.6311981010805585	1.1631081242946961	7.262776779380202	10.284734535258007	0.8628322864349331	0.9763578274760379
ID10254	10254	6	0.9763457179069519	39.18387554428479	27.02820501325139	0.0	92.0	92	1.3823448853976597	1		48157.84202211689	48341.0	33568.0	61053.0	3.0483914E7	5314.070972815235	-0.9810833201615708	-940.006034426662	-0.0018229160003198953	-0.002484719046703763	1.5489800560720959	1.2385781781946572	2.4113445891856236	1.2506114537960602	6.003198345783507	10.136685928011032	0.7341766626145743	0.9432412247946222
ID7695	7695	6	0.9968380331993103	39.18698136290504	27.143114653156484	0.0	63.0	63	1.3916169810722423	1		47923.131249999984	48381.0	33241.0	61411.0	3.0670804E7	5482.620899102774	-0.9811042439042246	-907.6906146649158	-4.786247932493793E-4	-0.007909712590266202	1.5750274283477155	1.2334539634662114	-0.7009123019925563	1.2769243725332282	6.08400149058028	10.607638479356243	0.6794566533816974	0.9418690213392198
ID13328	13328	6	0.9880971908569336	39.11637822435863	27.429952419730586	0.0	127.0	127	1.3894408781286245	1		48118.27786499215	48585.0	34975.0	61723.0	3.0651343E7	5373.186674646077	-0.9809993392211804	-924.7155327390395	-0.02315112292106865	-0.008174962643725189	1.583940484244812	1.248601286389308	-0.5778280602883739	1.2685718824022956	6.06498898592221	10.195750295627446	0.7331646201380051	0.9396170839469808
ID25104	25104	6	1.0	39.28710252335393	27.21808478743399	0.0	261.0	261	1.5099805766980785	1		47857.961436170175	48117.0	30911.0	63995.0	3.5989187E7	5796.114189832136	-0.9811533076665251	-859.7040833247689	-0.0027264541541349337	-4.6667953652572685E-4	1.6514589039000886	1.3966600550041928	-0.6360715220527541	1.182434406986123	7.16296112992537	10.67949561432639	0.7892252566392048	0.9483952171176838
ID24082	24082	6	0.9909139275550842	39.395223321849954	26.853414536155846	0.0	249.0	249	1.4943692192706897	1		47865.53981106618	48304.0	33800.0	58478.0	3.5468365E7	5130.386338394332	-0.9810639699488019	-966.7435395927662	8.163874357517205E-4	3.0359223032370118E-5	1.6839136355667572	1.3378092719786123	2.637215588453394	1.2587097958113704	7.015614218825381	10.450148416315502	0.8072919960944115	0.9559585492227982
ID13843	13843	6	0.9875975847244263	39.10084005219891	26.98581156193493	0.0	133.0	133	1.4002875757442572	1		48118.627511592	48554.0	33226.0	61031.0	3.1132752E7	5457.543249557433	-0.9810532333157158	-913.0688092304581	-0.014313491675679243	0.0013292902516190376	1.5343358703235543	1.2809344141913557	-0.6399734404222528	1.197825472814835	6.160051509212531	10.714636155934413	0.6742785616060665	0.9310344827586202
ID22035	22035	6	0.9880526661872864	39.16031205461504	26.886380937637362	0.0	227.0	227	1.4402353361229012	1		48272.140988372055	48538.0	32884.0	63804.0	3.3211233E7	5528.49954050119	-0.9810650769677363	-904.8019989124869	0.003938384212499135	-0.008797184980495282	1.6558427119503907	1.2686091221235412	2.4751855373653906	1.305242633900231	6.516535971551217	10.090652666759498	0.8042445860487005	0.9560669456066946
ID8212	8212	6	1.0	39.32422236780977	27.192490246641448	0.0	69.0	69	1.4724407561666408	1		47934.34357541898	48210.0	30704.0	62951.0	3.432099E7	5844.555722283922	-0.9811948909351749	-855.8638797472447	-0.007502011309928273	-0.00611150282885379	1.5959313617404	1.388507387740861	-0.7572270464236212	1.149386294830612	6.811229793751202	10.406277649172477	0.7903957172449282	0.9559706470980655
ID3605	3605	6	0.8672471642494202	38.88694332297194	27.38754219678134	0.0	17.0	17	1.0349785844637163	1		47082.3541076487	47736.0	36711.0	56008.0	1.6620071E7	4796.3429140005555	-0.9815476887305197	-1044.3319679029767	-0.02168571960764608	0.014708887402057972	1.1378865660857016	0.950480882725246	0.5493626014110322	1.1971693347720163	3.3652133244772138	9.724516361265582	0.4471841902974511	0.8213457076566114
ID16918	16918	6	1.0	38.96281082521352	27.040919749926356	0.0	168.0	168	1.4831905098260023	1		48275.96561210456	48431.0	31377.0	64697.0	3.5096627E7	5829.788033719547	-0.9810765560777612	-858.639613408476	0.006734678215736031	0.004881526776603467	1.6317976547757216	1.373422544665976	-0.5479125774612941	1.1881249955545063	6.91104544320603	10.457545792923908	0.79413449809512	0.9528178243774577
ID28182	28182	6	1.0	39.73567004323332	27.099694340256413	0.0	297.0	297	1.5109822222985776	1		47966.281540504664	48054.0	30231.0	64774.0	3.611861E7	6235.867210536	-0.9811083871803842	-798.9454752748177	0.011769300939991437	0.0032713681419867125	1.6400537626819995	1.4001163166362927	2.551432431652434	1.1713696520744392	7.172467382254397	10.799710670680286	0.7727770298392613	0.9466750313676285
ID26136	26136	6	0.9968335032463074	39.42467457384075	27.07416524840337	0.0	273.0	273	1.459540203012402	1		47850.38723404255	48031.0	30616.0	64481.0	3.3734523E7	5923.200605804109	-0.9810614887989406	-836.969059731531	-0.012385726648799611	-0.01386781345833366	1.6483798553958466	1.3288600228745406	2.43573031864887	1.2404465685032293	6.692401639638307	10.256773261931661	0.7994114251822951	0.9539295392953933
ID16411	16411	6	1.0	39.57231459156275	26.929789927633102	0.0	162.0	162	1.4585032293802414	1		48216.28876244664	48588.0	31370.0	62469.0	3.3896051E7	5679.265709877647	-0.9810507043340617	-879.0831765122927	-0.010872737389789666	-0.010252093181293885	1.6441828422710234	1.312475425531817	-0.5429882842563329	1.2527341924172013	6.682895387309268	11.307578398249369	0.6568032783483445	0.9373333333333347
ID14367	14367	6	1.0	39.346374369860115	27.277445324609086	0.0	139.0	139	1.466778491418422	1		48143.914325842634	48711.0	34022.0	60596.0	3.4278467E7	5440.281798279292	-0.9810462977775583	-916.1054084354047	0.0023298081039585276	-0.009745800720725596	1.6215546793088038	1.3505988268718907	-0.6041101523548594	1.2006190491550117	6.758945405941526	10.985644639092554	0.7037812781324259	0.9392338177014533
ID14879	14879	6	1.0	39.26817034848233	26.995168132281442	0.0	145.0	145	1.4569463850695605	1		48107.471428571385	48272.0	32135.0	63184.0	3.367523E7	5559.034379105863	-0.981054864218197	-896.269751524579	0.011676298592544562	0.005595356415154816	1.6465853655833023	1.3078717290597033	2.4448925166566	1.258980776935302	6.668636008815721	10.608339614171898	0.7446497494417605	0.9347101932045304
ID24607	24607	6	1.0	39.356862528725756	26.897906786429797	0.0	255.0	255	1.5154814349038879	1		47836.064729194215	48113.0	32222.0	61052.0	3.6211901E7	5350.307464565125	-0.9811271716579087	-929.5976430358745	0.004581803253249947	0.005924131584924132	1.6751028643199048	1.3911661420597596	-0.6490741646053289	1.2040997934579896	7.215245517735043	10.549955501939822	0.8146287290055615	0.9631979695431467
ID15392	15392	6	1.0	39.14447048147304	27.215928170553102	0.0	151.0	151	1.521459688627891	1		48305.51174934725	48470.0	31285.0	65122.0	3.7002022E7	5877.563675092234	-0.981119363045807	-854.1507875559466	0.005959767543813006	0.00509808539110215	1.6342265404548786	1.4342237454320366	-0.5639593221241449	1.1394502047953434	7.272283031709236	10.429566314468854	0.8401331806818122	0.9622641509433958
ID10785	10785	6	1.0	39.44656627431687	26.967598936570848	0.0	98.0	98	1.4948753561926607	1		48145.62857142864	48485.0	32061.0	62894.0	3.5387037E7	5580.929940138135	-0.9810942931563188	-895.3608818983599	0.007532924187840208	0.008892452377832	1.6353303447046423	1.380016299944243	-0.5691170592031275	1.185007992130756	7.020367344989894	10.447658870352791	0.8082239835196731	0.9547511312217196
ID5667	5667	6	1.0	39.308664033188165	27.112197804484296	0.0	40.0	40	1.4719269049012402	1		48042.657821229084	48517.0	32943.0	62353.0	3.4398543E7	5463.884180187041	-0.9810836919019533	-912.0637898944093	0.006762782058272584	7.907117094832068E-4	1.661071949868228	1.3230697751541518	2.504685541540218	1.2554681401248815	6.806476667586686	10.300413239677969	0.8061631217860925	0.9483443708609274
ID8746	8746	6	0.988085925579071	39.232403249400534	27.19296555589086	0.0	75.0	75	1.4115869094041142	1		48082.64696969699	48475.0	32836.0	62262.0	3.1734547E7	5491.641892446833	-0.9811185357277884	-909.9173866949576	-0.0013890588603407631	0.001478405360271099	1.608257825557958	1.2433772660687241	-0.6491615704391416	1.2934592496152864	6.259867158667369	10.03457854963834	0.7812260335557507	0.9420600858369104
ID11307	11307	6	0.9968250393867493	39.49778831580034	26.827700370626225	0.0	104.0	104	1.449659004831495	1		48037.10404624272	48403.0	31707.0	63019.0	3.3241676E7	5681.918271869419	-0.9810923952274803	-877.3749376588628	0.01902749878106786	0.0022473687035752064	1.6368389207230107	1.3047134460415875	-0.634119591200909	1.254558175735116	6.602092242512498	11.387889174753491	0.6397421828951735	0.9180436219431589
ID19499	19499	6	0.9816663265228271	39.33903836239816	27.203117676340735	0.0	199.0	199	1.4286331048772718	1		48286.9584569733	48682.0	34799.0	60440.0	3.254541E7	5128.712916178653	-0.9810888500714356	-976.8814406795995	-0.0019947088306817603	-0.0011785568332341953	1.6458072810981152	1.2606243524170517	-0.7337022445397197	1.3055493319183744	6.411967195931872	9.99598601248223	0.8063988065329379	0.949331456720619
ID6190	6190	6	0.9881072044372559	39.1414670589802	27.232220317078692	0.0	46.0	46	1.4439074044952316	1		47969.03043478258	48228.0	32852.0	61843.0	3.3098631E7	5461.119984649271	-0.9810647048987386	-910.1957253126059	-0.009893564595602014	-7.643981236682612E-4	1.6140161342591355	1.3004057279504475	-0.6444560429460964	1.2411635073331808	6.5498078547028316	10.747481921112088	0.7125658048277524	0.943835616438356
ID5167	5167	6	0.9955567121505737	39.262752280785456	27.206683246113563	0.0	34.0	34	1.4470474750493927	1		47883.87843704769	48295.0	32117.0	61993.0	3.308776E7	5603.910900639168	-0.9810807445407285	-886.1939979251207	-0.004808885321503625	-0.003030081216245867	1.644705655315179	1.3045187734254595	2.5392151479918956	1.2607757656077596	6.578326611689929	10.098289927883258	0.8106429787754127	0.9551414768806076
ID20019	20019	6	1.0	39.48497296722045	27.216934991298103	0.0	205.0	205	1.4616119431652368	1		48324.67185289959	48681.0	32491.0	63916.0	3.4165543E7	5862.795306124494	-0.9810616769829228	-853.9824966204683	-0.002042490800819873	0.0014040428121522492	1.6354985910783082	1.3243706053238282	-0.583338829554671	1.2349251670973207	6.711414144296366	10.440048745219261	0.7737824048932435	0.9495628782784131
ID3126	3126	6	0.9909498691558838	39.003455455633926	27.21461741511584	0.0	12.0	12	1.417469661168783	1		48112.141993957644	48182.0	31733.0	63579.0	3.1850238E7	5749.136340144335	-0.9810639262311751	-867.1404596789187	-0.011227770451301744	0.004198951462677383	1.5702861833356188	1.28900732843425	-0.7075816247728571	1.2182135420774036	6.312151546477038	10.341757125815443	0.7416493368307988	0.9602313810556761
ID20535	20535	6	1.0	39.11923833120058	27.428108641149947	0.0	211.0	211	1.4852292606300532	1		48306.37346101226	48635.0	34552.0	62036.0	3.5311959E7	5414.947782422581	-0.9810321747542408	-922.7963512437602	-0.006422185777438402	-0.012158719409845177	1.6629051421249883	1.3634645383415276	2.5943981417816984	1.219617449052023	6.930057947864097	10.423928876404322	0.8014636892487758	0.9498371335504884
ID21559	21559	6	0.9968274235725403	39.50174156462729	26.987447996227985	0.0	222.0	222	1.4908214494581773	1		48238.03265306125	48725.0	33529.0	61723.0	3.5454954E7	5415.812914747209	-0.9810943874261943	-924.4341204358344	0.008871013477343079	-0.0032043358316703172	1.6654484661132958	1.3436999376482333	2.573336493909207	1.2394496862358961	6.98234233567377	10.840968939912477	0.7465773357279009	0.9368622448979593
ID2106	2106	6	1.0	39.18418674646663	27.16104176164255	0.0	1.0	1	1.4647140590210517	1		48335.92264416318	48571.0	32128.0	64375.0	3.4366841E7	5805.622407067502	-0.9810493321960321	-862.0204127178498	0.0030586551545692623	-0.010590909003713362	1.6577742558462767	1.3203486520236543	-0.7607874537549247	1.25555795683622	6.739932901283462	10.420287812868208	0.7800204842878067	0.9587559161595669
ID23612	23612	6	0.9936608672142029	39.195123069233844	27.18083666298592	0.0	244.0	244	1.4418102248778717	1		47918.39155749636	48096.0	32025.0	63812.0	3.2919935E7	5775.631159541411	-0.9811046048597301	-861.5730636931091	-0.008562551519079614	-0.009292733540897005	1.6161486143059287	1.3065539429382798	2.5293523046335196	1.2369551391589761	6.530795350044766	10.284932792334809	0.7758415289941087	0.9554937413073719
ID6718	6718	6	1.0	39.46936638449529	27.047417230094936	0.0	52.0	52	1.4522658384508202	1		47784.46484935438	48053.0	31134.0	64355.0	3.3305772E7	5912.545421733718	-0.9810559143400627	-837.0710913316132	-0.0051621611755096365	-0.016052057858617557	1.6070832223857567	1.3396906602185032	-0.5714559961739591	1.1995927642905577	6.625857873335084	11.112331440840917	0.674282063468362	0.9293333333333332
ID7240	7240	6	0.9923965334892273	39.165972569134695	27.373702370029694	0.0	58.0	58	1.4412854531680859	1		47813.809037900886	48273.0	32777.0	59921.0	3.2800273E7	5411.0225947730505	-0.9811147983205234	-918.1257969775351	0.014854412346259182	-0.0035614005625973096	1.6350389592976033	1.2885412085631283	2.5352208635589735	1.268906999971588	6.526042223880251	11.150938705231138	0.6595335401873907	0.9352861035422338
ID4169	4169	6	0.9901893734931946	39.04620960243819	26.882226561145377	0.0	23.0	23	1.4174696611687823	1		47876.526555386976	48213.0	34375.0	61308.0	3.1550631E7	4949.003532732514	-0.9811521474344741	-1007.1852324539889	9.556131047347561E-4	-0.009006723615015005	1.63267041184276	1.2686460085440205	-0.718628746742394	1.2869393044609168	6.312151546477033	10.76513457993825	0.6844604432216854	0.919667590027701
ID18505	18505	6	0.9936570525169373	39.11299677384897	27.13136811951075	0.0	187.0	187	1.4407604903194327	1		48391.32408759122	48681.0	32280.0	63865.0	3.3148057E7	5792.05549294982	-0.9811349433273099	-869.0312950278205	0.010810664226198856	-0.0200487601501838	1.6093279859772494	1.3228217414597667	2.449186650256637	1.21658719050181	6.521289097715738	10.319361803265108	0.7695514110097497	0.9397260273972611
ID19017	19017	6	1.0	39.211614503944	27.422301536315484	0.0	193.0	193	1.5244400238810134	1		48382.513725490266	48631.0	31049.0	63704.0	3.7012623E7	5800.493713765836	-0.9811511499375548	-868.3694198838184	-0.006187078376276708	-0.0037619142978732633	1.6693489829957824	1.4138826148615857	-0.42578495979531283	1.18068428414703	7.300801788696331	10.652629370047894	0.8084753583836949	0.9636135508155584
ID11851	11851	6	0.9968317151069641	39.3408710554196	27.113913838059954	0.0	110.0	110	1.4318066736266943	1		48047.24188790559	48160.0	31858.0	63734.0	3.257603E7	5814.824558867976	-0.9809871623452022	-852.6645870552851	-0.006536897079098306	0.0010758931097146183	1.6085822618173882	1.291891304769172	2.4004938109234013	1.2451374630970218	6.4404859529189675	10.294059993501365	0.7637568377485536	0.9616749467707602
ID9293	9293	6	0.9936372637748718	39.411582696771376	27.075530514964168	0.0	81.0	81	1.4249216746937925	1		48030.33532041731	48244.0	31109.0	63508.0	3.2228355E7	5712.777022846727	-0.9811292150900568	-874.2478729538026	0.010862464055930963	-0.011158458038056039	1.636446689216547	1.267083782151234	2.4109619634756516	1.291506301531391	6.3786953127802555	10.076957668106752	0.7893740653556756	0.957203994293866
ID17997	17997	6	1.0	39.444610687820585	27.35872922017011	0.0	181.0	181	1.5333462731171785	1		48413.849420849416	48608.0	31197.0	64485.0	3.7617561E7	6089.067300661689	-0.9810858739589932	-824.8397470329185	-0.0016475817250838666	0.0014743236848735377	1.6436260336044737	1.4414096735416968	-0.4158539935901582	1.1402906916573619	7.386358059657616	10.659109664780885	0.8169554226390981	0.9533742331288338
ID9813	9813	6	1.0	39.47576086391294	26.903461935996212	0.0	87.0	87	1.5029503662221324	1		48123.6782841823	48277.0	30534.0	64329.0	3.5900264E7	5950.975604274374	-0.9811072058732094	-839.8871057943142	-0.0022777575148974325	-0.008101725184944298	1.6277043398410571	1.3966738813493602	-0.5302905926967859	1.1654147482649944	7.096417363622147	11.00548613342007	0.7362588904683781	0.9491417673235856
ID25685	25685	6	1.0	39.11914831061437	27.296762603112928	0.0	268.0	268	1.4574655179508385	1		47884.10683760688	48281.0	32389.0	62656.0	3.3614643E7	5552.391952841996	-0.9810171538170883	-891.366982958176	-0.008042060150019863	-0.004739755598259168	1.6495829594852085	1.3043382642453918	-0.5544039390345001	1.2646895400554345	6.673389134980241	10.81114719856779	0.7174848793436465	0.9341317365269461
ID12886	12886	6	1.0	39.685359737876894	26.819374527858884	0.0	122.0	122	1.5049623488715653	1		48125.52336448602	48295.0	31551.0	63073.0	3.6046017E7	5687.051752194676	-0.9810847167663531	-877.8330796309034	0.004056827797217427	-0.005108610490202986	1.6985891278477194	1.359164734221848	-0.5167561659329689	1.2497301357809283	7.115429868280212	10.584974413506854	0.7980523510903157	0.9486692015209126
ID27224	27224	6	0.9955390095710754	39.45333101329013	26.94659486032816	0.0	286.0	286	1.454347941080483	1		47830.48428571427	48031.0	32321.0	62484.0	3.3481339E7	5496.734431100655	-0.9810310347626752	-900.0551570085697	7.354222126555865E-4	0.011878648107283321	1.6444183515117266	1.3007895628821315	-0.7004741503854723	1.2641693925251245	6.644870377993145	11.054855411636378	0.6832666824192711	0.9258278145695363
ID15961	15961	6	1.0	39.45222156544019	27.14159258703236	0.0	157.0	157	1.5154814349038888	1		48281.37763157895	48536.0	32454.0	63910.0	3.6693847E7	5796.751375956233	-0.9810769912823322	-863.6501971131584	-0.009027543428078983	-0.006868167621476919	1.612065040943319	1.4577059470709455	-0.3894030508688746	1.10589179126458	7.21524551773505	10.369983914895867	0.8431499376336831	0.9583333333333335
ID17499	17499	6	1.0	39.416783311740396	27.08255221946561	0.0	175.0	175	1.4847198353841875	1		48297.61464088396	48637.0	31564.0	62393.0	3.4967473E7	5790.160046649468	-0.9811000153216516	-865.998101209123	-8.593966092664514E-4	-0.008820938627851084	1.6119437077366423	1.3738746025906003	-0.631296492001636	1.1732829944575254	6.9253048216995765	10.398794513620285	0.8047903591415383	0.9566644780039391
ID22622	22622	6	0.9968219995498657	38.87969161217209	27.20612321477624	0.0	233.0	233	1.476545128605334	1		48276.23365785811	48523.0	31859.0	63103.0	3.4710612E7	5572.548330448887	-0.9811534205072038	-902.0153207320636	-0.0020543127165517515	0.0017008989431931273	1.633310285613367	1.3527809322739435	-0.560346617761511	1.2073723443661128	6.849254803067325	10.550335773534906	0.7732512374231093	0.9486504279131008
ID2655	2655	6	1.0	39.16936080531371	27.22913496101069	0.0	7.0	7	1.4631638232093467	1		48252.1827195467	48482.0	30607.0	64980.0	3.4066041E7	6079.113633999358	-0.9809872069365092	-819.0758483432345	9.638812816002288E-4	0.01568126788796678	1.6141359502251673	1.3619109554772335	-0.6902232482612782	1.1851993287325826	6.725673522789915	10.235233520828782	0.8067707321731564	0.9535040431266847
ID4703	4703	6	1.0	39.307163435817515	26.77626017664382	0.0	29.0	29	1.4811489527539556	1		47855.16735822959	48088.0	31189.0	63306.0	3.4599286E7	5711.876933264697	-0.9811033104773059	-869.9794756013447	-0.006432102774871337	-1.8754922567083238E-5	1.6557084393836898	1.3483155350290343	-0.5601729897700272	1.2279829137680567	6.892032938547967	10.0434550074971	0.8586000939486716	0.9679572763684917
ID16991	16991	6	1.0	39.26235636706851	27.431384768520946	0.0	169.0	169	1.5269191929020234	1		48268.535760728206	48575.0	31904.0	62783.0	3.7118504E7	5855.0522042206585	-0.9810793072229753	-854.9297507516649	0.01962878944368509	0.0066463313879968795	1.654863650148393	1.4559413759514086	2.5681565529710624	1.1366279422253491	7.324567419518912	10.019121008521253	0.9169224390937689	0.9771718452758402
ID13922	13922	6	1.0	39.5241878989936	27.237100472500355	0.0	134.0	134	1.4806381236465904	1		48077.329670329666	48604.0	32786.0	61981.0	3.5000296E7	5592.361003306697	-0.9810220349059384	-888.800425196215	-0.010584200679933249	0.00528390703814808	1.6579759240075858	1.3204013938793215	-0.4734203040403456	1.2556605375403875	6.887279812383452	10.778459133579073	0.7449793465611749	0.9470588235294123
ID25187	25187	6	0.9936731457710266	39.23317868874618	26.836855591984175	0.0	262.0	262	1.4719269049012398	1		47765.561452513975	48116.0	35774.0	59694.0	3.4200142E7	4891.9446789260455	-0.9811219405216937	-1014.9133921910984	1.820285701270723E-4	0.0016554097699365252	1.6428616988401543	1.3320026875948896	-0.7376651418307283	1.2333771651816727	6.806476667586683	10.314748204105827	0.8039239416871586	0.9508632138114209
ID26723	26723	6	1.0	39.64379433836098	27.089964626164328	0.0	280.0	280	1.547587424893089	1		47952.5524652338	48125.0	30697.0	63475.0	3.7930469E7	6002.322490542454	-0.9811323566468791	-830.8685868253575	0.01125734624510812	-6.846848315345251E-4	1.6528527093900274	1.4895479859686334	-0.31264403670978935	1.109633744571981	7.524198718428572	10.967261215746074	0.7860926687439205	0.9394658753709192
ID12388	12388	6	0.996826708316803	39.58318968936567	27.207840766470632	0.0	116.0	116	1.50847686122795	1		47960.412234042575	48223.0	32733.0	62627.0	3.606623E7	5619.304869109161	-0.981148940427477	-888.4428189237759	-6.805048306476235E-4	-0.007448218452182611	1.6549675537243573	1.3995493094382025	-0.5539642311766577	1.182500353909419	7.148701751431821	10.802388206076731	0.7698346974703459	0.9453174104336899
ID7783	7783	6	0.9912950396537781	39.23328314458696	27.070434216749558	0.0	64.0	64	1.3959590102851067	1		47955.15062111801	48088.0	32510.0	61975.0	3.0883117E7	5654.601968766542	-0.9810073548608749	-876.0926251413017	0.00954017406564021	0.007037100881744973	1.5740056001737999	1.2527922677598866	-0.7507534457577804	1.2563979206131866	6.122026499896403	9.871771427140981	0.7894322913719336	0.9456681350954477
ID13416	13416	6	0.9944403767585754	39.43922997750477	26.878358555756922	0.0	128.0	128	1.4386587233502293	1		48101.13803230544	48260.0	34561.0	62095.0	3.2756875E7	5123.97820273423	-0.9812024070699171	-980.0188700214244	0.0052440975078941006	-0.0035614961644923715	1.6452820030048039	1.3012723999410665	-0.7561041825228071	1.2643640202307505	6.502276593057665	10.645937782556514	0.7209538346096205	0.9467128027681664
ID28264	28264	6	1.0	39.488319057503205	27.133065250406563	0.0	298.0	298	1.4641974961204784	1		47933.520509193746	48103.0	31436.0	64270.0	3.3888999E7	5820.245412654921	-0.9811116093962919	-855.5619963617661	0.0018753666003760556	0.0010599220768119895	1.6169377070904325	1.3307295663127643	-0.7850927775808749	1.2150761116480673	6.73517977511894	10.517244179704013	0.7651650807292877	0.9548517520215634
ID27753	27753	6	1.0	39.057100210362016	27.331508868614435	0.0	292.0	292	1.5485647457514042	1		47862.0630517024	48290.0	33255.0	59621.0	3.7954616E7	5538.4187195160775	-0.9810998187700632	-897.1867490383578	0.0038487964938188172	0.025190988626129306	1.6057652768296264	1.5011321542741598	-0.1534231006563268	1.0697028054842113	7.533704970757606	10.906517562695889	0.7958775724846342	0.9646987218502744
ID24172	24172	6	1.0	39.172793636788484	27.221893021366697	0.0	250.0	250	1.5224537819640267	1		47786.90637191163	48089.0	31190.0	63965.0	3.6748131E7	5876.44382937198	-0.980981382242963	-838.8921639339111	0.011338685349264204	0.004253791466616167	1.626489120528824	1.418296464472929	-0.5742726836457281	1.1467906472806897	7.281789284038269	10.213035499884723	0.8772801210631918	0.968394437420986
ID14446	14446	6	0.9955521821975708	39.53818965880141	27.16195792417493	0.0	140.0	140	1.4169358747965624	1		48174.34036144576	48850.0	34500.0	60067.0	3.1987762E7	5342.401181559983	-0.9810917188638822	-935.7650779309936	-0.007861294594862058	0.0013756529507827795	1.6174008924298227	1.2651230042071047	2.488530863212909	1.2784534682013016	6.30739842031252	11.01364010097959	0.6534289436449786	0.9398016997167141
ID26222	26222	6	1.0	39.46730907325092	26.746756150040714	0.0	274.0	274	1.4512236669219445	1		47802.74641833816	48021.0	33884.0	62677.0	3.3366317E7	5173.447689764703	-0.9811599758990929	-962.4122721857649	-0.001172780297355685	-0.001835447188988346	1.6776161162338643	1.2600186827092426	-0.7315856553934856	1.3314216203736917	6.616351621006049	10.301506184023228	0.7834783251847149	0.9540781357093898
ID22127	22127	6	0.9968183040618896	39.08230163970458	26.922732068166194	0.0	228.0	228	1.4376066875800293	1		48208.71847507334	48407.0	35579.0	62014.0	3.2878346E7	5020.257439085659	-0.9810980145924862	-996.8609126452435	-0.0041163222695739495	-4.553728612090665E-5	1.6652341932460404	1.2653223834169578	2.3965379848918094	1.3160552718186609	6.492770340728637	9.974370113327065	0.8201040316430371	0.9552447552447549
ID16496	16496	6	1.0	39.47623153357468	27.21475033780166	0.0	163.0	163	1.5074735509332298	1		48264.504672897245	48599.0	32739.0	62684.0	3.6150114E7	5677.1918419413505	-0.9810688641425181	-881.1444291513635	-0.01681390005530254	0.008139095523756794	1.6469755643449955	1.3696201336073486	-0.5789120999207497	1.2025053691399377	7.139195499102793	10.99934332496763	0.7415247017106922	0.9609724888035833
ID14961	14961	6	1.0	39.4597259751918	26.963158296502243	0.0	146.0	146	1.5274145438292153	1		48276.58311688309	48361.0	31363.0	64745.0	3.7172969E7	5981.079067390583	-0.9811119277982382	-838.5286347008087	5.8972289330517346E-5	0.002898063697675377	1.6352830331624255	1.429151734568208	-0.6077780987716397	1.1442333193938263	7.329320545683426	10.969217414433235	0.7654596296513967	0.9448529411764708
ID10354	10354	6	1.0	39.33380978293113	27.16470190923652	0.0	93.0	93	1.460576440418772	1		48101.37215909095	48312.0	30897.0	64343.0	3.3863366E7	5852.104904471252	-0.9811122767980591	-853.9146391561771	2.213379335229063E-4	-0.007295065068504809	1.6537454752511382	1.3163006670066602	-0.744894540180538	1.2563584572298714	6.701907891967334	10.213773056351855	0.80730178188291	0.950775455158462
ID8307	8307	6	0.9968373775482178	39.06879645259451	27.339495773330817	0.0	70.0	70	1.413193724846806	1		48024.062121212126	48180.0	31339.0	63272.0	3.1695881E7	5800.653801313305	-0.9810465769377497	-857.0652987093329	0.0013187205218478319	0.008010931016391736	1.566273579251369	1.2878926772198462	-0.7050396455461592	1.216152251624304	6.27412653716091	10.576624882830629	0.7048049312843464	0.9408410548823941
ID24691	24691	6	0.9968365430831909	39.04077932237303	26.942026988196723	0.0	256.0	256	1.4898062491705732	1		47748.06412005457	47859.0	31602.0	63568.0	3.4999331E7	5535.962944850453	-0.9811182236256137	-896.3365010140725	0.01252473734813176	-0.01346058109125889	1.6716071511081714	1.3735849359177223	-0.5488919489343516	1.2169667178180967	6.972836083344737	10.445691625066184	0.8030543129024109	0.9538361508452534
ID3700	3700	6	0.9936473369598389	39.13021079643457	27.04059708577727	0.0	18.0	18	1.4243906809452664	1		47999.889387145	48181.0	32403.0	62354.0	3.2111926E7	5393.27099371973	-0.9810677606875774	-922.3908973259898	-0.001127373694278222	0.0030102437381118435	1.6101608960513691	1.277201236893973	-0.6850798981345849	1.2606947515703328	6.373942186615745	9.833067556348972	0.8283997099822514	0.9558089807555241
ID5751	5751	6	1.0	39.265398328529564	27.24574407834427	0.0	41.0	41	1.4574655179508385	1		47993.90557939919	48397.0	33362.0	61500.0	3.354774E7	5364.187735594762	-0.9810002467024433	-923.9176724833662	0.007327245920536923	0.0032595650232596124	1.622796237639711	1.3464805120584769	-0.6013061913225081	1.2052133121175346	6.67338913498024	10.7141328906352	0.730537066621933	0.9322709163346612
ID15479	15479	6	1.0	39.53517003379388	27.14004930558236	0.0	152.0	152	1.4903139357585489	1		48274.12108843538	48592.0	32132.0	63243.0	3.5481479E7	5818.778695726514	-0.9810413168526179	-858.6015356359702	0.002884060983884093	-0.0064708139703120535	1.6442706480459386	1.3617823899615016	-0.6200209517026074	1.2074400874668552	6.977589209509253	11.316389781731347	0.6846986411573073	0.9326556543837361
ID23159	23159	6	0.9968346953392029	39.13694563121636	26.887726958969974	0.0	239.0	239	1.4480926521268274	1		48040.73082489146	48272.0	31485.0	62783.0	3.3196145E7	5618.321869721202	-0.9811326057912404	-889.3009790305083	0.0024742879929906944	-0.0054186248880836755	1.6747625825580805	1.2784835765025255	-0.703541180118334	1.3099601851277847	6.587832864018952	10.04674405587922	0.8201659954405085	0.9525773195876289
ID21113	21113	6	1.0	39.379178580493274	27.0034620775573	0.0	217.0	217	1.52046494534494	1		48248.089960886566	48425.0	32712.0	63025.0	3.7006285E7	5742.59317530103	-0.9811314105472377	-873.7552837493911	-1.8130939259581486E-5	-0.01588724480796984	1.6399094738847764	1.4248500506889141	-0.5191577489021029	1.1509347759730093	7.262776779380205	11.507636852137193	0.6891920572711913	0.9311395490554544
ID10875	10875	6	1.0	39.35153055585724	27.312082222735818	0.0	99.0	99	1.5044596054638941	1		48109.81466666669	48327.0	30903.0	63607.0	3.6082361E7	5786.7108104970985	-0.9810568319126909	-861.139387868412	0.0017923665579346135	-0.00299555598387403	1.6912396823067573	1.3625584495031462	-0.6671129516587843	1.2412235841504369	7.110676742115699	10.744094363349252	0.7740716673885017	0.9559105431309908
ID5245	5245	6	0.9968255758285522	39.360051463396005	27.03415816242983	0.0	35.0	35	1.423859489175556	1		47940.04328358213	48192.0	31443.0	63607.0	3.2119829E7	5836.541493598279	-0.9810477884377529	-850.3605564082123	0.0010347896387741945	0.0025769925708562054	1.6442108306119594	1.2511558807585026	2.3802773958269277	1.3141534607303853	6.3691890604512285	10.28865036475922	0.7560964282697283	0.9591982820329276
ID19582	19582	6	0.9924249053001404	39.30539120970239	27.301373289586916	0.0	200.0	200	1.4857385112058377	1		48282.66712517199	48775.0	33660.0	60060.0	3.5101499E7	5314.684913191682	-0.9810804448658755	-942.1876884961653	-6.982375123732951E-4	0.001383740979567849	1.6255637177217983	1.3684048289725332	2.4866543185849213	1.1879260313209745	6.9348110740286115	10.474010446994187	0.7943620585109721	0.9455605962410889
ID8835	8835	6	0.9585750699043274	39.23035408514091	27.13637141868038	0.0	76.0	76	1.3746620833888052	1		48070.697452229295	48077.0	33499.0	61587.0	3.0188398E7	5381.012523747473	-0.9809781028683147	-921.4078346458716	-0.010149140438803753	-0.026776938359105346	1.5788569788724822	1.244037234076964	-0.6102054524809979	1.2691396492195377	5.936654579480289	9.872533626891702	0.7654104745620551	0.9440665154950872
ID11395	11395	6	1.0	39.49115420207285	27.186368090216945	0.0	105.0	105	1.4636807509142957	1		47971.145480226034	48231.0	30371.0	64027.0	3.3963571E7	5957.679889538979	-0.9810197678123111	-832.3560829059317	-0.004685957220342074	-0.010438404952373822	1.6259257095693551	1.3116361748498737	-0.7409666707948905	1.2396163972493777	6.730426648954431	10.66012574697122	0.7442653563833374	0.9606512890094984
ID6280	6280	6	0.9968211650848389	39.012237168501265	27.07885518180031	0.0	47.0	47	1.4801271182392588	1		47852.23513139699	48110.0	32652.0	61163.0	3.4597166E7	5372.863646307355	-0.9810669951850414	-923.0081266972727	0.004753611508584472	0.0251844977914813	1.6107569695836625	1.3807872054063002	2.4417817326326885	1.1665497502272215	6.882526686218939	10.59027026699359	0.7711585549622345	0.9538866930171276
ID20619	20619	6	1.0	39.296861932961065	26.97998750331877	0.0	212.0	212	1.5079752895229035	1		48344.79094540613	48545.0	31592.0	64935.0	3.6306938E7	5883.814551369254	-0.981030342921754	-849.8527153615096	-0.008935850103590274	-0.0057118275696361916	1.646790730338954	1.392770163977192	-0.4963409863312319	1.182385129242273	7.143948625267306	10.969931308462574	0.7460026505236729	0.9506641366223908
ID21648	21648	6	1.0	39.1990897466405	27.38134313322048	0.0	223.0	223	1.4801271182392584	1		48278.93360995854	48581.0	31255.0	64435.0	3.4905669E7	5943.277417931993	-0.9810722629557183	-842.1005780986436	0.004508164578890386	-0.0015419590833441463	1.6714729969526532	1.3305907960207781	2.491606592635673	1.2561886058067637	6.882526686218937	10.651403344342995	0.7623319231954796	0.9634065202927479
ID20115	20115	6	1.0	39.010135701434834	27.324236514301237	0.0	206.0	206	1.5578187140051156	1		48369.02756892232	48643.0	31712.0	63685.0	3.8598484E7	5768.320627137268	-0.9811186270713443	-871.436829603507	-0.0047209562473009125	0.006266419943035217	1.655020929350845	1.481486806770314	-0.3235458521376421	1.1171351116915045	7.624014367883406	10.83938675356488	0.8154252311106958	0.9570405727923625
ID19092	19092	6	1.0	39.40070088017021	27.102214579977836	0.0	194.0	194	1.4454782924352372	1		48379.63965267727	48665.0	31130.0	64580.0	3.3430331E7	5861.205115890531	-0.981077715592822	-855.9246823530218	0.00536798091338072	0.00214866282520336	1.6228969896973129	1.3117964569083826	-0.6753132310685862	1.2371561008192735	6.564067233196378	10.28846311934565	0.7792590855278029	0.9524137931034486
ID6808	6808	6	1.0	39.31035018718701	26.9096158490227	0.0	53.0	53	1.4688400222902005	1		47827.340813464194	48016.0	31227.0	63240.0	3.4100894E7	5646.992618152564	-0.9810869248737913	-878.6873025977767	0.018426928105292378	0.007935608416822728	1.6318491771251364	1.3478059059267	-0.7178256390734523	1.2107449373455141	6.777957910599583	10.308791885663162	0.8014809187643426	0.9475083056478406
ID2202	2202	6	1.0	39.30602958976357	27.119699268109283	0.0	2.0	2	1.477569440298841	1		48126.515277777726	48350.0	31285.0	63965.0	3.4651091E7	5683.442310823758	-0.9810822044110745	-878.2897733237864	0.004820568650216034	4.6547640521239927E-4	1.6254348102294247	1.3604175887745924	-0.7193680295891062	1.194805788782508	6.858761055396358	10.027518874513422	0.8571731544066277	0.9626417611741158
ID3226	3226	6	1.0	39.24846801140003	26.992496091573237	0.0	13.0	13	1.4480926521268274	1		48074.98556998559	48386.0	31261.0	63457.0	3.3315965E7	5640.023384459334	-0.981044171316909	-882.2954516587808	0.016920412930875945	-0.007358313695902557	1.6351992273396856	1.3007425906171106	2.5060158559002264	1.257127458680275	6.587832864018954	10.948610340560387	0.690612504038681	0.9289544235924936
ID11930	11930	6	0.9968270659446716	39.67560885185845	26.98722494459016	0.0	111.0	111	1.469869703469789	1		48007.21428571423	48245.0	30564.0	62792.0	3.4277151E7	5757.942472361728	-0.9810676644918912	-864.0998896392247	0.015139337787708769	0.016762361005425597	1.6213852624033762	1.3559199110488798	-0.6278068471587339	1.1957824715097989	6.787464162928614	11.133664624412367	0.6880834995700129	0.9345549738219888
ID23709	23709	6	0.9968292117118835	39.271932150712374	27.168253679975457	0.0	245.0	245	1.466262655815546	1		47977.689510489494	48225.0	30975.0	63773.0	3.4304048E7	5728.551857603626	-0.9810474819998765	-867.0568746580875	-0.0020053650578297504	9.762931282103069E-4	1.6448124771892139	1.3370395945818836	2.5448546953928544	1.230189804291904	6.754192279777013	10.603095049249287	0.7549496271212577	0.9562584118438765
ID7328	7328	6	0.9968274831771851	39.28771486784116	27.1441958182767	0.0	59.0	59	1.4821700827978646	1		47853.671724137945	48107.0	31343.0	63243.0	3.4693912E7	5619.349952804693	-0.9811145940710033	-884.8152398313471	-0.015882087455915374	-0.014639799232146773	1.6571913078550544	1.3441323972927892	-0.7111787040033134	1.2329077933042873	6.901539190877	10.585997017653131	0.7739132602112198	0.9459283387622148
ID4257	4257	6	0.9968355894088745	39.30975551523616	27.090982149996613	0.0	24.0	24	1.4703842736600568	1		47988.901960784315	48129.0	31259.0	63925.0	3.4264076E7	5767.025419775636	-0.9811028424251629	-864.0462553187201	-0.011996935765214625	-0.013751484876360454	1.6553656839268054	1.3388543479477752	2.6180983629352808	1.2364046070165777	6.79221728909314	10.68447025688433	0.7476794532498885	0.9444811632518174
ID9378	9378	6	0.9936537742614746	39.37520826921074	26.782076228018337	0.0	82.0	82	1.436553881369556	1		47941.59443631043	47973.0	33020.0	62714.0	3.2744109E7	5134.225775020413	-0.9810343585037312	-966.0157062741722	0.009992929758207295	0.016276274681114644	1.6486171174151274	1.275898576134535	-0.7463579747429865	1.2921223898609413	6.483264088399607	10.022838175662438	0.8110024001557571	0.9538461538461536
ID18085	18085	6	1.0	39.21245098408032	26.986987680905717	0.0	182.0	182	1.4760327061958007	1		48394.582753824754	48516.0	30722.0	64996.0	3.4795705E7	6037.712497437067	-0.9811169368883796	-832.9187616370757	0.007373686046633639	-0.013736380179550617	1.6262251376554526	1.3732592657263274	-0.5428118170889797	1.1842083852937484	6.844501676902812	10.019317154530027	0.8567920932318572	0.9536423841059605
ID12966	12966	6	1.0	39.512402241090406	26.9422810022079	0.0	123.0	123	1.4872652167066474	1		48090.639231824396	48276.0	31636.0	63136.0	3.5058076E7	5747.01516342384	-0.9811561331338929	-871.3974770659576	-9.11876478265213E-4	0.0012011223098718291	1.6407877524768326	1.3698411785329763	-0.5222489119965391	1.1977941517527053	6.9490704525221565	10.732766923087114	0.7580767592728588	0.9505851755526658
ID25768	25768	6	1.0	39.594825502540886	27.11911020614948	0.0	269.0	269	1.4449548528770868	1		47809.41968162087	48393.0	32080.0	61651.0	3.3036309E7	5400.458932228311	-0.9810507554694233	-916.6686449867783	-8.193570254453742E-4	-0.011262408289998426	1.6666201378243173	1.2758302287510124	-0.597937237887882	1.3063024376337853	6.559314107031859	10.892099939366027	0.6947763992352672	0.9292929292929298
ID18606	18606	6	0.9968196153640747	39.58862746107261	26.941847780206857	0.0	188.0	188	1.4621294195288264	1		48252.822695035466	48483.0	32866.0	63113.0	3.401824E7	5479.816526151185	-0.9811507611003263	-916.7029478749664	-3.247121503250013E-4	-0.010835476290092851	1.625823547731079	1.3463378306658391	-0.5581168429800563	1.2075895891055952	6.716167270460881	10.344429059628283	0.7887117606552118	0.948959032907992
ID9905	9905	6	0.9936556220054626	39.21030322668458	27.185008960793493	0.0	88.0	88	1.4196027995632161	1		48134.4195488721	48351.0	31539.0	63277.0	3.2009389E7	5835.638191262044	-0.9810867310977031	-855.7328058169146	-0.01598443788595686	0.0035317745776658983	1.624126460550046	1.2727785782144732	2.4519853390124426	1.276047922513328	6.331164051135101	9.866999148533873	0.8171903876845718	0.9568965517241379
ID26801	26801	6	1.0	39.36977478220185	27.229308139378997	0.0	281.0	281	1.4953813218041008	1		47904.49120433017	48319.0	32320.0	61539.0	3.5401419E7	5621.289353718482	-0.9810426533804961	-882.0244529186415	-0.011793721032294922	0.005105475433146006	1.6201277814682808	1.392206889960799	-0.6712659761723947	1.163711940481705	7.025120471154414	10.828583487976546	0.7528706062821608	0.948652118100129
ID16050	16050	6	0.9944523572921753	39.366787056314806	27.016127747257006	0.0	158.0	158	1.420668167667809	1		48252.77061469266	48444.0	32497.0	63180.0	3.2184598E7	5594.916765732224	-0.981023166599319	-891.6904986025136	0.014906945710198969	-0.007912870807752017	1.6393697212658398	1.2758885594190044	2.4398194628742296	1.2848847253653188	6.340670303464134	10.027208598933479	0.7924738424329973	0.9420903954802261
ID17586	17586	6	1.0	39.539804707941194	27.07338527035689	0.0	176.0	176	1.4933564307983545	1		48301.72851296046	48697.0	31473.0	62277.0	3.5405167E7	5776.655186709641	-0.9810805026720915	-867.1840369185268	-0.010345686745835265	-0.014876390145690362	1.643618053866928	1.372039187307958	-0.507667165561504	1.1979381267468225	7.006107966496344	11.301496206766213	0.6893103547625752	0.927627438640655
ID27314	27314	6	0.9968312978744507	39.345474367596715	27.22223801743802	0.0	287.0	287	1.440235336122901	1		47891.56058394158	48058.0	30947.0	63573.0	3.2805719E7	5811.38380274699	-0.9810420399059137	-852.9143860562536	-0.011472301347715515	-2.5755834165588844E-4	1.6615191481262435	1.2827340925416908	2.4513846178846324	1.2952950715093288	6.5165359715512166	9.695431795462213	0.8711488142044437	0.9758007117437721
ID12469	12469	6	0.9944515824317932	39.33321768782141	27.062907965530492	0.0	117.0	117	1.4486149578794756	1		47946.63505747125	48184.0	33640.0	61599.0	3.3370858E7	5259.519100661432	-0.9810314578266529	-942.9552256331028	0.009107367347577566	-0.003731619716373426	1.6167365128711686	1.3352269868572204	2.393507881180758	1.2108327114302482	6.592585990183474	9.99293680774822	0.8296203282850375	0.9539202200825309
ID17078	17078	6	0.9968270659446716	39.340130899858416	27.24879476449085	0.0	170.0	170	1.4491370753798958	1		48145.63059163055	48421.0	31982.0	63122.0	3.3364922E7	5633.969218008512	-0.9810774217712145	-886.1257906810383	0.006561834377716542	-0.001422929434222061	1.6429659294200132	1.3024572360579707	-0.5704695858079487	1.2614356033620184	6.597339116347987	10.341574149141557	0.7751850204500949	0.9284280936454855
ID7863	7863	6	1.0	39.423730164150044	27.15260815353803	0.0	65.0	65	1.4652304398088274	1		47900.2566995769	48122.0	30643.0	64191.0	3.3961282E7	5961.097175022183	-0.9810868804473626	-833.6541861349414	0.011169543100025017	-0.01115556784875849	1.6348798528348871	1.3266801905945322	2.536547279332233	1.232308935058599	6.74468602744798	10.42288876941543	0.7801810463770367	0.9536290322580647
ID2745	2745	6	1.0	39.17416140394807	27.36991990111046	0.0	8.0	8	1.4595402030124016	1		48128.673758865225	48421.0	31431.0	63111.0	3.3930715E7	5844.629545011001	-0.9809990293194127	-850.2951281132353	-0.0030125720228922443	-0.007167549163423638	1.677204612301937	1.3012226468324952	2.5701430710985664	1.288945144310758	6.692401639638304	10.40190554270557	0.7772595190129169	0.9539295392953929
ID13497	13497	6	0.9968326687812805	39.298810446927234	26.90157318417677	0.0	129.0	129	1.4750073273251252	1		48135.61977715878	48227.0	31939.0	63633.0	3.4561375E7	5626.927965420587	-0.9811311287480129	-889.6236955256414	-0.0034455072313662027	0.013724195255046699	1.6243854430022708	1.349795292078095	-0.5755436900135478	1.2034309591504257	6.834995424573776	10.65769060057816	0.7561742351301783	0.9504296100462657
ID25273	25273	6	1.0	39.04873335960657	26.8564114968976	0.0	263.0	263	1.514982182235126	1		47865.60290237475	47963.0	31762.0	63704.0	3.6282127E7	5660.819989226605	-0.9811469649285511	-880.0897717622563	0.009339545987637926	0.015499446355525599	1.6399547435077162	1.4326981231044882	-0.47807200589752685	1.1446617518798219	7.210492391570529	10.75122705397948	0.7838964891995088	0.9323909035033809
ID22714	22714	6	1.0	39.2905992074286	27.192514606856463	0.0	234.0	234	1.53235924612522	1		48232.9485861182	48419.0	31555.0	63706.0	3.7525234E7	5920.166398008369	-0.9810424365427378	-843.2282921949483	0.015588117431518961	-4.587634079164107E-4	1.6690530032647288	1.435019578444455	-0.6806103328232413	1.1630872695646168	7.376851807328585	10.62849505371148	0.8206110742912409	0.9533169533169533
ID26303	26303	6	0.9923224449157715	39.325959222375836	27.18703192391989	0.0	275.0	275	1.3992066897663262	1		47870.02314814816	47913.0	33108.0	61791.0	3.1019775E7	5329.808919363672	-0.9810587054792519	-930.3949248155645	0.0013332133059782768	-0.007330757958380086	1.6025618843414908	1.2345319750998949	2.4647322167693795	1.2981129016215365	6.1505452568834995	9.982060868796038	0.7756808235598227	0.95007342143906
ID27839	27839	6	1.0	39.37697331398397	27.477110360405888	0.0	293.0	293	1.478081329952271	1		47855.937673130175	48109.0	30332.0	63486.0	3.4551987E7	5910.683057442798	-0.9810542626998914	-838.5127516364652	0.0108034989067541	0.00442883075738489	1.6531479280396644	1.3361878109740337	-0.5094645344372617	1.237212250001426	6.8635141815608725	10.613879051995541	0.7656109400007941	0.9525065963060685
ID14016	14016	6	0.9923660755157471	39.31155444113333	27.093208375097593	0.0	135.0	135	1.4212005522349949	1		48002.6313432836	48224.0	34199.0	61393.0	3.2161763E7	5137.725474006061	-0.9810733651795683	-968.6173148731796	3.611545119066554E-4	8.199414238805904E-4	1.6403496953763792	1.2497832865451828	2.3698147033655594	1.3125073066954287	6.345423429628649	9.868650208042526	0.8187568760613377	0.9501779359430601
ID4801	4801	6	1.0	39.30537539013013	27.18606158987983	0.0	30.0	30	1.4323349181285723	1		47875.624260355005	47964.0	32079.0	63562.0	3.2363922E7	5721.1542456968455	-0.9810900475799258	-868.3188375221663	-0.0025022273377475674	0.010442250697956448	1.6488084837104091	1.2725169527689744	2.3807584743398147	1.2957064973654229	6.445239079083484	9.995105503369762	0.8107260546293042	0.9678800856531045
ID14529	14529	6	0.9849300980567932	39.36735737697257	27.082038441517334	0.0	141.0	141	1.4190698155761317	1		48282.33883058471	48558.0	31655.0	63172.0	3.220432E7	5725.577333416896	-0.9810782346174681	-874.4621129542721	0.006079064846153119	0.0076043345091484	1.6048241025396004	1.2730494634354002	-0.6471436312644341	1.2606140991638193	6.326410924970585	9.648051020500596	0.8540594034968373	0.9644927536231885
ID24257	24257	6	0.9936331510543823	39.25886797793506	27.064478624040344	0.0	251.0	251	1.4852292606300534	1		47736.66666666668	48060.0	32381.0	62577.0	3.480003E7	5491.369305705862	-0.9811228502830779	-903.6253460096048	-7.159714155786192E-4	-0.004359838493589913	1.6172848626827245	1.379302936227162	-0.6818068457758447	1.1725378234215318	6.930057947864098	10.903239167198178	0.7325472677943384	0.9455252918287943
ID28354	28354	6	1.0	39.55219088778194	27.191319953188728	0.0	299.0	299	1.5069716452922381	1		47921.987983978615	48207.0	30764.0	63823.0	3.5893569E7	5877.957761875307	-0.98106420947699	-844.7969794937451	-0.004774872868598163	0.005619311251512598	1.654872695410617	1.3650160843519363	-0.5879045861750088	1.2123466634433797	7.134442372938273	10.99068541895751	0.7421989635007306	0.9603326935380677
ID24773	24773	6	1.0	38.99003907749254	27.266248553899917	0.0	257.0	257	1.5397465261893324	1		47806.25127551021	47991.0	30687.0	64171.0	3.7480101E7	5865.530280428542	-0.9810947404294673	-845.9324936410159	-5.184148025552847E-4	0.0022803023103874697	1.6392001956451778	1.4549410527618196	-0.29389685770501517	1.1266437169626846	7.448148699796324	10.719531359665808	0.8145290995689938	0.9631223110018438
ID15046	15046	6	1.0	39.45778092364296	27.0627579613641	0.0	147.0	147	1.4548680011511297	1		48345.15121255347	48627.0	31318.0	64400.0	3.3889951E7	5896.176887728843	-0.9811308124245011	-852.6801005662622	-0.0018347194881360356	0.002189805409042738	1.6095074791559956	1.345212027509065	-0.6376742200659218	1.1964712225598573	6.649623504157659	10.834149838818925	0.7118971352214695	0.9420875420875422
ID8391	8391	6	0.9937077164649963	39.272515219664804	27.10691002006685	0.0	71.0	71	1.413728924155842	1		48002.657575757534	48241.0	30296.0	64059.0	3.1681754E7	6032.983649794114	-0.9811107434877713	-826.5446066923538	0.002651566728748831	-0.006420815865671688	1.6119231217291516	1.2587038394543688	-0.6243056395005209	1.2806214386601844	6.278879663325426	9.785433754891697	0.8240088219646297	0.9642335766423356
ID16583	16583	6	1.0	39.562914654413284	27.235694351461827	0.0	164.0	164	1.485229260630053	1		48328.64842681265	48526.0	30996.0	64593.0	3.5328242E7	5917.667979298376	-0.9810932559898736	-847.5739435788088	0.0029417953682665835	-0.004828235304108319	1.6530538595594768	1.3551551550120806	-0.5993315297852766	1.2198262711436467	6.9300579478640945	11.10519942480913	0.7061451917693465	0.9376205787781351
ID10954	10954	6	1.0	39.30083078608194	27.210530718448187	0.0	100.0	100	1.4631638232093465	1		48148.81382228493	48306.0	30150.0	65052.0	3.4137509E7	6093.677579946261	-0.9809835937073551	-815.2098394248902	-0.01204330844420226	-0.014183184511057854	1.5942354015234783	1.3601481170252518	-0.647970303735673	1.1721042595053495	6.725673522789913	10.467726365665968	0.7713312437399367	0.9458556149732621
ID5835	5835	6	1.0	38.98407362628563	27.051743853432807	0.0	42.0	42	1.4693549530763228	1		47890.629213483175	47794.0	35462.0	62445.0	3.4098128E7	4898.434615783782	-0.9810890267811896	-1014.4199040256282	0.0014410049026236651	0.005518619849929633	1.6992731102758758	1.2960462830745987	-0.7574959026754433	1.3111207002922038	6.782711036764105	10.3664367093466	0.7931478991636851	0.9450331125827817
ID10444	10444	6	1.0	39.42381550036755	27.186508505223035	0.0	94.0	94	1.455907563985562	1		48125.00429184552	48339.0	30473.0	64411.0	3.3639378E7	6004.808284802341	-0.9811649816641614	-834.9829797130714	0.004660937135354924	-0.027260530254721888	1.6450618604627811	1.3346523014233518	-0.664141941072718	1.2325770979515716	6.659129756486695	10.747803880818468	0.7244157353473628	0.9511201629327899
ID19664	19664	6	0.9924064874649048	39.05894423494284	27.187629630632678	0.0	201.0	201	1.4270436738957712	1		48349.26636904757	48595.0	31564.0	64036.0	3.2490707E7	5831.562171591124	-0.981117849527794	-861.5980293152725	-0.006431416500276021	0.002747143075974749	1.615829555199277	1.2943259075105178	-0.6590900092475234	1.248394663062206	6.397707817438322	9.483952515177291	0.8938312294070344	0.971841155234657
ID5332	5332	6	0.9968230128288269	39.10141988426316	27.331701461340554	0.0	36.0	36	1.4439074044952314	1		47998.55732946299	48492.0	32760.0	62032.0	3.3071006E7	5625.462503464574	-0.9811182642716488	-886.7054774304469	-0.005478761194025363	0.006896657380553264	1.6919238544652508	1.245524873444634	-0.6552933074346008	1.3584023013414834	6.54980785470283	10.246101732417161	0.7840090871970514	0.956944444444444
ID23253	23253	6	1.0	39.348417998730426	26.937072462643673	0.0	240.0	240	1.5209623983094505	1		48116.14771241837	48351.0	30783.0	64235.0	3.6808853E7	5927.050129365016	-0.9810633875318273	-841.1569191368911	0.012329958595114307	7.476040826048098E-4	1.639838062723467	1.4286722496818398	2.623253290866529	1.1478056377791708	7.267529905544722	10.413988567669229	0.8420977334212647	0.9671094244149273
ID15575	15575	6	1.0	39.28189376091664	26.905662943172345	0.0	153.0	153	1.4496590048314952	1		48287.58959537571	48518.0	31840.0	64011.0	3.3415012E7	5638.613802288043	-0.9811896185283479	-893.4052783163866	0.0043654784253503495	-0.0031426384517015877	1.6611922931467404	1.29494181673092	-0.6107957752927208	1.282831608095273	6.602092242512499	9.937112878095771	0.8401774202117356	0.955295735900963
ID3802	3802	6	1.0	39.260809726893626	27.262895478972517	0.0	19.0	19	1.451744846205014	1		48070.24460431656	48611.0	32673.0	61779.0	3.340882E7	5585.2968084643135	-0.9810534392599389	-891.2968032995216	-0.0095611794171957	-0.011104291152195233	1.6198755519848236	1.3099391859213643	-0.5829132308021925	1.236603629690993	6.621104747170569	10.611266482006643	0.738934391989647	0.9495569188820722
ID11482	11482	6	1.0	39.461638461069356	27.00294567203088	0.0	106.0	106	1.4355003030236693	1		47910.06158357773	48237.0	33349.0	62372.0	3.2674662E7	5490.967775824645	-0.9811220217229173	-906.9333485353693	0.0025360649548240755	0.013176615608064905	1.6139527802257505	1.295271907409143	2.499389654216896	1.2460339570353582	6.473757836070571	10.20437751305989	0.7812558451402813	0.9551192145862549
ID21211	21211	6	1.0	39.11173588504294	27.190225309195437	0.0	218.0	218	1.4968981925120735	1		48265.001356852066	48413.0	30909.0	64589.0	3.5571306E7	5833.892982405595	-0.9810187302352358	-855.1767756981417	-0.009210337546701058	0.003153673045901775	1.6156269928603069	1.410539532568574	-0.6523512280239312	1.145396463946155	7.039379849647961	10.587834010762553	0.7890963172087354	0.9499679281590764
ID6372	6372	6	1.0	39.206404702850584	27.144702692314308	0.0	48.0	48	1.5069716452922386	1		47943.43675099869	48294.0	31641.0	62219.0	3.6005521E7	5711.694138723428	-0.9810102186285862	-867.2569357716153	-7.254374141518439E-4	-3.9422540496532614E-4	1.5946648023699317	1.4318602996486804	2.6527526142201454	1.1137013874616097	7.134442372938277	10.10945642995741	0.8772316425048199	0.9677627337201805
ID6886	6886	6	1.0	38.82875475652174	27.228642716039207	0.0	54.0	54	1.4908214494581773	1		47816.31972789117	48093.0	32460.0	61465.0	3.5144995E7	5408.892383085816	-0.9810626981915305	-915.9599072088084	-0.01348801054496198	-0.012702711819478013	1.59716816971287	1.4391160908996856	-0.19942160259862343	1.1098258019715252	6.982342335673769	10.669106678946543	0.7708233939977149	0.9416666666666664
ID20710	20710	6	1.0	39.18905229169859	27.159018559954873	0.0	213.0	213	1.4527866438605872	1		48357.495702005705	48510.0	31851.0	64678.0	3.3753532E7	5730.347459486009	-0.9810327838778466	-872.956834148293	-0.010516275136267779	-0.0027736553146198006	1.633541341270454	1.3161960027869817	-0.5375661532516485	1.241107964020183	6.630610999499601	9.965038576207153	0.839084010397105	0.96606648199446
ID19175	19175	6	0.9936285614967346	39.41672011658311	26.98220419158259	0.0	195.0	195	1.4312782341646548	1		48400.675555555536	48604.0	31545.0	64107.0	3.2670456E7	5811.748137894355	-0.9810501894375718	-862.3051643731839	-0.006811334205739646	-0.01140291258925063	1.605734691403223	1.3045826393652	2.4314393995318637	1.2308416829650295	6.435732826754445	10.295017946423645	0.763051155700226	0.9415855354659245
ID20199	20199	6	1.0	39.12383730092176	27.49797449061475	0.0	207.0	207	1.513983182995444	1		48393.12911725957	48694.0	31911.0	63318.0	3.6730385E7	5699.70955601113	-0.9810525634629649	-879.2305919676414	0.0010706216176756469	0.010011560486755675	1.6410574609936632	1.4157804529594074	-0.4658228959087859	1.1591186031445477	7.200986139241499	10.31586570749041	0.850335830602228	0.9643539147040104
ID8944	8944	6	0.9859901070594788	39.19504333894186	27.318591291191307	0.0	77.0	77	1.383438945628595	1		48039.55150554675	48152.0	31506.0	63807.0	3.0312957E7	6005.709443319832	-0.9809434741563879	-823.5024144972691	-0.0016960108962744012	-0.017738041630974432	1.5566360850791203	1.2436491114092934	-0.7311085788702076	1.2516682324608044	6.012704598112543	10.05269752617484	0.7476778261506136	0.9440298507462689
ID21746	21746	6	1.0	39.12729134003685	26.849703194570438	0.0	224.0	224	1.5495414501977673	1		48247.903144654076	48315.0	31483.0	63219.0	3.8357083E7	5717.7791122736935	-0.9810922051862888	-875.6892332777916	-0.020109018871265056	-0.0033000488488708923	1.7006144628437043	1.4393827648473507	-0.4297710617671881	1.1814886938875204	7.5432112230866375	10.739762604685717	0.821820119991593	0.958912386706949
ID2292	2292	6	1.0	39.202980335845005	27.351168729472878	0.0	3.0	3	1.4339184840274974	1		48330.70544919	48696.0	33005.0	63085.0	3.2816549E7	5715.461148778842	-0.9810984759341678	-877.8445768220435	-0.013893443112464161	0.010815898781147998	1.6504387933618767	1.2741015216092824	2.4207852926069764	1.2953746348856512	6.459498457577032	10.166600590529763	0.7853389525851429	0.9583921015514811
ID9463	9463	6	0.9936287999153137	39.25674496792264	27.13114355823635	0.0	83.0	83	1.413728924155842	1		48002.81694402418	48046.0	31299.0	63950.0	3.1729862E7	5860.705673826967	-0.9811132406256843	-850.9587287208674	0.0012826215664225947	0.012710813816315255	1.6023471876280901	1.2699455003210331	-0.6675287573455921	1.26174484434413	6.2788796633254265	9.930991982718242	0.8000308998323385	0.9579405366207397
ID18167	18167	6	1.0	39.23203193202432	27.25959278211572	0.0	183.0	183	1.4365538813695562	1		48235.9501466275	48397.0	30190.0	65180.0	3.2896918E7	6164.633318415724	-0.9811192089855301	-813.1958948439636	-0.0016729989032882367	-0.012173207204736232	1.5925867124119326	1.342687175791083	-0.7226525756877493	1.1861189569146022	6.4832640883996095	10.91231432634823	0.6841791608087517	0.936170212765957
ID23802	23802	6	1.0	39.3630845073408	26.982539215074137	0.0	246.0	246	1.4872652167066471	1		47933.51657458565	48187.0	32128.0	62477.0	3.4703866E7	5701.9264851009175	-0.9811536169490086	-875.2994768303286	0.0037132041801879387	0.010948759150087192	1.6341998196667709	1.3765077622914783	-0.6673840399432989	1.1872071225710428	6.949070452522156	10.813722686726608	0.7467687273896311	0.9323979591836734
ID3325	3325	6	0.9968202114105225	39.28213298844383	27.018871022816068	0.0	14.0	14	1.4227965106853429	1		48129.78592814369	48372.0	31787.0	63076.0	3.2150697E7	5725.5991004481	-0.9811013851969155	-872.7842598419422	0.008127578390333678	0.0041290940686921265	1.60383695900736	1.2807233310765724	-0.5664817976481671	1.2522899521625637	6.359682808122197	10.731264843360814	0.6939744688413363	0.92852185981957
ID7422	7422	6	1.0	39.55183703688144	27.024777283138302	0.0	60.0	60	1.4862475872910885	1		47776.8073770492	48101.0	31787.0	62855.0	3.4972623E7	5686.101099151125	-0.9810998656683502	-872.3301217655512	0.018756841807991406	-0.009668307149137172	1.6060349070796478	1.3952846770822562	-0.5935417558246778	1.1510446100777807	6.939564200193124	10.583675559838971	0.7785186584101783	0.9486679662118263
ID12030	12030	6	1.0	39.54462934354962	27.14134344497487	0.0	112.0	112	1.5054649243902911	1		48141.25965379499	48380.0	30888.0	64533.0	3.6154086E7	6171.603840857739	-0.9809775573289863	-804.5299064946183	-0.007230396701042386	-0.009604643290805728	1.6065453122208222	1.440403296481104	2.8606915309881047	1.1153440957442975	7.120182994444732	10.529250436535424	0.8070605306976221	0.950507614213198
ID13055	13055	6	1.0	39.36341882734137	27.01968810698417	0.0	124.0	124	1.5079752895229033	1		48125.639999999934	48383.0	31811.0	64420.0	3.609423E7	5782.737331500267	-0.9811185206421057	-864.885276132004	-0.005607624622978624	0.004126524687558827	1.6522970057955417	1.4054690789392983	-0.4539055781006767	1.1756196066885538	7.1439486252673055	11.360914358398665	0.6955392051359967	0.9536802030456857
ID17665	17665	6	1.0	39.42894589222259	27.123379294116862	0.0	177.0	177	1.5284047640588858	1		48359.957253885965	48674.0	31965.0	63093.0	3.7333887E7	5676.158920226297	-0.9810036091393374	-879.9558159237108	0.0017873391217299193	-0.014753793626414479	1.6525172338641558	1.4397588700859523	2.64204242589919	1.147773608622048	7.338826798012459	10.95685370880308	0.7681831483523905	0.9548546691403837
ID26881	26881	6	1.0	39.320598217954654	27.372845605307173	0.0	282.0	282	1.5179752352329627	1		47816.13175230564	48156.0	31610.0	63139.0	3.6292444E7	5812.466218340258	-0.981090464820363	-853.6349633581286	0.0049768811645582375	0.013769780127626108	1.6592763333997804	1.4304541083641569	-0.46843220288747334	1.1599647438513778	7.239011148557622	10.519572019567253	0.822040031068623	0.9602774274905418
ID27396	27396	6	1.0	39.21541554357508	27.345286066724654	0.0	288.0	288	1.4585032293802422	1		47891.48011363637	48196.0	31435.0	63695.0	3.3715602E7	5791.375127613154	-0.9810516286554252	-856.3011636415634	-0.011545632482228533	-9.338380449665179E-5	1.618891355666631	1.3501651877612233	-0.5321539267286213	1.1990320668473136	6.6828953873092765	10.317736885324846	0.7888703432897122	0.9584185412406272
ID12549	12549	6	0.9968366622924805	39.268631632059666	27.117915362194942	0.0	118.0	118	1.4765451286053342	1		47990.54785020802	48299.0	31160.0	63624.0	3.4601185E7	5788.41486560766	-0.9810817449242872	-859.9044002455956	-0.001173626462087921	0.0010688336868401463	1.5995786850238827	1.370420347836052	-0.5566836365545369	1.16721755303012	6.849254803067328	10.900287328505586	0.7243980874583356	0.9455380577427819
ID18693	18693	6	1.0	39.22156317468654	27.083646856660824	0.0	189.0	189	1.4355003030236697	1		48315.97209985317	48322.0	31731.0	64493.0	3.2903177E7	5867.801646732522	-0.9810747157422308	-853.6993774174905	-4.552931220078281E-4	0.003249980097600587	1.5947640171042337	1.3092848816862053	-0.6766534404786554	1.2180420315022387	6.473757836070574	9.780236484085716	0.8504868471582184	0.9625441696113072
ID4358	4358	6	1.0	39.367887403666515	27.123911996868372	0.0	25.0	25	1.464714059021052	1		47987.552742616004	48208.0	30970.0	64137.0	3.411915E7	5898.694459969381	-0.9809803654097626	-839.1910490309313	0.007393685884900315	6.338454852217541E-4	1.6099274981965206	1.3433845102889261	-0.6097573794370272	1.1984115388156948	6.739932901283464	11.037269758886431	0.6952518012434411	0.9415670650730408
ID2824	2824	6	0.9923879504203796	39.2716251155229	27.304759723288385	0.0	9.0	9	1.4610942835268421	1		48078.526912181245	48576.0	34929.0	58799.0	3.394344E7	5018.007289212906	-0.9811641330152645	-998.1732100425241	0.008115156627966233	-0.0074759263643270485	1.6562451821824966	1.3187514984785718	2.5409874780117216	1.2559190902101627	6.706661018131854	10.484209811632233	0.766734160381712	0.9495289367429341
ID13580	13580	6	1.0	39.479814158312045	26.769304126698092	0.0	130.0	130	1.5234472266256733	1		48115.98051948047	48191.0	30591.0	63447.0	3.7049305E7	5765.949240212953	-0.9810438678483969	-863.748330660108	0.001312061617303183	-0.0016597750779849564	1.6768556195687636	1.4043935371652259	-0.4711336447025416	1.1940069326675367	7.291295536367298	11.2409896451582	0.725112630888412	0.9428395820528582
ID17165	17165	6	1.0	39.14293173482026	27.366994831789615	0.0	171.0	171	1.4444312236325412	1		48310.853835021706	48593.0	31632.0	63433.0	3.33828E7	5701.421751523893	-0.9810664601168657	-878.1286573710903	0.006545546711524137	-0.00812017968691968	1.6282083525478332	1.3049490614602108	-0.6996985046819275	1.247717938297072	6.554560980867346	9.70251024275558	0.8749540636932208	0.9670406732117819
ID25358	25358	6	1.0	39.24853782681402	26.971630662515476	0.0	264.0	264	1.4158676983350567	1		47912.32379518072	47936.0	30602.0	64962.0	3.1813783E7	5948.219987668191	-0.9810314429698711	-833.1800092836329	0.005607785129242141	-0.0026212728527301417	1.5806401927678582	1.2851908997071189	-0.7153808522957493	1.2298874767383343	6.297892167983488	10.021729063068015	0.7879883007209059	0.9437321937321931
ID9999	9999	6	0.9923916459083557	39.26354171998204	27.088456514683124	0.0	89.0	89	1.4099782628309292	1		48191.30804248863	48326.0	31442.0	63627.0	3.1758072E7	5847.850232187581	-0.9811504569758828	-857.9011561596942	0.01636383545780329	-0.0055955129542586135	1.6422995918470138	1.2495583799039343	2.4474104889580093	1.3143040119288172	6.245607780173816	9.974408714853274	0.7888787384479361	0.9528643944887599
ID26383	26383	6	0.9968346953392029	39.31457035358981	27.221840595352653	0.0	276.0	276	1.4333908231139447	1		47915.73784977912	47916.0	29865.0	64600.0	3.2534786E7	5978.824720902118	-0.9809831215880849	-826.8270183600318	0.004425250034315831	0.007438017687258875	1.6379217785337385	1.260276268694536	2.4690760117139403	1.2996529564350114	6.454745331412516	10.41436488517559	0.7478653230808856	0.9516468114926422
ID27920	27920	6	1.0	39.67247646922321	27.026748119342674	0.0	294.0	294	1.5269191929020227	1		47899.752269779514	48149.0	31276.0	63229.0	3.6930709E7	5853.5198763176795	-0.9810344883982954	-846.5758561044504	0.007968159772482813	0.010359183238007661	1.6626661239956106	1.4168957398554074	-0.5670887564716091	1.1734569292764503	7.324567419518905	10.866489081753938	0.7794950271604111	0.9535891089108914
ID4882	4882	6	1.0	39.37153391638202	27.204174509777776	0.0	31.0	31	1.4953813218041003	1		47876.12432432433	48131.0	31006.0	63452.0	3.5428332E7	5856.470828843621	-0.9809882934858984	-843.6371982878704	9.03033566401848E-4	-0.0010939642798341097	1.6470536661441306	1.362364693386601	-0.6041678304686141	1.208966787042787	7.025120471154411	10.201719298175972	0.8482363914796928	0.966013071895425
ID16146	16146	6	1.0	39.497924347363124	26.875308544612516	0.0	159.0	159	1.489298389517442	1		48323.27717391307	48595.0	31176.0	63671.0	3.5565932E7	5828.670435837033	-0.9810706765223773	-859.37373712209	0.014700502413797955	-0.0011216340740833929	1.6378418060376325	1.3785363294697615	-0.5322765986009139	1.1881020260580366	6.968082957180218	10.7801500593111	0.7534831833708238	0.9525666016894088
ID25874	25874	6	1.0	39.22390395265484	26.97239499445881	0.0	270.0	270	1.4595402030124016	1		47815.911806543336	48099.0	33532.0	61696.0	3.3614586E7	5335.069058972499	-0.9810902171440058	-930.0039548736753	0.01363794154376711	-0.013262041702986237	1.6437990274574747	1.3357416811157667	-0.7016463984557157	1.2306264382529284	6.692401639638304	10.467389632893367	0.7675648530801716	0.9386666666666666
ID7956	7956	6	0.9968337416648865	39.18778647796967	26.962871373506083	0.0	66.0	66	1.4496590048314955	1		47901.936599423636	47917.0	32453.0	64020.0	3.3243944E7	5649.206489529529	-0.9810477101469871	-877.857566056231	0.001063994459087847	-0.0033551933449279888	1.6261176969295987	1.302352438750551	-0.6629730859000627	1.2486003393134206	6.602092242512502	9.866613110183565	0.8522269306893864	0.9612456747404843
ID14616	14616	6	1.0	39.34857941268834	27.338065893207794	0.0	142.0	142	1.461094283526842	1		48174.238700564965	48402.0	31262.0	63959.0	3.4107361E7	5778.022796107097	-0.9810727533731394	-864.3295843716157	0.004659783858530303	-0.006446360529014113	1.6560867989740193	1.3201797069400987	2.4708469056294966	1.2544404297900347	6.706661018131851	10.513886733144872	0.7624118395390534	0.9457104557640749
ID22811	22811	6	0.9936625361442566	39.01293845255294	27.188859015765477	0.0	235.0	235	1.4407604903194324	1		48235.40028901734	48471.0	31275.0	63344.0	3.3378897E7	5782.120459934936	-0.9809906071660243	-861.0043605709619	-0.01352091978355272	-0.011966961118146904	1.6308516302351992	1.305819938985567	2.517939474324508	1.2489100384714105	6.521289097715737	10.09887052348883	0.8035218836771341	0.9384404924760608
ID15132	15132	6	0.996836245059967	39.35194963891941	27.226670562724404	0.0	148.0	148	1.4994229003146955	1		48231.939353099784	48510.0	33150.0	60174.0	3.5788099E7	5409.606583946574	-0.9811398001705763	-927.6489169598359	-0.019834345469186217	-0.0027755736517222343	1.593889993029297	1.4462754043821788	-0.5476824439718517	1.1020653384547987	7.06314548047054	10.427435424032087	0.8163060168228281	0.9587096774193548
ID24348	24348	6	0.99683678150177	39.28268313742171	27.177361185877498	0.0	252.0	252	1.4816596057437026	1		47607.267955801086	47997.0	32831.0	61343.0	3.4467662E7	5510.258786312956	-0.9811052425856519	-897.2336129260449	-0.01302613004484559	-0.002556813138915749	1.6628797326479985	1.3352719108276585	2.4644233485446336	1.245349145117023	6.896786064712484	11.315896191857437	0.6768286112261839	0.9458930899608865
ID10526	10526	6	1.0	39.34093003578535	27.34000584748453	0.0	95.0	95	1.5069716452922388	1		48051.965333333326	48302.0	30753.0	63564.0	3.6038974E7	6000.120658900124	-0.9811008174157763	-831.4799546190923	-0.0075094676357415424	-0.005671449769534192	1.623513557666162	1.4187183204031677	2.6996444777731496	1.144352289187889	7.134442372938278	10.765949471010963	0.7735087379468706	0.956050955414013
ID14110	14110	6	1.0	39.66919742704358	26.979856345572486	0.0	136.0	136	1.4963927397904153	1		48112.4343707713	48558.0	32057.0	60982.0	3.5555089E7	5577.9743972258475	-0.9810148827763756	-891.4010140673892	-0.008547233913330055	-0.0016930190287961094	1.6345510467529234	1.3666595309663514	-0.6747060725373066	1.1960192057469856	7.034626723483439	11.996396304736084	0.61425586629729	0.9367088607594934
ID16670	16670	6	0.9765927791595459	39.254414610344305	27.212109550112224	0.0	165.0	165	1.4083677788526663	1		48177.397553516814	48539.0	35348.0	60135.0	3.1508018E7	5004.8380786924245	-0.9811735321495523	-1003.3680740816527	-0.009657865487626675	0.015248773871658693	1.6316470181252933	1.2407494011479558	2.3775232260301986	1.3150496116425077	6.231348401680269	9.97075624217834	0.7876543932923427	0.9431654676258993
ID5411	5411	6	1.0	39.34344231957198	26.83100775108427	0.0	37.0	37	1.4842102352883857	1		47940.72802197805	48099.0	32427.0	62574.0	3.490085E7	5578.361309048501	-0.9811210832091483	-893.2510113345699	0.0065544645314783	-0.007835109626279736	1.6390088356880943	1.3802067080620628	-0.5840846182472547	1.1875096868565531	6.920551695535063	11.038102614053226	0.7137756479267491	0.9411764705882351
ID24867	24867	6	1.0	39.31222178064681	26.919610145552824	0.0	258.0	258	1.4826803840981615	1		47841.856551724115	47904.0	31442.0	64395.0	3.4685346E7	5876.81985767942	-0.9810379762342795	-842.3581352941235	-3.4845780070823245E-4	-0.01837125163268777	1.6648399018641835	1.3428905372759772	2.4100968864821577	1.2397435648338644	6.906292317041513	10.749207505437155	0.7511072034212881	0.9527868852459016
ID11045	11045	6	1.0	39.576849998789015	27.081589467384767	0.0	101.0	101	1.4349732237685147	1		48126.75627769572	48430.0	31376.0	63342.0	3.2581814E7	5887.27460915895	-0.9810986332915057	-848.636595996235	0.004337549432725818	-0.010366108816238605	1.646935564890952	1.2847654532808896	2.503713355671673	1.2818958983409718	6.46900470990606	10.07695509115584	0.8005504116423008	0.9392684610075915
ID5926	5926	6	1.0	39.30111038522595	27.24633586862577	0.0	43.0	43	1.4831905098260028	1		47960.98902606314	48374.0	33459.0	61117.0	3.4963561E7	5310.912265894934	-0.9810872068562411	-936.9166113440112	0.0056259688133027215	-0.007480855343815394	1.6638125491594857	1.356035208332812	2.502775008784031	1.2269685469340232	6.911045443206034	10.945967138805624	0.7248453091012225	0.9429312581063557
ID19756	19756	6	1.0	39.45957514629726	27.087949281815	0.0	202.0	202	1.5244400238810132	1		48303.61147327249	48522.0	30950.0	64331.0	3.704887E7	6007.3550385367325	-0.9811022466317568	-834.8921771517212	0.003562085926876821	0.0011502966683757249	1.6424938646523344	1.4409237236215733	-0.3334330163762801	1.1398895290058386	7.3008017886963295	10.49276164059252	0.8332988975437591	0.9630094043887147
ID23343	23343	6	1.0	39.286605689802066	26.91474013916085	0.0	241.0	241	1.4974034746167633	1		48012.04177897572	48299.0	31823.0	62607.0	3.5624935E7	5674.355512067822	-0.9810964301193956	-878.2769751622109	0.004473117737975148	-0.007002256489164518	1.6676440231468763	1.3591229916462533	2.518295985719729	1.2270000826981253	7.044132975812474	11.239824143732868	0.7006778311688242	0.9373814041745727
ID15664	15664	6	0.9968315958976746	39.201269432732005	27.128932547872576	0.0	154.0	154	1.4381328016644603	1		48365.97226277372	48509.0	30381.0	64510.0	3.3130691E7	5960.566567677022	-0.9809886602774112	-837.4013182998818	0.00401314502618109	-0.006391303226399784	1.6196868953370307	1.2939527322131696	2.4975069091978535	1.2517357512486003	6.497523466893157	9.963810976242094	0.8224448033998448	0.9572829131652665
ID22320	22320	6	1.0	39.22253863314368	27.079056947547468	0.0	230.0	230	1.513983182995444	1		48322.01317523058	48459.0	31202.0	64274.0	3.6676408E7	5844.169121001356	-0.9810547187762599	-856.3364191758909	-6.24088279561942E-4	-0.006335591182597502	1.675699918537541	1.3773762717001927	-0.5263077708116451	1.2165883447876638	7.2009861392414996	11.069422568182686	0.7385023908323544	0.967432950191571
ID21299	21299	6	1.0	39.45870295952778	27.29110608747111	0.0	219.0	219	1.503453614307966	1		48236.673387096766	48566.0	31243.0	63897.0	3.5888085E7	6011.973403250414	-0.9809981554242476	-828.4431735046898	0.011197448935077955	-0.006447229799661148	1.641856615959832	1.400430078061719	-0.574260618167254	1.172394567697562	7.101170489786663	10.279581601376954	0.8444791411013356	0.9576923076923074
ID11572	11572	6	0.9949345588684082	39.62998673873093	27.009353722724214	0.0	107.0	107	1.48063812364659	1		47843.80991735539	48310.0	34618.0	59056.0	3.4734606E7	5094.493380621676	-0.9812082934025894	-980.7306246454125	0.010896610394737362	-0.005659099086775767	1.6337509014740181	1.386250135800146	-0.5476043399711784	1.1785397593710707	6.887279812383448	11.425881879796814	0.6629459648906657	0.9288461538461537
ID3897	3897	6	0.9912728071212769	39.09490720548313	27.32884256711415	0.0	20.0	20	1.4265134700231532	1		48034.1240657698	48515.0	32567.0	60599.0	3.2134829E7	5393.762099118761	-0.9810727159379701	-923.211024019764	0.004139729373587158	0.007739673115248845	1.613151936246251	1.270013875084999	2.4319279282978234	1.2701844978963608	6.392954691273811	10.19590901790447	0.7727866084577191	0.9539007092198581
ID6460	6460	6	1.0	39.27829039877993	27.17397041066247	0.0	49.0	49	1.4579844659886299	1		47903.77603423682	48062.0	31254.0	64327.0	3.3580547E7	5816.719672244999	-0.9810402306684421	-852.266421058011	0.005129737015528226	-0.005788523858101194	1.6317001554339379	1.349741091193543	-0.6776283763384416	1.2088986295816668	6.6781422611447585	10.085223645546495	0.8250769673707244	0.9512525389302645
ID19262	19262	6	1.0	39.273013940157725	27.017454152334725	0.0	196.0	196	1.4678096187805116	1		48293.41292134829	48582.0	32218.0	63657.0	3.438491E7	5722.106850221003	-0.9810201727988682	-872.4641980010281	0.007951262332866447	0.0026492024772994164	1.6430712692368978	1.334627024484868	-0.6039865385687229	1.2311089458652926	6.768451658270558	10.004142183560724	0.8498445320084415	0.9518716577540107
ID18241	18241	6	0.9936416149139404	39.21801321399228	27.08554804275014	0.0	184.0	184	1.406755451158822	1		48406.31755725194	48598.0	33601.0	62305.0	3.1706138E7	5426.0975129557055	-0.9810368946180512	-923.0395905996027	0.0064898283461995235	-0.007895470470857242	1.6206232399315659	1.2433493857470843	2.4708287254099224	1.3034334986684304	6.217089023186725	9.777638832620202	0.8172011473715703	0.9568397951719094
ID20803	20803	6	1.0	39.43561964064617	27.254918420249336	0.0	214.0	214	1.4923429549905454	1		48337.749999999956	48489.0	31033.0	64876.0	3.5576584E7	6074.987225540159	-0.9810413103910599	-823.4742755635683	-4.255592299627325E-4	-0.009824040554122443	1.659933032706521	1.3596404614878104	-0.6057207531413702	1.2208617496496905	6.996601714167316	10.347181700018238	0.8212074206815976	0.9496774193548385
ID20292	20292	6	1.0	39.56022414437363	26.989696288694297	0.0	208.0	208	1.4974034746167633	1		48405.05929919139	48741.0	31418.0	63720.0	3.5916554E7	5957.4787516281585	-0.9810716663392721	-842.260823386319	-0.0039722349686162365	-0.010343259605420551	1.6452655417885382	1.3902294976775864	-0.5844819223785043	1.1834488798698315	7.044132975812475	11.01518266409087	0.7295482213018333	0.9487836107554417
ID9030	9030	6	0.9912317991256714	39.509589446494786	27.040338491968004	0.0	78.0	78	1.407293098971747	1		48014.381679389284	48256.0	33892.0	62722.0	3.144942E7	5309.5406371592535	-0.9811442571156206	-941.0953025961747	-0.0018353607487289231	-0.005895756479148786	1.6177070794895718	1.2387286744349542	2.440870761148436	1.3059414162891552	6.221842149351235	10.883629267097293	0.6600568964503916	0.9356683345246608
ID6985	6985	6	0.9968333840370178	39.18929534122987	27.16358166939459	0.0	55.0	55	1.4391844528482642	1		47779.97810218978	48031.0	31001.0	63713.0	3.2729285E7	5867.975251120734	-0.9811462711980287	-847.4696821576835	-0.019299252881916334	0.0027062922390011296	1.6404202844160993	1.2916817570003714	2.4384755690810396	1.2699879637733613	6.507029719222186	10.18785244673472	0.7878206526465178	0.9600280504908832
ID2378	2378	6	0.9768781065940857	39.00250668329441	27.297179410977325	0.0	4.0	4	1.4089048113903355	1		48247.66412213747	48603.0	33121.0	60890.0	3.160222E7	5344.408561738253	-0.9810281787581511	-933.6392366773721	-0.010402491934727028	0.0077294015828471485	1.6289854284228094	1.2348029991486604	-0.6691088823387399	1.319226977538862	6.236101527844785	10.543168168057695	0.7049864562510825	0.9452449567723341
ID17744	17744	6	0.995518684387207	39.055449540846986	27.338139116712355	0.0	178.0	178	1.4212005522349949	1		48333.60329341324	48862.0	33456.0	62014.0	3.2286847E7	5472.123609752337	-0.9810285473351847	-913.4911169004693	-0.020860183421104413	0.01686834847398929	1.5610630695154915	1.2759483215115925	-0.637666282923947	1.2234532098181914	6.345423429628649	12.24273537154552	0.5320023458907149	0.9168956043956045
ID23888	23888	6	1.0	39.34739877463212	27.068085313168382	0.0	247.0	247	1.5049623488715653	1		47927.157543391215	48273.0	31944.0	62592.0	3.5897441E7	5628.833866061819	-0.9810859168477785	-883.3137384940007	0.015061075501268615	0.0020743055337110235	1.6609282222098332	1.4040739170715144	2.557075944820099	1.1829350307098085	7.115429868280211	10.43007526302652	0.8219324407854998	0.9658064516129031
ID21841	21841	6	1.0	39.21005805232947	27.08129122359532	0.0	225.0	225	1.4475701579181801	1		48265.63347763345	48448.0	32063.0	63718.0	3.3448084E7	5694.4251833644685	-0.9810343025049925	-876.8665206746904	-9.280853668664893E-4	-0.004150458942746503	1.6338393176441464	1.3144515658371942	2.4776497510591313	1.2429817576454627	6.583079737854439	10.34833035276016	0.7724998625227337	0.9453924914675766
ID9554	9554	6	0.9823334813117981	39.305587124988584	27.14841564340952	0.0	84.0	84	1.404064123935527	1		48006.81957186543	48248.0	32297.0	62336.0	3.139646E7	5446.517587373642	-0.9811301377640559	-916.5832304444444	0.017400451985078738	0.015864837534320716	1.6093313482539535	1.2288260700894997	2.4366943004265065	1.3096494186005838	6.193323392364143	11.050380159149647	0.6373517517594471	0.9234585400425233
ID18771	18771	6	0.9881541132926941	39.3922564090829	27.16723709679104	0.0	190.0	190	1.3823448853976597	1		48384.783570300104	48592.0	33035.0	62933.0	3.0627568E7	5733.757132680552	-0.9809637033145515	-869.7010183092483	0.0034656724392568366	0.00894887697058636	1.5991915514420385	1.2069844568314645	-0.682053991145639	1.3249479248806426	6.003198345783509	9.791685285330006	0.7868241187170151	0.9489105935386922
ID3412	3412	6	1.0	39.01324925807451	27.48348594091646	0.0	15.0	15	1.4806381236465909	1		48106.1657458564	48507.0	32720.0	61632.0	3.4828864E7	5543.281812293019	-0.9810446090419274	-898.296671051527	0.001988057353364695	0.001764527784341547	1.6530763908854391	1.3471129336267391	2.690962950729297	1.2271253208407522	6.887279812383455	10.920617152188376	0.7257102001447533	0.9452054794520545
ID7513	7513	6	1.0	39.166592777001725	26.74658602907	0.0	61.0	61	1.4734679211022808	1		47891.025000000016	48039.0	32244.0	62217.0	3.4481538E7	5398.538293842455	-0.9811190702113581	-921.9476922928335	0.0025494457183349657	0.004939554922021109	1.6704993057165434	1.322500017533769	-0.717644168823031	1.2631374544945053	6.820736046080233	10.36345720573514	0.7980531027752686	0.9643817204301073
ID12121	12121	6	0.9968106150627136	39.47868757156499	27.04010047235234	0.0	113.0	113	1.4227965106853424	1		48001.29535232383	48152.0	30872.0	63978.0	3.2016864E7	5879.564177482933	-0.9810684469406293	-846.156866312249	0.005558364247484567	-0.008973125997900363	1.6083631864598118	1.2863812830373784	2.5089710248779546	1.2503005195024106	6.359682808122193	10.700564220390346	0.6979622981644563	0.9324041811846692
ID27482	27482	6	0.9968343377113342	39.22021223593378	26.85761873017403	0.0	289.0	289	1.4480926521268276	1		47825.04052098405	47916.0	34175.0	62654.0	3.3047103E7	5106.592513017642	-0.9811709367449842	-976.04558030053	0.002233639696686627	0.00724198872975491	1.6301804556289234	1.306104388571504	2.4442017181449476	1.24812416977778	6.587832864018955	10.16158474371478	0.8017326120056468	0.9506172839506172
ID26971	26971	6	1.0	39.564916264025086	27.087217885113354	0.0	283.0	283	1.518473503828438	1		47871.583989501276	48224.0	31048.0	63418.0	3.6478147E7	5866.320260127468	-0.98103177487942	-844.1087524885338	0.011868783901661377	-0.00798188491824189	1.6634904342821275	1.3984342533222636	2.622974317407052	1.1895378208379617	7.24376427472214	10.703749072644696	0.7945154271666898	0.9477611940298514
ID12636	12636	6	0.9936342239379883	39.27549346424878	27.229673906644898	0.0	119.0	119	1.43760668758003	1		48017.90524781345	48248.0	32855.0	62688.0	3.2940283E7	5597.608647500374	-0.9811207303524899	-891.5956415966162	0.0014142329293843003	3.539737517480427E-4	1.629315926741981	1.2878674770732024	-0.6785131512253935	1.2651270070463707	6.492770340728642	9.951682573120626	0.8238475899632163	0.962649753347428
ID13149	13149	6	0.9944638013839722	39.44949903600523	26.937799672356807	0.0	125.0	125	1.4222647235201828	1		48107.197604790395	48499.0	33639.0	61663.0	3.2135608E7	5344.205553248914	-0.9811389525885916	-936.5298230446771	-0.0020790536646352175	-8.707033708917761E-5	1.6466963924304308	1.241181572146849	2.3703210434760384	1.3267167587592927	6.354929681957679	11.072739515991424	0.6513440447423455	0.9317073170731702
ID17245	17245	6	0.9849034547805786	39.375105613141926	27.07783893631973	0.0	172.0	172	1.3491105808192352	1		48290.61064891849	48468.0	34036.0	62435.0	2.9022657E7	5440.18574328914	-0.9810849157715724	-920.8253861668629	0.0060135926381337775	2.638257835626132E-4	1.5850516094341076	1.1679585590192487	2.3796118312836096	1.3571128848656222	5.718010775912556	9.835066772838859	0.7428484267012845	0.9405785770132914
ID4448	4448	6	0.9968495965003967	38.881763267622965	27.301350793033627	0.0	26.0	26	1.4610942835268421	1		47975.26562500001	48220.0	30610.0	64177.0	3.3774587E7	5919.603660578387	-0.9810451973346402	-838.927637925758	-0.0033708369376094236	0.007280885991622339	1.6294346501146966	1.3400266046996976	2.4560598964935187	1.215971865334611	6.706661018131853	10.546656407896874	0.7576813974005127	0.9476158495634653
ID13665	13665	6	1.0	39.631957821873335	27.016258366807534	0.0	131.0	131	1.4979085862771464	1		48150.67297297301	48317.0	31242.0	63212.0	3.5631498E7	5761.727698958103	-0.9810445168674862	-865.0346106118026	7.340358348615723E-4	-0.002983703062471708	1.678103953573298	1.3766088006301236	-0.5878974979383962	1.2190129489257726	7.048886101976989	10.385368689943078	0.8212710596297145	0.9623621025308242
ID10082	10082	6	0.9957702159881592	39.22641365000005	27.24250062962436	0.0	90.0	90	1.4475701579181806	1		48145.50651230104	48568.0	33123.0	59788.0	3.3268545E7	5225.484927877918	-0.9810659276563153	-954.8019935281022	0.008941603876368056	-0.011617285155199985	1.6423786839412027	1.2944833771754303	-0.7023701740341673	1.2687522396192386	6.583079737854443	10.128358199534388	0.8064192293865259	0.9492803289924603
ID25443	25443	6	1.0	39.274513739699465	26.996347553084313	0.0	265.0	265	1.5124834469334478	1		47889.714663144056	48102.0	31064.0	63792.0	3.6252514E7	5846.662581712844	-0.9810923308991434	-850.0336178680516	7.328829224973072E-4	-0.0065076370803541185	1.622539674824587	1.4280509471428255	-0.44444451780702804	1.1361917290632277	7.186726760747954	10.466427593174851	0.8244115177896544	0.9575680810639647
ID25955	25955	6	1.0	39.1035749210018	27.04952184554319	0.0	271.0	271	1.4428591957149761	1		47709.687953555884	48114.0	31853.0	61174.0	3.2871975E7	5550.224008666755	-0.9810851131922169	-891.7210097983352	0.03071757189202589	0.005913845341949872	1.5934051232281037	1.3418080766715759	-0.7985475031266174	1.187505986087539	6.540301602373798	11.10787939796451	0.6661090411593471	0.9253530598520514
ID26469	26469	6	0.9968265295028687	39.12164857135717	27.11763982091873	0.0	277.0	277	1.5119832043376804	1		47979.769841269845	48216.0	30328.0	63307.0	3.6272706E7	5783.465879448484	-0.981050179035899	-858.9860056174313	0.01494221437291128	-0.004990790693547013	1.6247207438038032	1.4423281413772318	2.7337546525813847	1.126457078104578	7.181973634583438	10.347111912831929	0.8429763252160702	0.9563291139240508
ID8039	8039	6	0.9968204498291016	39.19435480130871	27.21031559741476	0.0	67.0	67	1.4158676983350567	1		47892.23262839884	48039.0	31860.0	63283.0	3.1704658E7	5811.5800872657555	-0.9811522072300877	-857.979159898013	0.004977463011800056	0.0084354568425002	1.6102221132579964	1.2795047187612776	2.442620702435791	1.2584729775884649	6.297892167983489	9.917636127214637	0.8046161475135919	0.9580621836587129
ID28007	28007	6	1.0	39.296027541037	27.39913972003155	0.0	295.0	295	1.470898663836247	1		47898.58100558664	48044.0	30168.0	64758.0	3.4295384E7	6064.672889016483	-0.9810448677382589	-817.5368043318404	0.0012177785805153956	0.002482198714644245	1.627210947567594	1.3392450784816952	-0.593490069691893	1.2150210396235812	6.796970415257653	10.392936281360072	0.7907673224903421	0.9590878604963111
ID16234	16234	6	1.0	39.5413236511511	27.29625498206095	0.0	160.0	160	1.5194695508386804	1		48269.408136482896	48555.0	32276.0	62589.0	3.6781289E7	5666.825824033565	-0.9810846870456733	-883.5987058455963	0.0025366041567695965	1.067898253607902E-6	1.7008267623368598	1.3794492892450345	-0.5800655202781431	1.2329751993041467	7.25327052705117	10.325169215350174	0.8549670627213724	0.9719745222929937
ID14701	14701	6	1.0	39.31566561274579	27.111133176281754	0.0	143.0	143	1.5159805231554897	1		48206.0013157895	48356.0	32102.0	64110.0	3.6636561E7	5685.417194069185	-0.9810828485374455	-879.4652978567908	0.009329854760717802	-0.0107203639642074	1.6730889181470756	1.4058672089188804	-0.6582629611140541	1.190076066596425	7.219998643899561	10.355039145739713	0.8461424623212933	0.9595704358812379
ID14190	14190	6	0.9968375563621521	39.15252759253717	27.29985516794038	0.0	137.0	137	1.4110508976477831	1		48094.39361702133	48148.0	30500.0	64570.0	3.1646111E7	6064.608526775145	-0.9810770841354131	-822.312231327477	-8.709042364188506E-5	-0.01495128878236186	1.57479100130199	1.292789113334021	2.427216349196408	1.2181344854001006	6.255114032502852	10.452006752313881	0.7195247415947076	0.9433691756272402
ID16753	16753	6	1.0	39.19518435942105	27.45844086365892	0.0	166.0	166	1.4801271182392584	1		48188.14917127074	48459.0	31130.0	64141.0	3.488822E7	5773.442190288659	-0.9810463260181697	-864.0353872715933	0.009100951523836217	-0.006847302699734041	1.6568822149971476	1.3405108848202985	2.54618369856036	1.2360080278044592	6.882526686218936	10.397953988052034	0.799948420832891	0.9608493696084937
ID24945	24945	6	0.9924032092094421	39.215696717361844	27.04285354053948	0.0	259.0	259	1.4115869094041136	1		47607.83787878787	48170.0	35064.0	58085.0	3.1421173E7	4866.795765412314	-0.9810705026738643	-1013.9731833101604	-0.025930518608836193	-0.016490355865715473	1.6209730612322713	1.2439694569205197	2.6190343028363623	1.3030650006834044	6.259867158667361	11.453182162223314	0.5996842527031029	0.902673063742289
ID2933	2933	6	1.0	39.10954806014976	27.231926412833587	0.0	10.0	10	1.430220769495607	1		48103.60237388726	48251.0	32042.0	63660.0	3.2421828E7	5777.302339851777	-0.981032642621735	-861.3092908043297	-0.00938720374317013	-0.004920745220617486	1.610126323084823	1.3051140099764422	2.534623986100743	1.233705492988989	6.426226574425419	9.909447962268151	0.82236946238345	0.9595457771469124
ID8565	8565	6	1.0	39.301354743037564	27.05994175167316	0.0	73.0	73	1.4559075639855623	1		48054.29428571427	48280.0	31755.0	65102.0	3.3638006E7	5925.899012504776	-0.9809554749957538	-835.3858282185091	-0.013355404614063702	7.407270161235934E-4	1.6056090958826221	1.3498757359759619	-0.747670568720084	1.1894495567932886	6.6591297564866965	10.683361024491987	0.733181556896552	0.9408999328408333
ID22901	22901	6	0.9968110918998718	39.00453938205248	27.063037179026114	0.0	236.0	236	1.4296917438553536	1		48227.33973412117	48344.0	30920.0	64004.0	3.2649909E7	5997.177725513245	-0.9810276120623516	-831.640475002709	-0.006931640803142459	-0.01131402734005526	1.5641959690209368	1.3153047526094597	-0.6245182722120566	1.1892270334443003	6.421473448260902	9.931711903781745	0.8180810425208911	0.9601990049751242
ID6006	6006	6	1.0	39.33457451976577	27.158723099347835	0.0	44.0	44	1.4585032293802418	1		48017.115384615405	48353.0	32022.0	62933.0	3.3708015E7	5731.1949708664915	-0.9810700089482131	-868.4213059485602	0.008319512076495334	0.00318565981012051	1.6386802423697902	1.3150758287874584	2.500526047734687	1.2460728168661614	6.682895387309273	11.154369535487016	0.6749699999367158	0.9392117568470272
ID15222	15222	6	1.0	39.43885155744926	26.829478733039462	0.0	149.0	149	1.425983069012059	1		48306.319402985086	48447.0	31605.0	63421.0	3.2365234E7	5785.001787087328	-0.981102492802993	-867.0423416546801	0.00773333139215286	-0.009277606624579606	1.6634747584309035	1.2514465639341035	-0.6269646253523427	1.3292415404470246	6.388201565109286	9.872126737070857	0.823696139608545	0.9627507163323786
ID10615	10615	6	0.995763897895813	39.360139326637814	27.337935558365736	0.0	96.0	96	1.4522658384508205	1		48054.271551724145	48418.0	32401.0	61114.0	3.3445773E7	5446.769690373046	-0.9810960444579201	-915.7603152029285	0.009490244414704817	-0.006512956742860503	1.677690354949517	1.271364297361994	2.458953437602442	1.319598449028831	6.625857873335085	10.633114549074158	0.736429190899202	0.9431664411366711
ID24439	24439	6	0.9936495423316956	39.14300017854006	27.051590671774445	0.0	253.0	253	1.4595402030124018	1		47796.56267806268	47955.0	32033.0	62778.0	3.3553187E7	5549.725536998091	-0.9811053276898672	-894.3992472110282	0.0024608566121283515	0.004284514740451703	1.6312944361896957	1.3189174955312688	-0.6859177095510252	1.236843427823815	6.692401639638305	10.536262524504236	0.7575628945782468	0.9468728984532617
ID11130	11130	6	1.0	39.369017146648524	27.027529719323216	0.0	102.0	102	1.4657466386762805	1		48023.31267605635	48176.0	31730.0	64328.0	3.4096552E7	5748.295683958848	-0.9810271687580753	-863.9565508541396	0.004541443552536871	-9.029276299021312E-4	1.6457914201005244	1.3363042294190355	-0.5997060390501368	1.231599349809766	6.749439153612497	9.985842665789868	0.8505661835886397	0.9627118644067805
ID5499	5499	6	0.9968259334564209	39.29918810163346	27.22436372012899	0.0	38.0	38	1.4831905098260025	1		47939.588154270015	48186.0	32859.0	62546.0	3.4804141E7	5347.5024667155085	-0.9811229404500403	-931.8851376949494	3.2517903595850385E-4	-0.0010703631248258523	1.6971631037419732	1.3074329555364004	-0.6250482532785824	1.2980880561066157	6.9110454432060315	10.36428598033754	0.8084903430274504	0.9603698811096432
ID19836	19836	6	1.0	39.392601244327054	26.946106951036114	0.0	203.0	203	1.4821700827978646	1		48379.20661157029	48533.0	31264.0	64622.0	3.5123304E7	5886.055426058445	-0.981031715400952	-850.1966333116093	-0.0024189173657038123	-0.0011814287179933475	1.6563846338087767	1.3366508671367925	2.36498278661804	1.2392051466340481	6.901539190877	10.699630531875696	0.7575621358458033	0.950261780104712
ID4989	4989	6	1.0	39.040255142661884	27.488657906265576	0.0	32.0	32	1.4491370753798958	1		47850.494236311235	48240.0	31648.0	62290.0	3.3208243E7	5680.193682991934	-0.9810031620909992	-870.0463093966454	0.002068317311363209	0.00713217334790363	1.6616503771897138	1.2782974718360336	-0.6190584233405547	1.2998933454848078	6.597339116347987	9.877521764372586	0.8497333853956894	0.9672473867595817
ID19334	19334	6	0.9881144165992737	39.42192841409216	27.117549548315054	0.0	197.0	197	1.415867698335057	1		48338.057401812745	48745.0	32257.0	61917.0	3.1999794E7	5653.006351813526	-0.9810549970564051	-885.6015998958231	-0.009866455025554298	-0.0024473337384820337	1.6153479030696334	1.25185965978762	2.3833468366351584	1.29035862002589	6.297892167983494	10.972943521892219	0.6572926814053963	0.9311314125087853
ID23435	23435	6	1.0	39.592510455463476	27.051964396504804	0.0	242.0	242	1.5367958753918651	1		48010.42490372275	48210.0	31140.0	63892.0	3.7400121E7	5967.218310743117	-0.981034830631147	-832.3793926157862	-0.018221100687986835	-0.0037495116959718917	1.640608699522472	1.4520950376034691	2.769571156578766	1.1298218484584348	7.419629942809224	11.181146020080886	0.7457950059323032	0.9594345421020289
ID6542	6542	6	1.0	38.9116945814972	27.103359801642952	0.0	50.0	50	1.4574655179508385	1		47805.014245014216	47990.0	32220.0	61843.0	3.355912E7	5394.390848601118	-0.9810413945918623	-917.1534050570706	-0.013757209961045055	-6.015937212276301E-4	1.5788566355878197	1.3715263765023349	-0.5234296901919834	1.1511675332225242	6.6733891349802406	10.130160262631223	0.8171912009407222	0.9492900608519276
ID21390	21390	6	1.0	39.48727434073699	27.04834728505371	0.0	220.0	220	1.4605764404187718	1		48298.1659574468	48699.0	31860.0	63762.0	3.4050207E7	5928.26097684936	-0.9810341815283029	-842.8414217383294	0.00747858196576579	0.00621043663527986	1.6098109249353092	1.3541102174016786	-0.6282641657791663	1.1888330094903792	6.701907891967333	10.78713137463886	0.7237630090346248	0.9331568497683654
ID3985	3985	6	0.9858124256134033	39.210281749366345	27.169833043872835	0.0	21.0	21	1.4217327374445234	1		48071.11210762331	48482.0	34615.0	59525.0	3.2159574E7	5057.219813928905	-0.981117300325756	-987.77762040834	-0.008873085447825791	-0.0015660360929854351	1.6564190073102432	1.2351413390502668	-0.744267447971477	1.3410764865047007	6.350176555793165	10.809207694377568	0.682979928676715	0.9382022471910111
ID18321	18321	6	0.9936330914497375	38.89543662053148	27.664517680535194	0.0	185.0	185	1.3513516298403583	1		48258.853577371076	48830.0	34368.0	61890.0	2.9003571E7	5578.266759056195	-0.9810979251681358	-898.0708427971924	0.01834630308761358	-0.002966557868906086	1.5350493158176834	1.2182265731651825	2.738967502473526	1.260068816122879	5.737023280570623	9.433863261700182	0.810060250652612	0.9459247648902829
ID15764	15764	6	0.9968060255050659	39.25788957172493	27.163284338221754	0.0	155.0	155	1.40567953861048	1		48292.93558282211	48184.0	31830.0	64690.0	3.1486994E7	5864.549255854079	-0.9810635310388293	-853.2515674746145	-0.002946241528587575	-0.002618864386663116	1.5808256228148612	1.2577925499868121	-0.7208810579202266	1.2568253984581448	6.207582770857691	9.849221235393088	0.8041343192327336	0.947750362844702
ID22420	22420	6	1.0	39.157095935072846	27.04897125298034	0.0	231.0	231	1.4491370753798956	1		48348.7050359712	48448.0	30727.0	64578.0	3.360235E7	5984.586539823812	-0.9810658138089239	-837.2057256095638	0.006689788238483958	0.006203551940340132	1.5941912039506565	1.3323472228029354	-0.5821606227265034	1.1965283348561833	6.597339116347984	10.208439020275433	0.7955362878975965	0.9429347826086958
ID11670	11670	6	0.9957817196846008	39.51239069356113	26.84264363253519	0.0	108.0	108	1.421732737444523	1		47838.510479041885	48191.0	32779.0	61154.0	3.1956125E7	5304.673274304121	-0.9811293633161451	-937.7535669465984	0.013276170341472557	0.004984412038313723	1.6332259668810631	1.2640012973991228	2.4687466868451193	1.2921078247638487	6.350176555793161	10.393581963015057	0.738695024559292	0.9336128581411599
ID7067	7067	6	1.0	39.12065146357034	26.995625706409932	0.0	56.0	56	1.477057373244718	1		47722.08448753459	47913.0	31594.0	63914.0	3.4455345E7	5700.804118018772	-0.9810601051028723	-867.2240893938362	0.010901116819881169	-0.0016064748315319365	1.6098174806632484	1.3781030198718138	-0.6007686072636771	1.1681401589360045	6.854007929231842	10.021494945695997	0.8576092231538547	0.961974649766511
ID9115	9115	6	0.9936485886573792	39.29188712319738	27.00838232899458	0.0	79.0	79	1.4386587233502302	1		48077.830903790105	48307.0	32067.0	62487.0	3.2981392E7	5635.820888450346	-0.9811721916651944	-889.1256543243394	-0.005401707218017633	0.00654473069289115	1.6060096487428361	1.3090596615594596	-0.7172651449988539	1.2268422104074501	6.502276593057673	9.926029407890187	0.8293239135521585	0.9681528662420387
ID20379	20379	6	1.0	39.41499902979522	27.0494474818806	0.0	209.0	209	1.5109822222985778	1		48353.42572944297	48710.0	31849.0	63201.0	3.6458483E7	5769.491057295572	-0.9811059784890471	-870.3847158041912	0.016418587397193256	0.0020504267747100454	1.6784433995458083	1.429625420992149	-0.4775270412598464	1.1740441761178124	7.1724673822544	11.177176357248902	0.7214632919229155	0.9685494223363286
ID18849	18849	6	0.9913239479064941	39.442037157585965	27.056228448281786	0.0	191.0	191	1.4062175977837195	1		48273.340458015315	48499.0	34018.0	60994.0	3.1619038E7	5180.615715458013	-0.9811444778474245	-969.7289696075107	0.0028652625327803966	-0.0072458075308673405	1.6133480121152421	1.2413882543895998	-0.6532265389598934	1.2996320904522638	6.212335897022202	9.923262987697258	0.7927856696338792	0.9443641618497108
ID17831	17831	6	1.0	39.14538941069406	27.034426388639897	0.0	179.0	179	1.4302207694956068	1		48398.01176470594	48595.0	31425.0	64047.0	3.2910648E7	5892.61580746219	-0.9810455699256875	-850.2131944119595	-0.007198367237130252	-0.002108921351687393	1.6078308864110038	1.3042843698568023	-0.6951862110161384	1.2327303183028469	6.426226574425417	10.357378430017846	0.7527767702593701	0.934346924671735
ID20904	20904	6	0.9968223571777344	39.42922311366279	26.98259472327892	0.0	215.0	215	1.4238594891755558	1		48369.344776119426	48528.0	31997.0	63267.0	3.2407461E7	5688.086148163882	-0.9810605393430304	-880.9722629273583	-0.00995246048090818	0.012176214158383733	1.6428519200097194	1.2535648657381089	-0.7108441144738276	1.3105440052696398	6.369189060451228	9.785352170498998	0.8358745142718275	0.9619526202440778
ID7593	7593	6	0.9968234300613403	39.457472735228336	26.954175165423074	0.0	62.0	62	1.4360271888197278	1		47945.336270190885	48123.0	31446.0	63512.0	3.2650774E7	5711.723778900895	-0.9810422141259786	-868.7788701298757	0.010832972053928351	-0.0069527035136241035	1.6716732585106766	1.2643783473936163	-0.6741683689616558	1.3221305647606638	6.478510962235086	10.404704028198788	0.7520134365570721	0.9458709229701597
ID12201	12201	6	1.0	39.37708596692569	27.460325308699332	0.0	114.0	114	1.5174768030293326	1		47944.89501312335	48260.0	32179.0	61582.0	3.653401E7	5621.808149230604	-0.9810783084964991	-884.3823427225328	-0.010415487025089919	-0.013660562692992836	1.681745816496678	1.407986181683908	-0.36395164253299117	1.1944334670141166	7.234258022393105	10.655696435897108	0.800645338267379	0.9512499999999996
ID2474	2474	6	0.9955279231071472	38.8200047554498	27.302678344577433	0.0	5.0	5	1.4024468485391903	1		48265.32461538464	48541.0	33621.0	62926.0	3.1372461E7	5491.9914881737395	-0.9810103671851336	-908.013700406238	0.007422212112306155	-0.0015373940787160101	1.5146376032998188	1.3157867920185962	-0.5926147581642317	1.1511269245803557	6.179064013870597	11.05507305599013	0.6353445730766905	0.9180790960451983
ID21934	21934	6	1.0	39.15514709922274	27.32188724085127	0.0	226.0	226	1.5293943431616281	1		48348.195849546064	48692.0	32182.0	63266.0	3.7276459E7	5807.198061365805	-0.981095459927359	-864.1492951137639	-0.011096608821073616	0.0014440552882358374	1.6646147918033327	1.4222682351949485	-0.4588638930705128	1.1703944098668322	7.348333050341493	10.878859929766465	0.7802466732478821	0.9578686493184638
ID4528	4528	6	0.9968370199203491	39.3067796769587	27.014416292691195	0.0	27.0	27	1.4801271182392584	1		47997.66896551729	48178.0	30759.0	64543.0	3.479831E7	5970.771841162169	-0.9810721540191673	-833.3346145593913	0.004986691906185946	-0.006723584716281806	1.6342890515425208	1.372383582648617	-0.532633370408435	1.1908398440532508	6.882526686218937	10.050711532395779	0.8561781716176939	0.9627659574468083
ID9648	9648	6	0.990458607673645	39.392096409690275	27.051500838561413	0.0	85.0	85	1.4094416393051827	1		48027.881097561025	48239.0	32837.0	62595.0	3.150629E7	5379.978881130773	-0.9811619045224698	-929.9220280352147	-0.009586167191073745	0.008435685268571807	1.6667977046916886	1.22470295812927	2.3376298736085235	1.3609812025258083	6.240854654009301	9.911733920926556	0.7982789223037717	0.9452843772498202
ID12721	12721	6	1.0	39.47135077619922	26.886389824947624	0.0	120.0	120	1.4318066736266934	1		48016.6848306333	48201.0	31159.0	62823.0	3.2603329E7	5686.0664790139945	-0.981030431912526	-873.4444141268235	0.007258221502465818	0.006200996819790209	1.6464803202054938	1.2771711615085866	2.4637030601622127	1.2891618365863207	6.4404859529189595	9.750152412508541	0.8513452009557089	0.9678571428571431
ID17329	17329	6	1.0	39.60057511250882	27.062859524350916	0.0	173.0	173	1.5214596886278908	1		48348.698952879546	48596.0	30845.0	64269.0	3.6938406E7	5960.273385669949	-0.9810795162957162	-841.2412894746644	-0.0043662486008981555	-0.006827475700782088	1.662824948809309	1.3962224678256865	-0.4267163011103357	1.1909455599857222	7.272283031709233	10.456176705961868	0.8358624370375435	0.96651926721415
ID3506	3506	6	1.0	39.258633206894174	27.180394960499996	0.0	16.0	16	1.4543479410804832	1		48109.06733524355	48250.0	31149.0	63365.0	3.3580129E7	5845.9103560288095	-0.9810662432424953	-852.8375641231615	0.01218174254541888	-0.005616701693296707	1.6692898327885166	1.3018906653711602	2.5732468154520745	1.2822043180658442	6.644870377993147	10.404243939895721	0.7713923457049423	0.937625754527163
ID27058	27058	6	1.0	39.49731574872912	27.11548859607847	0.0	284.0	284	1.503453614307966	1		47936.33154362421	48203.0	31035.0	63576.0	3.5712567E7	5859.472057201453	-0.9810733271650958	-848.1320930500598	-0.00837831541532479	-0.01206297004992938	1.6760630880663197	1.3671394449095249	2.520594796575399	1.225963521356257	7.101170489786663	10.562073981332492	0.7999104921888152	0.9626288659793817
ID13238	13238	6	0.9968270063400269	39.32646671340295	27.258623227657267	0.0	126.0	126	1.4265134700231528	1		48179.73958333333	48399.0	31439.0	64329.0	3.2376785E7	5920.866254973209	-0.9810344601390826	-841.8374583052259	-0.007872542010815197	0.013228292863122727	1.5810935651575826	1.2998276836877591	2.4459033480603223	1.2163870526836604	6.392954691273807	9.72160265067168	0.8500329446936459	0.964157706093189
ID25526	25526	6	1.0	39.317868317923015	26.956728079647494	0.0	266.0	266	1.4281034911037886	1		47858.23625557209	48145.0	32216.0	63207.0	3.2208593E7	5657.71115374051	-0.9811133111927808	-878.8388699554154	0.0066224002540062115	-0.0032489211935095175	1.602829685050995	1.3011334001933026	-0.7676686047796503	1.2318719086089644	6.407214069767355	10.111907645589591	0.7874317273248552	0.9533239038189537
ID27574	27574	6	0.9968281388282776	39.57306320504944	27.134904260625557	0.0	290.0	290	1.449137075379896	1		47860.96839080458	48164.0	31547.0	62319.0	3.3311234E7	5625.409682322119	-0.981078001075207	-882.2544244925655	-0.008673985750207459	0.0013303810202998055	1.643355290466935	1.2996628044060576	2.4599253324767907	1.2644474281295939	6.597339116347988	10.813992277668724	0.708935235283748	0.9359406608226569
ID23991	23991	6	1.0	39.20790428750456	27.061300028926965	0.0	248.0	248	1.5323592461252193	1		47812.83397683398	48027.0	31860.0	62448.0	3.7150572E7	5474.890479955178	-0.9810723336275107	-905.3218500625321	0.01758404677035288	-0.025869573086382342	1.7217228991420326	1.4221212052206025	-0.6326776828946412	1.2106724045894213	7.376851807328579	10.569496543114605	0.8297978800768012	0.9574336829117827
ID10169	10169	6	1.0	38.90094246974666	27.565583003990568	0.0	91.0	91	1.5209623983094502	1		48097.14471968708	48373.0	31227.0	64384.0	3.689051E7	5917.129341014763	-0.9809780810000069	-838.3844296261195	0.0013806892321325582	-0.0029178704319294296	1.6471039061779422	1.4127671940148208	-0.40700432728422853	1.1658707203535639	7.267529905544721	10.842597316394638	0.7768372353230563	0.9532418952618453
ID28089	28089	6	0.9783603549003601	39.39942982642936	27.272603340893426	0.0	296.0	296	1.40244684853919	1		47917.80277349775	48246.0	34742.0	59743.0	3.1098654E7	5098.870811321647	-0.9811573423540201	-978.6995385369058	0.009725871502879345	0.0061458841768236875	1.6071545145430417	1.2289034109176509	-0.7963957557867406	1.307795633297935	6.179064013870596	10.376223590085049	0.7211970066239191	0.9406657018813314
ID26042	26042	6	0.9968333840370178	39.23780770155624	26.964514561194427	0.0	272.0	272	1.4548680011511301	1		47884.22779369624	48003.0	31459.0	63869.0	3.3423191E7	5730.985147557263	-0.9810945434685161	-867.1952531520938	-0.0055446734410116	-0.005160942397365099	1.6181219576047468	1.3278976657609796	-0.6672562136537856	1.2185592303737112	6.649623504157662	9.735844712314572	0.8815757680358101	0.9722029186935371
ID26554	26554	6	0.9881791472434998	39.16881678165068	27.22661584465155	0.0	278.0	278	1.419069815576132	1		47949.2507507507	48027.0	31992.0	63400.0	3.1934201E7	5730.761117963727	-0.9810073579904466	-864.3435545904342	-0.004912664453958213	-0.007554222823922887	1.5991787206197312	1.2752925318091994	-0.5818682490464538	1.2539701133127856	6.326410924970587	10.068346479720864	0.7842435523017589	0.9541218637992832
ID25019	25019	6	0.9968457221984863	39.29717829675397	27.074604240121932	0.0	260.0	260	1.5144827649866008	1		47855.49933949801	48148.0	31386.0	63813.0	3.6226613E7	5660.280260842446	-0.9810678929115659	-876.2419137554258	0.0017145975810862375	-0.013792971653785211	1.6361146678951703	1.4444288452391856	2.7631558345214535	1.1327070026936794	7.205739265406014	10.597685435887314	0.8062437452874923	0.9625396825396826
ID8127	8127	6	0.9968315958976746	39.4088400548558	26.91478135103812	0.0	68.0	68	1.4595402030124014	1		47942.44034090909	48115.0	30710.0	63391.0	3.3751478E7	5698.23079721609	-0.9811055985970203	-873.7611142268694	0.0021300016439258457	0.0011129392780379033	1.6560539285202336	1.303396963418185	-0.7316749620656358	1.2705675822484646	6.692401639638301	10.16105588405145	0.8145433100863851	0.9584751531654184
ID13763	13763	6	1.0	39.387823259848254	27.297587659606247	0.0	132.0	132	1.5199673295746674	1		48125.84816753927	48418.0	31293.0	63238.0	3.6768148E7	5870.140514034153	-0.9810626933456954	-849.451220156224	-0.004247813361414282	-0.007747335782277035	1.6286349404521365	1.4492297341032003	-0.5336367143406507	1.1237934898292397	7.2580236532156865	10.285032007063688	0.8622177279733011	0.9603773584905658
ID16835	16835	6	1.0	39.422823011114076	26.874935110361363	0.0	167.0	167	1.470898663836246	1		48255.98044692734	48424.0	33040.0	62486.0	3.4551282E7	5374.6132300886275	-0.9810559385989879	-929.9392985068022	-0.010379545628679742	-0.005111943181171221	1.6236705525218889	1.3307389653987072	-0.6826204945327777	1.2201270081810638	6.796970415257647	10.528892537092414	0.7704773168375715	0.9662162162162162
ID15300	15300	6	0.9968290328979492	39.341351545506214	27.084860088728888	0.0	150.0	150	1.4259830690120594	1		48361.44179104483	48482.0	31046.0	64974.0	3.2402166E7	5963.470220859831	-0.9810635951516182	-840.2911917688191	-3.736647294198531E-4	0.011209292406987904	1.6126863540716738	1.2719743137729418	2.4013457710098063	1.267860786660156	6.388201565109291	9.912897238912699	0.816934555410533	0.957947255880257
ID16324	16324	6	0.9936449527740479	39.19491763662581	27.22154260666927	0.0	161.0	161	1.4051412734026876	1		48329.448698315435	48397.0	32073.0	64361.0	3.155913E7	5817.115149441172	-0.9810900229268051	-862.0888597022183	-0.0037293179525725697	0.002354002964265889	1.5688461267636131	1.2625604001277788	2.532011555899931	1.2425909497912626	6.202829644693172	10.264764010823853	0.7397786258308244	0.9348137535816612
ID14793	14793	6	1.0	39.469415212362755	27.061431512091065	0.0	144.0	144	1.4714128741871533	1		48264.46648044697	48424.0	31714.0	64344.0	3.4557358E7	5788.645582637819	-0.9810881937899637	-865.0786341895886	0.005401667073752212	0.00399243739341409	1.6441432860977585	1.3311898054782352	-0.6736159182958209	1.2350930568515686	6.801723541422166	10.677823932900878	0.7496582572218562	0.9520958083832337
ID24522	24522	6	0.9968247413635254	39.02922658151337	27.040226558992682	0.0	254.0	254	1.4465246033159536	1		47831.305354558586	48036.0	32837.0	63271.0	3.3051432E7	5584.2142125675	-0.9809896188580167	-884.0030159185224	-0.003909666935014548	0.002631674181305489	1.5991412176147284	1.3225393054029617	-0.5727057926942302	1.2091445683933677	6.573573485525409	10.49609483926219	0.7498180553790407	0.9401767505098576
ID14283	14283	6	0.9947345852851868	39.40283906177784	27.157445366972265	0.0	138.0	138	1.3992066897663262	1		48099.87789799075	48342.0	34106.0	61331.0	3.1120621E7	5405.715802986054	-0.9810509663211248	-921.3513195583242	-0.002828048973419932	0.006357076235305316	1.6249023807019152	1.2253735001639898	2.3614128773829153	1.3260466139380827	6.150545256883499	9.627452019883084	0.8338746217397845	0.964232488822653
ID10701	10701	6	0.9968368411064148	39.349373516960846	26.675304858103942	0.0	97.0	97	1.3965008146952935	1		48102.59627329186	48390.0	32895.0	59641.0	3.0978072E7	5246.581964731467	-0.9811418718279868	-954.01516500074	-0.010886060482289158	-0.0056098325042563384	1.5921741466035289	1.2337753725400469	-0.7691007977593389	1.2904894862065734	6.126779626060919	10.186288145407971	0.7420107704515847	0.9395043731778417
ID3022	3022	6	1.0	39.020971479870525	27.29727885750201	0.0	11.0	11	1.5109822222985783	1		48122.238031914865	48354.0	32172.0	63254.0	3.6187923E7	5617.741223177597	-0.9811401551258292	-891.2653382578702	0.015423552446303475	-0.009213965150210805	1.6852945739156264	1.3862264118216947	-0.4778786183335133	1.2157426518088879	7.172467382254403	10.081105064710561	0.8868744919524848	0.9779650032404406
ID8655	8655	6	1.0	39.20466581952004	27.04686772002048	0.0	74.0	74	1.5234472266256733	1		48070.88917861796	48267.0	32597.0	62753.0	3.6870372E7	5416.131319922711	-0.980994745681226	-916.2541635707121	0.02533646804868012	-0.003587651951778089	1.6407692297348104	1.4489688727910333	2.61131757611209	1.1323702396548572	7.291295536367298	10.912665164318497	0.7694012828032186	0.9539800995024875
ID5588	5588	6	0.9805615544319153	38.97285399596397	27.367772807804766	0.0	39.0	39	1.3943323338612077	1		47999.46884735207	48378.0	34060.0	61087.0	3.0815659E7	5213.44790643687	-0.9811208038028864	-956.9304488546908	-0.0042188400193126085	-0.0072335619057386875	1.6347602117120665	1.224388688923241	2.4402158343686766	1.3351644183757667	6.107767121402857	9.766769386993923	0.8046193402175388	0.9504437869822481
ID11220	11220	6	0.9968372583389282	39.394465610136145	26.984782717400808	0.0	103.0	103	1.4164018872611883	1		47998.504531722116	48056.0	33954.0	62046.0	3.177501E7	5288.804923433438	-0.9811816006528857	-946.3828657655848	0.00995084900558063	-0.005708202670766552	1.6573449784770637	1.2374304159293412	-0.7729578706748794	1.3393439801884586	6.302645294148007	10.16135060715591	0.7670609203450874	0.9505376344086023
ID22996	22996	6	0.996839165687561	39.10109931285247	27.010799245218482	0.0	237.0	237	1.4631638232093467	1		48080.86647727273	48163.0	31941.0	64493.0	3.384893E7	5712.455931077952	-0.9811104291257488	-874.3296753556641	0.009616845199707038	-0.0018380228180519883	1.6406840194719494	1.3241503872492018	2.4330204532743798	1.2390465881147508	6.725673522789916	10.0421324919459	0.8380959694149223	0.9645535105657811
ID6101	6101	6	0.9968209266662598	39.30938976474866	27.22439732919971	0.0	45.0	45	1.4460015425129853	1		47978.29088277857	48252.0	30702.0	63205.0	3.3152999E7	5826.7549076990545	-0.9810025521691477	-850.3993016357529	-0.0026209254184711255	-0.03469628610235071	1.6396357505349732	1.3133070725494345	-0.6544391966550769	1.2484785811379657	6.568820359360892	10.934944504832202	0.6903416600538056	0.9394969408565604
ID5078	5078	6	0.9955906271934509	39.363751175086925	26.896076416578577	0.0	33.0	33	1.4402353361229012	1		47889.26500732066	48395.0	32871.0	60257.0	3.2708368E7	5256.755741729096	-0.9812259527341425	-952.2730400519358	-0.004174623261068963	-0.005099270865136487	1.6043138657931506	1.3070159968013186	2.401184456535585	1.2274630683323033	6.516535971551217	11.017248788490873	0.6746528318108689	0.94682320441989
ID19417	19417	6	1.0	39.3090859974293	27.226215971081718	0.0	198.0	198	1.4923429549905454	1		48394.502717391326	48603.0	31875.0	64222.0	3.5618354E7	5901.404523932809	-0.9810646686552823	-849.7582084885466	-0.0026663899770963174	-0.010940079327683575	1.6273772471460772	1.3800673471283718	-0.5723030828083608	1.1792013270456003	6.9966017141673165	10.956239318205231	0.7324432754614671	0.9620915032679738
ID19930	19930	6	0.9968240857124329	39.57713019833822	26.956545669123315	0.0	204.0	204	1.469869703469789	1		48333.80196629214	48724.0	31317.0	62900.0	3.4413667E7	5693.887273948701	-0.9810533378835467	-879.0872852810373	-0.0030746462233736983	0.0063705163435037295	1.6391398482798099	1.3442903662928676	-0.7306676831463574	1.2193346685954798	6.787464162928614	10.76074398437178	0.7366018677096893	0.9382391590013142
ID2014	2014	6	1.0	39.13810232653354	27.183067055415627	0.0	0.0	0	1.4958871162788399	1		48184.116531165266	48446.0	31673.0	64114.0	3.5559878E7	5715.991461033065	-0.9810617035388564	-873.3689284514819	5.728680452058257E-4	0.007747370919205603	1.6387619513306928	1.3770669527809607	-0.5842043903913225	1.190037962948166	7.029873597318929	10.822685358070384	0.7542013664163346	0.9603896103896105
ID23519	23519	6	0.9881067276000977	39.026411030736526	27.270376816231796	0.0	243.0	243	1.4089048113903355	1		47981.1598173516	48104.0	31613.0	62956.0	3.1523622E7	5682.1854105588845	-0.9810147594684577	-872.6594063882687	-8.553057781293184E-4	4.8909002437903E-4	1.58761266281212	1.269764964973276	-0.5142464055725438	1.2503201038040404	6.236101527844786	10.160658669655907	0.7590656116034425	0.9364739471805854
ID21476	21476	6	1.0	39.27767969868473	27.337899061335847	0.0	221.0	221	1.5318654941400727	1		48273.66020671838	48508.0	30906.0	63798.0	3.7363813E7	6031.387871840759	-0.9810097389633289	-826.9235317159665	0.011063775055946646	-0.010724150348128339	1.650650740257592	1.4446044244361826	-0.3969803780933256	1.142631652192141	7.372098681164071	10.86824823573182	0.7842994406636262	0.9568167797655768
ID4073	4073	6	1.0	39.316968614142645	27.1743766212106	0.0	22.0	22	1.4882821503069774	1		48059.97404371584	48178.0	30064.0	65125.0	3.5179901E7	6021.382605079463	-0.9810507594908604	-826.4507426733404	-0.003038246030931446	-0.004290731793606857	1.6426583964143147	1.35190622217142	-0.6320003819692166	1.215068300947599	6.958576704851192	10.378738966482857	0.8117851535629388	0.9587426326129668
ID6633	6633	6	1.0	39.037898151318366	27.130549022417163	0.0	51.0	51	1.452786643860587	1		47881.37122302168	48197.0	33063.0	61547.0	3.3277553E7	5453.230483518489	-0.9810214305532117	-907.7322020732468	0.0056885259422785345	-0.0022113192002123356	1.6220753695714218	1.3183195485001273	2.449352568508531	1.230411375919353	6.6306109994995985	10.842634091103218	0.7087512048724668	0.9318637274549096
ID20457	20457	6	0.9913089871406555	39.5058875762359	26.772259991011826	0.0	210.0	210	1.4243906809452662	1		48247.78208955223	48354.0	33323.0	62490.0	3.2326014E7	5119.404226621805	-0.9811034102963171	-978.6316987516121	0.008133762183641076	-0.005852844578483995	1.689744551479649	1.2547476764749492	2.379695819803734	1.346680757542239	6.373942186615743	10.383213027681501	0.7429412212476245	0.9397337070777858
ID9198	9198	6	1.0	39.36786714140516	27.16406854499024	0.0	80.0	80	1.4449548528770877	1		48054.50867052022	48278.0	31551.0	63215.0	3.325372E7	5632.669726461168	-0.9810512621914975	-883.4078705621176	-0.003976678138220484	0.014196660081014058	1.630113140265079	1.2824536523995889	2.457983246026468	1.2710893194580462	6.559314107031866	10.345536919075748	0.770126775082706	0.9504132231404961
ID7153	7153	6	1.0	39.18812611323038	26.990030961146463	0.0	57.0	57	1.4323349181285718	1		47712.41211226001	47761.0	30195.0	64243.0	3.2301303E7	5929.737526498682	-0.9811059529360616	-835.6353744856876	0.007795118076636834	-0.0017814965389381673	1.621324296762831	1.2923715610160773	-0.6364534073272928	1.254534180161104	6.445239079083479	10.469962098210928	0.7388540813507423	0.9377593360995852
ID18420	18420	6	1.0	39.18774023049129	27.171932077673258	0.0	186.0	186	1.4590218083226307	1		48341.22159090906	48579.0	31780.0	63337.0	3.403222E7	5698.465129555689	-0.9810729581892764	-879.4441922374335	0.010554973447910967	-0.0021759452144912437	1.6216274652562008	1.3436517566037762	-0.6478140488564437	1.2068807689836525	6.687648513473792	10.093565257552847	0.8248863426448818	0.9449294828744123
ID11767	11767	6	0.9881033897399902	39.13479582744809	27.410691047780084	0.0	109.0	109	1.411050897647783	1		47957.71016691957	48213.0	31628.0	62891.0	3.1604131E7	5677.027413065388	-0.9810577045795598	-875.0429906012865	0.0031032423779915053	-7.178680344512974E-4	1.6121837565069186	1.260626939566987	2.528344579486216	1.2788745868469922	6.255114032502849	10.342766875312112	0.7348041894247045	0.9447236180904526
ID15866	15866	6	1.0	39.28161219913795	27.360001641613582	0.0	156.0	156	1.4872652167066474	1		48348.88477366245	48729.0	31513.0	63872.0	3.5246337E7	5900.762581366047	-0.981019786164204	-847.0030639935131	0.01164627632664551	-0.008101954821705648	1.620984635093979	1.3810470938504327	-0.593327165709152	1.1737359589777547	6.949070452522158	10.531881218311442	0.7872717614360488	0.954308093994778
ID22522	22522	6	0.9968438148498535	39.12528855721587	27.06507874650676	0.0	232.0	232	1.4512236669219445	1		48305.62177650428	48657.0	32153.0	62961.0	3.3717324E7	5650.529058424441	-0.981014600005561	-883.4750290550134	-0.005017414068196457	-7.263965229227345E-4	1.6494791853146755	1.3066085495894324	-0.5796140635735147	1.262412668149907	6.61635162100605	10.249057088808907	0.7915176743714758	0.9380053908355797
ID18939	18939	6	0.9968239068984985	39.37697874782348	27.077398466507713	0.0	192.0	192	1.4402353361229012	1		48356.55393585997	48601.0	31472.0	64356.0	3.3172596E7	5906.604915309116	-0.9810847491940895	-849.2622845324589	0.004847568398766995	-0.01226398757874641	1.6513425465581089	1.2714779020179872	2.353793252414876	1.298758353516983	6.516535971551219	10.03130303483531	0.8137892724560579	0.9567341242149335
[truncated: 989 more rows]
