# Supplementary material for: Adhesion pilus retraction powers twitching motility in the thermoacidophilic crenarchaeon Sulfolobus acidocaldarius
Source: Nat Commun. 2024 Jun 14;15:5051. doi: 10.1038/s41467-024-49101-7 (PMC11178785; doi:10.1038/s41467-024-49101-7)
Supplement: Supplementary file 15 — Source Data [file 41467_2024_49101_MOESM15_ESM.zip › TWITCHING FULL TRACK DATASET/Figure 1/MSD data/aapF_100X_1sec_interval_5min_total__7_spots.csv]

LABEL	ID	TRACK_ID	QUALITY	POSITION_X	POSITION_Y	POSITION_Z	POSITION_T	FRAME	RADIUS	VISIBILITY	MANUAL_SPOT_COLOR	MEAN_INTENSITY_CH1	MEDIAN_INTENSITY_CH1	MIN_INTENSITY_CH1	MAX_INTENSITY_CH1	TOTAL_INTENSITY_CH1	STD_INTENSITY_CH1	CONTRAST_CH1	SNR_CH1	ELLIPSE_X0	ELLIPSE_Y0	ELLIPSE_MAJOR	ELLIPSE_MINOR	ELLIPSE_THETA	ELLIPSE_ASPECTRATIO	AREA	PERIMETER	CIRCULARITY	SOLIDITY
Label	Spot ID	Track ID	Quality	X	Y	Z	T	Frame	Radius	Visibility	Manual spot color	Mean intensity ch1	Median intensity ch1	Min intensity ch1	Max intensity ch1	Sum intensity ch1	Std intensity ch1	Contrast ch1	Signal/Noise ratio ch1	Ellipse center x0	Ellipse center y0	Ellipse long axis	Ellipse short axis	Ellipse angle	Ellipse aspect ratio	Area	Perimeter	Circularity	Solidity
Label	Spot ID	Track ID	Quality	X	Y	Z	T	Frame	R	Visibility	Spot color	Mean ch1	Median ch1	Min ch1	Max ch1	Sum ch1	Std ch1	Ctrst ch1	SNR ch1	El. x0	El. y0	El. long axis	El. sh. axis	El. angle	El. a.r.	Area	Perim.	Circ.	Solidity
			(quality)	(�m)	(�m)	(�m)	(sec)		(�m)			(counts)	(counts)	(counts)	(counts)	(counts)	(counts)			(�m)	(�m)	(�m)	(�m)	(radians)		(�m^2)	(�m)
ID168963	168963	1	1.0	49.92562452060763	65.04934300889352	0.0	215.0	215	1.5612142437998877	1		47925.656716417885	48045.0	31057.0	62757.0	3.8532228E7	6280.822191109288	-0.9810556471661416	-790.3062887569903	3.9449644479683124E-4	0.0014536749350890906	1.6444140094921784	1.483086303713176	-0.663610568675699	1.1087783666905218	7.657286251034998	10.384201159550164	0.8923568493714494	0.9787363304981769
ID146432	146432	1	1.0	50.02463471251971	65.11536413892505	0.0	58.0	58	1.5747231478580923	1		48063.90231990232	48168.0	31005.0	62690.0	3.9364336E7	6149.825038776457	-0.9809810489493064	-806.2325362953926	-0.01584369159898768	-0.0012875892311171905	1.6346083797744257	1.537390099174163	-0.5723546178609459	1.0632359221335466	7.790373783641456	10.516135409231262	0.8852293824358964	0.9826139088729016
ID143877	143877	1	1.0	49.98004281837106	65.17510401767991	0.0	41.0	41	1.556361219177354	1		48148.33417085429	48269.0	31953.0	63780.0	3.8326074E7	6196.620768598371	-0.981074527429998	-805.5854444470881	0.004868100497570512	-0.0022264917056378456	1.661111786273739	1.4806065228850174	-0.6444178116371425	1.1219130542779188	7.60975498938986	10.334063434519354	0.8954437136672412	0.9750304506699148
ID159755	159755	1	1.0	49.90477110396634	65.0350555932791	0.0	149.0	149	1.556361219177352	1		48275.754057428145	48384.0	31846.0	64230.0	3.8668879E7	6329.30078687106	-0.9810237674846153	-788.6292171611907	-0.0408861996530553	-0.0071465768061832954	1.6288237644871286	1.5078594693489997	2.883999418838023	1.080222525770491	7.60975498938984	10.886139031353137	0.8069242828657474	0.9744370054777848
ID171016	171016	1	1.0	49.802236523398165	65.02882167019641	0.0	230.0	230	1.560244846473388	1		47997.16936488168	48107.0	31564.0	63081.0	3.8541727E7	6225.490633046732	-0.9810655297952875	-798.9450240033889	0.005918607312259768	0.011887348699693615	1.6608531510096685	1.4889131319481383	-0.6045179275351075	1.1154802220305216	7.647779998705964	10.147357421359795	0.9333388305917988	0.9865113427345187
ID140809	140809	1	1.0	49.99400644112229	65.11134828032229	0.0	20.0	20	1.5451414182672725	1		48096.98983481574	48176.0	31586.0	63633.0	3.7852331E7	6302.902248617036	-0.9810092200410836	-788.383648283527	0.01288952424457086	-0.003682774883364943	1.649041708249357	1.4706588476454932	-0.6184813874644951	1.1212945210845142	7.500433087605983	10.305753608448038	0.8874352897792136	0.9734731647131402
ID161289	161289	1	1.0	50.058913463869466	64.88402855873682	0.0	160.0	160	1.5505175393970505	1		48280.43198992443	48501.0	29695.0	63661.0	3.8334663E7	6332.415691728295	-0.9810318422508406	-788.6597516211331	-0.0029712554787670025	-0.007154888388834249	1.648038697369026	1.4847327948096882	2.320066109901687	1.109990095948726	7.552717475415656	10.7150655062319	0.8266533736859445	0.9647844565877352
ID156686	156686	1	1.0	49.88456761245734	64.95183942624931	0.0	128.0	128	1.5387636045914337	1		48232.18773946358	48434.0	30121.0	63570.0	3.7765803E7	6321.825632814978	-0.9810696438111743	-790.797879901359	-0.0010385738139982851	-0.0023781721250984195	1.5918127179105581	1.5014075231822734	-0.5625287521958744	1.0602136284335837	7.438642447467273	10.89143590519574	0.7880127927054683	0.9566014669926649
ID167438	167438	1	1.0	49.85665051347339	65.00972119436302	0.0	204.0	204	1.5514930145104655	1		47981.960858585866	48198.0	30515.0	62943.0	3.8001713E7	6263.071558539897	-0.9810858530095674	-794.7689057246461	0.005094693968794961	0.0016817891411925398	1.6260674910529023	1.5067848766164194	2.617519444009991	1.079163665820923	7.5622237277446835	10.438741478763891	0.8720936042041936	0.9642424242424246
ID178706	178706	1	1.0	50.04227613017965	65.00753796342464	0.0	287.0	287	1.567983244081988	1		47746.01108374388	47806.0	32216.0	64228.0	3.8769761E7	6085.719114893194	-0.9810338719087084	-811.6345193182773	0.012353302685306503	0.012546622781043999	1.6746447980248382	1.50705610442459	-0.6742664876507644	1.1112026905356887	7.723830017338222	10.550602706609542	0.8719428732551674	0.9736369083283403
ID176663	176663	1	1.0	50.14667540730604	64.85977571340113	0.0	272.0	272	1.5578187140051138	1		47797.7655860349	47851.0	29753.0	64486.0	3.8333808E7	6423.267395560391	-0.9810090362042004	-768.7897614124903	0.0026799464627073593	0.001708972553267973	1.5940591951910172	1.5523706782763769	-0.531993485949017	1.0268547438430928	7.62401436788339	10.217503683357503	0.9177068305893887	0.9744835965978131
ID165908	165908	1	1.0	49.958345649017055	65.10503895430102	0.0	193.0	193	1.5626672122332999	1		48044.32754342439	48229.0	30554.0	62676.0	3.8723728E7	6288.85036463193	-0.9810977664564893	-793.0489888379768	-0.004047207443412219	0.009488688204509566	1.6492014588863597	1.5260026521310237	-0.9874518557158033	1.0807330227003813	7.671545629528559	10.399717196723564	0.8913528911493241	0.9775893397940643
ID142874	142874	1	1.0	49.94737932950523	65.05446114278585	0.0	34.0	34	1.5592748464750794	1		48118.24968789016	48275.0	30299.0	62212.0	3.8542718E7	6212.750480469822	-0.9809879541684497	-799.2648747466764	-0.015913120169229588	-0.001999852378262488	1.616445699390412	1.5298373905235672	-0.6526685220138976	1.056612754664863	7.638273746376947	10.503326134360059	0.8700643642150546	0.966325917017438
ID153626	153626	1	1.0	49.99207626335763	64.9928966570061	0.0	106.0	106	1.5456309292626882	1		48226.915082382744	48373.0	31260.0	63740.0	3.8051036E7	6336.815917214908	-0.9809942113700959	-785.6496775707229	-0.017450587370646104	-0.005236790873002041	1.6100675110980869	1.52750673584322	-0.679318877847569	1.0540493690257224	7.505186213770495	10.576212404252637	0.8431619656820498	0.9651589242053786
ID173592	173592	1	1.0	49.982645180622555	64.99347832643983	0.0	249.0	249	1.577602863426268	1		47815.3585365854	47851.0	31993.0	63762.0	3.9208594E7	6193.153779536275	-0.9809987905201828	-797.2100673123109	0.014615936437475805	-0.0046708445408482745	1.6782865878548738	1.5081479630786336	-0.7303659973719038	1.1128129526687358	7.818892540628538	10.661929716691027	0.8643377430820106	0.9687868080094229
ID160281	160281	1	1.0	49.855315827733506	64.96469982602822	0.0	153.0	153	1.5431818215139848	1		48264.50381679386	48476.0	30813.0	63245.0	3.79359E7	6305.869450499033	-0.9810402632602068	-792.0769863162391	0.01968258925066083	0.014054955170620755	1.6183270569072346	1.5193882247013732	2.4818351977389144	1.0651175457314783	7.481420582947916	10.466675782369375	0.8581760518420172	0.9716049382716048
ID164377	164377	1	1.0	49.828436390945605	65.02045478347154	0.0	182.0	182	1.5573330339577662	1		48216.426966292114	48410.0	31843.0	62934.0	3.8621358E7	6221.830204407055	-0.9809724224884167	-799.0614218039998	0.003475709098053597	-0.0035174243996059285	1.6378626976381734	1.4995362586225993	2.5233845896398455	1.0922461449132508	7.6192612417188705	10.430923663871264	0.8799889003088446	0.9774390243902443
ID144927	144927	1	1.0	50.00279592319665	65.10275355310641	0.0	48.0	48	1.5475874248930883	1		48154.756035578146	48298.0	32101.0	63087.0	3.7897793E7	6197.510653619632	-0.981027080017807	-803.5237562117294	0.007421408359984062	-0.00420283848606711	1.6647580584363588	1.4545588944694923	-0.6425745621010243	1.1445105899569166	7.524198718428565	10.530227993346985	0.8526966805862135	0.964068209500609
ID152607	152607	1	1.0	49.905228605299705	65.05969648113957	0.0	99.0	99	1.5288996336732952	1		48200.628088426514	48476.0	31889.0	63245.0	3.7066283E7	6277.32447128167	-0.9809513191019841	-790.8437092212992	0.008299514196524915	-0.0035401174892499953	1.641433580078598	1.4558748118768339	-0.647477239495347	1.1274551676339204	7.343579924176954	10.291416637313713	0.8712993075431038	0.9668335419274096
ID162844	162844	1	1.0	49.93364233881653	65.19833092943925	0.0	171.0	171	1.557818714005115	1		48151.10163111667	48308.0	32074.0	63263.0	3.8376428E7	6128.950528546196	-0.981091526225622	-815.2731819089246	-0.004316067900320961	-0.02193465831973578	1.638801833218444	1.5115041797189452	-0.594654974234374	1.0842191872226044	7.624014367883401	10.745315717210795	0.8297651858227738	0.9564698867024438
ID141858	141858	1	1.0	49.95189058880453	65.09313770875903	0.0	27.0	27	1.5480761624466877	1		48057.1360201512	48185.0	31035.0	63094.0	3.8157366E7	6255.673265861793	-0.9809589629752846	-791.5421855858889	-0.0027481567954198947	-0.0017432320764156953	1.6290815763902842	1.4855458221686635	-0.5588854725668335	1.0966215596177848	7.5289518445930765	10.692608494619007	0.8275172434844479	0.9599999999999992
ID158755	158755	1	1.0	49.965895485125074	65.1370999719594	0.0	142.0	142	1.5732813134512105	1		48184.36019536011	48269.0	31036.0	64108.0	3.9462991E7	6222.944067042808	-0.9810681869966441	-802.5039557841556	-0.0012354215704888608	0.004244160128813104	1.6261306571260894	1.5389318774184773	-0.48117668467281927	1.056661884120489	7.776114405147909	11.221398715741731	0.7760300126291115	0.9567251461988296
ID171553	171553	1	1.0	49.9129553694586	64.88099258479392	0.0	234.0	234	1.5612142437998884	1		48125.801745635945	48183.0	31133.0	64624.0	3.8596893E7	6468.509437761836	-0.9810409226859655	-769.969785502205	0.0018654379629721059	-0.009979525990496008	1.6568605879402274	1.5215825956229225	-0.6743477602303952	1.088906111772344	7.6572862510350035	10.292647938482558	0.9083025024928064	0.9781420765027324
ID139812	139812	1	1.0	49.909223784940735	65.03572124371196	0.0	13.0	13	1.5524678766955724	1		48070.97627965045	48205.0	30224.0	62776.0	3.8504852E7	6305.532686116743	-0.9809276034529323	-784.1927894244534	-0.01389190792234826	-0.009574763871930498	1.6156610812545755	1.5148978118845544	-0.6454466640710804	1.0665148953147343	7.571729980073713	10.556206481443736	0.8538650329807862	0.9701583434835567
ID150052	150052	1	1.0	49.993536361117584	64.96363794557882	0.0	82.0	82	1.5578187140051138	1		48099.19053549196	48265.0	29210.0	63725.0	3.862365E7	6305.533114469059	-0.9810737211301828	-790.8285882115532	-8.448049894513066E-4	-0.011621816405283461	1.6341809644489464	1.5226341296415478	2.2421214754665857	1.0732591189412382	7.624014367883389	10.246034910384573	0.9126030324871556	0.9756690997566912
ID149034	149034	1	1.0	49.98182874847027	65.03152953681288	0.0	75.0	75	1.5612142437998882	1		48133.69613947693	48314.0	30630.0	62607.0	3.8651358E7	6209.591947096756	-0.9810928686577444	-804.4529030978867	0.01402909821840287	0.0018423644439286067	1.642931133525157	1.5052207435679497	-0.6230458702294517	1.0914885013016635	7.657286251035003	10.364032966127665	0.8958332444606787	0.9781420765027324
ID174120	174120	1	1.0	49.885535195136654	64.8317963082321	0.0	253.0	253	1.563635107781185	1		47890.14197530861	48008.0	29575.0	62524.0	3.8791015E7	6303.867210922625	-0.9810653108147168	-787.2429920693367	0.009695031991115495	0.021870240689313005	1.604254359393328	1.550249170371903	-0.5051860542726435	1.0348364572957451	7.681051881857581	10.444196002001153	0.8848721685856291	0.9752564876282438
ID147501	147501	1	1.0	50.014427494026286	65.20589777926075	0.0	65.0	65	1.5708753152343269	1		48171.62899262898	48228.0	31349.0	63443.0	3.9211706E7	6157.5178246857895	-0.9811204328329824	-813.1037009289729	-6.269746765910887E-4	0.0052203983844044555	1.6566388865441033	1.4999733500748231	-0.5784284652096296	1.104445546623522	7.752348774325333	10.550129501145992	0.8752408637919631	0.9731503579952266
ID169517	169517	1	1.0	49.93527867346201	64.9081689788188	0.0	219.0	219	1.5539290232558862	1		47910.55737704918	48055.0	29984.0	63978.0	3.7993072E7	6305.177419987827	-0.9811285046454596	-790.1025916093059	0.010214748589624123	-0.003935271712302934	1.6133454614572251	1.510754025641738	-0.7932262000781631	1.067907438321674	7.585989358567263	10.410499291199535	0.8795873510102349	0.971985383678441
ID151602	151602	1	1.0	49.899971723751044	65.05784466184457	0.0	92.0	92	1.5377800547277012	1		48150.37564102562	48352.0	31834.0	63299.0	3.7557293E7	6258.464723838766	-0.9809872399160842	-793.9260589314028	0.013745592713687384	0.0029647262613258078	1.6265872721339363	1.4851948986448773	-0.7455776131461026	1.095201224848044	7.429136195138235	10.62231145883695	0.827389721757029	0.9547953573610263
ID179251	179251	1	1.0	49.87640540906675	64.95872444129435	0.0	291.0	291	1.5756836378210515	1		47715.89865689863	47790.0	31314.0	61856.0	3.9079321E7	6126.587053366645	-0.9810493407339109	-806.3823651385619	0.005268111846690955	-0.0028244799173015875	1.6374555817369434	1.5354140372743783	-0.6744197895648277	1.0664586502307263	7.7998800359704745	10.551123024582308	0.8804413143586004	0.9675707547169814
ID167991	167991	1	1.0	49.96539262869634	64.81030079640364	0.0	208.0	208	1.5436719539136758	1		48104.41191381501	48317.0	30247.0	62696.0	3.7954381E7	6073.50973460612	-0.9810337829119385	-819.3669065779724	0.007000363745862558	0.0027629232501559875	1.640574349278897	1.473471680272768	2.3390104653159765	1.1134074521033175	7.486173709112436	10.225712484729518	0.8996686954405115	0.977653631284917
ID155188	155188	1	1.0	49.89830872753645	65.11048135347143	0.0	117.0	117	1.5495414501977656	1		48236.133669609015	48418.0	32304.0	64071.0	3.8251254E7	6220.940792657187	-0.981067542927031	-803.5970705019895	0.014202910002900802	-0.013443306730353903	1.6623932790707732	1.4651959932137508	-0.5910171793688084	1.1345876502327112	7.543211223086619	10.968877886913493	0.7878467169927625	0.9594921402660214
ID157752	157752	1	1.0	49.95149623205467	65.0316816951968	0.0	135.0	135	1.5524678766955724	1		48246.68381430366	48442.0	31308.0	63306.0	3.8452607E7	6129.211819069123	-0.9809639200888418	-811.2754766691944	-0.004529314507055672	-0.002766642952508038	1.6313112715762077	1.5016707725136662	-0.6229500545754337	1.0863308399120897	7.571729980073712	10.508943768196358	0.8615626146182936	0.9755052051439067
ID163390	163390	1	1.0	49.83673772730979	65.10010303180043	0.0	175.0	175	1.5451414182672722	1		48118.16412213744	48318.0	31681.0	63073.0	3.7820877E7	6232.939854952081	-0.9810437354512467	-799.0642788725081	-0.0061953234277819505	0.0076622022674428265	1.6229683014202938	1.4887063648631924	-0.43870453697344003	1.090186983629535	7.500433087605981	10.456087272961497	0.8621003195599805	0.9740740740740731
ID164927	164927	1	1.0	49.97951502317738	64.98233697345255	0.0	186.0	186	1.5563612191773522	1		48194.37421777217	48303.0	30520.0	63612.0	3.8507305E7	6370.964668392132	-0.9810413399500277	-782.8901225499352	0.003157653039120454	0.02878102661099774	1.6083705389626604	1.5327402556347323	-0.8621048353752883	1.049343183262717	7.609754989389843	10.619021888937896	0.8480305660339442	0.9744370054777844
ID172095	172095	1	1.0	49.91771782809209	64.88708046651075	0.0	238.0	238	1.5269191929020214	1		48110.73602080616	48435.0	29742.0	63151.0	3.6997156E7	6211.431664451551	-0.9809918673567757	-799.4774858917207	0.006540184301318008	0.0070216450909916135	1.6479343260286812	1.4289757963821916	-0.9215174899425504	1.1532275985365446	7.324567419518893	10.252952162593344	0.8755762699409003	0.9734680985470626
ID166461	166461	1	1.0	49.851284497950715	65.03399455972584	0.0	197.0	197	1.5485647457514027	1		48090.97853535349	48255.0	31110.0	62704.0	3.8088055E7	6284.733983212096	-0.9810076751760894	-790.4983826034511	-0.005554408149461965	0.010491592921916955	1.6231206536732297	1.5022341498648402	2.5137563653746753	1.0804711461387466	7.533704970757589	10.352647367201739	0.8833150501870396	0.975985221674877
ID179773	179773	1	1.0	50.09869617398995	64.95097812869531	0.0	295.0	295	1.5684656262635528	1		47804.765721331685	47885.0	31756.0	63247.0	3.8769665E7	6144.355892016816	-0.981034454271629	-804.903365471168	-6.803239938629443E-4	0.009221570539850028	1.6432227982694114	1.5471820510472385	-0.551040593097503	1.0620746260319953	7.728583143502735	10.47877800813107	0.8844809173918698	0.9754049190161965
ID177218	177218	1	1.0	50.03106919871397	64.96688561801712	0.0	276.0	276	1.5776028634262678	1		47791.0765492102	47801.0	30864.0	63341.0	3.9332056E7	6304.040412764121	-0.9810415981227484	-784.5913545054351	-2.765366263027724E-4	-0.0021666907568050325	1.6563723690473253	1.5487662150615271	-0.41114313307578687	1.069478629466051	7.818892540628536	10.600356259994426	0.874408127409685	0.9659424544920732
ID143431	143431	1	1.0	49.97413543217492	65.15434732309838	0.0	38.0	38	1.5534421271063021	1		48113.8795483061	48152.0	31664.0	64024.0	3.8346762E7	6174.88993212959	-0.9810794339577703	-808.0555146621923	-0.005104372586936214	0.006935242574337275	1.6402594882939259	1.5064994210767844	-0.6530701963883285	1.0887886615459403	7.581236232402759	10.391646541476257	0.8822286574296626	0.9701946472019461
ID160839	160839	1	1.0	49.969917563320465	65.15404168042859	0.0	157.0	157	1.5534421271063024	1		48211.96867167919	48339.0	31741.0	62789.0	3.8473151E7	6134.009106548347	-0.981081309108658	-815.1815945196195	0.007820918738751365	0.009820242361608776	1.6549816785363005	1.4760249855346008	-0.5051376477334559	1.1212423195782715	7.581236232402762	10.592503440104585	0.8490879276461211	0.959687123947051
ID145993	145993	1	1.0	50.04564242342586	65.02676731157322	0.0	55.0	55	1.5583042426795195	1		48006.24499999998	48178.0	30111.0	62331.0	3.8404996E7	6221.254345951569	-0.9810157839271688	-797.5044268670418	-0.014464535774794415	0.008416402075612672	1.6198457070664165	1.5228262103750076	-0.6573980629806759	1.0637101568323526	7.628767494047905	10.288086820035916	0.9057221770385843	0.982252141982864
ID138834	138834	1	1.0	49.96063112017852	65.19584438355143	0.0	6.0	6	1.5713568095951316	1		48044.6405867971	48178.0	31268.0	62807.0	3.9300516E7	6186.501186505955	-0.9809954489411336	-801.7504673543751	-0.002002965989735328	0.011078792621003211	1.6291176756260783	1.5439903821382919	-0.5999502202306611	1.0551346008839075	7.757101900489849	10.487700250378474	0.8862348581039791	0.9708506841165976
ID161874	161874	1	1.0	49.903021649843744	64.92879561856152	0.0	164.0	164	1.552467876695573	1		48011.11794228358	48185.0	29677.0	62905.0	3.8264861E7	6198.819818469563	-0.9810350182121215	-801.2995177159231	-8.886723099002512E-4	-3.3088094405300057E-4	1.6494000134985927	1.470049091808107	-0.7092487234127816	1.12200335532325	7.571729980073718	11.20571766850595	0.7577494499490874	0.9660400242571253
ID170066	170066	1	1.0	49.93889560914398	64.95174152757244	0.0	223.0	223	1.562183039576523	1		47877.8870967742	48032.0	29849.0	62338.0	3.8589577E7	6245.330334317993	-0.9810755092698344	-794.8547808910482	0.0011594562236661445	0.017314842764033264	1.610789428366638	1.5404842213052043	-0.5495762523367103	1.0456383818081993	7.666792503364032	10.902584607794457	0.810521691838598	0.9612634088200243
ID180307	180307	1	1.0	50.10079613734702	64.83073794176453	0.0	299.0	299	1.567983244081988	1		47780.02342786686	47903.0	30382.0	64223.0	3.8749599E7	6480.737958146933	-0.9809811388198961	-760.55047393927	0.002140145024471356	0.005440653219781844	1.616070816071919	1.5295614732762681	-0.725426474173853	1.056558264775296	7.723830017338221	10.646194880473324	0.8563548229182376	0.9643916913946589
ID147031	147031	1	1.0	50.03825103089781	64.92725062408054	0.0	62.0	62	1.540728820723815	1		48095.50511508946	48307.0	29964.0	63550.0	3.7610685E7	6369.046845904492	-0.9810809834413037	-783.1885743047978	0.008004748507237184	0.0011562335485702756	1.5913303115982522	1.5159353717741404	-0.7399255698462022	1.049734930148028	7.457654952125333	10.500756135712951	0.8499062133627147	0.9596330275229359
ID154196	154196	1	1.0	50.014933890650575	65.18169768325306	0.0	110.0	110	1.551980522146854	1		48163.61257861642	48221.0	31956.0	64216.0	3.8290072E7	6312.711865479609	-0.9810304876230272	-789.1497439681111	0.018354938068576018	0.027725008300198768	1.6294238782154096	1.5468201128646093	-0.2434258973007971	1.05340230881652	7.5669768539092175	10.33216720684964	0.890736846708528	0.9766871165644172
ID155739	155739	1	1.0	49.9775556113947	65.20604885619534	0.0	121.0	121	1.539255143848372	1		48213.653008962894	48426.0	32095.0	63433.0	3.7654863E7	6031.180145705787	-0.9810819008561305	-829.1354800633467	-0.0101903886729932	0.013295277296621947	1.6357478113906114	1.4817777049340177	-0.7817672356112225	1.1039090451583289	7.4433955736318085	10.395336232178192	0.8655733608634578	0.9763092269326684
ID144478	144478	1	1.0	49.99929072591158	65.02572024744775	0.0	45.0	45	1.5578187140051136	1		48104.16125	48229.0	31372.0	64057.0	3.8483329E7	6309.484331417975	-0.9810730782181097	-790.3876525891442	0.003949574402506843	0.0032572270771760404	1.6350757605429702	1.5170242193273604	-0.6719863399429669	1.0778178355438208	7.6240143678833885	10.68260938864558	0.8395351282737461	0.9715324046032711
ID142429	142429	1	1.0	49.891397831441566	65.07488217549465	0.0	31.0	31	1.5412197332169875	1		48040.291187739414	48245.0	31631.0	62302.0	3.7615548E7	6208.568058093677	-0.9810264875591984	-800.1606272048148	-5.421365476710818E-4	-0.0041479532553177064	1.6480719040040273	1.4617779121439796	-0.5361182358122792	1.1274434305733978	7.462408078289847	10.172278467406736	0.9062590937992387	0.9757613424487258
ID140386	140386	1	1.0	49.97490202048607	65.12332278662491	0.0	17.0	17	1.5544157668929635	1		48045.659574468125	48157.0	32259.0	64214.0	3.8388482E7	6242.907500066885	-0.9810360473662798	-796.2571752533212	0.007289275001866599	0.027377578074316407	1.6158219584286104	1.534852162400023	2.5279568909023062	1.0527541335981025	7.590742484731787	10.676693909649735	0.8367978160927301	0.9737804878048774
ID174690	174690	1	1.0	50.03233086645254	64.99042256910897	0.0	257.0	257	1.5650858287746428	1		47944.199257425724	48033.0	31871.0	64283.0	3.8738913E7	6304.610343219155	-0.9811168283904393	-790.2301583173067	0.021180652406520162	0.014208971312008288	1.6412947647142746	1.5234403350097288	-0.5081613262661631	1.0773607124586164	7.695311260351128	10.792112193120122	0.830277276026633	0.9648390941597138
ID141408	141408	1	1.0	49.90673682198683	65.04518111793868	0.0	24.0	24	1.5466094864542663	1		48030.5537294564	48149.0	30624.0	62561.0	3.7992168E7	6289.80985237801	-0.9809651663592128	-787.0722002973912	-0.012407148471036855	0.008358850802339219	1.6233899924394104	1.5026234787671489	-0.6558494692649416	1.0803704423488354	7.514692466099525	10.353225453151321	0.8809874735131611	0.9735221674876848
ID159329	159329	1	1.0	49.85722571903898	65.0416715014391	0.0	146.0	146	1.553929023255886	1		48191.92830188678	48302.0	31233.0	63367.0	3.8312583E7	6299.7977062513055	-0.9810706269932916	-792.9425805129872	0.01290369836230533	0.009747784343444067	1.6343759021499178	1.509675573459336	-0.6282899603080672	1.0826007460694607	7.585989358567261	10.406594542011169	0.8802475501441988	0.9743589743589739
ID165478	165478	1	1.0	49.9609799207243	64.99885897246017	0.0	190.0	190	1.548076162446687	1		48131.16116751273	48348.0	30965.0	62754.0	3.7927355E7	6251.203759709201	-0.9810272442948054	-796.2387943347844	-0.004324029349939134	-0.00824980061361948	1.6247348261299583	1.4919813796689234	-0.6181075219043017	1.0889779512466125	7.52895184459307	10.650617641202443	0.8340552030730854	0.9682151589242051
ID149604	149604	1	1.0	50.07599388556504	64.88909557454166	0.0	79.0	79	1.551980522146852	1		48135.91614518143	48262.0	29957.0	63243.0	3.8460597E7	6241.577662821297	-0.9810854309738398	-800.0465102139596	-0.0030856331204688657	-0.026521080247103514	1.634744810170795	1.5250402150020577	-0.9499994250218604	1.0719355424791794	7.566976853909197	10.411233912426924	0.8772590587622502	0.9713239780353874
ID177765	177765	1	1.0	50.09980386162345	64.70206386784629	0.0	280.0	280	1.5470985329444193	1		47896.71319796951	48028.0	30018.0	63399.0	3.774261E7	6193.635971123821	-0.9810883140670852	-802.3574459147025	0.0073497832854273306	-0.016260367537397635	1.6280001280280239	1.5155917736744897	2.324150293742321	1.0741679628420024	7.519445592264045	10.424331426347	0.8695594195230906	0.9753390875462393
ID175211	175211	1	1.0	50.04437838059253	65.03701220964774	0.0	261.0	261	1.5514930145104655	1		47880.82241813604	48046.0	31333.0	62961.0	3.8017373E7	6185.242397694349	-0.9810125286555061	-799.912153496814	-0.0047042172809461736	0.0045758575215620835	1.6316920246948086	1.5032769402003625	-0.6973794856360302	1.0854234379976124	7.562223727744684	10.386687143184458	0.8808567463570283	0.9713064713064716
ID168558	168558	1	1.0	49.92331291960073	65.02502201050892	0.0	212.0	212	1.5568472023958093	1		47980.77902621723	48234.0	30587.0	61104.0	3.8432604E7	5931.182326261737	-0.9809758394141856	-834.2742208538228	-0.018638443896656202	-0.010826811899220442	1.6495626007263868	1.491696098259419	-0.399383085396838	1.1058302040550847	7.614508115554357	10.476952584105577	0.8717295360938117	0.9744525547445256
ID175726	175726	1	1.0	50.08717358116204	64.94157882761826	0.0	265.0	265	1.5583042426795195	1		47982.21428571428	48110.0	30247.0	63734.0	3.8289807E7	6352.866407687458	-0.9811005818957627	-784.1617588000379	4.2884554531391226E-4	0.0031716021410771265	1.586876353694651	1.5372763352175014	-0.5477920013183682	1.032264868287413	7.6287674940479056	10.662919384342171	0.8431638754133097	0.9703748488512701
ID151151	151151	1	1.0	49.95857264832336	64.94252630261951	0.0	89.0	89	1.5397465261893302	1		48114.18367346939	48330.0	29873.0	62485.0	3.772152E7	6297.562894132682	-0.9809561255717912	-787.090876309643	0.0013590147187242355	0.007198045654481804	1.5979401283135575	1.5213128706926358	-1.1010647237123647	1.050369164093139	7.448148699796303	10.295440643653441	0.8830154946930574	0.969678217821782
ID157295	157295	1	1.0	49.89224697506294	65.10616030694602	0.0	132.0	132	1.5495414501977667	1		48299.55107187891	48511.0	32181.0	62213.0	3.8301544E7	6081.3745329345775	-0.9809802829212668	-819.2709668652103	0.013702148249964548	0.007171004191656665	1.641007192918878	1.4747160056148036	2.5862011895321793	1.1127614989400947	7.54321122308663	10.493619284797393	0.8608262969674652	0.9676829268292683
ID163951	163951	1	1.0	49.81696245668318	65.0615093580707	0.0	179.0	179	1.5660522295019723	1		48173.86699507387	48307.0	31038.0	62851.0	3.911718E7	6278.568365255174	-0.9810111705088395	-792.7872102354055	-0.00960984638620949	0.01257213507656572	1.6332609402464358	1.5112869767173773	-0.6107287434099595	1.080708671091704	7.704817512680157	10.675255524026456	0.8496022673071829	0.9741586538461544
ID167021	167021	1	1.0	49.91854738934965	64.86591739366114	0.0	201.0	201	1.5524678766955724	1		48073.62295081968	48370.0	29951.0	62617.0	3.8122383E7	6154.631967623799	-0.981063733423308	-809.3523334072024	-0.004163540869976006	-9.293738132723347E-4	1.6417706284412994	1.491429608162372	2.1554990305419803	1.1008032960162073	7.571729980073713	10.424830100423268	0.8755218931649368	0.9713414634146341
ID170610	170610	1	1.0	49.90840484795859	64.87903801097589	0.0	227.0	227	1.5461202852759819	1		47977.23439490439	48072.0	31009.0	63366.0	3.7662129E7	6335.0939506337445	-0.9810188022771922	-782.8271214288018	0.015284434417161267	-0.00897142817269964	1.6303008430035917	1.5050538181173152	-0.904512387402216	1.0832176387173642	7.509939339935006	10.818475182729452	0.8063325408373688	0.9461077844311379
ID152179	152179	1	1.0	49.998226112011174	64.91823911468045	0.0	96.0	96	1.53925514384837	1		48267.0941475827	48406.0	29755.0	63905.0	3.7937936E7	6353.129454751567	-0.9810265504422231	-785.6478178239087	-0.007563280416911455	-9.063522178143511E-4	1.603551292926037	1.5210955465187186	-1.2097468494002679	1.0542081308409799	7.443395573631788	10.474394759342479	0.8525563407099217	0.9678615574783689
ID153200	153200	1	1.0	49.99222257772105	65.10142251166529	0.0	103.0	103	1.538763604591434	1		48176.76952624851	48548.0	30986.0	62073.0	3.7626057E7	6121.420600635988	-0.9811181251354633	-817.883852384548	-0.009163953783239516	-0.006008466843816055	1.596299997065219	1.500332477382172	2.41265158287939	1.0639641686957908	7.4386424474672745	10.487036103607895	0.8499590877897457	0.9787367104440267
ID172656	172656	1	1.0	50.075013859777194	65.04757286326134	0.0	242.0	242	1.5646024045688942	1		47919.47466007413	47961.0	30835.0	63537.0	3.8766855E7	6247.036309771787	-0.9809903406502666	-791.6959264794209	0.005780987267211359	0.004464247134945626	1.6674046357138093	1.5044800268416498	-0.5273002698681335	1.108292968976256	7.690558134186611	10.430459824871296	0.8883023563811118	0.9711884753901564
ID148593	148593	1	1.0	50.02107854031805	65.0254526992354	0.0	72.0	72	1.5718381564618633	1		48227.327607362	48297.0	31504.0	63978.0	3.9305272E7	6250.808622238699	-0.9810614203345202	-799.3477980008579	0.007908953350677187	-0.007971447453651102	1.664916602555351	1.5139570803643707	-0.634149434880015	1.0997118902172895	7.761855026654348	10.59636903478643	0.8686828373006781	0.9749253731343286
ID178295	178295	1	1.0	49.96223568012219	64.94716990571361	0.0	284.0	284	1.5510053536420587	1		48753.91677175283	48773.0	31197.0	64553.0	3.8661856E7	6624.3118806449775	-0.9805974575191385	-743.9279157030511	0.002771786825569537	0.01404106129975299	1.6484492868225071	1.4795860913644947	-0.8661742801326404	1.1141286718248915	7.557470601580168	11.043409006924705	0.7787176463048481	0.9653916211293265
ID156283	156283	1	1.0	49.83938975312499	65.052253251921	0.0	125.0	125	1.5510053536420594	1		48302.13871374522	48605.0	30318.0	61710.0	3.8303596E7	6100.314643394302	-0.9810823409853794	-821.2628658537049	-0.0012398845547727055	-0.0024722439030326546	1.626522400966956	1.529822723415253	2.560475868864895	1.0632097275531545	7.557470601580175	10.715826076585941	0.8270561932794713	0.962469733656174
ID162427	162427	1	1.0	49.86593867332792	64.98474343125643	0.0	168.0	168	1.5475874248930876	1		48190.20253164555	48414.0	30200.0	62563.0	3.807026E7	6187.709726941451	-0.9810340347792202	-805.6899375505412	0.011457109358069822	-0.009837893874164692	1.615142312020158	1.507205540091109	-0.7986677985544961	1.0716138370368014	7.524198718428559	10.176639668720854	0.91298013098339	0.9820099255583125
ID176255	176255	1	1.0	50.08080413988401	64.85661486513243	0.0	269.0	269	1.5578187140051136	1		47753.721598002514	47955.0	29900.0	63433.0	3.8250731E7	6183.303008194359	-0.9810645363948035	-800.2732935635685	0.0102491721282802	0.0024057155674811646	1.6518301520031722	1.4995462087026354	2.2823351561190544	1.1015533515517928	7.6240143678833885	10.615312535820822	0.850213506213618	0.9593301435406698
ID145533	145533	1	1.0	50.01744511337142	64.94761746797484	0.0	52.0	52	1.5549023581607562	1		48158.80827067669	48302.0	29897.0	63072.0	3.8430729E7	6337.1460328358635	-0.9810848905914058	-788.3330633424017	0.007576093408780658	-0.007768918311418722	1.63270296585267	1.5092005960309582	2.3484517209982108	1.0818329718040864	7.595495610896293	10.376379222267584	0.8864909581999068	0.9743902439024387
ID139395	139395	1	1.0	49.90827450528489	65.08058933147451	0.0	10.0	10	1.5578187140051143	1		48012.841645885266	48161.0	30245.0	62115.0	3.8506299E7	6225.186176929929	-0.9810234920421717	-797.4402861496484	-0.001786357754835425	-0.013581115463053017	1.6455299577330351	1.5331118886893658	-0.5109858224334669	1.0733267218609686	7.624014367883395	10.427798843053205	0.8810656715825255	0.9639423076923074
ID158336	158336	1	1.0	49.848759247178	65.04934999116062	0.0	139.0	139	1.551980522146852	1		48215.031367628595	48344.0	30987.0	62472.0	3.842738E7	6252.04486409712	-0.9810592890373547	-798.8943338424193	-0.0012971404516274705	0.015189405669915218	1.6273592062133182	1.4824101807858627	-0.2868193507406722	1.0977792970570497	7.566976853909197	10.864787186300001	0.8055450281953677	0.957306073361395
ID173185	173185	1	1.0	49.98943975338183	65.09327360850651	0.0	246.0	246	1.570875315234326	1		47779.41031941037	47828.0	31928.0	63214.0	3.889244E7	6120.047565813082	-0.981005786980545	-806.4292071771027	-0.009779663059051025	0.00418888836627268	1.674479188219579	1.4982562028397264	-0.6838183483140986	1.1176187257198387	7.752348774325323	10.406605926683524	0.8995492562991797	0.9789915966386554
ID154762	154762	1	1.0	49.88062017287434	65.02129546510658	0.0	114.0	114	1.5558750841602835	1		48220.98002496878	48344.0	30656.0	63417.0	3.8625005E7	6394.743024516346	-0.9810671905415685	-781.4957476744089	-0.021867232804853646	-0.0035445004623420847	1.60435212266685	1.5174081649130613	2.3587266840769727	1.05729767360173	7.605001863225326	10.838357818870337	0.8135461970328113	0.9615384615384615
ID138380	138380	1	1.0	50.09043936589262	65.24280923448033	0.0	3.0	3	1.5607296204004133	1		48094.671215880975	48199.0	32145.0	63026.0	3.8764305E7	6034.4280452567855	-0.9809586034252069	-821.1882469786527	-0.0031505900962032754	5.703161288820037E-4	1.6411931267824431	1.4962310623592225	2.6673780891634222	1.0968848114907117	7.652533124870504	11.07033521752483	0.7846817257404343	0.9611940298507462
ID146573	146573	1	1.0	49.96479612068688	65.01899796482624	0.0	59.0	59	1.567983244081988	1		48100.29520295208	48208.0	30876.0	61993.0	3.910554E7	6168.552545280044	-0.9810254148983316	-806.3107297201648	0.010758886717808655	-0.006384836791730434	1.6556528501674335	1.5230425997207702	-0.4189989252073185	1.0870692983052317	7.723830017338221	10.403025569828083	0.8968570772287322	0.9701492537313433
ID169101	169101	1	1.0	50.013575328656685	65.08295996767323	0.0	216.0	216	1.5578187140051138	1		47866.93008739072	48054.0	30629.0	62964.0	3.8341411E7	6290.612618426453	-0.9810247498936558	-786.8013281785777	0.015598401240129647	-0.017117573161925394	1.6454901962890867	1.5038722434759564	2.48157198036603	1.0941688720085714	7.62401436788339	10.408091569928667	0.8844053501663528	0.9656833232992168
ID171155	171155	1	1.0	49.88520792570563	64.94832929534303	0.0	231.0	231	1.5549023581607562	1		48018.263157894704	48166.0	30491.0	63001.0	3.8318574E7	6315.156882660824	-0.9810006849085713	-785.2060993352269	-6.630124424987911E-4	0.0043031653797326735	1.6298966084033035	1.512108416548632	2.514525156667304	1.0778966577829925	7.595495610896292	10.336926508201877	0.8932707717955958	0.9678982434887952
ID159894	159894	1	1.0	49.87647390700379	64.93558433917418	0.0	150.0	150	1.5592748464750783	1		48294.166253101735	48420.0	31079.0	63693.0	3.8925098E7	6262.328923213142	-0.9809799815528908	-795.4960085458222	-0.0014280218018284296	-0.00438918707730914	1.6123087793896012	1.5198505389494854	-0.44162582153674995	1.0608337715259966	7.638273746376936	10.339043062822189	0.8979339549838827	0.9733494851605088
ID144020	144020	1	1.0	49.95738418774742	64.8961777106383	0.0	42.0	42	1.5505175393970505	1		48248.69493670885	48401.0	29839.0	64192.0	3.8116469E7	6341.265785198523	-0.9810940879579094	-789.6827215176651	-7.920067531270597E-4	-8.179909612399371E-4	1.6229799929900643	1.5156702886564055	-0.9373875979816401	1.0708001635558784	7.552717475415654	10.194877263604987	0.9131646691312966	0.9820766378244747
ID161429	161429	1	1.0	50.022230313339556	65.15247033520161	0.0	161.0	161	1.5689478601339082	1		48110.8257668712	48172.0	31407.0	63316.0	3.9210323E7	6190.152493552841	-0.981045647248189	-804.5475473392295	0.002709652406014392	0.019752430109970673	1.6493410788583995	1.5168367229547668	-0.7866226937813038	1.0873557146253139	7.733336269667271	10.710814932641338	0.8470942392772355	0.9777644230769232
ID167573	167573	1	1.0	49.84125610555336	64.89859665975479	0.0	205.0	205	1.5616987168119532	1		48022.90198511177	48165.0	30345.0	63976.0	3.8706459E7	6329.983122371779	-0.9810564109450568	-785.7919227765029	7.643900766714509E-4	0.021690877985462962	1.6415083415746003	1.5034745350775782	-0.5577417409212404	1.0918098732479693	7.662039377199519	10.823087103284365	0.8219623712832766	0.969915764139591
ID166042	166042	1	1.0	49.94911028543274	65.07963297225514	0.0	194.0	194	1.5363035492938886	1		48117.22622107967	48283.0	31542.0	63688.0	3.7435202E7	6444.673639480475	-0.9810532347789265	-773.1916418249544	-0.0019195145413132375	0.0145720207409931	1.6195162047426885	1.4803369884461588	-0.739902007308044	1.0940186034550279	7.414876816644691	10.27783909891847	0.8820844692864553	0.9635577516985797
ID173722	173722	1	1.0	49.99532326551501	65.03268896897804	0.0	250.0	250	1.5636351077811848	1		47816.770471464	47916.0	31313.0	62760.0	3.8540317E7	6160.426305783582	-0.9811040389509804	-806.0194988806326	0.0013181621233884736	-0.004485978560031045	1.6516815794617061	1.4898099170744636	-0.6562016675513951	1.1086525606602953	7.681051881857579	10.824967631101918	0.8237157115662161	0.9676646706586828
ID176794	176794	1	1.0	50.12515070901961	64.86098478252963	0.0	273.0	273	1.538763604591434	1		47761.571062740084	48009.0	30075.0	62934.0	3.7301787E7	6198.807837337636	-0.9810666877326398	-798.4952883137721	0.016856952295938556	-8.524788470900762E-4	1.633199522632368	1.5057091604662296	-0.40976504736567726	1.0846713067261025	7.438642447467275	10.30950805857676	0.8794834333720744	0.9708436724565759
ID148123	148123	1	1.0	49.923632811082065	64.89715807320556	0.0	69.0	69	1.5665352062997318	1		48280.591358024685	48357.0	30069.0	64543.0	3.9107279E7	6273.006564392316	-0.9810667211311482	-797.6264498422088	0.008317138340061937	0.010363507173830992	1.6269632584076017	1.5433915470868544	-0.6798683145295988	1.0541480944861261	7.709570638844675	10.327325478456588	0.9083732298730086	0.9794685990338169
ID150681	150681	1	1.0	49.95558872006113	65.00631606628758	0.0	86.0	86	1.5519805221468521	1		48097.33208020045	48229.0	30399.0	63451.0	3.8381671E7	6336.013487966802	-0.9810377124922565	-785.4704752430176	8.842590170320104E-4	0.0013619261956719045	1.6446992592619454	1.516228325561332	-0.9326854475863728	1.0847305986405784	7.566976853909199	10.180920044234947	0.9173989021907408	0.980295566502463
ID140960	140960	1	1.0	50.00989821820874	64.98912343060528	0.0	21.0	21	1.5495414501977656	1		48126.852272727214	48238.0	31743.0	64467.0	3.8116467E7	6277.817803089995	-0.9810906507646925	-795.502044768471	0.0016239444750745077	0.004138832942323724	1.667910808551681	1.466312615647216	2.576169413616186	1.13748650236872	7.543211223086619	10.651261364486626	0.8355338507020591	0.9647416413373857
ID156832	156832	1	1.0	49.89133944502108	64.98940379453342	0.0	129.0	129	1.5363035492938883	1		49427.474293059204	49411.0	31463.0	65327.0	3.8454575E7	6667.816738572224	-0.9807774984406417	-756.4415019181959	0.0018972018819167148	0.01516145522188285	1.5661834258549547	1.5221036124907201	2.409861348765942	1.0289597981389085	7.414876816644688	11.105328141209402	0.7555287814902534	0.9425981873111784
ID162976	162976	1	1.0	49.88521694480177	64.927709311829	0.0	172.0	172	1.5475874248930874	1		48208.477820025335	48288.0	30899.0	64566.0	3.8036489E7	6555.507430485025	-0.9810287046148951	-760.5571077139682	-0.00832725754776282	-0.012826904189789042	1.6089841806398062	1.52295985544933	2.488135991710265	1.0564849591292056	7.524198718428556	10.574058401086907	0.8456423250273915	0.9670128283445326
ID143009	143009	1	1.0	49.95056429504299	64.9879073320856	0.0	35.0	35	1.5510053536420587	1		48128.29848866497	48281.0	30162.0	63174.0	3.8213869E7	6395.257401867339	-0.9810730361535708	-780.1764950169653	-0.005110727313955674	-0.0016349073261836412	1.6361408037965393	1.520959215204806	2.2935458310191503	1.075729570813129	7.557470601580168	10.24964669842168	0.9040002261532767	0.9784615384615385
ID164519	164519	1	1.0	49.93141266011594	65.02274982502195	0.0	183.0	183	1.5544157668929621	1		48189.309523809534	48375.0	31406.0	62800.0	3.8455069E7	6206.948522667636	-0.9810331890245677	-803.1412640054281	0.00751181542628722	0.004688519521567681	1.6173483762159915	1.5110349851177627	2.505135921750729	1.0703579944510306	7.590742484731774	10.53685585926071	0.859156033127594	0.9696417729204613
ID178852	178852	1	1.0	49.98293941468034	64.85035395414302	0.0	288.0	288	1.5578187140051138	1		47795.97378277155	47888.0	30182.0	64262.0	3.8284575E7	6357.4968614275995	-0.9810173270562175	-777.0598470923896	0.0015160198476503104	0.01506066917824368	1.6398126810436937	1.533722931487568	-0.6853177968564965	1.0691713916367076	7.62401436788339	10.323960396719723	0.8988783292784908	0.9756690997566909
ID160421	160421	1	1.0	49.92088586017443	65.08993407805916	0.0	154.0	154	1.5592748464750785	1		48265.009999999995	48444.0	30906.0	62778.0	3.8612008E7	6288.746901759756	-0.9810926088117188	-796.4832994237684	0.014906873378362094	0.003574623273022037	1.6124116304731568	1.5217037723222473	-0.4678368371071183	1.059609406114885	7.638273746376939	10.699277350022923	0.8384867260605408	0.9605499103407047
ID153769	153769	1	1.0	50.00638662892522	65.08027684025622	0.0	107.0	107	1.5510053536420587	1		48219.454659949646	48354.0	31748.0	64096.0	3.8286247E7	6364.40038145543	-0.9810561740652819	-784.7313042181107	0.0042925491132313675	0.006107614970321611	1.618586947629309	1.4926510806756783	2.6627714199273527	1.0843705997898876	7.557470601580167	10.483670522985864	0.864091241673724	0.9712889431887596
ID141998	141998	1	1.0	49.93216604883199	65.13633354983756	0.0	28.0	28	1.5660522295019736	1		48077.83456790124	48186.0	32079.0	63812.0	3.8943046E7	6180.5841803724425	-0.9810012240567988	-803.3213264497334	-0.001977338271292998	0.00766921327168813	1.660366756253346	1.503068615152991	-0.6246354277493952	1.104651337613316	7.704817512680171	10.974662272515657	0.8038775351137064	0.9625890736342043
ID150191	150191	1	1.0	50.07698897302269	65.12662130516239	0.0	83.0	83	1.5641188309506173	1		48112.87623762374	48313.0	32047.0	62563.0	3.8875204E7	5821.776661717123	-0.9810356759180906	-855.0336519577895	0.009972415311509632	0.007701962015241928	1.6695669243797284	1.4999066828852476	2.4583227569388555	1.1131138646359782	7.685805008022109	10.574216236275964	0.863779418188773	0.9671052631578944
ID171696	171696	1	1.0	49.92184289739081	64.89942657278739	0.0	235.0	235	1.5650858287746428	1		48127.50990099013	48247.0	31630.0	63462.0	3.8887028E7	6270.218458840735	-0.9810064369112614	-792.8775640389279	0.008146637966040895	0.005779171325528127	1.6565376361841753	1.497374462707743	-0.6079450446679585	1.1062948363555054	7.695311260351128	10.533144116891007	0.871605580600525	0.9723723723723723
ID179376	179376	1	1.0	50.03459102898811	64.88719466547515	0.0	292.0	292	1.553929023255886	1		47746.60602258469	47922.0	32101.0	63478.0	3.8054045E7	6121.840192259325	-0.9810534566973277	-807.7057951228418	-0.004356419193813635	-0.005267744933957253	1.6259923811679868	1.4992787553763298	-0.6116780090829957	1.0845163885216602	7.585989358567261	10.479487270627532	0.8680445690460206	0.9725776965265079
ID149174	149174	1	1.0	49.99455656293068	64.99208659561698	0.0	76.0	76	1.5539290232558862	1		48144.148055207035	48319.0	30630.0	62844.0	3.8370886E7	6212.883250317218	-0.9809918672799975	-799.8457845764005	0.011502337940827277	0.0071677517255907194	1.6034067271144632	1.5240478024176416	-0.8970955453416852	1.052071151948733	7.585989358567262	10.710755361950698	0.8309633955250267	0.9655172413793102
ID152758	152758	1	1.0	49.88001715828182	64.96898523142765	0.0	100.0	100	1.5480761624466874	1		48235.64267676775	48523.0	30411.0	63090.0	3.8202629E7	6240.296765313955	-0.981110976471051	-802.9739354912552	-0.013404204526600353	-0.012317887168558188	1.6078260209289912	1.5100029670259922	2.500724725649395	1.064783352111993	7.528951844593074	10.767234849365307	0.8160861584281552	0.9611650485436892
ID174262	174262	1	1.0	49.95975232500294	64.91571557393314	0.0	254.0	254	1.5466094864542663	1		47935.620733249096	48157.0	30415.0	62451.0	3.7917076E7	6155.169608889951	-0.9810175584739113	-804.9576579468466	-0.0028294618401955253	0.007566643947146426	1.6069193654043092	1.5004066040943533	2.57128767589273	1.070989264522897	7.514692466099526	10.566959823461591	0.8457090220645542	0.9570217917675543
ID139957	139957	1	1.0	49.97226628678973	65.02523985886141	0.0	14.0	14	1.5431818215139848	1		48097.9159235669	48278.0	30603.0	63869.0	3.7756864E7	6369.699663574933	-0.9810423804708293	-781.5221028705656	-0.01645952139440475	0.005896781793533553	1.62497564696423	1.4992396529691856	2.3059543794860744	1.0838665077634715	7.481420582947916	10.715093296961316	0.8188456015338196	0.9698089956869995
ID158901	158901	1	1.0	49.953656740438646	65.08131853146483	0.0	143.0	143	1.560729620400411	1		48223.45635910221	48349.0	30328.0	63784.0	3.8675212E7	6335.997779465283	-0.9810589666000833	-788.4329311733824	0.011942531378696936	0.0011499429316797728	1.609128589484948	1.5220178731781426	2.4137065724861455	1.057233701286903	7.652533124870483	10.532327000136233	0.8668948313329151	0.9640718562874244
ID155323	155323	1	1.0	49.89332885653197	65.08590377988371	0.0	118.0	118	1.5431818215139845	1		48289.97831632649	48459.0	31652.0	63012.0	3.7859343E7	6317.340223354567	-0.981056661287083	-791.7540720844684	0.0024985348806631884	0.008159101808083389	1.6563504139884242	1.4563748428942795	2.6017093071423965	1.1373105090834512	7.481420582947913	10.241337879320543	0.8963560315615396	0.9800747198007475
ID145080	145080	1	1.0	50.101891573473885	65.01820756275109	0.0	49.0	49	1.5641188309506173	1		48168.32880098882	48240.0	29882.0	64564.0	3.8968178E7	6291.287593358785	-0.9809947683069291	-790.3975013949613	0.0020744843136353253	0.015161756164871462	1.6705164216146553	1.5039859864526768	-1.0915369839316393	1.1107260550710047	7.685805008022109	10.43939773011633	0.8862338579514628	0.9694244604316546
ID169657	169657	1	1.0	49.896560990377445	64.95268072093104	0.0	220.0	220	1.5553887972022702	1		47887.79874213834	48067.0	30586.0	61511.0	3.80708E7	6122.994499183071	-0.9810892348402833	-811.5035230566934	0.013407636621586965	0.0051111272133491405	1.652635334358217	1.486641976819687	-0.7788607253352481	1.1116565791406166	7.600248737060809	10.460848008712766	0.8727781915239868	0.9755948749237335
ID177344	177344	1	1.0	49.86405687219295	64.96532543120146	0.0	277.0	277	1.541710489393481	1		47780.68487928838	48023.0	29296.0	62352.0	3.7603399E7	6387.592060041794	-0.9809683160116096	-771.1217563824857	-0.010644530604331952	-0.002706169967868157	1.6070043939787453	1.5097328228778495	2.2717957480610758	1.064429659093903	7.467161204454365	10.372438660439862	0.8721750137558669	0.9709517923362175
ID179904	179904	1	1.0	50.14023291556024	64.77400746400413	0.0	296.0	296	1.5524678766955728	1		47801.9383647799	47885.0	30038.0	65014.0	3.8002541E7	6439.163543976063	-0.981058821779567	-769.0137490931029	0.0014054525829027002	-0.009982148148045357	1.6122928550365192	1.521709046253963	2.3586589698755613	1.059527679752939	7.571729980073715	10.473195980974523	0.8674541341838259	0.9613759806879902
ID166597	166597	1	1.0	49.820205127518776	65.08602354887195	0.0	198.0	198	1.5505175393970505	1		48044.78947368425	48210.0	31654.0	62493.0	3.8339742E7	6290.613683315172	-0.9810723107854493	-791.7474937455333	0.008634509114350312	-0.008750123989197911	1.6530028373893644	1.4823435357063992	2.430995311252293	1.1151280371736763	7.552717475415656	10.667808675224281	0.8339935025037316	0.9618644067796607
ID147658	147658	1	1.0	50.07169301189146	65.13263546630948	0.0	66.0	66	1.5597599218784692	1		48194.524875621944	48226.0	32031.0	64088.0	3.8748398E7	6071.77719141151	-0.9810566224047599	-822.1452085315781	0.008584010420581052	0.009648550086636499	1.6661796274708034	1.4868545433676696	-0.8065093754570227	1.1206070122346798	7.643026872541467	10.48280435088516	0.8740178252874937	0.9663461538461537
ID168138	168138	1	1.0	49.97261447591551	64.88721743360743	0.0	209.0	209	1.5519805221468521	1		48057.49497487434	48235.0	29915.0	64185.0	3.8253766E7	6221.055869549008	-0.9810363371039905	-799.2633342251975	-0.00547000299166741	-0.01005399813002606	1.6193419905643927	1.5072788350953594	-0.7463325177186283	1.07434799246149	7.5669768539092	10.384369302249683	0.8818039100543783	0.9725106902871106
ID163529	163529	1	1.0	49.86974025083475	65.0112455260672	0.0	176.0	176	1.5597599218784675	1		47905.709476309195	48085.0	31040.0	62642.0	3.8420379E7	6178.088792678703	-0.9810686877744659	-803.6775241478397	-5.483285178789623E-5	-0.01928078010548498	1.658989758161957	1.5078733264038147	-0.5175292137094238	1.1002182538227836	7.643026872541452	10.345648044374373	0.897345834274529	0.9745454545454547
ID157902	157902	1	1.0	49.980622166239414	65.05742463620064	0.0	136.0	136	1.5583042426795193	1		48214.59476309225	48320.0	30431.0	63208.0	3.8668105E7	6468.867096504009	-0.9810876368125918	-773.2898176638769	0.009175561670458172	0.023466220220840238	1.5945806132738511	1.5377398372336977	-0.6770725440098728	1.0369638443798184	7.628767494047903	11.485391200579246	0.7267292804331049	0.9570661896243291
ID165070	165070	1	1.0	49.91668731030842	65.02445379363657	0.0	187.0	187	1.5587896201224318	1		48151.15730337079	48353.0	30079.0	62282.0	3.8569077E7	6206.591096989123	-0.981121381528013	-806.3732678817205	0.0023655797080789323	0.004905250910354402	1.6147712326081132	1.5222646330709844	-0.6649882757209894	1.0607690657244713	7.633520620212423	10.740938235708816	0.8314771305465719	0.9582338902147972
ID151756	151756	1	1.0	49.90770605072081	64.90844308982219	0.0	93.0	93	1.5500295716306316	1		48227.61209068009	48392.0	29834.0	64097.0	3.8292724E7	6370.301588704541	-0.98100093297835	-781.8130345379844	0.006406431226200184	0.005464064058083909	1.5879414363924416	1.5179965250347585	2.559434021190298	1.046077122183189	7.547964349251136	10.853526280329243	0.8051892720026533	0.9742331288343555
ID170199	170199	1	1.0	49.924421210080595	64.99916991208288	0.0	224.0	224	1.5510053536420583	1		47908.98740554151	48096.0	31482.0	61229.0	3.8039736E7	6000.566929486829	-0.9809923084145379	-824.1209015390468	0.003503012372392016	0.009334003044379922	1.640269774964437	1.4661103527526516	-0.5830517137510478	1.1187901182777937	7.557470601580166	10.438726827938968	0.8715479088457617	0.9772587584511361
ID162010	162010	1	1.0	49.94226351164423	64.86324962782045	0.0	165.0	165	1.567018034237318	1		48193.150990098984	48341.0	30150.0	62155.0	3.8940066E7	6111.713872187447	-0.9811019980171459	-818.7486070261117	0.002788468573410709	0.005367087761469914	1.6541917547746567	1.4938572455556307	-0.7995421677030727	1.1073292041097211	7.714323765009192	10.519767455744429	0.8759825334498731	0.9701135684399282
ID155867	155867	1	1.0	49.912897371332726	65.13266743737317	0.0	122.0	122	1.5592748464750792	1		48253.845771144326	48436.0	31382.0	63612.0	3.8796092E7	6288.283159534894	-0.9809844887544632	-791.7425253819137	0.0033856537969935317	-0.004449844174230413	1.65201991630519	1.4985788644855176	-0.6266504645765292	1.1023910422441137	7.638273746376945	10.744240099801871	0.831483572150623	0.9721718088324254
ID143580	143580	1	1.0	49.94566779026607	64.97295196549251	0.0	39.0	39	1.5485647457514027	1		48186.67803030298	48336.0	30208.0	63127.0	3.8163849E7	6205.65589204232	-0.9810434737404646	-803.7089214083658	-0.005271224508047273	-0.0021543874415405656	1.6070510711937291	1.4921146711568287	-0.9309687638865551	1.0770292004084316	7.533704970757588	11.049747333605685	0.7753785415507177	0.9519519519519521
ID160988	160988	1	1.0	49.94725266593207	65.04761546990082	0.0	158.0	158	1.5524678766955724	1		48268.28751576289	48409.0	32893.0	64011.0	3.8276752E7	6098.599631904083	-0.9810085566033868	-817.6672163064313	-0.001991482374109431	-0.00659076638749696	1.6619282790572176	1.482658628275065	-0.7327427173658324	1.1209109415771021	7.571729980073713	10.150689881729782	0.9234510142997805	0.9821208384710235
ID146141	146141	1	1.0	50.00317612538755	65.0620179700951	0.0	56.0	56	1.5679832440819879	1		48062.14056720097	48216.0	31161.0	63153.0	3.8978396E7	6277.266103432518	-0.9810940282751354	-794.6469003234732	0.019516669657821457	0.012926931335410063	1.6435411180914066	1.5311698222964414	-0.6320034581083991	1.0733891787564303	7.723830017338219	10.412396081784385	0.895243571873211	0.9812801932367147
ID175325	175325	1	1.0	49.98342075711388	64.954329603245	0.0	262.0	262	1.5752034660476526	1		47935.55121951227	48072.0	30959.0	62680.0	3.9307152E7	6262.0605489324935	-0.9810477451719125	-792.5008115228509	0.0029212257388975676	-0.0017482701487917063	1.6435648661483815	1.5562157879196472	-0.51255515755054	1.05612915567802	7.795126909805957	10.64583564661366	0.8643179649336172	0.9630064591896654
ID154337	154337	1	1.0	49.91854382097824	65.09326526163053	0.0	111.0	111	1.5451414182672718	1		48168.51142131985	48439.0	32080.0	62006.0	3.7956787E7	6014.795982633403	-0.9810817068688837	-830.6069248520591	0.0019114737056287914	0.022323419399271054	1.6233209327593843	1.4979536896219023	2.545753448699792	1.0836923357551367	7.500433087605976	10.181790656965486	0.909175822460121	0.982565379825654
ID137958	137958	1	1.0	50.09347288521799	64.97375180164785	0.0	0.0	0	1.5675007134522878	1		48146.04192355116	48233.0	30005.0	63955.0	3.904644E7	6246.344887219409	-0.9810723084481295	-799.0390293186418	-0.001367368972679706	0.002457479031556555	1.6206865492465854	1.5428617116108603	-0.7318416294868464	1.0504418750235691	7.719076891173706	10.65315922204829	0.8547092321055907	0.9742051589682064
ID140522	140522	1	1.0	49.936852258948115	65.03983639875418	0.0	18.0	18	1.5466094864542665	1		48065.96958174911	48285.0	30481.0	62015.0	3.792405E7	6106.566307060406	-0.981074471124379	-816.0646693904173	0.0024700436884847834	-0.014510766763764886	1.6614390517787103	1.5088415326493594	-0.5806972287648311	1.1011355505713092	7.514692466099527	10.23480596355391	0.9014919418800083	0.9807692307692305
ID174827	174827	1	1.0	50.15063229587994	65.13073708115765	0.0	258.0	258	1.5689478601339075	1		47863.074846625765	47873.0	31940.0	63471.0	3.9008406E7	6143.651238961096	-0.9809910632199408	-804.1022214087526	1.302689767761263E-4	-0.008041764906129933	1.6557254782547532	1.5065240793445267	-0.6361363678682962	1.0990368497628944	7.733336269667265	10.4917528440099	0.8828372646962965	0.9707637231503576
ID159470	159470	1	1.0	49.92795910496572	65.03436973507748	0.0	147.0	147	1.5587896201224316	1		48306.39401496256	48471.0	30234.0	63550.0	3.8741728E7	6365.485169847984	-0.981010628736205	-784.0905715399331	0.002551298217453556	0.004980714862128131	1.6137247399398988	1.5296934420146657	-0.44349348184982695	1.0549334236633456	7.633520620212421	10.689832813391783	0.8394463036545093	0.9745145631067963
ID138989	138989	1	1.0	50.01347143467576	65.11968361499328	0.0	7.0	7	1.5592748464750792	1		48076.67412935324	48240.0	31022.0	62452.0	3.8653646E7	6147.3615009157675	-0.9810193617160371	-808.4300066174861	0.017369205709835328	0.007681198556999426	1.6738133536673214	1.486488217592519	2.6648120833241586	1.126018581148386	7.638273746376946	10.81312302287284	0.8209237016929364	0.9686558167570818
ID177901	177901	1	1.0	49.987117705343664	65.03678213524309	0.0	281.0	281	1.5524678766955726	1		47829.77735849055	48025.0	30794.0	61938.0	3.8024673E7	6133.258404544644	-0.9809885344136315	-804.7952899957387	-0.02053545781472882	-0.020330875670979128	1.6456721376277963	1.5038664726656463	-0.45219402411417214	1.0942940530556515	7.571729980073714	10.47785999661422	0.8666820453811723	0.9767014101778054
ID168690	168690	1	1.0	49.96411619640964	64.9403151251191	0.0	213.0	213	1.5475874248930876	1		47983.90253164559	48166.0	29901.0	63857.0	3.7907283E7	6322.541316710749	-0.9810453496922868	-785.6103433729465	-0.0028436763670602393	-7.723858829853612E-4	1.6257811751147206	1.502448713211934	-0.7088501285794012	1.0820876352172626	7.5241987184285595	10.16395184261387	0.9152609295156163	0.9777640518838788
ID147187	147187	1	1.0	49.941405837095964	65.01648098385422	0.0	63.0	63	1.5573330339577662	1		47951.58354114712	48035.0	30210.0	63537.0	3.845717E7	6268.089071070613	-0.98099613929512	-789.8111307730992	-0.01466029452154139	-0.018515906526305474	1.619750850998523	1.530657484631476	2.58827351151616	1.05820594565511	7.6192612417188705	10.463908691036567	0.8744497257853243	0.9732847601700058
ID141553	141553	1	1.0	49.99443995249254	64.96064045925701	0.0	25.0	25	1.5475874248930876	1		48100.76767676764	48225.0	30373.0	63978.0	3.8095808E7	6373.10631701729	-0.9810387057971606	-780.9963521228651	-0.010260404058600884	0.003991205394936291	1.627244954125626	1.503047150331837	-1.0445343748046756	1.0826306771323635	7.5241987184285595	10.340813698713026	0.8842207315703361	0.980185758513932
ID142577	142577	1	1.0	49.98712302084169	64.9990977987637	0.0	32.0	32	1.55051753939705	1		48144.04010025069	48389.0	30009.0	63381.0	3.8418944E7	6317.139724353874	-0.9810260924426379	-788.090011430376	-0.021535603125784217	-0.013884241258022697	1.5833941780006078	1.542579961310008	-0.45560794181499764	1.0264584123444331	7.552717475415651	10.794867482221285	0.8144763398048838	0.9694935936546676
ID172790	172790	1	1.0	50.00278914420891	64.92517619232699	0.0	243.0	243	1.5510053536420587	1		47842.38742138364	47982.0	31486.0	63423.0	3.8034698E7	6312.214015236562	-0.9810042313803078	-782.8438313125336	0.003592011005222907	0.006684773518751058	1.62849053306173	1.4950628316642172	-0.6453074450952572	1.0892455477934588	7.557470601580168	10.772296546982664	0.8184077429335626	0.9712889431887601
ID144631	144631	1	1.0	50.04024373323512	64.91766291109083	0.0	46.0	46	1.5426915333931073	1		48178.247765006425	48489.0	30471.0	60503.0	3.7723568E7	6018.6894733735135	-0.9810648825747889	-829.485477694134	-0.0017867446222996624	4.25390954364549E-5	1.6175517399101385	1.487148616261924	-0.7489935246524463	1.0876866792076194	7.476667456783403	10.567394940469775	0.8413603684981237	0.9691928527418366
ID149751	149751	1	1.0	49.998384884200135	65.07873290948736	0.0	80.0	80	1.553929023255886	1		48127.258145363434	48299.0	31795.0	62667.0	3.8405552E7	6172.860730205	-0.9810244466363176	-806.1577204241665	-0.010437842968511402	0.016095583693532044	1.6622190101517191	1.4699330229697494	-0.6366338404696031	1.1308127541712674	7.58598935856726	10.395299674065381	0.8821614307389215	0.9755501222493884
ID175863	175863	1	1.0	50.21276159241989	65.0020514935884	0.0	266.0	266	1.5819126076135677	1		47962.49033816416	47988.0	30880.0	64601.0	3.9712942E7	6407.892572443695	-0.9811066282591938	-777.3618767148128	-0.010791016121894986	-0.003926754505300874	1.6383406981662485	1.568959871808807	2.4065232307255697	1.044220905584701	7.861670676109178	10.800024747238371	0.8469840073420966	0.9678174370977182
ID178423	178423	1	1.0	50.02165378486475	65.06358534390066	0.0	285.0	285	1.5665352062997315	1		47787.384710234306	47920.0	31529.0	63058.0	3.8755569E7	6110.740315010475	-0.9810795862990844	-811.00408534217	0.02073019781467595	-0.009075515141852735	1.652744517222154	1.522148668184609	2.5549703545227036	1.0857970392558962	7.709570638844673	10.635638510139568	0.8564715085867979	0.9591957421643995
ID165621	165621	1	1.0	49.95541444244003	65.06740784559842	0.0	191.0	191	1.5549023581607566	1		48127.144110275665	48178.0	30922.0	63860.0	3.8405461E7	6507.4717922755035	-0.9810564019118997	-766.0185693483083	0.005779008806219002	0.033596350125970884	1.6453084497593233	1.5090630494330133	-0.898214061607951	1.0902847633685686	7.595495610896296	10.582955944933309	0.8522205545607021	0.9732034104750307
ID167157	167157	1	1.0	49.87974491623802	65.1566668747255	0.0	202.0	202	1.5597599218784681	1		47968.11706102123	48077.0	30693.0	62877.0	3.8518398E7	6259.966240357792	-0.9810946112127988	-795.3091021362028	0.0013042509026536463	0.001171452022489722	1.636418265562811	1.4949227810781025	-0.5006856962686276	1.0946506978659227	7.643026872541458	10.535613807098779	0.8652778072687312	0.9680915111378682
ID173308	173308	1	1.0	50.063757658132815	65.06188487673411	0.0	247.0	247	1.5747231478580919	1		47808.82029339854	47845.0	31647.0	63295.0	3.9107615E7	6115.13927804941	-0.9810808185407937	-810.8380344315209	0.0036859584402214735	0.008460614083039051	1.6800251687752483	1.4966320056066422	-0.7648666201872881	1.1225372452824633	7.790373783641453	10.674472067392328	0.8591625721136952	0.9703966844286555
ID151293	151293	1	1.0	49.85889264255455	65.03847548133787	0.0	90.0	90	1.5524678766955724	1		48095.896855345876	48307.0	30616.0	62575.0	3.8236238E7	6338.098535624255	-0.9810254315356411	-784.6706253948468	0.0030643755319438686	-0.014754312326985132	1.6640700788441876	1.4842408622278573	-0.5868469380385389	1.1211590525451545	7.571729980073712	10.207495418759116	0.9132014546271701	0.9749082007343948
ID156416	156416	1	1.0	49.806522494742616	64.98539730497473	0.0	126.0	126	1.549053174953187	1		48304.2726130653	48522.0	30825.0	63091.0	3.8450201E7	6171.883072566884	-0.9810471369397293	-810.2385503483304	0.0014801804945371367	-0.0040387674649235115	1.6120871170246722	1.508415286438219	-0.41761704608155764	1.0687289710721846	7.538458096922101	10.288648600256538	0.8949024974258482	0.9682539682539687
ID148742	148742	1	1.0	49.96987968084803	64.9766212758957	0.0	73.0	73	1.5372880438193386	1		48146.92010309272	48353.0	30956.0	62058.0	3.736201E7	6151.108613118649	-0.9811079614358429	-812.9860387365925	0.019668898144123072	-0.013019679296474717	1.6288159342123243	1.5050201653576076	2.7274391358275167	1.08225522269019	7.424383068973723	10.163220682129676	0.9032490718444675	0.9738154613466335
ID176388	176388	1	1.0	50.03989677387045	64.87450976972474	0.0	270.0	270	1.5780823051220123	1		47778.991473812435	47973.0	29301.0	62088.0	3.9226552E7	6084.410455331852	-0.9810292037268401	-812.1660771038858	0.013823888669502758	-0.008252571054982675	1.6620046076933281	1.5483107708546695	-0.9622236965778723	1.0734308893142295	7.823645666793053	10.69263741967474	0.8599027862912033	0.9637002341920378
ID153349	153349	1	1.0	49.985400439943625	65.00303797564558	0.0	104.0	104	1.53925514384837	1		48256.268542199476	48486.0	30246.0	63925.0	3.7736402E7	6415.733617519367	-0.9810418229863097	-778.44575904764	-0.0018157423845407735	-0.006580988975729741	1.6246905694509375	1.4933536850997864	-0.509381542327674	1.087947607898644	7.443395573631789	10.32686919506334	0.8770888937223582	0.9696594427244587
ID162565	162565	1	1.0	49.84684580207975	64.98678403164443	0.0	169.0	169	1.5612142437998877	1		48179.10460772108	48392.0	30643.0	62824.0	3.8687821E7	6244.047290428177	-0.9810158882014761	-797.4588734962759	0.0037347191293485332	-0.011214723220345089	1.623968621366986	1.5280093604280094	-0.5005150188796745	1.0628001787319532	7.657286251034998	10.529633200505353	0.867877163598029	0.9640933572710954
ID152330	152330	1	1.0	49.92334801792191	65.01652949408549	0.0	97.0	97	1.534332665160728	1		48268.86538461541	48599.0	30688.0	63556.0	3.7649715E7	6321.9255785216565	-0.9809603795935281	-786.7574937956078	-0.004301408286854344	0.0026902841516635084	1.6129349544564282	1.4823985459894726	-0.49343329317824086	1.088057566448721	7.395864311986628	10.448810217525136	0.8512656643497153	0.9664596273291925
ID170761	170761	1	1.0	49.93740761397354	65.04212693528542	0.0	228.0	228	1.5737620716941954	1		47991.76348039209	48067.0	31296.0	64105.0	3.9161279E7	6241.674662546067	-0.9809645911411584	-792.4770577617328	-6.405199641040893E-4	0.004383469021821537	1.6592444094595291	1.506317983096942	-0.6747283616075822	1.1015233357621976	7.78086753131241	11.100364240918287	0.7935301387223149	0.9669226225634969
ID157455	157455	1	1.0	49.908285657759734	64.92387195445897	0.0	133.0	133	1.5348256234594424	1		48288.028277634956	48485.0	29814.0	63976.0	3.7568086E7	6441.88463847864	-0.9811018252198591	-778.3066610149624	0.0035893163865367175	-0.029596469794888315	1.6296766078126836	1.4964962374636461	-0.703747753442965	1.0889947913098397	7.400617438151142	10.231749768004722	0.8883375049838261	0.9743429286608262
ID138508	138508	1	1.0	50.065829836996905	65.18637041505882	0.0	4.0	4	1.556361219177354	1		48086.9662077597	48205.0	31844.0	64334.0	3.8421486E7	6234.836871936486	-0.9810578021915471	-798.907516948786	0.0028303344094058073	0.010706368564889521	1.6420953311335365	1.5014075996491674	-0.6595828162513393	1.0937038892817936	7.60975498938986	10.336959256901721	0.894942080126377	0.9786063569682149
ID164108	164108	1	1.0	49.921503764285795	65.08549621748554	0.0	180.0	180	1.553442127106301	1		48213.74436090224	48404.0	31092.0	63054.0	3.8474568E7	6278.172414249903	-0.981057878719629	-795.4880044691294	0.004418350902253719	0.0062973833593831675	1.6139035542658138	1.5016922022324313	-0.6978749228547534	1.0747232700992706	7.581236232402749	10.706972461273091	0.8310296560214498	0.9672528805336561
ID154898	154898	1	1.0	49.83813979669902	65.07310215602787	0.0	115.0	115	1.5470985329444185	1		48243.5031605563	48464.0	30653.0	62045.0	3.8160611E7	6246.256225338898	-0.9809690438872105	-796.2395242039388	-0.004840428132358638	-7.440035868470307E-4	1.6025048563774225	1.5057715166260612	-0.44972961274749745	1.064241711762558	7.519445592264037	11.10126524466144	0.7667446006515687	0.9628727936701156
ID158480	158480	1	1.0	49.91034972704202	65.04029209392259	0.0	140.0	140	1.5544157668929626	1		48166.764779874225	48268.0	29857.0	63961.0	3.8292578E7	6334.604391733202	-0.9811254206234468	-790.506092338162	-0.00626291183873095	-0.00542105241361061	1.6455442819789166	1.5016467915474996	-0.7655512007976845	1.0958264561555955	7.590742484731778	10.204753455761244	0.9159865333948379	0.9791538933169831
ID160023	160023	1	1.0	49.88114383972519	65.031017612093	0.0	151.0	151	1.5466094864542663	1		48262.341340075865	48463.0	30594.0	63333.0	3.8175512E7	6281.3156103847805	-0.9810193434606523	-794.2443010360748	0.011998119396791308	-0.010457958874511277	1.6514001991133793	1.4825153212187807	2.511441939054578	1.1139177959764746	7.514692466099526	10.203335370706528	0.9070615398575268	0.9759259259259261
ID139540	139540	1	1.0	49.96530550346403	65.00466228405641	0.0	11.0	11	1.5655691037062702	1		48058.07577639753	48215.0	30376.0	63516.0	3.8686751E7	6209.315526003223	-0.9810674601047934	-802.1260765100076	-0.0029190206409768545	0.011703773838607497	1.649804684539581	1.5246191079609004	2.136384538678583	1.0821094107538176	7.700064386515642	10.24417696384963	0.9220406675256263	0.978851963746224
ID173848	173848	1	1.0	49.90888558362807	64.86732298940291	0.0	251.0	251	1.5665352062997318	1		47802.27283950623	47886.0	29483.0	62954.0	3.8719841E7	6332.558466968961	-0.9810467560924896	-781.4577243984721	0.012902146895503156	0.001691428118529932	1.6255192567401204	1.5347855240577817	-0.6728196703292881	1.0591181837853474	7.709570638844675	10.513659102796275	0.8764603492154137	0.9753457606734819
ID171289	171289	1	1.0	49.858485377466735	64.96479292105876	0.0	232.0	232	1.5636351077811845	1		48072.16976456008	48180.0	31167.0	63033.0	3.8794241E7	6284.006260702145	-0.9810217499196554	-790.8781591902726	0.006770523565789697	0.013269764408690168	1.637820661981512	1.5131280900964024	-0.5700522947487162	1.0824071489394962	7.681051881857577	10.427474773550236	0.887712360168643	0.9770253929866988
ID167710	167710	1	1.0	49.84775019838703	64.92761056557013	0.0	206.0	206	1.5597599218784675	1		48036.620049504956	48204.0	30166.0	63490.0	3.8813589E7	6286.9647495848085	-0.9810022895841631	-789.0965960426092	-0.007284073031477541	-0.012315738031100464	1.6083333178415242	1.5330953931634517	-0.5046024299416245	1.0490758272535303	7.6430268725414505	10.48672704324157	0.8733640728266696	0.9721886336154779
ID169244	169244	1	1.0	49.88350987484619	64.95759892342974	0.0	217.0	217	1.552955078300755	1		47928.46491228076	48093.0	30775.0	62868.0	3.8246915E7	6295.984354082179	-0.980963728276446	-784.5686111228983	-0.006380063791069318	0.0015852199990249423	1.6314763563260932	1.5021457087253312	-0.6807484981729021	1.0860972719554	7.576483106238231	10.44221970837035	0.8731560546182635	0.9666464523953912
ID160541	160541	1	1.0	49.98387721926354	65.0874099808549	0.0	155.0	155	1.5407288207238152	1		48306.42091836733	48514.0	31827.0	62931.0	3.7872234E7	6220.832172292756	-0.9809656800030331	-800.3921475214639	0.002803122262594942	9.453277649884016E-5	1.6267234941730135	1.4776337543077942	-0.6596224875996547	1.1008976273251563	7.457654952125337	11.023010465328197	0.7712793614063277	0.957291031116534
ID145696	145696	1	1.0	50.07250139304826	65.18740684765851	0.0	53.0	53	1.5470985329444207	1		48120.186311787045	48220.0	32143.0	64470.0	3.7966827E7	6126.7507133942045	-0.9810186078630548	-811.8508870883622	-0.0014354468252944625	0.008589472180376518	1.618931192720215	1.5089897699341503	-0.5775417232361437	1.0728576329519202	7.519445592264058	10.86127884158214	0.8010022912193997	0.9570477918935274
ID161572	161572	1	1.0	49.986921445978425	65.13121765599361	0.0	162.0	162	1.561698716811954	1		48187.93788819871	48346.0	30877.0	63031.0	3.879129E7	6293.578038839527	-0.9810303912668443	-791.9446042402789	0.0033396443802293477	-0.005930613891473522	1.6324992063782429	1.5174977903880775	-0.668139468525468	1.0757835805222198	7.662039377199527	10.405449434904334	0.8892677803676583	0.9734299516908202
ID179492	179492	1	1.0	50.031583997722024	64.97965959935297	0.0	293.0	293	1.5490531749531875	1		47732.04276729562	47941.0	32149.0	62509.0	3.7946974E7	5991.7411419825485	-0.981019245721228	-823.4761678406915	-0.005384538235938456	-0.017638241830683583	1.6501539436269428	1.4841896802081083	-0.505993258968359	1.1118214643532378	7.538458096922104	10.324258171344532	0.8887398972839275	0.9748002458512601
ID178986	178986	1	1.0	49.90948541127576	64.97293142216859	0.0	289.0	289	1.5529550783007546	1		47763.15934755329	47845.0	31471.0	63046.0	3.8067238E7	6298.548141190005	-0.981015780790565	-783.7288646497767	-0.015146738035847087	-0.010568575244582303	1.6539737656577638	1.492055819254289	2.701427721128616	1.108520032772232	7.576483106238226	10.466883148695889	0.8690460134319254	0.9713589274832419
ID163112	163112	1	1.0	49.822042968133076	64.88827157954569	0.0	173.0	173	1.5626672122332985	1		48214.49566294918	48331.0	29352.0	63550.0	3.8909098E7	6305.904099203842	-0.981030038917455	-790.8172390338609	8.351592605599074E-4	8.867681345006627E-4	1.617209581034749	1.5242486315407835	-0.8286660114803669	1.06098804851804	7.6715456295285485	10.489460528892423	0.8761660689983074	0.9740494870247436
ID143150	143150	1	1.0	49.95372792384393	65.13737953321491	0.0	36.0	36	1.5539290232558878	1		48109.337922403	48232.0	31658.0	63310.0	3.8439361E7	6173.975500611953	-0.981148105689837	-811.0993389975417	0.005488093780990123	0.010705144949422945	1.6651875786148709	1.4688008020757428	2.397584959719158	1.133705521035657	7.585989358567279	10.718191360559858	0.8298107944905541	0.96962332928311
ID166191	166191	1	1.0	49.90941806358906	64.96421707761316	0.0	195.0	195	1.5510053536420585	1		48121.44010088275	48338.0	29676.0	63396.0	3.8160302E7	6258.237853184093	-0.9810300373938544	-795.3025526584321	0.008212085959208366	-8.474507278305711E-4	1.6267293335365867	1.492475053435827	-0.6943190437677184	1.0899541200314824	7.5574706015801665	10.248367548874294	0.9042259057338703	0.970695970695971
ID144172	144172	1	1.0	50.04728608755517	65.15177836404453	0.0	43.0	43	1.565085828774644	1		48176.080147965506	48292.0	32510.0	63796.0	3.9070801E7	6016.955910949416	-0.9809918717875757	-826.438771379686	0.006434963770299068	0.009626712056437592	1.6291334321666664	1.5227687875230733	-0.6824217669062336	1.0698495040843365	7.69531126035114	10.757000153371836	0.8357063560989761	0.9659904534606198
ID146732	146732	1	1.0	49.9774751433055	64.90713930180489	0.0	60.0	60	1.5626672122332985	1		48171.35111662536	48275.0	29968.0	63101.0	3.8826109E7	6230.871371784148	-0.9810824014152519	-801.880249743681	-0.0042304907192738505	0.002264517621689717	1.6389526156859313	1.5160889013459347	-0.9836754670930313	1.0810399141045899	7.6715456295285485	10.176892534717467	0.9308128272331533	0.9817518248175185
ID141107	141107	1	1.0	49.962337625087024	64.93169682560412	0.0	22.0	22	1.553442127106301	1		48190.227386934705	48459.0	30046.0	64262.0	3.8359421E7	6304.478224869427	-0.9809722844852595	-788.1518692822477	-5.041591665766452E-4	0.01531298187580641	1.6143732083807012	1.5170745017737932	-0.8290799419010144	1.0641357471193038	7.581236232402749	10.71702649791217	0.8294711484540707	0.9620024125452358
ID150833	150833	1	1.0	49.96616027420911	65.07839215740618	0.0	87.0	87	1.5387636045914341	1		48134.15984654726	48292.0	30393.0	62697.0	3.7640913E7	6355.63857685558	-0.9810055634193493	-782.2926566312271	-0.009782778325890286	0.0023259733588976905	1.6068195501173712	1.4908822915973248	-0.7131832724583057	1.0777641931717035	7.438642447467278	10.362064247573935	0.8705846122213731	0.9660493827160495
ID176945	176945	1	1.0	50.1853225057252	65.04095395516899	0.0	274.0	274	1.5655691037062702	1		47789.66954377316	47819.0	31161.0	63479.0	3.8757422E7	6170.030463681897	-0.9809704837475214	-798.5551350424357	-0.010495020208607826	1.1157940434394588E-4	1.6385096648641058	1.5141484054083354	-0.8387708790175241	1.0821328074656147	7.700064386515644	11.064401425711495	0.7904026229612484	0.9484777517564397
ID148278	148278	1	1.0	49.98135649912976	65.05281537173322	0.0	70.0	70	1.5529550783007549	1		48256.00503144652	48373.0	32104.0	63399.0	3.8363524E7	6145.405048821472	-0.9810085053653034	-811.2308828351147	0.006892295257710289	0.0016775407146419265	1.6670551573105892	1.4808205361353182	-0.7089456612587935	1.1257644776194897	7.576483106238229	10.639876789137139	0.8410161305815901	0.9660606060606062
ID156983	156983	1	1.0	49.97834289920702	65.16260095762603	0.0	130.0	130	1.5426915333931084	1		48300.749682338	48474.0	33142.0	64173.0	3.801269E7	6033.51202732092	-0.9809861726571609	-826.0513101903483	-0.008883035814359841	-0.010461824086881061	1.6471585199084204	1.4741659525554964	-0.5493324682539678	1.1173494524500704	7.476667456783412	10.600588516223581	0.8360995220741286	0.9644389944819123
ID153908	153908	1	1.0	50.075066618065996	65.05321361417923	0.0	108.0	108	1.5616987168119527	1		48191.46824408464	48256.0	30522.0	64110.0	3.8697749E7	6467.034377003259	-0.9810480784295172	-771.4930627081679	-0.013378418505904427	0.013803895721495476	1.6017804151628803	1.5725758813860535	-0.9943360514804082	1.0185711444023204	7.662039377199515	10.521831827877584	0.8697041279131257	0.9763779527559052
ID164664	164664	1	1.0	49.94023282575165	64.95598155959054	0.0	184.0	184	1.5607296204004109	1		48224.25218476909	48333.0	30080.0	64286.0	3.8627626E7	6435.706637295034	-0.9810175137095601	-774.5026785749043	-7.724428273878201E-4	0.0034158936033245237	1.6513837911125224	1.5118967459753443	-0.6451617875903567	1.092259637113772	7.652533124870481	10.268517966399049	0.9120098892554411	0.973397823458283
ID142144	142144	1	1.0	49.9378578017279	65.04247287724519	0.0	29.0	29	1.5573330339577662	1		48065.16169154227	48148.0	30508.0	62761.0	3.864439E7	6240.469172715821	-0.9809716824283073	-794.1439671089245	-0.014111827101532949	-0.003976523611674733	1.6169831717614638	1.5454608967984031	-0.6743608410759604	1.046278928901551	7.6192612417188705	10.38088002578001	0.8884937657321293	0.9685800604229606
ID169792	169792	1	1.0	49.95866711306666	65.12376578528234	0.0	221.0	221	1.5563612191773526	1		47858.59153175583	48036.0	31577.0	62476.0	3.8430449E7	6045.398705111898	-0.9809599045807664	-815.7312428737029	0.0025092107682073905	-0.002424752455446124	1.6442447851257516	1.502391687987091	-0.46392106592691057	1.0944181855323731	7.609754989389846	10.87643269585464	0.8083651546786621	0.9621394230769215
ID174400	174400	1	1.0	50.038582862399316	64.87350732819239	0.0	255.0	255	1.563635107781185	1		47998.09305210917	48103.0	30005.0	64376.0	3.8686463E7	6489.4481632401	-0.9810403191599996	-765.4239472237942	-0.007474837440887255	0.02126296603397441	1.6206900548585252	1.5424121004611355	-0.7781469788021519	1.0507503502948317	7.681051881857581	10.448711973761489	0.8841074438655974	0.9746682750301565
ID180032	180032	1	1.0	50.04759196104373	64.85588809466088	0.0	297.0	297	1.5568472023958095	1		47752.37374999999	47829.0	30699.0	63666.0	3.8201899E7	6432.0483569889475	-0.9810083928196989	-766.9846352767569	-0.004049046522884915	0.014790062503703225	1.6223134401938908	1.5077991018810901	-0.5585160624085566	1.0759480080402857	7.61450811555436	10.882934734629313	0.8079038328395457	0.9650602409638555
ID171841	171841	1	1.0	49.932845748252944	65.06386103090902	0.0	236.0	236	1.5563612191773522	1		48084.68000000002	48189.0	32468.0	63490.0	3.8467744E7	6064.674422003717	-0.9810538451328638	-821.1093475468971	-3.523973914742486E-4	0.0021155635984876748	1.6687158907939077	1.4666172511888549	-0.6270779805041646	1.1377991697842293	7.609754989389843	10.666719042852236	0.840463438884637	0.9638771824202278
ID149318	149318	1	1.0	49.928946636741436	64.97540139195202	0.0	77.0	77	1.5626672122332985	1		48122.763975155365	48197.0	30146.0	62598.0	3.8738825E7	6300.0653663942185	-0.981064303438375	-791.5014085310299	0.0029146486223146514	0.008083664477075925	1.629469890268186	1.525449720685339	-0.5863813900879277	1.0681898381653077	7.671545629528548	10.750203212495851	0.8341792618254629	0.9687875150060028
ID159046	159046	1	1.0	49.906143700581985	65.0187484651122	0.0	144.0	144	1.5456309292626877	1		48223.40632911392	48449.0	30074.0	62535.0	3.8096491E7	6228.486659220817	-0.9810151718066038	-800.155498448053	0.005278121724866132	-0.011511528813586032	1.619851645713893	1.5078061232810631	-0.7388931717225543	1.074310298056764	7.505186213770491	10.320682245816057	0.8854305897476495	0.9710947109471095
ID140100	140100	1	1.0	49.96118706814456	65.12497894454202	0.0	15.0	15	1.5524678766955737	1		48093.99748427675	48204.0	31061.0	62855.0	3.8234728E7	6317.874793735119	-0.9809915545960378	-785.7212987946405	-0.007328171918934981	0.014236191079407086	1.620948819558777	1.5266940595620264	-0.594485282795981	1.061737818003818	7.571729980073726	10.509028890552342	0.861548657488035	0.9737163814180927
ID150344	150344	1	1.0	49.96512516834557	65.03310320464877	0.0	84.0	84	1.5742426831183463	1		48131.88834355829	48233.0	30672.0	62297.0	3.9227489E7	6250.34828187724	-0.9810699142072435	-798.189579918658	0.009605063116002725	-0.005943596601670171	1.65370879503148	1.5134109895997698	-0.4206825491657979	1.0927030439159244	7.785620657476927	10.654814667368338	0.8618095529208443	0.9750000000000001
ID152904	152904	1	1.0	49.9540453755684	64.96311746211346	0.0	101.0	101	1.5426915333931066	1		48241.119289340015	48409.0	30230.0	64025.0	3.8014002E7	6386.054500021016	-0.9809977120035551	-779.9681153893603	-0.006407662014463935	0.009553019482437945	1.5917771339745554	1.5338741091683967	-0.8573407136232143	1.037749528765142	7.476667456783398	10.038885684098743	0.9322811670418011	0.9905541561712844
ID166729	166729	1	1.0	49.85524834329189	64.93916634013993	0.0	199.0	199	1.560729620400411	1		48100.799751243816	48195.0	30525.0	64000.0	3.8673043E7	6457.413817960604	-0.9811229225884261	-774.3054925733303	-0.01083460452532651	-0.010302117941087836	1.636548209085911	1.5241021834220212	-0.5295030396797031	1.0737785345936701	7.652533124870482	10.314891867523459	0.903827857862577	0.9787234042553191
ID165199	165199	1	1.0	49.9919095862654	65.05642172486802	0.0	188.0	188	1.5573330339577673	1		48151.1048689139	48300.0	30478.0	63867.0	3.8569035E7	6436.9592403159395	-0.9810625601823774	-775.0521582378349	0.0070032960847855735	0.015861490506536992	1.6235710155500587	1.5425109586910064	-0.45788865831021597	1.0525507169996644	7.619261241718881	10.504279218264639	0.8677411913667227	0.9685800604229614
ID170319	170319	1	1.0	49.93923132416591	64.89165051120894	0.0	225.0	225	1.542691533393107	1		47932.66284987284	48158.0	29731.0	62956.0	3.7675073E7	6261.064280589638	-0.9810322942712003	-791.9210558797407	-0.0011354099850159345	0.010848272215953586	1.6099032478526294	1.4860973828255717	-0.7528528958156752	1.0833093890466727	7.4766674567834	10.447006081772182	0.8608633796502566	0.9703886489821105
ID163661	163661	1	1.0	49.86393445626623	65.02323387272978	0.0	177.0	177	1.554902358160756	1		48239.96996245309	48364.0	31782.0	64068.0	3.8543736E7	6277.234524836419	-0.9810146545349385	-794.192278801002	0.009733008655656695	0.0013344304674908155	1.6543744049198106	1.4883399155588561	2.383658422970657	1.1115568343126847	7.5954956108962906	10.464435135777263	0.8716344775493614	0.9714285714285715
ID145234	145234	1	1.0	50.074442842980936	64.8938275697482	0.0	50.0	50	1.5461202852759823	1		48222.8562340967	48419.0	30332.0	64002.0	3.7903165E7	6321.92195527629	-0.981068693363035	-790.5923776517313	-0.0060640964559573254	-0.011593706947440007	1.6297928708330875	1.511921393850879	-1.1304548231547755	1.0779613791177256	7.509939339935008	10.232628422197111	0.9013052180349983	0.9759110562075354
ID177488	177488	1	1.0	49.966229475094764	65.02522348283053	0.0	278.0	278	1.553442127106301	1		47801.60628930808	47930.0	30838.0	62446.0	3.8002277E7	6299.995439781699	-0.9810218414099311	-784.4348075101328	0.015197090853685057	0.020607274865021327	1.637301025799146	1.489633340290548	-0.4557140440524008	1.0991302231996205	7.581236232402748	10.574388720907534	0.8519995217216032	0.9719683120048752
ID155473	155473	1	1.0	49.90909437692267	65.1082560877816	0.0	119.0	119	1.5505175393970514	1		48223.07178841308	48400.0	30490.0	62847.0	3.8289119E7	6312.263846371951	-0.9810873587822827	-792.602101249352	2.4195045669290447E-4	0.0012150726154739077	1.6279506010278542	1.499943135573759	-0.33386888506864265	1.085341545568079	7.552717475415664	10.397784915281482	0.8778724992878781	0.9718654434250761
ID151898	151898	1	1.0	49.909735280608466	65.00259129615033	0.0	94.0	94	1.5363035492938888	1		48217.266066838056	48515.0	30805.0	62691.0	3.7513033E7	6233.312779605774	-0.9810151627592125	-799.4337880140932	0.0018589024490443928	0.0037581941285507177	1.6012060858025516	1.479037353940025	-0.644898451511587	1.0826001666131555	7.414876816644692	10.427726585895401	0.8569086633056437	0.9695463020509637
ID147800	147800	1	1.0	50.046604011796944	64.9415963487676	0.0	67.0	67	1.5466094864542665	1		48290.198986058276	48464.0	30146.0	63953.0	3.8100967E7	6328.7304961254085	-0.9810411492046585	-789.6735723505027	0.0039740495618403905	-0.004099805148391808	1.6245598516443855	1.4885686883269134	-0.8718560205078519	1.091356995739525	7.514692466099527	10.331134447582892	0.8847591225833918	0.9741219963031424
ID172376	172376	1	1.0	49.945067668424834	64.89123667258356	0.0	240.0	240	1.5776028634262684	1		47802.76857490865	48042.0	29513.0	63730.0	3.9246073E7	6219.861083856667	-0.9811699721828094	-800.9320039003172	-0.01636983979892523	0.020843622807598994	1.6745940253063007	1.5097506907673865	-1.1629514826214302	1.1091857983884257	7.818892540628542	11.612614872533479	0.7286098905118233	0.9367881548974943
ID175454	175454	1	1.0	50.10944799164267	64.96370820681247	0.0	263.0	263	1.5597599218784675	1		47946.25465838512	48090.0	29768.0	63380.0	3.8596735E7	6291.678837996362	-0.9810234079769217	-787.9148521087287	0.0015204921116115748	-0.009371670303737476	1.5944525261420874	1.5688767620206605	-0.41417605370600696	1.0163019586627609	7.643026872541452	10.84048939057728	0.8172924238295157	0.9600000000000002
ID158047	158047	1	1.0	49.97840009976697	65.04706568469912	0.0	137.0	137	1.5529550783007549	1		48229.73896595208	48345.0	31905.0	63639.0	3.8246183E7	6283.504106167968	-0.9810483010404148	-794.6671210534523	-0.003638645876773967	0.00838553923177666	1.6213685149385446	1.503344625903354	-0.6001134854814143	1.0785075404545186	7.576483106238229	10.997527282439044	0.7872042445942583	0.9625603864734296
ID168284	168284	1	1.0	49.86954452289687	65.01213002098588	0.0	210.0	210	1.5626672122332992	1		48026.471534653516	48090.0	32254.0	63534.0	3.8805389E7	6183.72180705479	-0.9810075113729578	-802.3265994580591	-0.004704231186105112	0.0032876540246210163	1.67313906341479	1.4823122420862986	-0.6841846175594484	1.128735914006829	7.671545629528555	10.374852471716844	0.895630504383138	0.9769975786924935
ID156002	156002	1	1.0	49.83572277154208	65.16953417374327	0.0	123.0	123	1.5436719539136756	1		48249.7344345616	48453.0	31150.0	62798.0	3.7972541E7	6256.128761525351	-0.9811033173179983	-800.8449072904567	-0.006801876752202674	-0.0016173494516728475	1.6036521404773252	1.5070501468150324	-0.285618592896813	1.064100052587135	7.486173709112434	10.925134468185576	0.7881632522300102	0.9470835838845452
ID162147	162147	1	1.0	49.85086080098492	64.94411156899359	0.0	166.0	166	1.5650858287746425	1		48164.44913151368	48309.0	29971.0	63177.0	3.8820546E7	6309.441324936217	-0.9810495610184373	-790.3825807728784	-0.007167881060518155	-1.0307301079168274E-4	1.6506792730741258	1.5125050181121809	-0.5926343202640909	1.0913545762211128	7.695311260351124	10.387658773752225	0.8961912616212437	0.97120575884823
ID154472	154472	1	1.0	49.99716781461472	65.10046064316712	0.0	112.0	112	1.5431818215139843	1		48186.779617834334	48436.0	30845.0	63279.0	3.7826622E7	6348.871893091731	-0.9810717352749154	-786.7763504844245	-0.00916626798785696	0.011292690073992348	1.6209538057407171	1.5341288537998854	-0.43035804009804957	1.0565956058552546	7.481420582947912	10.425589148153389	0.8649534229758398	0.9698089956869991
ID146281	146281	1	1.0	50.06468062018194	65.11987823821596	0.0	57.0	57	1.5602448464733896	1		48049.11442786072	48121.0	31932.0	63771.0	3.8631488E7	6196.789852219346	-0.9810652072950006	-803.5000982055235	-0.0039697104718980514	-0.006293008001808179	1.6547253093336662	1.4890891012560348	-0.6677590290259674	1.1112332418106603	7.647779998705978	10.659324337185302	0.845835476080525	0.9577380952380941
ID139123	139123	1	1.0	50.0012356848998	65.00049852859925	0.0	8.0	8	1.5510053536420587	1		48112.56603773586	48240.0	29948.0	63555.0	3.824949E7	6269.531763867207	-0.9810541701822747	-794.7540781657826	-0.014757290015337425	-0.013677443018523304	1.6248084649159589	1.5187070617551077	-0.7532765522497713	1.0698629813693195	7.557470601580169	10.400361714806108	0.877989743605741	0.9695121951219513
ID172915	172915	1	1.0	50.10689146210772	64.92090534798041	0.0	244.0	244	1.5431818215139848	1		47871.479591836694	48083.0	30200.0	62750.0	3.753124E7	6332.777418601956	-0.9810332919509955	-781.9957789926077	-0.0012115219355070934	-0.004335358463637793	1.6024513506031115	1.5027733867383257	2.358116029971443	1.0663293379723275	7.481420582947915	10.275061557219091	0.8904818446829158	0.9704069050554871
ID138096	138096	1	1.0	50.01946407845401	65.14848428038259	0.0	1.0	1	1.5728004082547542	1		48151.37100737103	48238.0	31628.0	63057.0	3.9195216E7	6180.970434158432	-0.9810935478685564	-808.5043610849311	0.00903859724332787	0.0107268999690292	1.6631390873469205	1.5150038282895715	-0.6678164560444562	1.0977788018031562	7.771361278983393	10.29338381391025	0.9217022115401682	0.9873188405797095
ID178039	178039	1	1.0	50.01422410703649	65.0502789046179	0.0	282.0	282	1.567500713452289	1		47808.375615763565	47928.0	31259.0	62883.0	3.8820401E7	6171.066111096048	-0.9811386734157272	-805.9942511390117	0.004752394032583354	0.010264745387445819	1.65785276713905	1.4967535417006161	2.410283512298304	1.1076324330960943	7.719076891173718	10.655268938319038	0.8543708050850732	0.9730377471539842
ID143732	143732	1	1.0	49.90079403509028	64.98077516855739	0.0	40.0	40	1.5407288207238148	1		48141.463786531174	48308.0	30514.0	62477.0	3.7887332E7	6151.592956332895	-0.9810196185358248	-808.9737915477706	-0.027961353212695998	-0.01078119516240309	1.595984060591685	1.5364147628725051	-0.7789402142551805	1.0387716254482013	7.457654952125332	10.578150683917121	0.837515110584264	0.960808328230251
ID161141	161141	1	1.0	49.88668018989887	65.02360866424891	0.0	159.0	159	1.5431818215139845	1		48194.32484076434	48456.0	29901.0	62784.0	3.7832545E7	6270.043094415182	-0.9810609073349887	-796.3283404743288	7.270288159386657E-4	0.004133138951038831	1.6209536489420389	1.5000086438103495	-0.7338463904163454	1.080629538790165	7.481420582947914	10.217368034818659	0.9005666496041106	0.9734075448361159
ID175989	175989	1	1.0	50.125852864768426	64.92928329376369	0.0	267.0	267	1.564602404568894	1		47957.909876543206	48030.0	31401.0	64173.0	3.8845907E7	6287.731837424242	-0.980995259451933	-787.4104880974746	-6.683303363342603E-4	0.00984894408221083	1.653568065368759	1.5045808227718511	-0.5929847734434277	1.0990224256098335	7.690558134186609	10.25318218004935	0.9192854266343666	0.9853836784409254
ID174968	174968	1	1.0	49.956830465594926	64.93860639148141	0.0	259.0	259	1.53974652618933	1		47877.65685019209	48097.0	29903.0	62562.0	3.739245E7	6321.728269255356	-0.9809949110568051	-781.8508399598032	-0.001605561027741109	-0.005284711576263838	1.5978012773347396	1.4904185379662	-0.8175391658438853	1.0720487142591988	7.448148699796301	10.437586592752092	0.8591282891154989	0.9702786377708976
ID140665	140665	1	1.0	50.04082046479184	65.01134540923752	0.0	19.0	19	1.5563612191773522	1		48076.57947434289	48136.0	31006.0	63824.0	3.8413187E7	6317.707341751375	-0.98104135768813	-787.5608811065132	0.008120037879355205	0.014087567215506112	1.6281353777937617	1.5200769600696968	-0.5159134228313046	1.071087465018291	7.609754989389842	10.656443390509509	0.8420850819865185	0.9714805825242718
ID168825	168825	1	1.0	50.00861617694487	64.90385178023718	0.0	214.0	214	1.5422010894025238	1		47971.38931297712	48207.0	29678.0	63837.0	3.7705512E7	6262.470266847316	-0.9809947223962981	-790.7861756776269	0.003139264168666903	-0.006875432355580844	1.6111423679145807	1.4976282959707998	-0.8309153525254859	1.0757958915768202	7.471914330618882	11.276544686711482	0.7383965473589518	0.9435774309723888
ID159615	159615	1	1.0	49.84980610660115	64.90659076355706	0.0	148.0	148	1.5558750841602838	1		48288.663329161405	48447.0	29669.0	63237.0	3.8582642E7	6235.347525194108	-0.9810511410023747	-801.905327835184	0.00913045554580556	0.0019203871338257484	1.6483353251861002	1.5312150265039326	2.3247960407306913	1.076488472654018	7.6050018632253265	10.109902538903132	0.9350078367727781	0.9815950920245397
ID178557	178557	1	1.0	49.963924481445005	64.9230320953845	0.0	286.0	286	1.5431818215139845	1		47751.20382165606	47833.0	29972.0	63022.0	3.7484695E7	6316.674721721579	-0.9810266950702441	-781.7423603531282	0.0029681000353000524	0.014741303164938597	1.6142746327695507	1.496043345579957	2.531848795614402	1.0790293192633131	7.481420582947914	10.498001128733492	0.8530622108952389	0.9662369551872316
ID170880	170880	1	1.0	49.89636139200369	64.91215990020095	0.0	229.0	229	1.5514930145104655	1		47987.60000000008	48161.0	30176.0	61429.0	3.8150142E7	6039.442251885008	-0.9811041356649417	-825.1075043147961	0.004893727200766733	-0.0049458588558508485	1.6178487537552522	1.5162493238883366	-0.9674457336688058	1.0670070734847021	7.562223727744683	10.513514964876633	0.8597328304627324	0.9695307739183422
ID167297	167297	1	1.0	49.75479609496445	65.03809796716918	0.0	203.0	203	1.5679832440819876	1		48004.44143033295	48182.0	30539.0	62057.0	3.8931602E7	6118.544226716139	-0.980995206586885	-809.9664777059601	-0.0037206115314730873	-0.0070126406042121635	1.619627646663782	1.5412409770599715	-0.5569007812352893	1.050859450774102	7.7238300173382175	11.299819497460234	0.7601504539180516	0.9553203997648442
ID142726	142726	1	1.0	49.97861860692908	65.13573263920077	0.0	33.0	33	1.5646024045688949	1		48153.21561338286	48264.0	31476.0	63445.0	3.8859645E7	6154.162994621717	-0.9810145516082848	-808.6133107867923	0.0026618435244246627	-0.0065646877523968935	1.6578468438421863	1.5062468251898684	2.707789001235172	1.1006475274284533	7.690558134186618	11.003392382109658	0.7982051453611987	0.9642431466030986
ID156550	156550	1	1.0	49.88883459404906	65.19032109895807	0.0	127.0	127	1.5209623983094498	1		48306.92549019618	48530.0	31440.0	63715.0	3.6954798E7	6358.825753369759	-0.9810183055714445	-785.2439559251169	-0.014022946957715233	-0.002710239276414472	1.599984702924377	1.4736558449050796	-0.6117035203130249	1.0857248036955565	7.267529905544716	10.60239983696957	0.8124344580613506	0.9652777777777775
ID165766	165766	1	1.0	49.89869743439286	65.06423511675395	0.0	192.0	192	1.5650858287746436	1		48069.85396039603	48233.0	29797.0	62475.0	3.8840442E7	6209.3305184971205	-0.9810230009815702	-800.4047835801863	-8.222977042089204E-4	1.0133588175945944E-4	1.629155670240883	1.5049316527873804	-0.8756509774497232	1.0825446240189176	7.695311260351137	10.857778952482507	0.8202647775801849	0.9694610778443109
ID141701	141701	1	1.0	49.968058960204225	64.99481001233757	0.0	26.0	26	1.5485647457514027	1		48049.17699115039	48319.0	30789.0	63009.0	3.8006899E7	6236.043620313865	-0.9810894448673635	-799.4864910661901	-0.010075606486777322	-0.001460116399922586	1.619588850847942	1.4955228288258047	-0.660916022793431	1.0829582936688078	7.53370497075759	10.785327744918613	0.813863887844282	0.9629404617253952
ID144778	144778	1	1.0	49.95858098043288	64.91164542842577	0.0	47.0	47	1.5621830395765237	1		48172.465260545876	48254.0	29722.0	64385.0	3.8827007E7	6376.735766961717	-0.9810492234123412	-782.1575341573819	-0.009469697607184243	0.0013186484823473166	1.6108581739497763	1.5387360194909383	-0.5665543901155389	1.0468710380112491	7.666792503364038	10.845462894643722	0.8190820109283972	0.9670263788968829
ID173450	173450	1	1.0	49.98427251144897	64.9898881406085	0.0	248.0	248	1.564118830950616	1		47835.2503097894	47916.0	32000.0	62993.0	3.8603047E7	6228.534015475253	-0.9810344305826091	-794.5304926457659	-0.001304963043146882	-0.0028632520408297868	1.655714675772625	1.49674714786086	-0.7235715412112793	1.1062086726799247	7.685805008022094	10.485868061938573	0.8783961998095199	0.9700059988002397
ID176521	176521	1	1.0	50.07530294141591	65.03707166821883	0.0	271.0	271	1.5621830395765233	1		47774.47512437816	47898.0	29949.0	61277.0	3.8410678E7	6243.277446250681	-0.9810051548590436	-790.4034317529375	-0.019031192416115495	-0.006430492145339307	1.636652488478016	1.5404144287274697	-0.4054500203881697	1.0624754338545428	7.666792503364034	10.487759023973451	0.8759073555842268	0.9652902453620592
ID153487	153487	1	1.0	49.9945491179623	65.05567198205812	0.0	105.0	105	1.541219733216988	1		48219.09961685825	48358.0	30737.0	63050.0	3.7755555E7	6364.340494602739	-0.981037518122596	-783.9459550561425	-0.01031578003002623	0.002681945838565477	1.6331618243283046	1.49215063308781	-0.4912229070443472	1.0945019813104864	7.462408078289852	10.302843081295972	0.8834351765399644	0.977584059775841
ID148883	148883	1	1.0	49.995933194959484	64.99233490840957	0.0	74.0	74	1.5646024045688942	1		48156.31111111112	48304.0	31116.0	62562.0	3.9006612E7	6161.818976538435	-0.9810329284823583	-808.4582083702943	-0.01081414522375039	0.015598444019502165	1.646724303962028	1.5237342965332419	-0.7232235152775324	1.0807161771633083	7.69055813418661	10.570608755223244	0.8649036419463992	0.9770531400966184
ID152470	152470	1	1.0	49.94273567773338	65.16418408324127	0.0	98.0	98	1.5510053536420603	1		48241.467171717144	48458.0	30561.0	62459.0	3.8207242E7	6311.361976540477	-0.9810481321488003	-791.3447217579344	-0.004903620717797903	0.00506852138494619	1.6229249879272114	1.5085874833996809	-0.5906758881410532	1.0757910998107083	7.557470601580183	10.11547187912256	0.9281411678491449	0.9863523573200992
ID162710	162710	1	1.0	49.847396898261124	65.11737362741269	0.0	170.0	170	1.5514930145104655	1		48147.62594458438	48278.0	31493.0	63194.0	3.8229215E7	6263.158543065006	-0.9810615197786511	-796.4574612412767	0.0014825826589283733	-0.013763608770838707	1.6476822173924481	1.4911631363191244	-0.5599028818766784	1.1049644249251525	7.5622237277446835	10.531728633785047	0.8567617419825923	0.9619105199516312
ID151447	151447	1	1.0	49.92924791961076	64.87980302974168	0.0	91.0	91	1.5490531749531877	1		48171.52585119799	48359.0	29883.0	64495.0	3.820002E7	6385.278300069896	-0.9810387712241764	-780.6570050901971	-0.010009460174033565	-0.00971959827237871	1.5945839527380528	1.5086999883902092	-0.9230527004630382	1.0569258069919403	7.538458096922106	10.709954035206305	0.8258804300690927	0.9641337386018236
ID149908	149908	1	1.0	49.96151839022449	65.09742821983386	0.0	81.0	81	1.5703936732437809	1		48072.66789667895	48168.0	31790.0	62334.0	3.9083079E7	6147.724705498461	-0.9810769537887293	-810.8225770748099	-0.004613438576740489	0.01473611884830669	1.6412628572277423	1.5411193479237153	-0.5002338529354892	1.0649810213848436	7.747595648160797	11.147725630836522	0.7834373419636889	0.9610849056603767
ID164245	164245	1	1.0	49.956971301661916	64.89420964339351	0.0	181.0	181	1.552955078300755	1		48277.31869510664	48392.0	30031.0	63786.0	3.8477023E7	6345.686917789699	-0.9810547587564125	-787.92994306014	0.012244615506360617	0.009299977550064193	1.6219563015531175	1.5022273705030598	2.2359226695545846	1.0797009383539347	7.576483106238232	10.614310710501869	0.84507242397804	0.9767156862745098
ID147354	147354	1	1.0	49.99904524052904	65.11868221946258	0.0	64.0	64	1.5641188309506175	1		48194.451612903256	48264.0	32061.0	64230.0	3.8844728E7	6182.823642222338	-0.9809375294371617	-802.2363642728127	0.004086785176120014	6.688332428766235E-4	1.6846735318162058	1.468005362768504	-0.7760859741538513	1.1475935814288094	7.685805008022112	10.621913310919057	0.8560393345229413	0.9694244604316545
ID158618	158618	1	1.0	49.861514243204034	65.04029739171621	0.0	141.0	141	1.5549023581607562	1		48220.40276035138	48370.0	30336.0	62602.0	3.8431661E7	6256.084855421448	-0.9810234675108519	-796.9310288076581	0.009687012243513262	0.006676124593753241	1.647490514100661	1.4893285019384974	-0.6444321617374476	1.106196861173543	7.595495610896292	10.608085403954936	0.84818769194129	0.9638118214716526
ID160156	160156	1	1.0	49.80486237828737	64.9172026384989	0.0	152.0	152	1.5602448464733887	1		48287.138231631376	48456.0	30253.0	62227.0	3.8774572E7	6141.457653667483	-0.981058180696091	-814.4474645568962	0.005428732675388416	0.010802826505255004	1.6222433317032705	1.510054481126709	-0.5838498170992262	1.0742945714732446	7.647779998705971	10.614515337135959	0.8529919104521811	0.9727932285368804
ID171427	171427	1	1.0	49.89483375187042	64.97699553732404	0.0	233.0	233	1.5607296204004113	1		48043.107231920236	48209.0	30882.0	63166.0	3.8530572E7	6279.529737871424	-0.9810371726038093	-791.6192268577319	0.0034357757886682716	0.013304521536317481	1.6279124712475321	1.5007155470659144	-0.4967774631039312	1.0847575174591237	7.652533124870485	10.853449572360798	0.8163558263558014	0.9606205250596658
ID139681	139681	1	1.0	50.00863789332771	65.14249631225354	0.0	12.0	12	1.5592748464750796	1		48102.181818181765	48178.0	32452.0	64208.0	3.8626052E7	6134.877996890104	-0.9810168662603301	-810.3962215369883	0.023384631639989207	-0.01072835386980909	1.6674004578293464	1.4895861223344244	-0.6746214630877848	1.119371638087134	7.638273746376949	10.680592116099833	0.8414230848498789	0.9715840386940748
ID155041	155041	1	1.0	49.90801182713442	65.05642628318584	0.0	116.0	116	1.5650858287746436	1		48195.43209876541	48329.0	31086.0	63368.0	3.90383E7	6312.7967135852305	-0.9810238049412683	-789.3770207448341	-0.004704831352536263	9.848322087225106E-4	1.626527565392885	1.5195688826995042	2.450417443035425	1.070387518401515	7.695311260351136	11.171386591704843	0.7748575923684231	0.9677226539151224
ID173990	173990	1	1.0	50.022437024553746	65.04865815273502	0.0	252.0	252	1.569429945829762	1		47879.11779141104	47989.0	31392.0	63665.0	3.9021481E7	6181.143849309967	-0.9810565913271736	-802.3118671007431	-0.0019657992095196393	0.0027259839641645576	1.652426128918945	1.5119887837395092	-0.7383683018608107	1.092882531067526	7.738089395831774	10.418603322577379	0.8958279340076829	0.9707811568276684
ID138660	138660	1	1.0	49.96916085347358	65.03809327226877	0.0	5.0	5	1.558789620122433	1		48064.27023661275	48268.0	29732.0	62002.0	3.8595609E7	6196.265660268032	-0.9810556795513021	-803.4094651014485	0.005240607952483975	-0.006761038030773319	1.6383965252725994	1.5113605643056638	-0.8992822547611963	1.0840540397620453	7.633520620212433	10.31177611047111	0.9021272407474313	0.9751062537947782
ID157604	157604	1	1.0	49.904022506686864	65.02047927648599	0.0	134.0	134	1.5490531749531875	1		48267.29077117574	48409.0	30450.0	63386.0	3.8179427E7	6426.0099466412585	-0.9810548001511182	-777.9211891441822	0.004840961017577966	0.0020931741868315916	1.624465258717016	1.495831934609649	-0.5514075419326142	1.085994503213314	7.538458096922105	10.314582769313326	0.8904080110653798	0.9778051787916151
ID169380	169380	1	1.0	50.015640049945205	65.2067188816779	0.0	218.0	218	1.5612142437998897	1		47879.70024875621	48021.0	31672.0	62495.0	3.8495279E7	6026.822441855553	-0.9810268264477151	-821.5498597552295	0.011403945668539394	0.01831628601443266	1.650803816037177	1.4914286051793215	2.472350814086626	1.1068607711454568	7.657286251035018	10.929423489707847	0.8055458010347664	0.9606440071556347
ID160683	160683	1	1.0	49.88854894623755	64.96126107301828	0.0	156.0	156	1.5583042426795193	1		48242.5385572139	48363.0	30350.0	63010.0	3.8787001E7	6299.905352805092	-0.9809719114384917	-789.5643509873306	-0.001233039100340128	0.0083207482684858	1.6110227965810942	1.5331219773157951	-0.733409786712822	1.0508118860846862	7.628767494047903	10.664107507857	0.8429760065231046	0.9762773722627732
ID167849	167849	1	1.0	49.800754851376325	65.09463555061163	0.0	207.0	207	1.5563612191773524	1		48018.77777777777	48146.0	31439.0	62660.0	3.8463041E7	6168.592043615423	-0.9810387425991968	-805.5158174334648	0.0021014743895770745	-0.0022341944809261844	1.6593173455492867	1.4732918652084792	-0.4878232194378243	1.126265192073455	7.609754989389845	10.618679190540284	0.8480853041799011	0.9673716012084581
ID166327	166327	1	1.0	49.80575763494772	65.04484999253424	0.0	196.0	196	1.570393673243781	1		48037.3862238623	48209.0	30854.0	62053.0	3.9054395E7	6233.672499098493	-0.9810196441424653	-796.5971272836254	-0.01007037906261905	-0.00676467335714216	1.6626471266958662	1.506253762539919	-0.3480219591889872	1.1038293599959073	7.7475956481607975	10.603259825224427	0.865960342117478	0.9662122110254892
ID177079	177079	1	1.0	49.99015278032821	64.98565461727749	0.0	275.0	275	1.5776028634262678	1		47747.0036496351	47887.0	31583.0	62316.0	3.9248037E7	6103.31799350388	-0.9810728598953601	-811.0103284760528	-0.003872385367583978	0.01595124992220311	1.6427117718683422	1.5405483159063382	-0.5694188012021092	1.0663162945992375	7.818892540628536	10.666058920594978	0.8636686419712485	0.9710743801652891
ID145844	145844	1	1.0	50.065737626350945	64.95779114175677	0.0	54.0	54	1.5397465261893304	1		48082.11764705877	48248.0	30335.0	64181.0	3.7600216E7	6493.67266755988	-0.98102246278113	-765.5301313925593	-0.001199587933818862	0.0026012859429883836	1.5903756177718047	1.502534034541313	2.639132505344931	1.0584622918423991	7.448148699796304	10.390666327119341	0.8669047953972304	0.9660912453760789
ID163253	163253	1	1.0	49.8606216142531	65.10682601355825	0.0	174.0	174	1.5461202852759823	1		48205.11406844101	48375.0	31107.0	62544.0	3.8033835E7	6237.344837468072	-0.9810436379631234	-799.9386609982994	-9.267201560338486E-4	-0.0023902175113660984	1.6375673142762321	1.4671761350789543	-0.5280015779972977	1.1161354626233124	7.509939339935009	10.961012368806003	0.7854977718686224	0.9604863221884488
ID179125	179125	1	1.0	49.96752551890996	64.9673970025763	0.0	290.0	290	1.5612142437998877	1		47741.81094527372	47820.0	31583.0	62284.0	3.8384416E7	6094.336198692562	-0.9810417676927808	-810.7596615924241	0.0177680732871996	0.009325406221125293	1.6375102102085601	1.5127230241033118	2.508347887327762	1.082491760961474	7.657286251034997	10.850928052980533	0.8172425660634314	0.9704819277108429
ID161720	161720	1	1.0	49.87436120515054	65.05022771387556	0.0	163.0	163	1.5412197332169875	1		48162.34955185658	48437.0	31461.0	61768.0	3.7614795E7	6235.061398909372	-0.98102729373485	-798.8196396714961	0.0011914591604572059	0.011739702444997642	1.637869088361629	1.4752639744452982	-0.6455118788981612	1.1102210294110046	7.462408078289847	10.379220810373436	0.8704811195861658	0.9697344039530573
ID179640	179640	1	1.0	50.09750460882604	64.89263478308763	0.0	294.0	294	1.5732813134512096	1		47778.673992674	47792.0	32142.0	64375.0	3.9130734E7	6234.32694107866	-0.9810205153233255	-792.2608352074128	-0.0012362252090780414	0.008535886116056423	1.6531977873193293	1.5157098089234007	-0.5396521246329921	1.0907086419751981	7.776114405147899	10.75038429873681	0.8455212493308036	0.9703440094899173
ID146877	146877	1	1.0	49.95035493805994	65.03809295784285	0.0	61.0	61	1.5602448464733885	1		48211.232298136565	48344.0	31201.0	62241.0	3.8810042E7	6207.979962185434	-0.9809881236709046	-801.4320211059696	-0.010528810382560285	0.013511668806215939	1.6388914291621441	1.5234011629696855	-0.7617895007865932	1.0758108034835188	7.647779998705967	10.466424362064657	0.8773008935998394	0.9799025578562732
ID164797	164797	1	1.0	49.88795945907198	65.12312716542895	0.0	185.0	185	1.5621830395765246	1		48138.77667493798	48369.0	29680.0	62295.0	3.8799854E7	6291.2970482104665	-0.9810724295322034	-793.2152469171147	-0.0025346277976899863	0.0019959709065663794	1.634908907036223	1.5168491396583357	2.45799867503824	1.0778322407226864	7.6667925033640465	10.654090817838197	0.8487714924726594	0.9618366129994033
ID143296	143296	1	1.0	49.89229897808951	64.85656504665683	0.0	37.0	37	1.5377800547277016	1		48162.19615384611	48380.0	30057.0	64319.0	3.7566513E7	6491.404419408319	-0.9810693777935215	-769.0108064853927	-0.006119968148106746	0.01049863844599043	1.6035370139514362	1.5014559538494439	-0.9146503520215291	1.0679880484274455	7.429136195138241	10.228605598737747	0.8923090915316022	0.9750467872738612
ID171968	171968	1	1.0	49.93913747347717	64.91615202002598	0.0	237.0	237	1.5234472266256718	1		48121.86049543674	48474.0	30413.0	63654.0	3.6909467E7	6205.300463169805	-0.9810630787635889	-803.5208479702675	-0.003610724801195541	-0.004270434497950371	1.6026406504828064	1.4696500603303937	-0.6412779898169771	1.0904913310604805	7.291295536367283	10.764335073960527	0.7907517279131915	0.965994962216625
ID142278	142278	1	1.0	49.88792434730373	65.09792621052948	0.0	30.0	30	1.5524678766955724	1		48118.68632371393	48276.0	30508.0	61942.0	3.8350593E7	6294.7635086734435	-0.9810147517884323	-789.9936456009079	-0.0033033024752707457	-0.007434899814721505	1.622148329878491	1.5203278728190837	-0.35574706768160713	1.06697269640305	7.571729980073713	10.488717508101098	0.8648886631458255	0.9666262135922322
ID144326	144326	1	1.0	49.9141081169794	64.956972913422	0.0	44.0	44	1.5549023581607564	1		48171.2324120603	48295.0	30655.0	63828.0	3.8344301E7	6359.921917562277	-0.9810420880047556	-783.9044071263042	-0.01104630742001022	8.70180002644917E-4	1.6323877669225122	1.506646326655697	-0.49250297697282874	1.0834578348230692	7.595495610896294	10.313638503562016	0.8973093038216893	0.9797670141017784
ID141255	141255	1	1.0	49.919830718351974	65.00874685245802	0.0	23.0	23	1.5436719539136752	1		48099.04955527318	48171.0	31594.0	63294.0	3.7853952E7	6280.549913228445	-0.9810424006984282	-792.6350220891505	-7.368998976346296E-4	0.0030429472022076827	1.6296289398596242	1.4776846706430895	-0.7459064228648078	1.1028259088256012	7.48617370911243	10.629224803018872	0.8326578480105401	0.9586122945830801
ID154053	154053	1	1.0	49.90265786526524	65.02199325931137	0.0	109.0	109	1.554902358160756	1		48171.77917189459	48329.0	30605.0	62116.0	3.8392908E7	6259.789780367212	-0.9810162357345069	-795.3472730704473	0.018114336178782692	-0.019480758942311546	1.648740597495193	1.5021581853612562	2.470805433399735	1.0975812091978083	7.5954956108962906	10.695234068801472	0.8344213232416698	0.9638118214716528
ID180165	180165	1	1.0	50.02023482422099	64.88102455193622	0.0	298.0	298	1.5539290232558862	1		47807.85768261963	47954.0	30124.0	61671.0	3.7959439E7	6191.47486548924	-0.9811206286803924	-802.546200990874	7.756169093781292E-4	0.0017508489090309874	1.623070952787479	1.5083703970837554	-0.6783044002595358	1.076042698746596	7.5859893585672635	10.587973136940379	0.8503474851183631	0.9591346153846155
ID140234	140234	1	1.0	49.88805086144508	65.02098598531231	0.0	16.0	16	1.5466094864542659	1		48028.686945500696	48161.0	30261.0	63483.0	3.7894634E7	6295.418290017653	-0.98103495362497	-789.2901628342552	-0.0023685426318192037	0.003302904281576478	1.6277769178698895	1.5003783552542074	-0.7106190485594643	1.084910957405872	7.514692466099523	10.268831404733644	0.8955277105584634	0.9747225647348949
ID169930	169930	1	1.0	49.9678304244641	65.04740967109342	0.0	222.0	222	1.5631512349217629	1		47904.916976456	48075.0	31831.0	63674.0	3.8659268E7	6146.354178829081	-0.9810483412021531	-806.9296692566197	-0.0010651167271934448	-0.0017825201847881434	1.6323212801249474	1.520563371934457	-0.4677257489598411	1.0734976984539042	7.676298755693062	10.34683594310566	0.9010452606156123	0.9770114942528735
ID150989	150989	1	1.0	49.977461479381525	64.98574775667224	0.0	88.0	88	1.5402377517644974	1		48140.68314321928	48306.0	30042.0	63491.0	3.7982999E7	6270.4745079058175	-0.9810977765803064	-796.9686485704776	0.0027979379347592096	0.013299057902862408	1.6117057933784928	1.4982850291662988	2.2121113770676604	1.0757003921178505	7.452901825960818	10.73686124136613	0.8124199574347385	0.9625537139349292
ID157138	157138	1	1.0	49.88915882778117	65.00038777934832	0.0	131.0	131	1.547587424893087	1		48315.919191919194	48569.0	30697.0	62959.0	3.8266208E7	6247.691772080564	-0.9809887296511964	-798.0930455211364	0.005943861693367643	0.001913458872163575	1.5935444799342102	1.5135345553707786	-0.5053373606514452	1.052862965222377	7.524198718428552	10.955489520782287	0.7877828925574667	0.9593939393939394
ID159186	159186	1	1.0	49.8837985369131	65.00251031981652	0.0	145.0	145	1.5514930145104655	1		48251.84615384618	48485.0	30067.0	63434.0	3.8263714E7	6271.439911187449	-0.9810562947852228	-796.9033753526836	0.00821206100879702	0.014194580031524694	1.6378682905320465	1.485420549148059	-1.1124161915217674	1.102629347272341	7.5622237277446835	10.673268438629782	0.8341891199362294	0.970713849908481
ID155603	155603	1	1.0	50.03459252629566	65.23537410652857	0.0	120.0	120	1.5713568095951311	1		48229.006134969255	48340.0	32704.0	63914.0	3.930664E7	6079.713835824445	-0.9810808273416306	-822.7309174851583	-0.014692638076474787	-0.011398871697114333	1.633356518239404	1.5373937352813778	2.3847910038489775	1.0624191322988987	7.757101900489846	10.405209924783845	0.9003423266268386	0.9790041991601678
ID166867	166867	1	1.0	49.96772894026255	64.87247318075865	0.0	200.0	200	1.5470985329444191	1		48099.73510773133	48273.0	29601.0	64471.0	3.7950691E7	6326.049823153647	-0.9810468440115975	-787.1332901009498	0.0019139340973262945	2.9095311818456906E-4	1.6106045572172543	1.5102245553690088	1.942704300343677	1.0664669379738159	7.519445592264043	10.250116168728617	0.8993694068145259	0.9705521472392639
ID174550	174550	1	1.0	50.07415218918759	64.87913521757582	0.0	256.0	256	1.5544157668929623	1		47970.85660847882	48123.0	29375.0	63316.0	3.8472627E7	6314.69954117125	-0.9811032152673645	-788.8266259711987	-0.009557877302545703	-0.008243290894524235	1.608339542709499	1.5741246989079793	1.2343526403583145	1.02173578994425	7.590742484731777	11.094392015937549	0.7749739554588911	0.9505952380952382
ID177622	177622	1	1.0	50.03276761256355	64.86158538191796	0.0	279.0	279	1.5612142437998882	1		47851.0	47950.0	30734.0	63502.0	3.8472204E7	6433.024965691913	-0.9810770753710384	-771.2952294564291	-0.007564573650841881	0.006509089043746277	1.6203997175390936	1.5243986390085453	-0.7329802409785285	1.0629763606932807	7.657286251035001	10.48835878817295	0.8747212472775079	0.9716525934861279
ID148436	148436	1	1.0	49.94174261264334	65.08879940983903	0.0	71.0	71	1.5699118834876231	1		48252.52334152327	48385.0	31065.0	63119.0	3.9277554E7	6103.305571105587	-0.9810551122482	-818.8159235734221	9.529518992422348E-4	0.004316248126292009	1.6462942895298087	1.5037074587706516	-0.659098869962185	1.094823517651318	7.742842521996298	10.924424339415712	0.8152919760769376	0.9531889994148612
ID149461	149461	1	1.0	50.049052660976905	65.10348510451381	0.0	78.0	78	1.5485647457514036	1		48132.00252525253	48212.0	32168.0	63804.0	3.8120546E7	6174.510347005508	-0.9810512925253895	-807.1858251456641	-0.004046370816741721	0.0037393372389738903	1.6433839815120495	1.4835402858167108	-0.7652358493668857	1.107744762460119	7.533704970757598	10.714682700042033	0.8246313542599516	0.9508098380323928
ID165338	165338	1	1.0	49.948995630335254	64.97775451581651	0.0	189.0	189	1.5544157668929621	1		48145.48874999998	48344.0	30725.0	63893.0	3.8516391E7	6352.580256460119	-0.9809848146303202	-781.9827198207929	-0.0067572020832848	0.003914653783007542	1.6297254100345133	1.5198761029176817	-0.7444796280747664	1.0722751722367077	7.590742484731774	10.400717934976923	0.8817947019656969	0.9803560466543891
ID163800	163800	1	1.0	49.76632067201975	64.96432991384945	0.0	178.0	178	1.5684656262635535	1		48191.49692496931	48332.0	29974.0	62820.0	3.9179687E7	6271.327540854695	-0.981043737537012	-795.3835139147726	-0.0010382572836888544	-0.0054821418793891685	1.6406549212736097	1.514222163979188	-0.6797078052558705	1.0834968344157452	7.728583143502742	10.604865417238994	0.8635737340324643	0.9701670644391411
ID168414	168414	1	1.0	49.81537538545046	65.00053021225754	0.0	211.0	211	1.5646024045688938	1		47966.76390605683	48095.0	31631.0	63218.0	3.8805112E7	6148.870012093789	-0.9810363698682563	-807.1211637536879	0.005513391069811609	-0.004089194695006012	1.678147674930664	1.4741852380322773	-0.5045304184470185	1.1383560434851683	7.690558134186605	10.500814532423531	0.8764391067076239	0.9717717717717717
ID153052	153052	1	1.0	49.96028304791828	65.15494984194527	0.0	102.0	102	1.5723193559699884	1		48204.946012269975	48323.0	30289.0	62763.0	3.9287031E7	6288.056239591535	-0.9810148413040911	-792.2578026219406	0.0033271430460687372	8.715673853451979E-4	1.6594811570141743	1.5370575865887708	-0.7175482271877831	1.0796480050543202	7.766608152818883	10.465871166496209	0.891026231488984	0.9778575703171751
ID152038	152038	1	1.0	49.829152426203706	65.08195867006955	0.0	95.0	95	1.5446517521423884	1		48113.24619289341	48381.0	30483.0	62056.0	3.7913238E7	6287.9096079630735	-0.9809829841374489	-789.4188111139083	-0.002463616997339262	0.0013364204229936157	1.640137496923002	1.493667566951365	-0.6815744554096717	1.0980605947483937	7.495679961441457	10.251506668985204	0.8962837083521683	0.9758663366336633
ID172518	172518	1	1.0	49.96941144576596	64.81746934530862	0.0	241.0	241	1.5495414501977658	1		47927.9181360202	48072.0	30077.0	63052.0	3.8054767E7	6252.768350498216	-0.9809950795105327	-791.310617653337	0.009975169754513824	-0.0031779215636979718	1.6114678569975411	1.5182287814699384	2.3602815380872446	1.061413060182754	7.5432112230866215	10.805987540698554	0.8117778703989831	0.9647416413373864
ID145383	145383	1	1.0	50.01525953666237	65.04210886660144	0.0	51.0	51	1.5621830395765228	1		48183.55155279501	48309.0	30429.0	62573.0	3.8787759E7	6291.113570078836	-0.9810940496725608	-794.9016669342326	-0.009724632787980353	-0.00213829237024772	1.6142537966618387	1.5305585052273674	-0.7864741549407603	1.054682843647351	7.66679250336403	10.56517695172209	0.8631177004255604	0.9687687687687686
ID158181	158181	1	1.0	49.97024919876179	65.05223499847597	0.0	138.0	138	1.5505175393970505	1		48220.60101010103	48438.0	30183.0	62956.0	3.8190716E7	6253.305838626661	-0.9810048188797391	-796.4905852080745	-0.004747674684776448	-8.917546672339626E-5	1.618099575380032	1.520709473005415	-0.4735079846265633	1.0640425433676972	7.552717475415655	10.63389048893973	0.8393222503265999	0.9724602203182375
ID170472	170472	1	1.0	49.86367828110952	65.01834341582823	0.0	226.0	226	1.5431818215139848	1		47925.11195928749	48149.0	30645.0	61930.0	3.7669138E7	6169.725767904389	-0.9810670451134147	-805.021646514735	0.00939349171323531	-0.01195659014075649	1.6179866852174463	1.4905309532678188	-0.6685360851090286	1.085510288578842	7.481420582947915	10.449202596707641	0.8610485402915145	0.9662369551872317
ID175593	175593	1	1.0	50.08418716979634	64.87881336637443	0.0	264.0	264	1.5675007134522876	1		47961.844444444505	48098.0	29661.0	64183.0	3.8849094E7	6368.326614540781	-0.9811062183602623	-782.16374084583	0.0022334986458961833	-0.0028056155459676773	1.6389566878535946	1.527163440404423	-0.6474209006668287	1.0732031978316392	7.719076891173705	10.599995468704734	0.8633042359131194	0.9689737470167065
ID150509	150509	1	1.0	50.00319950961501	64.99124205811832	0.0	85.0	85	1.542201089402524	1		48092.42420382167	48395.0	30452.0	59944.0	3.7752553E7	5903.0652530970365	-0.9810860002638309	-845.1869461020369	-0.0054143284242928365	0.006975158232001367	1.625864364567682	1.5130304992971881	-0.9194471305560163	1.074574746062889	7.471914330618885	10.01859422433458	0.9354663581788667	0.9880578252671273
ID154610	154610	1	1.0	49.95351543607542	65.16242723705555	0.0	113.0	113	1.5607296204004122	1		48201.72139303484	48401.0	30428.0	62339.0	3.8754184E7	6270.417935863689	-0.9810410844780696	-795.5541752340694	0.002491982972333326	7.317507411125921E-4	1.6215511767677246	1.5190977341686822	2.3409040024675645	1.067443614913368	7.652533124870493	10.788335086428285	0.8262400219268551	0.9623430962343091
ID173042	173042	1	1.0	49.918937430373425	64.93489808974262	0.0	245.0	245	1.5689478601339062	1		47787.120689655094	47890.0	31032.0	63122.0	3.8803142E7	6301.158512290155	-0.9811516176349951	-789.5551949593315	-0.001660176844463023	-0.008238296475340674	1.6524534532235327	1.5087149293576192	-0.5215397727515563	1.0952721558386875	7.733336269667252	10.505266793128612	0.8805673663012534	0.9777644230769229
ID175088	175088	1	1.0	50.15502362119242	64.98324428263366	0.0	260.0	260	1.5776028634262678	1		47895.06707317064	47998.0	31665.0	63816.0	3.9273955E7	6211.889906001792	-0.9810911823560805	-800.0958730707674	0.007865600773257417	-0.009602010407912887	1.6524652109257392	1.5322011430809175	-0.5412667744485555	1.0784910443305096	7.818892540628537	10.677351434773293	0.8618427522839447	0.963678968951377
ID162295	162295	1	1.0	49.88272669886734	65.04954279828748	0.0	167.0	167	1.563151234921763	1		48142.33333333337	48230.0	30580.0	62414.0	3.8850863E7	6346.273690990585	-0.9810062598535761	-783.6093694089067	0.0017213491446356711	-4.874648577030407E-5	1.630422645560224	1.525504384041348	-0.6565674458306756	1.0687761127509368	7.676298755693063	10.37289024064562	0.8965245113338185	0.9728915662650603
ID138235	138235	1	1.0	49.99370930775045	65.04823050274095	0.0	2.0	2	1.5568472023958089	1		48141.61815920404	48280.0	30191.0	63405.0	3.8705861E7	6247.4145767562595	-0.9809431264695362	-793.3092707907026	-0.009810320518864648	-0.004317574235115001	1.619453191339879	1.5372314756919514	2.3396495091061773	1.0534868801140813	7.614508115554353	10.720643391885616	0.8325494109453904	0.9679758308157103
ID178171	178171	1	1.0	50.06526945393754	65.09650115895627	0.0	283.0	283	1.5626672122332992	1		47833.51488833749	47849.0	30969.0	63658.0	3.8553813E7	6278.993862445063	-0.981034514054797	-788.1203537602808	0.0031466526731901653	0.005958122038059727	1.677998052443597	1.4824364287425438	-0.5481953283099452	1.1319190623687894	7.671545629528555	10.29435928813858	0.9096914086912482	0.9781818181818177
ID139256	139256	1	1.0	49.96485531223666	65.19003597085353	0.0	9.0	9	1.5597599218784695	1		48043.828358209066	48133.0	31809.0	62926.0	3.8627238E7	6187.120381331908	-0.9810446490694296	-803.7777509796982	-0.002026936267368924	0.008382770790908847	1.6257169866056391	1.5102077676535395	-0.6798049829542612	1.0764856474891333	7.643026872541472	10.459730099203252	0.8778782598699453	0.9751364463311096
ID176121	176121	1	1.0	50.106203636466546	65.01710107762864	0.0	268.0	268	1.5650858287746428	1		47852.215782983985	48011.0	30458.0	61940.0	3.8808147E7	6208.564484211691	-0.9810069491179676	-796.1927231218124	-0.005604868716076917	-4.032983052337015E-4	1.6321525929418612	1.5239896643182738	-0.399150647530109	1.0709735316164182	7.695311260351128	10.94881996115595	0.8066802534097895	0.9574216439976347
ID147964	147964	1	1.0	49.9596797268206	64.92579928089597	0.0	68.0	68	1.5544157668929623	1		48259.476787954794	48413.0	29906.0	62816.0	3.8462803E7	6162.549618463602	-0.9810579486951041	-811.1848443789916	0.0032158131822693616	0.02285888343237391	1.6370003656473378	1.5063043469229098	-0.8388193701522829	1.086766010462238	7.590742484731776	10.446958816466429	0.8740058851674436	0.9702308626974481
ID157184	157184	2	1.0	53.17965495200806	15.198785829242707	0.0	132.0	132	1.492342954990546	1		50777.799185888834	51347.0	31415.0	63273.0	3.7423238E7	6183.691361667238	-0.9811330716856459	-854.0489832183835	0.002738160428361657	0.017930505846807034	1.5874927634792917	1.4225224242608085	-0.6544540009339439	1.1159702908052276	6.996601714167322	10.504466058556668	0.796799498149935	0.9627207325049053
ID174592	174592	2	1.0	53.130771882851434	15.119888215822792	0.0	257.0	257	1.5044596054638941	1		50415.857142857116	51203.0	31150.0	62895.0	3.7761477E7	6201.95541482946	-0.9811235696949724	-845.0304352864565	4.7412562969073656E-4	-0.008856349450268874	1.616564783107481	1.4203604036652058	2.5483353228534904	1.1381370382728035	7.110676742115701	10.208102834887795	0.8574932831641142	0.9695398574206093
ID177664	177664	2	1.0	53.17891224668964	15.029528845756053	0.0	280.0	280	1.5109822222985785	1		50303.458167330726	50816.0	32042.0	62668.0	3.7878504E7	6028.573149537529	-0.9810860712619678	-865.642686991467	0.009033144778109289	-0.003447949876591308	1.6112479109550066	1.4492580023946353	-0.6027160486368603	1.1117743757789935	7.172467382254404	10.034487865562856	0.895133934848717	0.9722938144329897
ID148481	148481	2	1.0	53.219893207516776	14.98102878021529	0.0	72.0	72	1.455907563985562	1		50663.55142857141	51342.0	34298.0	62433.0	3.5464486E7	6069.8656756694645	-0.9811968905357997	-871.1100696206655	0.005656128383783655	-0.0026234724718614665	1.5569236208972412	1.376836780747612	-0.6024493281955672	1.1307975227476443	6.659129756486695	10.116160101147045	0.8177036822626315	0.9537100068073524
ID165382	165382	2	1.0	53.091914744074536	15.085624796117642	0.0	190.0	190	1.5179752352329632	1		50589.37319316691	51172.0	31378.0	62393.0	3.8498513E7	6052.087588942166	-0.9811041860691898	-868.027760057434	0.0040186154762008	-5.48998875906592E-4	1.597465749603581	1.4555826549149837	2.6712993507626437	1.097475120502095	7.239011148557627	11.300678835384828	0.7123280471239842	0.9436183395291206
ID153093	153093	2	1.0	53.432442280449045	15.113925638566787	0.0	103.0	103	1.445478292435237	1		50699.57803468205	51375.0	34352.0	62411.0	3.5084108E7	5891.770095960617	-0.9811694449202712	-896.745986554143	0.00925195366146486	-0.005924008931175979	1.5797776976708602	1.3552883251007741	-0.7623302395338493	1.1656395679151106	6.564067233196377	9.80338446826988	0.8582836007890096	0.9623693379790946
ID163845	163845	2	1.0	52.98696606186055	15.051245243117531	0.0	179.0	179	1.513983182995444	1		50703.271767810045	51336.0	31687.0	62853.0	3.843308E7	6232.475712848745	-0.9811536062178787	-847.0599113190393	9.506523342292568E-4	0.003735558188333722	1.5787541591736038	1.4822176967714793	-0.473739763683569	1.065129746198819	7.2009861392415	10.425168555041944	0.8325985844233504	0.9625158831003812
ID166917	166917	2	1.0	52.91656276836014	14.97750905090914	0.0	201.0	201	1.5358110653737858	1		50515.85641025641	51126.0	30999.0	62485.0	3.9402368E7	6035.466573713308	-0.9811135109184894	-869.5907096431416	6.646152387587983E-4	0.0023615858871557874	1.6141908480117755	1.4888970751175878	-0.45033610326239293	1.0841520713473713	7.410123690480198	10.41960112946886	0.8576955030515286	0.9587945879458794
ID145419	145419	2	1.0	53.224722703604236	14.891607241751446	0.0	52.0	52	1.480638123646591	1		50629.347107438014	51266.0	34185.0	61566.0	3.6756906E7	5889.683866292613	-0.9810627915735981	-890.6789406231425	0.001936072352096874	0.012017902321104782	1.5438115567388715	1.4468960220818077	2.3558240854401253	1.0669816857452001	6.887279812383459	10.29626930690916	0.8163902416265905	0.9545454545454549
ID175627	175627	2	1.0	53.31392845072696	15.04210069652553	0.0	265.0	265	1.4533072626351775	1		50414.92560801146	51188.0	33676.0	61944.0	3.5240033E7	5835.69271037558	-0.9812010034637612	-901.8203413168426	0.008254069097703362	0.002106890266203154	1.5832630929754892	1.3580836213611496	2.6083734342460434	1.1658067795476774	6.6353641256641165	10.733994248014959	0.7236888942631471	0.9432432432432436
ID158217	158217	2	1.0	53.196285467498534	15.163930672295376	0.0	139.0	139	1.490313935758549	1		50642.62585034015	51168.0	32191.0	63841.0	3.722233E7	6161.576998114236	-0.9811435443586284	-855.3164377922562	-0.009727868691781253	0.007014887844660995	1.6068067426586443	1.421575013937437	-0.61698879817815	1.1303003548213455	6.977589209509255	10.165561256872142	0.8485013512643141	0.9594771241830069
ID168457	168457	2	1.0	53.053261919078686	15.037351096818078	0.0	212.0	212	1.49436921927069	1		50426.52638700947	51175.0	32322.0	61945.0	3.7265203E7	5922.5622705512815	-0.9811181978313793	-884.8248294032574	0.006736273509085038	-0.00943072619223292	1.5932869921478436	1.424245513600987	-0.646392950979307	1.1186884402531563	7.015614218825384	10.340967777512274	0.8244288744312068	0.9578195976638548
ID152078	152078	2	1.0	53.09097447021862	15.226636614566722	0.0	96.0	96	1.4739812351471513	1		50679.449093444906	51440.0	32415.0	61749.0	3.6337165E7	6113.222160490183	-0.981130962236739	-862.122401080262	-0.009445769875791031	0.0068887897312083	1.5554496386859016	1.397271977520914	-0.5548153578375278	1.1132046328200411	6.825489172244748	10.64857844431372	0.7564154258615751	0.9566955363091272
ID175119	175119	2	1.0	53.28552885194878	15.121817632927018	0.0	261.0	261	1.4898062491705735	1		50321.48233695647	50888.0	31862.0	62442.0	3.7036611E7	6178.9510566302315	-0.9811135451241096	-846.1307773636208	0.004039584422554896	-0.005919341544323791	1.5703289114111225	1.4309657583508886	-0.6253558138258739	1.0973909768608596	6.97283608334474	10.818119934877117	0.7487136244862933	0.9482870071105367
ID172563	172563	2	1.0	53.246767572452384	15.05358437168831	0.0	242.0	242	1.4801271182392588	1		50376.22299168983	51182.0	32359.0	62412.0	3.6371633E7	5938.855497727027	-0.981154691563963	-883.2569737860065	0.015996058785774283	-0.011466540092284792	1.617864695532042	1.3798033484820176	-0.6324301144880341	1.1725328086150293	6.88252668621894	10.251336994571053	0.8229941481269007	0.968561872909699
ID156181	156181	2	1.0	53.02480488263493	15.091638945499785	0.0	125.0	125	1.53137158295711	1		50736.77260981905	51261.0	33107.0	62914.0	3.9270262E7	5905.458780440046	-0.9811744079585732	-895.5642735159198	0.013464164325282496	8.091639204792491E-4	1.6463791763662352	1.44839653225964	-0.5125528139073428	1.1366909128108191	7.367345554999557	10.689109215258075	0.8102851419303103	0.9645301804604859
ID170517	170517	2	1.0	53.093639343391665	15.16821774370268	0.0	227.0	227	1.481659605743703	1		50399.52762430941	51275.0	31534.0	63353.0	3.6489258E7	6131.606215848707	-0.98120300005694	-858.1289094558491	0.00410513586814256	-0.006843665841971137	1.6227862623788074	1.373306486688465	2.5710892689350207	1.1816635820980703	6.8967860647124875	10.438321637654367	0.7954177335113639	0.949607329842932
ID178202	178202	2	1.0	53.047548253832446	14.952438754203813	0.0	284.0	284	1.4590218083226305	1		50243.813920454566	51019.0	33064.0	60969.0	3.5371645E7	5778.206574088178	-0.9812444512283962	-909.8440687282838	0.013349698106595994	0.004318083901836048	1.548841251906528	1.4008948656660425	-0.5390170485194056	1.1056084863086038	6.687648513473789	10.76484959452514	0.7252159898602898	0.933023872679045
ID150555	150555	2	1.0	52.88747420376799	15.171457720332008	0.0	86.0	86	1.472440756166641	1		50528.93314763236	51324.0	33197.0	61623.0	3.6279774E7	5881.066888047534	-0.9811300540488646	-893.4493323103139	-0.012096005606386982	-0.004155143057083353	1.5933776292683004	1.3864723248472175	-0.4833801714754658	1.1492314709158604	6.8112297937512025	11.151498451485267	0.6882860060190434	0.9335504885993485
ID162334	162334	2	1.0	53.01581723904965	15.036367779251094	0.0	168.0	168	1.5219568164596933	1		50643.94509803919	51298.0	32124.0	62822.0	3.8742618E7	5947.006139052173	-0.9811781257848352	-887.8592608320673	-0.015731980207169295	-0.0016897094677347298	1.5902586650475246	1.4895553935948354	-0.819218519354132	1.0676062614963622	7.277036157873755	11.115582941611237	0.7401161987679868	0.9503414028553696
ID139295	139295	2	1.0	53.06317001912483	15.321533520360271	0.0	10.0	10	1.510982222298578	1		50572.6321381142	51213.0	31670.0	62600.0	3.8081192E7	6089.510797166408	-0.9810834741896286	-861.4453511457203	0.024388253608144776	-0.0020380232905750618	1.6438975341465123	1.4320191095003039	2.484435583870103	1.1479578193060165	7.1724673822544025	9.999009580360985	0.9014973967502984	0.9748062015503874
ID173087	173087	2	1.0	53.15501569652566	15.10652072162412	0.0	246.0	246	1.5049623488715658	1		50270.60134228184	50908.0	30776.0	62821.0	3.7451598E7	6153.610925970544	-0.981110355736968	-848.6099564754758	0.006263934098810663	-0.007055171951045604	1.6048736031100224	1.4344005093240582	-0.6139444161198946	1.1188462306572222	7.1154298682802155	10.75755333629185	0.7726521020939782	0.948669201520912
ID154657	154657	2	1.0	52.94107754867676	14.89930226824569	0.0	114.0	114	1.4898062491705737	1		50646.402721088474	51291.0	33337.0	61969.0	3.7225106E7	5914.347263810335	-0.9811650549511071	-892.1738576830068	0.00811015516578884	-6.942358027995349E-4	1.5716705671267495	1.4487450822397367	-0.6166796297836753	1.084849630479485	6.972836083344742	10.592265742353502	0.7809830064382343	0.9513618677042801
ID148007	148007	2	1.0	52.97857470441834	15.133337886951175	0.0	69.0	69	1.4496590048314957	1		50649.57122302155	51632.0	33359.0	62092.0	3.5201452E7	5928.440952486968	-0.9811496114873428	-889.3653411084966	-0.004486117590569128	-0.006888479623879241	1.602181448514905	1.3347774997808737	-0.593281890670887	1.2003359726830354	6.602092242512504	10.568467878791663	0.7427922919328364	0.9372469635627536
ID176165	176165	2	1.0	53.37527494337924	15.247719148009207	0.0	269.0	269	1.4898062491705735	1		50245.97397260273	51051.0	31424.0	63212.0	3.6679561E7	6175.100478848566	-0.9811393545251778	-846.567088094555	0.00367102706208732	0.0025339083745891918	1.624183295698284	1.3762354626128326	-0.7203870128786768	1.1801638163099748	6.97283608334474	10.705093935654581	0.7646071501473599	0.9594506213211247
ID143914	143914	2	1.0	52.97272865549101	15.145317918346452	0.0	42.0	42	1.5019433641886615	1		50665.62516733605	51397.0	32620.0	61244.0	3.7847222E7	5902.248367099277	-0.9811308955008535	-892.6918767916009	-0.003778827458367138	-0.010846470717934513	1.6162650317724803	1.4262502792068477	-0.5005123355586504	1.1332267942981942	7.086911111293119	10.556657201751767	0.7991237002339487	0.9619354838709678
ID171051	171051	2	1.0	53.04628058626309	15.052143103350769	0.0	231.0	231	1.482680384098162	1		50454.918732782404	51165.0	32219.0	62698.0	3.6630271E7	6088.549059273452	-0.9811469673656839	-862.5266913529963	0.003652305962869476	-0.007893177033372441	1.6030661088305056	1.3859102389175972	-0.51483111559739	1.1566882643731011	6.906292317041516	10.81224468344234	0.7423745752834884	0.9404530744336568
ID146473	146473	2	1.0	53.007009274999454	14.83869270786499	0.0	59.0	59	1.475007327325126	1		50546.85774058576	51340.0	33748.0	62843.0	3.6242097E7	6013.654746947827	-0.9812049082385181	-877.6087185127981	0.00507754393963696	0.004607215999714718	1.5302236127428805	1.457972421268499	2.499836675089198	1.0495559383842938	6.834995424573784	9.956245298741809	0.8664767543621329	0.9716216216216218
ID138287	138287	2	1.0	53.08690636597098	15.327942549826377	0.0	3.0	3	1.4852292606300534	1		50589.91655266758	51151.0	33190.0	61409.0	3.6981229E7	5841.222226661661	-0.9810723643348305	-897.8316361933936	-0.008440947061657541	0.001129674312272813	1.5778661521188104	1.4149665419656126	-0.5029094882388431	1.1151261215879384	6.930057947864099	10.489442209918607	0.7914836372570403	0.9585798816568046
ID159788	159788	2	1.0	53.28060005205407	15.059893931168135	0.0	150.0	150	1.4501807464373144	1		50723.79196556666	51535.0	34068.0	63477.0	3.5354483E7	6050.563446361096	-0.9811142641476136	-871.0269004771544	0.011717235440551154	0.0012097689954678394	1.5675884364237582	1.3617508218550152	2.465574287351577	1.1511565928694247	6.6068453686770185	10.191535480967538	0.7993275187753667	0.9553264604810996
ID169010	169010	2	1.0	52.89634457000699	14.777733487509895	0.0	216.0	216	1.4652304398088276	1		50259.91242937852	51082.0	32482.0	60579.0	3.5584018E7	5764.108456214886	-0.9812039369515297	-910.3574871535658	-0.012169236471871491	-0.004226937694826133	1.563307866793554	1.4069252736285431	-0.6159342999230749	1.1111520249840214	6.7446860274479805	10.393585138791336	0.7845865264119632	0.9555555555555559
ID161334	161334	2	1.0	53.114226519970366	15.11738561198776	0.0	161.0	161	1.4984135276655923	1		50629.88648648648	51351.0	32401.0	62691.0	3.7466116E7	6103.480600256396	-0.9811716232899735	-864.5527196645417	0.004341493221157502	0.0022535228881256915	1.628276489832027	1.4018930532650635	-0.596502034091799	1.1614840989758153	7.053639228141509	10.685637071796288	0.7762869184889822	0.9518922386144965
ID167476	167476	2	1.0	53.171276044731066	14.94351568001245	0.0	205.0	205	1.4595402030124018	1		50470.52698863634	51109.0	34523.0	62681.0	3.5531251E7	5907.793255647611	-0.9811084193747136	-887.3424387930959	-0.003055667650204637	-0.012475221878329112	1.5791782196639186	1.380292755291705	2.6020822481701424	1.1440893343891978	6.692401639638305	10.230101438398568	0.8035852949209832	0.9449664429530198
ID140853	140853	2	1.0	53.28762503984456	15.17022590679554	0.0	21.0	21	1.478593042389257	1		50613.069060773494	51271.0	31755.0	63375.0	3.6643862E7	6184.325725228419	-0.9810851534213402	-848.9931642064016	-0.0035330883873481945	0.008495925117664813	1.6201453319650003	1.380815877129217	-0.7237800245330488	1.1733246689872663	6.86826730772539	10.031423416622706	0.8576931258592079	0.962691538974017
ID162874	162874	2	1.0	53.311395224466416	15.121516950700515	0.0	172.0	172	1.4678096187805116	1		50633.523338048064	51555.0	32818.0	62891.0	3.5797901E7	5836.61840500268	-0.9813119951622684	-911.0684635538008	0.008096423955393754	-0.0030340663573898883	1.668703593955895	1.2943431717012903	-0.7944892814600402	1.2892281046011498	6.7684516582705605	10.266918202289567	0.806898654966343	0.9499666444296198
ID156728	156728	2	1.0	53.218645141628066	15.140468784111155	0.0	129.0	129	1.4857385112058379	1		50785.03415300547	51451.0	32767.0	63625.0	3.7174645E7	6064.667604415493	-0.9811477892910025	-871.6274243735422	0.0015974282524155166	6.474206774389593E-5	1.6049432138867423	1.395291272894613	-0.726698519629058	1.1502567564671957	6.934811074028615	10.840839115041163	0.741512880764147	0.9406834300451326
ID176702	176702	2	1.0	53.08854763445239	14.910337623431456	0.0	273.0	273	1.5343326651607305	1		50222.01028277633	50699.0	31688.0	62226.0	3.9072724E7	6029.646488152925	-0.9811864853908688	-868.7880934371253	0.007086150313002986	0.001228621342220968	1.587549555128837	1.5031856766325147	-0.6328249074414003	1.0561233916792747	7.395864311986652	10.386273200849901	0.8615476746679186	0.9634674922600618
ID178748	178748	2	1.0	53.22316061990684	14.997170878154243	0.0	288.0	288	1.4755201058309082	1		50196.96388888883	50871.0	32750.0	62365.0	3.6141814E7	6054.094499600984	-0.9810981767119653	-860.730158270814	0.004305637864846924	0.005018527515257791	1.6190900247400934	1.3598861038193577	-0.6228623493252665	1.1906070811318235	6.839748550738296	10.460558743965283	0.7854892299231513	0.965124077800134
ID165949	165949	2	1.0	53.06085161563551	15.106549087056136	0.0	194.0	194	1.5343326651607303	1		50516.54673495527	51072.0	30564.0	62477.0	3.9453423E7	6151.342007794026	-0.981152597352549	-855.0250246793594	0.0048837521817078604	-0.0014670703657996985	1.6278126077910313	1.4599957114863804	-0.6685487753370858	1.1149434172883983	7.395864311986649	10.312989786156557	0.8738353780466308	0.9670602858918584
ID142912	142912	2	1.0	53.04516316469893	15.014850172652377	0.0	35.0	35	1.5064695724329626	1		50581.18266666669	51319.0	32552.0	63173.0	3.7935887E7	6078.494207153732	-0.9811548615836648	-866.4852946081244	0.0030976721097302684	-0.0010789003514182361	1.5986602275848483	1.4361948426830162	-0.7247174130806576	1.1131221057710552	7.129689246773765	10.278746234645304	0.8480084442359123	0.9652509652509661
ID160321	160321	2	1.0	52.93460078995274	14.832315016431927	0.0	154.0	154	1.5159805231554904	1		50727.973684210534	51214.0	32746.0	62683.0	3.855326E7	6138.965338945291	-0.9812168799498941	-863.3355128710797	-0.0035195398559853095	0.007004271154616066	1.5777890757926247	1.4828689136785629	-0.7619977029627514	1.064011161902769	7.219998643899567	10.404332505970011	0.8381437943019522	0.9613924050632913
ID164417	164417	2	1.0	53.10015492618322	15.102965988754436	0.0	183.0	183	1.4847198353841882	1		50635.939560439525	51444.0	32239.0	62120.0	3.6862964E7	5972.603543786629	-0.9812099810960769	-885.4415977620207	0.010052467525997155	-0.012724214026823142	1.5817495085655167	1.4179906109273615	2.5110881777545115	1.1154865881171507	6.925304821699582	10.578733552273167	0.7776450298339059	0.9504240052185257
ID141892	141892	2	1.0	52.95033455950599	14.94362060135774	0.0	28.0	28	1.5089782662147833	1		50556.67289719629	51198.0	32969.0	62329.0	3.7866948E7	6125.237979100464	-0.9812302256634633	-862.9733435857145	0.0036884429418618156	0.012897305300377153	1.5881144963825478	1.4790268800394533	-0.7225258544425491	1.0737563446718321	7.153454877596341	10.046460920028473	0.8906344867289676	0.9709677419354842
ID158792	158792	2	1.0	53.0907195908611	15.103624333415338	0.0	143.0	143	1.5014396099017469	1		50739.51747311822	51208.0	32558.0	62525.0	3.7750201E7	6197.242981604447	-0.9811856437893822	-853.9641265138484	-0.003561179839675234	-0.002745150889752129	1.5874972158448302	1.4523300841914304	-0.5800406702477234	1.0930691535792654	7.082157985128602	10.049220034188552	0.8812736066577781	0.9694209499024072
ID152649	152649	2	1.0	53.44832845253461	15.368635129507195	0.0	100.0	100	1.4286331048772714	1		50690.189349112414	51851.0	33863.0	60446.0	3.4266568E7	5889.282295676433	-0.9811104832672355	-894.1051698741784	0.002685355413698886	-0.0073197978529129775	1.585790513245891	1.3006183137321903	-0.7522485206103432	1.2192589451515445	6.411967195931868	10.170537316935556	0.7789567779127188	0.9381084840055633
ID144974	144974	2	1.0	53.16063912381582	15.026040406319233	0.0	49.0	49	1.4953813218041008	1		50643.550744249005	51239.0	32661.0	62521.0	3.7425584E7	6189.30750368178	-0.9811312068586175	-850.9323784265621	0.012838916915182281	0.006300074476973374	1.5764595200958658	1.4574216490456873	-0.6542700998802807	1.0816770295186187	7.0251204711544135	9.978221308717302	0.886660530170385	0.9781601588352081
ID171598	171598	2	1.0	52.89584699698275	14.824764747068176	0.0	235.0	235	1.510481482525988	1		50535.69496021213	51011.0	31860.0	62462.0	3.8103914E7	6165.138930011961	-0.9811720372440828	-854.3330400785943	0.009317620097321504	-5.830359086792919E-4	1.562857582655429	1.4732703289877798	-0.6098546160996339	1.0608084286399773	7.16771425608989	10.498734397335626	0.8171779697584406	0.9568527918781722
ID139858	139858	2	1.0	53.094001460787744	15.287341570105754	0.0	14.0	14	1.449137075379896	1		50559.95224312586	51349.0	32595.0	62375.0	3.4936927E7	5996.4414622974045	-0.9812075181928339	-880.4805789013445	-0.0036398977987659228	0.0017821622077411582	1.6208317291548888	1.3023589092420347	-0.49924924493517286	1.244535371665099	6.597339116347989	10.128668006962881	0.8081165475533084	0.9565816678152997
ID150098	150098	2	1.0	53.27538286075344	15.283363971856044	0.0	83.0	83	1.4579844659886299	1		50601.77142857145	51578.0	32124.0	62781.0	3.542124E7	6117.359514980307	-0.981192753041329	-863.0994030149863	-0.008927730201679205	5.428692174067467E-4	1.6000137875659706	1.3635047084474494	-0.8180579409245297	1.1734567381053063	6.678142261144757	10.55136118286141	0.753786840294377	0.9493243243243243
ID174162	174162	2	0.9936352372169495	53.271722157714805	15.226612175681192	0.0	254.0	254	1.430749599526434	1		50209.84467455618	51268.0	32475.0	62038.0	3.3941855E7	5882.483912831985	-0.9813062407609393	-896.1197337558079	-0.017448071561572347	0.008551307698615446	1.6010017195075836	1.2882472189864798	-0.824770276602349	1.2427752188490355	6.430979700589938	10.570819235716574	0.7232188050946226	0.9415448851774533
ID169558	169558	2	1.0	53.15684223575668	15.20027850137829	0.0	220.0	220	1.488282150306977	1		50392.34242837662	51107.0	31273.0	63283.0	3.6937587E7	6174.434120113429	-0.981220366920393	-852.8582059714656	0.008944274088607004	-0.023158495293765655	1.6287890769385704	1.3912041703970208	2.494389402233266	1.1707764479125646	6.958576704851189	10.28367420345877	0.8268632007190514	0.9568627450980389
ID155223	155223	2	1.0	53.099927691182224	15.135846769395611	0.0	118.0	118	1.4938629108640618	1		50811.60108548173	51432.0	32326.0	62495.0	3.744815E7	6124.303230412609	-0.9812255913776686	-867.2389809094083	-0.001887925607172816	-0.0016455178188748722	1.6120041019317455	1.3975781608813238	2.3800381933155697	1.1534267971926544	7.0108610926608685	10.529355851906756	0.7946531689380129	0.9528423772609825
ID147547	147547	2	1.0	52.80748528247672	15.242078138341174	0.0	66.0	66	1.5234472266256736	1		50651.05591677504	51278.0	31863.0	62288.0	3.8950662E7	5979.179461651042	-0.9811730493920451	-882.963066406431	-0.019973302999402705	-0.0020850056353509156	1.583601600418774	1.4795451730278577	-0.7244327830572435	1.0703300103895896	7.291295536367301	10.976289214701705	0.7605074665633175	0.9474984558369365
ID149081	149081	2	1.0	53.183144093005055	15.30658844688196	0.0	76.0	76	1.4765451286053342	1		50606.86758620694	51294.0	31394.0	63766.0	3.6689979E7	6084.4485371954115	-0.9811028355175258	-863.6466997306186	5.97487948061447E-4	-0.00370529587080619	1.613779660744299	1.362027584431316	-0.7402652690497605	1.1848362538252823	6.849254803067328	11.160852454873405	0.6909688247900215	0.9455380577427821
ID151647	151647	2	1.0	53.340637220021684	15.156771450826017	0.0	93.0	93	1.4703842736600568	1		50650.185754189915	51483.0	33595.0	62566.0	3.6265533E7	5915.25207240845	-0.981126585611813	-890.2507540977703	0.0010913620048181602	0.009455032951322138	1.6342531136219693	1.3445091730480063	-0.7879602719608757	1.2155016465355255	6.79221728909314	10.488175085100151	0.7759282744045902	0.9539385847797064
ID179292	179292	2	1.0	53.265858607001896	14.982534575454496	0.0	292.0	292	1.5009356865413872	1		50182.11930294899	50847.0	31443.0	63000.0	3.7435861E7	6139.736699028607	-0.9810824665263045	-847.7547864099266	0.016386570767413657	0.010966426212780548	1.6150751901672085	1.435577783564789	2.4939872755503707	1.1250349571144074	7.077404858964086	10.253484503335853	0.8459426962651555	0.9600257898130237
ID168032	168032	2	1.0	53.381919804590915	15.072871744385878	0.0	209.0	209	1.4407604903194322	1		50504.54148471619	51315.0	33419.0	62813.0	3.469662E7	5921.685182712766	-0.9811588604928221	-888.2746703301322	0.0020333553492970554	-9.319308905089936E-4	1.5862216621919611	1.3261099571614026	2.4537368581553025	1.1961464082415452	6.5212890977157345	10.581860872856703	0.731845190338631	0.9501385041551248
ID157793	157793	2	1.0	53.11924844800761	14.977667214213433	0.0	136.0	136	1.5009356865413876	1		50683.64611260056	51279.0	33810.0	63051.0	3.781E7	6039.210067969602	-0.981111731394441	-871.8545287266544	-0.005694579736569171	-0.01387783834373647	1.5867115686788036	1.4360586781072646	-0.5535536452171265	1.1049071969469246	7.077404858964089	10.413945557377527	0.8200744815770459	0.9557124518613612
ID179809	179809	2	0.9968479871749878	53.481438707610586	15.152383826427357	0.0	296.0	296	1.4265134700231528	1		50146.7678571429	51062.0	32231.0	62239.0	3.3698628E7	5978.813941387648	-0.9811895642735609	-875.0078884086707	0.0060088259614044124	-0.004266562888040458	1.6298636015940051	1.261833705387277	2.371128394965709	1.2916627560632277	6.3929546912738076	10.355621807488127	0.7491333434898819	0.9539007092198586
ID166500	166500	2	1.0	53.20664206414767	15.189481459604863	0.0	198.0	198	1.4791045777937286	1		50522.97506925207	51348.0	31987.0	62614.0	3.6477588E7	5977.396944754565	-0.9812244410308739	-883.450654382955	0.002269150269866883	0.005630004848713381	1.6026193079391948	1.3731353729496545	-0.6965385774347357	1.1671240429096092	6.8730204338899075	10.444154860231007	0.7917916067102241	0.964643095396931
ID163432	163432	2	0.9960349202156067	53.21566128082282	15.219892117412863	0.0	176.0	176	1.4259830690120598	1		50362.54708520186	51495.0	32963.0	61341.0	3.3692544E7	5983.701672063012	-0.9812699026851597	-881.8936060009053	0.029149527341358422	-0.004140246634849284	1.6325770014400687	1.3056605635622764	-0.6813620089164106	1.25038394127939	6.388201565109294	9.833192066435432	0.8302319276157009	0.9491525423728814
ID143470	143470	2	1.0	53.02118311625553	15.247526611849358	0.0	39.0	39	1.488790356622048	1		50663.543596730255	51216.0	32512.0	63241.0	3.7187041E7	6084.44588475921	-0.9811069198726348	-864.8048128816581	-9.641897447727724E-4	-0.0012907176620211278	1.6010914544672141	1.3962090212103893	-0.6444418848590773	1.146741949195551	6.963329831015709	10.50280499728306	0.7932612255596178	0.9537760416666664
ID172140	172140	2	1.0	53.35062337618277	15.241186592894007	0.0	239.0	239	1.5224537819640265	1		50501.35286458337	51209.0	31218.0	63783.0	3.8785039E7	6103.732072404522	-0.9810940214268404	-858.7149309439088	0.0090621495470711	-0.0013873409739877441	1.6458215749190301	1.4255251715867219	-0.7410636500195975	1.1545370139533215	7.281789284038267	10.445268927836377	0.838704010094412	0.9647355163727959
ID177264	177264	2	1.0	53.057072136557466	14.945839990453647	0.0	277.0	277	1.5333462731171785	1		50246.41976893456	50865.0	31169.0	62853.0	3.9141961E7	6096.426966090337	-0.9811140193432233	-856.327090419376	-0.015743605715159203	0.0034183667283506124	1.570381314387252	1.5250041330695467	-0.5822353805791689	1.0297554480894222	7.386358059657618	11.255915036996855	0.7326197262040448	0.9504587155963304
ID164977	164977	2	1.0	53.26295301357062	15.106434159788645	0.0	187.0	187	1.4968981925120735	1		50628.509459459536	51135.0	32577.0	63128.0	3.7465097E7	5993.349584847285	-0.9810947403172516	-876.766256810663	0.006484110649422039	-0.007249327514271068	1.6540153690775925	1.3785255974323731	-0.6316567390974949	1.1998437839372325	7.039379849647961	9.963441131853141	0.8910981588987704	0.9673416067929459
ID160887	160887	2	1.0	53.17573184411733	15.10892210796592	0.0	158.0	158	1.4755201058309082	1		50674.159722222175	51379.0	33211.0	62509.0	3.6485395E7	5934.501978351658	-0.9812826793694213	-895.329153054039	0.013798223857576673	0.010920572580310726	1.577889831832987	1.4211566792259396	-0.5160058614001392	1.1102856250110404	6.839748550738296	10.526227125027729	0.7757191750584007	0.9574184963406521
ID154234	154234	2	1.0	53.1679083576009	15.24254468671106	0.0	111.0	111	1.5154814349038888	1		50746.47575360425	51190.0	31563.0	63603.0	3.8719561E7	6073.596036023024	-0.9810301642848719	-864.1890730323928	0.007744734782099422	0.005269258512972495	1.6561847577661994	1.4162331243686437	-0.5622995670122951	1.1694294740525337	7.215245517735049	10.172631999788173	0.8761819654580643	0.9705882352941179
ID170104	170104	2	1.0	53.00213961817327	14.998559782169469	0.0	224.0	224	1.5179752352329634	1		50346.88042049941	50792.0	32230.0	61930.0	3.8313976E7	6070.467513006834	-0.9811483038717135	-863.3057811434846	-0.004168370912173154	-1.4786473662621932E-4	1.5995900168381703	1.4587133628679718	-0.5489955169282409	1.0965759672573516	7.239011148557629	10.689161926967456	0.7961626451941818	0.940123456790124
ID161913	161913	2	1.0	53.038118980480796	14.972977468368647	0.0	165.0	165	1.5054649243902911	1		50660.07877169557	51290.0	32547.0	62440.0	3.7944399E7	6136.324410469567	-0.9810986294061171	-857.0514946422074	0.005739533926109564	-0.0061065462758372185	1.5813141084442133	1.445576163328475	-0.5770706877651834	1.0938988540065564	7.120182994444732	10.356566991546797	0.8341984566166613	0.9733593242365173
ID155774	155774	2	1.0	52.99278135155995	14.902526335363401	0.0	122.0	122	1.46986970346979	1		50710.774058577415	51348.0	34212.0	62303.0	3.6359625E7	5938.077501864802	-0.9810971012270838	-886.4779911966551	0.003373910110726162	5.567727073083688E-4	1.556911979855725	1.424598370270081	-0.5776103968617414	1.0928778330418554	6.787464162928625	9.914166348983553	0.8677707562019753	0.9648648648648651
ID147078	147078	2	0.996833860874176	53.23548446252266	15.275264738866806	0.0	63.0	63	1.434445950841007	1		50552.96774193553	51383.0	32750.0	62870.0	3.4477124E7	5809.997613776243	-0.9811644154848593	-906.4907666917626	0.01233789470037445	-0.021747248612581756	1.6742005598329874	1.267776609372078	2.429449718502384	1.3205800986202205	6.464251583741547	9.807420827635466	0.8445366335564466	0.9590973201692526
ID138887	138887	2	1.0	53.1993452541209	15.456835511209757	0.0	7.0	7	1.4887903566220477	1		50602.37874659403	51231.0	32166.0	63124.0	3.7142146E7	6058.741482822419	-0.9811742755612738	-870.5885725712716	0.009378691570043436	0.004793560107543393	1.6209591644905554	1.4005340847727863	-0.7449151599665076	1.1573864442960198	6.963329831015707	10.60297478759753	0.7783436262997548	0.9463824289405689
ID137860	137860	2	1.0	53.26344972252869	15.168590567829893	0.0	0.0	0	1.4688400222902014	1		50582.01830985921	51186.0	32940.0	62965.0	3.5913233E7	5987.478356081492	-0.981241845490508	-883.8287924080063	-0.002191672780728863	0.0028745649896357657	1.5961292497227135	1.3792770672945225	-0.5605163537891884	1.1572216254226213	6.77795791059959	10.221421569486884	0.8152412205362966	0.9570469798657721
ID159370	159370	2	0.9968401789665222	52.93636226039313	14.932856933371747	0.0	147.0	147	1.5009356865413876	1		50764.920698924754	51413.0	32928.0	61282.0	3.7769101E7	5841.447257746603	-0.9811213608188732	-903.2860289373102	0.012347778010319404	-9.256300399094474E-4	1.5919122266370334	1.4545269750727825	-0.6435969495050593	1.094453560448665	7.07740485896409	10.768150709785234	0.7670111077617798	0.9447969543147214
ID174730	174730	2	1.0	53.30174721475954	15.265779481501593	0.0	258.0	258	1.5079752895229037	1		50374.448598130875	51234.0	30672.0	63186.0	3.7730462E7	6154.64937480868	-0.9811188218012463	-850.6080738564689	0.0017829920352838524	0.013687973019448097	1.6333719267200126	1.403716887182228	2.438861494439484	1.1636049559813917	7.14394862526731	10.910346335058694	0.7541732303054736	0.95126582278481
ID144523	144523	2	1.0	53.02095214724061	15.008012708046813	0.0	46.0	46	1.50395669399891	1		50624.65683646122	51293.0	32445.0	61832.0	3.7765994E7	6058.153720361542	-0.9812335115631418	-873.8585815346157	0.005863311558711976	-0.004371758890772	1.5696980325710563	1.455173124746857	2.5419959222733324	1.0787019124230475	7.105923615951182	10.363118806566208	0.8314754764025074	0.9607969151670954
ID140424	140424	2	1.0	53.049061670923635	15.062720810700517	0.0	18.0	18	1.4811489527539563	1		50527.522038567535	51289.0	31868.0	62620.0	3.6682981E7	6078.9649215507625	-0.9811285075173358	-864.2671472632807	3.591671232482907E-4	-0.004387187659492249	1.5971608616453827	1.4014356599781013	-0.4828217147845079	1.1396604976287958	6.892032938547971	10.505772949200438	0.7846955454214	0.9508196721311478
ID142472	142472	2	1.0	52.87173738202082	14.74458985430265	0.0	32.0	32	1.4626467128121365	1		50593.10140845071	51433.0	33510.0	63563.0	3.5921102E7	6104.6023116345405	-0.9811339895896365	-862.0097406349017	-0.0045890564744992856	-5.230499977926177E-4	1.553478602850423	1.3842161925196161	-0.7510353382811302	1.1222803282070466	6.7209203966254005	10.39518385167545	0.7815814909603344	0.9592944369063773
ID141449	141449	2	1.0	53.106259949042986	15.078658871929076	0.0	25.0	25	1.482170082797865	1		50550.46374829002	51225.0	32734.0	63245.0	3.6952389E7	6020.48556907021	-0.9811157954818469	-872.4593324350894	0.002502629072134288	0.003172195157394115	1.615736482362883	1.3867599578119243	-0.4923797642721363	1.1651161927924754	6.9015391908770045	9.879746938865072	0.8885138076742876	0.9667110519307593
ID172686	172686	2	1.0	53.202136434446146	15.067564820241897	0.0	243.0	243	1.4806381236465909	1		50313.563360881526	51125.0	31331.0	63277.0	3.6527647E7	6177.70334454652	-0.9811100062285899	-846.0069152763543	-0.003739035389265756	0.007422760542955739	1.602596563874753	1.3922866937170177	-0.6399861786283276	1.1510535661274377	6.887279812383456	10.135801931739065	0.8424446200897321	0.9666444296197467
ID177806	177806	2	1.0	53.38498980252197	15.22180859476306	0.0	281.0	281	1.4652304398088276	1		50281.87887323946	51218.0	30962.0	62392.0	3.5700134E7	6056.63328995598	-0.9811681098363181	-865.0868801779038	0.0072743941019269035	-0.005517514134111385	1.6457716577235453	1.3213458385822585	2.4535570860140434	1.2455268028008324	6.7446860274479805	10.442001003292397	0.7773276935292392	0.9447403462050603
ID165519	165519	2	1.0	53.507394707840916	15.15162050317432	0.0	191.0	191	1.4538276949750941	1		50583.02298850576	51468.0	33000.0	63506.0	3.5205784E7	6106.3656720126155	-0.9811180270587382	-860.8467670802218	0.010142609744718024	-0.0106175994931012	1.6324550383788428	1.3218062733769127	2.3927872548032165	1.2350183769428582	6.640117251828627	10.40534066996081	0.7706780772233854	0.9509870660313136
ID149644	149644	2	1.0	53.040464551148645	14.991488413638693	0.0	80.0	80	1.5014396099017469	1		50626.390896921024	51336.0	31631.0	63352.0	3.7817914E7	6236.386561166034	-0.9810418528130689	-840.1669267622632	0.003775384055953392	0.008495605059330419	1.5518878881706786	1.476923406282943	-0.850651935426745	1.050757189959094	7.082157985128603	10.654286570677973	0.7840192512568359	0.9532949456174021
ID175245	175245	2	1.0	53.35329194952242	15.126472750608457	0.0	262.0	262	1.4688400222902018	1		50364.40395480231	51172.0	32642.0	61930.0	3.5657998E7	5977.693159442245	-0.9811441747453818	-876.8137681388808	0.00786905909641407	-0.01448691611422462	1.6051516696654524	1.3670267332471202	-0.7454500213163676	1.1741918651822634	6.777957910599595	10.486295594381419	0.7745768986422127	0.9525718102872417
ID151191	151191	2	1.0	53.20812224237643	15.187803097255003	0.0	90.0	90	1.4631638232093467	1		50574.18926553676	51480.0	32973.0	61976.0	3.5806526E7	5955.778798416678	-0.9811290302285811	-882.9828590201363	0.004189915259605939	-0.001233034890161988	1.6193873322531527	1.339751111900072	-0.7819837420292567	1.208722514106738	6.725673522789916	10.528918936808656	0.7623915637567812	0.9458556149732621
ID157335	157335	2	1.0	53.15231691384283	15.030946472163288	0.0	133.0	133	1.501439609901747	1		50742.46648793565	51315.0	33347.0	63470.0	3.785388E7	6025.041582820348	-0.9811580150907271	-877.1095203187361	-0.003225659752522054	1.370239439952656E-4	1.5833000015759007	1.4443438271982334	-0.6858593489269925	1.0962071300205694	7.082157985128605	10.784005967664136	0.7652709638873889	0.9472345835982201
ID167061	167061	2	1.0	53.088252117346435	15.150330803284039	0.0	202.0	202	1.4974034746167637	1		50469.76756756757	51189.0	30939.0	63127.0	3.7347628E7	6088.313256663186	-0.9811470569828414	-862.8181281294247	0.0071695976430739905	-0.01571985408152557	1.6375143713241143	1.4028390991009652	-0.6525043219328088	1.1672859505937245	7.044132975812479	10.095784695347376	0.8684748563710779	0.9679947746570874
ID168602	168602	2	1.0	53.11248257888601	15.145055485632207	0.0	213.0	213	1.5139831829954444	1		50415.10144927536	51084.0	31496.0	62382.0	3.8265062E7	6042.033094673932	-0.9811108920272411	-866.7905930116493	0.0019834673943514443	-0.003327305786306543	1.6023514301675925	1.450682634623296	-0.7487077922112328	1.1045499490546262	7.200986139241503	10.664903928896518	0.7955874867265134	0.9540302267002521
ID148635	148635	2	1.0	53.4289033795183	15.17947268328407	0.0	73.0	73	1.408367778852666	1		50570.32366412211	51554.0	34058.0	61102.0	3.3123562E7	5864.891658090236	-0.9811526900229554	-897.7449289669187	0.0010585379185104745	-2.4591324855048442E-5	1.590814207280856	1.2696936744769383	-0.5830641847512261	1.2529118158647252	6.231348401680268	9.655395236815533	0.8399468114818015	0.9555393586005835
ID163992	163992	2	1.0	53.005810006015516	14.981744284377314	0.0	180.0	180	1.5179752352329634	1		50709.73656618615	51275.0	32403.0	62242.0	3.8691529E7	6135.140175563929	-0.9811357541811843	-859.7783708153205	-0.008337893876177024	-0.009699508782960917	1.590684808024698	1.4788797762408479	-0.619416631763654	1.075601163515838	7.239011148557628	10.307106854993616	0.8562795114222352	0.9657577679137608
ID175769	175769	2	1.0	53.344397304941204	15.257629691104862	0.0	266.0	266	1.509479504649539	1		50419.24699599467	51246.0	30864.0	63374.0	3.7764016E7	6095.465450252473	-0.9811900306318851	-862.9477794565739	-0.0064074895999305945	-0.0038170997580928927	1.616771297511815	1.4375416653927922	-0.7814447304217526	1.1246778694724304	7.158208003760857	10.294328759670451	0.8488248990782519	0.9525616698292217
ID173215	173215	2	1.0	53.32359378975853	15.214188151826782	0.0	247.0	247	1.4780813299522715	1		50291.11634349034	51226.0	31276.0	62892.0	3.6310186E7	6094.708425874988	-0.9811730565981739	-860.0706645278914	0.0032554310603379434	-0.005828775107788086	1.6630045505803235	1.3261643993864	-0.6844616981344348	1.2539957725827773	6.863514181560876	10.141508370410182	0.8385931151171633	0.9684775318578134
ID153244	153244	2	1.0	53.21632979185461	15.22006030828157	0.0	104.0	104	1.472440756166641	1		50694.01673640167	51567.0	32544.0	63119.0	3.634761E7	5986.132357397234	-0.9811457004699051	-881.3806002615347	-0.007070241550619016	-0.007041990075969892	1.620551942466737	1.3522021749462538	-0.8564865555880325	1.1984538795251896	6.811229793751203	10.86170940205837	0.7255027080727617	0.9521594684385383
ID156317	156317	2	1.0	53.15344465386054	15.177156588468323	0.0	126.0	126	1.4857385112058379	1		50756.46896551727	51245.0	32404.0	63994.0	3.679844E7	6155.197823067395	-0.9812428046131954	-862.7559527936977	0.0015200410154879763	-0.0050865498716440175	1.6163595562355186	1.3844636382427877	2.49454903161475	1.1674987421750287	6.934811074028615	9.89472034793448	0.8900972296540672	0.9655857048312377
ID162461	162461	2	1.0	53.11623277792496	15.203931523498579	0.0	169.0	169	1.4938629108640615	1		50640.496598639395	51317.0	31758.0	62934.0	3.7220765E7	6172.728701384923	-0.9811505964477951	-854.0608643386842	0.009530849663673065	-8.959862480357106E-4	1.588494626034199	1.4258203436695627	-0.681837279476619	1.114091710843436	7.010861092660868	10.587934774590366	0.785884479629336	0.9509993552546743
ID139427	139427	2	1.0	53.02545457762887	15.209700937262456	0.0	11.0	11	1.5124834469334478	1		50535.2275132275	51241.0	31872.0	62493.0	3.8204632E7	5917.650301419563	-0.981149662210608	-888.9780653450231	-0.002723849236025345	4.37782502661611E-4	1.6335358104959015	1.4349024640524917	-0.6473414958412862	1.138429859464053	7.186726760747952	10.261543884082114	0.8576608454054866	0.9642857142857142
ID170659	170659	2	1.0	53.17328808902276	15.16560473773112	0.0	228.0	228	1.4765451286053344	1		50429.96944444444	51360.0	31960.0	63017.0	3.6309578E7	6070.548065952534	-0.981161788661677	-865.3499243156342	0.004305800365933409	0.011023421399840553	1.6143287255797574	1.3654570429383126	-0.6635231067892964	1.182262550058624	6.84925480306733	10.017151282583256	0.8577578900468804	0.968413978494624
ID178336	178336	2	1.0	53.414874822891065	15.152561892030862	0.0	285.0	285	1.4527866438605872	1		50205.86714285714	51014.0	31918.0	62712.0	3.5144107E7	6051.326735034276	-0.9810633078347611	-859.6601182389045	-0.019620266575101738	0.020120087648224514	1.6214370810370469	1.306592201917195	2.566332263507935	1.24096644588715	6.630610999499601	10.983250547790009	0.690719365322988	0.9548254620123207
ID145575	145575	2	1.0	53.18083603611566	14.94306041602794	0.0	53.0	53	1.466262655815546	1		50585.3704225352	51450.0	33720.0	61661.0	3.5915613E7	5914.923031424092	-0.9810964699735696	-887.7171990053405	0.0037830112333734857	-0.010268690838663991	1.565370649601341	1.4111776279709654	2.521155421183816	1.1092654947003937	6.754192279777013	10.598806271828952	0.7555607272615588	0.9588394062078273
ID176293	176293	2	1.0	53.13857354093939	14.948467973458248	0.0	270.0	270	1.4872652167066476	1		50212.534246575306	50889.0	32446.0	62366.0	3.665515E7	5833.8074624063265	-0.9811584129697967	-896.4203277950129	4.2465175919507184E-4	-0.009629909501622583	1.5716093885107876	1.4353379709287308	2.6213567076428697	1.094940300014416	6.949070452522159	10.481570036963015	0.7948476555288856	0.9530638852672749
ID158379	158379	2	1.0	53.082461261314585	15.131191531855208	0.0	140.0	140	1.5024469495721968	1		50627.38389261748	51279.0	31989.0	62292.0	3.7717401E7	5939.108870672202	-0.981193933210029	-889.510493157422	0.003856305463123698	0.003860065572910523	1.6146225446716944	1.4348816378119629	-0.6401568432522906	1.1252653195380051	7.091664237457636	10.357405534258039	0.8307226796900393	0.9700910273081923
ID138417	138417	2	1.0	52.908858148001805	15.012900172413593	0.0	4.0	4	1.5064695724329624	1		50573.61221779556	51305.0	31762.0	62114.0	3.808193E7	6089.94675399106	-0.9812011066756879	-866.8944455045684	9.485251981569195E-5	0.004677151015324219	1.6108706197518314	1.4414604303034666	-0.6122185192247929	1.1175267706881828	7.129689246773761	10.49571431936361	0.8133106565661902	0.9554140127388534
ID169142	169142	2	1.0	52.93850598728979	14.844360643915296	0.0	217.0	217	1.5099805766980792	1		50329.990703851276	50903.0	33098.0	62496.0	3.7898483E7	6045.668526042032	-0.9812375788947062	-870.7586695826868	-0.005244504215389295	0.009355378837308163	1.5655240070423755	1.4834885152281596	-0.8845092887912717	1.0552990407219964	7.162961129925377	10.66844838981774	0.7908605952433236	0.9556119213696896
ID154804	154804	2	1.0	53.12824803363403	15.236951019068847	0.0	115.0	115	1.5234472266256736	1		50750.31675392667	51298.0	31395.0	63382.0	3.8773242E7	6141.555825456815	-0.981089062482183	-857.4044306149582	-7.10460372925019E-4	-0.008991478152710702	1.6435551838141484	1.435668034904197	-0.6160224107806328	1.1448016838543207	7.2912955363673	10.052914786969758	0.9066309970361148	0.9776927979604843
ID171194	171194	2	1.0	53.01010779983274	14.98127192897657	0.0	232.0	232	1.5029503662221328	1		50454.26040268457	51031.0	32994.0	62362.0	3.7588424E7	5866.759884265436	-0.9811959325174786	-897.4979482380082	0.0033177533752214517	0.00999482662934886	1.5682230572212057	1.4622565234064617	-0.4233556425393615	1.0724678140384596	7.096417363622152	10.938847870388196	0.7452566308955336	0.9455351488283723
ID159928	159928	2	1.0	53.03149864295562	15.044545363899273	0.0	151.0	151	1.5204649453449401	1		50787.20522875818	51185.0	32437.0	63074.0	3.8852212E7	6057.436225987841	-0.9811285482685634	-871.7983886900194	0.005667086379000598	-0.006735644297050998	1.604729715490031	1.466267846002239	-0.508004432671776	1.094431498218628	7.262776779380208	10.196612752422364	0.8778103728676431	0.9670886075949368
ID144063	144063	2	1.0	52.900868607728015	14.714288726619712	0.0	43.0	43	1.4943692192706892	1		50670.77445652176	51466.0	32761.0	64143.0	3.729369E7	6183.837173292617	-0.9811332469482655	-852.2368715202803	-0.006143894441001888	-0.016460171403664074	1.5797684608472564	1.4329530641574566	-0.7471861831405298	1.1024565286624541	7.015614218825378	10.19015472152337	0.8490123494058247	0.9672346002621234
ID167613	167613	2	1.0	53.02700649580794	15.105917434890374	0.0	206.0	206	1.5264236812248826	1		50517.11948051952	51106.0	30780.0	63172.0	3.8898182E7	6138.505673833203	-0.9811117511574747	-854.9342080825397	0.008764113120180052	-0.0054499924091647505	1.638133507168864	1.4431629161361585	-0.6092374257581088	1.1350995018322039	7.319814293354396	10.380885762621253	0.8535738533428002	0.9559279950341404
ID150722	150722	2	1.0	53.26105487999935	15.161353658362039	0.0	87.0	87	1.389985223253574	1		50420.57343750005	51423.0	33558.0	63016.0	3.2269167E7	5893.3333535875745	-0.9812481745973162	-895.3896707335248	0.004100124825474266	-0.00826811636278631	1.577583884450069	1.252700992869708	-0.48891452940682634	1.2593459200795507	6.06974211208673	10.082758801505639	0.7502765056769904	0.9396615158204564
ID173762	173762	2	1.0	53.29211964479704	15.07587836573733	0.0	251.0	251	1.4548680011511301	1		50238.84571428573	51232.0	32382.0	62234.0	3.5167192E7	5912.300804997992	-0.9811576478142142	-884.9460653728896	-0.002403755124940861	0.003498446502336018	1.653632615166123	1.295284640510564	-0.7087946723649039	1.2766557739110598	6.649623504157662	10.02955594546731	0.8306986605292652	0.9654934437543133
ID163011	163011	2	1.0	53.16529018278109	15.237851193235873	0.0	173.0	173	1.4989182989541787	1		50671.50337381913	51509.0	31707.0	63755.0	3.7547584E7	6168.870385143849	-0.9811606642029266	-855.5840530264284	-0.00114140971072087	-0.003105913275465174	1.6510112791935394	1.3811008339224216	-0.6476530875150728	1.195431382446243	7.058392354306022	11.261151031983195	0.6994394010324084	0.9488817891373797
ID143047	143047	2	1.0	52.86807135523188	14.85613417281767	0.0	36.0	36	1.4785930423892575	1		50569.7503448276	51450.0	32717.0	63356.0	3.6663069E7	6054.235552865049	-0.9811339656029856	-868.7787304693882	0.010044528192497711	0.01831575155882899	1.59311890570946	1.412282509991817	2.1698778306494058	1.128045482712018	6.868267307725393	10.649142633822175	0.7610755413875614	0.9582228116710877
ID148167	148167	2	1.0	53.26951522277651	15.269721522650299	0.0	70.0	70	1.4296917438553536	1		50677.28041543019	51643.0	32732.0	62468.0	3.4156487E7	6028.539566725945	-0.9812252016942734	-878.6675634580345	0.021068091923336852	-6.34833425687403E-4	1.6449509749834026	1.2700381559415017	-0.6986603133752165	1.2951980751822147	6.421473448260904	10.26236785280828	0.7662127942281948	0.943435754189944
ID161479	161479	2	1.0	53.273947352389456	15.039513396962374	0.0	162.0	162	1.46986970346979	1		50674.90462833094	51378.0	33800.0	62999.0	3.6131207E7	6126.712032171997	-0.9812594545417985	-866.1579474414461	0.012419844770653962	0.004822151373960935	1.6032083944300193	1.372954124331717	-0.5794141532691478	1.1677071841059352	6.787464162928623	10.265910217295563	0.8093241319910982	0.9616161616161618
ID146634	146634	2	1.0	52.97839234876858	15.118519977426837	0.0	60.0	60	1.521956816459693	1		50609.693717277434	51222.0	32059.0	61837.0	3.8665806E7	5921.902676593751	-0.9811610407909518	-890.1963893658387	0.011567698461188202	-0.010517397536941425	1.6126509027752096	1.4652959123159022	-0.6337553160603228	1.1005632986625975	7.277036157873753	10.687692903579528	0.8005647506931366	0.9616834170854272
ID141003	141003	2	1.0	52.957975135825855	14.953454560843214	0.0	22.0	22	1.525928008641193	1		50566.0627450981	51036.0	31385.0	62890.0	3.8683038E7	6161.906069101909	-0.9812114328742809	-857.1227063517587	0.015536867319226483	-0.005925497824951673	1.638177867451096	1.4545215377617267	-0.5251791994742776	1.1262658028233716	7.315061167189878	10.4687154561821	0.8387664189972415	0.9630788485607008
ID160456	160456	2	1.0	53.25238196511309	15.055873752471753	0.0	155.0	155	1.4631638232093467	1		50724.66666666662	51330.0	33721.0	63514.0	3.576089E7	5991.551720143252	-0.9812077828993329	-884.0826102433417	0.026740036390491176	0.024358335666128047	1.590829125226216	1.3778366920490794	-0.5178086679296245	1.1545846720487463	6.725673522789916	10.086040746204587	0.8308147713087052	0.9638964577656678
ID166088	166088	2	1.0	53.09215716604075	15.164286625837041	0.0	195.0	195	1.5114827961808877	1		50532.28779840848	51062.0	31709.0	62733.0	3.8101345E7	6174.907567260163	-0.9811411480022004	-851.5001588397597	-5.568141704870727E-4	-0.0012497449528549034	1.6296637510296144	1.4180718989601808	-0.4786516893998807	1.1492109477838084	7.1772205084189205	10.614376034572631	0.8005292683481849	0.9605597964376589
ID178894	178894	2	1.0	53.25565629943509	15.142485961162462	0.0	289.0	289	1.4222647235201833	1		50029.380809595175	50816.0	32418.0	62746.0	3.3369597E7	5854.215634532705	-0.9812858350623201	-896.2135076872243	0.004498595414946763	-0.014793656494119461	1.652666188742111	1.2527130344831245	2.583709451011914	1.3192695719207623	6.3549296819576835	10.050154859877786	0.7906333071104902	0.9482269503546102
ID156877	156877	2	1.0	53.31349346470077	15.2888511760201	0.0	130.0	130	1.4734679211022808	1		50811.635983263615	51689.0	32071.0	63553.0	3.6431943E7	6158.015234965448	-0.9811141416415237	-857.3047345759074	0.00839020372796158	-0.008238679664290694	1.6154931734874753	1.370313527124071	-0.7864611631430442	1.1789222988099461	6.820736046080233	11.145142762221484	0.6900329596472904	0.9336369551073523
ID153810	153810	2	1.0	53.078078535962234	15.311336621401237	0.0	108.0	108	1.5234472266256736	1		50672.07198952878	51230.0	31238.0	63254.0	3.8713463E7	6144.007491778545	-0.9811329133260458	-857.7681621203252	0.0019080371161764352	-0.012740565674939289	1.6511141625146764	1.4400155566462485	-0.6438896525401285	1.1465946703798604	7.291295536367301	10.575302105652609	0.819273674957881	0.9581511555277954
ID176850	176850	2	1.0	53.28871491899136	15.168509139695928	0.0	274.0	274	1.4770573732447185	1		50216.044137931094	50847.0	31570.0	62437.0	3.6406632E7	6075.308576228183	-0.981148856944846	-860.4019077136712	-6.511350026697293E-5	-0.004816545505286012	1.5907518375400524	1.3896926175283337	-0.5433390230524724	1.1446789149454624	6.854007929231846	10.458442929879316	0.7874453174419076	0.950560316413975
ID164561	164561	2	1.0	52.9706498352847	14.994214980953226	0.0	184.0	184	1.522950585299803	1		50675.62271540474	51228.0	31470.0	62739.0	3.8817527E7	6173.434711398644	-0.9811440984283746	-854.2553821166839	-0.004219183666367872	-0.006152387269913729	1.577707662010289	1.4974114104962784	-0.6139267937681475	1.053623373610729	7.286542410202785	10.58422536924581	0.8173596673921081	0.9533582089552238
ID142036	142036	2	1.0	53.000732923566744	15.022694601223026	0.0	29.0	29	1.4989182989541787	1		50597.36437246969	51310.0	31759.0	62083.0	3.7492647E7	6073.593193536008	-0.9811366476348095	-866.6082344996871	0.01209916491391159	-0.0010592016720992203	1.590479825902778	1.4407483442049072	-0.6361729239459751	1.1039261869015033	7.058392354306023	10.14669621237102	0.8615219438347007	0.9605433376455368
ID171733	171733	2	1.0	53.11261476069318	14.987559346124899	0.0	236.0	236	1.4953813218041005	1		50564.23886639681	51182.0	32912.0	63258.0	3.7468101E7	6077.456595364659	-0.9811737083533787	-867.2268672594334	-4.642732743619128E-4	0.002491104990756854	1.5760020599713795	1.4291165851290917	-0.44720170582117724	1.1027806103229987	7.025120471154413	10.575361306675859	0.7893565413989793	0.9510939510939511
ID152795	152795	2	1.0	53.615919549404765	14.879090624400378	0.0	101.0	101	1.4564270671471389	1		50756.914285714294	51522.0	33267.0	62825.0	3.552984E7	6067.939583893948	-0.981126695852214	-869.6832654474059	0.018789043823189026	-0.016879366952423404	1.5889316784217342	1.3770389063170099	-0.5949030818175988	1.1538756611252523	6.663882882651206	10.288636264633746	0.791082162636319	0.9530931339225015
ID145118	145118	2	1.0	53.08090475223888	14.700586049277407	0.0	50.0	50	1.484719835384188	1		50700.31463748297	51307.0	33306.0	64026.0	3.706193E7	6221.598787348044	-0.9811435305734472	-848.0292110462302	0.010486730546290457	0.006661799831331156	1.5581451858230686	1.4590325914869722	2.2320383767125525	1.0679303498183588	6.92530482169958	9.94245509226141	0.8803623921304988	0.9636243386243384
ID150238	150238	2	1.0	53.19750219143437	15.323571946341612	0.0	84.0	84	1.478593042389257	1		50574.805825242634	51401.0	32775.0	61896.0	3.6464435E7	5932.753365945079	-0.9811394157903353	-886.9180787147037	0.009692588295222094	-0.0013822669152872347	1.6129284981042584	1.3841001105736317	2.4001383959139866	1.1653264715337608	6.8682673077253895	10.90428145507146	0.7258768531461517	0.9519104084321476
ID139996	139996	2	1.0	52.86648915277532	15.120869719154342	0.0	15.0	15	1.4923429549905458	1		50568.07074829942	51231.0	31975.0	62530.0	3.7167532E7	6146.202896869229	-0.9811409751606869	-856.0747122310061	-1.1552370636020203E-4	-0.0040202968315900586	1.5672245438450936	1.433298442892464	-0.9050224533777461	1.0934390891281236	6.99660171416732	10.80399119239514	0.7532316723603336	0.9539857420609203
ID158941	158941	2	1.0	53.22212486704938	15.133781615793017	0.0	144.0	144	1.46986970346979	1		50709.55820476854	51388.0	32900.0	62888.0	3.6155915E7	6035.870539625238	-0.9811868428581481	-876.3345597386094	-7.24900529724661E-4	0.0031419799451886917	1.6110746060980639	1.3570083792387648	-0.5743704144285721	1.1872252454342407	6.787464162928624	10.024604786524606	0.8487560713099825	0.9707681849082256
ID179939	179939	2	1.0	53.25445287855446	14.986189937596711	0.0	297.0	297	1.4831905098260023	1		50166.56241426611	50894.0	31497.0	62618.0	3.6571424E7	6025.610825063617	-0.9811194590679828	-865.2681470661971	-9.666440164681912E-4	0.002185348142780509	1.6048401352427486	1.3888073432561057	-0.710131740032039	1.1555527431761319	6.91104544320603	9.884712566951901	0.8888439533132529	0.9693333333333332
ID169696	169696	2	1.0	53.127429326901535	15.187557229603215	0.0	221.0	221	1.5014396099017473	1		50363.37466307279	51103.0	31291.0	62309.0	3.7369624E7	6144.329437563211	-0.981131601959839	-852.437527222209	0.012982477404936441	-0.006325889084680333	1.5921946012338388	1.457513499329814	-0.7181423801314626	1.0924047029176425	7.082157985128606	10.09218252428914	0.8737864016385178	0.9600515463917523
ID155361	155361	2	1.0	53.127124262902385	15.281638281061182	0.0	119.0	119	1.5069716452922386	1		50673.96400000005	51400.0	31355.0	62844.0	3.8005473E7	5929.538930918811	-0.9811874976269692	-891.4549225115784	0.008549432460329614	-0.0035776937566809205	1.6593204107989359	1.3936658787129255	2.4561963976116417	1.1906156533955952	7.134442372938277	10.417672953859899	0.8260920824161353	0.9554423933800124
ID174309	174309	2	1.0	53.25715526261381	15.11825255275676	0.0	255.0	255	1.469354953076323	1		50386.31792717087	51259.0	32446.0	62072.0	3.5975831E7	5765.024592884626	-0.9811928147161298	-911.9520629250597	0.01224099575779003	2.242394512878693E-4	1.648052589315539	1.3280898567162176	2.473951986371023	1.2409194912386792	6.782711036764106	10.449010686743827	0.7806616273341158	0.9577181208053693
ID166633	166633	2	1.0	53.18889644738027	15.19559315838838	0.0	199.0	199	1.4887903566220477	1		50555.57220708448	51199.0	32720.0	63451.0	3.710779E7	6117.463650169909	-0.981116236986239	-858.7357632594105	0.0043152371372712954	0.003189786733116672	1.6245600932873283	1.3970560403626457	-0.6429802336519204	1.1628453307181774	6.963329831015707	10.059543656946843	0.8647095817066683	0.9619172685489161
ID151794	151794	2	1.0	53.232579135099016	15.348250497034822	0.0	94.0	94	1.4791045777937286	1		50649.550624133175	51297.0	31423.0	63892.0	3.6518326E7	6140.119903869301	-0.9811864971602141	-860.4202832250904	-0.010649821315275303	-0.020859970515973183	1.64047026000295	1.3561733234901918	-0.9681401298923162	1.2096317126937015	6.873020433889908	11.01188440568808	0.7122528757648936	0.9389610389610392
ID163569	163569	2	1.0	53.052535809280506	15.07291908781183	0.0	177.0	177	1.4811489527539563	1		50667.496542185305	51363.0	32837.0	62467.0	3.66326E7	6083.0160542954545	-0.9811892163868271	-868.9331349130566	-0.0019598122665941027	0.006518965275384232	1.5581974888490615	1.4256350391789514	-0.5640656794108412	1.092984842562831	6.892032938547971	10.39209386388009	0.8019570080864173	0.9640957446808514
ID177393	177393	2	1.0	53.28674478265954	15.169802193871199	0.0	278.0	278	1.501439609901747	1		50266.091275167804	50982.0	30479.0	63052.0	3.7448238E7	6137.165667020353	-0.9811618722080132	-853.1790621996693	0.011867666714707847	-0.004226581074723515	1.6772494622567498	1.372324940693721	-0.6350583104176252	1.2221955693735969	7.082157985128604	10.597191717956008	0.7924901842548204	0.9472345835982203
ID165111	165111	2	1.0	53.13597683657877	15.06796398770817	0.0	188.0	188	1.489298389517443	1		50545.83651226164	51132.0	33337.0	62420.0	3.7100644E7	6100.81333588562	-0.9810846407711917	-859.4478508217713	0.002277654348376737	-0.009616172940518987	1.5930750229891337	1.4211107467575415	-0.5299927931334146	1.1210069494048598	6.9680829571802265	10.415694466671665	0.8071359899021258	0.950713359273671
ID147700	147700	2	1.0	53.308042764757744	15.081102539350558	0.0	67.0	67	1.441285453168086	1		50680.19303338163	51488.0	34098.0	62646.0	3.4918653E7	5965.580052467089	-0.9812089303119582	-887.2082409992157	-0.006624867843562228	0.0018903880455595561	1.5928554342627343	1.324331301095604	2.5411244550133514	1.2027620527771137	6.5260422238802525	10.501015001642228	0.7436989795433965	0.9488597097442987
ID168180	168180	2	1.0	53.15620647827939	15.156438647857758	0.0	210.0	210	1.5059673321881553	1		50523.962716378155	51258.0	30849.0	63679.0	3.7943496E7	6191.959408453953	-0.9810788791481981	-846.1675523783298	0.008931837470432653	-0.003695490454768005	1.6503533627157796	1.4100145878256252	-0.7071757796970504	1.170451268352322	7.1249361206092505	10.180704641962446	0.8638436852173546	0.966473243068988
ID172276	172276	2	1.0	53.26864130194556	15.102697380806962	0.0	240.0	240	1.4719269049012402	1		50391.57422969189	51239.0	31346.0	63148.0	3.5979584E7	6160.124572355389	-0.9811824519143453	-853.070973135135	0.008131744223101346	-0.0017314340029756308	1.620640135524838	1.367558982515123	2.4981789340001432	1.1850605028707903	6.8064766675866855	10.019701823499917	0.8519667172408857	0.9572192513368982
ID162046	162046	2	1.0	53.1138178143446	15.13687685426739	0.0	166.0	166	1.4903139357585495	1		50646.57103825132	51397.0	31949.0	63324.0	3.707329E7	5956.949881638041	-0.9811128021446501	-883.2985339527168	0.007428119291589941	0.002178653197419613	1.6019371093978356	1.4043451707218744	-0.4496310642615952	1.1407004081299994	6.977589209509259	10.820428057403559	0.7489043928487815	0.943444730077121
ID157951	157951	2	1.0	53.09597154733075	15.124702813677166	0.0	137.0	137	1.5109822222985783	1		50682.39946737681	51266.0	31304.0	63087.0	3.8062482E7	6252.012200047784	-0.9811571100749316	-844.2253536833263	-0.011679426700122605	-0.001565179736209575	1.6114049167703757	1.4565227866656034	-0.6270039804896562	1.1063369083702024	7.172467382254403	10.239330117197632	0.8596770958029909	0.9654510556621877
ID170236	170236	2	0.9968244433403015	53.08064767689796	15.121742894218372	0.0	225.0	225	1.5099805766980787	1		50343.6223404256	50946.0	31302.0	62972.0	3.7858404E7	6142.874136654697	-0.9811000164209657	-850.8533157411692	0.018162564333201223	-0.012870543973669386	1.6276898972078295	1.4269272268683597	-0.5851009525648398	1.1406958018315192	7.162961129925374	10.318886709257374	0.8453504140776289	0.9697554697554698
ID155906	155906	2	1.0	52.945196883137704	15.05348528776053	0.0	123.0	123	1.5114827961808877	1		50738.47074468088	51379.0	32093.0	62746.0	3.815533E7	6165.9383862391915	-0.9811679459910715	-857.4599595503468	0.006956423981987532	0.011374129766978665	1.5565767746374195	1.4945165440946353	-0.5474252471436425	1.0415252884205304	7.1772205084189205	10.238579361851501	0.8603729574204495	0.9729381443298967
ID175362	175362	2	1.0	53.29990724207007	15.083278324280082	0.0	263.0	263	1.4928497788988546	1		50393.342818428195	50938.0	32435.0	62801.0	3.7190287E7	6005.967645142673	-0.981120032804595	-872.0493915707697	0.005262930649059101	-0.0018684516434112528	1.6231462432918593	1.389836959868784	-0.5859539634009204	1.1678680954384046	7.001354840331838	10.747209660121412	0.7617290356117227	0.9589843750000007
ID137994	137994	2	1.0	53.075435096406025	15.419919748406711	0.0	1.0	1	1.5249361801264956	1		50629.788036410915	51167.0	32030.0	62573.0	3.8934307E7	5885.563152356578	-0.9810992287493016	-893.0617504726033	-8.180621080395835E-4	0.0020652712658764446	1.5861326418016006	1.4817656936543069	-0.6241077973825615	1.0704341776802144	7.305554914860844	10.764424014237797	0.7922850859302375	0.9612257661038144
ID143626	143626	2	1.0	52.98527973844183	15.150764347294215	0.0	40.0	40	1.476545128605334	1		50620.9072022161	51415.0	32558.0	62360.0	3.6548295E7	5865.936665025418	-0.9811351660842869	-897.6321647565702	0.012221471786265274	0.0058314669691263725	1.617566113435409	1.3703753979005444	-0.5626711505904486	1.1803817522655238	6.849254803067327	10.673963821952933	0.7554430568117785	0.9613075383589066
ID154379	154379	2	1.0	52.9832937740755	15.107416963840986	0.0	112.0	112	1.5074735509332298	1		50677.009320905425	51411.0	30971.0	62614.0	3.8058434E7	6152.507222147708	-0.9811800182972794	-858.8520154722698	-0.0030071835743350765	-0.0032615431915796952	1.606705708613927	1.4388380328426629	-0.5432127896481995	1.1166689175150686	7.139195499102794	10.429522608487622	0.824765106850306	0.9566878980891724
ID161040	161040	2	1.0	53.084691299947295	15.101571211219888	0.0	159.0	159	1.507975289522904	1		50658.297476759646	51266.0	31459.0	63277.0	3.8145698E7	6050.534887925769	-0.9811509875752159	-871.6337957614954	-0.0016239682413512542	-0.010571312763168096	1.6341533529376775	1.4279723396065087	-0.5787945554376458	1.1443872599016756	7.143948625267312	11.16351525170973	0.7203544554110208	0.94766708701135
ID159510	159510	2	1.0	53.070903460644566	15.14322313882851	0.0	148.0	148	1.4963927397904162	1		50733.06765899864	51429.0	32402.0	63316.0	3.7491737E7	5961.433368159384	-0.9811231771765623	-884.6369201429508	0.001352369441149653	-0.008165567869029533	1.607904910326444	1.404676685669334	-0.6254381113026335	1.1446797165002216	7.034626723483446	10.30044942198231	0.833179495895567	0.9641693811074921
ID141591	141591	2	1.0	53.28559230154339	15.254808354069578	0.0	26.0	26	1.4729544281711615	1		50537.8896648045	51350.0	31506.0	62870.0	3.6185129E7	6097.432540537901	-0.9811672789900014	-863.6346892165409	-0.002918041881599761	-0.005269144321263241	1.6391017460380681	1.3375638838516597	-0.7966606796124285	1.2254381011829487	6.815982919915717	10.480104977220176	0.7798428445896968	0.9630624580255206
ID139028	139028	2	1.0	53.131839955054225	15.467245788902972	0.0	8.0	8	1.493356430798355	1		50613.39295392955	51457.0	31864.0	62945.0	3.7352684E7	5994.239759623617	-0.9811105600257474	-877.1224065920084	-0.0027027140848462053	0.007262147278346565	1.6180481766371695	1.400067341646246	-0.6409235227846779	1.1556931074005443	7.006107966496349	10.583402946055601	0.7860243980519999	0.9627694317439581
ID140565	140565	2	1.0	53.02661813098109	15.126003774668588	0.0	19.0	19	1.4714128741871537	1		50549.1311018131	51213.0	32062.0	62270.0	3.6243727E7	6047.530047971016	-0.9811531453204397	-870.2891599554483	-0.003410057861824913	0.004798471176292294	1.576658383225335	1.390812690526222	-0.6212491134544905	1.1336238114341604	6.80172354142217	10.740124538869177	0.7409863457725001	0.942067149440422
ID142613	142613	2	1.0	52.816711606587475	14.87912731033919	0.0	33.0	33	1.525432174994101	1		50658.83745123539	51397.0	31712.0	62866.0	3.8956646E7	6105.008748872029	-0.981142547206629	-863.4714931018223	0.0027412643077960415	0.01355122695552876	1.5816780552304042	1.4957697663044336	-0.8366986527891472	1.0574341659132624	7.310308041025366	10.802274384367484	0.7872544655395506	0.9606495940037477
ID174869	174869	2	1.0	53.33014024584763	15.092438874358642	0.0	259.0	259	1.4806381236465904	1		50324.986225895314	50993.0	33103.0	62643.0	3.653594E7	6037.016615773089	-0.9810602920100026	-863.6021374354235	0.00786905394651612	-0.0011013644994411003	1.573846398332408	1.4185370561028348	-0.8122620570258883	1.1094855728734057	6.887279812383453	10.921899298872622	0.7255398245925598	0.9390797148412181
ID172826	172826	2	1.0	53.29416937257235	14.859944480893605	0.0	244.0	244	1.4641974961204793	1		50285.4809590973	50918.0	34254.0	61808.0	3.5652406E7	5935.980397869281	-0.981167673792211	-882.7127686382383	0.0026839885823650685	-0.002159646016701781	1.5657544555515832	1.3808279048705279	2.500117508199652	1.1339244014614513	6.735179775118946	10.859393620841415	0.7177081960604054	0.9434087882822902
ID177947	177947	2	1.0	53.117222983322314	14.824128064172546	0.0	282.0	282	1.4564270671471393	1		50260.21052631578	50940.0	34174.0	61363.0	3.5332928E7	5870.24805855816	-0.9811599409077395	-891.7752054648089	0.010876328802471833	0.008014080609754911	1.5253481769511772	1.4123223012231316	-0.3342908086146562	1.0800283870262193	6.663882882651212	10.094424455451634	0.8218150595957697	0.9466576637407158
ID168728	168728	2	1.0	53.048817514311025	15.100818142726178	0.0	214.0	214	1.5144827649866013	1		50418.89473684225	50975.0	31547.0	62227.0	3.831836E7	6081.803433039229	-0.9811208256976728	-861.6490935531945	-0.0011218850611114711	-3.3750958590750925E-4	1.5522705492881108	1.4979415991492628	-1.2408680397885288	1.0362690709502316	7.2057392654060175	10.68025181919571	0.7938261883919081	0.9540591567023287
ID147231	147231	2	1.0	53.284154009323295	15.365417349889558	0.0	64.0	64	1.4501807464373146	1		50615.31994261115	51553.0	33566.0	62086.0	3.5278878E7	5917.323705503026	-0.9811245957978489	-889.2309229810986	0.002928421307467524	0.0062944315927174355	1.6486617590784485	1.3094420860761133	-0.7896903773972559	1.2590566445125069	6.606845368677019	11.034658223891219	0.681845900603093	0.9279038718291052
ID167199	167199	2	1.0	53.03020670511415	15.014888677763969	0.0	203.0	203	1.4739812351471515	1		50410.747559274736	51186.0	32979.0	62506.0	3.6144506E7	5831.225701633521	-0.9813411259871223	-909.3432540991108	-0.006004898930927553	0.007087520206291867	1.614019766952054	1.359628862502082	2.645437491914276	1.1871031951924178	6.82548917224475	10.247167546457044	0.8168380721492031	0.9611780455153951
ID178463	178463	2	1.0	53.28808672330126	14.932881083441595	0.0	286.0	286	1.4454782924352367	1		50169.50724637682	50874.0	33906.0	62098.0	3.461696E7	6073.295312136853	-0.9811266594519311	-858.8587259499387	0.03335718937027266	0.00985400608609829	1.5715741250653157	1.3897466766300894	2.5591103926041416	1.1308349582645727	6.564067233196374	10.111271689765246	0.8068100970395697	0.9623693379790937
ID175900	175900	2	1.0	53.384798349096535	15.200011286264678	0.0	267.0	267	1.4857385112058377	1		50373.89986282576	51019.0	31409.0	63331.0	3.6722573E7	6094.599123391864	-0.9810940181513897	-857.831157854052	0.006958508747588581	0.008460111038376635	1.6098545211043351	1.3921438471036436	-0.7274593075857478	1.1563851856642824	6.934811074028612	10.204685550557127	0.8368454215795966	0.9560943643512456
ID144674	144674	2	0.996853232383728	53.18363410120188	15.045439774100773	0.0	47.0	47	1.481148952753956	1		50625.53241379307	51485.0	32530.0	61353.0	3.6703511E7	5921.311143266374	-0.9811599149941406	-890.5097030486925	0.002877380092284106	3.189400334781546E-4	1.5785160368432771	1.4060222399105022	-0.6973134314107344	1.1226821255286508	6.8920329385479695	10.206410893619358	0.8314020896072558	0.9602649006622517
ID156448	156448	2	1.0	53.30832689802101	15.106939615805175	0.0	127.0	127	1.4626467128121363	1		50793.75388967467	51550.0	34273.0	62680.0	3.5911184E7	5906.448940013529	-0.9811162045640905	-893.6038139371467	-0.0031509766531980124	0.004927436044027646	1.6435289832770499	1.3210980734147053	-0.5605896721965058	1.2440628113467322	6.7209203966254	10.937520665516447	0.7059937273568869	0.9420386409060629
ID165665	165665	2	1.0	53.33212641622627	15.094184963072761	0.0	192.0	192	1.4386587233502302	1		50451.65985401464	51184.0	33223.0	63371.0	3.4559387E7	5877.437001056073	-0.981077568005188	-890.1103782524899	0.013246501790075919	-1.0120657688095658E-4	1.6203081712837	1.3270565396172016	2.522614092314595	1.220979003465134	6.5022765930576725	10.310866307900538	0.7685727670781448	0.9389155799588197
ID151335	151335	2	1.0	53.066350511770544	15.188727487360199	0.0	91.0	91	1.4739812351471515	1		50535.644937586694	51254.0	32102.0	62007.0	3.64362E7	5652.030986132329	-0.9811443650189559	-930.4971039084611	0.019257814539661123	-0.008297151256479023	1.6588555972324508	1.356291507381829	-0.7671211804444887	1.2230819025289692	6.82548917224475	9.876116748793489	0.8793691296789518	0.9802047781569968
ID149800	149800	2	1.0	53.15226485607571	15.17137703234614	0.0	81.0	81	1.4750073273251256	1		50557.93314763233	51342.0	31613.0	62735.0	3.6300596E7	5900.223196590375	-0.9812248280068097	-895.6441030523588	0.007114640598735499	-2.8658760396377936E-4	1.5959242842571137	1.411712283964017	-0.7290975784615549	1.1304883455259302	6.834995424573781	10.490589935288458	0.7804557229917115	0.9417157825802229
ID170793	170793	2	1.0	53.174689478653995	15.097105339374657	0.0	229.0	229	1.4796159363492976	1		50342.76348547716	50974.0	32656.0	63021.0	3.6397818E7	5969.247918049751	-0.981236511057712	-882.0791055972126	-0.0071875099300636024	0.00500356509618733	1.6088817854429593	1.3912208056792774	2.4531461721512837	1.1564532235825835	6.877773560054424	10.191796667488365	0.8320630491838529	0.973100201748487
ID153390	153390	2	1.0	53.21900188651997	15.167854466160827	0.0	105.0	105	1.4847198353841882	1		50677.12104539207	51234.0	32166.0	63617.0	3.6842267E7	6103.672898373701	-0.9811187541462315	-862.862528302417	0.007275577370171251	0.007972915811947784	1.6584750414325355	1.365773568462544	-0.6892468323309096	1.2143118593951752	6.925304821699582	10.0164028341028	0.8674115347716452	0.9798251513113655
ID176431	176431	2	1.0	53.28967922535388	15.211092323885083	0.0	271.0	271	1.5164794471522642	1		50209.91040843215	50844.0	31198.0	62751.0	3.8109322E7	6115.035418005907	-0.9810827494747997	-851.6636069543755	0.0036319427301006115	-0.007952050135996142	1.6190830040945485	1.4442914354237604	-0.5608667643533208	1.1210223673586375	7.224751770064079	10.242894165245529	0.8653412832854741	0.9595959595959592
ID164146	164146	2	1.0	53.00636273497944	15.017246195522345	0.0	181.0	181	1.509479504649539	1		50682.808764940244	51363.0	32430.0	62239.0	3.8164155E7	6096.187104089031	-0.9812091043543473	-868.2533569599096	0.0045968461045292714	0.0018492917340065529	1.543951425338118	1.4986259590364213	-0.2867246012248044	1.0302446824895786	7.1582080037608575	10.625007913237146	0.7968116105389391	0.9586250795671545
ID162608	162608	2	1.0	52.98890081442421	14.981386536951625	0.0	170.0	170	1.5358110653737855	1		50643.73940949936	51174.0	32561.0	62153.0	3.9451473E7	5915.978439339534	-0.9810871995572674	-888.1390134546908	-0.0045517678616046565	0.01840404303438372	1.5747403284851536	1.5246264609435938	-0.23465941047479438	1.0328696036867577	7.410123690480195	10.735748371139008	0.8079243058891834	0.9623456790123451
ID158518	158518	2	1.0	53.21853588111731	15.097531550737552	0.0	141.0	141	1.4928497788988544	1		50726.26739427013	51362.0	33557.0	63074.0	3.7182354E7	5988.537429842212	-0.9811077302727514	-879.7812340979779	0.008500519538645161	0.008717663566790223	1.6448576700518978	1.3832665190171896	2.5171433997605694	1.1891111708686253	7.001354840331834	9.844037808052786	0.9079154508062104	0.9774386197743861
ID160055	160055	2	1.0	53.16645766231657	15.10724861787933	0.0	152.0	152	1.451223666921945	1		50711.02011494254	51519.0	32913.0	63662.0	3.529487E7	6013.954057110317	-0.9811964801942864	-880.0129565403395	-0.01081272696492609	0.007337025633026647	1.6149164471906379	1.3340634069976602	2.6465287677826024	1.210524506346399	6.616351621006054	10.284120292873403	0.7861295938253349	0.95407813570939
ID148788	148788	2	1.0	53.13737982612513	15.206374116501419	0.0	74.0	74	1.4610942835268421	1		50603.41418439713	51236.0	32944.0	62585.0	3.5675407E7	5934.819914871689	-0.9811740613858119	-888.7747136069657	-0.0021714355785484606	-0.016878831579043116	1.6192064808553084	1.349406242624296	2.4839105141313533	1.1999399659707448	6.706661018131854	9.970573349236343	0.8477659206820758	0.9624829467939972
ID152372	152372	2	1.0	53.617007982510636	15.066395056383017	0.0	98.0	98	1.4626467128121359	1		50800.62341325815	51714.0	34630.0	60537.0	3.6017642E7	5805.078974879867	-0.9811591746367988	-911.4449651404652	0.00176072475283598	0.004195563907307472	1.5515282512587947	1.390122226273866	-0.8238321362493123	1.1161092326518418	6.720920396625395	10.052362969091053	0.8357998566900151	0.9560513860716697
ID154937	154937	2	1.0	53.09419128664677	15.230512735302865	0.0	116.0	116	1.5039566939989102	1		50706.75632490017	51416.0	31391.0	62134.0	3.8080774E7	6099.981685700105	-0.981056924739032	-861.0155944392762	0.01995512868438535	-0.0024204056665648836	1.6026180540294257	1.4547340681638607	-0.6239421791684039	1.1016570582224843	7.105923615951183	10.543366447204425	0.8032889565568297	0.9546615581098339
ID139580	139580	2	1.0	53.03448465206411	15.336463390505907	0.0	12.0	12	1.4770573732447183	1		50599.8310249307	51436.0	32618.0	62266.0	3.6533078E7	5955.657512560142	-0.9811218134539178	-883.1043119913297	0.002197980233835012	-0.002402154798909577	1.6083516364987533	1.371846482699933	-0.6808493800270465	1.172399139977641	6.8540079292318445	10.978314472703005	0.7146331080546039	0.944954128440367
ID157500	157500	2	1.0	53.20071081449466	14.987312545359048	0.0	134.0	134	1.4892983895174428	1		50768.85362517104	51350.0	33822.0	63276.0	3.7112032E7	5986.4715000583465	-0.9812041405954642	-885.4287466627368	-0.006748597519257925	-0.008176592911714064	1.5893748558617118	1.4140855662696732	-0.6034742907280838	1.1239594645283368	6.968082957180224	10.686877973367967	0.7666929600571647	0.954427083333333
ID171324	171324	2	1.0	53.21614449906262	15.032638754727069	0.0	233.0	233	1.458503229380242	1		50482.58981612442	51185.0	34266.0	62267.0	3.5691191E7	6036.295713362594	-0.9811323480681018	-869.7828772307589	-0.014732774888649809	0.0011124617105411627	1.5512174770286942	1.401055221241774	-0.5529042569889988	1.1071779709395246	6.682895387309275	10.459479313354748	0.7676343428485893	0.9558123725356902
ID173891	173891	2	1.0	53.345515728602095	15.24461643606521	0.0	252.0	252	1.4626467128121368	1		50323.86079545458	51274.0	31371.0	63001.0	3.5427998E7	6118.453962014317	-0.9811958292213848	-858.3487087541794	0.014782532287788253	2.5422484096350315E-4	1.6517016339382136	1.3124783131689663	-0.7130384975237611	1.2584601340575265	6.720920396625401	10.157696427665837	0.8185555488262454	0.943295530353569
ID169281	169281	2	1.0	53.288468917217834	15.207225314212582	0.0	218.0	218	1.4908214494581775	1		50360.001362397845	51024.0	31457.0	63369.0	3.6964241E7	6107.172306937838	-0.9811686906552413	-859.2879452339431	-0.005694366480259936	0.0069243398364809295	1.6661412836685088	1.3717782444674285	-0.6432240644515103	1.2145850033620866	6.982342335673771	10.672783275337116	0.7702924137836548	0.9489664082687337
ID167750	167750	2	1.0	53.36352926430468	15.022896773240625	0.0	207.0	207	1.4249216746937927	1		50468.0864381521	51358.0	33603.0	62798.0	3.3864086E7	5861.154645170767	-0.9811837846564365	-898.0111750586331	0.007517845261750091	0.006548243326214833	1.5784641673552888	1.3171204706210895	2.3652816679307636	1.1984204957432347	6.378695312780257	10.269567699844806	0.7600416594470109	0.9444053483462346
ID160583	160583	2	1.0	52.99561833406908	14.999414666375797	0.0	156.0	156	1.5164794471522642	1		50726.5401844532	51384.0	31554.0	63432.0	3.8501444E7	6103.361695182593	-0.9811483805540093	-865.131563878505	3.9358327141042487E-4	0.0073833652395854064	1.6062654105006346	1.4513255644651795	-0.5526558898919445	1.1067574704319023	7.224751770064079	10.499444133016363	0.8235693585507279	0.9529780564263323
ID138564	138564	2	1.0	53.188625384816504	15.406418781019308	0.0	5.0	5	1.490313935758549	1		50546.057220708455	51108.0	31595.0	62876.0	3.7100806E7	6131.415864563814	-0.9810924140042707	-855.5203421369802	-0.0037673429821494624	-0.009095626450174877	1.6119913889254405	1.4051600965744744	-0.8594395011324831	1.147194111799206	6.977589209509255	10.939605877485743	0.7326759058508702	0.9314720812182742
ID145737	145737	2	1.0	53.14686520614253	15.030686623867558	0.0	54.0	54	1.5039566939989102	1		50511.885026738	51143.0	32953.0	62499.0	3.778289E7	6045.741248608829	-0.9811591861332458	-870.1894847153782	-0.009108344794704348	-0.004229274905811474	1.5759912267573286	1.4669562236063143	-0.5235077409806027	1.0743273735074155	7.105923615951185	11.048706286773937	0.7314885651499101	0.9444093493367027
ID161616	161616	2	1.0	53.00437694306955	15.057514253546163	0.0	163.0	163	1.5119832043376804	1		50664.78703703705	51362.0	31517.0	62461.0	3.8302579E7	6197.893766648968	-0.9811613523889877	-851.4963679347164	0.0048049463848634216	-0.008879263327155757	1.5701491123114752	1.495097483481162	2.428879041176203	1.0501984851553388	7.181973634583438	11.120061589480432	0.729859533561558	0.9402613565650282
ID163152	163152	2	1.0	52.92492820380494	14.92854583006525	0.0	174.0	174	1.5149821822351266	1		50629.51523178809	51163.0	32672.0	61427.0	3.8225284E7	5772.396584810103	-0.981128530341103	-912.0061886315159	0.009877501700302766	-0.0028279210837549563	1.5969832283099927	1.4613910666474166	-0.793245501842884	1.092782941374918	7.210492391570537	10.198943858048109	0.8710927209073598	0.9601265822784816
ID166230	166230	2	1.0	53.11864081286865	15.17629210054449	0.0	196.0	196	1.5019433641886615	1		50533.38235294119	51332.0	31412.0	62981.0	3.779897E7	6153.761546040348	-0.9811341659982599	-854.12235823712	0.009747191193331646	0.012547750381125666	1.634343166566876	1.414667023773778	2.5651969920699984	1.1552846988735823	7.086911111293118	10.003774336480275	0.8898956354720597	0.9700715679895902
ID179542	179542	2	1.0	53.342547647128676	15.073394953558884	0.0	294.0	294	1.4703842736600565	1		50195.794943820234	50986.0	32079.0	62940.0	3.5739406E7	6135.216487417942	-0.9811777789865591	-852.9906597688703	9.785039111445688E-4	-0.0018589568470120618	1.597228490203206	1.3632733110717963	2.558541959619241	1.1716128213112862	6.792217289093139	10.635657387790554	0.7545582250830778	0.9476127320954909
ID146776	146776	2	1.0	53.18392856559313	15.250969213749332	0.0	61.0	61	1.4678096187805116	1		50690.027972027994	51652.0	31572.0	63218.0	3.624337E7	6042.943508400112	-0.9811231262540395	-871.9617488412149	-0.0063470273471687355	0.0029959604371410263	1.6102488585557262	1.3393089698622518	-0.6265244597120125	1.2022982708174803	6.768451658270559	11.02465643769926	0.6997921503911545	0.9474384564204922
ID144217	144217	2	1.0	52.94239786244888	15.048979116227178	0.0	44.0	44	1.5044596054638941	1		50620.62399999999	51446.0	32471.0	62191.0	3.7965468E7	5978.443572873238	-0.9811668364837978	-882.244458137565	-0.006309153977531354	-4.1678626831331145E-4	1.5816306385065575	1.4440292965245511	-1.1337379467552795	1.0952898547925456	7.110676742115699	11.202254406642638	0.7120490918503712	0.9320872274143304
ID150879	150879	2	1.0	53.06782777889806	15.118846655429259	0.0	88.0	88	1.467809618780512	1		50594.320224719035	51368.0	33570.0	63131.0	3.6023156E7	5884.799671559468	-0.9811363975073306	-894.3444754617226	0.0019226264446329565	-0.004285131661933015	1.578614764557915	1.3806565128331498	-0.8096061407831083	1.143379797860475	6.768451658270562	10.404771120954667	0.7856590779344074	0.9608636977058033
ID164703	164703	2	1.0	53.185109196778534	15.17704955097416	0.0	185.0	185	1.4928497788988542	1		50660.00135869556	51157.0	31841.0	63472.0	3.7285761E7	6251.116264397789	-0.981137922446544	-843.0981810922552	-0.009128101925656856	0.007503389337269725	1.5872400570173741	1.4087597948232076	-0.6324506887731018	1.126693182791013	7.0013548403318335	10.837084922237926	0.7491469224538964	0.9521654815772461
ID143196	143196	2	1.0	52.92964143963359	15.081937688245416	0.0	37.0	37	1.4908214494581777	1		50618.68292682927	51280.0	33273.0	61645.0	3.7356588E7	5962.1470536677325	-0.9810758474454349	-880.2870172531755	-0.0017216292309303175	-0.003589519570067076	1.593947962576664	1.427259841674687	-0.4590535450020378	1.1167889097940233	6.982342335673772	10.42906681811472	0.8067149438705625	0.9651773981603151
ID153949	153949	2	1.0	53.189821733143845	15.352338837183058	0.0	109.0	109	1.5039566939989102	1		50665.295060080156	51328.0	32120.0	62746.0	3.7948306E7	6036.453298933307	-0.9811164192380357	-872.157501607742	0.0026930971628852354	-2.554808230746807E-4	1.5924270664443967	1.4223330115238653	-0.813677893669462	1.1195880666077598	7.105923615951183	11.160947318884563	0.7168499881409193	0.9486040609137057
ID179037	179037	2	1.0	53.14752481949365	14.995030132497135	0.0	290.0	290	1.50747355093323	1		50192.8791500664	50773.0	32342.0	61860.0	3.7795238E7	5999.959041305529	-0.9810538974496918	-866.3568269233164	-0.005242088000320538	7.883869454756805E-4	1.6180166745008149	1.425687024115079	-0.5704143940216931	1.1349031359145003	7.139195499102796	10.278065986992146	0.8492515254114839	0.9684074790457767
ID176994	176994	2	1.0	53.410683148313154	15.233178471568957	0.0	275.0	275	1.4641974961204791	1		50198.86600846265	51014.0	31840.0	62702.0	3.5590996E7	6086.562201488279	-0.9811886563346051	-860.3685733581351	0.010743220844231438	-0.010435034911059397	1.592270191057174	1.372185422836646	-0.6259240859123621	1.1603899622877194	6.7351797751189455	10.429641985338469	0.778072838245975	0.9459279038718287
ID157027	157027	2	1.0	53.217688026015274	15.268368308731132	0.0	131.0	131	1.4862475872910892	1		50767.573187414506	51476.0	31200.0	63729.0	3.7111096E7	6084.028686768095	-0.9811635386616172	-869.2950936424893	-0.005789220906483171	-0.011585615168861883	1.6008606562139098	1.4130949287729686	-0.6575001991360889	1.1328755228100518	6.93956420019313	10.907743551693848	0.7329464138398349	0.9523809523809524
ID141152	141152	2	1.0	53.15094486248868	15.122730054169171	0.0	23.0	23	1.490313935758549	1		50543.5382513661	51191.0	32336.0	62507.0	3.699787E7	6110.879497458692	-0.981112767358406	-859.2954544218942	0.005479296184412466	-0.011323987306076384	1.5951694813285744	1.4155035678762695	-0.6867792703387519	1.1269272063523401	6.977589209509255	10.433535806785109	0.8054753237329288	0.9532467532467535
ID171882	171882	2	1.0	52.82745915546562	14.620092121312299	0.0	237.0	237	1.482680384098162	1		50531.53856749312	51501.0	32504.0	63578.0	3.6685897E7	6146.912796700039	-0.9810928939132	-853.1404514705462	7.798327633293663E-4	0.0020259582884527036	1.6019073552985803	1.375767489204653	-1.086359833550097	1.1643736080903186	6.906292317041515	10.322511933837385	0.8144867679107726	0.962251655629139
ID169832	169832	2	1.0	53.05356820047415	15.035732339523404	0.0	222.0	222	1.499927331918643	1		50298.340540540565	50898.0	32101.0	61527.0	3.7220772E7	5920.518569590027	-0.981272644955087	-890.3015980309963	-0.0062704996870743745	-0.008079703641089897	1.583902453833992	1.4397290748810498	-0.6650929932766679	1.1001392424924488	7.067898606635061	10.629127146940837	0.7861491882879518	0.9507672634271103
ID180072	180072	2	1.0	53.39750654119528	14.996606930341338	0.0	298.0	298	1.45226583845082	1		50215.811510791355	50902.0	33789.0	62103.0	3.4899989E7	5827.203023600044	-0.9811889209916236	-898.9784062056573	0.009894761538090328	0.003206840707600695	1.5648572926684887	1.3786778641304724	-0.6903713566021967	1.1350420090014566	6.625857873335081	9.986463764230411	0.8348885767034446	0.9620427881297448
ID155502	155502	2	1.0	53.105947884788584	15.175820824555224	0.0	120.0	120	1.481148952753956	1		50750.50826446286	51471.0	32805.0	62727.0	3.6844869E7	6102.060244218304	-0.9811561285245712	-866.0877343842697	0.003693748598215994	6.932029271959492E-4	1.5952445619262778	1.4010975265675871	-0.6173795420277454	1.1385678239218027	6.89203293854797	10.334044346802544	0.8109919932993536	0.9583608724388634
ID148333	148333	2	1.0	53.027394888713395	15.287702765600866	0.0	71.0	71	1.4842102352883857	1		50736.06043956049	51405.0	31376.0	64284.0	3.6935852E7	6286.693271561955	-0.9811337749924229	-839.3975218151388	-0.0021184624041809424	-0.011333292947575938	1.614798606408295	1.3937562494821938	-0.7391561592253002	1.158594701913066	6.920551695535063	10.431822576331918	0.799153483958961	0.9597890573500327
ID159085	159085	2	1.0	53.17730287183549	15.234495243709123	0.0	145.0	145	1.5114827961808879	1		50740.660904255325	51382.0	30714.0	64108.0	3.8156977E7	6224.349701542963	-0.9811964381214591	-850.7617778947331	0.009537067108853764	0.005279951459934433	1.6411830838084889	1.4132245573848576	-0.7323848373003458	1.1613038248114396	7.177220508418923	10.002341952019846	0.9014938283946721	0.9798831927319921
ID174445	174445	2	1.0	53.20311162909417	15.126991528073424	0.0	256.0	256	1.4948753561926613	1		50377.57008086252	51135.0	31518.0	62343.0	3.7380157E7	5991.552131048903	-0.9811394681189598	-874.7917517333533	-0.005376657073655504	-0.0069134775341655255	1.5973949936722305	1.4206996934999676	-0.7189570446379216	1.1243720266715655	7.0203673449899	10.123451772470801	0.8608202304834951	0.966623036649215
ID166770	166770	2	1.0	53.150749708246096	15.121013757086173	0.0	200.0	200	1.4913287904459653	1		50541.03278688525	51300.0	31636.0	63475.0	3.6996036E7	6104.644612340087	-0.9811903653961243	-863.747170873968	0.003058929113925634	0.005497987611439284	1.621834428193083	1.3832028329233161	-0.5903640622910435	1.1725210428939286	6.987095461838287	10.626554673435827	0.7775379207892238	0.9576547231270363
ID163699	163699	2	1.0	52.8734040179758	14.837658374990305	0.0	178.0	178	1.5189716089767638	1		50655.02365308802	51150.0	32872.0	63344.0	3.8548473E7	6117.806291944491	-0.9811249253909679	-860.7805167392831	0.015770133089043636	0.0029559157148376087	1.582223241297329	1.5032626053228213	-0.5691006764193631	1.0525261758623679	7.248517400886658	10.429238494170484	0.8374402911368318	0.9591194968553455
ID152944	152944	2	1.0	53.68613532120156	14.493193644175001	0.0	102.0	102	1.4564270671471384	1		50683.863052781715	51836.0	32487.0	61691.0	3.5529388E7	6244.823302413094	-0.9812199169214895	-848.1026022988979	0.001513756361703608	-0.0012373877427032836	1.5540497439539975	1.3833564066072808	-0.6931003797370445	1.1233907158931997	6.663882882651202	10.786966445151535	0.7196785590804501	0.9396782841823057
ID150392	150392	2	1.0	53.173402376294064	15.111681374322513	0.0	85.0	85	1.4688400222902018	1		50544.30715287517	51484.0	32185.0	62863.0	3.6038091E7	6136.939996160927	-0.9811557488999627	-857.6487059576951	0.005789960910221575	0.010500840972417163	1.5937528604725242	1.3737148145026314	-0.6580711958185169	1.160177384451925	6.777957910599594	10.400117650413428	0.7874667536039983	0.9500333111259163
ID165240	165240	2	1.0	53.125456440208836	15.236300919220778	0.0	189.0	189	1.4953813218041008	1		50633.32700135682	51427.0	31597.0	62895.0	3.7316762E7	6112.766152758118	-0.981137842471684	-861.7223115577668	0.00553438560229911	-0.010746144310924152	1.6148594014956423	1.4150029479256396	-0.63358766789688	1.141241015690453	7.0251204711544135	10.318027727954377	0.829220936791072	0.9691803278688519
ID145278	145278	2	1.0	53.14395047565139	14.959355280796869	0.0	51.0	51	1.510481482525988	1		50701.625498007954	51235.0	32475.0	63307.0	3.8178324E7	6173.16744174472	-0.9811865484087421	-856.6963707578934	0.010716054460387191	-0.008911537922353498	1.5732584497511037	1.4796294589501024	-0.7992733415920988	1.0632786744239584	7.16771425608989	10.413400591607429	0.8306257618893754	0.9586776859504137
ID170364	170364	2	1.0	53.06025716169452	15.004021526940262	0.0	226.0	226	1.5119832043376802	1		50368.64597093792	50931.0	32982.0	62677.0	3.8129065E7	5903.401629380989	-0.981204264958162	-890.8160926424713	0.0046554477860868285	-0.001953057363047867	1.647788710316642	1.3962139072655868	-0.4590493139400166	1.1801835676767836	7.181973634583436	10.410570977153169	0.8327306917228494	0.9581483830057075
ID177533	177533	2	1.0	53.38439038989102	15.21527243029028	0.0	279.0	279	1.4979085862771473	1		50311.1913746631	51180.0	31845.0	63218.0	3.7330904E7	6084.8987490785885	-0.9811125569128595	-858.9876237526287	0.010703094637452174	-0.0157563305631958	1.6323387849648878	1.4030466660818968	-0.7096885282972133	1.163424442269839	7.048886101976997	10.47893704689757	0.8066699790387413	0.9488163787587975
ID168323	168323	2	1.0	52.97710326388893	14.824806923565756	0.0	211.0	211	1.5004315939372317	1		50401.265415549606	50897.0	32909.0	61661.0	3.7599344E7	6039.124639160245	-0.9810905719345637	-866.0204589422798	-0.00937617595816274	-0.006245652586173099	1.5446812614311114	1.4602401180671418	2.7447989337461323	1.0578268890980347	7.0726517327995735	10.617846616256902	0.7883503100568032	0.9514066496163683
ID147841	147841	2	1.0	53.506033340203274	15.323821520025298	0.0	68.0	68	1.4553878753864646	1		50694.24679029958	51611.0	34250.0	61696.0	3.5536667E7	5741.846597232497	-0.9810881605893745	-916.0334830697026	-0.004922826800943085	-0.002986610846741303	1.6197487583174435	1.3303216122279882	-0.8729552937848108	1.2175617861343546	6.654376630322174	9.886405408812795	0.855540180240609	0.9635237439779766
ID151937	151937	2	1.0	53.374618240517854	15.191746541839889	0.0	95.0	95	1.4605764404187724	1		50655.95480225988	51315.0	32947.0	63060.0	3.5864416E7	6110.908842666994	-0.9811216537256072	-861.6157102130556	0.008627861893480783	-0.0021131646002335684	1.630762318999664	1.3333302789061838	2.1858725092411646	1.223074541093811	6.7019078919673385	9.99038886653379	0.8438077943458048	0.9546377792823292
ID158086	158086	2	1.0	53.09865542641817	15.118064520426536	0.0	138.0	138	1.4984135276655923	1		50686.41644204853	51397.0	31519.0	62841.0	3.7609321E7	6023.942813977574	-0.9811683809709658	-876.7920983532251	-0.008413019178192779	0.009924127398388662	1.6328347026121763	1.3833011696593427	2.528845607979272	1.180389880689745	7.05363922814151	10.453059267875897	0.8112155771182404	0.9611398963730571
ID172426	172426	2	1.0	53.48284548874175	14.996989364246133	0.0	241.0	241	1.4465246033159536	1		50350.51011560692	51216.0	33759.0	62646.0	3.4842553E7	6010.702144311049	-0.9811213260676013	-870.6826561599767	-0.016468274420654672	-0.004868776174806712	1.6078878172693398	1.3439335794244083	-0.678398563833466	1.1964042285169927	6.573573485525409	10.580479909524266	0.7379053387962966	0.945317840054682
ID175498	175498	2	1.0	53.458773742647566	15.30557959157727	0.0	264.0	264	1.483190509826002	1		50421.27260273979	51153.0	31453.0	62991.0	3.6807529E7	6188.617104295844	-0.9811718355811225	-849.1555966973621	-0.0011766084126439485	0.0018738323639736429	1.6080357379660426	1.380439941990971	-0.68296329598741	1.1648719289060967	6.911045443206029	10.803695300220863	0.7440617141037847	0.9326491340602945
ID156044	156044	2	1.0	53.09829552387879	15.224658287672693	0.0	124.0	124	1.4801271182392586	1		50758.608575380356	51560.0	31985.0	63232.0	3.6698474E7	6054.042124909249	-0.9811380540437481	-872.2437974518067	0.005031808744764958	0.007668980726137476	1.6092922770658533	1.3835095718060233	-0.7352432139746824	1.1631956221055233	6.882526686218938	10.03598318174386	0.8586929915613762	0.9692101740294512
ID154514	154514	2	1.0	53.07182536357415	14.894613434703286	0.0	113.0	113	1.507975289522904	1		50677.23505976092	51174.0	34115.0	62571.0	3.8159958E7	5984.589438871666	-0.981122604976734	-880.2170237775603	0.003481982475999983	0.008890281267265581	1.570027101038942	1.4853263524575278	2.8231877266025407	1.0570250089761577	7.143948625267313	11.012690433783735	0.740220867262729	0.952471482889734
ID162192	162192	2	1.0	53.14878407792126	15.172092658030072	0.0	167.0	167	1.481659605743703	1		50671.74965421848	51314.0	32305.0	63256.0	3.6635675E7	6159.731752047706	-0.981164802059132	-857.04942503174	0.005997350357296077	-0.0033219625735837117	1.5642601787320125	1.4256260562377805	-0.5179516622778328	1.0972443803812668	6.896786064712487	10.214136448798152	0.8307174018578221	0.9558629776021084
ID138134	138134	2	1.0	52.89446021972849	15.178845363345498	0.0	2.0	2	1.518473503828438	1		50656.3377135348	51282.0	30533.0	62089.0	3.8549473E7	6212.35147023628	-0.9810416376068811	-843.9066037389955	-0.00215080433858062	-0.006735655752691404	1.6407176100207843	1.4216599796943759	-0.5734389541089817	1.1540858105701906	7.243764274722141	11.03766443303802	0.7471706436771841	0.942486085343228
ID172955	172955	2	1.0	53.34227466553093	15.042221159269095	0.0	245.0	245	1.4729544281711615	1		50227.33193863318	50871.0	32767.0	63212.0	3.6012997E7	6061.638655161837	-0.9811497577518122	-862.5780972561996	7.593416041713834E-4	-0.011395370086367729	1.603415311734645	1.3614878964596953	2.4262993076677466	1.1776934013912563	6.815982919915717	10.60959097465741	0.7609236373464725	0.945910290237467
ID175001	175001	2	1.0	53.40918947378241	15.181665273522613	0.0	260.0	260	1.4600584136458132	1		50312.82011331445	51126.0	31388.0	62967.0	3.5520851E7	5985.026526678196	-0.9811501607658963	-875.1256348991652	-4.1474201731360965E-4	-0.005106608695826541	1.5995398730014758	1.3495316665105002	2.4508775407415273	1.1852555317485989	6.697154765802824	9.977379498250148	0.8454096808688136	0.968384879725086
ID178078	178078	2	1.0	53.26385446296655	15.153210619154878	0.0	283.0	283	1.4837004601624824	1		50294.12534435265	51084.0	31988.0	62986.0	3.6513535E7	6061.321691489024	-0.9812246178559627	-867.280480660251	0.00540167767440439	-0.006827457146901206	1.6150616070492514	1.3825311710680408	-0.7002327213681933	1.1681918215280274	6.915798569370548	9.994750102784105	0.8699780985107806	0.9706470980653766
ID143775	143775	2	0.9968286752700806	53.130500453122835	15.393227664217068	0.0	41.0	41	1.478593042389257	1		50643.22928176795	51452.0	32473.0	62282.0	3.6665698E7	5968.504485417352	-0.9810782449684021	-879.8894120991221	0.0035223907411004026	-0.004435131256115716	1.6672894794910236	1.3348656155039726	-0.6966677944358441	1.2490317078558846	6.86826730772539	10.294822349544363	0.8143654494145659	0.9588586595885863
ID176028	176028	2	1.0	53.262036790519495	14.90518639551439	0.0	268.0	268	1.4703842736600565	1		50293.51120448186	50858.0	33909.0	61881.0	3.5909567E7	6000.841854499033	-0.9811886902931128	-874.3056214099219	0.0017521117417393602	0.0028405914474833017	1.534623922227828	1.4323395763842521	-0.4184561957290104	1.0714106818871674	6.792217289093139	10.245201784494498	0.8131682287477581	0.9629380053908357
ID170913	170913	2	1.0	53.15896729289973	14.932988180362239	0.0	230.0	230	1.4796159363492973	1		50449.943291839554	51010.0	34056.0	62976.0	3.6475309E7	5998.7631962423175	-0.9811595503396627	-875.9459954072105	0.02597119517731952	-0.010963701266431048	1.6277903628885606	1.3820148689782297	2.576232799221586	1.177838530848833	6.877773560054422	10.422515243502035	0.7956327646192971	0.9551155115511551
ID161190	161190	2	1.0	53.06114549932761	15.02616900439017	0.0	160.0	160	1.5109822222985785	1		50638.11288180605	51255.0	32191.0	62457.0	3.8130499E7	6022.783279353487	-0.9812392382818609	-879.4977067356463	0.0036220877952305567	0.0029244561120822556	1.6114021789462545	1.4299245376205443	-0.5222771784086175	1.1269141388591715	7.172467382254406	10.834321957758673	0.7678474947742421	0.9587039390088945
ID167334	167334	2	1.0	53.13142826432521	15.131345538530882	0.0	204.0	204	1.4765451286053342	1		50466.0842541436	51147.0	32112.0	62499.0	3.6537445E7	6136.73274560291	-0.9811789766956018	-857.4274748275692	0.013603167605473686	0.005850229586225169	1.6044962908477776	1.3831533666996647	-0.6575125576080793	1.1600277521474411	6.849254803067328	10.48103116262575	0.7835111161985825	0.9480263157894738
ID168868	168868	2	1.0	53.0900356896535	15.134063728505893	0.0	215.0	215	1.505967332188155	1		50420.68357810419	51227.0	30999.0	63583.0	3.7765092E7	6216.596458197596	-0.9811776201824969	-845.5886583867275	-0.0032316263424177613	-0.005840180827412096	1.6144561556712542	1.4208229374362218	-0.5750526277608222	1.1362824410650565	7.124936120609249	10.43812167329408	0.8217621407558049	0.9578274760383388
ID140715	140715	2	1.0	53.08875650337282	15.046738568889186	0.0	20.0	20	1.4908214494581777	1		50615.529972752054	51339.0	32871.0	62056.0	3.7151799E7	5845.103700993025	-0.9811733716318236	-902.5988315208535	0.001240000645278956	-0.004668503641012657	1.578885986295652	1.430683400317177	-0.686749745556806	1.1035886667487853	6.982342335673772	10.717394402680156	0.7638930796828804	0.9404609475032011
ID159656	159656	2	1.0	53.071411368504315	15.115389019776721	0.0	149.0	149	1.4908214494581777	1		50703.783673469414	51283.0	32295.0	63520.0	3.7267281E7	6232.686575988041	-0.9811442299800943	-846.6105150784634	0.013289194604922547	0.008206187045599325	1.602504285805134	1.417982332332691	-0.5128001902020245	1.1301299383391399	6.982342335673772	10.352005921934417	0.8187701071326574	0.9582517938682323
ID156585	156585	2	1.0	53.142602404988914	15.195479654178445	0.0	128.0	128	1.4994229003146957	1		50789.132075471694	51607.0	31894.0	64108.0	3.7685536E7	6001.5282521829195	-0.9810919976467211	-878.2193823943393	0.007042451274834978	-0.004405562287161004	1.622547525198745	1.409941752381771	-0.7451088817291506	1.1507904652499479	7.063145480470541	10.402261831926733	0.8202617371977384	0.964935064935065
ID165806	165806	2	1.0	52.98819566698573	14.90401506969202	0.0	193.0	193	1.5209623983094507	1		50540.546405228684	51050.0	33180.0	62187.0	3.8663518E7	5982.711273992882	-0.9811802033456101	-880.8576588472891	-0.020082873903958832	-0.004606687689429731	1.571039198905184	1.4804560453067332	-0.5229348998594812	1.06118597974294	7.267529905544723	10.537611390253739	0.8224553587861222	0.9610307982401012
ID178606	178606	2	1.0	53.09662356782799	15.061860310686255	0.0	287.0	287	1.512483446933448	1		50246.394701986734	50950.0	30688.0	63672.0	3.7936028E7	6166.593327417855	-0.981117320924476	-846.7338528698915	-0.00885305761535218	-0.007336519581640003	1.6352905401999227	1.4260104323677516	-0.4051165394992055	1.1467591702570379	7.186726760747955	10.821188054437425	0.7712427747830182	0.9551484523057487
ID142767	142767	2	1.0	53.13120053842275	15.31537331439645	0.0	34.0	34	1.4933564307983551	1		50607.987788331055	51285.0	31440.0	63533.0	3.7298087E7	6098.948549002792	-0.9810950104532876	-861.2489813792714	0.0026330699159079736	-0.009036135626434117	1.6478050768879502	1.367139530038071	-0.5884960625396102	1.205294003050342	7.006107966496351	10.617617759252592	0.7809667011748923	0.962140992167102
ID141744	141744	2	1.0	52.89665634765239	15.228786564799275	0.0	27.0	27	1.5129835241324106	1		50542.66534391529	51242.0	31267.0	62391.0	3.8210255E7	6078.493182086998	-0.9811350740326008	-864.9000025281175	-0.012221999844851034	0.0012345826430593377	1.5912419574051724	1.4542246269735573	2.6357659871451378	1.0942201967221303	7.191479886912472	10.584284363928433	0.8066871434796616	0.9748711340206186
ID162742	162742	2	1.0	53.062489066403295	15.110802060278244	0.0	171.0	171	1.4729544281711617	1		50542.50767085073	51326.0	32318.0	62342.0	3.6238978E7	5925.2583444618	-0.9811180409905096	-886.4488928994465	0.004312789923207093	-0.004323632102085304	1.602304109946933	1.3775518460668552	-0.6964425692311036	1.163153397472323	6.815982919915719	10.571186839263968	0.7664624091709675	0.9446640316205533
ID164278	164278	2	1.0	53.27270194844124	15.183612775485553	0.0	182.0	182	1.4657466386762805	1		50632.0987306064	51383.0	32525.0	63350.0	3.5898158E7	6004.608335389155	-0.9812101169558561	-880.6618453383252	-0.004490636348456151	-0.009847732325030435	1.62079702080954	1.3392702247271042	-0.7478535190414363	1.210209105589427	6.749439153612498	10.489301117101318	0.7708758578266706	0.9511051574012056
ID144823	144823	2	1.0	53.11301897171891	14.642827278510957	0.0	48.0	48	1.4780813299522713	1		50625.24895688454	51226.0	33912.0	63766.0	3.6399554E7	6217.9551792077145	-0.9811502197571786	-847.5762805033867	0.010827264914552322	0.01079727566734498	1.5567452323495468	1.4370737408496355	2.5093092165379494	1.0832744264251593	6.863514181560873	9.897455114185004	0.8804593659572519	0.9620253164556966
ID152506	152506	2	1.0	53.520605871343065	15.316917972212927	0.0	99.0	99	1.4862475872910887	1		50705.18604651166	51294.0	33114.0	62976.0	3.7065491E7	6108.617223155984	-0.9810854303093105	-861.0925358150399	0.003964871651221173	-0.004274980622195827	1.6281923658379023	1.3722496965663327	-0.9661732051984462	1.186513190647441	6.939564200193127	10.267396489612896	0.827220703844272	0.9511400651465802
ID153531	153531	2	1.0	53.52925728040007	15.141347661033535	0.0	106.0	106	1.4465246033159536	1		50662.98410404628	51524.0	34441.0	62180.0	3.5058785E7	5970.95412588376	-0.9811814744662107	-884.7911598253469	0.0019226174331043902	0.0014773968246088716	1.5778213324795325	1.338663670808393	-0.7949957148883692	1.1786540315437983	6.573573485525408	10.456589746767872	0.7554943968534816	0.9524793388429758
ID149952	149952	2	1.0	53.24149527640845	15.177738018442486	0.0	82.0	82	1.4785930423892573	1		50551.783149171235	51135.0	33267.0	62234.0	3.6599491E7	5940.756978343101	-0.9811566273151302	-886.1441855439658	0.00465097625395917	0.008057028836986325	1.6053846872145892	1.371199744455154	-0.5543173403937066	1.1707883506443393	6.868267307725391	10.159119703874328	0.8362668818708215	0.9601328903654482
ID176576	176576	2	1.0	53.3178019537162	15.184894514514413	0.0	272.0	272	1.4600584136458123	1		50227.833806818126	51210.0	31208.0	63441.0	3.5360395E7	6255.554034469906	-0.9811296490487234	-834.9396531794978	0.003384766910760864	0.008150398156429574	1.5979720360799612	1.3544718289784687	-0.49457519537314054	1.179775025136653	6.697154765802817	10.391809669723532	0.779323606317843	0.9456375838926172
ID158657	158657	2	1.0	53.06486649373944	15.11593495029351	0.0	142.0	142	1.5019433641886615	1		50700.9744966443	51253.0	31888.0	62741.0	3.7772226E7	6196.506209116351	-0.9810861033494078	-848.8393922486746	0.007662266635582303	-0.0051538110510516415	1.604913110538578	1.4343329499792146	-0.5421876363651994	1.118926474192645	7.086911111293118	10.520290079838041	0.8046581598506334	0.9576107899807325
ID147399	147399	2	1.0	53.118551899044036	15.376905253684503	0.0	65.0	65	1.4831905098260028	1		50666.72627235206	51476.0	31855.0	62719.0	3.683471E7	6085.55698125302	-0.9811301801954699	-865.787654371239	0.00627204136899393	-0.011158410122696845	1.6460701029915552	1.380137550343448	2.4655597635133484	1.1926855425257648	6.911045443206035	10.586516079673562	0.7749032630824532	0.958470665787739
ID160199	160199	2	1.0	52.91238106089144	14.848135657280528	0.0	153.0	153	1.4989182989541787	1		50735.564516129045	51456.0	32438.0	62980.0	3.774726E7	6119.607904788415	-0.981115403615831	-861.4523949573428	0.004884467154782349	0.0075682067957374075	1.5561796049992764	1.4718266931336705	-0.7982354563203731	1.0573117149316065	7.058392354306023	10.286808526705505	0.8382129138230956	0.9680573663624515
ID139716	139716	2	1.0	52.98898754168328	15.349488249993307	0.0	13.0	13	1.5084768612279504	1		50571.77837116154	51221.0	31624.0	62125.0	3.7878262E7	6017.6867914339755	-0.9812148502361336	-877.9263668809548	-0.002262867236137426	0.006890185424551172	1.6003923151178492	1.4289886054588852	-0.5490436775082091	1.119947569213767	7.148701751431824	11.125171404826862	0.7258111251095696	0.9453174104336896
ID148932	148932	2	1.0	52.93721082120771	15.184334974404205	0.0	75.0	75	1.5174768030293335	1		50630.81233595804	51394.0	31675.0	62964.0	3.8580679E7	6061.814200251922	-0.9811524331975245	-869.6078755316755	-0.007104227051929497	-0.0031186287835777123	1.634244091722212	1.4277350150847823	2.716456086377131	1.1446410394474824	7.2342580223931146	10.449354802724597	0.8325779545577221	0.9694267515923568
ID155082	155082	2	1.0	53.278869308615626	15.281868413382012	0.0	117.0	117	1.4185366313320333	1		50307.26086956522	51291.0	32827.0	62226.0	3.3554943E7	6029.752420055085	-0.9812647404539465	-873.9521729063774	-0.007474568377636673	-0.014180961651170113	1.5313810998653499	1.3479802082488552	-0.7847338973782517	1.1360560715166201	6.32165779880607	10.708998781485182	0.6926966842975383	0.9339887640449437
ID171464	171464	2	1.0	53.261807060046436	15.153028964679786	0.0	234.0	234	1.5034536143079664	1		50727.89199999996	51327.0	31270.0	63641.0	3.8045919E7	6102.564309687735	-0.9810535846403787	-860.8552281607706	-0.006702083796595067	0.014476677115343459	1.6724894059947712	1.4128402229823795	-0.6724361020968386	1.18377816457143	7.101170489786669	10.110464671182902	0.8729664872670897	0.9657401422107309
ID151497	151497	2	1.0	53.18476278254202	15.326490387244144	0.0	92.0	92	1.4739812351471513	1		50596.72841225624	51423.0	32406.0	63187.0	3.6328451E7	6035.6730568932935	-0.9811200937965485	-871.2625827422057	-0.007178397078722927	-0.005398758344809094	1.6296840328886126	1.347391003280082	-0.7390029617458653	1.209510846459059	6.825489172244749	11.083203069090844	0.6982534094358618	0.9516235917826374
ID174030	174030	2	1.0	53.325943357482394	15.156478638526108	0.0	253.0	253	1.4496590048314957	1		50365.79424460428	51226.0	32620.0	62723.0	3.5004227E7	6083.320074521266	-0.9811681577539157	-862.731495703	-0.013826707707628571	-0.003720972822561012	1.5947326724492952	1.3291078411327206	-0.5870839799144756	1.1998519782188615	6.602092242512503	10.213616890728696	0.7953024580241612	0.9605809128630703
ID157644	157644	2	1.0	53.044846684586794	15.070377623591911	0.0	135.0	135	1.4796159363492976	1		50683.16712707189	51446.0	32067.0	63203.0	3.6694613E7	6127.192125041872	-0.9811097661946613	-859.2360866366829	0.002705435345745633	-0.005891357277568055	1.5765144477487694	1.4183918201860446	2.4983588001469794	1.1114802167584303	6.8777735600544245	10.810597389160964	0.7395343486373469	0.9482306684141548
ID167888	167888	2	1.0	53.218933510469654	15.081318219142874	0.0	208.0	208	1.4908214494581775	1		50513.0871934605	51250.0	31629.0	63506.0	3.7076606E7	6062.875600203799	-0.9811964113699508	-869.5017490819241	-0.008111429482613439	0.0027344394185783343	1.6352200971874946	1.3604270253183819	-0.7369529200830709	1.201990306539818	6.9823423356737715	10.539977519977734	0.7898263759639591	0.9588772845953003
ID169425	169425	2	1.0	53.02525913760217	15.004977069285353	0.0	219.0	219	1.5134834360985163	1		50337.22619047617	51093.0	31742.0	62300.0	3.8054943E7	5956.062441500111	-0.9810620741806076	-875.6370110828709	0.005546360690787002	-0.005845003372210437	1.6275010920328543	1.422052934556369	-0.5849883107484358	1.1444729323951488	7.196233013076984	10.990593972428965	0.7486395269723464	0.9409571162212553
ID163290	163290	2	1.0	52.87623052016744	14.970237881874834	0.0	175.0	175	1.5269191929020234	1		50587.81452658887	51103.0	31858.0	62461.0	3.9003205E7	6089.015770431863	-0.981158342980511	-865.2643718498397	0.010037351544872928	0.0029789844351334523	1.5986100963489913	1.4866520307498872	-0.5435308889241307	1.0753088572735012	7.324567419518912	10.749346309517229	0.796576950228047	0.955955334987593
ID166366	166366	2	1.0	53.010941104144166	15.012254150758112	0.0	197.0	197	1.5134834360985165	1		50533.218134034156	51218.0	32222.0	61503.0	3.8455779E7	5907.168432661167	-0.9810658825503111	-886.5040096418388	0.006582847992271021	0.0013794602100923024	1.5885036773004202	1.4646723636065706	-0.6128900648406495	1.0845454019415854	7.196233013076987	11.241269849485827	0.7156230732934332	0.9582278481012663
ID179678	179678	2	1.0	53.31826778324584	15.059912182392	0.0	295.0	295	1.466778491418422	1		50247.85112359547	50950.0	32386.0	62817.0	3.577647E7	5949.55228163646	-0.9811960916680952	-881.3956207397773	0.016478465157804115	-0.009906584931137694	1.5865633892850493	1.3827589996493528	-0.6213590689047058	1.1473896678216364	6.7589454059415255	10.678300812343142	0.744876890434068	0.9379947229551453
ID145887	145887	2	1.0	52.847888301243536	14.774319915046403	0.0	55.0	55	1.497908586277147	1		50518.35033557047	51286.0	31699.0	63769.0	3.7636171E7	6143.055910875546	-0.9811293645506328	-855.1345176509668	0.0016635566090132227	0.0013418573823147416	1.5748480354572638	1.4725913370431443	-1.0391482157359442	1.0694399701002204	7.048886101976995	10.314340343835298	0.8326211559400121	0.9737360472751155
ID179164	179164	2	1.0	53.19480914794302	15.050240850982943	0.0	291.0	291	1.5069716452922386	1		50184.22029372497	51001.0	31186.0	62845.0	3.7587981E7	6016.730020749001	-0.9811819693624206	-869.7852522363388	-2.118990217137629E-4	-0.009925942151788115	1.6358032957389395	1.4041358579425278	-0.5779052115882208	1.164989332396847	7.1344423729382775	10.856470623816355	0.7606634963218618	0.9487989886219973
ID138726	138726	2	1.0	53.130726378841096	15.359920836586248	0.0	6.0	6	1.4083677788526658	1		50367.48702290073	51152.0	33930.0	63099.0	3.2990704E7	5743.138423948672	-0.9812830754987891	-919.5827476582298	0.008642154744717783	-0.005578851638525283	1.6277418524191796	1.2428341292434528	2.6486245867588347	1.309701603873745	6.2313484016802665	10.245411005343543	0.745990208753573	0.9364285714285714
ID172006	172006	2	1.0	52.98356132919576	14.942306669142198	0.0	238.0	238	1.53137158295711	1		50520.91881443305	51031.0	31326.0	63129.0	3.9204233E7	6103.679668156321	-0.9811633264285733	-862.2765952262943	-0.0026712606206229987	0.008374643732429554	1.6060945578036556	1.4949278765853045	-0.5142985419246732	1.0743625715725342	7.367345554999557	10.33635786857182	0.8665344434495788	0.9742300439974859
ID143335	143335	2	1.0	53.03837595112575	15.001214294986568	0.0	38.0	38	1.4887903566220482	1		50590.79263301496	51312.0	34782.0	61876.0	3.7083051E7	5849.951560501925	-0.9811862656189921	-902.0397204115218	-0.004909224996308438	-0.010466554938762097	1.5391388723807842	1.456773106619228	-0.7135318176874474	1.0565398725356103	6.9633298310157095	10.834904619507098	0.7453781294943211	0.9531554977228368
ID161764	161764	2	0.9968175888061523	53.17650423021472	15.159173501412026	0.0	164.0	164	1.4672941456763695	1		50564.48519040905	51387.0	31702.0	61813.0	3.585022E7	5993.808837465286	-0.9812421300989727	-882.6029303991882	0.009757489630278754	0.0038578954603500984	1.6018952229374104	1.3736972124487707	-0.8723042954099484	1.1661195847386563	6.763698532106045	10.158589004467283	0.823620838484511	0.9563172043010754
ID164836	164836	2	1.0	53.34904162297684	15.257041342671759	0.0	186.0	186	1.4974034746167633	1		50690.3873144399	51342.0	31686.0	63037.0	3.7561577E7	6166.716517555585	-0.9810924240374403	-853.0523604199036	0.0014592456551906295	-0.008106604614157081	1.633405402327993	1.4026922143438072	-0.7039350740280652	1.1644788397803403	7.0441329758124756	10.368798461121724	0.8233425184183912	0.953054662379421
ID180203	180203	2	1.0	52.986192931486215	14.917777251156442	0.0	299.0	299	1.5234472266256736	1		50217.00261096602	50902.0	30947.0	62593.0	3.8466224E7	6144.918648769339	-0.9811322416980972	-849.907942824445	-0.002076650456321893	-0.01777952483509952	1.5891859280017677	1.4901338745939978	-0.5138715082488278	1.0664719157765323	7.291295536367299	11.064810127898287	0.748387687914199	0.9593495934959347
ID169966	169966	2	1.0	53.10500650536343	15.15072430220034	0.0	223.0	223	1.5004315939372315	1		50310.46845637584	51100.0	31436.0	63234.0	3.7481299E7	5946.977383682221	-0.9811713482167292	-881.6936315761651	0.006342421669631917	0.005810659511950122	1.6215185563078525	1.405711304661754	2.6223791445692846	1.1535217444224983	7.072651732799571	10.46071813184846	0.8122115056340387	0.9587628865979376
ID146925	146925	2	1.0	53.33144323295867	15.219155491657869	0.0	62.0	62	1.4585032293802422	1		50633.51142857141	51541.0	32523.0	62981.0	3.5443458E7	6023.454423228449	-0.980998458379372	-867.9643773672517	0.008344909335437738	-0.003526056770752352	1.655223088913361	1.3036832389491433	-0.8622101055393525	1.2696512768297785	6.682895387309276	10.929847082062539	0.7029854804849202	0.9461641991924628
ID144369	144369	2	1.0	52.90620915725138	14.913471148049176	0.0	45.0	45	1.522453781964027	1		50571.075619296	51077.0	31631.0	63485.0	3.8788015E7	6179.123451277535	-0.9811225925518637	-850.7192133309151	0.010920673126192307	-0.002038498497730466	1.6038382841622774	1.4608110739791451	-0.6656731985362316	1.097909450941891	7.281789284038273	10.176987798764822	0.883505919790837	0.9702343255224832
ID154097	154097	2	1.0	53.15371189911328	15.215344176851703	0.0	110.0	110	1.4847198353841882	1		50695.108071135386	51478.0	31076.0	63932.0	3.7058124E7	6157.553952228596	-0.9811038179699527	-854.9263935013958	0.0010496373109465862	0.0012900343462600977	1.6148560630032665	1.3782703282861888	-0.6428525987505486	1.1716540869099754	6.925304821699583	10.275994056031683	0.8241401439023361	0.958552631578947
ID140279	140279	2	1.0	52.70861427671123	14.899227451424974	0.0	17.0	17	1.494875356192661	1		50484.81768707479	51139.0	31204.0	61516.0	3.7106341E7	6079.228627028814	-0.9811691774851835	-865.4000541959948	0.013222444014529003	0.0018986513033231436	1.5673904180769223	1.4550387715418693	-0.8075262264449629	1.0772155689129828	7.020367344989897	10.915576323017254	0.7404169635225378	0.9449776071657066
ID142327	142327	2	1.0	52.88155480318174	14.773746576008458	0.0	31.0	31	1.472440756166641	1		50545.581363004174	51338.0	32382.0	62399.0	3.6342273E7	6145.119036562596	-0.9811067505956607	-854.2647733318404	0.006139188952476695	-0.0028343296823271635	1.530307003886051	1.4310717561802226	2.4264716782864015	1.069343306705112	6.811229793751203	10.703496891395314	0.7471090926871716	0.9534264803725887
ID155639	155639	2	1.0	52.95049414701687	15.094999313640471	0.0	121.0	121	1.4958871162788399	1		50747.17326057297	51501.0	33141.0	62175.0	3.7197678E7	6063.433710306732	-0.9812446959086368	-875.7425066175533	-0.0011583225994242488	-0.00739146257852413	1.5774339488890199	1.4541784351478977	-0.2871035396614961	1.0847595527220057	7.029873597318929	10.233596299719537	0.843530555402818	0.9704724409448816
ID141300	141300	2	1.0	53.19597373552758	15.053098025560836	0.0	24.0	24	1.4491370753798962	1		50490.47050359711	51402.0	33218.0	62159.0	3.5090877E7	5852.286064464441	-0.981149300359306	-898.0933728274847	0.00892992616215559	-0.0034684090643254924	1.6169822764440633	1.3259834570258557	2.482658569561414	1.2194588611768278	6.59733911634799	9.98857603010898	0.8309435343897679	0.9579020013802625
ID159226	159226	2	1.0	53.133845794610366	15.159756321355845	0.0	146.0	146	1.4842102352883861	1		50686.87327823689	51461.0	32444.0	62890.0	3.679867E7	5980.670016707748	-0.9811680009683652	-883.1258747340017	0.0039029303877288275	-0.006032733205899268	1.617564762513916	1.378132089746806	-0.7110645521384645	1.1737371000562793	6.920551695535066	10.196375089558558	0.8364865736676128	0.9585253456221197
ID151033	151033	2	1.0	53.25292200390889	15.297451162193662	0.0	89.0	89	1.4579844659886299	1		50522.855319148955	51323.0	32184.0	63100.0	3.5618613E7	5951.236222230443	-0.9811545019188554	-883.9760003181792	0.0087244230756198	9.190800606529935E-4	1.6585089057512044	1.3278205977631268	-0.7810367368298583	1.2490459242349168	6.678142261144757	10.18589764704981	0.8088479976076464	0.9454912516823685
ID148482	148482	3	1.0	10.081539983125726	15.022267115935579	0.0	72.0	72	1.424921674693793	1		50823.14477611942	51263.0	34179.0	65436.0	3.4051507E7	5886.299703187899	-0.9811261545063681	-897.6636041783744	-0.005734239533496219	-9.929746850673496E-4	1.5580890105682135	1.322972062148201	-0.8055654567072078	1.17771875548017	6.37869531278026	10.024731717601462	0.7976203106024355	0.9510985116938345
ID174595	174595	3	0.9968270063400269	11.943240456757678	15.797505866012116	0.0	257.0	257	1.3872613616838994	1		50482.51962323392	50841.0	35638.0	65280.0	3.2157365E7	5386.435479765847	-0.9810237752948552	-969.034578962153	0.006880583726189833	0.006694686674970201	1.609709339620986	1.2039859106839421	-0.8106987641790987	1.336983535551979	6.045976481264149	10.394240691695156	0.7032192958925951	0.9359823399558502
ID163846	163846	3	1.0	12.447465862780957	15.275370378913955	0.0	179.0	179	1.43813280166446	1		50888.16544655932	51352.0	35652.0	65421.0	3.4756617E7	5546.095938213813	-0.9812063649796251	-958.0958977321118	-0.0029931282318630256	0.0028402371975208025	1.5989965137841273	1.3155974013434526	2.327588978393737	1.2154147706215255	6.4975234668931545	10.173009683041666	0.7889669392381635	0.9499652536483669
ID153095	153095	3	1.0	10.245412294900936	15.690534501428742	0.0	103.0	103	1.4968981925120732	1		50912.08355795151	51277.0	33750.0	65485.0	3.7776766E7	6229.143198840363	-0.9811056959022232	-848.8040591381537	0.008025267384709375	-0.005114213513485552	1.586493104651246	1.4136645869536293	2.438250724231971	1.122255674572745	7.03937984964796	10.655218066213035	0.77914731812682	0.9573367808661929
ID166919	166919	3	1.0	11.977487120039866	15.614223577017874	0.0	201.0	201	1.4522658384508194	1		50744.262553802	51119.0	34151.0	65504.0	3.5368751E7	5999.65900886318	-0.9811095280436405	-878.5471175360752	-4.879266886588861E-4	-2.532098212480801E-4	1.5905992732962884	1.356898806709631	-0.5973302581718034	1.1722313155786186	6.625857873335076	9.932286353495448	0.8440215120554679	0.9680555555555553
ID177668	177668	3	1.0	11.19913406145046	16.02236247776089	0.0	280.0	280	1.4543479410804825	1		50425.34763948493	50860.0	35839.0	64030.0	3.5247318E7	5377.013693897427	-0.9810693408577075	-972.0122140791145	-0.005412517466738015	0.0017566070212670876	1.5871387194615503	1.3475462574053612	-0.7449368994748564	1.177799063104159	6.644870377993139	9.755090531499734	0.8774730144634996	0.9701596113809852
ID158218	158218	3	1.0	9.81013927782106	15.307418663746908	0.0	139.0	139	1.4381328016644601	1		50879.70131771591	51415.0	35004.0	65496.0	3.4750836E7	5827.767821023819	-0.9811243328216785	-907.5990724900334	-0.004335074957796447	0.008140366749911055	1.6164916842609702	1.3150285225921752	-0.6407135294820574	1.2292445802426801	6.497523466893155	10.287650855196542	0.7714810936219643	0.9519498607242342
ID168456	168456	3	1.0	12.564188993921485	14.91948754708765	0.0	212.0	212	1.4465246033159536	1		50558.69219653176	50831.0	36735.0	65471.0	3.4986615E7	5379.656585997618	-0.9810510778339051	-973.1468505595054	0.020677806196506877	-0.016975196238567154	1.6546603649963894	1.2970649733155042	2.334543842498396	1.2756958202076913	6.573573485525408	10.158774817825257	0.8004398811041167	0.9485596707818928
ID145422	145422	3	1.0	10.167513621758008	15.842763609762555	0.0	52.0	52	1.462646712812136	1		50833.31721194874	51165.0	33881.0	65482.0	3.5735822E7	5907.949609404897	-0.9811175519564982	-894.1377095453674	0.009732196449045962	-9.587300066705726E-4	1.5580716180862488	1.3964293597964974	2.4688238450519657	1.1157539815070256	6.720920396625396	10.160734432865386	0.8180661345494472	0.9731589814177561
ID175628	175628	3	1.0	12.539423521894987	15.509508992113412	0.0	265.0	265	1.460576440418772	1		50669.06392045453	51182.0	32656.0	65025.0	3.5671021E7	5934.220521748815	-0.9811205759487074	-887.447842873795	-0.013737604417420696	0.01238158107767194	1.590410992420416	1.3824533566680748	2.3362275048741528	1.150426511498045	6.701907891967334	10.302268538673914	0.7934920625992052	0.960490463215259
ID175121	175121	3	0.9968257546424866	12.004195871453721	15.59265950602877	0.0	261.0	261	1.3899852232535734	1		50546.2683307332	50969.0	34928.0	65398.0	3.2400158E7	5490.5263835547785	-0.9811210994817928	-956.865792332819	-0.011181071184288452	-0.0024054768130847112	1.5997584550679904	1.2250156927486808	-0.7633741479115012	1.3059085402232395	6.0697421120867245	9.740495017799894	0.803929650020329	0.9601503759398496
ID156182	156182	3	1.0	9.742120922325467	15.28491339348622	0.0	125.0	125	1.4174696611687827	1		50964.6525679759	51473.0	36162.0	65203.0	3.37386E7	5622.797800968467	-0.9811647200706751	-944.3140296155061	-0.013277919888714839	-0.004770269574538399	1.5513096516454512	1.3073348161441511	2.312183490324188	1.1866200092650165	6.312151546477035	10.582524496073146	0.7082860957452354	0.9644153957879443
ID170519	170519	3	1.0	12.19396507919489	15.628928735272067	0.0	227.0	227	1.4698697034697896	1		50660.16315049228	51021.0	31102.0	65488.0	3.6019376E7	6278.495669724785	-0.9811375317166097	-839.4065377093765	0.005251236217398902	0.0028090277699830226	1.5906246947468516	1.3822659583131065	2.4879094265641992	1.150737081515067	6.78746416292862	10.498878708868007	0.7738050803302098	0.9622641509433961
ID178207	178207	3	1.0	10.158359594985694	15.769152207773645	0.0	284.0	284	1.4806381236465904	1		50463.37327823685	50912.0	34227.0	65487.0	3.6636409E7	6066.46436093876	-0.9810421337038088	-860.9319534753714	0.0017326151318251839	2.1406152574120262E-4	1.5856070459835654	1.399038095453703	-0.7159533973235446	1.1333551610468182	6.887279812383452	10.190265034373782	0.8334635903888352	0.9608753315649865
ID154658	154658	3	1.0	9.497719332283225	15.294436780578527	0.0	114.0	114	1.4543479410804827	1		50864.11604584531	51256.0	34841.0	65503.0	3.5503153E7	6042.422060336162	-0.981065641653094	-872.3241861948744	0.006280627294155469	-0.002912416410463275	1.585278230465164	1.354668689850682	-0.8055605918881892	1.170233166487299	6.644870377993142	9.968225506735955	0.8403508990008475	0.9688149688149685
ID139296	139296	3	1.0	10.222966530091156	15.414029665996368	0.0	10.0	10	1.4760327061958	1		50718.88194444444	51194.0	33789.0	65471.0	3.6517595E7	6015.691690334916	-0.9810718045159391	-873.9884206375249	-0.016325086935096465	0.0013188630431979315	1.5685951528090916	1.4169790633155195	-0.5852918519435384	1.106999526964649	6.844501676902808	10.104838230979615	0.842350751660283	0.9549071618037133
ID162336	162336	3	1.0	12.118592938510616	15.579453764631573	0.0	168.0	168	1.3986659335375242	1		50837.298136646015	51227.0	36122.0	65490.0	3.273922E7	5569.063859553508	-0.9811278922538168	-949.1513584386896	0.004222567360406658	0.0027603023863285005	1.6165566424110254	1.2387274237327335	2.3991100371140055	1.3050140098939247	6.145792130718978	9.742139945073193	0.8137275187305275	0.9542435424354244
ID148010	148010	3	1.0	10.336823901396057	15.75457456507052	0.0	69.0	69	1.496392739790416	1		50948.20350404309	51375.0	33519.0	63881.0	3.7803567E7	6313.6658187253615	-0.9810388527957546	-835.0238442670227	-0.01224569945268743	-4.6247890736714306E-4	1.5960652557854242	1.4305598864670206	2.688877809910176	1.115692723446303	7.034626723483443	10.314192154633496	0.8309607016875136	0.9573091849935311
ID171050	171050	3	0.9840198159217834	12.6636425874804	14.486743139757584	0.0	231.0	231	1.3563804521255047	1		50623.02965403625	50941.0	38183.0	62915.0	3.0728179E7	4862.598449624183	-0.9812550952779616	-1089.9546008517323	4.737444563012683E-4	-4.134666530092471E-4	1.5358419538269326	1.2307178882857384	-0.7562956000298175	1.2479236455774607	5.77980141605126	10.025170073767162	0.7226687631571015	0.9177358490566037
ID176170	176170	3	1.0	10.902374402117848	16.198082851783617	0.0	269.0	269	1.4999273319186421	1		50354.088829071356	50610.0	34156.0	65441.0	3.7413088E7	6036.131728637808	-0.9810923282994091	-865.7208062171617	0.003566067572003065	2.6291843624334506E-4	1.6119236481493473	1.4152382548986955	-0.6021089229677039	1.1389768772641966	7.067898606635052	10.25973569627851	0.8437772831647544	0.9612152553329029
ID146475	146475	3	1.0	10.679508655639948	15.402858895139575	0.0	59.0	59	1.416935874796562	1		50751.732628398786	51259.0	34762.0	65226.0	3.3597647E7	5904.30089114066	-0.9811355845523224	-894.1246384992182	0.005485238821722707	0.007269540918271044	1.5784687819290482	1.2834557971517466	2.5109526371506443	1.2298583133380956	6.307398420312516	9.986685309217494	0.7947259588023108	0.9629898403483311
ID143917	143917	3	1.0	9.923477092818926	15.578905417187828	0.0	42.0	42	1.4386587233502295	1		50879.46108663733	51380.0	35855.0	65411.0	3.4648913E7	5763.039978683992	-0.9811638322314169	-919.7501066417348	0.0041795279299536945	-0.011928194881527002	1.6191140957019314	1.3171416849199806	-0.7406374872953732	1.229263422636492	6.502276593057666	10.016275713456134	0.8144468767955614	0.9467128027681655
ID138289	138289	3	1.0	10.882040983587686	15.508202504593555	0.0	3.0	3	1.5004315939372312	1		50807.149595687355	51197.0	32054.0	65438.0	3.7698905E7	6664.715886824046	-0.9811799859136369	-794.8806457136233	-0.009198409917300747	0.007449353219091197	1.595939593678619	1.434738911403936	-0.28622720180412226	1.1123554125377022	7.072651732799568	10.587618261923117	0.7928583213580848	0.9693811074918567
ID169009	169009	3	1.0	12.805978740224559	14.636402127034948	0.0	216.0	216	1.4275736808495678	1		50518.73402674593	50815.0	36469.0	65209.0	3.3999108E7	5357.157197356509	-0.9811015862223622	-979.1217286936319	0.007619781530048312	0.0013543386167173728	1.6055755713455897	1.2946695257536356	2.3522873519597245	1.240143171216588	6.4024609436028355	9.973535476531001	0.808832378477835	0.9539660056657221
ID140854	140854	3	1.0	10.52881734262237	15.382532909180101	0.0	21.0	21	1.3746620833888046	1		50734.744783306574	51276.0	35672.0	64661.0	3.1607746E7	5554.657313068727	-0.9810567610244939	-946.0587391139278	0.006966322728671553	-0.0016866267942795274	1.5173088424233805	1.2571375779219012	2.4513711943656986	1.2069552840283024	5.936654579480283	10.380548016690577	0.6923267006592314	0.9210914454277287
ID156727	156727	3	1.0	9.242214005176082	14.993316375196205	0.0	129.0	129	1.4765451286053342	1		51006.13157894728	51503.0	32016.0	65499.0	3.6826427E7	6341.623858084008	-0.9810918468969232	-834.6654945131953	-0.008400112691662171	0.013461490099114378	1.5610101394744613	1.4052302507908416	-0.4909303222655883	1.1108571983815103	6.8492548030673275	10.44668766006738	0.7886711722461379	0.9625918503674016
ID161335	161335	3	1.0	12.240782396255469	15.448290324970237	0.0	161.0	161	1.416935874796562	1		50901.481873111756	51358.0	35480.0	65125.0	3.3696781E7	5486.435366491117	-0.9811763547533613	-967.193787935401	0.012373369738089343	-0.020618866325774976	1.6566408197853675	1.2380763661542824	2.30833447124263	1.3380764426763363	6.307398420312516	10.34844652986761	0.7401330692478565	0.9418026969481902
ID167477	167477	3	1.0	12.140905247499179	15.455784655805722	0.0	205.0	205	1.4254524706424294	1		50745.281250000044	51344.0	34966.0	64311.0	3.4100829E7	5618.349572542664	-0.9810986540289897	-937.6415637652519	8.493654567488435E-4	-0.007419463396684781	1.6193354198525114	1.2759359367741359	-0.8344021902881563	1.2691353642304093	6.38344843894477	10.551420287930744	0.7205155765855557	0.9491166077738514
ID173630	173630	3	1.0	12.520169683186987	14.889269617529857	0.0	250.0	250	1.4579844659886299	1		50424.61647727275	50694.0	33576.0	65479.0	3.549893E7	5668.944183629858	-0.9812298375540298	-929.9789813762719	0.007019239880787789	0.004097751617571189	1.6189377571138925	1.329465165389707	2.4124346439143554	1.217736123713578	6.678142261144757	10.428024352616653	0.7717230232268023	0.9410582719357001
ID165951	165951	3	1.0	12.097339444887025	15.572849129896225	0.0	194.0	194	1.457465517950838	1		50787.760342367976	51386.0	34317.0	64095.0	3.560222E7	5815.206240997762	-0.9811760134429196	-910.456611200275	0.010618746568975837	0.0012163316023651237	1.6134166841080197	1.3334718508781926	-0.7099933258400443	1.209936814973231	6.673389134980238	10.015349373816163	0.8360343208529588	0.9557522123893806
ID162877	162877	3	1.0	11.918284023015016	15.893139201811499	0.0	172.0	172	1.4698697034697896	1		50906.40953716688	51209.0	32116.0	65498.0	3.629627E7	6299.36522065258	-0.9811176709427426	-839.7909894356561	-0.009593061287235288	-0.0041345630442017264	1.5814696380107593	1.377466693982084	2.4207834080440107	1.1481000919440951	6.78746416292862	10.577346144829516	0.7623668081206337	0.9551839464882945
ID142914	142914	3	1.0	10.100235555294894	15.57019246168847	0.0	35.0	35	1.4402353361229008	1		50766.385174418545	51186.0	33515.0	65468.0	3.4927273E7	5743.641209875983	-0.981103503762919	-917.8093436953611	-0.009841555218647402	0.0028535907652567603	1.540667638379537	1.3560579552118572	-0.6896595164325928	1.1361370157213069	6.516535971551215	10.287710248262382	0.7737296025934663	0.9534075104311543
ID160323	160323	3	1.0	12.035338082771421	15.711102725192344	0.0	154.0	154	1.4418102248778715	1		50953.35797101454	51291.0	33542.0	65478.0	3.5157817E7	6036.056016155029	-0.9810677443141935	-874.8753509608559	0.0015135044716188476	-0.004286484902700748	1.5898861391805066	1.3262497210995663	-0.8048327953247285	1.1987833919108122	6.530795350044764	10.860147599288476	0.6958321379928597	0.9385245901639343
ID164419	164419	3	1.0	12.058433159957803	15.624189367425657	0.0	183.0	183	1.4254524706424292	1		50843.567164179054	51138.0	35035.0	65423.0	3.406519E7	5647.563496557576	-0.9811087515906329	-935.1071484052802	-0.0013455346677540832	0.01415691858851893	1.6278489549855728	1.2761683404955317	2.3157249341127804	1.2755754106495736	6.383448438944769	9.741318845842569	0.8453366562255377	0.9606580829756795
ID176704	176704	3	1.0	11.353468522274023	15.928096572705787	0.0	273.0	273	1.3779599579804611	1		50194.73280000008	50778.0	34147.0	64085.0	3.1371708E7	5756.272559517251	-0.9812419267696593	-912.2936718398339	0.025198982495567603	0.0030482696250366467	1.553251178889595	1.2717258315106799	2.2038088975264705	1.2213726735773638	5.9651733364673785	9.801870452731995	0.7802162930489803	0.9323922734026745
ID178752	178752	3	1.0	10.199755186477855	15.738039687394416	0.0	288.0	288	1.4538276949750943	1		50429.16954022992	50904.0	33869.0	65288.0	3.5098702E7	6068.884692671413	-0.9810757838480377	-861.5640756630171	-9.882807598290766E-4	-0.011588937104609238	1.5911941185867151	1.3425927191280143	-0.7474898027849899	1.185165162835206	6.64011725182863	10.469978064577074	0.7611917430472447	0.9568493150684936
ID141895	141895	3	1.0	10.988981170711622	15.777680002941262	0.0	28.0	28	1.4683249109216372	1		50762.99718706048	51191.0	33453.0	65345.0	3.6092491E7	5946.4217549141285	-0.9811859905498729	-890.4130654536704	0.0016063138791800216	-0.001265098123798504	1.596386828724945	1.3683578441990136	-0.6399915900403703	1.1666442630432035	6.7732047844350705	10.114463199814402	0.831990549637801	0.9595959595959594
ID152650	152650	3	1.0	10.11794518962622	15.592218102217533	0.0	100.0	100	1.4579844659886292	1		50924.04551920338	51457.0	33872.0	65416.0	3.5799604E7	6255.454238512079	-0.9811074775977511	-845.5137640387549	2.801339365824497E-4	0.017600963175482237	1.5448763598915212	1.3912600622513625	-0.5536955800069322	1.1104152284739448	6.678142261144751	10.533247910856431	0.7563815358147531	0.9461279461279458
ID139855	139855	3	1.0	9.893996481811353	15.243059856062517	0.0	14.0	14	1.4693549530763228	1		50798.80590717302	51360.0	32838.0	65498.0	3.6117951E7	6411.864601824814	-0.9810865463929251	-821.9315255630917	-0.012327437883025698	-6.2466234057262E-4	1.5355564359907334	1.4288609905757215	-0.8617319282274059	1.074671676334324	6.782711036764103	10.67047374530111	0.7485930247956689	0.9400527009222662
ID153676	153676	3	1.0	10.027845907056582	15.686440242252349	0.0	107.0	107	1.4796159363492973	1		50870.28947368426	51246.0	33489.0	65494.0	3.6728349E7	6251.424093235181	-0.9810892741943198	-844.3365168406456	0.017934230751352663	-0.0018057878922816632	1.625737095100197	1.3846107568401773	-0.6959129704768262	1.174147381904135	6.877773560054421	9.860141378592926	0.8889789001283567	0.9737550471063259
ID171597	171597	3	1.0	12.775804410564485	14.729345300279723	0.0	235.0	235	1.3641662177265672	1		50659.6758957655	51443.0	38965.0	62035.0	3.1105041E7	5027.300588910654	-0.9811737967077744	-1050.3662215719253	-0.007793916891332251	-0.004904702565035403	1.5332060196831963	1.2403899113923316	-0.8176537827958312	1.2360677925557941	5.846345182354481	10.104859238410636	0.7195049420803091	0.9382151029748282
ID174163	174163	3	0.9968347549438477	11.64724798378861	15.383007814028204	0.0	254.0	254	1.406217597783719	1		50524.584732824434	50951.0	36310.0	64176.0	3.3093603E7	5399.560865461903	-0.9810872668382197	-970.7952693136116	-0.019359487321237955	0.020912909407048343	1.5568471097413321	1.3041836594357386	2.382261829961528	1.193733028686243	6.212335897022199	9.864934394171124	0.8021884247736975	0.9519300801165329
ID144977	144977	3	1.0	10.621260901718898	15.80261522307076	0.0	49.0	49	1.4035252392010602	1		50769.4006163328	51309.0	36549.0	65139.0	3.2949341E7	5576.437991459441	-0.9811114405423931	-945.7898672784964	1.8215699947090838E-4	9.881540291825635E-4	1.5535330226208288	1.2734856815964386	-0.933848834820119	1.2199061560498454	6.188570266199623	10.558178843925216	0.697625203153268	0.9400722021660652
ID149078	149078	3	1.0	9.402699896600598	14.430024431555248	0.0	76.0	76	1.4729544281711613	1		50914.85355648541	51419.0	32881.0	65465.0	3.650595E7	6217.200062246604	-0.9812087410766377	-855.2344444459713	-0.005867642220943269	0.008177657708743645	1.6017345024186342	1.3716695150393436	-0.8335782895224872	1.1677262524659169	6.815982919915715	10.715108007910834	0.746011034546933	0.9521912350597608
ID155222	155222	3	0.9936242699623108	9.794335007779969	14.967415381108061	0.0	118.0	118	1.3636115658566277	1		50922.707993474716	51416.0	33500.0	64347.0	3.121562E7	5699.406557619602	-0.9811562175637315	-930.426192114507	0.008324047411124262	0.0015764898262795187	1.5780584177493417	1.2048497285580997	-0.6758699571903002	1.3097553830533526	5.841592056189966	9.712687639535163	0.778148070629132	0.9475713184271392
ID150100	150100	3	1.0	10.446759120070102	15.607866309682773	0.0	83.0	83	1.4569463850695605	1		50776.36609686604	51332.0	33329.0	65500.0	3.5645009E7	6325.098500404479	-0.9811069845687435	-833.7568351682073	-0.005996377196654451	-0.009051700260899104	1.6012358710447674	1.3649410201322711	-0.7667262848875804	1.173117261059088	6.668636008815722	10.122461423176865	0.8178518049921197	0.9524779361846573
ID169557	169557	3	0.9968295693397522	12.433241318990431	15.058298329902346	0.0	220.0	220	1.414798715397962	1		50540.33685800605	51003.0	37122.0	64945.0	3.3457703E7	5327.6809094332275	-0.9811360550598918	-986.7943121577944	-0.022157514639146263	-0.010414696662003215	1.5421253996069522	1.3387574320672637	-0.7185857577062713	1.151908002651126	6.288385915654459	10.340719357747204	0.7390052894242481	0.943651925820257
ID151646	151646	3	1.0	9.242219600640377	14.67206260813849	0.0	93.0	93	1.4775694402988409	1		50943.59418282547	51359.0	32927.0	65500.0	3.6781275E7	6304.69727557237	-0.9811826228690517	-842.6478139662763	-0.012612260330162585	0.011456376977146044	1.5296161975674731	1.4331527595551932	2.656591229486211	1.0673085526780963	6.8587610553963545	10.969499859602411	0.7162784471381535	0.9431372549019609
ID147548	147548	3	1.0	9.909181051962616	15.114694411303384	0.0	66.0	66	1.4008277059767813	1		50849.40557275541	51472.0	36725.0	64570.0	3.2848716E7	5426.62095009693	-0.9812280188608625	-979.5942352038128	-0.0021519013915295925	0.002976660577406323	1.5286023611449158	1.2993910419114072	2.4659479107940228	1.1763990298842897	6.164804635377044	10.588079513096178	0.6910266460515105	0.943272727272727
ID157794	157794	3	1.0	9.559546852107625	15.35249440559753	0.0	136.0	136	1.508978266214783	1		50800.09428950864	51172.0	33614.0	65504.0	3.8252471E7	6422.158509252118	-0.9811681790203988	-824.2607718520588	-0.00653957498738957	0.007965979037445137	1.6013230627989712	1.4607215556393829	2.2622389041927677	1.0962548314678937	7.153454877596338	10.259325622370538	0.8540594014311798	0.9628918746001282
ID179297	179297	3	1.0	10.841699229157637	16.0193591587733	0.0	292.0	292	1.4206681676678081	1		50345.12932330827	50717.0	35109.0	65300.0	3.3479511E7	5544.962322772005	-0.9811611062499008	-945.7444130402993	-0.014664366524658612	0.003172766810848193	1.6322800197812295	1.2854605237503172	-0.7306104902849527	1.269801747796245	6.340670303464126	10.079300556538499	0.7843036647954085	0.9604031677465797
ID166503	166503	3	1.0	11.811649677015593	15.79934928055305	0.0	198.0	198	1.4908214494581773	1		50704.118528610365	50911.0	31116.0	65504.0	3.7216823E7	6684.6610717001495	-0.9811359028728971	-789.0181340237743	2.1814457382969026E-4	-0.006787117199422174	1.574359905531451	1.4267476251361197	-0.5654296689162996	1.103460680638069	6.982342335673769	9.97642680899413	0.8815784399641968	0.9715608465608466
ID179812	179812	3	1.0	11.564003993910056	15.64417287861048	0.0	296.0	296	1.4837004601624824	1		50364.179945054915	50938.0	31850.0	64796.0	3.6665123E7	6087.916122490545	-0.9811966551511018	-863.3841079300113	-0.005505459571891459	-0.003111210531596033	1.6210576028548052	1.3770876308152833	-0.696698563472975	1.177163723339148	6.915798569370548	10.312698387065202	0.8171608791847599	0.9572368421052635
ID163434	163434	3	1.0	12.004779248363258	15.788742674861762	0.0	176.0	176	1.42916252238845	1		50620.923416789425	50957.0	34081.0	65445.0	3.4371607E7	5860.484937954419	-0.981181739071112	-900.7338325147043	-6.309539455547849E-4	0.0070054237230446174	1.6072012536494866	1.2950895725730502	-0.7843110952992846	1.2409962119116913	6.416720322096385	9.632077954665194	0.8691265103500284	0.964974982130093
ID172139	172139	3	0.9968290328979492	12.273888600325558	14.960013929375917	0.0	239.0	239	1.3697003833214223	1		50597.31935483875	51000.0	35149.0	65119.0	3.1370338E7	5490.195281649147	-0.9810854797906298	-956.0513757587865	0.014032898336007215	0.008231183264132884	1.5263731914488825	1.2464513165162623	-0.9022475900338938	1.2245750565814162	5.893876443999643	10.383398867705566	0.6869605801968812	0.9084249084249083
ID164979	164979	3	1.0	11.9240120583287	15.69807784379284	0.0	187.0	187	1.4755201058309078	1		50882.42877094972	51314.0	32735.0	65472.0	3.6431819E7	6318.72542155151	-0.9810643131767681	-834.4201083326132	0.00996700813040763	-0.00502275432781774	1.5950062786704529	1.3939043026192868	-0.4649815019933799	1.144272440850692	6.8397485507382925	10.313891517771891	0.8079879460000859	0.9580559254327562
ID143472	143472	3	0.9968299865722656	10.288284041023207	15.679145665985518	0.0	39.0	39	1.4169358747965624	1		50797.38646616546	51165.0	33340.0	65434.0	3.3780262E7	5771.95355072128	-0.9811600810313863	-916.6623128775111	-0.0010747031112817772	-0.0017531237310671483	1.5595621432342803	1.2969135412444264	-0.7121600493736773	1.202518204673717	6.30739842031252	9.913583774075237	0.8064895922422785	0.9512544802867385
ID170103	170103	3	1.0	12.786104215304375	14.058942119571393	0.0	224.0	224	1.5114827961808874	1		50600.61111111108	50962.0	32457.0	64875.0	3.8254062E7	5990.707490382091	-0.981069864208446	-875.4953608249014	-0.002094768739845091	0.007250889078032789	1.6226588994827624	1.4246554664193838	-0.7484445667626899	1.1389833807053888	7.177220508418917	10.746882078725706	0.7809103633484951	0.9630102040816326
ID146036	146036	3	1.0	11.081713814847854	14.876494143189678	0.0	56.0	56	1.4887903566220475	1		50723.173972602766	51135.0	33163.0	64883.0	3.7027917E7	6093.245926121323	-0.9810880676889651	-863.6937944229085	-0.01840997597482616	-4.3793096281995674E-4	1.5656681831467851	1.4447406799795468	2.5334208022031257	1.0837018745599039	6.963329831015704	10.204669743148164	0.8402894727819101	0.9669966996699669
ID177269	177269	3	1.0	10.98694772473118	16.106241527332138	0.0	277.0	277	1.4739812351471513	1		50405.15546218483	50748.0	33951.0	65471.0	3.5989281E7	5811.742193010076	-0.9811754119029955	-904.1069079037337	-4.674480351399025E-4	0.003857936149893352	1.584540560912324	1.379623872474225	-0.6398549709943291	1.148530836937897	6.825489172244748	10.564320265388174	0.768529475427743	0.9497354497354502
ID161915	161915	3	1.0	11.816036078753177	15.730080321145712	0.0	165.0	165	1.4816596057437026	1		50871.38186813184	51092.0	32183.0	65504.0	3.7034366E7	6252.3662771029785	-0.9810416833904841	-842.0673087663829	-0.00687800418205308	-0.0023710324173954645	1.5918614769728308	1.4062359844260206	2.600623349425077	1.1320016658673233	6.896786064712482	10.327916945494556	0.812514546689656	0.96156394963552
ID160889	160889	3	1.0	12.281494587487007	15.573732144936297	0.0	158.0	158	1.383438945628594	1		50874.62539682541	51409.0	38061.0	63954.0	3.2051014E7	5205.806103014584	-0.9811494815104954	-1017.3142090852235	-0.012661139367565084	0.005985745130839375	1.6171778663251626	1.2052425989458915	2.3662395584725298	1.3417861829141708	6.012704598112535	9.721831512635847	0.7994357239241995	0.9511278195488724
ID155775	155775	3	1.0	10.39730882498999	15.228658390437351	0.0	122.0	122	1.4365538813695562	1		50856.497076023414	51273.0	34251.0	65486.0	3.4785844E7	5717.2876166115875	-0.9811284714476148	-924.9221894982169	0.012787744923824557	-0.014628061852566739	1.614630038900333	1.3254921071528467	-0.7412701706523575	1.2181362908064037	6.483264088399608	10.393581494863607	0.754176724750331	0.9316939890710386
ID154236	154236	3	1.0	10.231498414347191	15.797791681388453	0.0	111.0	111	1.5049623488715653	1		50898.49732620316	51254.0	33958.0	65483.0	3.8072076E7	6572.109460773133	-0.9811332844919923	-805.4931970197566	-0.010026929868303832	-0.01545149676001848	1.5711497708833508	1.4659123102494063	-0.43182487215221965	1.0717897379660042	7.115429868280212	10.853760067075118	0.7590153741814138	0.9547193877551018
ID137861	137861	3	1.0	11.207609504420068	15.369499287607978	0.0	0.0	0	1.478593042389257	1		50743.683264177074	51227.0	33611.0	63236.0	3.6687683E7	6069.729774713503	-0.9811019071746203	-868.0380620100766	-0.009680726661711903	-0.011012864964009893	1.5828813121596546	1.416599548563929	-0.5684996430703939	1.1173809237510297	6.868267307725389	10.564861419962513	0.7732669415132346	0.9582228116710877
ID138885	138885	3	1.0	11.259542036733338	15.313900664880133	0.0	7.0	7	1.4785930423892566	1		50787.65785813639	51186.0	32388.0	65312.0	3.6516326E7	6193.319842240606	-0.9811764378142541	-854.889473044193	-0.014099899765813908	-0.017193817285729465	1.6071590888179839	1.3897278813870408	-0.6666118957921928	1.1564559582800715	6.868267307725385	10.811279053168084	0.7384190612334859	0.9395318595578671
ID140426	140426	3	1.0	10.83752583740082	15.598825440267854	0.0	18.0	18	1.4164018872611879	1		50673.38646616542	51092.0	34902.0	64532.0	3.3697802E7	5465.711122517964	-0.9811300729560871	-964.0945254036203	-0.019766991304026767	0.014343877362101968	1.6068106172017067	1.2613652901967958	-0.7182764978402363	1.2738662064745854	6.302645294148003	10.846280266025133	0.6732418202815964	0.9357798165137616
ID141450	141450	3	0.9968302249908447	10.19073446728182	15.461015433257355	0.0	25.0	25	1.4083677788526656	1		50744.73893129771	51387.0	34948.0	65250.0	3.3237804E7	5766.622280020077	-0.9811205031195964	-914.6005275159145	-0.008098973688681252	-0.005536791149267643	1.56431214237532	1.288448171105983	-0.669732448200228	1.2141056019603333	6.231348401680264	10.046390515098361	0.7758393206018265	0.94862518089725
ID142474	142474	3	1.0	10.852276312292283	15.74182516588214	0.0	32.0	32	1.4867564890650475	1		50821.97393689993	51153.0	32994.0	65250.0	3.7049219E7	6008.44437987721	-0.9811161034729178	-878.9178233008712	0.004349223064712822	0.01642799721431254	1.6109525780836638	1.3741769143014166	2.533323090047089	1.1723036250413328	6.944317326357641	10.219918370886186	0.8354963714723367	0.9733510992671552
ID149643	149643	3	1.0	9.489449535866342	14.933453031611096	0.0	80.0	80	1.462646712812136	1		50846.00141843971	51378.0	31902.0	65396.0	3.5846431E7	6534.764928803019	-0.9811046261058332	-808.00986821547	-0.0035518713361182043	0.014782566664003726	1.5572005398942765	1.3901545791930434	-0.5004233239082142	1.120163586986276	6.720920396625396	10.385113603640713	0.7830979954142466	0.9632152588555855
ID174731	174731	3	1.0	12.624341260325622	15.450509433290716	0.0	258.0	258	1.3986659335375244	1		50495.16253869964	50988.0	34443.0	63712.0	3.2619875E7	5535.687628685114	-0.9811683120511077	-950.5226263386478	-0.002518278651301228	0.0012358002998163638	1.5340505627783647	1.2886137987411632	2.407530488116205	1.1904657270292827	6.14579213071898	10.623253287452425	0.6843411547702765	0.9369565217391307
ID147081	147081	3	1.0	10.425641211970884	15.801391327415544	0.0	63.0	63	1.4454782924352367	1		50830.234442836416	51215.0	33589.0	65425.0	3.5123692E7	5854.244654803062	-0.9810730020427093	-900.1208668055764	-0.006056178581770672	-0.012724405847720763	1.6165940838763215	1.310233600380654	2.447708298036792	1.2338212692810369	6.564067233196375	10.73755192531481	0.7154385386715801	0.957033957033957
ID144526	144526	3	1.0	10.711414438096645	15.817959069718155	0.0	46.0	46	1.412122717701794	1		50760.98936170205	51154.0	34786.0	65297.0	3.3400731E7	5595.089378654986	-0.9810898348153575	-941.3833194965438	0.011597463192191718	-0.0019195003088749794	1.651022521796815	1.2481041069046737	2.5254532453380287	1.3228243643003372	6.264620284831877	9.822238604096778	0.8159877831396862	0.9523121387283234
ID159374	159374	3	1.0	10.53736258325511	15.902875642619223	0.0	147.0	147	1.5224537819640265	1		51003.977835723555	51312.0	32197.0	65128.0	3.9120051E7	6170.331395967451	-0.980974171189133	-852.3923476322433	0.003951250457119721	0.00829596985839299	1.6414103874587862	1.4543993278366036	-0.5351330770368825	1.128583021212172	7.2817892840382665	10.313098026185488	0.8603391379273173	0.9702343255224827
ID172687	172687	3	0.9968335032463074	12.204979764195434	15.2430300229779	0.0	243.0	243	1.4147987153979615	1		50475.26847662142	51046.0	34655.0	65457.0	3.3465103E7	5622.651421918629	-0.9811189693568543	-932.960912203922	-0.0060749008880047264	5.114534269837455E-4	1.5999603935154239	1.288884797738757	2.3019617505754035	1.2413525214374657	6.288385915654456	9.613971201545198	0.8549553151226112	0.9573082489146167
ID175247	175247	3	0.996827244758606	11.8856424334348	15.674434250945243	0.0	262.0	262	1.4185366313320327	1		50560.799698795236	50930.0	34085.0	65488.0	3.3572371E7	5553.725215137026	-0.9811972265617499	-950.1538682937779	-0.0036199385782145683	-0.00405268668013601	1.6374465429830163	1.2375228866856158	2.4549218989418184	1.3231646546501392	6.321657798806065	9.930936989799392	0.8054904474950145	0.9686817188638019
ID177809	177809	3	0.9968348145484924	11.261322185612165	15.937924065685406	0.0	281.0	281	1.4433833952584152	1		50470.71117561681	50811.0	33481.0	65298.0	3.477432E7	5767.152565558182	-0.9811217959364739	-909.6414191447974	-2.836261721592744E-4	2.2748639128549697E-4	1.551376645744004	1.3673397581933335	-0.7619310510990075	1.1345948484624175	6.54505472853831	10.751348521894553	0.7115366349587632	0.949655172413793
ID151190	151190	3	1.0	10.010596028640633	14.8076775094017	0.0	90.0	90	1.4376066875800295	1		50774.49562682218	51062.0	34621.0	65401.0	3.4831304E7	5725.884097927633	-0.9811106713797783	-921.1588694857901	0.013584863048253928	0.020387875756140376	1.568015906098283	1.3575747293213034	2.339004915339868	1.155012591374757	6.4927703407286375	10.14381326780352	0.7929346818247797	0.9626497533474278
ID167060	167060	3	0.9968317747116089	12.637093364801938	14.783060738097973	0.0	202.0	202	1.389985223253574	1		50577.07812499996	50891.0	39258.0	62424.0	3.236933E7	4775.711962439783	-0.9811150251907892	-1100.3963051001176	0.013201782859132127	-0.009152631846728198	1.6067796485878165	1.235922975423047	-0.8305173410908182	1.300064551383413	6.06974211208673	9.726093989660187	0.8063121037833895	0.9522744220730798
ID163994	163994	3	1.0	12.002895404310152	15.777678709506471	0.0	180.0	180	1.4517448462050135	1		50905.65561959655	51226.0	34054.0	65486.0	3.5328525E7	5869.602815373056	-0.9811918785010477	-904.8901058309111	-0.005626747446880244	-0.0019373894751228227	1.6147802249615244	1.3235581651777997	-0.7820082868225364	1.2200296650692366	6.621104747170563	10.281528079769092	0.7870910800994777	0.9580467675378266
ID157336	157336	3	1.0	9.933303563400091	15.307513608022399	0.0	133.0	133	1.44757015791818	1		50914.522366522404	51317.0	34282.0	65347.0	3.5283764E7	5896.026627047619	-0.9810237820359925	-892.8574136957324	0.012295943124546415	-5.52811423747093E-4	1.5830465204237738	1.3575071870471291	2.41594893317087	1.1661422757305921	6.583079737854435	9.818275288873105	0.8581605971766082	0.9685314685314684
ID148633	148633	3	0.9968463778495789	10.171173237053406	15.060130002369602	0.0	73.0	73	1.4270436738957715	1		50889.39791356187	51454.0	35162.0	64844.0	3.4146786E7	5932.271924499469	-0.9811547680647448	-893.2484887313186	0.013981766257600276	-0.023296287890627387	1.6092102121970153	1.3069075560166603	2.333781528616985	1.2313114303981432	6.397707817438325	10.103248635895689	0.7876117458641152	0.9586894586894592
ID168601	168601	3	1.0	12.57553329825764	14.477983679018305	0.0	213.0	213	1.4312782341646553	1		50638.10666666664	51062.0	34452.0	65203.0	3.4180722E7	5612.314945806221	-0.9811693574254294	-940.2519807234795	0.006552287770487171	-0.014867678056061238	1.5946608855064037	1.302827444390599	-0.7322000273598567	1.2240000718224897	6.435732826754447	9.931037157442299	0.8200090714627856	0.9541930937279773
ID156318	156318	3	1.0	9.971573864485354	15.453902588620885	0.0	126.0	126	1.3992066897663258	1		50984.27846153842	51502.0	34557.0	65269.0	3.3139781E7	5979.27524255171	-0.9809989183696209	-880.4565573506201	0.0017257493157416524	-0.007462338650581288	1.529973769331717	1.3057272421524952	-0.8423179311005667	1.1717407127154296	6.150545256883496	9.994964047316307	0.7736793581003932	0.9472913616398242
ID162462	162462	3	1.0	12.111357589374725	15.629464870677914	0.0	169.0	169	1.4254524706424292	1		50874.64285714283	51343.0	35816.0	65038.0	3.418776E7	5400.502119157525	-0.9810216385044811	-973.9061321440865	0.006354929832195566	-0.013514739033162047	1.6696584787536641	1.255529138753769	2.395587902937721	1.329844467338255	6.383448438944769	9.725350156420621	0.8481149625450435	0.9599714081486767
ID153245	153245	3	1.0	9.780380560767313	15.542991281861633	0.0	104.0	104	1.4121227177017939	1		50857.31259484074	51174.0	34575.0	65504.0	3.3514969E7	5805.837305421978	-0.9811451113037065	-911.6493207186783	0.016287915468387662	-1.4608363912454675E-4	1.5324833787328596	1.3055811475922725	-0.8781632096599233	1.173794046857245	6.2646202848318735	10.729334664018314	0.6838471366522009	0.9407566024268377
ID175773	175773	3	1.0	11.447369722913482	15.955542030889784	0.0	266.0	266	1.4078305414580077	1		50598.925531914894	50953.0	34518.0	65497.0	3.3294093E7	5919.004126270342	-0.9810931528825878	-887.1841614347368	-0.024190618309480685	0.012804465400457855	1.5425796002873997	1.3257491243051789	-0.8201626433363286	1.1635531730755326	6.226595275515749	10.337884607123222	0.7321450684218858	0.9323843416370102
ID170658	170658	3	1.0	12.433302241929356	14.94024144679301	0.0	228.0	228	1.3763120084676224	1		50520.00639999996	50800.0	37803.0	64168.0	3.1575004E7	5069.643751071617	-0.9812621067614429	-1043.7108983972319	-0.0014247149354441693	-0.001617370336499693	1.611824836034959	1.185790370529784	2.4652188187742	1.3592831212778633	5.950913957973827	10.542084067970967	0.6728845934229247	0.9301634472511139
ID152225	152225	3	1.0	10.132912147579724	15.447711185739376	0.0	97.0	97	1.40352523920106	1		50964.32262996944	51772.0	36588.0	63365.0	3.3330667E7	5645.893926391368	-0.9810427752970077	-934.2792931868505	-0.006927899614073067	0.0011111039295869654	1.5016734296214809	1.3080487289439122	-0.7357987641497272	1.1480256020996227	6.188570266199622	10.712538359571552	0.6776655530993982	0.9407514450867047
ID139429	139429	3	1.0	10.632099128519103	15.692599748430439	0.0	11.0	11	1.5039566939989097	1		50755.717536813936	51069.0	31591.0	65229.0	3.7914521E7	6606.952716057952	-0.9810058165805681	-793.5325095044072	-0.012053070941912694	0.002739898154043877	1.596401819855184	1.462693891962224	-0.13194847559161815	1.0914121051764212	7.10592361595118	10.254936514038638	0.8491109600063187	0.9720416124837451
ID145578	145578	3	1.0	11.104658328711448	15.991099300863679	0.0	53.0	53	1.451223666921944	1		50770.05603448277	51134.0	33947.0	65037.0	3.5335959E7	5760.5853003502225	-0.9811150665268841	-915.7470162741602	0.002730758574398383	-0.008095367816111398	1.5835922821244137	1.355866294580505	2.4292989165730914	1.1679560797802453	6.6163516210060465	9.911654190585198	0.8463230290906296	0.9653259361997225
ID158378	158378	3	1.0	9.56207617135432	15.040201842424713	0.0	140.0	140	1.40244684853919	1		50908.113846153836	51586.0	33711.0	65488.0	3.3090274E7	6028.4813360982325	-0.9811193352830844	-877.6343969647562	-0.0031904151119942314	0.0030619683788585665	1.5442090591259336	1.2943473711305966	-0.5674584676503591	1.1930406732908847	6.179064013870595	9.891249831636268	0.7936521841489456	0.9544787077826729
ID176296	176296	3	1.0	11.07164056699286	15.776610368550788	0.0	270.0	270	1.445478292435237	1		50404.05507246383	50808.0	36808.0	64485.0	3.4778798E7	5381.9208353476915	-0.9811639759517237	-975.6870168005482	0.02610247931766075	-0.016491142506885666	1.6588700480376857	1.2978476364162534	2.503053914858723	1.2781701037098032	6.5640672331963765	10.169786205349565	0.7975524227418137	0.9537292817679558
ID138418	138418	3	1.0	10.586864504438074	15.219176392651022	0.0	4.0	4	1.443907404495231	1		50746.77503628442	51253.0	33772.0	64151.0	3.4964528E7	5710.020729625067	-0.9811262442627964	-923.9901073035523	0.005220309533417537	4.3143180495282816E-4	1.5601520529061914	1.357418393787036	-0.8131467198877841	1.1493523736285556	6.5498078547028245	10.004652397188542	0.8223078110538344	0.9536332179930795
ID154803	154803	3	0.996829092502594	9.619457404064443	15.011094251310373	0.0	115.0	115	1.3943323338612075	1		50975.81152647977	51623.0	33626.0	65398.0	3.2726471E7	5852.9851788812775	-0.9809994245607213	-899.329249287659	-0.008480454026379203	4.499226306222064E-4	1.579313208542493	1.263164613025805	2.3474628078211768	1.250282973617651	6.107767121402856	9.95716226331584	0.774142953055107	0.9407027818448027
ID169141	169141	3	1.0	12.902800074347585	14.555285581699914	0.0	217.0	217	1.4349732237685149	1		50487.23598820058	50947.0	34639.0	65328.0	3.4230346E7	5722.506952131757	-0.9811082032735411	-916.3658685056315	0.0055059486053675374	0.010353661333156157	1.6045632837604886	1.2935427023960866	-0.8561679257022305	1.2404409075852578	6.469004709906061	9.817481120088903	0.8434263828184865	0.9611581920903959
ID159929	159929	3	0.9968239068984985	11.903873662035586	15.337942019742941	0.0	151.0	151	1.3513516298403574	1		50951.50912106134	51137.0	35861.0	65486.0	3.072376E7	5474.528081225444	-0.9811339333452581	-968.0266007269182	-4.843527069034161E-4	-0.011819047951941861	1.562352025373018	1.2020435666863807	2.229515557411464	1.299746588786198	5.737023280570617	9.330228329168737	0.8281555799735475	0.940763834762276
ID167614	167614	3	1.0	12.285827345514237	15.218857415521924	0.0	206.0	206	1.391073274475567	1		50673.85335413416	51168.0	36125.0	64802.0	3.248194E7	5506.991868612244	-0.9810365628716948	-952.0672545456553	0.01147227219902739	-0.0060221049744888355	1.5756997734291074	1.2560959456918823	-0.8293930213784042	1.2544422094772234	6.0792483644157596	10.40893896267104	0.705093688011986	0.9474074074074071
ID144065	144065	3	1.0	9.835737890231773	15.782555367140178	0.0	43.0	43	1.4693549530763228	1		50860.29213483149	51258.0	33968.0	65491.0	3.6212528E7	6092.135767750812	-0.9810563887981119	-864.7099798707939	-0.015143329260738976	-0.007855440427850371	1.5591587079359028	1.4006710494360877	-0.719970003922686	1.1131512345911787	6.782711036764104	10.12549122770815	0.8313444001783733	0.9596503026227308
ID173761	173761	3	1.0	12.182877508662683	15.041484658546423	0.0	251.0	251	1.4307495995264334	1		50461.45870206486	50980.0	33556.0	65482.0	3.4212869E7	5829.541261629373	-0.9811210760496922	-899.7063461847744	-0.01247980383266632	-0.0021184957266268374	1.519632459982867	1.351728161905605	-0.8505005248647921	1.1242145446171352	6.4309797005899325	10.206801867949398	0.775724724607066	0.9691977077363898
ID163014	163014	3	1.0	12.049797945840874	15.764000490167861	0.0	173.0	173	1.4491370753798958	1		50856.221582733844	51118.0	33921.0	65485.0	3.5345074E7	5864.475543016134	-0.9811444451832609	-902.4819828633696	0.002272120303017897	0.006895818269802357	1.657814927049095	1.293931597479982	2.3365417897893055	1.2812230030380276	6.597339116347987	10.066990483198703	0.8180490717358209	0.9726699369306239
ID141002	141002	3	1.0	10.788317763010367	14.920527353290138	0.0	22.0	22	1.419602799563216	1		50665.21171171168	51177.0	33953.0	65440.0	3.3743031E7	5667.725767285839	-0.9810752871853878	-926.8385030358922	-0.002885908407439826	4.272645633230767E-4	1.5896744635330615	1.300925539760717	-0.6838818435559914	1.221956533980765	6.331164051135097	10.445322901900314	0.729205088870683	0.9480427046263343
ID143050	143050	3	1.0	10.287798879303004	15.736337493177583	0.0	36.0	36	1.4259830690120592	1		50806.36255572066	51198.0	35516.0	64036.0	3.4192682E7	5483.677513921756	-0.9811898830540284	-966.5798959015686	-0.005652149347064823	0.004775201478975974	1.5460318343932906	1.3221325847505352	-0.6860820300705238	1.1693470475088559	6.388201565109288	10.521535180893865	0.7251540076978894	0.9438202247191011
ID160458	160458	3	1.0	12.197333224942557	15.563872098882031	0.0	155.0	155	1.4302207694956064	1		50978.908284023644	51428.0	34092.0	65431.0	3.4461742E7	5749.290144178329	-0.9810710994441856	-919.1394207518247	0.01586971220164112	-0.011682185145263294	1.6601573466156339	1.254178528467222	2.3574004086530382	1.323700979512521	6.426226574425414	9.915972555220351	0.8212875996192676	0.9595457771469128
ID166090	166090	3	1.0	12.140708234641592	15.641532192904307	0.0	195.0	195	1.4785930423892568	1		50813.03739612187	51085.0	31042.0	65478.0	3.6687013E7	6548.557595994609	-0.9811129127382509	-806.1456315557031	0.019333499408111486	-0.005096081709461837	1.571496574412271	1.41746470678031	2.6421307308898836	1.1086671625015876	6.868267307725388	10.265415823020268	0.8190378290018313	0.962691538974017
ID146635	146635	3	1.0	10.403055606239215	15.438122302330044	0.0	60.0	60	1.4355003030236695	1		50826.54465592978	51312.0	34198.0	65486.0	3.471453E7	5894.073571724172	-0.981041062622141	-892.438346200891	-0.004056604161784724	0.008600828400519811	1.5945467939511888	1.324676151346758	-0.7229726821134733	1.2037257501239542	6.473757836070572	9.739896757485528	0.857546358219814	0.961185603387438
ID148168	148168	3	0.9955782890319824	9.836973036015122	15.287666191987961	0.0	70.0	70	1.390529355285868	1		50905.35000000002	51480.0	34791.0	64267.0	3.2579424E7	5381.947523135469	-0.9810820087598106	-981.0344451736377	0.007878422208648886	0.007463237902417758	1.5460763893046372	1.2883186039931092	2.5394100609075485	1.2000730133932822	6.074495238251243	9.813443706375212	0.7926421974443574	0.951600893521965
ID161481	161481	3	1.0	11.912325100003134	15.762289439483371	0.0	162.0	162	1.4826803840981617	1		50869.1280991736	51200.0	31115.0	65502.0	3.6930987E7	6478.4903547031545	-0.981127135804402	-816.3905061917915	4.885437799298787E-5	-0.004912296471128766	1.5660984353133682	1.4194625482878789	-0.7060420600197407	1.1033038083339064	6.9062923170415145	10.56793279824969	0.7770961093495636	0.9540380827314513
ID164562	164562	3	0.9968259334564209	12.19144202462952	15.398534411339751	0.0	184.0	184	1.4019073421339447	1		50858.81201848997	51456.0	34885.0	65076.0	3.3007369E7	5559.948727040966	-0.9811012980987266	-949.7456130324806	-0.022326957319533745	0.0010281190195000397	1.5246321465438089	1.297840273533289	-0.827512209928164	1.1747455966927989	6.174310887706077	10.365114914316544	0.7221877451499634	0.9291845493562236
ID178897	178897	3	1.0	10.043730960086776	15.868302619542762	0.0	289.0	289	1.496392739790416	1		50441.45810810819	50810.0	34626.0	65308.0	3.7326679E7	6109.569266048626	-0.9810226250793865	-853.5911836433472	0.013408619463708723	-0.033420364105818376	1.624047060286009	1.4217275510160534	2.4671708910250576	1.1423054010069411	7.034626723483443	10.350865997804155	0.8250828290964809	0.9585492227979275
ID142038	142038	3	1.0	10.707155226217258	15.81960247170914	0.0	29.0	29	1.4579844659886299	1		50782.373579545434	51103.0	35367.0	64001.0	3.5750791E7	5723.117835271188	-0.9810421769019361	-918.3527194989074	0.009099874099348575	-0.008582948373792773	1.5669296883515136	1.3894283662983842	2.3290867026827127	1.127751330229435	6.678142261144756	9.75063765148534	0.8826722943613303	0.9689655172413798
ID176854	176854	3	1.0	11.909718836201515	16.051012948161205	0.0	274.0	274	1.5303832823811405	1		50382.55741935487	50626.0	32491.0	64860.0	3.9046482E7	6391.7957949818665	-0.9810976431145662	-818.2454260560097	0.008333938082174764	1.8968427872618728E-4	1.613595070178642	1.471392261528672	-0.6607075062747538	1.0966450703650101	7.357839302670517	10.428939798727466	0.8501192326176416	0.9638854296388538
ID171732	171732	3	1.0	12.838311882666245	13.869398599270859	0.0	236.0	236	1.498413527665592	1		50818.858490566054	51322.0	34724.0	62686.0	3.7707593E7	5587.125812526091	-0.9811699788793485	-947.8942625408545	-0.00258356216177334	4.0797208349452465E-4	1.622530421697923	1.4035607981806069	-0.902629106262854	1.1560100736648957	7.053639228141508	10.855645430677672	0.7521627252050843	0.9464285714285715
ID153813	153813	3	1.0	9.994796026004101	15.787755011975355	0.0	108.0	108	1.4872652167066476	1		50812.15552523878	51232.0	33314.0	65504.0	3.724531E7	6432.434164378019	-0.9810854647927899	-819.4707040718513	-0.005202849212079366	-0.008219254860375067	1.5714269354054369	1.4345791593054464	-0.5679848850068128	1.0953922794795412	6.949070452522159	10.77458293793533	0.7522040055803381	0.9599474720945502
ID179416	179416	3	1.0	11.256129737626795	16.005260675241367	0.0	293.0	293	1.4433833952584152	1		50290.33673469391	50605.0	33774.0	65346.0	3.4499171E7	5666.284711428622	-0.9811835411451943	-925.6109977184519	0.008379572413341127	0.009916324368586955	1.586778281620461	1.3327696623926961	-0.6501495476168717	1.1905870357010888	6.545054728538309	10.381569206583547	0.7631275623735482	0.9476944253269098
ID169694	169694	3	1.0	12.593232297936014	15.05579795907742	0.0	221.0	221	1.4433833952584154	1		50563.98107714706	50860.0	36116.0	65498.0	3.4737455E7	5452.257649213057	-0.9811436960887226	-965.0969296626695	0.0037141493922177803	-0.004599663330512205	1.642783104358087	1.2754308085968786	-0.7717534935747962	1.2880221281194693	6.545054728538312	10.275464983001047	0.7789690080515603	0.9490006891798757
ID139997	139997	3	1.0	10.593430300716392	15.307919171292635	0.0	15.0	15	1.4153333077901356	1		50749.82202111614	51286.0	33267.0	64998.0	3.3647132E7	5761.588380486833	-0.9811702572119342	-917.9568734276775	-0.003881679075673407	0.002232470070839751	1.5287508032561956	1.3343010968399631	-0.6077685811102576	1.1457315045882444	6.293139041818973	10.498044070008543	0.7175636133339546	0.9396735273243435
ID149213	149213	3	1.0	9.612884389257179	14.775355824579627	0.0	77.0	77	1.4397099903691022	1		50846.08040935669	51411.0	32918.0	65498.0	3.4778719E7	6229.124469872759	-0.9810566012053883	-845.4669373774926	0.013093775909227697	-0.0030799102120438807	1.5621903965662676	1.349175959894557	-0.8083647520871653	1.1578848445301075	6.511782845386698	10.888766260353393	0.6901641917376953	0.9396433470507547
ID150237	150237	3	1.0	9.88733249382312	15.296389830556423	0.0	84.0	84	1.424390680945266	1		50801.45522388056	51372.0	34124.0	65483.0	3.4036975E7	5995.8115278637015	-0.9811289576115012	-881.0252991483281	0.015180041858974695	-0.01614696096726148	1.575504275488112	1.3161495448835487	-0.8173416244271948	1.1970556701651336	6.37394218661574	10.104155503892748	0.7845451485086056	0.9503897944720061
ID155363	155363	3	1.0	10.2074428391968	15.617022941122686	0.0	119.0	119	1.4507023004000268	1		50925.90517241382	51380.0	34571.0	65433.0	3.544443E7	6034.57540741926	-0.9810206082145713	-872.4044534494316	-0.016210100891194092	-0.007014750364234592	1.5990182426445096	1.3429025490639317	-0.6377714899310021	1.190718003893211	6.611598494841531	10.271173288805429	0.7875465318033339	0.9449728260869565
ID145120	145120	3	1.0	10.114065504509723	15.634131505576544	0.0	50.0	50	1.4636807509142955	1		50883.89325842693	51341.0	34441.0	65499.0	3.6229332E7	5957.5120700288635	-0.9810781906773983	-885.699414140127	-0.0022002026040488123	-0.009885773345601848	1.5667610831965133	1.3875121759340432	-0.7837093239755448	1.1291872679544621	6.730426648954429	9.840251585599855	0.8734540344557378	0.9711934156378599
ID179942	179942	3	1.0	10.748814680785141	15.927997342884803	0.0	297.0	297	1.4035252392010602	1		50304.866768759595	50682.0	34209.0	65133.0	3.2849078E7	5489.639185653635	-0.9811061736999428	-951.6829488881293	-0.014003788771387625	0.01748807236880942	1.6139165738588293	1.2481806319000703	-0.787531851579139	1.2930152356249986	6.188570266199624	10.564671502800522	0.6967679970108445	0.9434782608695657
ID174311	174311	3	1.0	11.268927485415983	15.671847568972565	0.0	255.0	255	1.4801271182392584	1		50610.77008310245	51007.0	34133.0	65420.0	3.6540976E7	6172.161928207007	-0.9810897140514585	-850.8367818872109	0.00368353159217582	-0.010806009545806424	1.603866413564946	1.3924032563952167	-0.6490136377781139	1.1518691917722061	6.882526686218937	10.44008781489692	0.7935046291326938	0.9470241988227601
ID166635	166635	3	1.0	12.00912530289357	15.74800426557917	0.0	199.0	199	1.450702300400027	1		50733.54662840748	51103.0	32708.0	65445.0	3.5361282E7	6119.237685029323	-0.9811108374287099	-861.2579927460899	-0.0025726886283115803	-0.0031680819534860255	1.6109880705639372	1.3454956410729348	-0.7986350725234251	1.1973194274187997	6.611598494841534	10.234528478773946	0.7931962613302425	0.9520876112251885
ID151795	151795	3	1.0	10.220686852613035	15.478891187047003	0.0	94.0	94	1.4460015425129848	1		50895.49348769901	51430.0	34524.0	65467.0	3.5168786E7	6083.147378145042	-0.9810982568344091	-868.5436177181722	0.01313760775443122	-0.017608943006863137	1.5894252928928416	1.3426271021557619	2.393983412233342	1.1838173759049055	6.568820359360889	10.05871622077054	0.8158534181472648	0.9630662020905923
ID172275	172275	3	1.0	12.518884276926158	14.585543822127343	0.0	240.0	240	1.4908214494581773	1		50556.223129251666	50808.0	31462.0	65366.0	3.7158824E7	6163.516191359742	-0.9811255242211149	-852.7579015072234	-0.005048243970819094	-0.005423846148036308	1.6166677171193198	1.41532473192357	2.417079724507478	1.1422592149026494	6.98234233567377	10.03424066870539	0.8714489990977912	0.9715608465608466
ID147703	147703	3	1.0	10.309376262898592	15.77279211073846	0.0	67.0	67	1.4842102352883857	1		50919.44137931026	51290.0	33823.0	65503.0	3.6916595E7	6335.729179927064	-0.9811336403179166	-835.9052981226425	0.01321579751723423	0.012032425300048973	1.608428658619125	1.4104764057614565	-0.6206199340900752	1.140344249679811	6.920551695535061	10.15505446512953	0.8433077025803737	0.9667994687915005
ID163572	163572	3	1.0	11.746081405224913	15.960336130225311	0.0	177.0	177	1.4989182989541787	1		50910.22598105548	51182.0	32005.0	65474.0	3.7622657E7	6542.532281734302	-0.9811526784069017	-810.1698908143682	-0.008108587096137083	-0.01009997670773935	1.577226113983835	1.4440275374317029	-0.5060024628260504	1.0922410224870327	7.058392354306023	9.96713892131834	0.8928420518818323	0.9750492449113592
ID177397	177397	3	1.0	11.394892662401842	16.05582747136217	0.0	278.0	278	1.4744943704925988	1		50420.290277777836	50688.0	33143.0	65382.0	3.6302609E7	5881.748298926267	-0.9811614754023785	-892.9404622622801	-0.006120814181279083	0.0028836065904816873	1.596508932025609	1.3723007910590237	-0.6225011164616361	1.163381193414281	6.830242298409263	10.303945777736374	0.8084233427219094	0.9644295302013425
ID170235	170235	3	1.0	12.610102948793823	14.727952272192912	0.0	225.0	225	1.3927037574823686	1		50454.37169517886	50715.0	38270.0	64352.0	3.2442161E7	5009.321978943886	-0.9811635427186005	-1049.2815302481479	-0.0012333056916863955	0.015265797152208813	1.594056556508072	1.2237786398725212	2.42262087409324	1.3025693573750576	6.093507742909305	10.498080322707926	0.694796222708282	0.9482248520710059
ID165112	165112	3	1.0	12.242756372301374	15.545721544530792	0.0	188.0	188	1.4206681676678086	1		50834.39819004528	51289.0	35233.0	65395.0	3.3703206E7	5734.657482308116	-0.9810981972212727	-920.2152978294978	0.009075795650862096	-0.008963592010387782	1.630260439397153	1.2689012282744492	-0.8164297189612421	1.2847811973624679	6.34067030346413	9.899126006844403	0.8131137980041608	0.9555873925501437
ID157950	157950	3	1.0	9.440711737400054	14.952586548151048	0.0	137.0	137	1.479104577793728	1		50955.64305555556	51357.0	33673.0	65451.0	3.6688063E7	6182.272486756631	-0.9810764455723495	-854.6224061978302	0.004482743249896957	0.024515807182573388	1.5384199308412767	1.4460074457387564	2.322297592514605	1.0639087200932824	6.873020433889903	10.586682469904147	0.7706154722958726	0.9633577614923385
ID162047	162047	3	1.0	11.865686822864793	15.61428990990958	0.0	166.0	166	1.4595402030124014	1		50831.94285714286	51275.0	33456.0	65460.0	3.558236E7	5975.760921818006	-0.9811879084773865	-887.3370094983446	-0.01639371342667374	-0.011858751286415144	1.5794545267382278	1.4050734373589628	-0.6452379371690284	1.1241081674044306	6.692401639638301	10.209569831824117	0.8068205902699637	0.9670329670329666
ID155907	155907	3	0.9936490654945374	9.851560357681734	15.15570569004464	0.0	123.0	123	1.3547062522048297	1		50969.38474295192	51530.0	33474.0	64963.0	3.0734539E7	5833.061598553909	-0.981148656672959	-909.5683391191562	0.002695132479972044	0.018334872030318732	1.5378827760415485	1.2308212976449988	2.352049450284424	1.2494768972425714	5.765542037557711	9.81089459753634	0.7527188415817828	0.9439688715953302
ID146177	146177	3	1.0	10.564930292709187	15.465313927385843	0.0	57.0	57	1.4227965106853424	1		50683.765671641784	51185.0	34515.0	65191.0	3.3958123E7	5754.269312579116	-0.9810681762234313	-912.8836338498344	0.0020787107865409163	9.530852239826557E-4	1.5740856042818436	1.3089588674305193	2.5068151092085666	1.2025477984436341	6.359682808122193	9.803377638394625	0.8315605054174102	0.9584527220630372
ID175364	175364	3	1.0	12.253488538089387	15.71729081425701	0.0	263.0	263	1.4291625223884497	1		50585.617210682474	50941.0	34636.0	64932.0	3.4094706E7	5685.338054880897	-0.9811446658548991	-925.9756569024722	-0.018960610614282142	-0.00447058125554836	1.5401873707555043	1.3557501390862603	2.2766369219418956	1.136040724873943	6.41672032209638	10.070718615398766	0.7950639307723492	0.9513742071881603
ID143627	143627	3	1.0	9.71055005639787	15.35206278714321	0.0	40.0	40	1.4616119431652368	1		50845.50991501422	51296.0	34263.0	65491.0	3.589693E7	5962.775983583315	-0.9810746421747562	-884.0810064502227	-0.0016932927920881408	0.004747843614084844	1.542045367985308	1.3877909284611318	-0.7566337772358608	1.1111510648763376	6.711414144296367	10.415335960870813	0.7774587152550072	0.9592391304347828
ID137993	137993	3	1.0	11.129040633994698	15.143429274424882	0.0	1.0	1	1.468840022290201	1		50810.701408450615	51303.0	35031.0	64931.0	3.6075598E7	5802.557349571093	-0.9811431012491018	-911.2296227725817	0.012847485342394377	-0.014672994085179965	1.6555349911600226	1.341881307309336	2.360335522146859	1.2337417490967266	6.777957910599586	10.01382117634224	0.8493937643772074	0.9727148703956346
ID161039	161039	3	1.0	12.686412519880301	14.59772227782527	0.0	159.0	159	1.5019433641886613	1		50878.30738255026	51436.0	33472.0	63732.0	3.7904339E7	5936.196213233005	-0.9811161935198578	-890.6053622171933	-0.0016088295914757197	9.624617294644531E-4	1.61921277187392	1.405415529808679	2.397201320501808	1.1521238648148036	7.086911111293116	10.298435509514501	0.8397003654146455	0.9681818181818183
ID154380	154380	3	1.0	9.902873765676373	15.594098175686751	0.0	112.0	112	1.4444312236325405	1		50861.46366279066	51223.0	33186.0	65383.0	3.4992687E7	6079.201701869334	-0.9811000961500674	-868.6123901548021	-6.246187742839441E-4	-0.003615538568822376	1.5517526794962917	1.3596355127399788	-0.5963521385496487	1.141300491901063	6.554560980867339	10.418774053983066	0.7587876132202933	0.9458161865569276
ID139030	139030	3	1.0	10.685110706343544	15.5653803142196	0.0	8.0	8	1.4522658384508196	1		50806.12195121952	51202.0	32927.0	65464.0	3.5411867E7	6207.964505356138	-0.9810809269905734	-848.7930140073289	-0.009412050294237355	-0.0020124680465539893	1.5693396980059307	1.3532102256214686	-0.5084014487023332	1.1597161093615025	6.625857873335078	10.507059585568307	0.7542053167359865	0.9534883720930232
ID174870	174870	3	0.9913170337677002	12.351329127416887	15.427916514102812	0.0	259.0	259	1.3608349155190507	1		50469.78981937606	51000.0	36793.0	63101.0	3.0736102E7	5091.28135612233	-0.9812608523759936	-1038.1713373273315	-0.002132785508480411	0.013580178672249301	1.556884783342652	1.218454113639158	-0.7625581419272478	1.2777541360935643	5.817826425367385	9.59739389343945	0.7937138986329159	0.9415384615384615
ID168727	168727	3	1.0	12.675135850224795	14.879568877593174	0.0	214.0	214	1.4190698155761314	1		50573.2153614458	50892.0	37492.0	65362.0	3.3580615E7	5439.3196523875695	-0.9812593955294121	-973.6574999705726	5.744707068428358E-4	0.01305130001624089	1.606953638907108	1.2630507239390592	-0.9438548181846376	1.2722795755150067	6.326410924970582	10.627698616631697	0.7038640782235439	0.9288206559665033
ID140564	140564	3	0.9955329895019531	10.382740909191462	15.173424323585323	0.0	19.0	19	1.4296917438553531	1		50710.99852724595	51196.0	35217.0	65429.0	3.4432768E7	5701.798846852486	-0.981099462612602	-923.3346878139208	-0.002972361022262626	-0.002940848442561054	1.5987610594382482	1.2874337000097376	-0.6804423440249229	1.241820110368523	6.421473448260898	10.300089598370407	0.760610909184174	0.939499304589708
ID172827	172827	3	0.9968228340148926	11.930143841646807	15.234038590443063	0.0	244.0	244	1.3878065616898887	1		50437.84639498433	50843.0	37443.0	65031.0	3.2179346E7	5202.644367620079	-0.9810947323494242	-1006.2143433593021	0.0017629273952244802	0.008903122657499778	1.5618720784036515	1.2673548845634512	2.395078172343507	1.2323873111055619	6.050729607428664	10.10988911475	0.743917585711617	0.9478778853313478
ID141592	141592	3	1.0	10.236668848646731	15.422144613785846	0.0	26.0	26	1.4275736808495676	1		50702.07578008913	51316.0	35189.0	65428.0	3.4122497E7	5802.239457992043	-0.981170538808529	-910.6818772897149	-0.00992352270901493	-8.035901366358842E-4	1.5768600262539676	1.2960161862959927	-0.5851705296273944	1.2166977873637714	6.402460943602834	10.360414569009116	0.7495533232858625	0.9566761363636361
ID142616	142616	3	1.0	10.702627114069681	15.782161997554663	0.0	33.0	33	1.4559075639855619	1		50853.32859174961	51134.0	32676.0	65432.0	3.574989E7	5938.667066419602	-0.9810778808127802	-887.9614517269557	-0.0031666764718723695	0.007769281062838815	1.5860826977531537	1.3440535768138209	-0.636498372434722	1.1800740127585396	6.659129756486692	10.001403660660966	0.8365760546288828	0.9589322381930184
ID159513	159513	3	1.0	10.388560796408218	15.809132888999729	0.0	148.0	148	1.4370803808856272	1		50969.59144542774	51555.0	34656.0	63156.0	3.4557383E7	5751.71150892293	-0.9811170963020475	-920.8653218888657	0.0053634380501927335	0.015142937451216554	1.579434873349343	1.3426236414097876	2.5273119623041147	1.176379459318099	6.488017214564119	9.927330871523942	0.8272882646870466	0.952547103977669
ID167198	167198	3	0.9968274235725403	12.466081809322317	14.723629759403597	0.0	203.0	203	1.4083677788526656	1		50614.03963414638	50891.0	37334.0	63500.0	3.320281E7	5100.631783195073	-0.9811732617827509	-1034.3026669236924	-0.003195451568598633	0.0070561659232177155	1.6122127002936326	1.255936983661586	-0.7600660087976451	1.2836732425804938	6.231348401680265	9.745472667403975	0.8244913093778955	0.9493120926864589
ID175902	175902	3	1.0	11.045583556473812	15.95489093752501	0.0	267.0	267	1.493862910864061	1		50588.07171853855	50857.0	33419.0	65499.0	3.7384585E7	5985.203656452521	-0.9810315576444557	-874.2799071616633	-0.005146273462316903	-0.01700224345696894	1.6066167360465076	1.4237844510615054	-0.5760148925127915	1.1284128962419073	7.010861092660864	10.508379252220234	0.7978288743982002	0.9479434447300774
ID177951	177951	3	1.0	11.070866882303338	15.982385144008468	0.0	282.0	282	1.4339184840274968	1		50415.25991189425	50691.0	33904.0	65486.0	3.4332792E7	5609.767696117667	-0.9810739882766246	-931.729369586431	0.00915834815560618	-0.004122741744355348	1.6045880395107415	1.304949303086862	-0.7176842551304783	1.229617147359735	6.459498457577026	9.838134079950901	0.8386547067870166	0.9631467044649185
ID156450	156450	3	1.0	10.447760847533173	15.623231006687716	0.0	127.0	127	1.4610942835268417	1		51018.08628005657	51520.0	32687.0	64647.0	3.6069787E7	6355.584891356743	-0.9811353082117332	-834.9833712090792	0.009460752809000744	-0.011044345327664764	1.549785855589197	1.3935011559869313	2.5967149284062527	1.11215254392206	6.70666101813185	10.995214421183418	0.6971220403943407	0.9282894736842107
ID178466	178466	3	1.0	10.264545982994933	15.969790801630845	0.0	286.0	286	1.4569463850695605	1		50412.25534950069	50780.0	33699.0	65404.0	3.5338991E7	5909.623105614923	-0.981053373409192	-883.4196977500375	0.008470609684543742	-8.079217805750081E-5	1.5659083933488671	1.3790856153158466	2.3550850181950196	1.1354685858210718	6.668636008815721	10.3339002724982	0.7847265473357138	0.9524779361846567
ID165667	165667	3	1.0	12.058340341453512	15.672168217775752	0.0	192.0	192	1.4323349181285714	1		50830.927728613526	51485.0	34546.0	62308.0	3.4463369E7	5760.680118361351	-0.9810550676888999	-913.8703755064922	0.0037658319299899955	-0.0012735516468604731	1.600540160789281	1.2908150561754954	-0.6379541785872007	1.2399453764751225	6.445239079083476	10.37329713046648	0.7526884639145609	0.9416666666666664
ID147233	147233	3	1.0	10.185683832015973	15.609581500188785	0.0	64.0	64	1.4212005522349942	1		50813.36023916292	51179.0	35170.0	65331.0	3.3994138E7	5762.705211665821	-0.9810787805782095	-914.4001055104391	0.007218405202538512	-0.0036002748709372326	1.5413721096330173	1.323083553896405	-0.8157486632004857	1.1649847094643155	6.345423429628644	10.149875009590746	0.7740144766502408	0.9468085106382981
ID151334	151334	3	1.0	9.546668140937218	15.169168829693563	0.0	91.0	91	1.43813280166446	1		50816.59237536656	51319.0	33210.0	65444.0	3.4656916E7	6161.668367892652	-0.9810591659534805	-854.3450655063916	0.0016993131576207281	0.001833905461295648	1.5661120568972358	1.3401571229323888	-0.6861359758317167	1.1686033153115931	6.497523466893154	9.953724845298467	0.8241124180718618	0.9592982456140352
ID144676	144676	3	1.0	10.38314942008395	15.738355631652263	0.0	47.0	47	1.4291625223884497	1		50817.34962962965	51295.0	35171.0	65478.0	3.4301711E7	5883.134853585371	-0.9810530571772587	-894.5127885929307	0.008925658704705824	-0.014819631057485006	1.5943818377149943	1.3143519564331427	-0.835097628166612	1.213055475674712	6.416720322096382	9.440245550805397	0.9048079188003256	0.9733237202595528
ID170794	170794	3	1.0	11.872246905714837	15.474357214013235	0.0	229.0	229	1.4703842736600559	1		50596.66153846158	51047.0	32232.0	65490.0	3.6176613E7	6289.976144794993	-0.9811678004619878	-838.1950653195028	-0.0031898633448905734	-0.0010065467967197833	1.62300164850162	1.3710208697567117	-0.675468917423143	1.1837906222314636	6.792217289093132	9.857604820279885	0.8783722913712974	0.9675016926201759
ID149801	149801	3	1.0	9.751806750151909	15.229681285622014	0.0	81.0	81	1.4714128741871535	1		50758.43478260871	51220.0	32758.0	65496.0	3.6190764E7	6395.7428547926465	-0.9810908662512533	-823.5402343389881	0.004579925646811694	0.008794816954812044	1.558547484711649	1.420609358522936	2.4766730480933417	1.0970978582966204	6.8017235414221675	10.032511681715441	0.8491990345205201	0.9539999999999996
ID153391	153391	3	1.0	9.913365988017215	15.406925040644632	0.0	105.0	105	1.380154163125008	1		50833.07324840768	51463.0	34881.0	64743.0	3.192317E7	5589.0800980406	-0.9811185442347694	-945.1963545035514	-2.3849859522537286E-5	-0.013539422041095484	1.5483736528252263	1.2623466081612214	-0.8316334192247533	1.2265836045463314	5.984185841125442	9.701838765917268	0.7989265070701601	0.9459053343350867
ID148787	148787	3	1.0	9.865529107870827	14.626696722477819	0.0	74.0	74	1.4402353361229008	1		50786.95474452557	51209.0	34838.0	65504.0	3.4789064E7	5812.86548515736	-0.9811337898441681	-908.7312441731943	0.011427975205142656	0.014885336844954142	1.5483870989871966	1.3764918029983342	2.3253519391964597	1.124879273246984	6.516535971551216	9.983494689315012	0.821601982347258	0.9507628294036062
ID162611	162611	3	1.0	11.599460485261384	15.820208443823473	0.0	170.0	170	1.43865872335023	1		50837.28111273794	51329.0	34114.0	65444.0	3.4721863E7	5864.9878965289945	-0.9810706539422781	-898.4830018978512	0.002723253737988433	0.00511291482660916	1.5845226847573841	1.3260244046366334	-0.7095722278557405	1.1949423247542614	6.50227659305767	10.24428846431854	0.7785951702592199	0.9667844522968199
ID152374	152374	3	1.0	10.317655512058469	15.68322427453283	0.0	98.0	98	1.4979085862771464	1		50968.87466307277	51290.0	33099.0	65446.0	3.7818905E7	6605.5285581229355	-0.9811906538426154	-805.0209261595019	-0.007280097108223534	6.327517170927594E-4	1.5944890220484418	1.427839813464533	-0.4247423763057212	1.1167142189287667	7.048886101976988	10.415845494318797	0.8164720063196009	0.9623621025308241
ID164148	164148	3	1.0	12.170305595340054	15.639681020338555	0.0	181.0	181	1.4238594891755556	1		50917.126300148615	51348.0	34802.0	64988.0	3.4267226E7	5483.427416818119	-0.9810426966933683	-961.065819066348	0.007109971176432552	-0.012623856030713459	1.6449365451967757	1.2551672105794707	2.3275243856217287	1.3105318011274059	6.369189060451224	9.93603060275551	0.8107149162376694	0.9557774607703275
ID176436	176436	3	1.0	11.269161306942838	16.08446704387662	0.0	271.0	271	1.4344459508410063	1		50349.476539589494	50657.0	33697.0	65492.0	3.4338343E7	5734.060096954344	-0.9811242090464861	-912.8124357730566	0.007087859327249779	-0.016824626633827767	1.6349428027370718	1.2875163464931356	2.510095339763204	1.269842365256361	6.46425158374154	10.15512572685094	0.7876939418055161	0.9497206703910613
ID158517	158517	3	0.9968267679214478	9.637836546488636	15.10353462457325	0.0	141.0	141	1.408904811390335	1		50881.35834609498	51381.0	33829.0	65489.0	3.3225527E7	5839.355873869814	-0.981210066312625	-910.0400307191873	-0.004226047189701952	-2.9296885216706196E-4	1.585567919720371	1.2843647869611714	-0.7430594938025528	1.2345152528448333	6.236101527844782	10.59920067525723	0.6975523588840984	0.9445644348452119
ID139579	139579	3	0.9968251585960388	10.52248370943357	15.156127874390315	0.0	12.0	12	1.4296917438553531	1		50928.68731563426	51291.0	35611.0	64968.0	3.452965E7	5409.392008542553	-0.9810625487757194	-975.4818492634373	-0.005531010279870517	0.008386808096840526	1.5969536729877265	1.3038458979475376	2.485941027678569	1.2248024674553852	6.421473448260898	10.148214994781734	0.7835473324458965	0.9567988668555237
ID171323	171323	3	1.0	12.865698216364239	13.90621217781931	0.0	233.0	233	1.5154814349038883	1		50796.70899470906	51196.0	31650.0	65493.0	3.8402312E7	6317.207954392891	-0.981135916096568	-836.4381889218935	0.003485780458557305	-0.011307470931315537	1.6389658697198777	1.4298835980651226	-0.8065240428497114	1.1462232813479918	7.2152455177350445	10.16751635187555	0.8770638653982743	0.9712092130518233
ID154936	154936	3	1.0	9.348318059667106	14.997350350186593	0.0	116.0	116	1.4265134700231525	1		50948.25739644975	51599.0	35770.0	64913.0	3.4441022E7	5828.498988172719	-0.9810184896412448	-903.5434272244067	-0.002081649921903739	0.01748017549984552	1.5684697878237892	1.311495816701718	-0.7319590798844832	1.1959396041142816	6.392954691273804	10.189760277764792	0.7737195249428914	0.9620886981402003
ID160056	160056	3	1.0	12.191052328001804	15.496411230632104	0.0	152.0	152	1.4121227177017939	1		50965.025796661605	51403.0	36558.0	65161.0	3.3585952E7	5477.786798846709	-0.981041916435777	-962.9200936048658	-0.005921980768172078	7.227681226805013E-4	1.6380721848425335	1.2507416891146326	-0.7947271099782366	1.3096806471703057	6.264620284831874	9.844318815779689	0.8123314657055729	0.9641550841258228
ID157501	157501	3	1.0	9.716618677613807	15.285815594453027	0.0	134.0	134	1.4454782924352367	1		50964.373913043426	51551.0	35383.0	65299.0	3.5165418E7	5882.857532299013	-0.9811471920888953	-901.7091584530032	-0.032355286359300704	0.019150247124473704	1.5620391356150571	1.3490217226413534	-0.7282883980084727	1.1579051021925877	6.564067233196374	10.621112576865075	0.731211243176779	0.9637124912770411
ID138563	138563	3	1.0	10.599216984678572	15.203604803618035	0.0	5.0	5	1.4164018872611879	1		50708.403007518835	51217.0	35388.0	65089.0	3.3721088E7	5550.731992865214	-0.9811349400864732	-950.2332511076864	-0.005893431295596784	-0.011132975389537397	1.552917621323241	1.303836671258532	-0.7111906873502452	1.1910369262925262	6.302645294148004	10.451496319706207	0.7250630712386062	0.9431009957325747
ID169280	169280	3	1.0	12.80384352249382	14.796230739741329	0.0	218.0	218	1.4051412734026876	1		50522.153139356815	50824.0	37794.0	64374.0	3.2990966E7	5143.181095112814	-0.9811233455889831	-1021.1243085766392	0.0022256112462109966	-0.011820311593570812	1.590962867071687	1.2677311512732263	-0.7234695667444127	1.2549686623018041	6.202829644693172	9.889361829388736	0.7970089232692491	0.948401162790698
ID173894	173894	3	1.0	11.276945728948522	15.656916607434942	0.0	252.0	252	1.4724407561666402	1		50561.69874476988	51046.0	33318.0	65388.0	3.6252738E7	6554.519908882278	-0.9811453822483762	-802.8351847306872	-0.008870532251623398	-0.005896386488403442	1.5182725734653821	1.43128494418996	-0.7073575893421904	1.0607758990468896	6.8112297937511945	11.088845948937767	0.6960856749812713	0.956608811748998
ID167749	167749	3	1.0	12.446541609089527	14.39318214291166	0.0	207.0	207	1.4667784914184219	1		50783.40735502123	51224.0	34565.0	65297.0	3.5903869E7	5643.047558619455	-0.9811027840250062	-934.4472785802794	0.019561422161971168	0.008394172689869858	1.584830497501973	1.390967353579487	-0.6385765984424653	1.139372892845833	6.758945405941525	10.006605847927826	0.8482330994149962	0.9686648501362396
ID160586	160586	3	1.0	11.916878590015349	15.849755690743029	0.0	156.0	156	1.4898062491705728	1		50897.75918367345	51217.0	33897.0	65499.0	3.7409853E7	6309.699209546605	-0.9811270957330336	-838.6997906890688	-0.007486656783588033	-0.0036084263051632177	1.5765599188362114	1.4306501531233897	-0.46773508440922085	1.1019884318987923	6.972836083344735	10.727665483269833	0.7613929913002703	0.945841392649903
ID145741	145741	3	1.0	10.928389567669441	16.01256945614025	0.0	54.0	54	1.4496590048314955	1		50692.59136690647	51072.0	33987.0	65434.0	3.5231351E7	5835.414441169842	-0.9810611476283961	-900.005577106114	-0.011251854267299449	-0.009586158685142834	1.5719624191604669	1.358899409565199	-0.7291876903092056	1.1567908618515337	6.6020922425125015	9.896349216522985	0.8471131585367789	0.9679442508710804
ID161619	161619	3	1.0	11.822826413908352	15.8691216138436	0.0	163.0	163	1.4831905098260023	1		50866.736187845316	51153.0	30499.0	65502.0	3.6827517E7	6936.14468596069	-0.9811791569357623	-764.6363936880174	0.03452988449451824	-0.0011085338497064784	1.5833274799977255	1.4326673690944873	2.639426331271403	1.1051605656367134	6.91104544320603	10.668995714664815	0.7629683652642466	0.9453836150845253
ID163155	163155	3	1.0	11.85252575748998	15.835942912125264	0.0	174.0	174	1.4760327061958003	1		50873.82916666667	51203.0	32163.0	65492.0	3.6629157E7	6293.654879865381	-0.9810734106741829	-838.0127870904402	0.007354149397822436	-0.0023963291556796233	1.5774168423815618	1.409737077894079	-0.7768392986234339	1.1189439982226823	6.844501676902809	10.136642008768874	0.8370732821971042	0.9542743538767395
ID179547	179547	3	1.0	11.655618072198248	16.04963599014458	0.0	294.0	294	1.5044596054638937	1		50428.31684491977	50676.0	32475.0	65178.0	3.7720381E7	6393.550909639097	-0.9810399182620888	-816.2229741856103	-0.008375511490942048	-0.0064952601562236305	1.5936683458210814	1.4491473588891135	2.45386421657465	1.09972828922157	7.110676742115696	10.446267616382144	0.8188389723285555	0.9664082687338501
ID166232	166232	3	1.0	12.028478839743803	15.756795483019523	0.0	196.0	196	1.4852292606300532	1		50770.3961485557	51097.0	31905.0	65501.0	3.6910078E7	6224.376570716925	-0.9811362506404345	-848.4885640212833	0.01228184386785248	-0.003451542857671481	1.6061180866363265	1.392906031507851	-0.6101214974367886	1.1530699489452774	6.930057947864095	10.012101197058938	0.8687529033099547	0.9772117962466489
ID146777	146777	3	1.0	10.817126518297384	15.419117035673363	0.0	61.0	61	1.3992066897663258	1		50740.31375579599	51009.0	35608.0	64003.0	3.2828983E7	5312.080192745619	-0.9811456436271437	-994.1233844869529	-0.005650718287237521	0.005505937660720753	1.5881143665055064	1.2563246488438073	-0.6700988049551457	1.2640955249640644	6.150545256883494	10.13576606533856	0.7523333702043288	0.9528718703976434
ID150878	150878	3	1.0	9.101664158432133	14.384882196930711	0.0	88.0	88	1.5039566939989097	1		50826.33244325771	51176.0	32197.0	65504.0	3.8068923E7	6581.717086986538	-0.9811369861423876	-803.3376508953696	-0.0014206643634670653	-0.0021297707585112083	1.5757205470230906	1.458812983867157	-0.8144247141270448	1.0801388282451558	7.10592361595118	11.287348660987822	0.7008846005380894	0.9498094027954259
ID153951	153951	3	1.0	10.065363600028295	15.782922478620755	0.0	109.0	109	1.5084768612279504	1		50843.07702523234	51196.0	32956.0	65504.0	3.8284837E7	6444.343374513318	-0.9810996917322211	-819.08203485905	-0.004963446688866728	0.004892382965201686	1.5893468412578002	1.443811365902696	-0.4564626625535815	1.1007995080189112	7.148701751431825	10.83183671654259	0.7656544889575869	0.9543147208121828
ID144220	144220	3	1.0	10.272184814393132	15.794121274052339	0.0	44.0	44	1.427573680849568	1		50838.374442793494	51145.0	34677.0	65435.0	3.4214226E7	5897.619703164607	-0.9809962740292429	-889.9661433125161	-0.007251783152084727	-0.0015331613106125202	1.5414994550411842	1.3334574848635579	-0.9368858086204714	1.1560169503258768	6.402460943602839	10.544920721749897	0.7235526923595496	0.9426172148355496
ID143197	143197	3	0.9839344024658203	10.097412374373775	15.257699341422033	0.0	37.0	37	1.3839856514178177	1		50735.9573459715	51378.0	37147.0	62468.0	3.2115861E7	5135.475995380284	-0.9811511878220928	-1028.5303200504566	-0.022221442587906474	0.00391984187858265	1.4733588938561835	1.30187735545544	-0.7432457608378285	1.1317186581993768	6.017457724277054	10.418600131602545	0.6966332058733737	0.9370836417468545
ID157026	157026	3	1.0	9.533692897200703	15.145905990711842	0.0	131.0	131	1.4185366313320331	1		50990.25112107627	51512.0	35249.0	65483.0	3.4112478E7	5909.278473009574	-0.9810572513486754	-893.7870243745946	0.0016462992027987166	0.015877944248384415	1.5231897105225434	1.3381291442183274	-0.7733917612293372	1.1382979864864387	6.3216577988060685	10.129243705089383	0.7742599706237611	0.9386026817219479
ID142179	142179	3	1.0	11.00715841284878	15.736778333791017	0.0	30.0	30	1.485229260630053	1		50833.329685362536	51211.0	32169.0	64996.0	3.7159164E7	6283.447677167899	-0.9811607207648604	-842.6678422299997	0.002285217950215874	0.007214135992580613	1.6249517145965426	1.3759961243592818	-0.6638193317781589	1.1809275373890928	6.930057947864094	10.225712214006224	0.832836207877496	0.9649238914626077
ID141153	141153	3	1.0	9.89531546779411	15.303964304510892	0.0	23.0	23	1.4678096187805112	1		50747.901408450634	51329.0	33751.0	65079.0	3.603101E7	6067.924419002183	-0.9810793112639195	-867.3114838197993	-0.0023149531193884685	-8.395991651551621E-4	1.5690278465758072	1.3879078925904669	-0.7352454272997857	1.1304985402505985	6.768451658270554	10.040258204193844	0.8437415416645174	0.9654237288135595
ID140135	140135	3	1.0	10.31428167123965	15.4093479484606	0.0	16.0	16	1.479615936349297	1		50765.39256198342	51315.0	33234.0	65491.0	3.6855675E7	6246.488432228015	-0.9810306403523653	-840.6044906490423	0.007614518286922556	-0.002538585467533343	1.5928382433916184	1.4118646059461093	-0.48762960665847654	1.1281805894724843	6.877773560054418	10.15282913566595	0.8384623818340207	0.9563780568407136
ID176999	176999	3	1.0	11.442118965398942	16.08177073772228	0.0	275.0	275	1.4616119431652368	1		50390.09193776523	50663.0	33241.0	65488.0	3.5625795E7	5876.133336170424	-0.9809909189151694	-885.0898663959784	0.009274553560253225	4.54874341048974E-5	1.5903223945679328	1.3583405272239366	-0.6938080387821831	1.1707832923295762	6.711414144296366	10.089090221661905	0.8285522316901598	0.9677861549006171
ID169833	169833	3	1.0	12.51154420638018	15.13785872749948	0.0	222.0	222	1.415333307790136	1		50541.59214501511	50981.0	37395.0	65154.0	3.3458534E7	5380.070393034625	-0.9811016012219574	-975.3936683304262	-0.0018236419018177324	0.005197835277531808	1.5996710693148541	1.2530322033248251	-0.7861992687025033	1.276640029737663	6.293139041818976	10.367532338174948	0.7357434321188593	0.9343683839096686
ID171881	171881	3	1.0	12.691442871846718	14.151982050026918	0.0	237.0	237	1.4339184840274968	1		50740.904270986735	51304.0	33461.0	65358.0	3.4453074E7	5708.578610854822	-0.9810906999202257	-922.3461034631997	0.002212562762382365	-0.003132857285407393	1.5919292478344915	1.3106967876487943	-0.8054644087774929	1.2145671392772608	6.459498457577025	10.3625772806383	0.7559152345453166	0.9430950728660653
ID155503	155503	3	1.0	9.789418587371182	15.455158819663927	0.0	120.0	120	1.4480926521268274	1		50940.078034682134	51423.0	33602.0	65481.0	3.5250534E7	5964.344928176638	-0.9811116283052146	-887.2596933886501	0.005946740383505124	8.127164222262635E-4	1.5675735012256118	1.3457192983091488	-0.7350522894454147	1.1648591970072921	6.587832864018954	10.129759340663746	0.8067782492320198	0.9611650485436898
ID148332	148332	3	0.9968336820602417	9.639498623796904	15.03930652366834	0.0	71.0	71	1.386715947327578	1		50930.380126182936	51650.0	35869.0	64725.0	3.2289861E7	5739.221594509488	-0.9811337881907898	-922.990957108445	0.005540552722459216	-0.0017547860943288023	1.5960018490050718	1.253089173362298	-0.5787296337900655	1.2736538491691443	6.041223355099634	9.306388106646327	0.8765414069916957	0.9643399089529588
ID180076	180076	3	1.0	10.8484295467544	15.864445012701434	0.0	298.0	298	1.4094416393051823	1		50359.84018264838	50691.0	35678.0	64377.0	3.3086415E7	5441.228915708198	-0.9810891786957944	-960.318811459216	0.006649440610673381	0.005432240965509709	1.5377142203304996	1.3015512528874253	-0.7809350670745143	1.1814473052207193	6.240854654009297	10.430411315131598	0.7208602242195069	0.9378571428571427
ID166771	166771	3	1.0	12.146472761234794	15.43273286877059	0.0	200.0	200	1.3959590102851065	1		50740.66407465012	51254.0	37676.0	64310.0	3.2626247E7	5337.185136071078	-0.9811656696761138	-990.5263559938787	-0.005446896913447793	0.007710597719044965	1.5796723876275254	1.248788223409202	-0.8780080465728438	1.2649641933001312	6.122026499896401	10.486251504151133	0.6996237271385772	0.9333333333333331
ID174448	174448	3	1.0	11.156718286063956	15.958946648285934	0.0	256.0	256	1.4816596057437026	1		50565.5700549451	50923.0	32762.0	65504.0	3.6811735E7	6616.540564201696	-0.9811127336201245	-793.9693377819392	0.01001890993429802	0.008987135497165883	1.567897230470561	1.4400438164943223	2.4325889065947086	1.0887843914968423	6.896786064712482	10.045413574292155	0.858857229046662	0.9552337063857803
ID152945	152945	3	1.0	10.454503493066051	15.575720934574479	0.0	102.0	102	1.4908214494581769	1		50915.43051771123	51227.0	32771.0	65411.0	3.7371926E7	6665.404823801174	-0.9811115867151742	-793.5527710287508	0.023233265753935025	0.02409675712570243	1.5845787883952644	1.464366387055758	2.8975849241241436	1.0820917513554817	6.982342335673766	10.439001119186857	0.80518024994765	0.9453024453024454
ID163702	163702	3	1.0	11.809412148648846	15.95945911263869	0.0	178.0	178	1.4826803840981617	1		50888.962707182334	51215.0	32042.0	65495.0	3.6843609E7	6324.636874644876	-0.9811620499550839	-838.1564654167258	-8.527528866059965E-4	-0.011199041997935902	1.5832405099584184	1.4223838818573966	-0.5960259338914528	1.1130894621014475	6.9062923170415145	10.425717572955957	0.7984411446075746	0.9521625163826996
ID170363	170363	3	1.0	12.487011333580456	14.93213418212761	0.0	226.0	226	1.416401887261188	1		50457.897435897445	50592.0	37630.0	65456.0	3.3453586E7	5268.9284161124515	-0.9812430316299543	-1001.9609285921196	-0.003015250457978182	-0.008192734235444499	1.6397078591478553	1.248598871440275	-0.7924191020659972	1.3132382998684207	6.302645294148005	9.68514410989897	0.8443462052505873	0.9615663524292968
ID165241	165241	3	1.0	12.245917020002532	15.495321087779294	0.0	189.0	189	1.406755451158821	1		50757.12844036699	51261.0	35384.0	65393.0	3.3195162E7	5482.885171122097	-0.9811109549035155	-961.6698731411329	0.009399346189575122	-0.0019139204351328089	1.6413138768742137	1.2233492161907318	-0.7684427593851311	1.3416560497622596	6.217089023186716	10.284711619412072	0.7386057984075041	0.9526584122359797
ID177538	177538	3	1.0	10.76235206465675	16.066467368413573	0.0	279.0	279	1.493356430798355	1		50465.09607577811	50893.0	34222.0	65037.0	3.7293706E7	5843.682260181982	-0.9810642567334553	-894.8486818532294	-0.0066481080355208525	-0.005930138968268348	1.5984119035584794	1.4222394389831077	-0.5725436071767146	1.1238697646447873	7.006107966496348	10.275386778259692	0.8338546082537683	0.9577647823261859
ID147843	147843	3	1.0	10.385059391531321	15.586751562395786	0.0	68.0	68	1.4765451286053337	1		50949.60416666661	51391.0	33661.0	64428.0	3.6683715E7	6069.375235321303	-0.9810783291082623	-870.504498859859	-0.001349317125723112	-0.006577374200315603	1.6070521511316036	1.3909782322699455	-0.7128724318360737	1.1553395400796789	6.849254803067324	10.513349746744483	0.7787014123459814	0.9632352941176469
ID151936	151936	3	1.0	9.557015832946789	15.11379268291701	0.0	95.0	95	1.4275736808495676	1		50894.66268656717	51455.0	35425.0	65433.0	3.4099424E7	5934.551075860649	-0.9810016096017191	-885.6605009274066	-0.006054011094332864	0.02038927895208902	1.5716351287819426	1.31297204579179	-0.8126353041905398	1.1970057807545822	6.402460943602835	10.014863858102288	0.802170528560993	0.9683680805176128
ID145281	145281	3	1.0	10.383318259373237	15.800450677228076	0.0	51.0	51	1.4296917438553536	1		50861.964653902774	51387.0	35430.0	64989.0	3.4535274E7	5552.637615442259	-0.9810473557436697	-948.2960841321733	5.314272858352796E-4	0.006897850636925155	1.5796835572693102	1.3149852734974046	2.5664257298301325	1.2012937248094802	6.421473448260903	10.841302162548313	0.6865649955421269	0.9434357541899444
ID158085	158085	3	1.0	9.416173992987495	14.31685360566644	0.0	138.0	138	1.4852292606300532	1		50980.387362637375	51464.0	32566.0	65353.0	3.7113722E7	6451.047592092189	-0.9811646592698627	-823.3249884618133	0.003915767306663399	-0.005002894928414576	1.5815396710768677	1.4147886316847713	-0.6192931617996892	1.1178628635102363	6.930057947864095	10.712928653892687	0.7588052114293266	0.9388280746941405
ID172425	172425	3	1.0	11.743710518885111	14.891651278630981	0.0	241.0	241	1.3932468277925318	1		50492.58281250007	51067.0	34657.0	65462.0	3.2315253E7	5601.506716822593	-0.9811348248396415	-937.6064151191915	-0.0021860205108078516	0.004588037127608126	1.5852369069239522	1.2403246350020913	2.4952415056646253	1.27808225539379	6.0982608690738225	10.114658266695624	0.7490545284699561	0.9503703703703702
ID175500	175500	3	1.0	12.161182097396722	15.65901635933979	0.0	264.0	264	1.4201355835187583	1		50589.93975903615	50975.0	34155.0	65386.0	3.359172E7	5555.265679390402	-0.9810984775581278	-945.377233918254	-0.00520183286056436	-0.01568877776736564	1.5900388886976031	1.2944511301403272	-0.7912951587357501	1.2283498787051406	6.3359171772996135	10.122587023809317	0.7770273713464966	0.953505007153076
ID156045	156045	3	1.0	10.595493059884664	15.471608317598823	0.0	124.0	124	1.499927331918642	1		50994.623655913994	51446.0	33875.0	64530.0	3.794E7	5911.337073636352	-0.9811071006856394	-895.9555648900238	0.024139917701681925	-0.006090404565749858	1.6703198482503092	1.3726549819555691	2.5974894511432383	1.2168533755442816	7.067898606635051	10.524171096580654	0.8019076834308193	0.9624595469255663
ID162194	162194	3	1.0	11.812811080096896	15.749806975222944	0.0	167.0	167	1.4641974961204793	1		50854.324858757034	51260.0	34620.0	65457.0	3.6004862E7	5987.936516648715	-0.9810893512733102	-881.2169370251854	-0.004646690190276696	7.648870760471097E-4	1.597686415586282	1.3603180164375157	-0.5925288528672532	1.1744947845139928	6.735179775118946	10.11048401587952	0.8279710702191188	0.9672354948805462
ID138135	138135	3	1.0	10.45595107381469	15.402276731499427	0.0	2.0	2	1.4806381236465902	1		50796.4537931034	51227.0	32648.0	65503.0	3.6827429E7	6452.046729923254	-0.9811545405134511	-819.7785923931812	-0.007864169460852976	-0.003172591063859758	1.5753035196700271	1.4092283522880422	-0.5798927220833332	1.1178483012439702	6.88727981238345	10.247593163571093	0.824164380863461	0.9539170506912444
ID146327	146327	3	1.0	11.169343691209555	15.275292241838816	0.0	58.0	58	1.51198320433768	1		50782.085219707005	51198.0	31338.0	64850.0	3.8137346E7	6256.445523196694	-0.9811866404064729	-846.6387228748425	0.0039377652280416335	0.004519817732940601	1.636469539251189	1.4459353385201466	2.6323430769303053	1.1317722830718324	7.181973634583433	10.181303405263261	0.8706566291266968	0.9679692504804612
ID154516	154516	3	1.0	9.872840383607583	15.804327924926833	0.0	113.0	113	1.476545128605334	1		50881.72461752433	51441.0	32902.0	65504.0	3.658396E7	6532.744844230859	-0.9811330467990645	-810.0694513648368	0.011480994970848318	0.008032709445960573	1.559177230065305	1.4252328020638463	2.3704833759509722	1.0939807362049885	6.849254803067325	11.23980941649874	0.6812951421208793	0.9387622149837134
ID175003	175003	3	0.9968202710151672	11.999556224427328	15.646902735139959	0.0	260.0	260	1.3932468277925318	1		50478.490624999926	50858.0	34615.0	65439.0	3.2306234E7	5464.636641277733	-0.9811154905035165	-959.8193254700677	-0.007141965897223359	0.02134849544427869	1.6218521992640613	1.236228129622009	2.4190196891169737	1.3119360095453914	6.098260869073822	9.697691617745908	0.8148527269457432	0.9560357675111771
ID139166	139166	3	1.0	10.590151580179008	15.596278431053321	0.0	9.0	9	1.4626467128121359	1		50753.25669957687	51178.0	34763.0	65123.0	3.5984059E7	5838.193562432674	-0.9810657711884514	-900.877880233983	-8.213416191028102E-4	0.004629359100137926	1.6000770098795973	1.3485361560030544	-0.5950130710451399	1.1865288170115427	6.720920396625394	10.162703170609129	0.8177492106663388	0.9619047619047617
ID172957	172957	3	1.0	11.267916285182359	15.52919587695655	0.0	245.0	245	1.465230439808827	1		50431.4036568214	50806.0	33136.0	65499.0	3.5856728E7	6292.7485623712955	-0.9810604389033002	-830.2646076860651	-0.005372993360637137	-0.00907757545364532	1.5600875855265675	1.392651260923111	-0.6139387122050038	1.1202284658777188	6.744686027447976	10.261008881401532	0.8049918335726373	0.9478957915831664
ID168867	168867	3	1.0	12.687847917897747	14.639573611529602	0.0	215.0	215	1.442334805657418	1		50524.55036496358	50850.0	36748.0	65493.0	3.4609317E7	5522.775556743579	-0.9811203352310329	-950.8303976980212	0.006017784000017786	-3.4238833588498595E-4	1.6159981024173462	1.3012395876187048	-0.8098200377514796	1.241891284121363	6.535548476209277	10.138528287399597	0.7989913357948593	0.9495856353591159
ID170912	170912	3	1.0	12.909232350611711	14.405795033940654	0.0	230.0	230	1.430220769495607	1		50645.64338781573	51193.0	35105.0	63689.0	3.4084518E7	5467.043135049844	-0.9811756627821338	-965.7098498035963	-5.609004698061171E-5	-0.0068921208941641445	1.5742680820749066	1.3108180983647866	-0.883488341510216	1.200981344428161	6.426226574425418	10.30891799795244	0.7598707505100268	0.9474421864050461
ID143777	143777	3	1.0	10.177279213458972	15.621508905320425	0.0	41.0	41	1.414798715397961	1		50836.73978819973	51298.0	34123.0	65410.0	3.3603085E7	5759.65325098492	-0.9810888252482587	-915.8011184829805	-0.013383814963087028	-0.010510636671859013	1.564714918961997	1.3168372263488624	-0.5799760071090985	1.1882371546409076	6.288385915654453	9.796630263402294	0.8233710921420383	0.9566160520607374
ID176033	176033	3	1.0	11.015787875967428	16.14014928936674	0.0	268.0	268	1.4816596057437026	1		50472.57123098202	50735.0	34260.0	65504.0	3.6491669E7	6024.583867318243	-0.9810816045218271	-868.9188196061352	-8.802016794426164E-4	-6.506998205673722E-5	1.564492242340587	1.4120692640081982	-0.6024913060337438	1.1079429899208568	6.896786064712483	10.640556200398366	0.7654696195764638	0.950229207596595
ID178081	178081	3	1.0	10.685685271260583	15.927902894564317	0.0	283.0	283	1.443907404495231	1		50553.63609898108	50980.0	35650.0	64474.0	3.4730348E7	5494.402413544196	-0.9811157239583572	-956.0526844246003	0.0025759433306336644	0.014341641411756725	1.5639825430710854	1.346451990695864	2.5288231935685483	1.1615583428732565	6.5498078547028245	10.19095718033104	0.7925167869205934	0.9523151347615749
ID161189	161189	3	1.0	12.696384345675362	14.7737146284769	0.0	160.0	160	1.4616119431652363	1		50834.766714082485	51240.0	35446.0	64952.0	3.5736841E7	5492.785075503239	-0.9812111234566853	-966.6291207844157	-0.007044291118806489	-0.01056498193485379	1.6218572648319312	1.3264147068463799	-0.8680419002706915	1.222737697690326	6.711414144296363	10.244716268780625	0.8035705888913599	0.949562878278413
ID159659	159659	3	1.0	10.65428011751753	15.780921645039216	0.0	149.0	149	1.4672941456763686	1		50959.01830985913	51345.0	34953.0	63171.0	3.6180903E7	5789.115575974579	-0.9810577445555196	-911.8044557298934	-0.0012770841329475817	0.01218043168882044	1.6050019789995749	1.3533061762104799	-0.5967023992898186	1.1859858524357674	6.763698532106036	10.142827349473986	0.8261825924387599	0.9608372721134367
ID156584	156584	3	1.0	9.354523230734749	14.994962084232668	0.0	128.0	128	1.4631638232093465	1		50994.90240452615	51441.0	33945.0	65504.0	3.6053396E7	6169.207722084228	-0.981083996803116	-857.4408693365874	-0.0028785949173447314	8.52944323554819E-4	1.5777299580099238	1.3619384525168439	-0.7479497083807792	1.1584443886537605	6.725673522789912	10.540235879128218	0.7607552987651582	0.9535040431266842
ID167337	167337	3	1.0	12.04043723014323	15.690185350823617	0.0	204.0	204	1.4538276949750943	1		50655.4957020057	50974.0	32867.0	65503.0	3.5357536E7	6198.163054629566	-0.9811435150716027	-850.482472363667	-0.0010847417336532544	0.005434402460615546	1.5916854832317	1.339319487186458	-0.6725880297929303	1.188428525426292	6.640117251828628	10.298941723273845	0.7866841694495964	0.9601374570446732
ID141743	141743	3	1.0	9.908023058392994	15.177586810710666	0.0	27.0	27	1.4233280991629547	1		50762.75375375371	51346.0	32972.0	65496.0	3.3807994E7	6216.287535759708	-0.9811898738038102	-851.9329639084514	0.004250488919088376	-4.364981402129188E-5	1.5315292294891436	1.3328148231820225	2.5323236157732665	1.1490937847109934	6.364435934286709	10.601845068543682	0.7115523815009315	0.9409697821503871
ID165807	165807	3	0.9957656860351562	12.210457029377785	15.447842801451634	0.0	193.0	193	1.383438945628594	1		50758.71879936809	51363.0	37043.0	63912.0	3.2130269E7	5291.61996652898	-0.9810894248261651	-995.3042462090401	7.655369235131453E-4	0.007623654262180024	1.5796722650547015	1.2139712652968566	2.3308533649115217	1.3012435386338561	6.012704598112535	10.456530937490907	0.6910420550162368	0.9370370370370371
ID140717	140717	3	1.0	10.210803171164773	15.537290310145943	0.0	20.0	20	1.4585032293802416	1		50755.68563300143	51275.0	33984.0	65490.0	3.5681247E7	6058.551975683484	-0.9810398457524837	-866.9431856139709	0.008725771077790545	0.008084640012143731	1.5388777080887015	1.4013670149918367	2.5135646502143203	1.0981261094529657	6.682895387309269	10.723819343987632	0.7302566971405062	0.9474393530997307
ID142769	142769	3	1.0	10.552658014754998	15.708867105605114	0.0	34.0	34	1.4153333077901356	1		50735.72919818456	51018.0	35660.0	65323.0	3.3536317E7	5387.6438357409725	-0.9811715565478111	-981.4666702958926	-0.0036397120072553563	-0.0028530740936671974	1.5705846719481131	1.2789160180838628	-0.8884040050917513	1.2280592703039588	6.293139041818972	10.313904461313337	0.7434144235251631	0.9383416017009212
ID178609	178609	3	1.0	10.170835974661495	15.804634387507765	0.0	287.0	287	1.5029503662221324	1		50345.261394101915	50617.0	33626.0	65485.0	3.7557565E7	6179.298834056718	-0.9811201693336514	-846.7856824703042	-0.009111102804962258	0.013541179827380283	1.600952339541369	1.4239338917485949	-0.7545704912073239	1.1243164790293705	7.096417363622148	10.607038800536781	0.7926121016357925	0.9638476436410588
ID164279	164279	3	1.0	12.216484235076333	15.474880677674427	0.0	182.0	182	1.396500814695293	1		50857.755417956614	51409.0	35886.0	65023.0	3.285411E7	5375.145253974738	-0.9811824455747911	-986.6964565464126	-0.005453032324449122	0.006925103802871072	1.579116400881485	1.2408686368829598	-0.8736165812849188	1.2725895021798583	6.126779626060914	10.315985435786752	0.7234702596118677	0.9340579710144923
ID144826	144826	3	1.0	10.81655564208397	15.948612180173495	0.0	48.0	48	1.4621294195288266	1		50827.53191489357	51045.0	34787.0	65299.0	3.583341E7	5717.094422989756	-0.9811171730045999	-923.8628752757394	0.008327168773825906	-0.008391572204499513	1.588584394996649	1.3603363767282297	2.450528198434387	1.1677879252316863	6.716167270460882	10.631611468426849	0.7466776880373237	0.9573170731707319
ID152507	152507	3	1.0	10.457610930180172	15.59030892735674	0.0	99.0	99	1.4974034746167628	1		50904.925675675644	51265.0	33830.0	64769.0	3.7669645E7	6207.9234337922535	-0.9810280876044322	-848.0350114680003	0.0059261895364933455	0.01584017426525798	1.5893146439336874	1.4429321977106506	-0.39350523884531774	1.101447903411738	7.04413297581247	10.323679359431651	0.8305549959185141	0.9629629629629628
ID173496	173496	3	1.0	12.309328572789545	15.465879475691215	0.0	249.0	249	1.4323349181285714	1		50441.71449704143	50995.0	35680.0	65275.0	3.4098599E7	5682.632337856834	-0.9811033242214245	-921.7212761397245	0.015322569625616924	-0.0048199635648013064	1.6192478931509524	1.2807888846555089	2.3880047305538734	1.2642582337732249	6.445239079083477	9.8231965011221	0.8393502659135302	0.9665003563791876
ID162745	162745	3	1.0	11.700294519458396	15.959705528878185	0.0	171.0	171	1.5049623488715653	1		50848.69518716572	51106.0	31366.0	65428.0	3.8034824E7	6462.690299892106	-0.9810786809765282	-815.9224720375963	0.012436523196076864	0.0014132491835370132	1.604014615645671	1.459633550497058	-0.6518197648463957	1.098915967709461	7.115429868280212	9.991292504286138	0.8957104879678627	0.9689320388349512
ID153532	153532	3	1.0	9.929348642815812	15.445316230286572	0.0	106.0	106	1.434445950841006	1		50856.44477172308	51309.0	35509.0	63368.0	3.4531526E7	5516.598539403985	-0.9811519659429968	-959.7869325109396	0.007521038320697048	0.015059915137366608	1.567561352223434	1.3210336644638347	2.450889964873288	1.1866172637316226	6.464251583741539	9.952417618022885	0.8201077798648936	0.9672830725462306
ID139715	139715	3	1.0	10.315656025572641	14.692092240435215	0.0	13.0	13	1.4590218083226303	1		50726.12056737586	51049.0	35874.0	65315.0	3.5761915E7	5589.4554770099885	-0.9812116693003096	-947.9090135436661	-0.004888971909110185	-0.004970198574688696	1.624558581793575	1.322811995886633	-0.7111105526521339	1.2281099557951107	6.687648513473786	10.247370652254267	0.8003103129600266	0.953898305084746
ID158656	158656	3	1.0	9.431049766414711	15.211965405132462	0.0	142.0	142	1.4760327061958003	1		50857.05532503456	51226.0	33435.0	65504.0	3.6769651E7	6261.652149581947	-0.9810386744802758	-840.4457835940174	-0.009127544892683515	-0.003148940652797176	1.5648702003816388	1.4175228692606177	2.403223031320471	1.1039470574452728	6.8445016769028095	10.219387166058345	0.8235727955084787	0.9536423841059605
ID148929	148929	3	1.0	9.532613042304682	14.477492083570352	0.0	75.0	75	1.4652304398088272	1		50834.63610719325	51232.0	32820.0	65504.0	3.6041757E7	6330.184002301055	-0.9811276940247926	-834.9759107717881	-0.0029631480921700217	-0.009687967258089824	1.5526147780500148	1.4100533052525583	-0.9681016406882924	1.1011036052796046	6.744686027447978	10.713625424955282	0.7384118966432952	0.9497991967871489
ID149953	149953	3	1.0	9.970086172791836	15.443451961170942	0.0	82.0	82	1.4770573732447176	1		50770.78482758617	51256.0	33463.0	65494.0	3.6808819E7	6164.168069989113	-0.9810198791176685	-851.4286010748856	0.0027906766885071946	-0.009971113312762401	1.5979288453264702	1.3863181793763497	-0.7458682897203789	1.1526422066003028	6.854007929231837	10.154702441671766	0.8352568817792544	0.9575033200531208
ID147398	147398	3	1.0	9.448572586021577	14.975582191651677	0.0	65.0	65	1.484210235288386	1		50932.42032967033	51324.0	33790.0	65496.0	3.7078802E7	6323.479047317978	-0.9811358441231277	-837.8378809714526	-0.019093481253042326	0.007099055850397487	1.5375349110027277	1.4518594748418356	-0.8743347029246299	1.0590108324155996	6.920551695535064	10.01674137108507	0.8667576031921632	0.9700199866755497
ID160198	160198	3	1.0	12.570934685261319	14.892582282204625	0.0	153.0	153	1.5099805766980783	1		50968.936339522574	51172.0	35666.0	65191.0	3.8430578E7	5620.0267892137135	-0.9811437613943483	-943.7886757157071	0.011256093837995244	-0.0074098356764007774	1.6780300667881118	1.3855909066954162	-0.8216095999011178	1.2110573609278026	7.162961129925369	10.061988925429448	0.8890676098443152	0.9766688269604661
ID171463	171463	3	0.9968274235725403	12.579918589095	15.01717098529381	0.0	234.0	234	1.4083677788526658	1		50659.16793893126	50927.0	38680.0	62885.0	3.3181755E7	4908.841878640052	-0.9811712392097341	-1075.5536449232727	-0.0018954244385653582	0.007863619230978128	1.6394319532033332	1.2195804249797475	-0.9397935455915285	1.3442589923748225	6.2313484016802665	9.96657726105128	0.7883150579999229	0.9465703971119135
ID176580	176580	3	1.0	11.171635586306211	16.115914276060305	0.0	272.0	272	1.4816596057437026	1		50379.30939226519	50603.0	34741.0	65139.0	3.647462E7	5548.008186400849	-0.9811496482830588	-945.2809525217584	-0.005389291181864652	0.005734468691763021	1.5949456259437982	1.399012559789659	-0.6311845440529379	1.1400509700810675	6.896786064712483	9.91210623745356	0.8821140152573732	0.9647606382978726
ID151496	151496	3	1.0	9.389691179670594	14.985024830514739	0.0	92.0	92	1.4339184840274968	1		50850.398529411774	51435.0	33926.0	65334.0	3.4578271E7	6067.372443139459	-0.9810735797821246	-868.8740043645488	-3.7073992033806344E-4	-0.008686791661891546	1.5680111909543084	1.3295122766147172	-0.5125372784191564	1.1793882753357279	6.459498457577026	10.184601814335865	0.7825652420524309	0.9483600837404047
ID167887	167887	3	1.0	11.729645510451013	15.002825407328352	0.0	208.0	208	1.4903139357585489	1		50699.237380627535	51050.0	33309.0	65463.0	3.7162541E7	6284.233192513662	-0.9811160112616164	-838.3121498862956	-0.0011560026693811854	0.011289138467458505	1.5680619774474776	1.4359647582692183	-0.6038671757037419	1.0919919645782097	6.9775892095092535	10.191584537692842	0.8441737419078629	0.970899470899471
ID174031	174031	3	1.0	11.137196219720112	15.472395136794104	0.0	253.0	253	1.4999273319186421	1		50574.7040540541	50941.0	33164.0	65474.0	3.7425281E7	6344.768726897649	-0.9811364224425193	-829.1877658284466	-0.008911766411218184	0.007978559677151864	1.6008770738070455	1.4436857347496215	-0.5141836119240741	1.1088819645950756	7.067898606635052	10.038069220227685	0.8814543033445854	0.9662118258609487
ID155084	155084	3	1.0	10.051554475321057	15.643480407158515	0.0	117.0	117	1.4647140590210512	1		50912.51773049647	51366.0	33613.0	65388.0	3.5893325E7	6290.385264481699	-0.9811446730849972	-842.31843999169	-7.422665891833582E-4	-0.013287532273478083	1.5649748102666534	1.415185037326942	-0.6288810362348729	1.1058446556378525	6.739932901283458	9.99818017823053	0.8472732967528501	0.9535978480161397
ID157645	157645	3	1.0	9.540506168712009	15.372610216478089	0.0	135.0	135	1.506469572432962	1		50933.37150466046	51225.0	33570.0	65500.0	3.8250962E7	6501.603117729272	-0.9810967582157866	-813.1815510722853	-0.0072417527761590595	-0.004577981024700235	1.5657197805829475	1.461322431735226	-0.5625298696420277	1.0714403245858317	7.129689246773758	10.228538505981884	0.8563539323788307	0.9715025906735748
ID169424	169424	3	0.9880768656730652	12.41143826738913	14.801924503998793	0.0	219.0	219	1.372459097865241	1		50417.827974276515	50818.0	37521.0	63011.0	3.1359889E7	4952.39778919959	-0.9811155789196226	-1057.8281085852539	-0.012177023912816684	0.010273676901757723	1.617472628340287	1.172542438311109	2.3373201780942727	1.3794576430598458	5.917642074822218	10.457014450704142	0.6800535956992432	0.9367945823927764
ID160728	160728	3	1.0	12.184393435359299	15.623422471098204	0.0	157.0	157	1.4174696611687825	1		50951.10391566266	51393.0	36740.0	65209.0	3.3831533E7	5533.09892085062	-0.9810480254314019	-953.3469073557897	-0.0064851984602921344	-0.002819616486814235	1.5937401215275449	1.2867465739182258	-0.7954171578744154	1.2385812045914404	6.3121515464770335	9.912529509295222	0.8072690359573	0.9588447653429607
ID179167	179167	3	1.0	10.992517866407221	15.902500112520272	0.0	291.0	291	1.4355003030236697	1		50292.20943952805	50601.0	34745.0	64171.0	3.4098118E7	5339.575949817495	-0.9811652252860528	-981.3087253454445	0.013059923547979219	-0.013814109259717492	1.632839353049708	1.286756491822882	2.3653274551206493	1.268957540471817	6.473757836070574	10.265415592096858	0.7719927842829034	0.9517819706498949
ID163293	163293	3	0.9758034944534302	12.121191961036489	15.665120966596357	0.0	175.0	175	1.2853637683166208	1		50579.67765567766	51313.0	38134.0	61242.0	2.7616504E7	5102.972431373015	-0.9812375530975024	-1036.7344150298734	-0.018916903627279054	0.008239429919792006	1.5150884427219269	1.1042126072485627	2.7976086805959737	1.3720984824626934	5.190413771651295	9.36080023095167	0.7443649074156633	0.9357326478149101
ID179682	179682	3	1.0	11.68493884683125	15.952818260038931	0.0	295.0	295	1.4953813218041003	1		50402.86468200274	50752.0	33420.0	65309.0	3.7247717E7	6224.956405248704	-0.9811082810270945	-840.9968454513344	0.00640119087778451	-0.014177416005549039	1.6086729152741044	1.4221797540157926	2.353028379825523	1.1311319196688838	7.025120471154412	10.388402922168103	0.8180240435837692	0.9653821032005225
ID145889	145889	3	1.0	11.043715344624689	15.88111134186963	0.0	55.0	55	1.485229260630053	1		50683.281593406646	51187.0	34071.0	63657.0	3.6897429E7	6097.265277950599	-0.9810148176552613	-859.0539240435268	0.006009080933280194	0.005182898568207177	1.6147444653005554	1.3820741129451342	-0.6424461260896227	1.1683486798400498	6.930057947864094	10.102681823053118	0.8532442678383053	0.9662027833001985
ID166369	166369	3	1.0	11.936420119976747	15.706032317523736	0.0	197.0	197	1.467294145676369	1		50758.54761904757	51096.0	32343.0	65502.0	3.6241603E7	6249.244821123199	-0.9811044694102764	-843.4664376164797	0.0022639106675564256	6.462953745213029E-5	1.5714286034401381	1.4067449819785034	2.563815126280261	1.1170671469039235	6.763698532106041	9.740244968743767	0.8958892946455203	0.9673691366417403
ID161766	161766	3	1.0	11.808284803505654	15.62178775469098	0.0	164.0	164	1.4600584136458121	1		50877.480851063825	51200.0	33002.0	65375.0	3.5868624E7	6135.654807333984	-0.9811252770550336	-862.0621083161716	-8.627870857556375E-4	0.0014210844188959424	1.562629558714452	1.368916121254788	-0.7408689756130009	1.1415086245621102	6.697154765802814	10.580972608831217	0.7517077348359087	0.947545393409549
ID164838	164838	3	1.0	12.10484877618708	15.699558433803105	0.0	186.0	186	1.4381328016644601	1		50863.82017543863	51325.0	33699.0	65444.0	3.4790853E7	5975.584498188858	-0.9810205559385181	-879.9402819402278	0.005874917469404613	0.010164250943989747	1.612248668173594	1.3107623514780424	-0.7853176843828519	1.2300083736427045	6.497523466893155	9.87446974499129	0.8373945956909749	0.9626760563380286
ID172005	172005	3	1.0	12.684354751507831	14.221774997981372	0.0	238.0	238	1.4428591957149757	1		50732.127536231856	51353.0	33204.0	64003.0	3.5005168E7	5697.497875283792	-0.9810545846699642	-922.1847593039129	-0.011728988021456579	0.006139146913673541	1.6151664704764197	1.3025135282358218	-0.8891103493419091	1.240038153510826	6.540301602373795	9.95948654963656	0.828578654902603	0.9669711876317639
ID177130	177130	3	0.9968292713165283	10.786033298033228	16.056419118074086	0.0	276.0	276	1.442859195714976	1		50433.03343023255	50915.0	33940.0	65126.0	3.4697927E7	5742.0220581431495	-0.9809989327599334	-906.9237393161017	0.0010951828247807937	0.007927566805092063	1.5329297510778577	1.3664821899430584	-0.5055016209164842	1.1218073403076956	6.5403016023737965	10.304773915169658	0.7739817212782903	0.9509329647546652
ID138728	138728	3	1.0	10.77366002763851	15.598153245043406	0.0	6.0	6	1.467809618780511	1		50801.01960784319	51189.0	34338.0	65322.0	3.6271928E7	5934.588655039528	-0.9810930313533253	-888.382693512482	-0.0046402269159607394	0.003912262697610734	1.616283194093333	1.3532513266018504	-0.5678304662564579	1.1943703008605075	6.768451658270553	10.108511653398052	0.8323859925580356	0.9673913043478259
ID143336	143336	3	1.0	9.730171481801097	15.255666723891682	0.0	38.0	38	1.4449548528770868	1		50820.70520231212	51367.0	34476.0	65489.0	3.5167928E7	5926.573631528548	-0.9810866326896324	-889.6219705811668	0.002160848254946073	0.005501661356922007	1.578836166320473	1.345705644111767	-0.7553836081486704	1.1732403540319427	6.5593141070318595	9.94359655227505	0.8336452930253416	0.9718309859154933
ID146926	146926	3	1.0	9.947205241521093	15.515389831669696	0.0	62.0	62	1.4051412734026874	1		50869.522865853665	51384.0	35929.0	65048.0	3.3370407E7	5743.535437748013	-0.9810593120801938	-917.5037982450899	-0.009220833815579017	0.005178683803041122	1.5701154609848156	1.266627338343877	-0.8646888174570587	1.2396033256614776	6.20282964469317	10.376299458691568	0.723960254357896	0.9463379260333576
ID169965	169965	3	0.9968186616897583	12.642687475502678	15.001404392973336	0.0	223.0	223	1.4083677788526656	1		50449.51450381683	50772.0	37768.0	63662.0	3.3044432E7	5014.329411995829	-0.9810809728649766	-1043.4705073392017	-0.01832114254519806	-0.007509195478886045	1.6425455060286291	1.2333015095954585	2.2402252275799	1.3318280187359934	6.231348401680264	9.804438630278637	0.8146038023931175	0.9682422451994089
ID180205	180205	3	1.0	10.003854057569255	15.637049285734122	0.0	299.0	299	1.4979085862771466	1		50377.29744279945	50785.0	33813.0	65502.0	3.7430332E7	6177.744443679145	-0.9811020836104106	-846.7109908387224	-0.008307558022970236	-0.0013634053837006492	1.5831371188259886	1.4485314802983382	-0.6510500911775781	1.092925587298888	7.048886101976991	10.33499385615235	0.8292966511179894	0.9629870129870133
ID154098	154098	3	1.0	9.81105477328276	15.419626888904304	0.0	110.0	110	1.3807021695643615	1		50840.148325358874	51376.0	35444.0	65407.0	3.1876773E7	5937.918735220236	-0.9811200021533261	-889.8621698922246	6.779238882429317E-4	0.0050172864255186795	1.5195992539254257	1.2678478344432849	-1.0590160577170034	1.198565957714228	5.988938967289956	10.27278428315745	0.7131541507148023	0.9445277361319343
ID144371	144371	3	1.0	10.002079916062597	15.66443611109396	0.0	45.0	45	1.473981235147151	1		50751.74545454541	51118.0	34604.0	65504.0	3.6287498E7	5876.088727498523	-0.981105616760004	-896.9653694091555	-0.012427869780047732	9.336976851486729E-4	1.596655631280521	1.3969158331036777	-0.7740590826617291	1.1429862798054624	6.8254891722447475	9.864489150091654	0.8814434342757156	0.9696151249155976
ID141302	141302	3	1.0	9.97355994402582	15.306246136683086	0.0	24.0	24	1.4062175977837195	1		50729.33640552998	51454.0	33222.0	65480.0	3.3024798E7	6369.147245339129	-0.9810642249873365	-825.3197579145029	-0.006934937289157841	0.009773717069306397	1.5417343894628441	1.3054326976528998	-0.35925482097121314	1.1810140746702626	6.212335897022202	10.061343208768456	0.7711748652501089	0.9491648511256352
ID151032	151032	3	1.0	9.372717033019255	14.97006313447241	0.0	89.0	89	1.4590218083226305	1		50807.9928876245	51314.0	33460.0	65471.0	3.5718019E7	6212.596815982431	-0.9811596050725628	-851.8017391649628	0.01656800624329384	-0.012638192137906953	1.6227079907280995	1.3386847797231625	-0.6219118620278414	1.2121658625742144	6.687648513473789	10.565455448766233	0.7528472310902149	0.9500337609723156
ID140281	140281	3	1.0	10.707763136025338	15.711907330114089	0.0	17.0	17	1.496392739790416	1		50756.419267299905	51035.0	33371.0	65475.0	3.7407481E7	6199.122938430045	-0.9810943433168444	-849.7863039984206	-0.009828803070223354	-0.002531244845662441	1.6193544849471653	1.4207992774840699	-0.270141098221914	1.1397489501928055	7.034626723483443	10.241568757040381	0.8427872398081807	0.9711286089238844
ID142329	142329	3	1.0	10.99180467982939	15.795153601572942	0.0	31.0	31	1.5064695724329622	1		50792.29294274301	51075.0	32956.0	65267.0	3.8145012E7	6244.5570122630315	-0.9810231913817357	-840.9734323117619	-4.829921704469837E-5	-0.0026499851880006867	1.638912288338525	1.4095404830523934	2.456470443884447	1.1627280720518374	7.12968924677376	9.986957657141266	0.8982847940487042	0.9784735812133072
ID155641	155641	3	1.0	10.292433326040467	15.661844649554205	0.0	121.0	121	1.4923429549905454	1		50913.82425068122	51157.0	32418.0	65375.0	3.7370747E7	6552.119389087146	-0.9811154504657449	-807.4160862390704	-0.008806775529098216	3.719773168888115E-4	1.5851300936934203	1.4252528802600477	-0.48233140444050104	1.1121746292518995	6.996601714167315	10.55126973633287	0.7897462363540292	0.9677843523997368
ID149503	149503	3	1.0	9.595427711339207	14.436749547924448	0.0	79.0	79	1.4296917438553534	1		50851.26991150438	51268.0	32926.0	65504.0	3.4477161E7	5964.963110969199	-0.9810132010595116	-880.9416359757245	-0.0011224646697948824	-0.008268710625443975	1.5782621184253094	1.3166072156176791	-0.9335902097656361	1.198734216024235	6.421473448260901	10.160310539611945	0.7816828637271263	0.9507389162561578
ID157183	157183	3	1.0	9.959623716201838	15.239472205818428	0.0	132.0	132	1.401367628026499	1		50937.95391705068	51494.0	33098.0	64497.0	3.3160608E7	5610.176431425242	-0.9809583405312613	-935.493431286306	-0.017959787605656568	-0.001394341440898191	1.5485450898668247	1.2873513029898733	-0.7461315735565377	1.2028923932964755	6.169557761541559	10.168487747006706	0.7498098811355816	0.9488304093567252
ID159229	159229	3	1.0	10.28041916702074	15.75866630124825	0.0	146.0	146	1.4254524706424299	1		50930.45845697334	51474.0	34389.0	65451.0	3.4327129E7	5908.2320369868585	-0.9811452524730311	-897.1449633846878	0.006113837333864771	0.005554346911760467	1.5643618411795897	1.3224790738808614	-0.7187824594133893	1.1829010167918308	6.383448438944773	10.192966725737268	0.7720830279825664	0.9457746478873243
ID164864	164864	8	1.0	42.917516810075604	24.981900010374883	0.0	186.0	186	1.567018034237319	1		50059.57037037035	50251.0	32885.0	65439.0	4.0548252E7	6483.237111342595	-0.9812035336098548	-806.135597830784	5.788642690038294E-4	0.0075367113247410055	1.6333255249771557	1.532732520005592	0.45456072268967834	1.065629849734771	7.714323765009206	10.868444415098272	0.8206782974521326	0.9580873671782755
ID146950	146950	8	1.0	43.36374535190013	24.431414015424952	0.0	62.0	62	1.509479504649539	1		50173.01061007958	50678.0	34581.0	63915.0	3.783045E7	5599.978409880017	-0.9811721969237543	-933.8118708562558	0.0032331218708232627	2.9308319367090134E-4	1.59489555677975	1.4479101196467343	-1.1238331284919694	1.1015155810699615	7.1582080037608575	10.474579113699596	0.8198624866152945	0.9660038486209107
ID169990	169990	8	1.0	43.17702817860379	24.974881180707474	0.0	223.0	223	1.5952462428989458	1		49759.44470868018	49959.0	34370.0	65180.0	4.1847693E7	6196.229598915373	-0.9810013761018136	-829.3263990360595	0.007357473192372629	-0.00799635031631407	1.6350611005388358	1.5831762279459238	0.27542666109067515	1.0327726450644281	7.994758208715642	11.182106484990799	0.8034668264884861	0.9633447880870564
ID180230	180230	8	1.0	43.07304553742887	24.68528389600346	0.0	299.0	299	1.541710489393483	1		49685.4445859873	49811.0	32459.0	65455.0	3.9003074E7	6186.56749928946	-0.9811108926156388	-834.2881634872024	-0.006789734818670546	-0.004649739568256393	1.5890197664361543	1.5267848812713118	2.757206390806735	1.0407620522892662	7.467161204454385	10.194326873776808	0.9029179389486057	0.9794264339152121
ID161799	161799	8	1.0	42.82327577281134	24.892872228297925	0.0	164.0	164	1.5713568095951311	1		50072.99754901956	50350.0	33477.0	65387.0	4.0859566E7	6210.399245239399	-0.9810563279985122	-835.110306846122	0.016676795667230165	0.01759486456567755	1.6240198924249696	1.5621660129049755	0.2093540795628816	1.0395949463815128	7.757101900489847	10.749771980231484	0.843550051028015	0.9673977474807347
ID144395	144395	8	1.0	43.018641031372866	24.71291693461702	0.0	45.0	45	1.511482796180887	1		50039.32232496695	50342.0	33964.0	63978.0	3.7879767E7	6120.673288489982	-0.9810490054346922	-846.4492250462122	-4.593702945241519E-4	0.0018629866098321484	1.5491173409504542	1.4942227481846677	2.609717509655328	1.0367378912096459	7.177220508418914	11.336520689168884	0.7017890433866841	0.9349845201238387
ID154123	154123	8	1.0	43.125215014381965	25.061994375768126	0.0	110.0	110	1.5747231478580925	1		50077.39268292688	50349.0	32359.0	64665.0	4.1063462E7	6449.451008009001	-0.9811495655316247	-808.281815054551	0.004723487201844608	0.007432738063098759	1.6224808015606764	1.5416384652934927	0.5779111799525757	1.0524392314327686	7.790373783641459	11.431194723902358	0.7491778250334278	0.9551282051282053
ID140302	140302	8	0.9968367218971252	43.27607354548923	24.133214547539595	0.0	17.0	17	1.485229260630053	1		50068.43442622949	50533.0	35004.0	62776.0	3.6650094E7	5369.35624178863	-0.9811429028135717	-970.3517996324052	0.008440374253865311	-0.005506189214354319	1.5910444652863722	1.405254391797331	-0.8916806552864498	1.132210989393468	6.9300579478640945	10.847389966568922	0.7401099165603336	0.9498371335504884
ID141327	141327	8	1.0	42.93496139988445	24.384871408199917	0.0	24.0	24	1.497403474616763	1		49979.820027063535	50394.0	34836.0	65092.0	3.6935087E7	5677.8585240198945	-0.9810016867460112	-909.0647681198791	-0.0015166613030808153	3.714105093933982E-4	1.6250668290337718	1.4113317527269311	-0.6892131414627143	1.1514421225866054	7.044132975812472	10.261570851179055	0.8406393467726775	0.9500000000000001
ID151058	151058	8	1.0	43.07287450950037	24.83042170559694	0.0	89.0	89	1.589069540282434	1		49965.84292565945	50303.0	33330.0	63744.0	4.1671513E7	6072.574606264415	-0.9811455329397388	-856.3464952012883	-0.00856198658662747	-0.007015415210022684	1.701976544340762	1.5061618758162443	-0.13058813825017668	1.1300090459522476	7.932967568576933	10.99856483841815	0.8240878365581257	0.9636258660508086
ID142353	142353	8	1.0	43.626593459011296	23.980918238208634	0.0	31.0	31	1.4882821503069772	1		50114.340599455056	50579.0	33248.0	61982.0	3.6783926E7	5595.8005752133595	-0.981110524509333	-930.3102864115248	0.0104533206729528	0.008753110738179597	1.578100062175232	1.4257119981457975	-0.42303216059332005	1.1068855871505758	6.9585767048511915	11.247856219034004	0.6911793756590847	0.9481865284974094
ID177687	177687	8	1.0	43.187809987296006	25.057580358495176	0.0	280.0	280	1.5952462428989458	1		49698.59215219978	50008.0	33094.0	63122.0	4.1796516E7	6153.781400886013	-0.9811232689935089	-839.5156679694448	0.009832650695673316	0.017558865048601685	1.6601699707609572	1.5512062452700435	-0.08145032834597517	1.0702445118585406	7.994758208715642	11.327150468263051	0.7830218089259059	0.9545970488081729
ID159252	159252	8	1.0	42.71380594238008	23.874900659631223	0.0	146.0	146	1.4958871162788396	1		50196.76954177895	50469.0	34995.0	65324.0	3.7246003E7	5695.421106564053	-0.9810125896497226	-910.728166614542	-0.012703852932512343	0.009176700411788747	1.6006603526030616	1.43547502493696	-0.8258230761456601	1.1150736340211531	7.029873597318926	10.216252322872004	0.8463970846687574	0.9698360655737706
ID149531	149531	8	0.9968187212944031	42.999110350303766	24.041555756914676	0.0	79.0	79	1.4486149578794743	1		50123.61505065116	50532.0	34659.0	63686.0	3.4635418E7	5479.76256647426	-0.9811362344359457	-951.5060737674837	0.03116195330154519	-0.0012076559920612003	1.5974610355777936	1.3300224452724039	2.364828880346407	1.201078253420464	6.592585990183462	10.667818948717178	0.7279715292587063	0.9390656736628293
ID148505	148505	8	1.0	42.9905713658213	24.502365566984807	0.0	72.0	72	1.5204649453449393	1		50123.377631578944	50486.0	35225.0	64624.0	3.8093767E7	5756.99193713083	-0.9811455568686714	-906.1381905558152	-0.015290866084096277	-0.007463148502590719	1.5831556856500135	1.490546120705162	2.7754917588503485	1.0621312978232695	7.262776779380199	10.511473333057591	0.8260101323242789	0.9579937304075231
ID153118	153118	8	1.0	43.13318868027985	24.833306388039393	0.0	103.0	103	1.5480761624466886	1		50142.05778894478	50433.0	34303.0	64039.0	3.9913078E7	5958.12291336326	-0.9810426289737795	-871.0286889354096	-0.009933578937961995	0.004531679494962342	1.5693958023860384	1.5625294040067026	-0.6928547144196417	1.0043944122662452	7.528951844593086	10.613401975474813	0.8399146513655519	0.9747692307692306
ID157215	157215	8	1.0	42.80812941836775	24.647088554274614	0.0	132.0	132	1.5134834360985152	1		50238.54172185426	50531.0	34183.0	65493.0	3.7930099E7	6029.739580204704	-0.9810969833074071	-864.866921641067	-0.006572202305988096	0.0017832701345246455	1.5565320204907438	1.497443732272427	-0.5760733273296736	1.0394594380709372	7.1962330130769745	10.901483654325473	0.760928526031768	0.9516027655562536
ID166940	166940	8	0.9968342781066895	42.837896626952954	24.206002965235587	0.0	201.0	201	1.4811489527539554	1		50004.3828016643	50269.0	34612.0	64746.0	3.605316E7	5664.62799214304	-0.9810920216487125	-916.0756098063414	-2.1279719208165497E-4	-0.004197958025417648	1.6046393169428605	1.3726747315806012	-0.8833162840973466	1.1689872917636925	6.892032938547965	10.71683246812978	0.7540919855574376	0.9552042160737816
ID174620	174620	8	1.0	43.56420187367413	25.035586298937037	0.0	257.0	257	1.5780823051220145	1		49852.91352009742	50218.0	34314.0	62881.0	4.0929242E7	6189.140078657441	-0.9811017605546806	-836.3401296264684	-0.004555840179977034	0.014247166516727586	1.6198964819819581	1.5674159427020258	-0.04267044281734381	1.0334822033196005	7.823645666793075	11.177677531006607	0.7868933667367828	0.9438073394495416
ID158242	158242	8	0.9968204498291016	42.87003569438289	24.10131937307533	0.0	139.0	139	1.4318066736266937	1		50224.15634218284	50697.0	36728.0	64228.0	3.4051978E7	5371.373944838018	-0.9810830483957304	-969.8663171276488	-0.006721645480716658	0.010835713945951774	1.6037302413700067	1.3035634561777405	-0.694574911706862	1.2302663393713138	6.44048595291896	10.241794680317478	0.7715718438327579	0.9522136331693608
ID163874	163874	8	1.0	43.26315274343761	24.900353780665117	0.0	179.0	179	1.5766435426544192	1		50135.64024390248	50409.0	34207.0	63356.0	4.1111225E7	5886.586632901692	-0.981097739841863	-884.1207025589397	-0.004951891875939448	0.004688507228836419	1.6550644723309382	1.5209291998554149	-0.2776867671437259	1.088192976036146	7.8093862882995255	10.874629719706778	0.8298465890251012	0.9619437939110068
ID168482	168482	8	1.0	43.0368213097464	23.59417741858861	0.0	212.0	212	1.4439074044952307	1		50018.798258345385	50414.0	33878.0	64587.0	3.4462952E7	5664.88994496818	-0.9811128792527032	-917.328722477128	5.197429002737012E-4	8.773184498855212E-4	1.6285157427319161	1.305402719172197	-0.9847426795141151	1.247519802750692	6.549807854702823	10.261995220754832	0.7815824655366288	0.949689869055823
ID165409	165409	8	1.0	43.051481187428394	24.77065004437178	0.0	190.0	190	1.5089782662147828	1		50026.88696808509	50354.0	33746.0	64649.0	3.7620219E7	5852.876581319212	-0.9811442366995491	-889.5141222684704	-3.5209451835809234E-5	0.005156819848380559	1.5940996834388972	1.441566181809253	-0.4964213859752205	1.1058109600200285	7.153454877596335	10.98809098578149	0.7445283035694199	0.9537389100126742
ID175654	175654	8	1.0	43.33453701939548	25.221278163352974	0.0	265.0	265	1.601399121741041	1		49855.421856639245	50046.0	32727.0	65366.0	4.2426964E7	6565.032265639402	-0.9810701370011519	-787.1511090603487	0.002498301205507007	-3.320557033927125E-5	1.6763739902652603	1.554755596813576	0.711206780727123	1.0782234800768284	8.05654884885435	10.973683505296274	0.8407251663061389	0.9560067681895096
ID152103	152103	8	1.0	42.991868902868454	24.330230253181053	0.0	96.0	96	1.4708986638362456	1		50207.91899441343	50446.0	32636.0	65475.0	3.594887E7	5887.644222312842	-0.9811806114783082	-889.2095284024606	0.016627222272834568	-0.0036411617737366684	1.6141943339192801	1.358294843192614	-0.7042488221168777	1.1883976016025986	6.7969704152576425	10.193302947233477	0.8220445987634266	0.9584450402144766
ID156203	156203	8	1.0	42.84639235091744	24.52411353230145	0.0	125.0	125	1.4948753561926602	1		50244.008152173876	50575.0	33728.0	65338.0	3.697959E7	5847.751931088774	-0.9811594061590725	-894.8913628024372	-0.006723778126660158	-0.016283837209215012	1.61588814950919	1.4070906035387838	-0.4397108589443414	1.1483895531995505	7.02036734498989	10.589750873907041	0.786680191353546	0.943769968051117
ID145449	145449	8	1.0	42.9901426119707	24.572671220028358	0.0	52.0	52	1.5655691037062716	1		50021.38765432094	50374.0	34842.0	63983.0	4.0517324E7	5887.784028958983	-0.9811943151780133	-886.5428469618921	-0.0019709639845263537	0.014203667918174257	1.6018211512330527	1.5504416998457249	-0.10363741419165455	1.0331385897273275	7.700064386515657	10.869980946067093	0.8189297625649509	0.96085409252669
ID172590	172590	8	1.0	43.571100652722706	24.935441328015635	0.0	242.0	242	1.6023436214526103	1		49811.92570754718	50196.0	32966.0	61945.0	4.2240513E7	6193.523355798287	-0.981089315430623	-834.5009647538767	-0.002397343644282083	-0.003377824329891278	1.6919639012406837	1.5478797111630862	-0.5465308939885077	1.0930848754192481	8.066055101183382	11.324993774312832	0.7903056824191556	0.9475153545505307
ID175148	175148	8	1.0	43.06198171886169	25.03131537636657	0.0	261.0	261	1.5776028634262693	1		49741.22451456308	49979.0	32754.0	64692.0	4.0986769E7	6461.027544822199	-0.9810542167602779	-797.3065283599849	0.00394673392004864	-0.011679398714217859	1.6387698508613755	1.5400301994582533	0.32266185255663915	1.0641153994498658	7.818892540628552	10.760745669727001	0.8485361994571265	0.9670781893004113
ID170544	170544	8	1.0	43.13026732311785	24.19484892704181	0.0	227.0	227	1.4616119431652368	1		49942.01841359768	50283.0	33186.0	65005.0	3.5259065E7	5750.219414470554	-0.9811337364311897	-903.345699374455	0.0014616722640384305	-0.003834883819811375	1.5706865956647464	1.3837782269593124	-0.6014460072613478	1.1350710432235538	6.711414144296366	10.490368549558566	0.7663769082656757	0.9425901201602139
ID162358	162358	8	1.0	43.33072846237655	24.452697626327854	0.0	168.0	168	1.5014396099017473	1		50190.49463806968	50470.0	33521.0	64524.0	3.7442109E7	5764.228721141768	-0.9810730218481594	-902.6727226884735	0.014496206459596764	0.008741053564181733	1.5863295965827258	1.4369978759855577	2.382429942917983	1.1039192354371086	7.082157985128608	10.9762236483427	0.7387025182612008	0.9418457648546147
ID178232	178232	8	0.9968258142471313	42.902276509130786	23.765744986231464	0.0	284.0	284	1.449137075379895	1		49859.1818181819	50113.0	34343.0	64434.0	3.4552413E7	5526.853859862921	-0.9810076634482211	-931.9468923021044	-0.01628585673093346	0.012780302936263652	1.629515494536973	1.311794898566781	-0.9157515722338024	1.242202951328231	6.597339116347978	10.067570957259859	0.8179547406247055	0.9519890260631003
ID150585	150585	8	0.9968355298042297	42.95810457743664	24.154203301355956	0.0	86.0	86	1.486247587291088	1		50043.828532236	50453.0	34564.0	65305.0	3.6481951E7	5696.704795723962	-0.9811648716253779	-915.2299310224042	-0.01176057709756305	-0.004834066708611105	1.5797491435794895	1.4078006264731764	-0.6828005783746878	1.1221398214156777	6.939564200193121	11.252833846355108	0.6886812344339585	0.9492847854356307
ID176188	176188	8	1.0	43.40887946408116	24.918697186618882	0.0	269.0	269	1.56121424379989	1		49662.292441139994	49912.0	33735.0	65130.0	4.007747E7	6162.756113491115	-0.9810511235371017	-834.4300821678793	-0.002072315011815464	0.02056226419885363	1.6224974806698456	1.532278486596965	0.11309760901016067	1.058878979808199	7.657286251035019	11.034811287053957	0.7902325704456067	0.9734138972809666
ID154685	154685	8	1.0	42.89458086086254	24.47558609383684	0.0	114.0	114	1.456427067147138	1		50153.44301994303	50628.0	35433.0	65429.0	3.5207717E7	5799.2426859634115	-0.9811246262285341	-899.0587686676631	-0.007448763257010679	0.001271221588300724	1.5742753655521644	1.3604044248219702	2.4209404027477026	1.1572112945444017	6.663882882651198	10.101733590173069	0.8206262371365269	0.9537414965986395
ID173117	173117	8	1.0	43.13996264550634	25.01314863562431	0.0	246.0	246	1.590021363991791	1		49670.473684210534	49921.0	32999.0	64815.0	4.1524516E7	6348.381722825731	-0.9811051497023914	-812.5261828922293	-0.00534582012690074	0.0030860536176615717	1.6540500346877098	1.5386596104652042	0.017226044540952064	1.074994120491418	7.942473820905969	11.233128980672717	0.7909775639797989	0.9603448275862075
ID148033	148033	8	1.0	43.2181141474014	24.678633300385428	0.0	69.0	69	1.5495414501977676	1		50180.7386934673	50604.0	35655.0	63109.0	3.9943868E7	5743.290008814087	-0.9811234534860132	-908.2541985313227	0.0022361941006066766	0.004038916025027311	1.5960032738467378	1.520836970790641	-0.5663341671148753	1.0494243002371384	7.543211223086639	10.887782467792107	0.7996266544650108	0.952009598080384
ID143943	143943	8	1.0	43.08710654399373	24.550729273287363	0.0	42.0	42	1.5461202852759839	1		50136.69708491757	50465.0	32882.0	65313.0	3.9557854E7	6039.416454838893	-0.9811562679064887	-864.4940315262828	-0.0011381024615811964	0.005510493716060462	1.64544546203426	1.471229671308674	-0.4587595089063279	1.1184150878160437	7.509939339935026	11.041271733924122	0.7741196587012564	0.9546827794561932
ID146504	146504	8	1.0	43.458659843100264	24.537865036442312	0.0	59.0	59	1.5417104893934832	1		50105.885204081555	50378.0	32660.0	64532.0	3.9283014E7	6082.132535206846	-0.9810678169784595	-853.8099079730827	-5.826998961013383E-4	-0.004159835364499453	1.6156320045137718	1.4728056383461432	-0.5652853923084004	1.0969757057204184	7.467161204454387	11.115547523344786	0.7594578432454865	0.9469559975889096
ID159816	159816	8	1.0	42.94482493538746	24.877815355696573	0.0	150.0	150	1.5699118834876238	1		50162.9631449631	50433.0	33008.0	64898.0	4.0832652E7	6205.1434413550305	-0.981045408454171	-836.8276705464644	-0.012867887160166206	-0.008730395264224823	1.6402928685182292	1.5194466989108595	-0.1325037431339418	1.0795330100713585	7.742842521996305	10.795999081606894	0.8348041753946471	0.9616292798110977
ID169033	169033	8	0.9968379735946655	43.219448985020335	24.829650260085412	0.0	216.0	216	1.4933564307983547	1		49795.26358695653	50174.0	35527.0	59997.0	3.6649314E7	5312.521466605896	-0.9811659079929599	-976.5963466048019	-0.006355992796944488	-0.00569995310741593	1.5466258982097472	1.447378741002836	-0.6018693796300114	1.068570274244975	7.006107966496345	10.66258667268103	0.7743932179692058	0.9388535031847136
ID161358	161358	8	0.994472324848175	42.984952729424975	24.114838098995232	0.0	161.0	161	1.4449548528770861	1		50165.92764109988	50371.0	35412.0	64772.0	3.4664656E7	5556.753868678678	-0.981153754185555	-940.0044316072706	-0.007841730194225946	-0.0050317006866329485	1.5646606499237337	1.363692024266227	-0.8628287285792711	1.1473709767904843	6.559314107031852	10.34640489100789	0.7699975668420554	0.9603340292275567
ID167500	167500	8	1.0	42.88511184257394	22.53212485320872	0.0	205.0	205	1.5928734225420993	1		50083.30035756855	50386.0	33961.0	62179.0	4.2019889E7	5486.028348536183	-0.9810914655384565	-947.3632129547335	-0.0016149046085569265	0.003732139291817262	1.6813944794848203	1.5209499944111287	-0.6652894979153464	1.1054896516409216	7.970992577893062	10.590736338647682	0.8930380354458813	0.9767035527082119
ID140882	140882	8	1.0	43.4075907211564	24.74207135388499	0.0	21.0	21	1.560729620400413	1		50055.88957816373	50371.0	34642.0	63056.0	4.0345047E7	5903.525714758131	-0.9811195024694955	-881.2156358619444	-0.007731975030105124	-0.006109648738844089	1.6039126201267775	1.5413588872480661	2.8626896739913263	1.0405834964174985	7.652533124870503	10.68900415013609	0.8416675641058854	0.9658068386322733
ID176723	176723	8	1.0	43.214835688318004	25.095219003632163	0.0	273.0	273	1.5909726182581534	1		49614.85885167462	50046.0	32788.0	62721.0	4.1478022E7	6133.9678494150985	-0.9811547967687833	-842.2421396783712	-0.005868594766053989	8.952993629241143E-4	1.6644467497830513	1.537514778924007	3.0274712569332833	1.0825565858611614	7.951980073234998	10.94000731163688	0.8349297242673558	0.9516496018202502
ID156753	156753	8	0.9968309998512268	43.15350302464757	24.37340851810144	0.0	129.0	129	1.4744943704925986	1		50254.22083333336	50504.0	35042.0	64924.0	3.6183039E7	5601.841701661104	-0.9810173925676154	-927.2408318720435	0.0027292252528298426	5.816907375228772E-4	1.5884178610404944	1.4053363210585688	-0.7096470313656587	1.1302759611621078	6.83024229840926	10.531141066176898	0.7739182959615408	0.9535500995355007
ID173654	173654	8	1.0	43.427031469045986	24.72077834475158	0.0	250.0	250	1.5069716452922384	1		49764.16555407211	50238.0	34307.0	64706.0	3.727336E7	5807.920983366233	-0.9811063861022459	-889.8710726709875	-0.01429259326425021	-0.0044086304058529105	1.5960469448785473	1.4366327169620994	-0.30868363584034986	1.11096380169703	7.134442372938275	10.172156825975083	0.8664505946137696	0.9702650290885583
ID160343	160343	8	1.0	43.6907123807606	23.99228891507184	0.0	154.0	154	1.5069716452922388	1		50347.97603195741	50662.0	33738.0	64379.0	3.781133E7	5649.709411473426	-0.9811168794756636	-926.046690701676	0.005075100524807866	0.0068292926749851665	1.6032211403050478	1.4374712469439928	-0.679030729675179	1.115306580019206	7.134442372938278	11.18397801405021	0.7167658231511763	0.9440251572327053
ID178779	178779	8	0.9968284964561462	43.415740612545434	23.97235587778986	0.0	288.0	288	1.4164018872611879	1		49789.08597285065	50045.0	35006.0	63426.0	3.3010164E7	5303.417640620551	-0.9811399605385386	-976.7798401833122	0.016802849229109185	-0.005261325540330552	1.6205865364715273	1.256717395467536	-0.8137053691229003	1.289539352535676	6.302645294148002	10.48452158561898	0.7205025030437543	0.9331456720619274
ID142936	142936	8	1.0	43.204677875191734	24.8457557975827	0.0	35.0	35	1.5723193559699884	1		49992.7426829269	50583.0	33414.0	63133.0	4.0994049E7	5921.066553338788	-0.9810997625168504	-876.5625781311358	-0.01265631912797385	0.005274180351393388	1.6329742669958525	1.5224541891106658	-0.5493891666642582	1.0725933684413496	7.766608152818881	11.10714447685572	0.7911091658697396	0.9611764705882354
ID153694	153694	8	1.0	42.95186799212145	25.05606270648849	0.0	107.0	107	1.594771961264292	1		50035.521377672194	50385.0	32055.0	64440.0	4.2129909E7	6402.48085111455	-0.9810200879871097	-807.8743928807908	-0.002677660184042805	0.014236036134550187	1.6622248950743725	1.5870612341512487	0.44409631021135554	1.0473602777925082	7.990005082551122	10.757771088848932	0.8675855737474809	0.961120640365923
ID141919	141919	8	1.0	42.83872645370538	24.08164421016363	0.0	28.0	28	1.4943692192706888	1		50083.760107816626	50452.0	34567.0	65155.0	3.716215E7	5717.173923108374	-0.981071141006874	-908.0747146762952	-0.014605923111166909	-0.01588896483663532	1.6024516243891829	1.4226209428811882	2.2189344485994296	1.1264080093913065	7.015614218825373	10.296791955186084	0.8315180627393612	0.9640757674722406
ID164444	164444	8	1.0	43.12831219689422	24.817750366378377	0.0	183.0	183	1.4072930989717458	1		49909.989329268356	50332.0	35041.0	62547.0	3.2740953E7	5518.959327021819	-0.9811855191826047	-943.233399901423	0.005214409332552321	-0.009674759405340886	1.519435148281066	1.332464490370057	-1.3663246345770066	1.1403194300953436	6.221842149351225	10.561644525010388	0.7009156551000484	0.9316725978647674
ID158816	158816	8	1.0	42.84770939877721	24.652558240821797	0.0	143.0	143	1.5034536143079653	1		50166.49331550796	50495.0	33805.0	65330.0	3.7524537E7	5980.507352339568	-0.9811264818022092	-872.1232114458124	0.007565126095210838	0.003760472813720025	1.5781623790553145	1.4660792282422175	2.7655734222559314	1.076450950708497	7.101170489786657	10.44512207606004	0.8179236454077151	0.9521988527724663
ID152673	152673	8	1.0	42.83160922917294	24.302912269142098	0.0	100.0	100	1.4908214494581775	1		50199.59646739124	50554.0	35342.0	64430.0	3.6946903E7	5556.129010607844	-0.98108387386408	-937.1990428283941	-0.01187797519540907	0.0034345491243786956	1.574812275347378	1.4330222423486194	-0.6298317101814586	1.0989447538276693	6.982342335673771	10.607516188064611	0.779800654783992	0.9520414776409597
ID139882	139882	8	1.0	42.844692197328726	24.308111443352235	0.0	14.0	14	1.3098490878478177	1		49481.85159010604	50477.0	37316.0	59610.0	2.8006728E7	5156.744852644997	-0.9814465714812058	-1015.179364155973	0.016690317650185235	0.005144343499975012	1.4675119314269647	1.222737175757987	1.2914208884813876	1.2001859111850748	5.390045070560957	9.748360024630978	0.71275314210074	0.9325657894736842
ID145001	145001	8	1.0	43.44820563296443	24.821242171037056	0.0	49.0	49	1.560729620400413	1		50060.83850931671	50499.0	34350.0	61618.0	4.0298975E7	6047.456717497674	-0.9811290049742587	-860.7690863198069	-0.023911120044566293	-0.01698548011089736	1.6560748203660907	1.508575758071264	3.043645534670839	1.097773719023171	7.652533124870502	11.268299774116421	0.7573529090448187	0.958904109589041
ID174190	174190	8	1.0	43.84884801942258	24.675749436408005	0.0	254.0	254	1.5909726182581536	1		49880.10991636798	50140.0	33173.0	63000.0	4.1749652E7	6232.5358350572205	-0.981141303829597	-832.7459101967792	-0.014993396585636084	-0.004327163082850371	1.7066872572847003	1.508190798123631	-0.455058504109353	1.1316122995896953	7.951980073235001	10.903744595155738	0.8404924308408297	0.9565465980560319
ID171631	171631	8	1.0	42.86385729163872	24.565567422547243	0.0	235.0	235	1.5402377517644987	1		50123.47959183671	50349.0	34799.0	65439.0	3.9296808E7	5892.419232222664	-0.981055936229576	-881.0452063162301	5.782043571164426E-4	0.004176971573058916	1.6135500666125075	1.4875602779481596	-0.5607569040916628	1.084695585471084	7.452901825960831	10.563671764578487	0.8392772826494199	0.9631449631449629
ID150125	150125	8	1.0	43.19226648769305	24.716730634517152	0.0	83.0	83	1.4703842736600556	1		50020.865734265695	50400.0	33839.0	65119.0	3.5764919E7	6242.799535975287	-0.981076735838954	-830.8234303161773	-0.0011577337911574089	-0.0017326238263808559	1.5818319260089166	1.4004359802931672	0.08263113866008219	1.1295281956964403	6.792217289093129	10.701146289279857	0.7453509902056145	0.9463576158940397
ID155250	155250	8	1.0	42.9550558754907	24.993499994218805	0.0	118.0	118	1.570393673243783	1		50162.450428396565	50413.0	33131.0	65471.0	4.0982722E7	6383.337602220684	-0.9811046003335706	-816.0563621053603	-0.0016694484293911347	0.005713534071518653	1.6345291602128824	1.5436374290673263	0.250699367247102	1.0588815284172486	7.747595648160818	10.606163112029316	0.8654863182684442	0.9719737626714368
ID179318	179318	8	1.0	42.865562438315536	24.490729503224216	0.0	292.0	292	1.4796159363492967	1		49656.82068965517	49955.0	33894.0	65454.0	3.6001195E7	5905.656891140026	-0.98105385244751	-870.7883827772264	-0.007545935746327233	-0.0035294113537563177	1.5853266028820907	1.3948759295513746	-0.6934693141421479	1.1365359235871033	6.877773560054416	10.742121243794188	0.7489927908541842	0.9476096922069419
ID147575	147575	8	1.0	43.047401582907625	24.65577457487157	0.0	66.0	66	1.5219568164596926	1		50148.412303664874	50453.0	33518.0	65344.0	3.8313387E7	6139.633371246326	-0.9811689501360473	-851.1654923728937	0.007205787565957483	-0.014468965718185258	1.5948279861382872	1.4821583330612973	2.70798188714649	1.0760172854436398	7.277036157873749	10.338710082068717	0.8555229865078384	0.9647132955261503
ID149108	149108	8	0.9968245029449463	43.208664763813715	24.31249253259799	0.0	76.0	76	1.473981235147151	1		50123.84540389974	50399.0	33799.0	65274.0	3.5988921E7	5630.6254951826795	-0.9810823323972188	-923.3271364412716	0.0183531556350434	0.017301162966958137	1.6083030490581829	1.3822561223191965	2.5737009141676594	1.1635347625443808	6.825489172244747	10.487853659835025	0.7797769767264346	0.956058588548602
ID151675	151675	8	1.0	42.973292358992076	24.744639876605355	0.0	93.0	93	1.5578187140051152	1		50108.88374999996	50371.0	34325.0	65294.0	4.0087107E7	6155.7596524604105	-0.9811154730783641	-845.8183140334246	-0.0037434049165460583	-0.011035540688593502	1.5856753501765632	1.5536965806503686	0.15690177280062195	1.0205823774889229	7.624014367883403	10.464594323176433	0.8748805797679037	0.968014484007242
ID168057	168057	8	0.9848859310150146	42.75306688626731	23.45381716961298	0.0	209.0	209	1.4142639209296397	1		50075.11800302571	50321.0	34374.0	63894.0	3.3099653E7	5428.238895280496	-0.9810797251151175	-956.6870238536593	0.013242576806955154	0.0019515389264804072	1.5820522327717828	1.284632284976663	2.3261506667243044	1.2315214643702674	6.28363278948994	10.476175336112922	0.7194740665515755	0.9329569513055754
ID166527	166527	8	1.0	43.00001836054	25.049643395137156	0.0	198.0	198	1.567018034237319	1		49944.194821208395	50235.0	33939.0	65420.0	4.0504742E7	6399.9110224542355	-0.9811487781899876	-812.3373829148478	-0.003353279096522993	0.0019006887355636597	1.646358306201718	1.505951707050502	0.36705821670275274	1.093234463292459	7.714323765009204	11.024011260902665	0.7976794973882756	0.9535840188014102
ID157820	157820	8	0.9968218207359314	42.76718947697665	24.006228584465212	0.0	136.0	136	1.4744943704925986	1		50163.61958041956	50393.0	35323.0	64162.0	3.5866988E7	5274.745794786328	-0.9811544492763778	-990.2523256095488	-0.008207988546333315	-0.008118159223144265	1.6061004507622478	1.4044610083189637	-0.8501046236765654	1.1435706945575026	6.830242298409259	10.528513724265316	0.7743045996193353	0.9775510204081637
ID163457	163457	8	1.0	43.3822434095638	24.96280811746822	0.0	176.0	176	1.5942975385373692	1		49845.61694510743	50138.0	33288.0	62531.0	4.1770627E7	6223.401062041529	-0.9811434258694774	-833.4871087493992	-0.015662820267684792	0.010354637176925604	1.6986373550800329	1.5035093448687866	-0.22422910680546093	1.1297817076276804	7.985251956386611	11.274004221798595	0.7894817618713553	0.9594517418617934
ID143499	143499	8	0.9968340396881104	42.82862755833524	24.229299003035585	0.0	39.0	39	1.5004315939372312	1		50193.67876344089	50621.0	34942.0	64532.0	3.7344097E7	5595.1101308023235	-0.9811104489547716	-931.8942847236638	-0.011583144129832655	-0.026070792194935275	1.6075189282405702	1.4430243584606233	2.085109429452208	1.1139929266027255	7.072651732799567	10.587321229902486	0.7929028099700276	0.9376181474480155
ID165000	165000	8	1.0	43.44776490207987	24.83201169457945	0.0	187.0	187	1.5646024045688958	1		49990.20370370374	50350.0	33223.0	63356.0	4.0492065E7	6071.594155683795	-0.981170929271995	-858.08034306287	-9.210513548712166E-4	0.0029097256779483383	1.6472938994556414	1.4890232299389565	2.918463583974649	1.1062916053520355	7.6905581341866265	10.828726875713981	0.8241626395431082	0.9568302779420462
ID172168	172168	8	1.0	43.10329037867478	24.864184080345108	0.0	239.0	239	1.5675007134522891	1		49904.79458794591	50126.0	33761.0	65294.0	4.0572598E7	6258.617201250878	-0.981151868347877	-830.1600065765201	-0.012411151463843974	0.0021098880511380307	1.5983061933306089	1.54526986657339	0.431346425222668	1.0343217245767085	7.719076891173719	11.187266289529123	0.7750456439463703	0.9615156897572528
ID177289	177289	8	1.0	43.28409532626835	24.95553406364377	0.0	277.0	277	1.5890695402824344	1		49695.471223021625	50002.0	33750.0	62300.0	4.1446023E7	6007.332353630356	-0.9810548879503399	-856.7641317947911	-0.009442186956455434	-0.006819972665119588	1.7101607255688493	1.4938002844016827	-0.2638711379964016	1.144838934244698	7.932967568576936	10.748139414814972	0.8629367420094536	0.9597469810235767
ID154258	154258	8	1.0	43.00800494082694	24.7368903172942	0.0	111.0	111	1.5194695508386804	1		50131.10761154857	50468.0	34215.0	65213.0	3.8199904E7	5829.052079323333	-0.9810669012845158	-891.2843585069787	-2.444283048756794E-4	0.03393068455681313	1.5693043435560148	1.4831565125344834	2.6104906245187665	1.058084113371365	7.253270527051169	10.708344047650124	0.7948754932046512	0.9597484276729555
ID161938	161938	8	1.0	43.18711647294078	24.772271672135282	0.0	165.0	165	1.5343326651607299	1		50142.802835051625	50389.0	33324.0	65232.0	3.8910815E7	6112.625446890972	-0.9810957992035162	-851.4593349597919	0.007246088907962736	5.490726341870876E-4	1.6311265681243245	1.4732406607098518	-0.4061339261794485	1.1071691215326616	7.395864311986646	10.492659143344753	0.84416563578074	0.9587184226740605
ID160913	160913	8	0.9968290328979492	42.9709328615819	24.117577567520787	0.0	158.0	158	1.432862967885912	1		50214.7776141384	50495.0	34067.0	65157.0	3.4095834E7	5573.669359756414	-0.9810951912563175	-935.1024532176468	0.003745202899577936	0.007928378369348926	1.6006586734502601	1.312062975575977	2.3584760376812257	1.2199556753345575	6.449992205247988	10.758461307972672	0.7002751725836011	0.9320054945054944
ID146068	146068	8	1.0	43.08621590798252	24.978260933852628	0.0	56.0	56	1.5804773320049326	1		49932.765776699096	50243.0	33459.0	64690.0	4.1144599E7	6405.191873232381	-0.9811588740316675	-811.9250803720282	0.02524419557549135	-0.013400098247243992	1.627627034251892	1.5680878651008112	0.05021675438685268	1.0379692812349217	7.847411297615648	10.923667854623206	0.826417121915099	0.9571014492753627
ID155797	155797	8	0.9968321323394775	42.85324274083547	24.36168905101977	0.0	122.0	122	1.4755201058309078	1		50224.66111111107	50498.0	33507.0	65357.0	3.6161756E7	5764.080127660969	-0.9810396949175889	-901.6920910544816	-0.0013352412595720139	0.010678549597679166	1.6058919521203587	1.357910947294001	-0.7726440929828143	1.182619490122328	6.8397485507382925	10.616155926310649	0.7626326997206497	0.9492084432717682
ID137882	137882	8	1.0	43.0091748714428	24.40047624338254	0.0	0.0	0	1.5367958753918654	1		50087.49358974359	50384.0	33814.0	64882.0	3.9068245E7	5764.575943972182	-0.9811290367003833	-903.4913299972918	0.009085334327911527	0.001642214736509278	1.6076453130442014	1.4863776838593503	-0.5041382421271552	1.081586013098624	7.419629942809225	10.62299992271393	0.8262238981331566	0.9701678060907396
ID138908	138908	8	0.9955393075942993	42.86619185966643	24.286361929120694	0.0	7.0	7	1.3817975304423666	1		49812.96196513472	50718.0	36226.0	60822.0	3.1431979E7	5224.563694867319	-0.9812315964057416	-996.9342677626224	-0.009240035886617363	0.011278260397647105	1.5399768584751956	1.2645628120500274	-0.2274867311653023	1.2177938840212175	5.998445219618988	10.54042289179065	0.6784728758239285	0.9375928677563148
ID147101	147101	8	1.0	43.256147805020106	24.73789307953166	0.0	63.0	63	1.5694299458297634	1		50129.95454545452	50401.0	33126.0	62834.0	4.0805783E7	5975.1873787123595	-0.9810738025279925	-869.7893571019209	-3.3300850926499414E-4	0.01900073304618612	1.6660779067206253	1.4955229206960945	-0.38175501227302283	1.1140437125130422	7.7380893958317865	11.098184024867116	0.7894775107496418	0.9661721068249257
ID159394	159394	8	1.0	42.7621389290696	24.460497635786773	0.0	147.0	147	1.5259280086411926	1		50248.58701298699	50507.0	33420.0	65499.0	3.8691412E7	5945.907792601108	-0.9810391129958527	-874.5071247263651	0.02442751952286574	0.015429616487009386	1.5696203836522433	1.4931899391070464	2.5820136444224646	1.0511860162886602	7.315061167189874	11.090887970261912	0.7473003557990381	0.9600748596381786
ID142499	142499	8	1.0	43.55467834101348	24.650830941804504	0.0	32.0	32	1.5641188309506175	1		50123.637931034464	50648.0	34235.0	62696.0	4.0700394E7	6075.397708694146	-0.9810647688707083	-854.9189351896907	0.002010464670945855	0.008824571198395827	1.6292224066877212	1.5047226315830269	-0.39594421015130715	1.082739351752632	7.685805008022112	10.882832094392562	0.815483857544562	0.9647971360381858
ID140448	140448	8	1.0	42.86315511587467	24.060708443053752	0.0	18.0	18	1.4979085862771457	1		50074.86504723347	50463.0	34766.0	64716.0	3.7105475E7	5741.345698563342	-0.9810565724692306	-903.3822986018226	-0.005552731042383527	-0.010702674764870811	1.6321780749161403	1.4067901288520994	-1.0663493351861484	1.1602143357715702	7.048886101976983	10.567746876795695	0.7931686722097425	0.9506410256410258
ID141478	141478	8	0.9944549202919006	43.083143364327796	24.09525656177731	0.0	25.0	25	1.44757015791818	1		50050.760461760474	50621.0	36636.0	62775.0	3.4685177E7	5422.759026003205	-0.9811043008146811	-958.4568890088443	-0.008891164227139795	0.0034068309809837005	1.5808256964674363	1.3459315651116366	-0.6682719638650764	1.1745216008336328	6.583079737854437	10.511283137331786	0.7487339231543871	0.9326599326599321
ID144548	144548	8	1.0	43.08885911727781	24.768551649629167	0.0	46.0	46	1.5505175393970516	1		50087.1838790932	50399.0	33736.0	65048.0	3.9769224E7	6222.041539518003	-0.9811224918574712	-836.762616921908	-0.012501789569353895	0.002290943048984569	1.6080794140041632	1.5126596493181452	-0.11133844319846474	1.0630807893428174	7.552717475415666	10.469672025986775	0.8658585486061597	0.9742489270386268
ID175268	175268	8	1.0	43.14520531503156	25.170093059540932	0.0	262.0	262	1.5947719612642925	1		49816.607142857145	50042.0	32657.0	65429.0	4.184595E7	6520.929878259974	-0.9810754304774143	-792.083563788787	-0.010383812251821932	0.0028138096625952127	1.6917413970904414	1.5342219687804424	0.3991425748686034	1.1026705597464568	7.990005082551126	11.553216704825234	0.752230746243986	0.95079185520362
ID174757	174757	8	1.0	43.379049347209545	25.115725251088246	0.0	258.0	258	1.6239155044023383	1		49756.27345537765	49934.0	32273.0	64494.0	4.3486983E7	6387.676410221488	-0.9811036689150143	-808.858110282	-0.015120506470750718	-0.0028638112832057006	1.7591434932702719	1.5490461221686866	0.18855052384015505	1.1356301585180988	8.28469890475111	11.008920078468938	0.8590078952382519	0.9683333333333332
ID165546	165546	8	1.0	42.982785191416625	24.83390435351836	0.0	191.0	191	1.4999273319186417	1		50012.45417789758	50332.0	34042.0	65210.0	3.7109241E7	5891.671703125667	-0.9811360012536263	-883.0088900087595	0.01856266976401419	-0.00205991892509383	1.617711420962782	1.4087124027872804	2.5706156822021526	1.1483617364069316	7.067898606635049	10.43139941095066	0.8162346471809815	0.964332036316472
ID149675	149675	8	1.0	43.28111018804876	23.992059331385683	0.0	80.0	80	1.4349732237685147	1		50163.83455344073	50556.0	34040.0	63875.0	3.4261899E7	5529.796345714728	-0.9810310770447537	-938.3215223276483	-0.009144030730842785	0.004939434750053206	1.586431084692388	1.3149110943339093	-0.8014995967540807	1.2064930408819934	6.469004709906059	9.968196736595539	0.8181145747705064	0.9598025387870234
ID172712	172712	8	1.0	43.58123460410408	24.933933741610673	0.0	243.0	243	1.5980889768013131	1		49713.782401902594	50054.0	31878.0	63043.0	4.1809291E7	6373.800863802085	-0.9811807929667871	-813.3098463082492	-0.013694929136190033	-0.004156313951346472	1.6973255931117432	1.5291878552369107	0.16229805015879828	1.1099523105019584	8.023276965702738	11.079482556611241	0.8213394674693605	0.9574588769143507
ID167086	167086	8	0.9968236684799194	43.042493590462556	24.302281014412493	0.0	202.0	202	1.4507023004000268	1		49941.3482014389	50467.0	35639.0	61253.0	3.4709237E7	5111.452084459198	-0.9811509908968271	-1017.1693998157268	-0.009221522348533562	0.004921329707803532	1.606939618185429	1.3205259025968699	-1.0410897285036826	1.2168936747286172	6.611598494841531	10.804818826606828	0.7116744230429252	0.9341840161182001
ID177838	177838	8	1.0	43.046321374868995	24.37144451092559	0.0	281.0	281	1.4938629108640606	1		49764.464673913004	50371.0	35655.0	63526.0	3.6626646E7	5493.1692062052925	-0.9811304349161224	-942.0874381406785	0.008289228060791205	-0.005486597027385975	1.5913638988156023	1.4190524266784452	-0.6311491468001973	1.121427136092839	7.01086109266086	10.978302257033759	0.7309890292382658	0.9418901660280965
ID151213	151213	8	1.0	42.796221909202984	24.775718186540125	0.0	90.0	90	1.5799986170667952	1		49978.95157384988	50374.0	32486.0	64080.0	4.1282614E7	6216.160348353312	-0.9810609036275303	-832.974379063513	-0.01312948146416163	-0.001409953097776255	1.6454544053370925	1.5320955275659813	2.981029576447212	1.0739894319456718	7.842658171451131	11.067680025765103	0.8045628223068075	0.9598603839441532
ID148659	148659	8	1.0	43.19401611454651	23.929056337981113	0.0	73.0	73	1.4600584136458123	1		50143.83262411349	50632.0	33810.0	63085.0	3.5351402E7	5336.4660708520005	-0.9810569345058595	-973.2798212681035	-0.013102357014859326	0.006765312580375219	1.6062468394820595	1.3568067793712235	2.608004598676885	1.1838434653358914	6.697154765802818	10.632501834115182	0.7444392564274879	0.9624316939890709
ID168627	168627	8	1.0	43.143118862056205	24.74540120363573	0.0	213.0	213	1.522453781964026	1		49951.13725490197	50247.0	33734.0	62985.0	3.821262E7	5686.179198984926	-0.9811033191341523	-912.1873602647605	-0.010194832600477372	0.0034640893197580413	1.6198260767382622	1.4431787703153127	-0.43836798060836446	1.122401541691439	7.281789284038263	10.875076172756119	0.7737191682656037	0.9497830130192189
ID156342	156342	8	1.0	42.69935123582549	24.59921532010509	0.0	126.0	126	1.5323592461252193	1		50216.70876288663	50490.0	33872.0	65357.0	3.8968166E7	5959.019093580095	-0.9811095325446173	-875.3429826759619	-0.008192752828098298	0.006459258991209881	1.583160008149757	1.499200066857855	-0.6393573625124612	1.056003160050461	7.3768518073285785	10.740838068065907	0.8035346051688418	0.9580246913580246
ID164022	164022	8	1.0	43.107882209185995	24.53595321603254	0.0	180.0	180	1.468840022290201	1		50157.085674157315	50450.0	32855.0	64016.0	3.5711845E7	5469.554334029674	-0.9811807223663573	-956.2168814406441	-0.004862207131087595	-0.0072359933363571535	1.6730443295474335	1.3303123403358827	2.535582445171622	1.2576327218952328	6.777957910599587	10.489100569261264	0.7741626823376906	0.9589778076664426
ID152247	152247	8	0.9936478137969971	42.87794506736327	24.16403073787155	0.0	97.0	97	1.4574655179508378	1		50211.04125177807	50425.0	34045.0	65387.0	3.5298362E7	5604.27956869131	-0.9810725012870358	-928.7895256987357	-0.008541183703745741	0.004107181064771173	1.5992438285643864	1.3638987371422662	2.462558030106863	1.1725531998916807	6.673389134980234	10.35465306979657	0.782141281987559	0.9525101763907728
ID157365	157365	8	1.0	42.96064596986887	25.08165488430933	0.0	133.0	133	1.6089395948537304	1		50096.03040935674	50351.0	32067.0	63855.0	4.2832106E7	6401.543497388509	-0.9811317596063287	-813.8503267525045	-0.00772413344081202	0.014991123756669765	1.7364062823437916	1.5487634679556523	0.6650089731742432	1.1211565344034267	8.132598867486603	11.477104485025112	0.7758442484584293	0.9617762788083193
ID175797	175797	8	1.0	43.41507763239677	24.997203475380623	0.0	266.0	266	1.5426915333931088	1		49754.82465057182	50106.0	32853.0	62529.0	3.9157047E7	5794.978895934649	-0.9810683987483512	-889.8673558897209	-0.002231707880194673	-0.005143338164266132	1.6323260101307326	1.4657130705631187	-0.4179243746552543	1.113673639755155	7.476667456783417	10.563244015539867	0.8420217391743458	0.9656230816451807
ID173242	173242	8	1.0	42.98296786383951	25.0594026760764	0.0	247.0	247	1.5804773320049328	1		49662.14424242424	49872.0	31938.0	65183.0	4.0971269E7	6703.500465978407	-0.9810707439099678	-767.9281661616133	-0.012887049172132646	-0.010242543911396076	1.6346942872223589	1.54880899083447	0.2078372386001257	1.0554524779337802	7.847411297615649	10.673301156895247	0.8656428619244223	0.9677608440797183
ID153272	153272	8	1.0	43.07475408523592	24.920081487976336	0.0	104.0	104	1.3801541631250083	1		49917.97138314788	50755.0	38518.0	61477.0	3.1398404E7	5565.848497398671	-0.9812684477543318	-939.6575537078035	0.02461768100213427	-0.03978701434424188	1.50316002605263	1.3215518729814035	0.1823450862050383	1.1374203743221376	5.984185841125444	10.228210924586177	0.7188124415261011	0.908369408369408
ID162489	162489	8	1.0	42.91718101493105	25.10282580236918	0.0	169.0	169	1.579998617066796	1		50044.0555555556	50275.0	32795.0	65058.0	4.1436478E7	6579.4570116117875	-0.9810570698977238	-787.8427712717247	0.0233485549475734	-0.014021446763098128	1.6643694331849985	1.5616898695802461	0.2753311850729642	1.0657490104820562	7.842658171451138	10.765728500294442	0.8503276554377067	0.9559675550405562
ID139455	139455	8	1.0	43.391053901975965	24.613355488633903	0.0	11.0	11	1.463163823209347	1		49854.68785310734	50665.0	35857.0	60705.0	3.5297119E7	5720.55090867558	-0.9812110685076855	-910.2454105937824	-0.00823808129416305	0.006582070535298495	1.5659983930585841	1.410353983205756	-1.4150250361111198	1.1103584005903582	6.725673522789918	10.863138611418968	0.7162011332386429	0.9070512820512823
ID176319	176319	8	1.0	43.17899852396311	24.783032997261525	0.0	270.0	270	1.5323592461252196	1		49706.89018087853	49873.0	33210.0	65477.0	3.8473133E7	6246.430632377502	-0.981079020293645	-825.2300541442486	0.012320583954060002	0.00413273282108497	1.5774017224987191	1.5140545610357008	2.765402966406521	1.0418394178738746	7.37685180732858	10.579009304239985	0.8283062243363146	0.9621822690638563
ID170684	170684	8	1.0	42.88613777234865	24.871910941545774	0.0	228.0	228	1.5539290232558878	1		49808.7584480601	50106.0	33358.0	65411.0	3.9797198E7	6055.255335526457	-0.9810805416236469	-853.0985699972019	-0.001116842568109301	-0.0013572446040588783	1.592660554556386	1.5254861680073377	-0.10349082278163202	1.044034739847425	7.585989358567279	11.330956076329366	0.7424872170949454	0.9568345323741002
ID178368	178368	8	1.0	42.95629727895358	24.835937916352236	0.0	285.0	285	1.5298888926792131	1		49689.54780361761	50010.0	34007.0	64119.0	3.845971E7	5935.725613697222	-0.9810714377732254	-867.7691934601353	-0.008246042247219122	8.004424396597849E-4	1.5618847477544031	1.4817437363460595	-0.2206074524503712	1.0540856083562529	7.353086176505999	11.38116945265404	0.7133550511801615	0.9427178549664836
ID154827	154827	8	1.0	42.79430870142262	24.94636940813172	0.0	115.0	115	1.5510053536420603	1		50087.71679197995	50517.0	33776.0	64248.0	3.9969998E7	6247.141143896371	-0.9811557478694705	-834.9086464176804	-0.01672929072300032	-0.0010155164422156538	1.637616308958213	1.5105158262121416	0.01648688966163208	1.0841437610520084	7.557470601580184	11.078434485263966	0.773801456754992	0.9509569377990432
ID138444	138444	8	1.0	43.27614382321027	24.47439502949232	0.0	4.0	4	1.3535889685077847	1		49873.314662273464	50895.0	35724.0	61615.0	3.0273102E7	5664.511405252021	-0.9810759466216288	-912.9021647559534	-5.556467314412873E-4	-0.013301449118088426	1.5613256076596116	1.2047662428211636	2.9273149829841407	1.2959573004000378	5.756035785228684	9.767438935467982	0.7581793292219818	0.9542947202521675
ID145612	145612	8	1.0	43.519549229027405	24.70678229183595	0.0	53.0	53	1.5587896201224338	1		50072.22540473223	50461.0	34350.0	62739.0	4.0207997E7	5792.451205907577	-0.9811221911559772	-898.5371128680739	0.0022886062117607625	0.01466489504254416	1.634987719429727	1.5042934454800814	-0.38101599990656076	1.0868808372078866	7.633520620212442	10.701172605074586	0.8376681615852274	0.9692214846107424
ID169165	169165	8	1.0	43.18899615443942	24.643306174951203	0.0	217.0	217	1.5089782662147828	1		49854.405585106375	50031.0	33258.0	65454.0	3.7490513E7	5897.584152002877	-0.9810419222359923	-874.8883983720507	0.011354141717447145	-0.01277316441857946	1.640547993576363	1.4124140757561	-0.586983829774449	1.161520563789438	7.153454877596337	10.554546683230505	0.8069498325573038	0.9592096876991709
ID144087	144087	8	1.0	43.004089840492504	24.822592879677533	0.0	43.0	43	1.5626672122333003	1		50094.47459727386	50345.0	33670.0	65072.0	4.0426241E7	6156.638418561686	-0.981128454132	-846.0471515763197	0.014873498726853033	-0.008970107655452855	1.6216473828390372	1.528572116721828	-0.14400533069971305	1.0608903335989264	7.671545629528564	10.882484149194342	0.8140229514258399	0.9590017825311945
ID171220	171220	8	0.9968293905258179	42.7613682519663	23.357240874960702	0.0	232.0	232	1.4862475872910883	1		50043.814560439576	50371.0	35192.0	63046.0	3.6431897E7	5107.596930490347	-0.981094870420914	-1016.9395340770808	0.010270841441328896	-0.0047481523288580825	1.6789501062269554	1.3475400666586959	-0.8418428571505641	1.2459370580275286	6.939564200193122	10.751731910447909	0.7543713882073193	0.9592641261498028
ID173785	173785	8	1.0	43.112727406744526	25.108725491614422	0.0	251.0	251	1.6141032362959222	1		49697.89107763614	49871.0	32036.0	63854.0	4.288928E7	6425.2072412125735	-0.981074188333894	-801.9146565807511	0.014053705189198316	0.030158886154056132	1.696866592372708	1.5817973628714728	0.323261837305471	1.0727458726396835	8.184883255296269	10.969907434730397	0.8547053596884789	0.9717832957110608
ID148188	148188	8	0.9968367218971252	42.99448150511016	24.87237921821839	0.0	70.0	70	1.5034536143079649	1		50623.771390374364	51188.0	34653.0	64382.0	3.7866581E7	6376.617948021542	-0.9809495617416455	-817.5904332367579	-0.0018655424495842522	0.007214423218078704	1.5726556732703885	1.4464758992507383	-1.3571086213773853	1.0872325450323854	7.101170489786653	10.57357589469239	0.7981711568635447	0.9419924337957126
ID150749	150749	8	1.0	43.03069391768705	24.813383020664393	0.0	87.0	87	1.5466094864542674	1		50064.16243654826	50372.0	33177.0	65398.0	3.945056E7	6283.190378151188	-0.9811772849628302	-830.6956757507675	0.006174542322690655	-0.0014843870543110194	1.5758981484039973	1.5431868084789682	-0.6581386510437545	1.0211972651303771	7.514692466099537	10.653530177868284	0.832020439297078	0.958762886597938
ID163037	163037	8	1.0	42.890104091247025	24.80904539791208	0.0	173.0	173	1.5089782662147833	1		50088.399999999994	50412.0	34313.0	65357.0	3.7816742E7	6067.951764337242	-0.9810509940419445	-854.7324350023964	-0.013680324235373905	-0.007906526172829128	1.5944686338429555	1.4600218665063271	2.9811993891884443	1.0920854477736999	7.15345487759634	10.708117806076336	0.7839699660809482	0.9525316455696197
ID160481	160481	8	0.9968158602714539	43.05389691716266	24.226405234024025	0.0	155.0	155	1.4616119431652366	1		50253.45120226314	50562.0	34439.0	65422.0	3.552919E7	5847.442941436193	-0.9811088177678671	-892.6638285904868	0.0032186235121389	-0.004711888543762983	1.5660902101804968	1.3813059576286324	-0.6768330735986917	1.1337750348004683	6.711414144296365	10.39086249768436	0.7811253048956724	0.9540540540540539
ID161505	161505	8	1.0	42.79160818314854	24.322918012237235	0.0	162.0	162	1.5214596886278906	1		50179.204456094405	50487.0	34694.0	64865.0	3.8286733E7	5632.264141042066	-0.981055814711672	-922.7595247094611	-0.0049078985495588775	-2.12629356708095E-4	1.6358118428603252	1.4459282418113213	-0.6495917860007671	1.1313229768658062	7.272283031709231	10.740427481417067	0.7922048606199861	0.9544603867747973
ID166113	166113	8	0.9968586564064026	42.838709134435256	22.994437928808352	0.0	195.0	195	1.5154814349038874	1		50209.5672823219	50505.0	33614.0	64675.0	3.8058852E7	5552.509907915651	-0.9811100711422993	-939.3221067984296	-0.014383758152849507	-0.01040434473806539	1.6471979772928724	1.4421625123196242	-0.7437289045722828	1.1421722331718789	7.215245517735038	10.22286357612502	0.8675926164630338	0.9668789808917195
ID143076	143076	8	1.0	43.02413115017384	24.70729109446104	0.0	36.0	36	1.5377800547277027	1		50074.71318822024	50342.0	34042.0	64968.0	3.9108351E7	6136.183352506852	-0.9811036655489298	-847.3980676407422	-0.013002268184320875	-0.016816607387724832	1.5873600083164436	1.5514732291098758	-0.16034450037001377	1.023130775660987	7.429136195138252	10.85219720380839	0.7927072496844921	0.954212454212454
ID146660	146660	8	1.0	43.45441076513718	24.887957799225568	0.0	60.0	60	1.5862106422423103	1		50052.25241545892	50518.0	33443.0	62854.0	4.1443265E7	6074.919675948015	-0.9812001692815847	-860.0362512668424	-0.009674724109470805	-0.0017483557031750616	1.6508262839680654	1.5209511812340268	2.8792641611312106	1.0853907109817056	7.904448811589843	11.325267313521888	0.7744342151404718	0.9596076168493943
ID164587	164587	8	1.0	43.01922850745248	24.771049052729712	0.0	184.0	184	1.522453781964026	1		50123.933507170885	50361.0	33481.0	65314.0	3.8445057E7	6036.12279175894	-0.9811112383982091	-862.6444648861022	0.003698705395063978	-0.011469538792357199	1.5989130131022782	1.4823078691447973	-0.5043539662499898	1.0786645921435707	7.281789284038263	10.555282238940817	0.8213121934692149	0.9580988117573487
ID141032	141032	8	1.0	43.503059770827306	24.697787572055063	0.0	22.0	22	1.5660522295019739	1		50028.20221948211	50431.0	34762.0	61765.0	4.0572872E7	5919.063628694853	-0.9810913177779823	-877.0817065972029	-0.010043571067757504	-0.0029447728485701924	1.6564936514042923	1.4963734591439941	-0.2676219852077118	1.1070055013886009	7.704817512680173	10.979144107616941	0.8032213617083199	0.958604376108811
ID178920	178920	8	1.0	42.92259217557977	23.89159163639707	0.0	289.0	289	1.4527866438605854	1		49766.94985673354	49911.0	34135.0	64788.0	3.4737331E7	5706.143999393539	-0.9810415086284073	-902.6344411740463	0.0060208324378180165	9.168406795186092E-4	1.6093998668508733	1.332225873962276	-0.9951111530448926	1.2080533026011817	6.630610999499585	10.153851750392233	0.8081682363005175	0.9419311276164749
ID156905	156905	8	0.9944657683372498	42.74981028272393	24.216986911535262	0.0	130.0	130	1.464197496120479	1		50240.612994350326	50774.0	34765.0	62170.0	3.5570354E7	5330.183707298543	-0.9811531283001809	-981.3869229183146	0.027268809276071462	0.010029168994660225	1.5980035649779982	1.3532320748869644	2.4707919599579253	1.1808791667249534	6.735179775118945	11.050804499572841	0.6930606869526054	0.9510067114093966
ID153838	153838	8	1.0	43.010222210901226	24.801645600185175	0.0	108.0	108	1.542691533393108	1		50061.09911054634	50364.0	34252.0	65262.0	3.9398085E7	6134.440197958365	-0.9810764833160746	-846.1677271844549	-0.004655152925063841	0.005991411751382463	1.580928243041914	1.514438117232707	-0.27787934407059617	1.0439041549817187	7.47666745678341	10.636088836650725	0.830527499015662	0.9691928527418361
ID176879	176879	8	1.0	43.01792193636191	24.532193176133664	0.0	274.0	274	1.5169782070562785	1		49706.314060446835	49983.0	34248.0	65414.0	3.7826505E7	5839.965151971052	-0.9811042063587043	-883.8555632375366	0.01171001729008732	0.0024825761390929787	1.6281978070342342	1.4429989547621898	2.6334407243766513	1.1283430259327982	7.229504896228594	10.175961668029306	0.877339121589757	0.9800257731958766
ID171762	171762	8	1.0	42.76244373869564	24.931211560297452	0.0	236.0	236	1.597615539084865	1		49941.658362989416	50200.0	32337.0	65202.0	4.2100818E7	6649.736939915846	-0.9811344173226707	-781.1721962259982	-0.012811502444324913	-0.014711586653849687	1.6503388667479237	1.558334792399987	0.32023262290550986	1.059039992430793	8.018523839538222	10.855986516664395	0.8549991800675913	0.9628995433789952
ID142067	142067	8	1.0	43.12758148476917	24.878638745170836	0.0	29.0	29	1.6065869987790464	1		50001.75029308325	50408.0	33445.0	62463.0	4.2651493E7	6144.452018318122	-0.9810610778520389	-843.0878540028207	-0.0068891829102214865	-0.004593066016746699	1.6811578983732516	1.5476055702611	-0.15814421099342943	1.0862961019774693	8.10883323666402	11.303674744994385	0.7974967611820133	0.9600450196961172
[truncated: 1,287 more rows]
