# Supplementary material for: Adhesion pilus retraction powers twitching motility in the thermoacidophilic crenarchaeon Sulfolobus acidocaldarius
Source: Nat Commun. 2024 Jun 14;15:5051. doi: 10.1038/s41467-024-49101-7 (PMC11178785; doi:10.1038/s41467-024-49101-7)
Supplement: Supplementary file 15 — Source Data [file 41467_2024_49101_MOESM15_ESM.zip › TWITCHING FULL TRACK DATASET/Figure 1/MSD data/MW001_100X_1sec_interval_5min_total__1_spots.csv]

LABEL	ID	TRACK_ID	QUALITY	POSITION_X	POSITION_Y	POSITION_Z	POSITION_T	FRAME	RADIUS	VISIBILITY	MANUAL_SPOT_COLOR	MEAN_INTENSITY_CH1	MEDIAN_INTENSITY_CH1	MIN_INTENSITY_CH1	MAX_INTENSITY_CH1	TOTAL_INTENSITY_CH1	STD_INTENSITY_CH1	CONTRAST_CH1	SNR_CH1	ELLIPSE_X0	ELLIPSE_Y0	ELLIPSE_MAJOR	ELLIPSE_MINOR	ELLIPSE_THETA	ELLIPSE_ASPECTRATIO	AREA	PERIMETER	CIRCULARITY	SOLIDITY
Label	Spot ID	Track ID	Quality	X	Y	Z	T	Frame	Radius	Visibility	Manual spot color	Mean intensity ch1	Median intensity ch1	Min intensity ch1	Max intensity ch1	Sum intensity ch1	Std intensity ch1	Contrast ch1	Signal/Noise ratio ch1	Ellipse center x0	Ellipse center y0	Ellipse long axis	Ellipse short axis	Ellipse angle	Ellipse aspect ratio	Area	Perimeter	Circularity	Solidity
Label	Spot ID	Track ID	Quality	X	Y	Z	T	Frame	R	Visibility	Spot color	Mean ch1	Median ch1	Min ch1	Max ch1	Sum ch1	Std ch1	Ctrst ch1	SNR ch1	El. x0	El. y0	El. long axis	El. sh. axis	El. angle	El. a.r.	Area	Perim.	Circ.	Solidity
			(quality)	(�m)	(�m)	(�m)	(sec)		(�m)			(counts)	(counts)	(counts)	(counts)	(counts)	(counts)			(�m)	(�m)	(�m)	(�m)	(radians)		(�m^2)	(�m)
ID2049	2049	2	1.0	33.77106548866131	8.816372471081698	0.0	0.0	0	1.5184735038284372	1		51267.57368421048	51574.0	33814.0	65504.0	3.8963356E7	6242.204264009219	-0.9811603152990787	-855.4627979308761	-6.501091409854851E-5	0.018116910658463832	1.6025020124212972	1.4560088183218485	-1.061429201244512	1.100612848120173	7.243764274722132	10.810709774103884	0.7788713990882223	0.9501246882793013
ID8707	8707	2	1.0	33.89706028163711	8.693058193480594	0.0	22.0	22	1.5069716452922388	1		51407.0319148936	51744.0	31720.0	65502.0	3.8658088E7	6229.970103699377	-0.9811057249238634	-856.9434012448148	-0.0017657539980269676	-0.008520276403647867	1.5999167112773318	1.434523680800384	-0.24104398648372619	1.1152947369852184	7.134442372938278	11.24359655427288	0.7091847545092009	0.9334577114427862
ID2373	2373	2	1.0	33.78757517098311	8.480176577685107	0.0	1.0	1	1.5219568164596928	1		51329.4928104575	51722.0	32393.0	65446.0	3.9267062E7	6361.044688601093	-0.9811175292203435	-838.5534225189881	-0.004131995893058651	0.004842714614032611	1.5593072675590187	1.4869853743091193	-0.27652631883402307	1.048636586814784	7.277036157873751	11.130229497157124	0.7381696044771472	0.9427339901477831
ID4743	4743	2	1.0	33.88534443823233	8.539320471511338	0.0	9.0	9	1.4872652167066476	1		51336.18818681317	51766.0	31557.0	65502.0	3.7372745E7	6227.752108610111	-0.9812328293821828	-861.9767748050571	-0.01956679302621813	-0.0070930685621555575	1.5955634059892783	1.4165050562584054	-0.3856832731193321	1.1264085496481335	6.949070452522159	10.609007974534462	0.7758665474343798	0.9475048606610499
ID2956	2956	2	1.0	33.81825192473833	8.39223011550066	0.0	3.0	3	1.5451414182672738	1		51520.2655654384	51791.0	32876.0	65484.0	4.0546449E7	6207.6157135157855	-0.9810681893860601	-860.18191549765	0.012509089577087053	-0.009801100652369159	1.6064611115587575	1.517899550697442	-0.6737131424955299	1.0583448099847077	7.5004330876059955	10.400244583121038	0.871383033310176	0.9627821842586942
ID6926	6926	2	1.0	33.88995645415099	8.65622638933504	0.0	16.0	16	1.5164794471522642	1		51310.09031413613	51555.0	31818.0	65471.0	3.9200909E7	6396.677646906879	-0.9810718482440234	-831.5165811732815	-0.010870086934661441	0.00430557835638612	1.5802164773849192	1.4842282170225518	0.03263415888773284	1.0646721705338047	7.2247517700640795	10.339897208912173	0.8491811620710366	0.9608091024020228
ID3855	3855	2	1.0	33.81731257173962	8.336583077425576	0.0	6.0	6	1.5392551438483717	1		51430.74903969274	51689.0	33161.0	65457.0	4.0167415E7	6230.638855256377	-0.9810769630117742	-855.9186820280469	0.02050163276990917	-0.005339498428952661	1.606026803811936	1.4953154698455249	2.6180183557569303	1.0740387805777523	7.443395573631806	10.696148330374633	0.8175722269733813	0.9462235649546831
ID7830	7830	2	1.0	33.86928853873838	8.679813099689802	0.0	19.0	19	1.4979085862771464	1		51448.93396226408	51952.0	32240.0	65496.0	3.8175109E7	6500.563996476483	-0.9810673939534106	-820.2453592317742	3.6604283981326154E-4	-0.002092901478732116	1.5966399455156168	1.4365588864940713	-0.31169428115974085	1.111433690972616	7.04888610197699	10.666778376314806	0.7785093152645288	0.9494238156209986
ID6619	6619	2	1.0	33.91433412806834	8.662260644735648	0.0	15.0	15	1.51298352413241	1		51286.99735449734	51690.0	31700.0	65482.0	3.877297E7	6389.004061511171	-0.9811455381065113	-835.4556417382528	0.01691263666847248	-0.006871361849416896	1.5881095633244706	1.472640351953242	2.827421131920965	1.0784096478261482	7.191479886912467	10.921072707709419	0.7577004361989542	0.9485893416927902
ID10267	10267	2	1.0	33.80921805915479	8.386424996409177	0.0	27.0	27	1.5323592461252198	1		51293.33848133845	51599.0	31678.0	65456.0	3.9854924E7	6178.511302692519	-0.981110224824614	-862.3789148490682	0.002874726545597877	0.015889603915861836	1.5480323669739837	1.4984438930993649	-0.6480495197387475	1.0330933137389953	7.376851807328584	12.069180429323215	0.6363929551134845	0.9469188529591213
ID4446	4446	2	1.0	33.8773340017255	8.616990610837439	0.0	8.0	8	1.4984135276655923	1		51352.51547779274	51732.0	32276.0	65504.0	3.8154919E7	6120.71913546703	-0.981058061939506	-869.0796191820087	0.0027415470864689652	-0.00301757372907368	1.6183070700940885	1.3965608383123966	-0.44654598048137073	1.1587802161556024	7.053639228141509	11.03776460068093	0.7275466604856107	0.9280800500312699
ID9951	9951	2	1.0	33.81845860012568	8.4171651137901	0.0	26.0	26	1.530383282381141	1		51267.84407216492	51539.0	31782.0	65483.0	3.9783847E7	6244.535281981613	-0.9809869033965727	-847.1987011622886	-0.004851946461029257	-0.001088581593803065	1.5831275404525837	1.4883572072610332	-0.6240521167885305	1.0636744544449466	7.357839302670519	10.652245062486841	0.8148503646494991	0.9479485609308018
ID5984	5984	2	1.0	33.921349028867205	8.674233752340625	0.0	13.0	13	1.5074735509332302	1		51167.01595744677	51560.0	31542.0	65465.0	3.8477596E7	6327.638497139145	-0.9811869433778171	-843.4722979386461	-0.002734489921097773	0.003690303916929907	1.5947711945384453	1.4573571716153113	2.877261601435783	1.09428987320303	7.139195499102798	10.573999218557349	0.8023809161774126	0.9597444089456874
ID8420	8420	2	1.0	33.86966850088623	8.516376704631812	0.0	21.0	21	1.5124834469334478	1		51452.57124010557	51886.0	32008.0	65503.0	3.9001049E7	6163.1461391431085	-0.9809958754923362	-861.8941379097591	-0.01411097833505192	-0.013417327484497423	1.579397125317119	1.4891714833637737	2.7841477871273703	1.0605878120560983	7.186726760747952	10.827222817132933	0.7703832801310675	0.9509433962264149
ID3557	3557	2	1.0	33.807986239468114	8.323001961778763	0.0	5.0	5	1.5519805221468541	1		51450.99371859305	51761.0	32703.0	65485.0	4.0954991E7	6162.144739447268	-0.9810765642587405	-865.7545435895613	0.001476705011334068	-0.011382724153675602	1.6101110777396286	1.5162628532138331	-0.7217953511278588	1.0618944296675719	7.566976853909218	11.006959659650672	0.784869621490025	0.9431279620853084
ID5670	5670	2	1.0	33.90985499701821	8.715691729150858	0.0	12.0	12	1.5274145438292153	1		51256.346303501974	51561.0	31812.0	65361.0	3.9518643E7	6395.805940963469	-0.9811176440248076	-832.8125631112471	0.005041827406673966	0.005937361251559439	1.5798465701512903	1.4960561136259904	-0.32262550758694003	1.0560075626590082	7.329320545683426	10.589073848980748	0.8214055362079199	0.9583592293349904
ID6310	6310	2	1.0	33.91187874436918	8.673270734606849	0.0	14.0	14	1.5189716089767635	1		51301.63040629098	51658.0	31599.0	65456.0	3.9143144E7	6354.577060808324	-0.9810932995339066	-837.8554102658884	0.0073866699346996755	0.0045450827986945825	1.5714756564548036	1.4701366003569127	-0.21954992251732697	1.068931727890652	7.248517400886657	11.150544031079553	0.7326000363734513	0.9378843788437887
ID7526	7526	2	1.0	33.85689530055112	8.621837537288405	0.0	18.0	18	1.5109822222985785	1		51382.29840848806	51774.0	32121.0	65496.0	3.8742253E7	6428.331180284957	-0.9811617837766439	-832.6186344114102	0.004464482514615775	-0.0052195244625345425	1.5530713396130535	1.4874886045224276	-0.28891925068290025	1.044089571436873	7.172467382254405	10.674429401014713	0.7910229930066964	0.9490566037735855
ID2664	2664	2	1.0	33.7900391265571	8.425398614808515	0.0	2.0	2	1.5422010894025255	1		51450.093908629446	51732.0	32396.0	65469.0	4.0542674E7	6226.530601625133	-0.981099526863186	-857.8481733088726	0.005877940429547543	0.0015669460339321518	1.6018763630432458	1.5098173719329055	-0.5196359772551585	1.0609735937747782	7.4719143306189	10.888245430706641	0.7920013912519592	0.9573690621193669
ID5358	5358	2	1.0	33.8930605391255	8.641552123127726	0.0	11.0	11	1.507975289522904	1		51307.998671978734	51735.0	32077.0	65484.0	3.8634923E7	6163.026477985413	-0.9811044598427009	-864.5238431936103	-0.004480328481848759	-0.0019386241101030535	1.6003754453192411	1.4398355837112484	2.735389359357744	1.1114987457069183	7.143948625267312	11.303271319212444	0.7026513451868286	0.9358655043586555
ID11566	11566	2	1.0	33.80679998565994	8.435101626967466	0.0	31.0	31	1.5144827649866006	1		51267.321899736184	51668.0	32174.0	65420.0	3.886063E7	6249.4292972153535	-0.9809043379916536	-842.7954922484911	0.053732323491306716	-0.013059053999817063	1.6286547882050109	1.5044541602673798	0.3727740683086487	1.0825552756725785	7.20573926540601	11.127238965503155	0.7313303174755544	0.9238269347958561
ID7215	7215	2	1.0	33.873844491201616	8.71785914940948	0.0	17.0	17	1.517476803029333	1		51270.14210526317	51668.0	32082.0	65438.0	3.8965308E7	6418.268056626309	-0.9810477987575219	-827.0031694035008	0.004121365297936584	-0.002963414304005197	1.5733482761441602	1.4776469067165625	-0.36826411472379833	1.064766060817772	7.23425802239311	10.594235690472342	0.8099619133621222	0.9590422180214248
ID3248	3248	2	1.0	33.80998073952768	8.35481945471137	0.0	4.0	4	1.5308775124222442	1		51515.4786545925	51805.0	33386.0	65477.0	3.9821465E7	6228.460246114794	-0.9810753171479707	-857.5526188086276	0.01304709274910303	-0.0026033153349199613	1.5721590305519595	1.505796810545793	-0.3648162135104937	1.044071165207285	7.362592428835034	10.681135653750308	0.8109718180262162	0.9450884685784017
ID9648	9648	2	1.0	33.80702337212962	8.460780950975577	0.0	25.0	25	1.5169782070562785	1		51312.70341207345	51642.0	32222.0	65473.0	3.910028E7	6301.485474388601	-0.9809987544810045	-840.8109106849464	-0.008070723124005518	-0.01151470247720106	1.5821978147087012	1.4888218274435543	2.813428604278249	1.0627180402274745	7.229504896228595	10.365383578512695	0.8455662963640914	0.9644895370957518
ID11251	11251	2	1.0	33.83769873192164	8.383574857865609	0.0	30.0	30	1.5367958753918654	1		51244.24743589747	51588.0	32304.0	65469.0	3.9970513E7	6171.138033670095	-0.9809615935760927	-855.7191776283785	-0.010120595983104755	-0.0016075558917908073	1.5790122833831632	1.4901723664016526	-0.5444232967889662	1.0596172087099118	7.419629942809225	11.089068645100323	0.758231748931338	0.9553243574051409
ID5044	5044	2	1.0	33.915254814249344	8.637990833879487	0.0	10.0	10	1.514482764986601	1		51320.890789473706	51679.0	31873.0	65504.0	3.9003877E7	6115.534889775168	-0.9811007948626618	-871.2841666975451	0.0063729885009729285	-0.007211857084555939	1.623681232810411	1.4205235128735838	2.7589285343729157	1.1430160909662512	7.205739265406017	10.737403610995337	0.78539810849798	0.956466876971609
ID10612	10612	2	1.0	33.81119164187094	8.408938530094952	0.0	28.0	28	1.5363035492938906	1		51255.07445442875	51600.0	31929.0	65490.0	3.9927703E7	6178.004047622843	-0.9809487063429587	-854.3592058223004	0.015692939096419292	-0.00208025817869767	1.6109931178792891	1.5056496321553603	-0.5078983478851821	1.0699654710326785	7.41487681664471	10.403430959200408	0.8609156957995283	0.9623689080814316
ID11893	11893	2	1.0	33.8113094367915	8.408090842323544	0.0	32.0	32	1.5024469495721966	1		51295.82305630028	51659.0	32350.0	65491.0	3.8266684E7	6307.554061795621	-0.9809327568096896	-836.7627689369542	-0.0034595929623737498	0.0034855945985988127	1.5474103760231648	1.4739598780093952	-0.9651811893964718	1.0498320877722707	7.0916642374576355	10.814745905587142	0.7619480977657533	0.9515306122448981
ID4150	4150	2	1.0	33.82426672208893	8.351887815559053	0.0	7.0	7	1.5510053536420603	1		51415.961055276326	51716.0	32367.0	65367.0	4.0927105E7	6162.608745342108	-0.9811291803345554	-867.5585331665202	0.009589400852634572	-0.008083560939484551	1.6084164629657265	1.5170898183562656	2.4308432728762717	1.0601985746027953	7.557470601580185	10.72331326800634	0.825901668350877	0.9561034275405891
ID9334	9334	2	1.0	33.86870763728881	8.62348195338652	0.0	24.0	24	1.5089782662147833	1		51309.660026560385	51670.0	31774.0	65501.0	3.8636174E7	6427.349295940771	-0.9810955272474717	-828.5981451465478	-0.0031016012139140643	-0.007935575135033087	1.5681707338103936	1.4636674665656153	2.8690312171861625	1.0713982305625658	7.15345487759634	11.20808091297447	0.7155882338678256	0.9453517587939696
ID8119	8119	2	1.0	33.87443236743977	8.670904527532343	0.0	20.0	20	1.513983182995444	1		51486.20816864296	51782.0	32072.0	65502.0	3.9078032E7	6383.607756868209	-0.981031919350588	-834.2850488257434	-0.0033910293133784723	-0.008962039099096113	1.5671262645069288	1.4811052827242905	-0.2465358473362046	1.058078910922804	7.2009861392415	10.688792168804989	0.7920353646095187	0.9534298300818129
ID10936	10936	2	1.0	33.804538297566374	8.417240447404424	0.0	29.0	29	1.535811065373785	1		51252.41645244219	51540.0	31849.0	65475.0	3.987438E7	6179.4466972376895	-0.9809256237965688	-853.0617847214116	0.00732314360652919	0.004545405776771937	1.5997289573093718	1.4736458716242091	-0.5071856579587652	1.0855586054376807	7.410123690480193	10.915728306709731	0.7815016266691609	0.961752004935225
ID9021	9021	2	1.0	33.86818692196205	8.779507378010639	0.0	23.0	23	1.5298888926792138	1		51263.73350582149	51584.0	32940.0	65503.0	3.9626866E7	6477.056436110249	-0.98118724360412	-825.5854079637219	-0.002617698105357884	0.003950725969274074	1.5805958792588448	1.5018372978076906	-0.5168501284405738	1.052441487214442	7.353086176506005	11.069730766600665	0.7540591311022539	0.9427178549664839
ID31491	31491	12	1.0	70.67437836399134	74.9174548295615	0.0	99.0	99	1.636907035477195	1		47828.59480812645	47904.0	32228.0	64903.0	4.2376135E7	6436.417023384271	-0.9811406855921028	-773.1768228439888	0.005008871194200209	0.012278499035337903	1.7161210326193246	1.5789424890551351	-0.28134663964758166	1.0868800127395897	8.417786437357552	11.299213530367116	0.8285359087335399	0.9562634989200858
ID11780	11780	12	0.9968297481536865	68.2858246915461	70.37062256598148	0.0	31.0	31	1.4913287904459662	1		47783.45516304349	48304.0	29007.0	64235.0	3.5168623E7	6607.453816777237	-0.9810752698018527	-749.8010444622523	-0.009255928240083845	0.0065933182089229735	1.6360196926359851	1.3849677500525965	2.688507307191948	1.1812691613749522	6.9870954618382966	10.122975876758762	0.8568210688619231	0.9489993544222091
ID15364	15364	12	1.0	71.69291110596039	72.12227289120169	0.0	43.0	43	1.6239155044023397	1		47946.73310423823	48141.0	28302.0	64820.0	4.1857498E7	6437.626496736448	-0.9810327810658355	-770.4475945883851	0.009472785644523722	0.02089877032287414	1.6428463843453218	1.6280091978873308	0.6668669050001296	1.0091136994049206	8.284698904751123	10.787800972664314	0.8945832090999285	0.978663672094329
ID21252	21252	12	1.0	74.36353547618147	71.6758874384965	0.0	64.0	64	1.6552894987682698	1		48553.16299559468	48714.0	31777.0	64745.0	4.4086272E7	6486.901731553864	-0.9809832146924097	-772.2086761750965	-0.05666402242278188	-0.034869181139442575	1.8022316544216992	1.5948775468626513	0.3288488292924021	1.1300125567426431	8.607911483938189	11.117757256157601	0.8751314297886056	0.9674145299145298
ID34313	34313	12	1.0	68.67040485225884	76.53379308629019	0.0	109.0	109	1.6748256350485	1		47609.21598272136	47746.0	30472.0	62534.0	4.4086134E7	6016.083463409265	-0.9810661391838547	-820.0989935366512	0.0033081368832177673	0.03777492826064144	1.7770116439646455	1.6509109650889593	0.010026797844673524	1.0763824830910196	8.812295909012368	11.19499889796566	0.8835900682088929	0.9722076560041952
ID10506	10506	12	1.0	67.38714516975547	70.22436068933905	0.0	27.0	27	1.637831058715039	1		47690.80383314544	47789.0	32184.0	64092.0	4.2301743E7	6227.140874923885	-0.9811014767005385	-795.1736980006007	0.0052970803665328735	0.010276252316306841	1.7481010029932296	1.540877395171489	-1.2081068860924262	1.1344841636791474	8.427292689686578	11.438406165549155	0.8094069219881866	0.9594155844155847
ID26382	26382	12	0.9714268445968628	70.51340149503174	72.5978323626196	0.0	82.0	82	1.36139069864025	1		48232.11092985317	47958.0	35400.0	61516.0	2.9566284E7	5440.278161509994	-0.9809757319591635	-914.3142047083521	-0.01700924375529323	2.637695555582958E-5	1.618687638844134	1.182850863492429	2.530201521707628	1.3684629980020255	5.8225795515319065	9.883529111670523	0.7490334337555091	0.9329779131759321
ID29966	29966	12	1.0	70.93172348561424	74.21025524036942	0.0	94.0	94	1.658485482020153	1		47829.5914096916	48193.0	31583.0	64899.0	4.3429269E7	6328.2809631554865	-0.9811686214362314	-787.5940934089754	0.006514583077899376	0.0038316521395243023	1.7047529521944664	1.626732172788409	-1.5051883478331882	1.0479616624734978	8.641183367089798	11.376471918313852	0.8390114481906235	0.9639448568398724
ID9234	9234	12	1.0	67.00356966044885	69.80989961316254	0.0	23.0	23	1.645664308635019	1		47800.036954087336	47911.0	32078.0	64389.0	4.2685433E7	6221.379651377185	-0.9811717664933844	-800.7685180030383	-0.00809177016666071	-0.0030237971637177563	1.7681790441014487	1.5562709184559527	-1.0821747707779226	1.1361640336090966	8.508095834483338	11.23006349219085	0.8477695503510618	0.9649595687331534
ID23826	23826	12	1.0	74.30833838153494	72.61037595258527	0.0	73.0	73	1.625777793436754	1		48275.433638443916	48437.0	31208.0	61613.0	4.2192729E7	5789.089186477715	-0.9810417926102214	-863.0504391194377	-0.009187986482785284	-0.016036843616628833	1.7923277677401346	1.4964893491947848	-1.007724021076775	1.1976882887302414	8.303711409409182	11.947178680585345	0.7310572579363444	0.9362272240085745
ID15640	15640	12	1.0	71.7665161861662	71.98826678215882	0.0	44.0	44	1.630888123436114	1		47953.07762557077	48123.0	28122.0	64409.0	4.2006896E7	6408.777558382292	-0.9810704711264061	-775.5890735771471	0.0036095353736760455	0.004656397401473705	1.697360143287302	1.6020139064119343	-0.1376052716023259	1.0595164851526893	8.355995797218862	11.618968715288842	0.7778089071516868	0.9554347826086961
ID4634	4634	12	1.0	66.99370741046663	69.88367344268615	0.0	8.0	8	1.6598533053306088	1		47786.73186813188	47871.0	31976.0	64519.0	4.3485926E7	6122.681139245017	-0.9810487827943334	-808.0703602945101	-0.015125000374549013	0.0094333708909803	1.8034331339959107	1.55209143273977	-0.9430231530209783	1.1619374322635552	8.655442745583333	11.179404632706554	0.8702856066851283	0.9732763228220201
ID18204	18204	12	1.0	73.00869118116007	72.06890877076545	0.0	53.0	53	1.6197175253735756	1		48178.58843930636	48226.0	29472.0	65233.0	4.1674479E7	6542.020927729265	-0.9811433657254173	-766.3734166203867	-0.01118972715350043	-0.006440603403313511	1.6354010300892716	1.6236512876857292	-1.4898022448185577	1.0072366169341016	8.241920769270457	11.477594636227245	0.7862063272327601	0.9496166484118292
ID2848	2848	12	1.0	66.737081446422	69.8855862228928	0.0	2.0	2	1.6603089960201367	1		47913.50659340666	47962.0	32079.0	64481.0	4.3601291E7	6121.775291439438	-0.9811529240910855	-814.8980724608601	-4.4161976562286944E-4	0.020249525274624786	1.7799043135069317	1.551116686939189	-0.9922645896299126	1.1474986559645672	8.660195871747856	11.964233616184933	0.7602699228804641	0.9635113696456901
ID21542	21542	12	1.0	74.37045807326099	71.67930872612818	0.0	65.0	65	1.6648590429071886	1		48247.76143790846	48460.0	31930.0	64561.0	4.4291445E7	6366.026176423085	-0.9810697965380559	-785.5672462716949	-0.003124501199189325	-0.010884890428235806	1.7186115322172553	1.6318931264454055	0.5124468983171078	1.0531397579697759	8.707727133393025	11.981022376448047	0.762301750273584	0.9571577847439919
ID34598	34598	12	1.0	68.67918807931711	76.53810529819182	0.0	110.0	110	1.6625855759952983	1		47557.0076335877	47707.0	30606.0	62330.0	4.3609776E7	6015.584809416842	-0.9810720766174512	-819.5295309726185	-0.030971933620080844	-0.0017565785527107307	1.761419009221486	1.5918505316036267	0.09965612011307234	1.10652286395698	8.683961502570444	11.660923335754164	0.802531103580126	0.9600630583289542
ID7719	7719	12	1.0	66.74897706441095	69.80719880468176	0.0	18.0	18	1.6575729727450097	1		47810.63465783667	47839.0	32077.0	64834.0	4.3316435E7	6130.009255089477	-0.9810304023667449	-806.710522059423	0.007108370762189156	0.012707274670999334	1.7881196121490148	1.574880759728454	2.017459442501869	1.13539999844644	8.63167711476076	11.080186259234962	0.8835088992576791	0.9706039551042226
ID24107	24107	12	1.0	71.84008434558092	72.13977285581319	0.0	74.0	74	1.5583042426795235	1		48179.159600997526	48494.0	35268.0	64750.0	3.8639686E7	5503.591692482911	-0.9810552541816887	-906.6667616262673	-0.0029010289734106064	-0.016111273890271463	1.6954787288779434	1.4740644010635495	2.0334676804348093	1.1502066854437578	7.6287674940479455	10.746058920867691	0.8301676541241175	0.9547888161808458
ID31787	31787	12	1.0	70.27575136240169	75.02000918995064	0.0	100.0	100	1.6475020136281955	1		47746.06815642463	48021.0	32496.0	64523.0	4.2732731E7	6194.118790558218	-0.981155769797577	-802.6896080841798	0.004377889332012097	0.0057201667561929195	1.7133279989163013	1.6053722103930228	-0.2050848854023685	1.0672465785967786	8.527108339141423	11.001454151974574	0.8853427973623311	0.9734129137276176
ID18476	18476	12	1.0	73.40721361567807	72.36240897855679	0.0	54.0	54	1.6281026591939138	1		48123.36914285711	48348.0	32547.0	63661.0	4.2107948E7	6278.505959573616	-0.9810718698145149	-794.5529031886365	0.01776768696867874	-0.0261732482032536	1.6946734924023739	1.614084755050784	1.538835405105544	1.0499284421709654	8.327477040231734	10.875269400881102	0.8847962226532015	0.9733333333333333
ID28204	28204	12	1.0	71.13690898584979	72.47225314460162	0.0	88.0	88	1.5833465821708461	1		48345.669879518144	48470.0	27530.0	65243.0	4.0126906E7	6723.409359694684	-0.9809951219015528	-742.3347361281768	0.001631162086079811	0.01244843886040066	1.6607632452170813	1.5342855874392214	-0.8058528417672088	1.0824342344171765	7.875930054602756	10.83242265708878	0.8434522883098952	0.958912037037037
ID6190	6190	12	1.0	66.79248046589112	69.86191127426869	0.0	13.0	13	1.6520873328590702	1		47727.73251942293	47871.0	32003.0	64962.0	4.3002687E7	6191.748223826898	-0.9811438755838724	-802.1725041971969	-0.004541812694269551	0.0041210439381838	1.7625547007836004	1.5659944913676986	-1.1849952429887463	1.1255178166330784	8.574639600786565	11.096883657948299	0.8750314725412907	0.9667738478027862
ID13359	13359	12	1.0	69.50251014591198	70.87822343454152	0.0	36.0	36	1.5224537819640251	1		47915.863874345516	48092.0	27468.0	65503.0	3.660772E7	7020.772479168537	-0.9810787935273761	-707.7493552795576	-0.016832067062784836	0.005239111403969273	1.613606831830705	1.4620533679795713	-0.640990129192465	1.1036579561117987	7.281789284038256	10.88867196518951	0.7717882150809762	0.9545171339563866
ID15919	15919	12	1.0	71.90002217297068	72.18006722697213	0.0	45.0	45	1.639677543020398	1		47920.39281705947	48095.0	28909.0	64661.0	4.269707E7	6379.47590610174	-0.9810512253622211	-777.8142895092105	0.0019212978693022393	0.006188471865444043	1.6755736278333815	1.6097742144144997	1.3554341755963462	1.0408749331612408	8.446305194344662	11.47572498163265	0.8059653489724984	0.9610600324499733
ID21808	21808	12	1.0	74.32992369326365	71.87629676579644	0.0	66.0	66	1.6703027382277653	1		48162.72264355367	48362.0	31464.0	64313.0	4.4454193E7	6317.844075339317	-0.981101740652913	-791.5245027356832	-0.008719953167244216	-0.0017486166153521322	1.765965860908077	1.6083142491890634	0.35821725912550223	1.0980228906126424	8.764764647367215	11.576999386860791	0.8217847964942923	0.9554404145077722
ID36402	36402	12	1.0	69.15489057296823	76.28044025996878	0.0	116.0	116	1.6562032661570858	1		47544.24282560713	47743.0	31921.0	62368.0	4.3075084E7	5825.558665792911	-0.9810612180000116	-845.5404991152076	-0.008019606185371581	-0.015497105560092336	1.7110078996734026	1.6354882237051542	0.2731214474838862	1.04617561586421	8.617417736267223	11.155981733415496	0.8701045130856216	0.9695187165775396
ID12085	12085	12	1.0	68.76115727589901	70.72933082617911	0.0	32.0	32	1.5828687349946775	1		47678.06045949207	47823.0	27711.0	62093.0	3.9429756E7	6146.4541646215	-0.9811059325296094	-805.5905596201734	0.005313904256836912	0.005487284018260919	1.708401311634661	1.4916648765415983	-0.32788430082680264	1.1452983431476664	7.871176928438226	11.591391556697312	0.7361704580416087	0.9350649350649347
ID18746	18746	12	1.0	73.73279244174817	72.28033366873389	0.0	55.0	55	1.6276379517035888	1		48141.54109589037	48471.0	32260.0	63371.0	4.217199E7	6239.4413879559515	-0.9810680222181142	-799.6637496287923	0.007318257524563718	-0.0057823826018227305	1.6911582980984672	1.603940643575351	1.834085142288643	1.0543771085747282	8.322723914067234	10.736405693122002	0.9073138176485348	0.9722376457523597
ID34874	34874	12	1.0	68.6744431526984	76.53321298068573	0.0	111.0	111	1.6452045616478024	1		47504.77591973243	47663.0	30902.0	62804.0	4.2611784E7	6114.056713284456	-0.981155121379219	-809.0626213126482	5.202499897088496E-4	0.007011142830312702	1.717050032911767	1.5979507076003512	0.05574549786539055	1.0745325401747015	8.503342708318844	11.528026601373668	0.8040621277105046	0.9654614139233682
ID26683	26683	12	0.9795200228691101	71.2349914451827	72.3939835226429	0.0	83.0	83	1.1459735590534372	1		48446.457471264366	47942.0	38702.0	63562.0	2.1074209E7	6331.2704958863615	-0.9809098956290322	-786.3609992364393	0.011683699769903995	0.024109796972813673	1.2679248255441034	0.979770984454926	0.018552773990776927	1.294103260518054	4.125713510799769	10.168832108212472	0.5013797359974559	0.8628230616302186
ID30268	30268	12	1.0	71.15082966382288	74.63378017461292	0.0	95.0	95	1.642443377220679	1		47873.075112107574	48183.0	31793.0	65380.0	4.2702783E7	6478.129844199055	-0.9811196024563978	-768.0376155402338	-0.007335043271212637	-0.00849761030324247	1.6916636923031754	1.608257269459938	1.426886467139517	1.0518613684682712	8.474823951331741	11.39213604005647	0.8205975658220228	0.9684953829440524
ID32061	32061	12	1.0	70.07344644526813	75.33825922893638	0.0	101.0	101	1.6178482604399358	1		47771.498842592584	47932.0	33684.0	64500.0	4.1274575E7	6033.133655161429	-0.9811105090553661	-822.5334909939244	0.007842392616212163	0.0019377060369213132	1.7518734649405943	1.509816399437808	-0.42308653501003773	1.1603221859246715	8.222908264612403	11.29469340163321	0.8100026068891737	0.9621802002224694
ID24382	24382	12	1.0	70.73779264901853	71.09165203786644	0.0	75.0	75	1.5505175393970492	1		48278.29040404039	48450.0	31867.0	65341.0	3.8236406E7	6433.273718708998	-0.9810732540071975	-777.9923579343937	0.001464651037828145	-7.956415795275226E-4	1.6147941559189105	1.5007632569751952	-0.24246670493715863	1.0759819368003092	7.552717475415643	10.805674133160837	0.8128480544955533	0.9560770156438014
ID9538	9538	12	1.0	67.05224668177202	69.84283873147272	0.0	24.0	24	1.65985330533061	1		47791.34653465345	47839.0	31616.0	64429.0	4.3442334E7	6214.560630327726	-0.98111519803302	-799.0544997692007	0.014289476721608987	0.00408588084559378	1.7891826158825772	1.5546254403143878	-1.0856650203581024	1.1508769697739898	8.655442745583343	11.517267696270615	0.819974278576046	0.965535524920466
ID22086	22086	12	1.0	74.3113476107626	71.91856136993381	0.0	67.0	67	1.6666755835925648	1		48061.46724890834	48253.0	31512.0	63759.0	4.4024304E7	6342.557914295614	-0.9811737607898197	-789.8505631357765	0.012509253920378782	-0.005120594957549836	1.7522869284797309	1.5914288161710404	0.6509174336704787	1.1010777929079563	8.726739638051088	11.676449020560906	0.8043411874702541	0.9622641509433967
ID3146	3146	12	1.0	66.81968746173287	69.7640737873328	0.0	3.0	3	1.6612200023965156	1		47970.20614035088	48048.0	32136.0	64745.0	4.3748828E7	6139.981683597508	-0.9810944050878297	-810.8769508731926	-0.006774095406873866	0.004113362488165754	1.7765220856547437	1.5564113579642371	-1.2292922167228049	1.141421949000943	8.669702124076876	11.606540543826405	0.8087391263123719	0.961518186610437
ID16206	16206	12	1.0	71.97303022937423	72.08415927524518	0.0	46.0	46	1.6493376710372978	1		48017.84649610681	48206.0	29612.0	63983.0	4.3168044E7	6288.992648348067	-0.9810359741858087	-789.9616036813296	-0.012959144659772185	-0.0028624283179338726	1.7086842276527485	1.6282946123428699	0.04391531306762617	1.0493704362223555	8.546120843799493	11.672871938448388	0.7881764449812148	0.9599572877736257
ID28494	28494	12	1.0	70.77781848710535	72.82107718044973	0.0	89.0	89	1.6257777934367532	1		48109.80205949647	48039.0	29580.0	65502.0	4.2047967E7	6719.963649532499	-0.9809704711050403	-738.1158642604723	0.013083826871898248	0.02875572306170216	1.717102391238119	1.581546584939765	-1.0836082597229026	1.0857109158776481	8.303711409409173	10.933015152669956	0.872975812920353	0.9732590529247904
ID19023	19023	12	1.0	73.15624366686471	72.0581845779591	0.0	56.0	56	1.6493376710372956	1		48211.834628190896	48383.0	29861.0	65355.0	4.3438863E7	6354.019191762675	-0.9810680129835422	-786.3901222971883	-0.011801952748746814	4.4926241730182776E-5	1.7458370172432585	1.5794337355607613	1.4937389340464802	1.105356291901298	8.54612084379947	11.28336045711139	0.8435327894611688	0.974525745257453
ID4945	4945	12	1.0	67.05056299678608	69.88769766024153	0.0	9.0	9	1.6493376710372958	1		47770.36707452727	47879.0	32149.0	64310.0	4.294556E7	6164.763158870961	-0.9811492159420672	-806.6364084974606	-0.008327560917929723	0.005407214165766148	1.7944425849728456	1.5219747511132171	-1.0152549125470738	1.1790225716033313	8.546120843799471	11.796983427043406	0.7716794853809121	0.9645922746781115
ID10834	10834	12	1.0	67.60120448726411	70.39651768359684	0.0	28.0	28	1.6345946921339607	1		47647.57288135594	47775.0	32278.0	64397.0	4.2168102E7	6240.52179757839	-0.9811462320421184	-794.6675092578598	0.003592394738910146	0.01607735487216472	1.739453865017189	1.5631681017006183	1.9774704965153276	1.1127746677563237	8.394020806534972	11.816485675028334	0.7554456760499731	0.9525350593311761
ID13651	13651	12	1.0	69.83102053945103	71.30907946460576	0.0	37.0	37	1.4968981925120712	1		47826.150202977034	48025.0	28139.0	65484.0	3.5343525E7	6894.45463984872	-0.9809154408034364	-713.0909718855677	-0.005511012221650423	-0.018320791165831976	1.610788172854643	1.4307703402134049	2.684743717825504	1.1258188177247144	7.039379849647942	10.727996528632566	0.7686117441235986	0.9536381197681901
ID22356	22356	12	1.0	74.33712975306373	71.84718749116385	0.0	68.0	68	1.654375226674899	1		48150.67441860464	48455.0	31778.0	64039.0	4.3480059E7	6355.428827137164	-0.9811720812586336	-789.6422500668237	-0.0059129389970802885	0.012544183661003893	1.7387201838494921	1.5902573860804676	0.3983891124984657	1.093357716221613	8.598405231609165	11.50153936207083	0.816800195227276	0.9591728525980917
ID32340	32340	12	1.0	70.06769242769637	76.06376783569655	0.0	102.0	102	1.6322790730479546	1		47670.88409090913	47809.0	30945.0	63101.0	4.1950378E7	5867.315493407336	-0.9810982916846007	-843.4419994418888	-0.0065857390615038855	0.00529878632996974	1.7213430099985125	1.564079462547506	-1.1712074922903706	1.1005470317952146	8.370255175712373	11.51188761256707	0.7936983546819995	0.9622950819672128
ID36695	36695	12	1.0	69.92259493486445	76.73201944992357	0.0	117.0	117	1.551980522146852	1		47557.899497487466	47637.0	27280.0	63949.0	3.7856088E7	6590.047028965318	-0.9809669073067955	-743.8907195549803	0.012508954589439885	-3.1459830874583367E-4	1.6130074097659692	1.5128033891254056	2.2874500921547374	1.0662373057601982	7.566976853909197	11.365942251869539	0.7360738332935995	0.9425695677915915
ID8027	8027	12	1.0	66.72530057961161	69.83550051715193	0.0	19.0	19	1.6520873328590708	1		47834.75526024356	47913.0	31894.0	64915.0	4.3194784E7	6155.782141060196	-0.9810988184871289	-806.7038145847096	-0.002233755730091808	0.007737950062519499	1.780082790529862	1.5363554968612718	-1.14303910871768	1.1586399073433966	8.574639600786572	11.084950886331026	0.8769164011995644	0.9688506981740065
ID35165	35165	12	1.0	68.65010636769733	76.6062580045777	0.0	112.0	112	1.6557464454985111	1		47523.5418502203	47680.0	31001.0	62828.0	4.3151376E7	6080.451632805427	-0.9810911831701871	-811.050648455256	0.027905958890551273	-0.02136691018639345	1.7833981280093623	1.5880463794919468	3.0725604516916496	1.123013881105861	8.612664610102705	10.96767719062095	0.8997421796584819	0.9747175901022054
ID32610	32610	12	1.0	69.54501056063205	76.22515019223108	0.0	103.0	103	1.667129409491674	1		47663.76470588231	47718.0	31509.0	63381.0	4.3755336E7	5872.063132868841	-0.9810882557593282	-842.1784270247277	-0.01736244256785563	-0.006598140713175359	1.826643164477998	1.5352013119140484	-1.111886395249261	1.1898395020263417	8.731492764215593	12.17485325498246	0.7402371751569105	0.940122824974411
ID24679	24679	12	1.0	70.26707259868823	71.69344769282634	0.0	76.0	76	1.5318654941400707	1		48231.332904884286	48499.0	32974.0	63605.0	3.7523977E7	5521.091515939972	-0.9810258145453082	-903.3407632925648	-0.008348804681641852	-0.009820985095314896	1.687360489232078	1.4182900730367463	-0.5410522474517568	1.1897146580312843	7.372098681164053	11.297252137137216	0.7258641722287467	0.9521178637200721
ID26983	26983	12	1.0	71.85931205531683	71.58776706031767	0.0	84.0	84	1.5402377517644998	1		48490.31289910602	48883.0	27610.0	65011.0	3.7967915E7	6546.951857894663	-0.9810603166724455	-767.3064176622086	0.005204758091366961	-0.01046733304894784	1.69092469652812	1.4174991379483473	-0.86401664503271	1.1928929275932556	7.452901825960841	11.109461774440986	0.7588382722708189	0.9520340012143289
ID12394	12394	12	1.0	68.9148213672334	70.74878701139507	0.0	33.0	33	1.6336688383683	1		47671.49830890637	47819.0	31004.0	63903.0	4.2284619E7	6096.016759453951	-0.9810917159461485	-811.5216975934576	0.011983883144221427	-0.007943337116691991	1.7400425886126976	1.5615272987498592	-1.1534796998407877	1.1143209535982852	8.384514554205944	11.568513328164059	0.7872862824127909	0.9634079737848171
ID3446	3446	12	1.0	66.88622538875381	69.77778397150999	0.0	4.0	4	1.6634953356124869	1		47986.10065645514	48032.0	32074.0	64504.0	4.3859296E7	6093.640584008481	-0.9810649272402381	-816.0173507333533	-0.012663933037462887	0.0036603727138904084	1.7413269639183362	1.5924011078885734	-1.197718481464349	1.0935228286968661	8.693467754899455	11.937721915814944	0.7665844328104363	0.9501298701298695
ID6519	6519	12	1.0	66.79133066552757	69.82931654096384	0.0	14.0	14	1.6630405180139358	1		47762.07456140349	47823.0	31842.0	65198.0	4.3559012E7	6172.458298230264	-0.9810997706168174	-803.343182776558	0.009043881050211476	0.007528509622764578	1.767464717320716	1.5809527653392756	-1.0592682873902064	1.1179743987742825	8.688714628734953	11.226439576620553	0.8663259253002221	0.968733439321675
ID22647	22647	12	1.0	74.2498400638904	72.26728556393216	0.0	69.0	69	1.648878948271914	1		48153.41091314034	48268.0	30232.0	63422.0	4.3241763E7	6329.907133277074	-0.9811655879572628	-792.5924906508172	-0.0062460293002388955	0.0031830639054569996	1.7262378019785414	1.5675632431714093	0.10660743032108577	1.1012237046883737	8.541367717634976	11.503748456344258	0.8110703582226644	0.9650912996777662
ID36984	36984	12	1.0	70.48155706509087	76.41141113392625	0.0	118.0	118	1.4892983895174405	1		47615.15027322405	48151.0	27727.0	61225.0	3.485429E7	6259.1376024138235	-0.9810829815942919	-789.0666922909224	-0.020661182534825046	0.03205388662127152	1.4916711570801806	1.4548944043329985	-1.1639264006882746	1.0252779532574	6.968082957180204	12.452731481420495	0.5646689786695022	0.9290240811153356
ID9849	9849	12	1.0	67.07281500312247	69.813672679598	0.0	25.0	25	1.652545165023286	1		48005.13827433629	47925.0	31759.0	64844.0	4.3396645E7	6189.124264942942	-0.9810581884104445	-803.4553974983152	0.012485215430781411	0.008360589486161755	1.7928146686060067	1.5536917514319153	-1.121691868444321	1.1539062796424777	8.57939272695108	11.497705943143895	0.8155376546335117	0.9714747039827756
ID13945	13945	12	1.0	70.51412694155546	72.79699831495743	0.0	38.0	38	1.6465834175079221	1		47619.781250000095	47803.0	30822.0	63474.0	4.2667324E7	6364.177046960271	-0.980992384685256	-772.3482038623929	-8.111408796454042E-5	0.01980694671969748	1.6930258575927495	1.623791640494233	0.31773855933008227	1.0426373774639237	8.517602086812385	11.353706436961613	0.830332218605535	0.9744426318651439
ID32891	32891	12	1.0	69.55275065259872	76.24053904645899	0.0	104.0	104	1.6698497747650005	1		47559.68913043478	47629.0	31738.0	62784.0	4.3754914E7	5881.637462617555	-0.9810823699456529	-838.705506731479	-0.02437162850608526	0.005615527718562689	1.8189280782823198	1.5535070377627742	-1.203057118036206	1.170852808560032	8.76001152120269	11.635912071595127	0.8130433084560958	0.9644165358451071
ID5244	5244	12	1.0	67.06374005888037	69.81051693167282	0.0	10.0	10	1.6456643086350196	1		47853.27659574473	47968.0	31645.0	64506.0	4.2732976E7	6258.329047169594	-0.9811101829761414	-794.2794278646365	-0.005255146806799702	-2.787000740947883E-4	1.7228914536614728	1.5753751864884586	1.947456957730199	1.09363881597109	8.508095834483344	11.658262235930867	0.7866374118848789	0.964439655172413
ID19324	19324	12	1.0	73.57917410268641	72.12296651489022	0.0	57.0	57	1.6725657154723061	1		47964.707475623	48205.0	31009.0	64390.0	4.4271425E7	6271.683532938356	-0.9810619306826224	-792.3706520875319	-0.0013357053498799744	0.01601627316212864	1.7271681415587088	1.6245649637637456	1.0725184409022432	1.0631573252430946	8.78853027818978	11.263395300692114	0.8705374611626696	0.9726459758022096
ID16510	16510	12	1.0	72.02013735353574	71.9504551416089	0.0	47.0	47	1.6364448282011526	1		47981.2564971751	48149.0	30249.0	63654.0	4.2463412E7	6349.754977170978	-0.9811537536819676	-786.7864138799173	-0.001786014647356264	0.0012315291543847822	1.691431907583053	1.6075870648016048	-0.1590148019278229	1.0521557087745015	8.41303331119305	11.298683971556148	0.8281456970438646	0.955723542116631
ID28800	28800	12	1.0	70.6736647544288	73.33201292983122	0.0	90.0	90	1.667129409491674	1		47513.59717698159	47755.0	30697.0	65270.0	4.3760023E7	6563.203483582162	-0.9813688989383023	-762.6509343375083	0.024694486917774258	0.04209539388808801	1.8663239729278218	1.5225725481874917	1.2944039571249495	1.2257701448443559	8.731492764215595	14.2818025065168	0.5379381140322953	0.866918357715904
ID24961	24961	12	1.0	70.20420692827909	72.49673152522297	0.0	77.0	77	1.5776028634262707	1		48035.09878048787	48341.0	31948.0	63387.0	3.9388781E7	5732.2666075747	-0.9810536737645416	-867.8208094994058	0.0014453240345646409	0.0036874143303919165	1.7123874650180966	1.469534823975041	-0.49663806037205793	1.165258173594109	7.818892540628565	11.91154699771765	0.6924983950608979	0.944859276278001
ID30593	30593	12	1.0	71.02310975808327	74.6521839590774	0.0	96.0	96	1.6267081384590678	1		47781.244571428586	48123.0	31087.0	65197.0	4.1808589E7	6513.549870106787	-0.9811206407832682	-762.438596863526	-8.246581570504234E-4	0.0015192439635581337	1.67090428341104	1.6026174328165732	1.4408149988482357	1.0426095768061463	8.313217661738202	10.982015553390628	0.866193472720184	0.9679026009961261
ID8323	8323	12	1.0	66.82940778228784	69.76756582415271	0.0	20.0	20	1.6752772531327622	1		47813.66306695469	47832.0	31939.0	64928.0	4.4275452E7	6100.314999476654	-0.9811850552063927	-817.4811133650014	-0.003751383846423059	1.4354225113823204E-4	1.7499790073715116	1.6289782061021907	-1.2242783827211672	1.074280184238223	8.817049035176876	11.25699083401205	0.8743564038220484	0.9636363636363636
ID11145	11145	12	1.0	67.95743412387577	70.44856313908528	0.0	29.0	29	1.6281026591939154	1		47570.4857792947	47770.0	31579.0	63978.0	4.1814457E7	6266.369068122164	-0.9810924272576268	-787.8177397905793	-0.0037473926374398422	-0.011113200220446142	1.6994587962650405	1.5881705182104555	-0.9969333615379035	1.070073255219461	8.32747704023175	12.085594684079046	0.7164522611094071	0.9449838187702266
ID27278	27278	12	1.0	71.52358240631725	71.59219116717128	0.0	85.0	85	1.5219568164596933	1		48544.47581699342	48942.0	27776.0	64203.0	3.7136524E7	6800.182552870142	-0.9809963667535153	-737.0212310519548	0.013682095211157218	-0.0028583337302363933	1.6357379558773326	1.4411144859601188	-0.7468007694163263	1.1350506651715107	7.277036157873755	10.836624314908057	0.7787110939146996	0.9562773266708312
ID35472	35472	12	1.0	68.66201078407781	76.6046778653744	0.0	113.0	113	1.6461239272192192	1		47448.476562499985	47605.0	30552.0	62753.0	4.2513835E7	6062.567369159316	-0.9811222136771882	-813.5190622863273	0.015779765373612892	-1.4508839383853953E-4	1.7506705617698766	1.5706489409170983	2.9893457717093526	1.114616077573429	8.512848960647872	10.954207915119019	0.8915030483401869	0.973369565217391
ID33171	33171	12	1.0	69.36462970929199	76.40603208701495	0.0	105.0	105	1.6112887559746414	1		47609.43640606769	47816.0	32319.0	61546.0	4.0801287E7	5382.614078122278	-0.9810671420930379	-916.6685854489434	0.002949271940060446	0.004343577730672603	1.818971332528798	1.4568033735075918	-0.963099776273348	1.2486045581767173	8.156364498309184	11.622625435022869	0.7587487800822778	0.9618834080717491
ID25237	25237	12	0.9968333840370178	70.2246080500229	71.86372599943347	0.0	78.0	78	1.4801271182392566	1		48153.58055555553	48387.0	30398.0	64604.0	3.4670578E7	5440.637042811279	-0.9810510966164983	-916.4660327282942	-0.009213313807705844	0.02251673980844056	1.8131921678011769	1.2225768083808368	2.3588407704158993	1.4830905963303382	6.8825266862189185	10.660990377286627	0.7609614660669797	0.9457870672762901
ID29081	29081	12	1.0	70.29438221285571	73.3657961797077	0.0	91.0	91	1.644744686149886	1		47997.4748040313	48146.0	30397.0	61878.0	4.2861745E7	5637.493741625302	-0.9812228488771751	-889.8161079055425	-0.018978505221094216	0.003467701401307175	1.8327234877364653	1.4708394454690035	-0.7301427960553273	1.2460391196212912	8.498589582154308	12.773649743058122	0.6545257147173517	0.9475357710651807
ID19611	19611	12	1.0	73.8021334316661	72.06011914138769	0.0	58.0	58	1.6716608921897111	1		48081.85822510825	48282.0	31067.0	64210.0	4.4427637E7	6321.742881006065	-0.98107830461773	-788.7112515501386	-0.0016538089621343267	-0.013801476327398888	1.7535954567212204	1.6191200666705992	0.876049584620253	1.0830546126990714	8.779024025860755	11.37905406808127	0.8520082098634326	0.9660041841004176
ID3741	3741	12	1.0	66.88692467747218	69.77887237128635	0.0	5.0	5	1.6607645616744833	1		47893.080131723334	47946.0	32080.0	64672.0	4.3630596E7	6118.718921541063	-0.9811285501430668	-813.884742559544	-0.003582849299129963	-0.006939848984407203	1.7709418912751316	1.5826194635241517	2.1021412835286126	1.118994130990672	8.664948997912372	11.288472057830868	0.8544871777486471	0.9650608787718364
ID22941	22941	12	1.0	74.27709008088841	72.54960115595249	0.0	70.0	70	1.6373691122783485	1		48164.55254237289	48379.0	30312.0	61590.0	4.2625629E7	5990.317896670851	-0.9811648160332361	-837.6831027406542	0.004640936511079533	0.016900336588330386	1.7788588451796754	1.5441194506949967	-0.3204637299745769	1.152021525523187	8.42253956352208	11.451451510336403	0.8071083619340849	0.9557713052858684
ID14498	14498	12	1.0	70.62137269140507	71.96303754770254	0.0	40.0	40	1.598088976801313	1		47848.8281990521	48066.0	29499.0	65239.0	4.0384411E7	6582.292165675762	-0.981038066900615	-752.1897247147847	0.003243536128350793	0.008878336796970067	1.6449643478106122	1.587964736445576	-0.052937135879491316	1.0358947589054284	8.023276965702735	10.903867033133121	0.8480091820235665	0.9574588769143498
ID16802	16802	12	1.0	72.01269632155224	71.94365186864982	0.0	48.0	48	1.650254734033393	1		48015.12347052281	48127.0	30413.0	63880.0	4.3165596E7	6337.2432251012915	-0.9810463641179068	-784.3405516114656	-0.011598445583696706	0.01389678737686771	1.6888461111771431	1.6382811817925933	2.5366917910297286	1.0308646219870645	8.555627096128521	11.478651940419578	0.8159807939913559	0.9641135511515802
ID8615	8615	12	1.0	66.93224493444922	69.70723850665478	0.0	21.0	21	1.6716608921897098	1		47891.4853737812	47911.0	31687.0	64436.0	4.4203841E7	6113.865190785466	-0.9811197126710991	-814.115168739543	7.292588199936274E-4	-0.005684901123186441	1.7651310157687137	1.601200946793996	2.0629472056532037	1.1023794479405888	8.77902402586074	11.474503013135436	0.8378925576391241	0.9644908616187987
ID12711	12711	12	1.0	68.77120916339076	70.87426360820727	0.0	34.0	34	1.5675007134522887	1		47754.27709359603	47965.0	31256.0	64850.0	3.8776473E7	6131.278992965952	-0.9810563930309675	-806.7193794250868	-0.008817444295169822	-5.774069600329727E-4	1.7113825530990086	1.4609851156967248	2.331930501539184	1.1713894513448704	7.7190768911737155	10.924717055813701	0.8127459900985602	0.9575471698113208
ID33448	33448	12	1.0	69.09299961304976	76.60557453217899	0.0	106.0	106	1.614571839364671	1		47630.904872389896	47637.0	32202.0	65482.0	4.105784E7	6134.651378304461	-0.9810696349393042	-804.7663062809714	-0.0018509329870172219	-0.0033471603125567215	1.7048903349845261	1.55846070824193	-0.500780466897049	1.0939578559588972	8.189636381460796	10.926649851242606	0.8619864347051961	0.9685216413715569
ID25516	25516	12	1.0	70.41134517665965	73.19756056457574	0.0	79.0	79	1.5074735509332282	1		48060.705725699074	48367.0	32097.0	64641.0	3.609359E7	5540.4003311391825	-0.9810357379801119	-897.4863957850686	0.006903927089362601	-0.008783687631526474	1.7958016334538005	1.278805238725617	2.3698609514293785	1.4042807920019096	7.139195499102778	11.038637407826105	0.736254907666007	0.9340796019900486
ID6831	6831	12	1.0	66.74220789658808	69.82471525743581	0.0	15.0	15	1.64566430863502	1		47755.760626398274	47822.0	31943.0	64734.0	4.269365E7	6181.531900683252	-0.9810719818335827	-800.8577384229843	-0.0025389454099023516	0.006748564012279661	1.7654355693969548	1.5472753901101435	-1.205470861714638	1.1409963479554093	8.508095834483347	11.45857594089838	0.8142934518816246	0.9551760939167554
ID10162	10162	12	1.0	67.12568735675349	69.9169953477328	0.0	26.0	26	1.6401388392858232	1		47732.059617547806	47850.0	31855.0	64235.0	4.2433801E7	6204.913202549365	-0.9810831068135174	-797.9220109117626	-0.005703476321223042	-0.002821036855702549	1.7404226744921945	1.5698971380336018	-1.1059664539803138	1.1086221079886718	8.451058320509159	11.118214076179981	0.859114203047742	0.9652551574375671
ID27572	27572	12	1.0	71.25159684307842	71.82230046490244	0.0	86.0	86	1.4882821503069785	1		48477.295485636125	48556.0	28623.0	65408.0	3.5436903E7	6459.035874041704	-0.9809801939176808	-774.2029755301074	0.0022158752970849686	-0.005079769986665282	1.617145413887897	1.3753464722167936	-0.7052965253320905	1.1758094753254211	6.958576704851203	11.380717276595806	0.6751356072851527	0.9219143576826202
ID5559	5559	12	1.0	66.7510440924932	69.88292757474038	0.0	11.0	11	1.638754560935992	1		47907.071106094765	47814.0	32289.0	64338.0	4.2445665E7	6122.914631141687	-0.9810842735634155	-811.6236644072741	0.011170216933066541	-0.0014724584314108548	1.783004436851831	1.5414198062564415	-1.074432169347232	1.156728640448777	8.436798942015614	11.580928731470065	0.7904980183495495	0.9426447158789167
ID37303	37303	12	0.9968368411064148	69.70287629222601	76.4345691458441	0.0	119.0	119	1.4449548528770864	1		47485.703488372106	47903.0	29668.0	63675.0	3.2670164E7	6096.544698898276	-0.9811903239723299	-812.6079203070376	-0.010813178779853331	0.01899571921889665	1.6194128348070909	1.313002212327449	2.5243203229100346	1.2333664175146313	6.559314107031853	10.515480451760286	0.7454354664144086	0.9318028359216741
ID29369	29369	12	1.0	70.7684076173961	73.28297301923415	0.0	92.0	92	1.6313519050816132	1		48072.530751708415	48189.0	30597.0	65483.0	4.2207682E7	6518.235066108493	-0.9810799991044855	-764.8569770143364	-5.029461589777734E-4	-0.0019404394609371948	1.671951470262393	1.5933760252883478	-1.1801097350405478	1.0493138115090102	8.360748923383362	11.276573396216618	0.8262295885953246	0.9638356164383557
ID30905	30905	12	1.0	71.0410013495874	74.65296870381805	0.0	97.0	97	1.6355200217818815	1		47803.40136054422	48124.0	31352.0	65288.0	4.21626E7	6480.90045136633	-0.9810889463253947	-765.3253513670127	-0.006494387793612893	-0.003376099227765939	1.6911008179704068	1.5950810744535227	-1.5624442656451962	1.0601974062978465	8.403527058864004	11.306012178526556	0.8261379429928711	0.9698299506308278
ID4032	4032	12	1.0	66.9142187596001	69.79881370755736	0.0	6.0	6	1.656203266157084	1		47885.54685777292	47963.0	32237.0	64493.0	4.3432191E7	6113.745996441542	-0.981176152596752	-816.5177804076701	-8.319832175620812E-4	-0.0014463085024895577	1.7882443235170464	1.553276988074534	-1.1490116323148056	1.1512720121694338	8.617417736267203	11.9196520605477	0.7621840453623535	0.956728232189973
ID11456	11456	12	1.0	67.8128962911011	70.88016157157345	0.0	30.0	30	1.5689478601339066	1		47500.5626535627	47609.0	31064.0	65414.0	3.8665458E7	6100.448322837602	-0.9811422930495513	-810.2333428293147	-0.009819867164163758	-0.01517209271325334	1.6604904406228098	1.515812576263941	2.103951596173609	1.0954457474653363	7.733336269667257	11.40326482339874	0.7473401907882501	0.9431884057971011
ID14786	14786	12	1.0	71.17044516886806	72.17096353115342	0.0	41.0	41	1.6164448931724202	1		47868.20997679812	48005.0	28849.0	64781.0	4.1262397E7	6587.910160102173	-0.9810730786512228	-753.2703898443876	0.013741522979045637	-0.006849373011999102	1.6415018334341833	1.6227138998229735	0.15674048640742103	1.0115780937189602	8.208648886118867	11.813221511602842	0.7391708787919443	0.9468201754385973
ID19908	19908	12	1.0	74.07786305684172	71.69107211180557	0.0	59.0	59	1.6539179011024636	1		48097.0996677741	48256.0	32563.0	64578.0	4.3431681E7	6376.287562078151	-0.9811474226306977	-785.1353378954157	-0.001525609581999826	0.011766923853474684	1.730693931489352	1.608011013172679	0.530526585915206	1.0762948246695239	8.593652105444646	11.880468564224303	0.7651040366550559	0.9505783385909575
ID23237	23237	12	1.0	74.27694956199424	72.54679912954349	0.0	71.0	71	1.6566599608482857	1		48177.23814773978	48429.0	30067.0	60802.0	4.3696755E7	5933.015990957939	-0.9811388110269523	-844.8075092937155	0.0018331442530579208	-0.0063732226496499515	1.7843638591928546	1.55088196306594	-0.4032901349913404	1.1505478183944726	8.62217086243174	11.299194060262975	0.8486557414371839	0.9757934373318988
ID17094	17094	12	1.0	72.09122289097476	71.7711006550949	0.0	49.0	49	1.622051077261295	1		48005.82373271889	48207.0	31728.0	63425.0	4.1669055E7	6194.089891939297	-0.9811357345376672	-806.1866690372296	-0.007022971183861985	0.003223788401338145	1.6991829679021435	1.5833567246033224	-0.16804772125351466	1.0731523361091222	8.265686400093056	11.700764575563978	0.7586829176295615	0.9518336070060212
ID33737	33737	12	1.0	68.51063558552968	76.14258681284086	0.0	107.0	107	1.60846935091709	1		47688.72769953051	47850.0	32449.0	65474.0	4.0630796E7	6319.610151263742	-0.9810674811502281	-782.0705394006162	-0.0016743413170878393	-0.005476052303968225	1.6937664905947991	1.543104563169753	2.8772731496132105	1.0976355919235734	8.127845741322098	11.517420193492862	0.769971930762047	0.9606741573033706
ID25806	25806	12	0.9968299269676208	70.01734029179134	72.7932063384656	0.0	80.0	80	1.5029503662221326	1		48068.26783310897	48305.0	31892.0	63264.0	3.5714723E7	5237.417630241028	-0.9810808830485502	-951.8646833342744	0.00481202916140495	-0.015275561340587204	1.8155959050077854	1.2824321858975265	2.566311119071142	1.4157441812310079	7.096417363622151	10.802974240537385	0.7641213474203689	0.9497455470737913
ID20432	20432	12	1.0	74.18097906563109	71.6916222717239	0.0	61.0	61	1.6761801242590082	1		48085.818965517276	48228.0	31921.0	64455.0	4.462364E7	6319.897238932347	-0.9811739024518865	-793.0903754095602	0.0011051610279439704	-0.0065054514251409075	1.7465434615369488	1.63195288734328	0.20253696651577036	1.0702168396418694	8.826555287505915	11.477757312968672	0.8419514213337715	0.9727606076479837
ID2257	2257	12	1.0	66.62657669457445	69.83905778308376	0.0	0.0	0	1.656203266157085	1		47882.44812362029	47923.0	31842.0	64257.0	4.3381498E7	6111.4523300430565	-0.9811108300094294	-813.8926164461518	0.006194134480237222	0.003627624798391755	1.7642626742568819	1.5603909042800173	2.038892161904848	1.13065429272733	8.617417736267214	11.801182336316371	0.7775636847144662	0.9577390385631275
ID20177	20177	12	1.0	74.15553210505327	71.67704364850341	0.0	60.0	60	1.6761801242590089	1		48007.0107642627	48259.0	32228.0	64435.0	4.4598513E7	6343.841298297703	-0.9811456451296363	-787.5971830353907	-0.00697617626397523	0.008166037934997327	1.7372126425279317	1.6198155824568257	0.37673236786439657	1.0724755715049032	8.826555287505922	11.603895416891774	0.8237463399950116	0.9727606076479837
ID8915	8915	12	1.0	66.9990445509975	69.8087200053152	0.0	22.0	22	1.6575729727450088	1		47827.31160220996	47954.0	31933.0	64001.0	4.3283717E7	6102.041298169539	-0.981107786848679	-814.0755447159721	7.059474994760308E-4	-0.002590765110514466	1.7664530513617187	1.5716257949477686	2.0387782579041716	1.1239654229653473	8.631677114760752	11.219794797515375	0.8616585906906253	0.9659574468085108
ID29651	29651	12	1.0	70.81967721959887	73.56306432631642	0.0	93.0	93	1.618315779091636	1		47991.18202764979	48238.0	30776.0	65198.0	4.1656346E7	6490.34752094264	-0.9810379715034296	-765.1111189769281	-1.1328332850627331E-4	0.00826056962309211	1.6514515445415965	1.614012183499896	1.293177617846693	1.0231964550357453	8.227661390776916	11.008816987229325	0.8531098769441138	0.9627363737486092
ID35795	35795	12	1.0	68.54701878482275	76.68507379835535	0.0	114.0	114	1.6525451650232872	1		47428.444567627455	47606.0	30956.0	62861.0	4.2780457E7	6019.1434267986415	-0.9810928194378029	-817.7442727814048	-0.005345361235649208	0.0047019209541422835	1.7456503840697024	1.5610762534858584	-0.02543751265286275	1.1182351792051752	8.579392726951092	11.71323540413858	0.7858011668696333	0.9499999999999998
ID7124	7124	12	1.0	66.75765184799768	69.81638764745708	0.0	16.0	16	1.6507130744766223	1		47763.043478260806	47817.0	32288.0	64881.0	4.284345E7	6149.445940970618	-0.9811240675350716	-807.4237401421944	0.0018826199351472507	0.01562840639196252	1.7582455901735232	1.5548993625931709	-1.185184098378795	1.1307777419377312	8.560380222293016	11.672192822102717	0.7895834053169156	0.9559447983014855
ID17369	17369	12	1.0	72.2481366097804	71.18542952595631	0.0	50.0	50	1.6557464454985107	1		48189.94818081585	48165.0	30030.0	62878.0	4.3708283E7	6079.413389428579	-0.9810810913698869	-822.1169551289798	-0.002569341408690404	-0.005229786534959156	1.8010039730945917	1.5274736094607932	-0.5218875407925538	1.179073708337492	8.612664610102701	11.549680662864896	0.8113485163299522	0.964342735497605
ID20702	20702	12	1.0	74.2923470765417	71.71891322571987	0.0	62.0	62	1.6562032661570862	1		48124.76101321586	48292.0	32106.0	64204.0	4.3697283E7	6368.460038719152	-0.9811764687874455	-787.7894837928733	-0.0517663692132974	-0.025137908169547644	1.8246551698561762	1.5735282840822862	0.5337193516436817	1.1595947707545355	8.617417736267228	11.368497856619417	0.837878104926744	0.9700374531835213
ID26082	26082	12	0.991296112537384	70.57565053740929	72.44182193718626	0.0	81.0	81	1.4775694402988417	1		48151.48132780088	48379.0	32533.0	60306.0	3.4813521E7	5041.818578611989	-0.9810113398129837	-986.806811562087	-4.427815737521182E-4	0.01868723410184931	1.7195440250681753	1.2826852828855617	-0.740412413031334	1.3405813943696656	6.858761055396363	10.907676820299825	0.7244209699796026	0.9505928853754942
ID31203	31203	12	1.0	71.00217281341551	74.68827020373726	0.0	98.0	98	1.6336688383683002	1		47844.43068181808	48178.0	30951.0	65461.0	4.2103099E7	6533.6894073440635	-0.9810977831494331	-760.1555216043021	7.192223310891284E-4	-0.01386138564045895	1.6826048144235957	1.6224876204369105	-1.3928815007791349	1.0370524823915122	8.384514554205946	11.176340136561763	0.8435067572439243	0.9639344262295085
ID15079	15079	12	1.0	71.55230043182175	72.32483840524537	0.0	42.0	42	1.6112887559746427	1		47869.49883177567	47997.0	27747.0	64866.0	4.0976291E7	6536.670392834569	-0.981083611858392	-759.6264781603606	-5.106153350254236E-4	0.002544015910588205	1.6681552775308752	1.5799620716553702	0.6894007014906592	1.0558198247019326	8.156364498309198	10.784138853572511	0.8813238997943831	0.977777777777778
ID37608	37608	12	0.9968323707580566	68.82069410652842	76.04566372297441	0.0	120.0	120	1.5938229745921828	1		47555.04404761901	47785.0	31811.0	61019.0	3.9946237E7	5510.00779829492	-0.9810999839843592	-896.0360169616279	0.0032766830719804757	0.0014108621494565456	1.6709429529498905	1.539395896299494	-0.8921060878154189	1.0854536880126928	7.980498830222109	10.725279654884071	0.8718116182638588	0.961626575028637
ID4336	4336	12	1.0	66.9391060741435	69.7857905752643	0.0	7.0	7	1.6552894987682685	1		47861.45182724252	47929.0	32011.0	64337.0	4.3218891E7	6128.695736071222	-0.9811419604526388	-812.6117737158628	-0.0034609040892921235	-5.220135126494461E-4	1.7819341223821328	1.5691139111226797	-1.123180621468138	1.1356308230721013	8.607911483938176	11.272511252214043	0.8512679869565428	0.9582010582010579
ID23536	23536	12	1.0	74.28733092960574	72.58877713006288	0.0	72.0	72	1.6419827283889528	1		48259.66591928244	48481.0	30819.0	61384.0	4.3047622E7	5788.410576649283	-0.9811758079624643	-869.1314498937659	0.012517884905984097	-0.00587659131836165	1.8344063516337425	1.4879957820962273	-0.6951731653360675	1.232803462016207	8.470070825167237	12.024989188428057	0.7360842355571556	0.9627228525121558
ID13041	13041	12	1.0	69.26973175597567	70.87388289588023	0.0	35.0	35	1.55100535364206	1		47831.784190715225	48073.0	31021.0	64313.0	3.8121932E7	6234.406501079675	-0.9810534326136785	-794.5360067871795	-0.011364901089526314	-0.006608974710003184	1.6307695827310165	1.4813721194949587	-0.5779387266622408	1.1008507324189356	7.557470601580182	10.956005774099507	0.7911918874618928	0.9515260323159785
ID5875	5875	12	1.0	66.77703085807798	69.85559858990106	0.0	12.0	12	1.6689434790267266	1		47741.1739130435	47833.0	31865.0	64899.0	4.392188E7	6118.242743813295	-0.981108086045921	-810.4706307104053	-0.014853335854338737	0.014143585076198712	1.7788158858466652	1.5819598923194595	-1.091575229437929	1.124438043267062	8.750505268873654	11.497142100095349	0.8318848142025765	0.9623627809722947
ID34035	34035	12	1.0	68.193589003357	76.00667296989968	0.0	108.0	108	1.6507130744766245	1		47693.80713489411	48145.0	32989.0	65136.0	4.2781345E7	6309.439626750518	-0.981166652680871	-787.6195026496416	-0.009611175080281599	-0.011301206897545048	1.7293727290005447	1.591141521930177	3.09507698976893	1.086875494835106	8.56038022229304	11.102116284567012	0.8727530500917309	0.9745670995670999
ID17652	17652	12	1.0	72.34478980586533	71.88961052216484	0.0	51.0	51	1.5713568095951331	1		48108.856793145686	48363.0	28687.0	65242.0	3.9304936E7	6654.784589058505	-0.9810460051985291	-748.3584156454774	-0.025383906981352934	-0.01696058982254808	1.6380163068480151	1.5453384458113104	-1.0537713289963744	1.0599725330641394	7.757101900489865	11.065105048882685	0.7961561933888996	0.9656804733727813
ID27893	27893	12	1.0	71.21818130486885	72.09717012222272	0.0	87.0	87	1.5313715829571108	1		48211.08268733856	48438.0	27882.0	65111.0	3.7315378E7	6856.96696333247	-0.9809991210523019	-726.0052318532261	0.010638008686349228	0.0027016159875274657	1.6408491627123465	1.4564315751072368	2.5176112672336277	1.1266228985673639	7.367345554999565	10.46626485458682	0.8451571367402996	0.9603469640644365
ID17913	17913	12	1.0	72.73713499099273	72.06439427457553	0.0	52.0	52	1.6201845046323424	1		48130.67474048443	48234.0	29726.0	65365.0	4.1729295E7	6502.761081032737	-0.9809640656148852	-762.8392798215688	0.0030388800298525374	0.007031034451004168	1.6470510952347268	1.6149025465139866	0.33785602872153025	1.019907423386097	8.246673895434988	11.23540101819471	0.8209402120772233	0.9559228650137743
ID2554	2554	12	1.0	66.71085556054706	69.88176318511002	0.0	1.0	1	1.6675831118839324	1		47914.5229257642	47956.0	32234.0	64933.0	4.3889703E7	6109.690614770682	-0.981175987553424	-817.546860244764	-0.0029560779639430414	-0.00305176803566945	1.7707550292079814	1.5856835037449575	-1.036866186662405	1.1167140384735887	8.736245890380104	11.434152935008393	0.8397049624204028	0.9638175144205551
ID20986	20986	12	1.0	74.38686747234387	71.70703620689731	0.0	63.0	63	1.6856310738053792	1		48223.52021276593	48439.0	32346.0	64237.0	4.5330109E7	6296.5916490345935	-0.9810887385795097	-794.6413658007914	-5.194858418020378E-4	0.007587670401999906	1.7390712417753544	1.6586754872450795	0.5209889632698157	1.0484698514860225	8.926370936960758	11.602602039742102	0.8332474648890198	0.9635710620831197
ID7422	7422	12	1.0	66.74823438015987	69.79964339728365	0.0	17.0	17	1.6630405180139354	1		47711.598028477594	47761.0	31995.0	64874.0	4.3560689E7	6085.526751721426	-0.9811214597655488	-814.9109392785467	-0.007264473976607375	0.01586523797437434	1.7858088278654767	1.5704040916638702	-1.0901140476761553	1.1371651649056653	8.68871462873495	11.335181347542763	0.8497838091724994	0.9677077818951825
ID36095	36095	12	1.0	68.71000368979846	76.31254649036957	0.0	115.0	115	1.6734700495289065	1		47518.11027027029	47657.0	30722.0	61821.0	4.3954252E7	5949.66430741636	-0.981097361551851	-829.0607867807678	-0.01092117265430711	0.0035861198440638384	1.723394898012899	1.6470534045461578	0.20392440196027226	1.0463503449590799	8.798036530518829	11.183973116571154	0.8839005333846789	0.9731861198738171
ID6657	6657	22	1.0	42.031583416346365	20.700971380853975	0.0	15.0	15	1.5776028634262698	1		50740.64713064714	50839.0	34791.0	65459.0	4.155659E7	5909.532470577325	-0.9811119369658183	-891.9982666741427	0.0036297686076794547	-0.015844823803654717	1.7043577474235085	1.4945292428459085	-0.6068994659111677	1.1403977242881116	7.818892540628557	11.161793608469045	0.7886551305101466	0.9514170040485834
ID14341	14341	22	1.0	42.18979960597694	20.574860440613758	0.0	40.0	40	1.5819126076135699	1		50780.16444981862	50820.0	34253.0	65439.0	4.1995196E7	5938.283621757998	-0.9810846217248376	-887.0632754216804	0.016712977841231803	0.010559194901738726	1.7080820449474245	1.4973252737147182	2.3234155305391297	1.140755502449938	7.861670676109201	10.971680003172361	0.8206886857434219	0.9621873182082603
ID29191	29191	22	1.0	42.147962994450715	20.590553727162135	0.0	92.0	92	1.5847792592084964	1		51188.91204819274	51251.0	34728.0	65467.0	4.2486797E7	5928.293417594129	-0.9811015366230459	-896.5276057433223	0.021951249063953873	-0.0012359235638039173	1.714809547717065	1.4966109408007326	-0.757587372456933	1.1457951435258047	7.890189433096297	11.103429888924726	0.8042350286121897	0.9529276693455798
ID79369	79369	22	1.0	42.110054717953226	20.588507084710237	0.0	253.0	253	1.550517539397052	1		52690.963613550775	52482.0	35849.0	65504.0	4.1994698E7	6308.8583733354635	-0.9803002360253651	-831.2151360823726	-6.400266185669411E-4	0.009734992315412682	1.6597331463351703	1.5226952775174762	-0.0855234969444995	1.0899969093232584	7.552717475415672	10.525672264500898	0.8566697202344415	0.9736519607843137
ID47116	47116	22	1.0	42.090232973799374	20.566968946312286	0.0	152.0	152	1.5885934145667935	1		50784.60000000001	50803.0	34993.0	65433.0	4.2405141E7	5878.980385014571	-0.9810653590644823	-895.1604542769791	0.019638848912334604	-0.010364190460586477	1.7068793414694445	1.507240552386767	-0.7821515201857102	1.1324531699777736	7.928214442412425	11.276769966242972	0.7834581625701355	0.938660664040518
ID3597	3597	22	1.0	41.990199057880744	20.613224482160707	0.0	5.0	5	1.5923984341842772	1		50878.19070321815	50911.0	34675.0	65437.0	4.2686802E7	5806.634196666704	-0.981079633131649	-908.6819343908154	-0.004074115296517471	0.006820385506630744	1.6716575773923057	1.5364903871813267	-0.8436782988504108	1.0879713868297878	7.96623945172855	10.771706553188364	0.8627683263826205	0.9727219965177014
ID37389	37389	22	1.0	42.1704887532234	20.604030953067536	0.0	120.0	120	1.6065869987790464	1		51030.15665488812	50999.0	34735.0	65490.0	4.3324603E7	5815.835653359934	-0.9811790372526953	-914.8527493934095	0.012600807265018103	0.0011340525694828452	1.71012591141522	1.54134997568542	-0.6666729209493707	1.1094987760029953	8.108833236664022	11.191980518366261	0.8134939772375217	0.9498886414253902
ID69646	69646	22	1.0	42.12416838335085	20.522850802124662	0.0	222.0	222	1.6009266629251115	1		50947.17494089836	51029.0	34941.0	65458.0	4.310131E7	5864.415402606631	-0.9811136061178398	-902.6006309060353	-0.013143078836122415	-0.003232874245647175	1.7094915484663549	1.5234125244519954	-0.7852278663100221	1.1221461823554957	8.051795722689834	10.692789650166654	0.8849537324726197	0.9763688760806915
ID60432	60432	22	1.0	42.13409350729081	20.54080138842851	0.0	194.0	194	1.6173806066477003	1		50846.3171296296	50840.0	34878.0	65474.0	4.3931218E7	5772.910240157156	-0.9811073705979957	-914.7845590654367	0.0063423039333878614	-2.78577701099243E-4	1.7116065553800424	1.5364401335532574	-0.6152168434073924	1.1140079707640058	8.218155138447893	12.037012007168741	0.7127657323392547	0.9547211485367204
ID59413	59413	22	1.0	42.108935205569594	20.604887411937852	0.0	191.0	191	1.6009266629251118	1		50732.15914489316	50767.0	34786.0	65461.0	4.2716478E7	5858.320937377928	-0.9810727166697919	-897.7452103736264	-0.005450569236709316	-0.020164007913966754	1.6769201346270064	1.5436230624546665	-0.6938935257526146	1.086353382127092	8.051795722689835	10.990226748138229	0.8377015259844667	0.960862166761203
ID73236	73236	22	1.0	42.09483433550268	20.423393264328947	0.0	233.0	233	1.6061160660417482	1		50865.40610328637	50873.0	34579.0	65474.0	4.3337326E7	5862.613787388711	-0.9810784747533385	-899.7230203935464	-0.002542193665132584	0.007107252942292722	1.7030344591749087	1.532646645792757	-0.7729483374847448	1.1111722743463932	8.104080110499511	11.397112770588418	0.784014145550487	0.9573273441886582
ID85015	85015	22	1.0	42.0807784107092	20.52745600298538	0.0	271.0	271	1.6131656217896795	1		50946.3700696056	50936.0	34920.0	65495.0	4.3915771E7	5836.356522086448	-0.9811156435266207	-907.0253783034638	-3.673922591518784E-4	-6.82381439509015E-5	1.7417198361248891	1.5170988896039477	-0.6961029046861168	1.148059528657081	8.175377002967243	10.962062779434719	0.8549349729508603	0.9576837416481067
ID11288	11288	22	1.0	42.06294981377898	20.67763525646549	0.0	30.0	30	1.588117146106212	1		50617.034855769205	50716.0	34575.0	65326.0	4.2113373E7	5857.227859640285	-0.9810949291767809	-896.9480690106867	-0.004953831772344382	0.002277106233495994	1.6826996205294376	1.5323286265976301	-0.8454011750847978	1.09813234010102	7.923461316247907	10.798408024847864	0.8538967073299255	0.9658169177288529
ID90136	90136	22	1.0	42.130888706804015	20.559999621728334	0.0	287.0	287	1.6159768332543476	1		50686.924593967466	50606.0	34960.0	65471.0	4.3692129E7	5861.634956235419	-0.9810839409909881	-896.9798259747721	0.006533197265310316	7.471255341574796E-5	1.7162881285939173	1.5348053620061946	-0.5985899197999569	1.1182448088078742	8.203895759954342	11.103836877018537	0.8361493401762747	0.9588888888888891
ID23066	23066	22	1.0	42.13598640796652	20.60871708452054	0.0	71.0	71	1.6004540646379357	1		51053.628402366885	51060.0	34888.0	65487.0	4.3140316E7	5885.098403558897	-0.9811405700896125	-902.6212489958377	0.030684882824742268	-0.025621773754572467	1.755745241731216	1.507003851737283	2.307458537938662	1.1650569039403467	8.04704259652532	11.33404017483691	0.7871847442807405	0.9663242009132424
ID25628	25628	22	1.0	42.095854921309396	20.618211030733768	0.0	80.0	80	1.6032875647577247	1		51144.42705882348	51048.0	34633.0	65473.0	4.3472763E7	5858.625336937611	-0.9810737023992303	-905.0416333941807	0.010910126358545316	0.015187201859007883	1.6958508842576256	1.562606794549973	-0.8680363645767358	1.0852703893086721	8.075561353512414	11.26231867100056	0.8000681127533366	0.9502237136465325
ID40476	40476	22	1.0	42.08759013539318	20.599724342176454	0.0	130.0	130	1.6136344971438012	1		51153.63151796063	51085.0	34756.0	65484.0	4.4145584E7	5792.1319985927	-0.9810437980777019	-914.1239472485242	0.013000704477673906	-0.00243924505742487	1.7080303252380382	1.5787339855896927	2.3196351256017933	1.0818987497757897	8.180130129131763	11.03980440644692	0.8434266481201503	0.9566425792106731
ID87581	87581	22	1.0	42.098731190647484	20.534345685019915	0.0	279.0	279	1.5890695402824349	1		50817.565632458194	50814.0	35074.0	65413.0	4.258512E7	5954.305109781545	-0.9811500575636107	-888.4605992665146	0.012463423740792281	-0.0013879947325316532	1.6768000660394518	1.5289750136140912	-0.8494556190655915	1.0966824513867897	7.932967568576942	10.630272673403645	0.8821790372010777	0.9669756662804172
ID51741	51741	22	1.0	42.152029790489124	20.56306296673626	0.0	167.0	167	1.5919233041023344	1		50733.330143540676	50773.0	34742.0	65471.0	4.2413064E7	5851.561811157501	-0.9811130189889924	-900.7578676312354	-0.00995016640146999	-0.01523867534884611	1.703977334475947	1.5229356263641496	2.523165055617135	1.1188767962202155	7.961486325564033	11.03931046767512	0.8209564559067513	0.9533295389869092
ID16930	16930	22	1.0	42.135025534066436	20.68131510621996	0.0	49.0	49	1.6122274620000732	1		50861.19163763062	50766.0	34838.0	65465.0	4.3791486E7	5824.2971620477065	-0.9810400745073607	-903.6975890503194	0.015845942002056145	-0.015620151903574932	1.751032420739749	1.5210914231199024	-0.7247998850923945	1.1511684269103404	8.16587075063822	10.78968192539164	0.8814447217799696	0.9711701526286038
ID80931	80931	22	1.0	42.11064793106618	20.55084226866293	0.0	258.0	258	1.598088976801313	1		50900.80997624702	50893.0	34851.0	65481.0	4.2858482E7	5917.515046279509	-0.9810466667677477	-890.4701919849605	0.012670681772858058	0.01524477451173717	1.695523100211881	1.5401367638905763	2.3375898773545565	1.1008912584677086	8.023276965702737	10.92205102374614	0.8451878521236335	0.9645714285714284
ID66087	66087	22	1.0	42.10668864975546	20.572000738597257	0.0	211.0	211	1.5961943833944827	1		51017.322274881495	51010.0	34688.0	65474.0	4.305862E7	5874.323416717941	-0.9810488820148616	-899.1778793747236	-0.006347951912249752	-2.8886201933157077E-4	1.6828337752961982	1.529721364378317	-0.7944306537199376	1.1000916993665095	8.004264461044679	11.116873371774405	0.8138904933271459	0.9644902634593359
ID38951	38951	22	1.0	42.129028667606384	20.623289782414336	0.0	125.0	125	1.5995084491553029	1		51059.69112426032	51128.0	34724.0	65472.0	4.3145439E7	5872.332377564048	-0.9811976610005604	-907.4906845896684	0.004510355019364241	-0.01231438258407023	1.7096957993572999	1.5130843919957113	-0.6487906273833406	1.1299408072686972	8.03753634419629	11.58409999062263	0.7526762605975024	0.9580736543909353
ID50215	50215	22	1.0	42.06371698486632	20.612683822763614	0.0	162.0	162	1.6051737860744337	1		50793.87573270814	50763.0	34593.0	65477.0	4.3327176E7	5832.755991096801	-0.981021527652181	-900.2949739659233	0.008455724624488513	0.005353527708638936	1.7101309480196105	1.5448746492733822	-0.7641388649313635	1.106970684530266	8.094573858170477	11.40431903644089	0.7821051356753213	0.9551318003365115
ID53288	53288	22	1.0	42.17151660391895	20.565830653598102	0.0	172.0	172	1.5957203835671354	1		50760.25714285713	50777.0	34590.0	65464.0	4.2638616E7	5842.015766010772	-0.9810733694600438	-900.781103948044	0.00867612278592664	0.0031573485712528696	1.6951806413370967	1.5301202178872848	-0.6172906159039028	1.1078741536254708	7.9995113348801565	10.778293126874896	0.8653132246312435	0.960068454078722
ID42537	42537	22	1.0	42.104421531546514	20.57702434259517	0.0	137.0	137	1.6070577935140693	1		51104.808685445954	51110.0	34884.0	65470.0	4.3541297E7	5837.958842565784	-0.9811607222033164	-911.8148012060856	-0.002737799678083509	-0.014238113016441727	1.7012425107356897	1.5434960910926847	2.3976645794733864	1.102200725063924	8.11358636282854	11.125437874045433	0.8237368628800783	0.9616901408450704
ID2090	2090	22	1.0	41.962339515386454	20.740811915749454	0.0	0.0	0	1.5558750841602857	1		50774.73566084785	50941.0	35110.0	65124.0	4.0721338E7	5820.728470950559	-0.9811753599698803	-909.3274037917507	0.006332117579941082	-7.969524175998831E-4	1.6706769305583804	1.4775092638163794	2.373965849568506	1.1307387178358885	7.605001863225347	10.97322190758965	0.7936716454519264	0.9523809523809523
ID91693	91693	22	1.0	42.07903981544903	20.50616991613541	0.0	292.0	292	1.6013991217410413	1		50679.72695035457	50749.0	34226.0	65372.0	4.2875049E7	5849.127739747886	-0.9811177085920042	-900.4084762905603	0.012936471474021919	0.00391800128772858	1.7103761988279023	1.5354175739959155	2.408793757654669	1.1139485621339202	8.056548848854352	11.294906044297969	0.7935853893213451	0.9469273743016766
ID8751	8751	22	1.0	42.05261572555156	20.715496825873046	0.0	22.0	22	1.6070577935140693	1		50817.693661971876	50860.0	34951.0	65475.0	4.3296675E7	5817.138840757607	-0.9810765195716596	-905.8105684815202	-0.0013882856015347902	0.01033560603417036	1.726958405443508	1.4983698272157155	-0.6223556755145544	1.1525581829504388	8.11358636282854	10.884615958469137	0.860590418251848	0.9743150684931507
ID35887	35887	22	1.0	42.10893299491117	20.632334244098256	0.0	115.0	115	1.604230952638567	1		51134.196470588264	51144.0	35072.0	65486.0	4.3464067E7	5833.763049242807	-0.9810930875773799	-909.6666005812281	-6.52770191961839E-5	-0.01676137576579717	1.7361475251880913	1.5254258590284409	-0.8134498474492974	1.138139566018542	8.085067605841447	11.32558181224941	0.7920862539852646	0.9556179775280897
ID72238	72238	22	1.0	42.122889775438615	20.458117890734766	0.0	230.0	230	1.5990354317121176	1		50974.66351829989	50996.0	34687.0	65418.0	4.317554E7	5823.842350402665	-0.9811116220632363	-909.2818231724882	0.020418264372885797	-0.00718228834499689	1.7147094331408936	1.5214367432006715	2.3487464143005905	1.12703301060919	8.032783218031774	10.899450081993923	0.849702189513264	0.9629629629629631
ID12854	12854	22	1.0	42.12754702665313	20.628133507807597	0.0	35.0	35	1.590497062241475	1		50709.048019207694	50770.0	34773.0	65390.0	4.2240637E7	5861.15237628061	-0.9811205574896639	-899.2193642540786	-0.008773415670928951	0.004374315520188505	1.6818896570618664	1.5378612159994152	-0.7506702046554178	1.093655031783119	7.94722694707049	11.569486759543668	0.7461004337369093	0.9527065527065528
ID82487	82487	22	1.0	42.095031570119254	20.52998895124563	0.0	263.0	263	1.6276379517035895	1		50896.3744292238	50881.0	34899.0	65440.0	4.4585224E7	5765.726032556497	-0.9810527799526163	-914.1336877049733	0.006190090551688889	0.0025909254027976607	1.7213263266514531	1.597092373136111	-0.731809806429485	1.0777875817360467	8.322723914067241	11.345189662956326	0.8125532487845115	0.9578774617067835
ID48695	48695	22	1.0	42.09661587532773	20.6055193086284	0.0	157.0	157	1.6028156625945202	1		50822.014117647006	50850.0	34807.0	65425.0	4.3198712E7	5834.64589242777	-0.9810635143448497	-902.5371888649496	0.006898617939561573	0.007634178630470003	1.7022799787608756	1.5360557446121035	-0.8112960562857522	1.108214975095678	8.070808227347898	11.488421089139553	0.7684333429463462	0.957698815566836
ID68662	68662	22	1.0	42.096839033566575	20.505778297375514	0.0	219.0	219	1.597615539084865	1		51057.750591016615	51051.0	34790.0	65409.0	4.3194857E7	5889.469325846633	-0.9810573005769778	-897.9827930500247	0.009404495533694265	0.010384901790077885	1.6875488604963156	1.530531314410628	-0.6538694201611164	1.1025902211913587	8.018523839538222	11.348112232513714	0.7824508093951258	0.9547255234861345
ID27706	27706	22	1.0	42.08444803368289	20.539202070948313	0.0	87.0	87	1.5966682425064187	1		51184.064056939475	51147.0	34956.0	65504.0	4.3148166E7	5893.488783481516	-0.9810736708781355	-900.3835114581733	4.2577510134299366E-4	0.0013469576223188737	1.7039514625621257	1.5144462549131017	-0.6791516338155641	1.1251316823124224	8.009017587209193	11.122949283847214	0.8134843406932158	0.96175799086758
ID20029	20029	22	1.0	42.166922316610844	20.63432810910054	0.0	60.0	60	1.6131656217896795	1		50854.6752037252	50881.0	34663.0	65478.0	4.3684166E7	5859.539182536496	-0.9811202108796121	-902.0331555445549	0.008396386619644822	0.0020328486251154155	1.6946166067049333	1.568498329899604	-0.7158869980767317	1.080407020142254	8.175377002967245	10.947462283211847	0.8572169262258861	0.9728506787330321
ID58430	58430	22	1.0	42.100499343357896	20.607783532205538	0.0	188.0	188	1.5928734225420997	1		50785.68095238092	50864.0	34637.0	65393.0	4.2659972E7	5940.497372909026	-0.9811223737368179	-888.6367369404958	0.013830327776367035	-0.006155093776847711	1.6945475996540178	1.5372403771138312	2.386965349115976	1.1023309203180904	7.970992577893067	11.07817176713178	0.8161802464114986	0.96158256880734
ID20543	20543	22	1.0	42.151923044606896	20.63088215691296	0.0	62.0	62	1.5785616012014405	1		50896.96723300973	50975.0	34615.0	65500.0	4.1939101E7	5929.591767764402	-0.9810911990725798	-890.722650539223	0.014315891167024423	0.008288740147391224	1.6769647401022842	1.5221053921101524	-0.944571241745547	1.1017402269217669	7.828398792957591	11.282564294292458	0.772800102888527	0.9389965792474346
ID33855	33855	22	1.0	42.07898778129539	20.60789268936671	0.0	108.0	108	1.60281566259452	1		51253.71698113213	51266.0	34817.0	65500.0	4.3463152E7	5872.3265751359395	-0.9811090917657022	-906.5872859268053	0.010065948877759754	-0.005622774179781498	1.7242872123666322	1.5094554857337021	-0.7617806261612282	1.1423239894540558	8.070808227347896	10.695985761274864	0.886513308799586	0.9708404802744423
ID26178	26178	22	1.0	42.09824700327881	20.60024204012844	0.0	82.0	82	1.611758177326472	1		51164.64576074331	51131.0	34526.0	65484.0	4.405276E7	5826.268060694284	-0.9810405847539074	-908.8067430161686	0.006733482852320369	-0.028290756995621263	1.7204337081256835	1.5562638616351177	-0.7613859318138834	1.105489724806742	8.161117624473698	11.260218820980386	0.8088459974576979	0.9619047619047619
ID14916	14916	22	1.0	42.155613087559814	20.630013911511845	0.0	42.0	42	1.5785616012014405	1		50848.98175182478	50851.0	34362.0	65485.0	4.1797863E7	5987.982594144597	-0.9810891245058093	-881.1068005607292	-0.003405397593603162	-0.01038726211581357	1.6815926588443109	1.5169958585131467	-0.815013377993002	1.1085018125840438	7.828398792957592	11.003685069988142	0.8124684417242661	0.9575581395348839
ID77893	77893	22	1.0	42.10561606019336	20.477681079944382	0.0	248.0	248	1.6173806066476994	1		50957.55606936412	50936.0	34893.0	65438.0	4.4078286E7	5805.290506130409	-0.9810995352254569	-911.2870849305597	-0.017031553392557748	-0.016041647425222596	1.6990138625235662	1.5622579679704909	-0.7337833436654286	1.08753733209038	8.218155138447884	11.22237058684604	0.8200021433224373	0.9605555555555553
ID5704	5704	22	1.0	42.05374599966192	20.74133795875161	0.0	12.0	12	1.574723147858093	1		50701.097323600974	50715.0	34855.0	65337.0	4.1676302E7	5901.715744479806	-0.9811351880252182	-893.6046858518599	-0.001058879308132591	0.0038217572566750114	1.6772497702444613	1.5111681058930682	-0.8250354487070634	1.1099028385417402	7.790373783641465	11.250129107552686	0.7734872277196287	0.941954022988506
ID10313	10313	22	1.0	42.01523412584537	20.65560688466633	0.0	27.0	27	1.5871641804361802	1		50737.61538461536	50768.0	34498.0	65435.0	4.2213696E7	5844.957694557845	-0.9810623712014438	-899.3933964338987	-0.0054705688437883555	-4.2111680647870584E-4	1.6618765403452513	1.5319281092641384	-0.9852062794118567	1.0848267162768712	7.913955063918877	11.065402423577803	0.8122112830037517	0.9492588369441278
ID31308	31308	22	1.0	42.11780921348577	20.643407183472046	0.0	99.0	99	1.5871641804361805	1		51179.07091346158	51194.0	34552.0	65486.0	4.2580987E7	5931.684354089796	-0.9811017503022844	-895.8531564542817	-0.005459147642306105	-0.014604142599571952	1.6632615445742045	1.531302380918323	-0.6517798634512737	1.086174465148252	7.913955063918879	11.529450939771731	0.7481457147648358	0.941209723007349
ID44620	44620	22	1.0	42.12867378644062	20.61686433991182	0.0	144.0	144	1.5843018441474424	1		50935.478313253036	50995.0	35067.0	65466.0	4.2276447E7	5918.04958203119	-0.9812197479112019	-899.366377713375	0.0070997185825800325	-0.00957774529322174	1.7024557743181976	1.4912484764330416	-0.7032202007903386	1.1416311910610286	7.885436306931783	11.135972486959439	0.7990598209401661	0.9684763572679511
ID17487	17487	22	1.0	42.13240316598438	20.62489159742488	0.0	51.0	51	1.5938229745921817	1		50932.90334128876	51005.0	34632.0	65479.0	4.2681773E7	5855.790460745338	-0.9810814917912096	-902.1133211120417	-0.001403711869140429	-0.008791984610872619	1.6924966393933494	1.5305999110812345	-0.8590598954756026	1.105773381495723	7.980498830222098	11.370298385621817	0.77570426380372	0.9588806396344949
ID4179	4179	22	1.0	42.02065899368462	20.615464063855946	0.0	7.0	7	1.5990354317121172	1		50805.162130177516	50813.0	34771.0	65497.0	4.2930362E7	5799.539034099416	-0.9810734875488957	-908.1870526729077	5.23685373265781E-4	0.009875411690581691	1.7088924377313293	1.506537032958105	-0.821394050854126	1.1343182413351611	8.032783218031772	11.093602524903709	0.8202206670685634	0.9668192219679634
ID23635	23635	22	1.0	42.13581311551045	20.616543773308962	0.0	73.0	73	1.5995084491553027	1		51096.55844155842	51098.0	35022.0	65464.0	4.3278785E7	5854.721851502426	-0.9811358803247899	-907.8372390579483	0.012263371598609659	-0.010022418709191723	1.7185805611640639	1.5152813660762758	-0.7146408125566057	1.1341659705182137	8.037536344196289	10.894896451508057	0.8509158236688741	0.9646320593268684
ID7253	7253	22	1.0	42.021373257854336	20.661331271170475	0.0	17.0	17	1.5804773320049332	1		50685.27845036321	50691.0	34683.0	65464.0	4.186604E7	5862.4911382972505	-0.9809938031678969	-892.4844839615929	0.002947967507500971	0.0029924257136576932	1.6721179230039969	1.5261111641508023	-0.7258254433771282	1.0956724269391211	7.847411297615653	11.099496527174951	0.8004417266523985	0.9587688734030195
ID29782	29782	22	1.0	42.16786369269463	20.615535471139342	0.0	94.0	94	1.5928734225420993	1		51175.659904534594	51185.0	34730.0	65504.0	4.2885203E7	5923.347343485808	-0.981087643762735	-896.3722708439984	-0.0018757019090964921	0.004156374541881013	1.6782734154505632	1.5380256719691372	-0.7637920057121299	1.0911868677080445	7.970992577893064	10.706227451172191	0.8738750450250697	0.9744334689134224
ID65110	65110	22	1.0	42.118402499611484	20.560370868914237	0.0	208.0	208	1.5909726182581536	1		50938.23003575684	50977.0	34382.0	65378.0	4.2737175E7	5879.1362361978445	-0.9810774186117391	-898.4278784025412	0.012549431417928228	-0.0068026676913630485	1.7067860289033623	1.5153966563724672	-0.8277365362022389	1.1262965519463664	7.951980073235001	10.918724645837914	0.8381877693151057	0.9559999999999997
ID54871	54871	22	1.0	42.17882804019577	20.59977274952797	0.0	177.0	177	1.594771961264293	1		50782.041617122435	50754.0	34792.0	65437.0	4.2707697E7	5874.107507036141	-0.9810789695879643	-896.5147610496603	0.0035200494063588905	0.003088305877528818	1.7287569367655766	1.5075688441222366	-0.6453085426449651	1.1467184026160504	7.99000508255113	11.483615444289867	0.761376798159341	0.9486455981941317
ID84054	84054	22	1.0	42.067875306075656	20.54193112978234	0.0	268.0	268	1.6047024386010285	1		50957.37910798122	50946.0	34481.0	65471.0	4.3415687E7	5866.95167413113	-0.9811295264863039	-903.1671130521737	-0.0020015831609373393	-7.745098673429078E-5	1.7228581214632084	1.534065958994977	-0.8159959455271915	1.1230665222451817	8.08982073200596	11.3258685630248	0.7925117816672393	0.967595224559409
ID57432	57432	22	1.0	42.12007380786853	20.612014444102776	0.0	185.0	185	1.5833465821708452	1		50752.10373944508	50782.0	34657.0	65452.0	4.2073494E7	5904.111959907166	-0.9810953117706979	-892.2183297715089	-0.00837522818390483	-0.004123651603619919	1.680699933108217	1.498432296983039	2.5268677218524154	1.1216388865163665	7.8759300546027475	11.311198552120223	0.7735608159395171	0.9633720930232561
ID89177	89177	22	1.0	42.12326660376182	20.543950580014123	0.0	284.0	284	1.6056449951807457	1		50702.130994151994	50710.0	34533.0	65503.0	4.3350322E7	5866.8446180248875	-0.9810686323985578	-895.7133027563095	-0.002214956861651586	0.007211520308998752	1.7011786206045023	1.5394677555700853	-0.7285313916055549	1.105043359595754	8.099326984334995	11.171863234479083	0.8154692247283793	0.9551569506726457
ID74840	74840	22	1.0	42.06545089518219	20.419275860320557	0.0	238.0	238	1.5995084491553027	1		50751.12987012992	50728.0	34411.0	65444.0	4.2986207E7	5811.583810170941	-0.9811370077190699	-908.4484244352918	-0.001541959737070653	0.008662252485150058	1.7302476225907388	1.4982090208032846	-0.7972776507357231	1.1548773225668096	8.037536344196289	10.824408935988604	0.8620340715565609	0.9718390804597703
ID71260	71260	22	1.0	42.146446330692584	20.51907112650834	0.0	227.0	227	1.5976155390848652	1		50860.1783590963	50867.0	34558.0	65481.0	4.277341E7	5920.129225106468	-0.9811594441761267	-894.7929742181394	0.003950563977522511	0.00607534499308425	1.720740471718837	1.5112576323544524	-0.8576026154355731	1.1386149091191171	8.018523839538224	11.06188884735487	0.8234660680693807	0.953107344632768
ID67680	67680	22	1.0	42.073795118515825	20.518172288490764	0.0	216.0	216	1.5985622743022283	1		50998.875739645	50995.0	34425.0	65497.0	4.309405E7	5848.409853348184	-0.9810977425940275	-905.2142900334173	0.01093587356530518	0.005284283932565717	1.6764310592118865	1.5219815259114102	-0.8580982034871127	1.1014792431254952	8.028030091867254	11.205354572045946	0.8034662684743648	0.9531602708803613
ID21096	21096	22	1.0	42.18246970635993	20.603446672858553	0.0	64.0	64	1.5999813267559235	1		50834.79905437349	50979.0	34614.0	65464.0	4.300624E7	5946.63307371652	-0.9811723307638637	-890.9815220595714	-5.690728693329484E-4	0.0036328836701928174	1.700263661349709	1.520786562178082	-0.742065385739356	1.1180159686015232	8.042289470360801	11.014393570414311	0.8330448488707726	0.959727736812252
ID93288	93288	22	1.0	42.07912876823675	20.48186109046405	0.0	297.0	297	1.6098796706539824	1		50735.793946449376	50668.0	34791.0	65363.0	4.3582047E7	5821.071289404294	-0.9809794631676505	-899.039314895638	0.005175583350705078	0.005669482464669928	1.6932242098156098	1.5377741076112286	-0.7364432222680557	1.1010877354710158	8.142105119815637	11.438437428354066	0.7820115500920495	0.9596638655462186
ID41066	41066	22	1.0	42.071700094259356	20.59954716630157	0.0	132.0	132	1.5942975385373697	1		51129.23122765191	51150.0	34724.0	65473.0	4.2897425E7	5878.25866495769	-0.9811036621883559	-903.2080887478294	0.006379063374054439	-0.008219796914804437	1.712471052258132	1.4948628515200004	-0.757176289746596	1.1455706792879787	7.985251956386616	11.329553947650163	0.7817589544059027	0.9572649572649576
ID34413	34413	22	1.0	42.07079927991498	20.616712782706898	0.0	110.0	110	1.6089395948537304	1		51252.01406799524	51245.0	35094.0	65487.0	4.3717968E7	5822.399096728592	-0.9810836620381744	-913.078129317336	-3.497965289425436E-4	0.0025803947917530236	1.7191385976734517	1.5314415009489193	-0.8363706634332349	1.122562367944339	8.132598867486603	10.919465169483683	0.8571098399883393	0.9650310208685848
ID56429	56429	22	1.0	42.1402301184971	20.59776242421589	0.0	182.0	182	1.6117581773264715	1		50783.10348837203	50837.0	35096.0	65436.0	4.3673469E7	5839.705760862043	-0.9810402095280331	-899.9358297337271	0.009836455705710645	-0.01941314775389848	1.7340248839211103	1.5260681402131273	2.37254721818955	1.1362696318913652	8.161117624473695	11.259724663933124	0.808916994881258	0.9608282036933405
ID18031	18031	22	1.0	42.096021664793454	20.608724267578893	0.0	53.0	53	1.594771961264293	1		50969.93230403793	50944.0	34397.0	65476.0	4.2916683E7	5874.997146065673	-0.9810491348333912	-898.2518284629416	0.012052307128715292	-0.001139581769489576	1.6705144214787175	1.5522613525249502	-0.669609582624176	1.0761811590306063	7.99000508255113	11.184675624331692	0.8026202874763735	0.9567444507683553
ID62068	62068	22	1.0	42.17459048148847	20.560561377170586	0.0	199.0	199	1.5952462428989458	1		50791.70083432666	50846.0	34609.0	65453.0	4.2614237E7	5887.928909419165	-0.9811748989176902	-899.226933684965	0.004103544470184199	0.012239169861445564	1.7080587855408034	1.5035515833840012	-0.6750855966814414	1.136016086456125	7.994758208715643	11.260810092095586	0.7922749575972122	0.9644495412844035
ID86645	86645	22	1.0	42.0859508077024	20.544160901752672	0.0	276.0	276	1.5607296204004135	1		50597.09541511773	50852.0	35237.0	65201.0	4.0831856E7	5851.248226956819	-0.9812189272136912	-903.550812225811	0.015272644420890753	-0.024058422450253227	1.6752084591635859	1.513646938324356	-0.9339995586148852	1.106736595403207	7.652533124870507	12.076712403772307	0.6593524648116033	0.9274193548387105
ID15478	15478	22	1.0	42.11473095104497	20.607809607540986	0.0	44.0	44	1.5909726182581536	1		50860.045400238974	50895.0	34538.0	65454.0	4.2569858E7	5893.798459620531	-0.9810990517931555	-895.8611888800272	0.004719079549665126	0.01396931656328922	1.6771757830517664	1.5204461298300147	-0.8427564699504845	1.1030813589161979	7.951980073234999	11.104469159906412	0.8103815456827985	0.9581901489117989
ID43126	43126	22	1.0	42.09409977922463	20.596245095826667	0.0	139.0	139	1.595720383567136	1		51246.8130177515	51229.0	34953.0	65491.0	4.3303557E7	5856.740422565992	-0.9809867677070269	-902.9175137437326	0.005017748512677631	-0.006159528442028466	1.702293002682192	1.5255950073339055	-0.7556565472923839	1.1158223476734366	7.999511334880164	11.272032815476694	0.7911682186537455	0.9513849632560774
ID76407	76407	22	1.0	42.1163878005488	20.510257702817672	0.0	243.0	243	1.619717525373577	1		50949.02998846598	50882.0	34855.0	65443.0	4.4172809E7	5815.819433467858	-0.981035268029517	-906.3436838815416	-0.0032696824585282946	9.45279825105549E-4	1.7348855517768298	1.5360280752122089	2.480930476504863	1.129462136645613	8.24192076927047	11.209652380425725	0.8242406119830721	0.9606648199445983
ID63101	63101	22	1.0	42.17134382877991	20.603849907692354	0.0	202.0	202	1.6131656217896797	1		50846.28870779973	50790.0	35123.0	65431.0	4.3676962E7	5800.7317505603205	-0.9811099272451146	-910.5221429334565	-0.010242608286108588	-0.0140887712145165	1.7204642474455518	1.5415129108749963	-0.6120234899342617	1.116088120513359	8.175377002967247	11.739465339348307	0.7454542880110336	0.9492273730684326
ID90751	90751	22	1.0	42.10630899969916	20.569854091401947	0.0	289.0	289	1.6122274620000723	1		50746.10877192973	50735.0	34607.0	65445.0	4.3387923E7	5836.28553082252	-0.9811764596573117	-906.4461771968957	0.013556904023041133	-0.011449914878898291	1.7443126750657019	1.5238999346295994	-0.7246931843612543	1.1446372792775767	8.165870750638213	11.368078947827291	0.7940323630724794	0.9613878007834358
ID31873	31873	22	1.0	42.12088067786577	20.595468035082124	0.0	101.0	101	1.5985622743022279	1		51219.925531914894	51240.0	34798.0	65470.0	4.3332057E7	5865.434143378129	-0.9811630229906464	-909.7011429395895	0.0034772245765533265	0.0053637352104210076	1.7085736192176157	1.509382309008914	-0.6326971220166457	1.1319687590213603	8.028030091867251	10.731456388515612	0.8759947951698472	0.9701321079839169
ID78464	78464	22	1.0	42.14985093303921	20.51135973943345	0.0	250.0	250	1.6047024386010285	1		50995.61882352942	50997.0	35267.0	65485.0	4.3346276E7	5882.518835083359	-0.9810780958862763	-898.9556734045977	0.0021274782372035362	0.016282750576601123	1.7055050257458968	1.5619355102591317	-0.6557922970012056	1.091917697333705	8.089820732005961	11.281524226748498	0.79875428532482	0.9610389610389612
ID38020	38020	22	1.0	42.118055920140506	20.5933736461522	0.0	122.0	122	1.607998969462107	1		51129.67096018735	51144.0	34826.0	65494.0	4.3664739E7	5822.2786999351365	-0.9810908131467029	-911.2685013604707	-3.7205734152454824E-4	-0.007105198769142262	1.7069831341864292	1.5359987486505167	-0.8833510509686524	1.1113180500219382	8.123092615157574	10.880001742945161	0.862329689795226	0.9715747583854466
ID64132	64132	22	1.0	42.17550766797099	20.561111259171582	0.0	205.0	205	1.6032875647577243	1		50915.65371024737	50952.0	34626.0	65387.0	4.322739E7	5858.783300281634	-0.9810938230874563	-901.9463569454126	0.0047474868762523385	0.003031950120046497	1.7107058211642125	1.52648623119258	2.4249399197831742	1.120682117013076	8.075561353512411	11.058180107874033	0.829879939741742	0.964792731402612
ID47749	47749	22	1.0	42.08452980324221	20.582515725583438	0.0	154.0	154	1.6056449951807452	1		50828.316098707466	50813.0	34692.0	65448.0	4.3254897E7	5823.926182665824	-0.9810864114704942	-905.4264556872598	0.004774962319233472	-0.0045156533621140416	1.7329523657782144	1.5092654792482483	-0.7513502638687841	1.1482091054261592	8.09932698433499	11.20764910749272	0.8102699740144704	0.9638009049773754
ID50828	50828	22	1.0	42.08869464819115	20.618873541160355	0.0	164.0	164	1.6009266629251118	1		50848.67647058826	50803.0	34435.0	65430.0	4.3221375E7	5866.5284616071995	-0.9811149206296091	-900.595002992402	-0.0019376765519172042	0.0057893960507395485	1.695327595853589	1.5597517424833107	-0.8209320378195515	1.0869214309415838	8.051795722689837	11.345944474363858	0.7859977529355536	0.9511510387422799
ID2701	2701	22	1.0	41.9746887146101	20.709300113190817	0.0	2.0	2	1.5900213639917913	1		50874.31339712923	50894.0	34717.0	65426.0	4.2530926E7	5842.800354137672	-0.9811015715594866	-904.0569529296833	0.012365614569638047	-0.006929904967404616	1.6964205944640527	1.5036396926431004	-0.9421121078366693	1.1282095057507306	7.9424738209059695	11.555902028194046	0.747408364087571	0.9478162223482702
ID80012	80012	22	1.0	42.14929443821303	20.53471021942952	0.0	255.0	255	1.5823907435191884	1		50982.517533252634	50998.0	35113.0	65456.0	4.2162542E7	5951.285240815579	-0.9811160713178526	-890.160963166876	-0.008734857415159322	-0.0036049267412782866	1.6688367480889517	1.5250802076632728	-0.7933221288101651	1.0942616261776439	7.86642380227372	10.848137493093041	0.8399952734606544	0.9627690517742873
ID11922	11922	22	1.0	42.09167380231052	20.671951760342477	0.0	32.0	32	1.5961943833944823	1		50623.30166270776	50601.0	34530.0	65290.0	4.262482E7	5823.898584063139	-0.9811138621757309	-903.1147091352167	-0.008469898913998452	-0.0023880755799171294	1.7032561596074953	1.514912104690868	-0.6984341675106109	1.1243267212225891	8.004264461044677	11.39921436074657	0.7740721672882931	0.9492671927846674
ID61074	61074	22	1.0	42.13591265579409	20.618169973032487	0.0	196.0	196	1.6075284503680656	1		50791.29707602337	50798.0	35068.0	65440.0	4.3426559E7	5778.8222646524955	-0.9811026284891772	-912.6263421135137	0.009821035397171756	0.0094978206582788	1.6990294737146474	1.5421163095681407	-0.6558816117506072	1.101751834912147	8.118339488993058	11.152503589942402	0.8202237287238312	0.9649717514124301
ID34963	34963	22	1.0	42.10911775378672	20.59150061406191	0.0	112.0	112	1.6051737860744342	1		51181.167643610745	51142.0	35117.0	65471.0	4.3657536E7	5878.910827694592	-0.9810321715966844	-900.5523215976953	0.008298187785861116	0.004392823985006579	1.7015719462386387	1.532556619307818	-0.7461752383772364	1.110283251399323	8.094573858170481	11.399205474635716	0.7828069810784215	0.9632352941176474
ID52373	52373	22	1.0	42.16636574517676	20.555358913727915	0.0	169.0	169	1.5909726182581536	1		50712.617224880356	50747.0	34641.0	65270.0	4.2395748E7	5883.503615383429	-0.9810962531133749	-894.6923399563873	-0.008059185454664783	-0.005156813743317722	1.6836811810105068	1.521607369948325	-0.6280997178357829	1.106514869908711	7.951980073235	10.946583828864473	0.8339268031051483	0.9576416714367484
ID24214	24214	22	1.0	42.115333404534624	20.609809134067422	0.0	75.0	75	1.5976155390848652	1		51100.033136094746	51071.0	34910.0	65498.0	4.3179528E7	5859.8997085007695	-0.9810723184307083	-903.9920168929845	0.0011224596705228635	-0.015303155761325099	1.7182915782731145	1.5281809781265574	-0.6422413915585636	1.1244031975712847	8.018523839538224	10.883402829558593	0.8506969594355238	0.9590676520750425
ID70295	70295	22	1.0	42.12424387085554	20.519002067944857	0.0	224.0	224	1.5957203835671359	1		50923.52431791219	50973.0	34405.0	65423.0	4.2928531E7	5901.233440683298	-0.9811498804826946	-898.3113784815973	-0.0027583320390905824	-0.012427198626594001	1.7242806692349069	1.5104444885740518	-0.7994418546922808	1.1415716911667035	7.999511334880159	10.97489515285674	0.8345888190871605	0.958428246013667
ID73879	73879	22	1.0	42.1112858783514	20.419786731967992	0.0	235.0	235	1.6079989694621066	1		50939.25614035091	50923.0	34340.0	65466.0	4.3553064E7	5846.627625697218	-0.9810964556046761	-904.3689127064689	2.9436413767593275E-4	-3.5950456957511935E-4	1.7123311410356257	1.5300411944371741	-0.7596186336228771	1.119140548150736	8.12309261515757	11.188166105012446	0.8154802697108621	0.9531511433351922
ID49304	49304	22	1.0	42.073206699746514	20.622759660651884	0.0	159.0	159	1.5952462428989458	1		50776.61071428571	50776.0	34556.0	65468.0	4.2652353E7	5879.1112203296025	-0.981120123217512	-897.6459092375401	0.012628301668915215	-0.006020339524577758	1.7029738103300325	1.514587520690029	-0.7423928814250376	1.1243812503843797	7.994758208715642	12.076587240614217	0.6888533131566481	0.9407158836689039
ID21657	21657	22	1.0	42.13522437798304	20.595341453277673	0.0	66.0	66	1.5597599218784697	1		50901.03105590066	51101.0	34846.0	65390.0	4.097533E7	6012.149166254367	-0.98120364532765	-883.9187567915326	0.0036877028201873926	-0.01627903516687678	1.6655621538626801	1.4958760739356052	-1.064587439515566	1.1134359208518096	7.643026872541474	10.815462465482435	0.8210792210985192	0.9594272076372317
ID28322	28322	22	1.0	42.15563273910902	20.578728977633467	0.0	89.0	89	1.6032875647577243	1		51130.068235294115	51129.0	34985.0	65483.0	4.3460558E7	5855.681549366237	-0.981067007256847	-904.9161102556242	-2.91489269110956E-4	0.0019368373755667653	1.7228091582034801	1.5235342761266373	-0.660345193737712	1.1307977675326544	8.075561353512411	11.201529488229346	0.8087753979299062	0.9544943820224718
ID39586	39586	22	1.0	42.114257509172816	20.59644788146674	0.0	127.0	127	1.6047024386010285	1		51077.38190364283	51103.0	35014.0	65466.0	4.3466852E7	5864.607971540843	-0.9810519260150513	-901.8754404826432	0.019521162996621655	0.030757550909792448	1.6980984249334776	1.5476631156306022	-0.8721766300553007	1.0972015859159245	8.08982073200596	11.026111567363394	0.8361881271072379	0.9849537037037037
ID66723	66723	22	1.0	42.0920121048221	20.535361031252698	0.0	213.0	213	1.5995084491553024	1		50990.25088757392	50971.0	34771.0	65461.0	4.3086762E7	5863.611488508226	-0.9810775890718674	-901.7348261037881	0.007765808037594153	-0.006126675466815374	1.7039772136739082	1.5383571625108965	-0.7363297440573292	1.1076603374034986	8.037536344196285	10.841835634548106	0.8592651059986943	0.9684994272623135
ID9380	9380	22	1.0	42.01224954838604	20.684452298135277	0.0	24.0	24	1.6023436214526103	1		50735.710059171586	50753.0	34548.0	65447.0	4.2871675E7	5835.1897082475025	-0.9811381038380631	-904.552027252487	0.03258978878087829	-0.02763074280232691	1.7373487593636974	1.533431875904977	-0.7515783889605299	1.1329807255626376	8.06605510118338	10.81691333480656	0.8662920884889643	0.9724928366762176
ID36516	36516	22	1.0	42.128910199551015	20.65977966260588	0.0	117.0	117	1.5928734225420995	1		51066.12425328553	51088.0	35001.0	65503.0	4.2742346E7	5886.280786413809	-0.981175383524982	-904.3622492427806	0.0027816580304218454	-0.008576915299079894	1.6917914089920794	1.5304551048934931	2.460555378825787	1.1054172079812912	7.970992577893065	11.004868763105922	0.8270895489610355	0.962134251290878
ID18597	18597	22	1.0	42.06382602133482	20.61143195795226	0.0	55.0	55	1.5838242851782962	1		50838.08827085858	50945.0	34926.0	65461.0	4.2043099E7	5832.633435044444	-0.9812090822294176	-910.2655167596026	-0.006704723419062487	0.005387203939143395	1.6730619027497164	1.5397711896025716	-0.7801854889366384	1.086565272845213	7.880683180767263	10.923997940570642	0.8298708563736098	0.9662004662004657
ID45222	45222	22	1.0	42.09265855853744	20.614322087830228	0.0	146.0	146	1.5780823051220145	1		50880.4981773998	50963.0	34535.0	65386.0	4.187465E7	5927.0333728686655	-0.9811115396930187	-891.7965829863483	0.008375660589567197	0.0020289473060793027	1.682118092664018	1.496964719938468	-1.0184854811910973	1.1236858626388742	7.823645666793075	11.333490156765397	0.7654057024443544	0.9470655926352131
ID4779	4779	22	1.0	42.03032062490515	20.686329915027954	0.0	9.0	9	1.5942975385373694	1		50750.52085816453	50782.0	34525.0	65405.0	4.2579687E7	5828.763192349475	-0.981068555041256	-902.4220137631197	-5.170272714146159E-4	0.0018840720630202874	1.7059304455586481	1.4944690678348393	-0.6755200275280066	1.1414959882911262	7.985251956386613	11.354685690786196	0.7783021924847433	0.9567198177676542
ID16043	16043	22	1.0	42.11684462669795	20.669642717548744	0.0	46.0	46	1.590021363991791	1		50948.913461538454	50990.0	34549.0	65489.0	4.2389496E7	5916.548186244706	-0.9811262933872833	-895.2910258651676	0.019231745084169666	-0.0028240960589810374	1.6795985339682038	1.524882683897994	-0.7411375567348584	1.1014608216775839	7.942473820905969	10.870959224760878	0.8445588603286202	0.9597932222860431
ID53934	53934	22	1.0	42.20100202402619	20.558550301525816	0.0	174.0	174	1.5890695402824346	1		50750.633413461575	50754.0	34791.0	65392.0	4.2224527E7	5897.055859604935	-0.9811112689436716	-894.0291967819393	-0.013615278468477876	0.002265406931750994	1.721259736760989	1.4926036020344051	-0.631758820287629	1.153192806459081	7.93296756857694	10.976545755216494	0.8273974130403416	0.9697850087158629
ID83119	83119	22	1.0	42.098224854002034	20.533146454704212	0.0	265.0	265	1.6112887559746412	1		50890.51981351981	50952.0	35195.0	65487.0	4.3664066E7	5842.4001421870535	-0.9810031632835087	-899.6316010073534	0.0012504208357266226	-8.101915754260393E-5	1.737601654245612	1.520008479448237	-0.7239659734113015	1.143152605883068	8.156364498309182	10.960691897031236	0.8531601259886813	0.9689440993788822
ID85678	85678	22	1.0	42.09195733891827	20.493380597745183	0.0	273.0	273	1.6229835585554813	1		50866.90804597705	50782.0	35073.0	65495.0	4.425421E7	5815.047184794386	-0.9810910409506419	-907.7239220528052	0.015105409487519232	-0.0121759213799971	1.7551954206327636	1.5212647683099654	-0.7499398366716294	1.1537737921733908	8.27519265242208	10.898665332030701	0.8754701513927807	0.9699164345403906
ID13490	13490	22	1.0	42.15585047200965	20.574704133304458	0.0	37.0	37	1.6061160660417482	1		50753.71043376318	50748.0	34611.0	65477.0	4.3292915E7	5811.232049342993	-0.9810716963028683	-905.3544211173788	0.016247160086864394	-0.013178368128915608	1.7518867931401696	1.4980360538997983	2.321447950901267	1.1694556940599181	8.104080110499511	11.107268897112805	0.8254656728022035	0.9681998864281669
ID22194	22194	22	1.0	42.183607935454056	20.58714474807361	0.0	68.0	68	1.60281566259452	1		50978.344378698195	50942.0	34690.0	65496.0	4.3076701E7	5896.483279456671	-0.9811067545241592	-897.9090513400022	0.003355318241626113	-0.004815421825916037	1.7331865405727873	1.5043448299449103	-0.7672730163058581	1.1521205152386886	8.070808227347896	11.03567026835696	0.832778415629307	0.9647727272727269
ID32436	32436	22	1.0	42.09276706112529	20.576681092071702	0.0	103.0	103	1.5942975385373692	1		51262.223416965324	51292.0	35090.0	65476.0	4.2906481E7	5893.404133754712	-0.9811173597248797	-903.8980548582648	0.0010738267471320769	-0.007872081582047786	1.6931958416241073	1.516356342452085	2.222159326129231	1.116621333799453	7.985251956386612	10.768126878618094	0.865402528278677	0.9699769053117783
ID41652	41652	22	1.0	42.05674829855507	20.596945312160518	0.0	134.0	134	1.5933482693025487	1		51169.24256837102	51151.0	34787.0	65463.0	4.3033333E7	5867.831215570524	-0.981045304580892	-902.6795926232809	0.012045119690554799	-0.00846215748692406	1.711268919909107	1.5095605093412072	2.348588008656948	1.1336206195907497	7.9757457040575845	10.85536791959289	0.8505347607076423	0.9654775604142696
ID7862	7862	22	1.0	42.01225333709191	20.6723547639677	0.0	19.0	19	1.5838242851782964	1		50798.44765342964	50819.0	34757.0	65484.0	4.221351E7	5888.469743886453	-0.9810194963277301	-891.759807332173	0.00652222946802463	0.004761531653655963	1.710212019407225	1.4787461847416303	-0.8386334815061575	1.1565284408196372	7.8806831807672655	11.200201067875593	0.7894453915237434	0.9583815028901735
ID30390	30390	22	1.0	42.13350868248124	20.62064219739009	0.0	96.0	96	1.6056449951807454	1		51166.074204947014	51180.0	34549.0	65499.0	4.3439997E7	5897.008659889975	-0.9811953528727835	-905.4628175180605	0.007382880201096245	0.009941326406292942	1.6995144631413424	1.535341141844325	-0.8647242895375501	1.1069295395157617	8.099326984334992	11.253507850511285	0.8036796285853434	0.9605411499436302
ID60088	60088	22	1.0	42.08934312721896	20.515564302504274	0.0	193.0	193	1.5900213639917917	1		50868.92326139088	50882.0	34761.0	65482.0	4.2424682E7	5834.1354992934575	-0.9810924097366922	-904.8566086821636	-0.0031635444351841594	4.3645577020787435E-4	1.6854090296742281	1.5171588748943097	2.4345458802402042	1.1108981778797815	7.942473820905974	10.8382372187643	0.8496662181592829	0.9653379549393416
ID88253	88253	22	1.0	42.12409437119999	20.550716056016388	0.0	281.0	281	1.5909726182581536	1		50771.8201438849	50798.0	34708.0	65379.0	4.2343698E7	5942.079795134242	-0.9810945536740691	-886.8255135317352	0.00996511672852509	-0.007864835747938661	1.6956062730061991	1.5284546089580386	2.5183609424327797	1.109359913646444	7.951980073235001	11.23673099740122	0.7914166426853021	0.9549086757990863
ID92349	92349	22	1.0	42.087391120617085	20.484543445028795	0.0	294.0	294	1.608469350917089	1		50761.18808411221	50818.0	34298.0	65413.0	4.3451577E7	5846.899682959737	-0.9810097367057814	-896.9711261570899	0.012319422240367726	0.002807113046303025	1.712201239233218	1.5243139949719413	-0.7275866620560673	1.1232601976240042	8.127845741322089	11.073952135210101	0.8328753954498859	0.963380281690141
ID26817	26817	22	1.0	42.11174131072118	20.57764468340133	0.0	84.0	84	1.6023436214526103	1		51131.53828032983	51131.0	34694.0	65481.0	4.3410676E7	5823.074256843585	-0.981102994181495	-911.7759450223267	0.0041330622596694915	-0.010794454934914731	1.7267398322563425	1.5061125643056366	-0.6700725861731367	1.1464879008246118	8.06605510118338	11.380715604416444	0.7825856982527409	0.957674943566592
ID55491	55491	22	1.0	42.191843750019444	20.618937928998292	0.0	179.0	179	1.6032875647577243	1		50856.59363957602	50915.0	35144.0	65479.0	4.3177248E7	5878.473171161306	-0.981095621794063	-897.9696603396181	0.00642764075521514	-0.011554545226210447	1.7206300146532088	1.5124379720493493	2.450605514487634	1.1376532766641396	8.07556135351241	11.449917743652726	0.7740657498270391	0.9615166949632145
ID69316	69316	22	1.0	42.10385153969079	20.48506478700038	0.0	221.0	221	1.5971419610281923	1		50972.22657176742	50924.0	34315.0	65461.0	4.2969587E7	5901.989288588932	-0.9810422580522015	-893.8533889594992	-0.003979207530112831	0.005650839516307104	1.7126036886725289	1.5050102382319093	-0.8802176017907811	1.137934909123609	8.013770713373708	10.682877518641623	0.882409709457282	0.966743119266055
ID75460	75460	22	1.0	42.08643973916837	20.49065741264548	0.0	240.0	240	1.600454064637936	1		51010.90672963403	50969.0	34655.0	65455.0	4.3206238E7	5868.589623964643	-0.9810799957355467	-901.4517539619407	0.002211405563858622	-0.0038297851199649885	1.702114342492139	1.5277948807867898	-0.7351668904264494	1.1140987339973134	8.047042596525321	11.223230671832816	0.8028055867185996	0.9581211092246746
ID19143	19143	22	1.0	42.10034853078638	20.627400117217796	0.0	57.0	57	1.5847792592084962	1		50779.316043425824	50800.0	34023.0	65452.0	4.2096053E7	5889.047444893653	-0.9810177951875265	-891.2550830930157	0.012408856282782427	-0.009002190472078802	1.6580975261920812	1.5305339548109846	-0.7561778454711886	1.0833457964000872	7.890189433096296	11.378045839642427	0.7658821291857087	0.9567723342939484
ID72907	72907	22	1.0	42.09409246995906	20.441445041390384	0.0	232.0	232	1.5919233041023346	1		50904.688995215314	50934.0	34762.0	65477.0	4.255632E7	5878.671568250074	-0.9810916639674367	-898.5967849005974	0.007259692858265719	0.005705020385315138	1.719293591149968	1.5032641646073126	-0.8306220509968424	1.14370689571988	7.961486325564035	10.973113673063612	0.830891394769175	0.9676487579433852
ID24779	24779	22	1.0	42.083009258334	20.601649651486422	0.0	77.0	77	1.6065869987790466	1		51158.721830985916	51149.0	34820.0	65485.0	4.3587231E7	5864.140468348223	-0.9810964799851454	-905.553998082925	-3.3409181510062514E-4	-0.01238800486932282	1.7321232368954338	1.534921974347073	-0.7935398435329357	1.1284764084716727	8.108833236664024	10.847532365385394	0.8659769328449648	0.9627539503386001
ID84685	84685	22	1.0	42.07893171253217	20.533319280909957	0.0	270.0	270	1.5966682425064187	1		50966.77449822905	50902.0	35147.0	65451.0	4.3168858E7	5854.1602418307675	-0.9810802538080287	-902.9043970824962	-0.0024395778608618476	-0.007620860099475279	1.6884695063186252	1.5397729741151942	-0.7289964965039787	1.0965704260973128	8.009017587209192	11.097745757172284	0.8171834623023214	0.9678345778288336
ID6350	6350	22	1.0	42.081102483179095	20.645947185616983	0.0	14.0	14	1.605173786074434	1		50712.521126760555	50717.0	34611.0	65417.0	4.3207068E7	5787.117436513185	-0.9811312706310847	-911.3125771785741	0.009166523317762831	0.004057509798818786	1.6896867004851175	1.554928051400286	-0.8434525113762306	1.0866655206094424	8.09457385817048	11.480888913773693	0.7717076837159929	0.9556677890011226
ID46801	46801	22	1.0	42.09479831137423	20.57122573426062	0.0	151.0	151	1.5942975385373694	1		50814.282142857235	50793.0	34606.0	65424.0	4.2683997E7	5858.629554767109	-0.9811184282748912	-901.3698819544844	0.012639589200386006	-0.018124443122825972	1.7303492007726267	1.492953756509479	2.1507884868426768	1.1590105810230702	7.985251956386613	10.540723616962625	0.9031453199057847	0.976744186046512
ID37075	37075	22	1.0	42.151910417445805	20.647210321490967	0.0	119.0	119	1.6009266629251118	1		51116.16844602612	51138.0	34680.0	65438.0	4.309093E7	5898.787191672317	-0.9811444066531984	-901.8167319129064	-0.0022905806436742523	-0.01562891147226272	1.6875590511202065	1.5393132399166838	2.3404711171497983	1.0963064614526064	8.051795722689837	11.388595204240465	0.7801215927823185	0.9565217391304349
ID77010	77010	22	1.0	42.08590249563045	20.52536488733985	0.0	245.0	245	1.5909726182581538	1		50923.038231780185	50906.0	34751.0	65490.0	4.2622583E7	5889.96983452773	-0.9811043464649201	-897.8101578891171	-0.0034145095390247055	-0.010441731293253072	1.7152740812420997	1.5005230858384218	-0.7053547995728778	1.1431174218047335	7.951980073235004	10.751510468323762	0.8644625485352808	0.9653779572994805
ID79060	79060	22	1.0	42.085712660020576	20.484944492528008	0.0	252.0	252	1.584301844147442	1		50869.3329312425	50961.0	35047.0	65450.0	4.2170677E7	5934.869103891614	-0.9811716819160713	-893.322704610916	-0.003194597902339994	-0.00469670260469392	1.711341743854853	1.491314209831317	-0.8430690774064744	1.1475393532583744	7.88543630693178	10.920202725950801	0.8309486575746396	0.959514170040486
ID59096	59096	22	1.0	42.107031828685464	20.64070299741914	0.0	190.0	190	1.606586998779047	1		50949.31764705884	50965.0	34877.0	65438.0	4.330692E7	5827.822832221621	-0.9811030410076671	-907.7886076992987	-0.0028584502754323217	-0.006556436952894631	1.697435523812736	1.563275185977927	-0.5904112373549419	1.0858200392599997	8.108833236664028	10.826181173830376	0.8693960280066488	0.9665722379603403
ID65753	65753	22	1.0	42.132566278817556	20.531224866646514	0.0	210.0	210	1.6122274620000727	1		50956.618329466364	50961.0	34380.0	65455.0	4.3924605E7	5818.991369971123	-0.9810567759540468	-907.0330821852504	0.0012404336605453157	-0.004424253650736455	1.7152350104831549	1.537973854339215	-0.768817306056928	1.1152562871233591	8.165870750638216	11.323898861499757	0.8002402693317324	0.9523281596452328
ID87256	87256	22	1.0	42.112484175565605	20.549803176823183	0.0	278.0	278	1.5885934145667933	1		50848.50301568156	50906.0	34613.0	65422.0	4.2153409E7	5952.936317770661	-0.9810687361307701	-885.3128301184778	0.01745512540297937	0.0022200879869887255	1.7336408152249547	1.4953764111416477	2.5111669987598586	1.1593340661976899	7.928214442412422	10.809994747711668	0.8525783233184125	0.9602763385146806
ID3292	3292	22	1.0	42.00606053496365	20.659493548751875	0.0	4.0	4	1.5895455233814073	1		50895.55875299759	50947.0	34174.0	65441.0	4.2446896E7	5807.159891818805	-0.9811300892015813	-911.3870346250037	4.335207649396324E-4	0.004152674967216701	1.672078443005325	1.5204167846085885	-0.7668734402576918	1.0997500553348467	7.937720694741453	10.925783352554102	0.8356039957142658	0.969802555168409
ID32989	32989	22	1.0	42.066540825146866	20.595621972342222	0.0	105.0	105	1.598562274302228	1		51179.44839857652	51150.0	34819.0	65420.0	4.3144275E7	5864.866255540231	-0.9810305835130383	-902.601515818469	-0.008322336593692591	-0.01349454792865699	1.6991217790163424	1.530877372396763	-0.7333895289722763	1.1099006423722715	8.028030091867253	10.995179571096195	0.834476676264971	0.9612976664769489
ID89825	89825	22	1.0	42.12013727353781	20.577107631032383	0.0	286.0	286	1.6141032362959231	1		50744.183720930305	50789.0	34547.0	65446.0	4.3639998E7	5850.759754548034	-0.9811148896665329	-901.1650526024041	-0.0027911789175378405	-0.011451326218655787	1.694070968764912	1.5801954522110395	-0.7980011101003455	1.0720641971184866	8.18488325529628	11.421703497476287	0.7884253680665317	0.952960708356392
ID10980	10980	22	1.0	42.03352638116417	20.679118860943163	0.0	29.0	29	1.5904970622414747	1		50632.781362007176	50696.0	34618.0	65427.0	4.2379638E7	5873.614186243323	-0.9810531270019255	-892.7119464943439	-0.0010973070758561803	-1.8618319240235393E-4	1.706299437465936	1.492903266084648	-0.7637881940138839	1.1429403875181745	7.9472269470704875	10.740100586402493	0.8657824571859396	0.9698375870069605
ID68325	68325	22	1.0	42.112694552744564	20.49922599600373	0.0	218.0	218	1.6112887559746414	1		51032.9474299065	51041.0	34253.0	65368.0	4.3684203E7	5817.385256435624	-0.9810958776029994	-910.5582886645902	0.01230355324459767	-0.02027580334039755	1.7173297698220413	1.548148311658611	2.451721316631444	1.1092798777025294	8.156364498309184	11.205459545790253	0.81629501737856	0.9651293588301463
ID71909	71909	22	1.0	42.14920073743941	20.481747425281846	0.0	229.0	229	1.590497062241475	1		50892.647482014356	50995.0	34481.0	65401.0	4.2444468E7	5913.090663816264	-0.9811160113318542	-894.3286293219518	0.007320182419465789	0.005959037787817925	1.6861364938715002	1.5339754601805882	-0.7541925572988046	1.0991939164874247	7.94722694707049	11.264567921983994	0.7870392714552193	0.9516220830961869
ID43754	43754	22	1.0	42.12124917899174	20.592367953187072	0.0	141.0	141	1.590497062241474	1		51236.474880382724	51283.0	34939.0	65500.0	4.2833693E7	5890.8549381530565	-0.9810835040233317	-902.186222573336	-0.004357791603781251	-0.002552723787895879	1.7156156989775455	1.4922927174572276	-0.5712887595107674	1.1496509223075524	7.947226947070482	10.96599623171021	0.8304802229828872	0.957069261591299
ID28908	28908	22	1.0	42.121351198281054	20.584031633188616	0.0	91.0	91	1.5876407347722263	1		51175.578820698014	51189.0	34694.0	65503.0	4.2526906E7	5937.952542407883	-0.9812010887324276	-899.6661082435357	-0.0021605009761784034	-0.02319475584085041	1.6846737620572143	1.5427465023545721	-0.8135609394415159	1.0919964877483306	7.918708190083389	10.717342744776975	0.8663431852697994	0.9585730724971226
ID22765	22765	22	1.0	42.14794273779444	20.610535678912424	0.0	70.0	70	1.5914480321693352	1		51041.01075268812	51002.0	34682.0	65493.0	4.2721326E7	5908.408685294883	-0.9811252417668853	-898.0939803711649	0.030489173083967203	5.909449933658723E-4	1.7429096708954794	1.5053318448259025	-0.7300097724309	1.1578242212082173	7.956733199399517	10.925149310494316	0.8377026662517368	0.9598623853211011
ID80623	80623	22	1.0	42.127924282650326	20.54886005995762	0.0	257.0	257	1.6023436214526106	1		50920.86470588237	50894.0	34988.0	65475.0	4.3282735E7	5922.158005210785	-0.9810914661015874	-892.2723124826147	0.01752187072105988	-0.0019605059550305546	1.734986903453883	1.495059300909627	2.4170137300233034	1.160480325026759	8.066055101183384	11.138817714273602	0.8169450672823746	0.9647527003979535
ID93934	93934	22	1.0	42.0717689125737	20.462120480848533	0.0	299.0	299	1.6075284503680651	1		50808.38992974241	50824.0	34432.0	65465.0	4.3390365E7	5827.154164284796	-0.9810837697120771	-904.4413696833518	-5.691287424693777E-4	-0.012579258023125608	1.702449244575401	1.535583295600229	-0.745156795375901	1.108666165784219	8.118339488993055	11.302872370108217	0.7985450559983126	0.9515320334261834
ID25330	25330	22	1.0	42.0896364616183	20.625032941996746	0.0	79.0	79	1.5966682425064185	1		51172.20902612827	51182.0	34776.0	65503.0	4.3087E7	5886.454166595013	-0.9810651105636343	-900.8354155089023	-0.0038319600360538567	-0.01057902395247159	1.6819422947683467	1.5492041871576794	-0.5719402939583732	1.0856814800211723	8.00901758720919	11.116790052958196	0.814386008506605	0.9606613454960091
ID51443	51443	22	1.0	42.13708503115108	20.562196699391446	0.0	166.0	166	1.5961943833944823	1		50740.35391923991	50707.0	34845.0	65468.0	4.2723378E7	5817.2128278975615	-0.981178428092369	-909.4119040986402	0.0118718341059037	-0.004769017054843183	1.7132505645854341	1.5026974761812724	2.4881522664028806	1.140116751203462	8.004264461044675	11.368314520478007	0.7782858460364114	0.9503386004514673
ID91380	91380	22	1.0	42.07951003928674	20.513400233436116	0.0	291.0	291	1.5985622743022285	1		50681.40355029589	50660.0	34499.0	65488.0	4.2825786E7	5839.394239929678	-0.9810735275873509	-899.7932135315309	0.009992662570245461	-0.016314549666118935	1.7122246025234473	1.5256633622031759	-0.7626684238200089	1.122282047889557	8.028030091867256	11.21120984851819	0.8026272352767094	0.9585698070374573
ID38646	38646	22	1.0	42.1159713356772	20.591945169572107	0.0	124.0	124	1.6037593280649065	1		51221.29952830185	51241.0	35254.0	65481.0	4.3435662E7	5874.6614711097545	-0.9810654322425351	-903.5253069654419	0.01376065231494797	0.002601423849507515	1.709052902104067	1.521322961646254	-0.7818533582973362	1.1233991369292597	8.080314479676932	10.82535822594036	0.866470086952233	0.9659090909090908
ID14071	14071	22	1.0	42.211621060136395	20.548804995362634	0.0	39.0	39	1.610819197825089	1		50717.77906976745	50692.0	34022.0	65442.0	4.361729E7	5818.076555096057	-0.9810773550851412	-903.924595282936	-0.0022700014387847444	0.002700781532252734	1.7079640037401005	1.5375319839112003	-0.686519639278575	1.11084778828168	8.151611372144668	11.605599650680459	0.7605331707285375	0.9538375973303671
ID35576	35576	22	1.0	42.092257240875426	20.626459495174803	0.0	114.0	114	1.5938229745921817	1		51124.07985697259	51155.0	35026.0	65483.0	4.2893103E7	5870.26063096664	-0.9811298887790558	-905.6286698339443	-0.0030306418459505506	0.01860415069009006	1.678069090268205	1.5712973929138023	-0.7070499514302184	1.0679512979757486	7.980498830222097	11.844068149403084	0.7148881645411872	0.9561503416856494
ID40184	40184	22	1.0	42.09852748113796	20.57791278099519	0.0	129.0	129	1.5995084491553029	1		51108.80969267142	51106.0	34770.0	65447.0	4.3238053E7	5843.188342434327	-0.9810395789982767	-905.1372322349615	0.00914542678366288	-0.003938050007121763	1.7201834086343764	1.508021640943781	-0.7502046419702579	1.140688808389922	8.03753634419629	11.258107555396936	0.7968966973068449	0.9597048808172535
ID49912	49912	22	1.0	42.071563210638516	20.612338129276782	0.0	161.0	161	1.5980889768013136	1		50653.23313609468	50669.0	34585.0	65418.0	4.2801982E7	5857.060337531012	-0.9810396065602542	-894.9456570336754	-0.0073272663783602214	0.0021704149580025296	1.691524152699962	1.5339321938190933	-0.6840489511155978	1.1027372393094546	8.023276965702744	12.169080924206542	0.6808416101389767	0.9472502805836144
ID12538	12538	22	1.0	42.071409915652175	20.66348318603845	0.0	34.0	34	1.5942975385373692	1		50653.1460807601	50640.0	34302.0	65479.0	4.2649949E7	5858.627603559077	-0.9810961394022132	-897.432075132572	-0.004122708604259987	-0.005566024281458906	1.6776168383105494	1.539084946865231	-0.7274428722376107	1.0900092562970463	7.9852519563866124	10.903579692135342	0.844034664932846	0.9638554216867466
ID48381	48381	22	1.0	42.087401652522004	20.581507298304672	0.0	156.0	156	1.6164448931724191	1		50307.370669745986	50296.0	33951.0	65374.0	4.3566183E7	5750.655928007649	-0.9811254968701841	-909.4802356503568	0.006920575383877367	-0.0021271870562005355	1.72065580348401	1.543801247556407	-0.6965456798987351	1.114557852707747	8.208648886118858	11.034994827640594	0.8471050598899772	0.9713160854893139
ID52993	52993	22	1.0	42.1750814302475	20.539993073964308	0.0	171.0	171	1.6136344971438012	1		50808.03699421969	50768.0	34311.0	65428.0	4.3948952E7	5785.7779324263765	-0.9810743405719111	-910.4404556479134	0.002274256767372735	0.004973741847089884	1.7129815656870095	1.5517022807037193	-0.6338494023729432	1.1039370032440423	8.180130129131763	11.514526323296993	0.7753145291147557	0.9539911308203994
ID57093	57093	22	1.0	42.131256612036324	20.579151534294756	0.0	184.0	184	1.6145718393646709	1		50763.7802325581	50767.0	34708.0	65489.0	4.3656851E7	5812.406993757029	-0.981152339470031	-909.2994471180548	0.007887965244535937	0.005748983009784455	1.7157508345789607	1.5526907979266724	-0.7541624481540161	1.1050177130372798	8.189636381460792	11.449454765740947	0.7850636557758006	0.9658071748878923
ID58117	58117	22	1.0	42.08093642379662	20.581015361053403	0.0	187.0	187	1.5823907435191882	1		50736.66989117302	50848.0	34531.0	65432.0	4.1959226E7	5908.995287164238	-0.9810917178212704	-891.0372198827492	0.03134958625285854	-0.03761949488600754	1.7299460144026575	1.5043925504833198	2.278372685331957	1.1499299260999887	7.866423802273718	10.747874803857044	0.8557403421496943	0.9672706019871422
ID42246	42246	22	1.0	42.079144995214676	20.60315004308243	0.0	136.0	136	1.6004540646379357	1		51145.4799528301	51142.0	34764.0	65494.0	4.3371367E7	5827.419009819738	-0.9810371016742022	-908.1168278542017	0.005223354262615413	0.014056287956819218	1.691024723781925	1.5387546243718033	2.384099238469067	1.0989567127847208	8.04704259652532	11.620424405093988	0.7488626745939104	0.959206798866856
ID27400	27400	22	1.0	42.09376868625184	20.562174046226303	0.0	86.0	86	1.5862106422423108	1		51165.01562499994	51181.0	34576.0	65489.0	4.2569293E7	5881.9493186152995	-0.9811657002472685	-906.3056934290142	-0.006009732054899661	-0.005250646229042327	1.6952514710847317	1.502635252053876	-0.7731766714132796	1.128185611756132	7.904448811589848	11.393912005836802	0.7651308854418447	0.9406108597285069
ID82186	82186	22	1.0	42.07666863290856	20.53725751875686	0.0	262.0	262	1.6032875647577245	1		50865.30823529415	50855.0	34923.0	65459.0	4.3235512E7	5898.028713746407	-0.9810505122082854	-892.973739112374	-0.010947821304734338	0.0011809897446232588	1.7288702845083892	1.504279606212867	-0.8530505577971998	1.149301152104924	8.075561353512413	11.265122650460814	0.799669875569846	0.9653409090909087
ID9996	9996	22	1.0	42.0387359643852	20.659546509543052	0.0	26.0	26	1.6009266629251118	1		50699.92588235292	50695.0	34568.0	65480.0	4.3094937E7	5770.009856049233	-0.9810656407354673	-910.5592652107744	0.004993748989316205	0.0025009320973988563	1.7041563363418746	1.5240103505280995	-0.7439787724650769	1.118205224624197	8.051795722689835	11.385977609068584	0.7804803282926048	0.9603174603174605
ID33549	33549	22	1.0	42.090924687851256	20.60096651294851	0.0	107.0	107	1.5976155390848654	1		51229.12722948867	51202.0	34783.0	65503.0	4.3083696E7	5908.747411313004	-0.9811151865167969	-900.8631573978188	-0.02234861115818539	-0.003910174482047875	1.7087466441567056	1.5283753631426975	-0.5851973721706525	1.1180150409145058	8.018523839538226	11.87289118667349	0.7148111423565605	0.9509582863585122
ID8462	8462	22	1.0	42.01664972714668	20.689446399853225	0.0	21.0	21	1.5938229745921821	1		50816.75298329359	50796.0	34769.0	65410.0	4.2584439E7	5851.812533783581	-0.9810630455890573	-899.7736818659718	0.012690483074705496	-0.01046641509417401	1.7158351852710478	1.518094256518897	-0.8046951420227078	1.1302560285061518	7.9804988302221	11.053142620557807	0.8208586038758195	0.9688401615695328
ID16655	16655	22	1.0	42.13886659896131	20.662692413877778	0.0	48.0	48	1.606116066041748	1		51032.11502347424	50933.0	34626.0	65498.0	4.3479362E7	5853.876687185614	-0.9810376243342761	-902.0340079480901	0.014370164418186854	-0.014033903660983166	1.7223673657101346	1.5494983430038134	-0.730759281374054	1.111564509563271	8.104080110499508	11.097905951525046	0.8268590979183247	0.9627329192546583
ID83729	83729	22	1.0	42.083045852847356	20.53832082989775	0.0	267.0	267	1.6131656217896797	1		50925.079161815986	50952.0	34955.0	65435.0	4.3744643E7	5835.488214966496	-0.9811153765735766	-906.7681668129891	0.004819333524765259	0.004497962257793451	1.7088966367816563	1.5351148968069142	2.4563039942865523	1.1132043864183805	8.175377002967247	11.355628401654505	0.7967009010629443	0.965207631874299
ID64789	64789	22	1.0	42.12590798031465	20.560844695780574	0.0	207.0	207	1.579519757041533	1		50908.03515151511	50988.0	34616.0	65476.0	4.1999129E7	5958.9931947945315	-0.9810532278716408	-884.7096831195985	0.001101986050833834	0.0028465261086818095	1.6630851039256571	1.513103690810901	-0.7071839012136608	1.0991217019861859	7.837905045286621	11.015259427315135	0.8117464572774921	0.9553881807647738
ID5400	5400	22	1.0	42.050864526230555	20.710920505837628	0.0	11.0	11	1.586687482969223	1		50723.614921780994	50757.0	34734.0	65468.0	4.2151324E7	5864.816856267569	-0.9811042153427196	-898.1232692178739	0.005358235194299741	-0.005532772271495885	1.68356557278481	1.5106687574596616	-0.8347119890267118	1.1144505137022171	7.909201937754364	11.143849791814366	0.8003354039329569	0.9476082004555813
ID19738	19738	22	1.0	42.14625811102906	20.623571217424853	0.0	59.0	59	1.6018714412091324	1		50894.78276269179	50887.0	34769.0	65473.0	4.3107881E7	5849.492321228326	-0.9811195667982505	-904.2636386718091	-8.75705097122674E-4	0.012931179576354687	1.7081748180287946	1.5337364828470357	-0.7960423990782539	1.1137342282280158	8.061301975018868	11.334952921539164	0.7884526419233239	0.9587337478801583
ID54554	54554	22	1.0	42.18721032227207	20.56622776688762	0.0	176.0	176	1.6117581773264726	1		50705.20557491291	50684.0	34705.0	65397.0	4.3657182E7	5809.7247205543235	-0.9811128919327995	-906.7352629112164	0.007236980218393919	0.005775123019416033	1.723855951904575	1.5262291851698089	-0.7112594721504688	1.1294869529786762	8.161117624473704	11.38551843829889	0.7911409772134139	0.9629837352776222
ID77595	77595	22	1.0	42.09437942213098	20.49606449666665	0.0	247.0	247	1.6047024386010285	1		50919.25469483569	50908.0	34854.0	65459.0	4.3383205E7	5835.764027397605	-0.9810929260173387	-905.5243475947262	-7.210167279003291E-4	-0.0044897169782324945	1.6926289066428792	1.533218401841785	-0.7955252230477551	1.1039711658884357	8.089820732005961	11.218093745765868	0.8078126170313735	0.9567172568858908
ID74525	74525	22	1.0	42.069832076631016	20.418675578210753	0.0	237.0	237	1.5990354317121172	1		51001.08530805684	51027.0	34508.0	65458.0	4.3044916E7	5836.457282931977	-0.9810944097445713	-906.9443976401237	0.005780558336795287	-0.0023427479456449006	1.7205388836020394	1.5171736216439928	-1.0437400715344363	1.134042181499097	8.032783218031772	10.681114764376769	0.8847951796581258	0.9701492537313431
ID44317	44317	22	1.0	42.147704483241824	20.65339097256188	0.0	143.0	143	1.5646024045688962	1		51123.139506172854	51148.0	34850.0	65473.0	4.1409743E7	5997.043002005723	-0.9810832042656107	-884.2368614259788	9.874820249082415E-4	-0.009408487535934849	1.7197657632019772	1.4322905373562298	-0.5503316020448071	1.2007101341159307	7.69055813418663	11.036798287874575	0.7933804831632603	0.9648181276088255
ID14627	14627	22	1.0	42.18863569379447	20.577045531440515	0.0	41.0	41	1.591448032169335	1		50778.15071770336	50799.0	34304.0	65475.0	4.2450534E7	5942.566472413528	-0.981045470498457	-884.5226450680648	-0.010487314755330277	-0.003191943806516243	1.7047337724688851	1.5145468249747378	-0.8033859987451527	1.1255735011674661	7.956733199399515	11.379918092168516	0.7720872619022878	0.9522184300341293
ID67362	67362	22	1.0	42.07148537807807	20.522217685164055	0.0	215.0	215	1.6009266629251118	1		50929.085882352956	50909.0	34805.0	65418.0	4.3289723E7	5818.364439223572	-0.981096495700641	-908.58248527955	0.02445849667956293	-0.00402120164438809	1.7304040434667942	1.521641796864405	2.434449361942799	1.1371953944959836	8.051795722689837	11.135731387246985	0.8159529543159492	0.967447173043975
ID88866	88866	22	1.0	42.12584069058496	20.553872611580886	0.0	283.0	283	1.6070577935140695	1		50701.086549707565	50712.0	34703.0	65350.0	4.3349429E7	5887.729816175749	-0.9810779785465541	-892.9669533713925	-1.601822233879183E-4	-0.0021289683920231533	1.7128354222194497	1.5265705475018716	-0.7434699298947516	1.1220152419568084	8.113586362828542	11.298006930296546	0.7987650493214002	0.9530988274706869
ID70948	70948	22	1.0	42.156988907640404	20.51587026363333	0.0	226.0	226	1.6070577935140689	1		50900.07934655776	50916.0	34673.0	65488.0	4.3621368E7	5896.12048682001	-0.9810189491520658	-892.3582618426151	-0.007687755675964951	0.002808238680428645	1.7102170119896203	1.5416678391185703	-0.673201867438874	1.1093291100678444	8.113586362828537	11.750328618408137	0.7384527329424794	0.9530988274706862
ID29482	29482	22	1.0	42.13458951170079	20.618516101119027	0.0	93.0	93	1.5747231478580925	1		51144.56356968215	51215.0	34710.0	65498.0	4.1836253E7	5971.836860412885	-0.9811160940344419	-889.9182400218391	-0.00540984484579547	-0.006848682840477724	1.6980075010518214	1.493683474348465	-0.7567939106635473	1.136792051470263	7.790373783641461	10.479691109373638	0.8913970569068966	0.9732779097387171
ID86315	86315	22	1.0	42.05172637208271	20.578412546155896	0.0	275.0	275	1.5466094864542679	1		50847.642585551344	51018.0	34465.0	65483.0	4.011879E7	6114.220824717782	-0.981050617863015	-861.104899492463	0.014686570339149283	0.00799787874555032	1.6297087068860883	1.485651572349993	-0.29676158811468634	1.0969656258689422	7.514692466099542	11.072070291431903	0.7703062251455518	0.9489795918367345
ID31019	31019	22	1.0	42.12241434487454	20.646918506802116	0.0	98.0	98	1.600454064637936	1		51156.56973995275	51140.0	34751.0	65492.0	4.3278458E7	5903.48191964742	-0.981120930952182	-900.6688438751098	0.0020150972794493113	-1.482814759227259E-4	1.7034859530338402	1.5255070064904241	-0.7958127325784295	1.1166687178663792	8.047042596525321	11.088095670312244	0.82249304707331	0.9608399545970491
ID3890	3890	22	1.0	42.03659866093399	20.619076953317972	0.0	6.0	6	1.6051737860744337	1		50779.94242068156	50820.0	34503.0	65459.0	4.3213731E7	5772.765273162738	-0.9811603288845812	-916.2309623311601	0.005782003955760715	0.012294321235793467	1.7142410763117926	1.5280675514648019	-0.8687260701396055	1.121835925819199	8.094573858170477	11.314555813774437	0.7945639115954115	0.9764908256880734
ID61747	61747	22	1.0	42.145401180510376	20.546569626099178	0.0	198.0	198	1.6013991217410413	1		50865.35384615387	50855.0	34924.0	65461.0	4.2981224E7	5805.026455642636	-0.9811577891534846	-912.5461959433356	0.007339945230515026	-3.6394929482450614E-4	1.699021713946114	1.5353080793544445	2.4334149725386474	1.1066324321438512	8.056548848854352	10.929777806152629	0.8474932392166885	0.9674657534246576
ID6965	6965	22	1.0	42.04478064295356	20.644733119941495	0.0	16.0	16	1.6159768332543474	1		50675.016203703686	50737.0	34886.0	65447.0	4.3783214E7	5748.572573265154	-0.9810835797708775	-914.3888615036778	0.004293048558539992	0.013849841306867375	1.7135149107736982	1.5345951076187883	-0.8860959910788664	1.1165908859389873	8.20389575995434	11.21599201489402	0.819510674211103	0.9751412429378532
ID63797	63797	22	1.0	42.16952897529062	20.56054716152393	0.0	204.0	204	1.5942975385373697	1		50873.54750593829	50921.0	34874.0	65457.0	4.2835527E7	5867.307540295933	-0.98108471234899	-899.4493743301022	0.010894885871421246	-0.01466133964859993	1.7291310357993865	1.500307587143231	-0.7326643571924721	1.1525176907835701	7.985251956386615	11.029365831323368	0.8248925928665177	0.9523809523809526
ID56119	56119	22	1.0	42.12392485715016	20.508428269858044	0.0	181.0	181	1.5799986170667961	1		50795.85279805354	50850.0	34620.0	65492.0	4.1754191E7	5969.699681430044	-0.9811815985877178	-887.3039903625204	0.00737088828095498	-0.012618578525274251	1.6595564300279753	1.5376650115621768	2.4695539509644635	1.0792704636895938	7.842658171451139	11.132496102104957	0.7952213783112487	0.967741935483871
ID76086	76086	22	1.0	42.07481892055365	20.49487438189735	0.0	242.0	242	1.5933482693025485	1		50947.25595238093	50965.0	34589.0	65383.0	4.2795695E7	5923.81166369267	-0.981032250360221	-889.6455826944275	-3.258720055904606E-4	0.001375333723815393	1.6820044778493026	1.5460721780791624	-0.883351866348984	1.0879210567898727	7.975745704057581	11.497525998660453	0.7581800664498402	0.9464184997179922
ID92982	92982	22	1.0	42.08402030680754	20.47598735679321	0.0	296.0	296	1.6112887559746414	1		50738.91385331783	50703.0	34381.0	65409.0	4.3584727E7	5835.359596426749	-0.9810550767805192	-900.5422184786287	0.004352490278660796	-6.668939319791729E-4	1.7078293412914778	1.5513919538921848	-0.6789768997716086	1.1008367917642075	8.156364498309184	11.328229735400802	0.7986976266179764	0.9506925207756233
ID17209	17209	22	1.0	42.12031711436352	20.655208318511995	0.0	50.0	50	1.6126966101147606	1		50910.861788617876	50840.0	34548.0	65442.0	4.3834252E7	5880.163208713509	-0.9811082747318802	-899.2829949068629	-0.008992452385700449	-0.013448844932593554	1.6918511846458357	1.5598456772054683	-0.6483552235326514	1.0846272867690738	8.17062387680273	11.26322273515811	0.8093562741381852	0.9614093959731548
ID23353	23353	22	1.0	42.14193842816617	20.6135932894963	0.0	72.0	72	1.6164448931724191	1		51060.81554524363	51043.0	34994.0	65445.0	4.4014423E7	5801.167156551189	-0.9810914150105627	-913.3827571549268	0.0013531076149593444	0.0017871746305286541	1.7027438493244618	1.569931188274482	2.4854214966611705	1.084597759469926	8.208648886118857	10.986273583404774	0.8546350977107318	0.9578480310593452
ID62778	62778	22	1.0	42.178266422761574	20.556348785925056	0.0	201.0	201	1.598088976801313	1		50804.63151658762	50845.0	34984.0	65466.0	4.2879109E7	5833.070081611309	-0.9810500153698987	-901.8169504757356	0.009995141896495292	0.005973726443442827	1.7018681194480638	1.522898691092881	2.357357798953995	1.117518932416147	8.023276965702737	11.283604361836412	0.791891986858462	0.9634703196347032
ID25918	25918	22	1.0	42.08458848869536	20.653655630847965	0.0	81.0	81	1.5928734225420997	1		51188.970095693745	51252.0	34632.0	65492.0	4.2793979E7	5930.783655972876	-0.9811505413712548	-898.5268757154414	-0.0026104190673640138	-0.012432177306177348	1.670137052680055	1.5343802412780791	-0.7984475435917097	1.0884766420668293	7.970992577893068	11.258856069519783	0.7901940118786797	0.9599313108185463
ID47426	47426	22	1.0	42.08730640787915	20.597648854021507	0.0	153.0	153	1.6117581773264722	1		50845.31074766359	50809.0	34814.0	65418.0	4.3523586E7	5815.229559898485	-0.981061138039627	-905.8498822769824	0.009843423762203223	-0.012405493893711043	1.7190319412990789	1.5584881307693341	-0.7794901549849004	1.1030125333392777	8.1611176244737	11.459409441137867	0.7809712159545524	0.9554813578185868
ID20292	20292	22	1.0	42.14788431003514	20.627663960538037	0.0	61.0	61	1.5980889768013136	1		50856.00593119806	50863.0	34933.0	65426.0	4.2871613E7	5896.504782060123	-0.9810851317019424	-894.7072612559459	-6.595351506047928E-4	-0.006810640129864025	1.6919934767614064	1.5406720877039852	-0.7405756151339394	1.0982177779847564	8.023276965702742	11.486175065368206	0.7642066032247027	0.9596361569073338
ID34118	34118	22	1.0	42.06396968873818	20.607098992554157	0.0	109.0	109	1.609879670653982	1		51283.405373831796	51283.0	35115.0	65504.0	4.3898595E7	5840.176592733328	-0.9811018161069803	-911.7481299917997	0.009125745789643962	-0.007893965329860921	1.7043509779184856	1.5474418336402753	-0.6706952284826051	1.1013990580241002	8.142105119815634	11.060421015019267	0.8363792538155144	0.952195664257921
ID40774	40774	22	1.0	42.08847208246969	20.59661936306272	0.0	131.0	131	1.6183157790916367	1		51071.77430555551	51131.0	34959.0	65392.0	4.4126013E7	5753.359661446731	-0.9811221964024007	-922.7011361735233	0.014236717124434278	0.008691786138488899	1.7406895176770103	1.5462803720657423	-0.7682245925461462	1.1257269697807446	8.227661390776923	11.293777072306318	0.810602338175397	0.9627363737486101
ID42825	42825	22	1.0	42.092745511997066	20.582346553887124	0.0	138.0	138	1.5843018441474426	1		51225.736778846214	51206.0	34753.0	65472.0	4.2619813E7	5884.64480025907	-0.9809615916386331	-897.055515933712	-0.005405010256293317	9.082102828829902E-4	1.6813689774887306	1.5201717940214632	-0.5665145837842975	1.1060387938397649	7.885436306931784	11.192677857924433	0.7909837903756699	0.9639744334689139
ID37707	37707	22	1.0	42.1440945565914	20.624640405306483	0.0	121.0	121	1.5799986170667957	1		51115.601694915196	51159.0	34775.0	65491.0	4.2221487E7	5909.769649816144	-0.9810924825335845	-897.6113954075641	0.015479654576765698	-0.009274675943830763	1.7197530104561365	1.4882416133383047	-0.7472976876865796	1.1555603572987883	7.842658171451135	10.915774983622148	0.827111389457626	0.9532062391681114
ID60747	60747	22	1.0	42.11079809081544	20.595871389816587	0.0	195.0	195	1.6094097013925728	1		50838.304550758454	50870.0	35156.0	65437.0	4.3568427E7	5784.612331366434	-0.981056803402264	-910.3065809449973	0.012949324436884747	-0.014320929844204243	1.7217478476803174	1.5391496445559154	-0.9014545030988494	1.118635769933265	8.137351993651121	11.261300715041758	0.8063356380368046	0.9564245810055862
ID90446	90446	22	1.0	42.093096957789726	20.54831516151028	0.0	288.0	288	1.6187831627198912	1		50729.63583815036	50656.0	34392.0	65440.0	4.3881135E7	5852.990482703036	-0.9810709023861333	-898.4303342037433	-8.462024754157174E-4	-0.0017108554817865304	1.7218269912809168	1.5430732247728005	-0.8439734329547051	1.1158426986084446	8.232414516941434	11.135515042919183	0.8342889201845065	0.9735806632939856
ID20819	20819	22	1.0	42.14337763033557	20.608882972715914	0.0	63.0	63	1.569911883487624	1		50867.84975369467	51002.0	34883.0	65430.0	4.1304694E7	5920.303755253067	-0.9812151571810498	-897.6066646567497	0.005849342334242261	0.0011247765084378227	1.7071841178219689	1.465542937470403	-0.985358486456888	1.16488167911931	7.742842521996306	10.704662392820662	0.849110752743081	0.9656194427978664
ID52051	52051	22	1.0	42.13318243404201	20.567755549853043	0.0	168.0	168	1.5799986170667961	1		50695.732121212146	50726.0	34206.0	65456.0	4.1823979E7	5893.097175110029	-0.9811043003314973	-893.3260410743479	0.010705680129099667	-0.001612004672841901	1.694411469083622	1.5064992592462112	-0.7099459876483265	1.1247343526285132	7.8426581714511405	11.572445664051632	0.735906857222738	0.9417808219178085
ID79704	79704	22	1.0	42.14360183315168	20.541673077102452	0.0	254.0	254	1.6094097013925721	1		50876.544496487135	50998.0	34807.0	65381.0	4.3448569E7	6049.55033564901	-0.9812631097022483	-880.8713106687115	-0.010761495628704132	-0.00644448743367278	1.7094034437991523	1.5709345960506205	-0.7556215601308779	1.0881442474413938	8.137351993651114	10.817336032036375	0.8738810556391502	0.9645070422535206
ID11610	11610	22	1.0	42.04208546962516	20.649540654945422	0.0	31.0	31	1.5843018441474421	1		50662.81862152363	50682.0	34505.0	65345.0	4.1898151E7	5891.432969111314	-0.9811175874312292	-893.6387273375092	7.711479918883984E-4	1.1215471204199895E-4	1.689754918777627	1.509303601193311	-0.8012420979228284	1.1195593235460677	7.885436306931782	11.465863447501329	0.7537408649327967	0.9523536165327211
ID66394	66394	22	1.0	42.118656572130824	20.538673057482306	0.0	212.0	212	1.603287564757725	1		50996.18610129569	50982.0	34631.0	65378.0	4.3295762E7	5866.06806419101	-0.9810561541755128	-900.4224427372302	0.00438594592515241	-0.016743269916052433	1.7442128424195174	1.4975978788840367	-0.8052974784171165	1.1646736864499638	8.075561353512416	11.18721132786645	0.8108469752081358	0.9544943820224717
ID39260	39260	22	1.0	42.094658266643364	20.613827285959395	0.0	126.0	126	1.590497062241475	1		51129.69736842102	51135.0	35005.0	65469.0	4.2744427E7	5892.471493348202	-0.9811167713806165	-901.6753065999759	0.0037650672045628137	-0.012505153329701082	1.7085641355500807	1.4999477175432343	-0.7191258795752271	1.1390824597196891	7.94722694707049	11.88926674084373	0.7065051594705906	0.9505400795906769
ID48988	48988	22	1.0	42.064227099098034	20.592931365416103	0.0	158.0	158	1.6089395948537308	1		50821.46315789474	50764.0	34706.0	65465.0	4.3452351E7	5812.410247559627	-0.981132172841823	-909.3404876940584	0.0024428898992895753	0.004107890301971598	1.7004535069832987	1.5301514424075962	-0.6872692649572637	1.1112975224908086	8.132598867486609	11.301504958396583	0.8001412417791576	0.958543417366947
ID69981	69981	22	1.0	42.129778292570215	20.517545514585425	0.0	223.0	223	1.5971419610281923	1		50930.825829383895	50927.0	35069.0	65432.0	4.2985617E7	5859.742476841073	-0.9810311324297941	-899.0287264526485	5.313521007229926E-4	6.209210327465681E-4	1.728805842792357	1.4983642715890488	-0.6904387389918045	1.1537954258338792	8.013770713373708	11.178957428283796	0.8058313736685474	0.9536199095022629
ID17757	17757	22	1.0	42.129289500683726	20.602683844136536	0.0	52.0	52	1.5985622743022283	1		50942.926453143606	50916.0	34698.0	65461.0	4.2944887E7	5838.651708543831	-0.9811478508899258	-908.1862177991812	-0.003366438192558784	-0.01112920842350665	1.7141808138907817	1.5070997202649072	-0.7128323814040604	1.1374037104787433	8.028030091867254	11.363113720838628	0.781311379310973	0.9629418472063853
ID50525	50525	22	1.0	42.06982823269883	20.60317193463373	0.0	163.0	163	1.6183157790916367	1		50798.44046242778	50769.0	34605.0	65484.0	4.3940651E7	5756.224684182861	-0.9810845857588196	-915.4470580149317	0.00898068735462767	0.004608831243586673	1.7353709810700877	1.540037551271479	-0.6946376499657408	1.126836796698456	8.227661390776923	11.54600368883815	0.7755733725454902	0.9537190082644631
ID73564	73564	22	1.0	42.10360390696434	20.440507884997714	0.0	234.0	234	1.6126966101147602	1		50901.26076833526	50858.0	34773.0	65501.0	4.3724183E7	5854.20817678549	-0.9810512985403052	-900.3318970916398	0.010325308395000447	-0.002401250519943139	1.727212314544548	1.5478694869689682	-0.7588070846444164	1.1158643083834983	8.170623876802729	10.725888814729295	0.8924800181008402	0.976149914821124
ID78175	78175	22	1.0	42.10736626926319	20.518025213577445	0.0	249.0	249	1.5914480321693352	1		50958.763788968805	50958.0	34926.0	65392.0	4.2499609E7	5944.364235056875	-0.9810460066633976	-887.4259368749476	0.01747320106160212	0.0055754901302069405	1.6866009603251673	1.530498722235985	-0.61071956238357	1.1019943602835058	7.956733199399517	11.550996303372713	0.7493863359882935	0.9543899657924744
ID59746	59746	22	1.0	42.09982847101193	20.536142545002946	0.0	192.0	192	1.6061160660417482	1		50842.622065727715	50855.0	34419.0	65469.0	4.3317914E7	5819.6773500463905	-0.9810479082635964	-904.4656845730394	0.01437799141621126	-0.007577759829459787	1.7190664520946348	1.5363999186565467	-0.7629264130280454	1.1188925690635383	8.104080110499511	11.201570411724052	0.8116256490690993	0.958403597526701
ID53603	53603	22	1.0	42.14542333641299	20.52383087462743	0.0	173.0	173	1.5843018441474426	1		50768.51995163241	50838.0	34443.0	65443.0	4.1985566E7	5937.44426398418	-0.9811648604856001	-890.8366929230416	0.021779720888668273	0.023499428949190423	1.6837603735567284	1.5339795088858723	2.088770106249589	1.0976420244228957	7.885436306931785	11.06533520654914	0.8092942276184866	0.9606253618992477
ID31589	31589	22	1.0	42.114530765897605	20.612478102293068	0.0	100.0	100	1.5985622743022285	1		51177.17417061615	51191.0	34676.0	65454.0	4.3193535E7	5917.927867191141	-0.9810816691194512	-896.9308763175676	4.6886597245811767E-4	-3.962725306351007E-4	1.6960225207596735	1.5319572327768376	-0.706080027977878	1.1070952141956665	8.028030091867256	11.042162422373876	0.8273906212213153	0.9612976664769494
ID9064	9064	22	1.0	42.05234030049384	20.692122660931595	0.0	23.0	23	1.624381276821038	1		50761.524082568816	50739.0	34851.0	65410.0	4.4264049E7	5742.049368679013	-0.9810557202749484	-915.6158524655775	-3.979920340254982E-4	-0.010865762952913423	1.7513329359973742	1.5401958394169935	-0.7296463744060312	1.137084577932831	8.289452030915626	11.509009600793773	0.7864294745893857	0.9667405764966742
ID15208	15208	22	1.0	42.16798043375378	20.6030463260185	0.0	43.0	43	1.593348269302548	1		50854.81145584726	50840.0	34641.0	65502.0	4.2616332E7	5910.880550271837	-0.9810764589535534	-892.0933654339683	0.008471792518425144	-0.017098922049729025	1.6968199322085167	1.5291451371006355	-0.8698314349071872	1.1096526359988328	7.975745704057579	10.82242859120006	0.8557200439572507	0.955580865603645
ID2410	2410	22	1.0	41.991952104855514	20.707640613833757	0.0	1.0	1	1.6089395948537304	1		50772.07692307694	50808.0	34746.0	65423.0	4.3562442E7	5756.9132136098	-0.9811390464861577	-917.555108761558	8.256364438107574E-5	0.017190358473688834	1.7101380370767731	1.549090236956226	2.4519245660485547	1.1039628268763648	8.132598867486605	10.849156901307618	0.8682548853660516	0.9716070414537196
ID36203	36203	22	1.0	42.112841813412096	20.642958446636612	0.0	116.0	116	1.5828687349946784	1		51118.42442563479	51135.0	35044.0	65502.0	4.2274937E7	5938.485668819377	-0.9811487320125432	-896.037162349925	0.0036932942083800786	0.004170119658303531	1.6788530338211711	1.5353608715315958	-0.7763955054912222	1.093458264405576	7.871176928438235	10.932591535064349	0.8275672471147524	0.9627906976744188
ID85358	85358	22	1.0	42.055710832966554	20.51495566596717	0.0	272.0	272	1.5947719612642928	1		50915.27142857149	50877.0	35264.0	65451.0	4.2768828E7	5891.5499240763065	-0.9809943086855493	-892.1365108661491	-0.0020843038105482128	-0.003626189795298707	1.696175902678177	1.5176857063268776	-0.8804072823164905	1.1176068243953379	7.990005082551129	10.929833349018393	0.8404847526975927	0.9611206403659235
ID87920	87920	22	1.0	42.11919313726103	20.521096723122827	0.0	280.0	280	1.6042309526385667	1		50765.767962308535	50785.0	34780.0	65368.0	4.3100137E7	5874.294057876768	-0.9811061716048837	-897.5141707610686	0.0032338490669551355	0.017092368723916916	1.6981410519682079	1.5443655812276125	-0.7508356331157265	1.0995719359520817	8.085067605841445	11.506561495551836	0.7673657195025837	0.949748743718593
ID82802	82802	22	1.0	42.07106042632336	20.540323816369476	0.0	264.0	264	1.5890695402824344	1		50832.853717026315	50852.0	34759.0	65481.0	4.23946E7	5946.675268121003	-0.9810992466133752	-887.4299673218171	0.005122031469935201	-0.015077096463596494	1.6990027123316478	1.5185587799353546	2.285003728489669	1.1188257805891286	7.932967568576935	11.173653518382515	0.7984636363487643	0.9548054919908467
ID92018	92018	22	1.0	42.062197460311246	20.48450250935143	0.0	293.0	293	1.5990354317121172	1		50799.74970344005	50710.0	34640.0	65423.0	4.2824189E7	5845.6596105899725	-0.9810273589804239	-898.6930327196683	0.03610225067832132	0.0062660652334248735	1.7173039431279224	1.546575664002621	-0.7202661102576969	1.1103911584147441	8.032783218031772	11.524775834739758	0.7599953536632965	0.9436069235064211
ID28020	28020	22	1.0	42.142130759069516	20.57638080222947	0.0	88.0	88	1.5923984341842772	1		51110.264600715185	51111.0	34799.0	65493.0	4.2881512E7	5863.147083661842	-0.981083818217215	-904.23220267118	9.466451245479422E-4	-0.0039902636967597185	1.683284364026441	1.521445457177991	2.514800385287031	1.1063718098370954	7.9662394517285495	11.262688520883378	0.7891854568458306	0.9571673329525989
ID23927	23927	22	1.0	42.13184639764586	20.6100355379347	0.0	74.0	74	1.5876407347722268	1		51091.67469879518	51147.0	35158.0	65488.0	4.240609E7	5942.760452444395	-0.9811579295060241	-895.3693078584038	0.007400521324349041	0.010193972703900508	1.714622467458256	1.5064693020581066	-0.749647191506869	1.1381728556405197	7.918708190083393	10.790465693854635	0.8546412027514513	0.9663573085846868
ID30072	30072	22	1.0	42.17569055478548	20.615473035176176	0.0	95.0	95	1.5976155390848648	1		51180.55397390274	51212.0	34841.0	65496.0	4.3145207E7	5906.735863479889	-0.9810812130607277	-898.6676338564275	0.030963205142689854	-0.040717664564677694	1.77267587103612	1.5033382675998954	2.3308597850010253	1.179159680320136	8.01852383953822	10.635822916021251	0.8907628438089157	0.9678714859437749
ID13178	13178	22	1.0	42.13370270334492	20.60761343570356	0.0	36.0	36	1.5885934145667933	1		50752.40216086439	50784.0	34505.0	65446.0	4.2276751E7	5827.394733509958	-0.9810538327084156	-901.9524284852506	-0.005790927529027496	-0.00460577210181137	1.6758967349739178	1.5247664867040085	-0.8039054287696271	1.0991169792802817	7.92821444241242	10.975121173032397	0.8271163479659998	0.9613832853025938
ID21370	21370	22	1.0	42.158191652547735	20.63373851767027	0.0	65.0	65	1.5587896201224336	1		50841.20496894409	51048.0	34583.0	65467.0	4.092717E7	5904.715424999246	-0.9811870877635346	-898.1371357060727	0.010637829839219879	0.02222772455641326	1.6266531878537704	1.5151250816572697	-1.0979996257698204	1.0736098342946772	7.6335206202124395	10.79985233062201	0.8224303194437628	0.9668874172185429
ID26491	26491	22	1.0	42.09317146933029	20.595571807372284	0.0	83.0	83	1.579519757041533	1		51134.809466019455	51161.0	34275.0	65497.0	4.2135083E7	5874.299452256643	-0.9810183191065295	-899.7731002485688	0.009641764150634068	-0.010236687776021563	1.6943961401425416	1.4844196371798621	-0.7508416829235178	1.1414536009248692	7.83790504528662	10.825901179590778	0.8403916813276351	0.9643274853801166
ID44923	44923	22	1.0	42.13647852941579	20.593108192758645	0.0	145.0	145	1.6253124212235732	1		51022.114155251234	51036.0	34745.0	65496.0	4.4695372E7	5792.249864241941	-0.9810194204982176	-910.5615230879143	-0.0011216031475191402	0.002276965528325009	1.7299615080096473	1.554348671377139	-0.728284257834978	1.1129816236642174	8.298958283244659	10.88558528932949	0.8800956527071928	0.9710789766407117
ID4476	4476	22	1.0	42.04493928399443	20.656092987045845	0.0	8.0	8	1.6075284503680656	1		50716.35362997654	50747.0	34444.0	65493.0	4.3311766E7	5790.145117530965	-0.9811437170032382	-911.5177038700637	-0.0015731596965695002	-0.014337187432446812	1.6780751651142212	1.5487115261877369	-0.7997128220040717	1.0835298483539553	8.118339488993058	10.904226493408792	0.8580001130500371	0.9617117117117118
ID68989	68989	22	1.0	42.11093073110797	20.482149455628157	0.0	220.0	220	1.6051737860744337	1		51017.46705882356	50968.0	35013.0	65479.0	4.3364847E7	5819.560664831842	-0.9811805203717343	-914.1132317558113	0.004671700756008125	0.011830943357802555	1.7040021333277073	1.5411254036079356	-0.7632049907632558	1.1056868761870127	8.094573858170477	11.294701623125375	0.7973597868977319	0.9676136363636364
ID72572	72572	22	1.0	42.12336857768151	20.458087644503056	0.0	231.0	231	1.5857336581262056	1		50905.19927536231	50957.0	34918.0	65431.0	4.2149505E7	5931.661641228471	-0.9812115463216611	-896.3701373965046	0.0027378789414155605	-0.010195155203153715	1.704044608343404	1.5121160980510218	-0.7059492486564531	1.1269270994070895	7.8996956854253275	10.83947021240688	0.8448976713282769	0.9634782608695653
ID6015	6015	22	1.0	42.07137081210534	20.70782282140552	0.0	13.0	13	1.5971419610281925	1		50748.69404761901	50781.0	34711.0	65412.0	4.2628903E7	5873.904377576578	-0.9810922269104217	-896.5973423670536	-0.0014873404944986872	0.00890200906881642	1.6611437854247655	1.5581173114011606	-0.6956384151827302	1.0661224114960617	8.01377071337371	11.383897896693757	0.777078320241074	0.966743119266055
ID34687	34687	22	1.0	42.10508208094937	20.62346406483581	0.0	111.0	111	1.599035431712117	1		51196.47743467935	51411.0	34672.0	65499.0	4.3107434E7	5968.109213669904	-0.981115698110567	-891.3588980448496	-2.2716404588135996E-4	0.003088054789943647	1.7487385665537476	1.4836825817086923	-0.6764972018147609	1.1786473657591923	8.032783218031769	11.50886758423047	0.7620978285215034	0.9531866892272982
ID41348	41348	22	1.0	42.07343726926642	20.594294709372686	0.0	133.0	133	1.595720383567136	1		51111.02850356293	51135.0	34616.0	65495.0	4.3035486E7	5879.299818912195	-0.9811159141095002	-903.323609530406	0.00737056601573712	0.01153092142938056	1.679910491782892	1.5281239371966575	-0.9806222047032832	1.0993286937607212	7.999511334880162	10.960130655700723	0.8368388988292493	0.9600684540787219
ID7559	7559	22	1.0	42.0355224672911	20.670704870823254	0.0	18.0	18	1.5985622743022283	1		50819.64454976305	50873.0	34799.0	65482.0	4.289178E7	5815.465715994598	-0.9811442147282832	-909.4217622982175	-0.0012716476379571776	-0.0033102514502407867	1.700977297307367	1.5178805756309934	-0.652732935098462	1.1206265661580517	8.028030091867254	11.421703788969435	0.7733161316459388	0.955316742081448
ID58762	58762	22	1.0	42.09358340073891	20.604783058437118	0.0	189.0	189	1.6051737860744337	1		50852.31850117094	50869.0	34801.0	65416.0	4.342788E7	5833.297819869669	-0.9810364877911926	-901.9718609704074	-0.004304707595355993	-0.00838165119289696	1.7114261531988857	1.513809942375418	-0.8386417240835348	1.1305422862485466	8.094573858170477	10.777251622770754	0.8757654519398402	0.9742562929061787
ID55182	55182	22	1.0	42.16546330344232	20.595773893005653	0.0	178.0	178	1.6075284503680656	1		50848.52397660828	50831.0	35123.0	65444.0	4.3475488E7	5839.205868905426	-0.9810831022042893	-903.2551315270211	0.017985989746412818	-0.0203541610502447	1.7368571387058382	1.5187700824094317	-0.7288315939506947	1.1435945169201815	8.118339488993058	11.031346610705342	0.8383396585027549	0.956326987681971
ID15759	15759	22	1.0	42.13642803405289	20.6305108014693	0.0	45.0	45	1.5999813267559237	1		50833.15112160574	50804.0	34646.0	65503.0	4.3055679E7	5854.909233756547	-0.9811178571925394	-902.2497357297298	0.0017507553765103844	-0.01487688401796721	1.7111944679058106	1.5190617020906103	-0.7139498823294937	1.1264812124160444	8.042289470360805	11.106381983492875	0.8193026367785975	0.9712973593570607
ID75150	75150	22	1.0	42.10476660821549	20.438981511408755	0.0	239.0	239	1.6051737860744342	1		50841.64168618266	50926.0	34572.0	65443.0	4.3418762E7	5865.899709352593	-0.9811147205093087	-900.5572006587532	-0.003535588622791664	0.0022627576164885345	1.7093779373207922	1.538005408550357	-0.8742463989808198	1.1114251795329915	8.094573858170481	11.453250126314147	0.775436721304931	0.9562043795620445
ID18321	18321	22	1.0	42.07423464745902	20.615019111588175	0.0	54.0	54	1.5838242851782964	1		51010.45476477692	50983.0	34583.0	65486.0	4.2287667E7	5901.502380929619	-0.9810388145356902	-894.4319589565213	-0.0021699958353543877	-0.004119591594924323	1.6903603073751594	1.4975451661659578	-0.7995927957530278	1.1287541408202402	7.8806831807672655	11.106442060601541	0.8028304231846894	0.9567224466243512
ID84374	84374	22	1.0	42.08549523715306	20.524567858483355	0.0	269.0	269	1.6103495027581491	1		50952.39110070251	50933.0	35004.0	65480.0	4.3513342E7	5863.26592282803	-0.981062712912459	-900.3968775353935	-0.009965621980504767	0.007631415660842273	1.7158809083248114	1.544481987311864	-0.7129347786149728	1.110975021023886	8.146858245980152	11.303150993033679	0.8013107432871407	0.9591494124230553
ID65433	65433	22	1.0	42.13958898390467	20.56312971710752	0.0	209.0	209	1.6065869987790466	1		50941.282532239136	50992.0	34806.0	65422.0	4.3452914E7	5838.152159880114	-0.9811002131714724	-905.9013878375621	0.016011439737467877	-0.002021211140392886	1.7202296511076762	1.5266812377524337	2.3837511001741545	1.1267772266856326	8.108833236664024	10.809346896761937	0.8721060992821422	0.9627539503386003
ID67995	67995	22	1.0	42.05771186848787	20.493639077635088	0.0	217.0	217	1.5919233041023344	1		50844.99761051381	50885.0	34488.0	65488.0	4.2557263E7	5892.721370733928	-0.9810948222626457	-895.5555699474556	-0.0172710283660941	-0.014317615204522483	1.6928754290398849	1.5419139457869497	-0.8205065413538207	1.0979052583741231	7.961486325564033	11.587466856052172	0.7451213503988942	0.9479343520090546
ID21918	21918	22	1.0	42.19389447372484	20.59895623817129	0.0	67.0	67	1.5890695402824344	1		50923.71377245504	50950.0	34589.0	65457.0	4.2521301E7	5874.156657730391	-0.9810719357031424	-898.6678181066101	0.01677426197710142	-0.01858048267211376	1.7080559950062018	1.5064270302471634	2.470127085066589	1.1338458224066497	7.932967568576936	10.76101609329676	0.8608727899270052	0.9709133216986622
ID46494	46494	22	1.0	42.13294880290409	20.56542014932144	0.0	150.0	150	1.6178482604399358	1		50801.39030023093	50792.0	35018.0	65489.0	4.3994004E7	5758.751343872489	-0.981096957901512	-915.7090250909062	0.007345118478978614	0.011864313014519567	1.7053043161691759	1.5740495752380765	-0.7926900893958552	1.0833866626540316	8.222908264612405	11.02832113495192	0.8496039082011381	0.9664804469273742
ID32161	32161	22	1.0	42.09336136168736	20.586580684147403	0.0	102.0	102	1.5923984341842772	1		51221.13007159902	51218.0	34601.0	65502.0	4.2923307E7	5912.53981806009	-0.9811147823095722	-900.1251513425606	0.00730019593725785	0.021479393909937493	1.6931771788102177	1.5116857277509395	-0.8571479990565023	1.1200589829800789	7.96623945172855	11.417474599742409	0.7679326136717555	0.9676674364896076
ID10658	10658	22	1.0	42.030932474370815	20.65318566955024	0.0	28.0	28	1.6131656217896797	1		50645.60000000001	50597.0	34648.0	65504.0	4.3808444E7	5760.675102259824	-0.9810886888615614	-912.1892776167467	-0.009924181204941995	-0.008653940780050691	1.7035187089933053	1.5599190627940156	-0.6570082335461886	1.0920558313724844	8.175377002967247	11.396893868221136	0.7909420133821802	0.9587513935340023
ID76707	76707	22	1.0	42.09293443461447	20.509678007196637	0.0	244.0	244	1.6122274620000727	1		50953.23255813952	50916.0	34959.0	65358.0	4.381978E7	5849.467833618762	-0.9810656100828316	-902.6764581383475	-0.001127285693047655	-0.0031229261333457258	1.7152923452930358	1.5325953890054382	-0.6901172819430758	1.119207559671804	8.165870750638215	11.99062545076382	0.7137213548726616	0.958705357142857
ID71586	71586	22	1.0	42.14780396497591	20.499876123157556	0.0	228.0	228	1.6089395948537308	1		50918.54088785039	50929.0	34392.0	65455.0	4.3586271E7	5867.548477046434	-0.9811032085607408	-901.1060084986326	-0.0014902979142401456	-0.012506753337563542	1.6997829765640402	1.5485981227591468	-0.7228338331779988	1.097626912743202	8.132598867486609	11.99529535582266	0.7102599457897978	0.9411441144114415
ID18853	18853	22	1.0	42.07604419713609	20.639794719810485	0.0	56.0	56	1.5500295716306336	1		51597.104402515724	51595.0	35782.0	65435.0	4.1019698E7	5709.913417882631	-0.9809667142654507	-931.4644977550689	0.005566263169319412	-4.5109237392027544E-4	1.716981062190616	1.4199195295440865	-0.8468288398270615	1.20921011822544	7.547964349251156	11.28156329642615	0.7452485426888552	0.9385342789598112
ID36774	36774	22	1.0	42.14427938003983	20.655537822683783	0.0	118.0	118	1.6004540646379353	1		51053.21589561096	51088.0	34773.0	65472.0	4.3037861E7	5891.243527282825	-0.9811314787031493	-901.2296420312348	0.003819216608482528	0.006134044907529288	1.710779885336912	1.5318719386437227	2.367297709834925	1.1167904066782433	8.047042596525316	11.666284758756968	0.742986664166165	0.9564971751412427
ID57774	57774	22	1.0	42.09523870543274	20.602195531994482	0.0	186.0	186	1.604702438601029	1		50753.8305882353	50724.0	34479.0	65436.0	4.3140756E7	5847.7180784553775	-0.9810806442766175	-900.1414468390078	0.026756176322502098	-0.021541710441410115	1.7484144136597362	1.5164458628515614	-0.7411499355128863	1.1529685671547651	8.089820732005965	10.70979296747541	0.8863119623070046	0.9747995418098516
ID2991	2991	22	1.0	42.00510673573166	20.65390565142267	0.0	3.0	3	1.6028156625945202	1		50879.43683589137	50855.0	34774.0	65491.0	4.3094883E7	5816.058166709385	-0.9811360279054008	-909.9963037269717	-0.005077020182406894	-0.0054873339322879175	1.7264335810371099	1.506820512656396	-0.7651535847495122	1.1457460039441292	8.070808227347898	11.068240706620864	0.827884404025049	0.958780350084698
ID78766	78766	22	1.0	42.109801226525306	20.505824108207328	0.0	251.0	251	1.6056449951807454	1		51034.31887456038	50986.0	34845.0	65427.0	4.3532274E7	5886.480761257935	-0.9810593849876661	-898.1271178249204	0.02385196434964814	0.022977437638933583	1.6956931277258318	1.5905631008369732	2.2011663559096517	1.0660961057335845	8.099326984334992	10.745149989623275	0.8815233741292898	0.9692832764505124
ID89522	89522	22	1.0	42.10563894014214	20.555567506347426	0.0	285.0	285	1.6075284503680651	1		50754.130281690086	50779.0	34631.0	65490.0	4.3242519E7	5859.707953497387	-0.981099702993737	-899.2282242755083	0.008823217017196162	0.0025133824937511734	1.7250151427605214	1.528139371895665	-0.7379827115073287	1.1288336486093091	8.118339488993055	11.006533340618372	0.8421238466419837	0.9677053824362605
ID38325	38325	22	1.0	42.144107254579964	20.60091369037683	0.0	123.0	123	1.6023436214526108	1		51184.20494699645	51177.0	35120.0	65501.0	4.345539E7	5857.874289286113	-0.9810870113323423	-906.5114076956063	0.018613759702260597	-0.0022589111727194943	1.735034236367404	1.5032478072803914	-0.7475663152735395	1.1541904321858618	8.066055101183386	11.092054050643029	0.8238480044759449	0.9539066891512091
ID43446	43446	22	1.0	42.10130934163678	20.582862997017802	0.0	140.0	140	1.5852565304914765	1		50998.645006016835	51051.0	34670.0	65462.0	4.2379874E7	5900.140554612992	-0.9811469600195399	-899.6611141658526	0.006238161840474029	-0.002027154691116215	1.6968923359298644	1.4999848645646099	2.4209128713199193	1.1312729721592287	7.894942559260811	10.885908606723845	0.8372004843183337	0.9551466359977
ID48054	48054	22	1.0	42.10626392994704	20.617318315095172	0.0	155.0	155	1.6084693509170889	1		50908.745029239835	50894.0	34871.0	65436.0	4.3526977E7	5830.269019628251	-0.9810820178312483	-905.6581430350383	4.644012549823112E-4	-0.009901197617201409	1.737089801263509	1.5194963420992853	-0.7011362156186313	1.1432010417765164	8.127845741322087	10.762495408417214	0.8817782010764731	0.974914481185861
ID93624	93624	22	1.0	42.071105470348755	20.47302855860828	0.0	298.0	298	1.6211180595957948	1		50787.85138248851	50755.0	34620.0	65396.0	4.4083855E7	5826.551273587716	-0.9811521271395014	-907.5117762340167	0.01219566643942235	-0.009536838615927681	1.7274574078019758	1.5525330016718057	-0.8593770960502022	1.1126703303194245	8.256180147764013	11.088370356188133	0.8438273126802461	0.9596685082872922
ID24506	24506	22	1.0	42.12766342558591	20.621900240133563	0.0	76.0	76	1.606586998779047	1		51097.04566744731	51091.0	34819.0	65492.0	4.3636877E7	5878.123067266122	-0.9810628025604701	-900.6752202465518	-0.010450149630912026	0.0011959165643369392	1.6985976863518686	1.5425931141449392	-0.5235042018373194	1.1011313811635954	8.108833236664028	11.18574419129276	0.8144013158371594	0.962753950338601
ID56764	56764	22	1.0	42.12903504418842	20.583408498143754	0.0	183.0	183	1.6108191978250888	1		50767.78179696626	50738.0	34649.0	65468.0	4.3507989E7	5841.23480358416	-0.9811205697631566	-903.3312136867794	0.013659221959230416	-0.005178263240376146	1.7290178786652943	1.5147036970711598	-0.7457567377146259	1.1414891783842172	8.151611372144666	11.050705503263808	0.8388287749046109	0.9716713881019832
ID51133	51133	22	1.0	42.13853586372472	20.581112170308906	0.0	165.0	165	1.6084693509170889	1		50778.93669402108	50726.0	34523.0	65417.0	4.3314433E7	5800.444362994463	-0.9810591576218557	-906.8766893369531	0.010714921169135957	6.002702550091986E-4	1.729155497086187	1.5181785957807954	-0.5830463583152778	1.138967116182327	8.127845741322085	10.775470365991424	0.8796559463308252	0.9688385269121814
ID91070	91070	22	1.0	42.06459783296057	20.5316952542117	0.0	290.0	290	1.6009266629251118	1		50707.4422169812	50651.0	34374.0	65404.0	4.2999911E7	5892.618456418703	-0.9810887647528499	-892.8567445645486	-0.008083782160867813	-0.002347534241719121	1.7079621683190287	1.5538717682749228	-0.7299599365369609	1.0991654544410534	8.051795722689835	11.121297737083548	0.8180722792743221	0.9730040206777716
ID35264	35264	22	1.0	42.073942391924845	20.534131484873818	0.0	113.0	113	1.5890695402824349	1		51202.75268817208	51173.0	34970.0	65491.0	4.2856704E7	5884.429434541926	-0.9810558135359707	-901.2322035596903	-0.0077263980786726845	-0.004898580421655048	1.6952593471411843	1.5147535578397968	-0.8030347487566513	1.1191651198752148	7.932967568576941	11.220918392332827	0.7917512089162374	0.9664157498552406
ID49600	49600	22	1.0	42.06785421268887	20.61664788121247	0.0	160.0	160	1.6042309526385672	1		50712.22860492386	50730.0	34565.0	65498.0	4.3257531E7	5822.2471742251155	-0.9810451943696822	-901.6162547620991	-3.341001287294511E-4	-0.007120271215841555	1.706924064668907	1.5360131002043718	-0.7307123897208577	1.111269210166108	8.085067605841449	10.94420752932466	0.8482519764967927	0.9642857142857145
ID64449	64449	22	1.0	42.13120087703454	20.546163021599728	0.0	206.0	206	1.6056449951807454	1		50916.84624413145	50918.0	34354.0	65407.0	4.3381153E7	5867.287830833329	-0.9811170115218312	-901.7874261422417	-0.0037655438842371164	6.746332627026185E-4	1.7043987729099146	1.5274827520397705	-0.7384033419181316	1.1158219434123848	8.099326984334994	11.298062183194777	0.7973534453813441	0.9599999999999997
ID28610	28610	22	1.0	42.11979362121318	20.570790981460327	0.0	90.0	90	1.5990354317121172	1		51109.44693396229	51055.0	34824.0	65501.0	4.3340811E7	5882.949430105676	-0.98105046732003	-899.5574541282192	-0.002451583756417184	-0.006533124831817331	1.6956475766340862	1.5157232609287536	-0.7504593081343637	1.1187052546749758	8.032783218031772	11.242359834341844	0.7986581861313812	0.9679266895761738
ID32708	32708	22	1.0	42.0894963394659	20.601670933746515	0.0	104.0	104	1.590972618258154	1		51136.19570405734	51100.0	34734.0	65469.0	4.2852132E7	5883.365561651302	-0.9810460977121548	-899.7531054508754	0.020543457801626246	-0.017836711972045106	1.7024899540254397	1.516460872604722	-0.7381261720196318	1.122673182527412	7.951980073235005	10.810233878391829	0.8550961817115083	0.9609419873635852
ID81861	81861	22	1.0	42.08179621073862	20.52586835019607	0.0	261.0	261	1.606116066041748	1		50882.82961222086	50825.0	34809.0	65499.0	4.3301288E7	5892.661631145055	-0.9810002467628818	-891.6838536598544	0.009779690739539522	0.005376765112984758	1.7133420892291842	1.5309282112240823	2.3319042305412285	1.11915247016008	8.10408011049951	11.226427360951297	0.8080355126496122	0.9557174887892377
ID39877	39877	22	1.0	42.11196489220298	20.590635488748834	0.0	128.0	128	1.6159768332543478	1		51066.680138568125	51093.0	35105.0	65431.0	4.4223745E7	5773.940415108521	-0.9810556166569531	-916.0274294568997	-0.005293347391970749	-0.005751749029053874	1.7319626302930877	1.5276231925016832	-0.6553381054966606	1.1337629847428357	8.203895759954344	11.038771593337849	0.846035336968947	0.9583564686285403
ID80326	80326	22	1.0	42.12623895539635	20.5425017798624	0.0	256.0	256	1.6023436214526103	1		50936.266824085	50929.0	34661.0	65412.0	4.3143018E7	5916.2218515940285	-0.9811332196682375	-895.4530992368943	0.017968885323757514	0.005079620669527704	1.703795994287659	1.54552835952886	-0.833063306619962	1.1024035785451685	8.066055101183382	11.046091071144048	0.8307183607496575	0.9598416289592764
ID12233	12233	22	1.0	42.06635999660211	20.651525713509486	0.0	33.0	33	1.6004540646379357	1		50686.66155660377	50852.0	34402.0	65333.0	4.2982289E7	5794.340272190211	-0.9810913695433446	-907.7558761074814	0.00894415610287767	0.006321936395471609	1.708505723486957	1.5162184085367965	-0.8369059654472742	1.1268203273799613	8.04704259652532	11.266543868928277	0.7966448265108423	0.9516582349634621
ID22475	22475	22	1.0	42.16366433717518	20.62057503942129	0.0	69.0	69	1.5938229745921815	1		51001.39498806682	51039.0	34618.0	65487.0	4.2739169E7	5902.214285725523	-0.9811294691525361	-898.5438595388677	-0.0016165270208184388	-0.025467472665561573	1.6745285659905342	1.5496747017610855	-0.8929814588840971	1.080567788896316	7.980498830222094	11.175357171011283	0.8030028332815855	0.9539772727272724
ID70602	70602	22	1.0	42.15263053461699	20.537601180544524	0.0	225.0	225	1.5966682425064187	1		50924.97390272833	50955.0	34546.0	65416.0	4.2929753E7	5879.842833776423	-0.9810908623753826	-898.7369579825443	-0.003178269676882034	0.0011731131085861368	1.7045831763173713	1.522569402573998	-0.7904291914816127	1.1195438273195744	8.009017587209193	11.12866589248195	0.8126488088797393	0.9623072529982866
ID16333	16333	22	1.0	42.10541731194492	20.65783947402703	0.0	47.0	47	1.5857336581262054	1		50901.02291917973	50972.0	34728.0	65422.0	4.2196948E7	5939.3365356556105	-0.9811439135983927	-891.8662431168925	-0.003336021479170201	-0.004406883840878648	1.6670371483448037	1.5380042433059897	-0.8901638755663467	1.0838963257744032	7.899695685425323	11.182019275119076	0.7939255023726355	0.9432463110102158
ID63439	63439	22	1.0	42.164166705824876	20.561012331260468	0.0	203.0	203	1.6070577935140693	1		50880.36352941174	50886.0	34563.0	65481.0	4.3248309E7	5821.0193591894395	-0.9810980681184842	-907.3762014028096	0.007932793795909126	0.0072572811067579054	1.7228742627770073	1.5273153404114344	2.316748317038918	1.128040959971562	8.11358636282854	10.897013198962453	0.858633390706935	0.9633182844243788
ID9684	9684	22	1.0	42.07822907278108	20.66078424404633	0.0	25.0	25	1.5976155390848652	1		50702.78486997638	50706.0	34784.0	65447.0	4.2894556E7	5764.189075904493	-0.9810586309740512	-911.1863160064867	0.009488103875741602	7.617723955405709E-4	1.7020942145863216	1.5197092779536046	-0.7268394105790518	1.1200130441253284	8.018523839538224	11.189240954726921	0.8048279242415315	0.9552661381653459
ID5079	5079	22	1.0	42.02794745611578	20.69523330439678	0.0	10.0	10	1.5990354317121176	1		50757.71276595745	50804.0	35013.0	65413.0	4.2941025E7	5809.85905594476	-0.9810755860862899	-905.8295263756133	-0.0064020715784297395	0.004232905693514976	1.698798548631269	1.5440292563218512	-0.8939764696392541	1.1002372796213107	8.032783218031776	11.78833825661786	0.7263914649551098	0.9591373439273556
ID74198	74198	22	1.0	42.07662354416604	20.429438777115756	0.0	236.0	236	1.595720383567136	1		50942.2387173396	50978.0	34456.0	65393.0	4.2893365E7	5881.430485461213	-0.9811006377650704	-899.272811057195	-0.003707633080855157	-0.0011531062040680442	1.6985208066177662	1.5174379444892112	-0.8517434232997888	1.1193346079068227	7.999511334880161	10.766179450987531	0.8672615519884013	0.96947004608295
ID67033	67033	22	1.0	42.07615215256273	20.507148627487545	0.0	214.0	214	1.603287564757725	1		50972.24557260917	50961.0	34341.0	65439.0	4.3173492E7	5841.5406464408	-0.9811219200511014	-906.9879501530269	0.01124857306967963	-0.005568095491671233	1.6909360654400571	1.5449180665279965	-0.8760133475764502	1.094515043920884	8.075561353512416	11.280028947584341	0.7975577815775077	0.9593450028232638
ID52697	52697	22	1.0	42.15236203389302	20.551786868738763	0.0	170.0	170	1.605173786074434	1		50761.39201877936	50787.0	34488.0	65438.0	4.3248706E7	5847.735236389115	-0.9811352451706522	-902.9288494117715	0.006583049581834889	1.8029054345267462E-4	1.7057975254065205	1.5245380518745486	-0.6685614065674268	1.1188946863668625	8.09457385817048	11.013278313203301	0.8386304467353748	0.9698177676537587
ID27098	27098	22	1.0	42.116088003795106	20.553412341839717	0.0	85.0	85	1.606116066041748	1		51122.19294117649	51115.0	35067.0	65485.0	4.3453864E7	5841.618825680412	-0.98109638009792	-908.3912715634251	-1.6429688733588755E-4	0.0031351610542639835	1.7102594058282858	1.513168828430115	-0.6414457022112633	1.1302502230386604	8.10408011049951	11.00411893321093	0.841013637608448	0.9649122807017548
ID83418	83418	22	1.0	42.085661387121675	20.54222841295426	0.0	266.0	266	1.6042309526385667	1		50810.45818610127	50834.0	34930.0	65483.0	4.3138079E7	5852.516455688986	-0.9811777773201762	-905.1431301972474	-0.009628422633235536	-0.003733542132914167	1.7464231780001611	1.5242714559362485	-0.8426679861794444	1.1457428866746449	8.085067605841445	11.364266241756964	0.7867028439340549	0.9572312886888017
ID13789	13789	22	1.0	42.14912258978219	20.559703328401653	0.0	38.0	38	1.588117146106212	1		50729.4345738295	50798.0	34714.0	65459.0	4.2257619E7	5908.821736668514	-0.9810991574048394	-891.2937616855972	0.0066828619825435994	-0.012782297442703563	1.7121856319054625	1.5079601860600087	-0.8548077324169034	1.1354315901264298	7.9234613162479075	10.712334958785183	0.8676738683972469	0.9674985490423681
ID54241	54241	22	1.0	42.193766954240544	20.553820284490158	0.0	175.0	175	1.6023436214526103	1		50766.77267373382	50779.0	34773.0	65463.0	4.310099E7	5880.640241897962	-0.9810353115005127	-893.148895803938	0.006284814111147223	-0.01335283689879484	1.6904921394684462	1.5439226460537507	-0.6836666367349749	1.094933184502038	8.066055101183382	11.392563316908856	0.7809588423891782	0.9501679731243001
ID8162	8162	22	1.0	42.02428728240926	20.675674702581514	0.0	20.0	20	1.6018714412091324	1		50792.69457547165	50744.0	35128.0	65492.0	4.3072205E7	5798.205752465848	-0.9811401903497273	-911.4469312584879	0.0031643864084693056	-0.0046341554571034185	1.7089532841925081	1.519219784859199	-0.7863046583217315	1.1248887759521204	8.061301975018868	11.4171289997447	0.7771435339534883	0.9490766648013432
ID25060	25060	22	1.0	42.10255769066618	20.599903933965955	0.0	78.0	78	1.6211180595957955	1		51185.12988505742	51135.0	34827.0	65504.0	4.4531063E7	5812.705646269738	-0.9810491638227455	-911.7124155610483	-0.0013379100349814707	0.010454215916081255	1.719270300113226	1.5646936078226763	-0.7574482441105663	1.0987903903471865	8.25618014776402	11.65734265417939	0.7634663499204998	0.9682274247491643
ID41956	41956	22	1.0	42.073888741837415	20.60630977618123	0.0	135.0	135	1.6051737860744337	1		51150.485276796244	51149.0	35305.0	65500.0	4.3426762E7	5834.268591698345	-0.9810654360687723	-908.523160184896	0.021297012967112613	-0.010026390568738693	1.7552282353568476	1.5097242883644504	-0.7054401525829752	1.1626150873272114	8.094573858170477	10.782990931938386	0.8748334376066842	0.9643261608154021
ID62438	62438	22	1.0	42.18549644679259	20.559615890645752	0.0	200.0	200	1.6131656217896795	1		50808.145180023144	50779.0	34776.0	65462.0	4.3745813E7	5816.91708234283	-0.9811302649721487	-908.3042244257975	0.002640526211949604	-0.013662079711444716	1.7289673544320792	1.5371776473326646	-0.6806753776418698	1.1247674316837817	8.175377002967245	11.528315237077239	0.7730115195858507	0.9502762430939229
ID88552	88552	22	1.0	42.14165598154475	20.56081659125687	0.0	282.0	282	1.6079989694621066	1		50768.401639344236	50812.0	34773.0	65272.0	4.3356215E7	5870.920300411508	-0.9811755036277794	-901.4479022774348	0.005122284449534584	-0.011360764442842558	1.7265262147848464	1.5231103049247616	-0.7142131279380085	1.13355297328261	8.12309261515757	11.602255211565588	0.7583094013333951	0.9552822806036892
ID33260	33260	22	1.0	42.05507273938716	20.610361259171974	0.0	106.0	106	1.595720383567136	1		51208.03933253869	51213.0	34524.0	65486.0	4.2963545E7	5918.654169139192	-0.9811712822054438	-901.7149309761846	0.00403186014425602	0.015275706054736708	1.7110468362323725	1.5161068306875511	-0.8890478510178578	1.1285793333286525	7.999511334880161	10.660510404360604	0.8845396912136555	0.9728323699421964
ID85997	85997	22	1.0	42.093051563584716	20.52606838270694	0.0	274.0	274	1.5895455233814073	1		50867.41007194247	50918.0	34839.0	65448.0	4.242342E7	5935.763386599834	-0.9810254208125769	-886.1375684321114	0.005639148016511419	0.003873077588065795	1.6990155782094167	1.5169118948025235	-0.801032501465371	1.1200489521051584	7.937720694741453	11.284704954128268	0.7832948298741412	0.9675550405561995
ID19437	19437	22	1.0	42.10381371627598	20.607666938853736	0.0	58.0	58	1.58716418043618	1		50936.16365824306	50924.0	34778.0	65412.0	4.2327952E7	5892.690980771897	-0.9810863636222611	-896.7569788721028	0.007822338985759507	0.008350222172929878	1.686150907124695	1.5218146232090637	-0.8255687287616126	1.107987057956569	7.913955063918874	11.514281826253946	0.7501182533804167	0.9514285714285715
ID44015	44015	22	1.0	41.9988585931361	20.714247365081473	0.0	142.0	142	1.4811489527539559	1		50653.01386962551	51460.0	35097.0	64984.0	3.6520823E7	5999.619626352864	-0.9813440842348886	-888.2113249658144	0.00530997220130587	1.2146401304106573E-4	1.5967787589977387	1.3971832993757467	-0.6570943163298469	1.142855600772762	6.892032938547968	9.845167597563018	0.8935337911226402	0.9731543624161071
ID61423	61423	22	1.0	42.122881683558546	20.56572146880755	0.0	197.0	197	1.6145718393646709	1		50788.26388888892	50812.0	35060.0	65480.0	4.388106E7	5734.757708018656	-0.9810763486424281	-918.2821813684462	0.0020837897026760865	-0.0010625024999840753	1.7151938565053246	1.5280935369576585	-0.7784396247481495	1.1224403578855333	8.189636381460794	11.239925024944009	0.8146060945497516	0.9663488502523834
ID45552	45552	22	1.0	42.101720238737144	20.561711579616382	0.0	147.0	147	1.5852565304914767	1		50815.092882991645	50859.0	34713.0	65460.0	4.2125712E7	5881.9735185774525	-0.9811552408103448	-899.5944974461601	0.0016019104444848233	-5.240962200724643E-4	1.6992111439162418	1.4807156483373436	-0.9943199122367536	1.14756073917652	7.894942559260814	11.077971355600623	0.8084224453000725	0.9556962025316459
ID30706	30706	22	1.0	42.13683969413689	20.629630824491827	0.0	97.0	97	1.5885934145667933	1		51201.066026410575	51245.0	34612.0	65472.0	4.2650488E7	5934.5390646872265	-0.9810685193021841	-894.20431898613	0.001340402961943945	-0.005875637435140251	1.6832225442451934	1.5231013433447438	-0.7205668511605288	1.105128395822186	7.92821444241242	11.122134353635648	0.8053950915640204	0.9509692132269096
ID77299	77299	22	1.0	42.113562511852614	20.511058394957622	0.0	246.0	246	1.6037593280649063	1		50866.50352112673	50849.0	34821.0	65390.0	4.3338261E7	5867.809245831319	-0.9810533193184943	-897.7292388046468	-0.007941185409776178	-0.0020038530318646055	1.6940071911927548	1.524573305087838	-0.6617012018217042	1.1111352832556352	8.08031447967693	11.633453158886985	0.7502756235776248	0.9566685424873381
ID92661	92661	22	1.0	42.053976179090945	20.49998907038836	0.0	295.0	295	1.5914480321693354	1		50753.463095238054	50733.0	34225.0	65352.0	4.2632909E7	5890.506310546145	-0.9810366968719647	-891.4855679651328	0.015143942965386285	-0.010943913514649885	1.7099737407042317	1.5341459137997389	-0.6504639272601169	1.1146095852571196	7.95673319939952	11.302962258846133	0.7826365117862527	0.9604130808950091
ID55800	55800	22	1.0	42.16379983451145	20.60998689041721	0.0	180.0	180	1.5938229745921815	1		50777.26076555022	50800.0	34660.0	65440.0	4.244979E7	5924.573537511451	-0.9811194521349058	-890.7369411141234	-0.010142608763690915	-0.008120703606795484	1.6960017061026949	1.5130860639584216	-0.69862649978034	1.1208891195955788	7.980498830222095	10.759057710987216	0.8663461069908811	0.9627293577981652
ID75770	75770	22	1.0	42.1039074717298	20.472137100689714	0.0	241.0	241	1.6070577935140697	1		50984.539627039594	50882.0	34770.0	65455.0	4.3744735E7	5855.237606586351	-0.9811164902668649	-904.8192530347277	0.014382641409126172	-0.017736811761886354	1.744774949401129	1.5052015850347893	-0.7580711748252125	1.15916364076962	8.113586362828546	10.995674561103934	0.8432939258596891	0.9743150684931509
ID2304	2304	23	1.0	52.920631112299766	76.1590779424132	0.0	0.0	0	1.5976155390848652	1		47478.89179548155	47591.0	32793.0	63251.0	3.9929748E7	5908.4329963875925	-0.9810234897521841	-830.8474883609068	-0.008287383670735953	0.01352264528927164	1.6965489399728233	1.5487918481442051	-0.9879143413177583	1.0954015169989846	8.018523839538224	11.352285560079247	0.7818756259579767	0.9563492063492065
ID13952	13952	23	1.0	52.94563333604671	73.59040939966728	0.0	38.0	38	1.5985622743022283	1		47542.68402366866	47736.0	31345.0	65185.0	4.0173568E7	6177.248917818894	-0.9810930661550245	-798.744152238227	0.001615741072434429	0.03691097294542755	1.648379440047178	1.5719034735723785	1.5336937623501574	1.0486518210313494	8.028030091867254	11.454719201424695	0.7688647685571577	0.9645916619074815
ID17664	17664	23	1.0	52.646568949203825	73.77848560036324	0.0	51.0	51	1.586687482969222	1		47746.501800720296	48056.0	31251.0	63954.0	3.9772836E7	5995.797345273247	-0.9811761079741148	-830.1606610545521	-0.012196416853762784	-0.011196495527213758	1.6416719092381546	1.5557070807755753	-1.5674732495518342	1.0552577214084047	7.9092019377543545	11.177906619621085	0.7954659122027297	0.9601846508944029
ID20736	20736	23	1.0	48.54829723156951	77.31942460924353	0.0	62.0	62	1.4641974961204776	1		46378.042372881355	47075.0	29634.0	63482.0	3.2835654E7	6341.075484114007	-0.9812789523770928	-766.7288788671224	-0.015840496027213602	-0.005388242577413631	1.5264075294362134	1.4356429494820933	0.9129283546257911	1.0632222517352685	6.73517977511893	9.901755949234918	0.8632460910497335	0.9698836413415466
ID13059	13059	23	1.0	52.930771987895724	73.63850708273296	0.0	35.0	35	1.592873422542099	1		47500.04773269684	47742.0	31362.0	65215.0	3.980504E7	6192.791366428644	-0.9810758753064527	-795.2879244711543	-0.0018863556230304715	0.006402508430994024	1.641026879970381	1.5494109460931271	-0.9165567174597324	1.0591295253904496	7.97099257789306	11.528425599461885	0.7536718014884778	0.9485294117647056
ID5897	5897	23	1.0	53.3960554765579	73.59287640128967	0.0	12.0	12	1.599508449155302	1		47527.03672985782	47641.0	31648.0	64789.0	4.0112819E7	6081.782375149001	-0.9811103043828602	-811.7695083998376	0.0031129551842092804	0.00512960451023564	1.6528452154133377	1.5601545880991807	-1.1329261275724947	1.0594111814439406	8.037536344196281	10.959563683645484	0.8409037410146739	0.9640820980615737
ID6537	6537	23	1.0	53.238117401574044	73.52635115917774	0.0	14.0	14	1.5952462428989451	1		47566.2354340072	47706.0	31747.0	65098.0	4.0003204E7	6104.767805867187	-0.9810378733065106	-806.2288899945167	0.023153838736348503	-0.0033990185364504554	1.6885469334655088	1.5482027129162927	-0.9367380317125309	1.090649770458582	7.994758208715636	10.99980289184279	0.8303197948128428	0.968336211859528
ID16522	16522	23	1.0	52.94389824581567	73.68705938106395	0.0	47.0	47	1.6004540646379353	1		47687.343565525334	47916.0	31673.0	65282.0	4.039118E7	6193.218127074974	-0.9810342001233903	-796.5806160183962	0.014204674483883139	-0.0015331572768434183	1.670834011796682	1.5652988719574275	-0.9934259032922197	1.0674217184525798	8.047042596525314	10.925236838691813	0.8471970666511789	0.9657729606389045
ID23562	23562	23	1.0	45.52105875312504	79.12503041104779	0.0	72.0	72	1.0466079223250844	1		48703.98898071622	47869.0	33286.0	62360.0	1.7679548E7	5627.937907777669	-0.9803433959968297	-863.207032583009	0.08092749980226432	-0.012728510335602182	1.4775192079111248	0.8152290635745439	3.1076131188121567	1.8123976118229028	3.441263343109481	8.042264773850865	0.6686071829463669	0.9576719576719572
ID9870	9870	23	1.0	52.86025588331481	73.6922196548868	0.0	25.0	25	1.5985622743022274	1		47480.97159763314	47713.0	31994.0	65136.0	4.0121421E7	6123.017863173915	-0.9810746747845545	-803.9754369510517	0.013202456113523515	0.003721682201347633	1.6763234906327271	1.5657014892785626	1.996131864194182	1.0706533155340718	8.028030091867247	10.793331547691254	0.8659799163039659	0.9712478435882702
ID15376	15376	23	1.0	52.94639678444055	73.64418439454634	0.0	43.0	43	1.5919233041023337	1		47644.7744630072	47816.0	31049.0	65210.0	3.9926321E7	6214.644275417565	-0.9810921753968262	-795.6045230356449	0.004295342313996454	0.016624854997240507	1.6537529109174562	1.5559583152443912	-1.1327807517377726	1.0628516809961612	7.961486325564027	10.800467167969119	0.8576674643863974	0.9659746251441754
ID4369	4369	23	1.0	53.72286074771665	73.60886318375164	0.0	7.0	7	1.5363035492938897	1		47785.94608472398	47894.0	29992.0	65306.0	3.7225252E7	6198.614419531602	-0.980966963580223	-794.6609375453812	-0.005218203446754403	0.0032858622995421173	1.6570297979844149	1.4377949528472829	-0.44796002851239564	1.1524799100893897	7.414876816644701	10.38653201387888	0.8637194040151692	0.9641532756489491
ID5267	5267	23	1.0	53.37381585027464	73.58239928668085	0.0	10.0	10	1.5971419610281923	1		47595.47455621295	47765.0	32231.0	64627.0	4.0218176E7	6045.880838798153	-0.9810743007806789	-816.1801714174645	-0.0015695418581167595	0.004059624859302689	1.648640105353281	1.5538481888955582	-1.0283487726410907	1.0610046188135656	8.013770713373706	10.95192295848282	0.8395876009355581	0.9595902105862275
ID11796	11796	23	1.0	52.865684838620915	73.67739499039538	0.0	31.0	31	1.6084693509170889	1		47562.79929988334	47748.0	31844.0	65119.0	4.0761319E7	6126.868416288499	-0.9810633125250554	-804.3626067842271	-0.001309480938218041	0.0024842768261123162	1.6656827356649593	1.5671336338867297	2.0066314368638185	1.0628849382383638	8.127845741322085	10.75379191419023	0.8832060987356052	0.9682899207248021
ID14229	14229	23	1.0	52.954246361822634	73.57968962697497	0.0	39.0	39	1.5938229745921815	1		47565.58164481528	47832.0	31166.0	65069.0	3.9907523E7	6209.324436845092	-0.9810955448126875	-795.1070292154286	-0.003516367506897051	-0.003014904621377345	1.676072409554694	1.5248495403661306	-1.1094425030557078	1.099172321717888	7.980498830222094	11.394678641199485	0.7723883938760886	0.9588806396344943
ID7446	7446	23	1.0	53.20492959452659	73.55398977959409	0.0	17.0	17	1.5990354317121172	1		47545.24494649231	47731.0	31650.0	64775.0	3.9985551E7	6106.19816033374	-0.9809750138205406	-802.9708629802075	-0.007322669117053093	-0.001134895776676133	1.67112291517355	1.5635475025170593	-0.8681675831436094	1.0688021390353102	8.032783218031772	10.842200425267709	0.8586991802241166	0.9635119726339797
ID22678	22678	23	1.0	46.32728164436607	78.5799575046081	0.0	69.0	69	1.4381328016644617	1		46313.69387755103	47050.0	31287.0	62787.0	3.1771194E7	6072.469954274644	-0.9810688706630211	-790.4911551017698	0.0018092079592841423	0.031949764623105815	1.6094532356098865	1.3389369502863786	-0.23695605064346054	1.2020381058761942	6.497523466893169	10.294951581539964	0.7703872807596449	0.9512874043145444
ID19351	19351	23	0.996841311454773	50.316231288116555	76.26003767242413	0.0	57.0	57	1.6543752266748986	1		47169.259711431754	47361.0	29361.0	65502.0	4.2499503E7	6859.602359161085	-0.9811295777957589	-715.0474567465275	-0.013066108791345487	-0.0025027181708828874	1.8985270702526889	1.4616324373441543	0.12235320332505939	1.2989086871268334	8.59840523160916	12.488522936945591	0.6927963985561235	0.9382780082987555
ID21026	21026	23	1.0	48.40633771297052	77.56645032934323	0.0	63.0	63	1.535811065373785	1		46504.31660231654	47223.0	30536.0	64630.0	3.6133854E7	6274.447669670027	-0.9812326883003656	-775.028550461274	0.01853957351071833	0.007447497134939858	1.5697049129735576	1.5349008445868033	0.9622167133814993	1.0226751249173516	7.410123690480191	11.83771961962937	0.6645064835009291	0.9419939577039277
ID21283	21283	23	1.0	48.02052823508045	77.70372781293214	0.0	64.0	64	1.5446517521423908	1		46395.1459390863	47155.0	29668.0	63309.0	3.6559375E7	6094.8067418169885	-0.9812528128923472	-796.8698628163331	0.027351330723844595	-0.024209587120018614	1.6503400369424635	1.4699780152522859	2.0397926825098054	1.1226970878603397	7.49567996144148	13.18977288066519	0.541434923140181	0.9063218390804598
ID2596	2596	23	1.0	52.53749607100132	76.1655199715152	0.0	1.0	1	1.6543752266748983	1		47456.27272727276	47456.0	33339.0	62516.0	4.2805558E7	5634.614835753272	-0.9809692990875039	-868.2804411538525	-0.04486748500636206	0.012977770491078977	1.8878546657461888	1.5323063504924026	-0.6392787294957589	1.232034746276116	8.598405231609156	13.791771252390028	0.5680514623351258	0.9022443890274306
ID15653	15653	23	1.0	52.941412828384834	73.66178165608784	0.0	44.0	44	1.5938229745921813	1		47611.42042755337	47805.0	31668.0	65185.0	4.0088816E7	6210.665445510864	-0.9811155725234015	-796.5615602662803	0.005675869042649054	0.003098435346243179	1.6538925714011534	1.5515113225225272	2.08201296445155	1.065988077168634	7.980498830222093	11.267107090027965	0.7899781112011731	0.9523539421440732
ID18220	18220	23	1.0	51.24810063701889	74.33771214830863	0.0	53.0	53	1.6004540646379346	1		47710.56198347107	47812.0	30177.0	61750.0	4.0410846E7	5714.81257016974	-0.9810531374398248	-864.5652241883917	-0.006698938491125327	0.023246061802825294	1.8103142199448623	1.4578906604585082	2.268551337486608	1.2417352473988115	8.047042596525309	12.018891017116584	0.7000311568291985	0.9261487964989046
ID16813	16813	23	1.0	52.94716704321113	73.67862412826844	0.0	48.0	48	1.6061160660417477	1		47688.15727699531	47905.0	31387.0	65215.0	4.063031E7	6185.883148569918	-0.9811018044482139	-800.4469622047625	-0.004202198901888321	-0.010427122476230375	1.6729039399056278	1.5530396012413645	-0.9844643319538233	1.0771804779275778	8.104080110499506	10.87010167230298	0.8618791546531622	0.964912280701755
ID14513	14513	23	1.0	52.99483636499256	73.6248417756739	0.0	40.0	40	1.6197175253735758	1		47617.59054209916	47826.0	31021.0	64928.0	4.1284451E7	6133.819000865924	-0.9810999354317578	-805.9654309827811	-0.010119584734106965	0.002185032018232792	1.6640956173829609	1.5977380451802814	-1.1389036232905072	1.0415321975982565	8.24192076927046	11.000080812418092	0.8559463569517355	0.9654788418708239
ID23857	23857	23	1.0	45.743302416308154	79.23669297343599	0.0	73.0	73	0.8714983983456349	1		49037.30677290831	47723.0	40879.0	61146.0	1.2308364E7	4394.167530433261	-0.9804501618977112	-1119.340846643667	-0.0053557029864732455	0.07449280192677755	1.193540950802759	0.7647902456810202	0.04249502034272368	1.5606121515579094	2.3860693345869555	7.223279761962226	0.5746773123116382	0.8964285714285696
ID4661	4661	23	1.0	53.89985832369264	73.70542467120231	0.0	8.0	8	1.5689478601339075	1		47636.51470588236	47742.0	32167.0	65470.0	3.8871396E7	6134.273285274612	-0.9811306709346272	-807.5645544431939	0.0015138061779741108	0.009724232079131883	1.7258224985779644	1.4532928960778877	-0.6583698696320417	1.1875255863670517	7.733336269667263	10.683106513086653	0.8514940983194473	0.9661520190023752
ID12727	12727	23	1.0	52.911269938567244	73.70093157620943	0.0	34.0	34	1.590497062241474	1		47499.741317365224	47650.0	31635.0	65321.0	3.9662284E7	6232.902179601811	-0.9811507973574483	-793.3662230508097	-0.008849715602021203	-0.005542511902827782	1.6306191144947653	1.5647718317164285	-1.4071557686308365	1.0420810762589634	7.94722694707048	11.206308669183041	0.795243847920703	0.9614721104082802
ID22969	22969	23	1.0	46.01657859422854	78.77223241224306	0.0	70.0	70	1.3943323338612088	1		46253.060653188164	46876.0	30871.0	62802.0	2.9740718E7	6293.042450554221	-0.9809316734806794	-756.1988075430513	0.0050652221365083405	0.1343316751864033	1.5714053112237374	1.3775074262802272	0.06347308656384035	1.1407599561674273	6.107767121402866	10.40088826922993	0.7094984839123489	0.9546805349182758
ID7740	7740	23	1.0	53.088208970214296	73.68742328663849	0.0	18.0	18	1.5857336581262054	1		47559.99280575542	47827.0	32237.0	65002.0	3.9665034E7	6008.942634688982	-0.9809903981329562	-816.8935242722205	0.0012930379161250056	-0.003561692357305133	1.6575803247682408	1.5332695895274076	-0.9913655907729222	1.081075589113555	7.899695685425322	10.906878267151475	0.8344864586341066	0.9629200463499415
ID15932	15932	23	1.0	52.932275714973095	73.68852825761411	0.0	45.0	45	1.5990354317121165	1		47627.186761229364	47834.0	31949.0	65057.0	4.02926E7	6181.58941458608	-0.9810938696105542	-799.6366347573369	0.007779901401319906	0.0021284941784800605	1.6418744280943318	1.5724341490930016	-0.8779837977345895	1.044161009248867	8.032783218031764	10.894985943641341	0.8503986503012301	0.9575070821529742
ID13375	13375	23	1.0	52.94097673393544	73.61324984059226	0.0	36.0	36	1.5985622743022283	1		47533.35071090052	47738.0	31134.0	65173.0	4.0118148E7	6158.017417951809	-0.9811273446518429	-802.5643849084481	0.015623864571442658	0.028136840139901885	1.6510826659250037	1.5985829623538652	-1.552548548326115	1.03284140067015	8.028030091867254	10.934951577199433	0.8436943238691428	0.9701321079839178
ID6209	6209	23	1.0	53.15075247871052	73.49795255188833	0.0	13.0	13	1.5616987168119552	1		47476.05315203959	47756.0	31711.0	65292.0	3.8408127E7	6164.89547829564	-0.9810442050915319	-797.1232211015431	0.004492997568039101	-0.012596836753145758	1.6201448560598153	1.5261052199146607	2.041166250635824	1.0616206765549319	7.6620393771995365	11.298829353486756	0.7542014179326157	0.9527186761229312
ID10177	10177	23	1.0	52.83387058626439	73.70287464421952	0.0	26.0	26	1.58716418043618	1		47473.54993983151	47653.0	31651.0	64940.0	3.945052E7	6188.495265427113	-0.98108912038525	-795.9638988904585	-0.0033838030230609385	0.006636647778860431	1.6676790346643415	1.5575667185877886	2.047672896498757	1.0706950878973513	7.913955063918875	10.802936409918358	0.8521573704595309	0.9753954305799649
ID6850	6850	23	1.0	53.22555302486858	73.58994384889012	0.0	15.0	15	1.5980889768013133	1		47530.814420803814	47664.0	31241.0	64714.0	4.0211069E7	6089.718348134208	-0.9809533276539308	-803.9652520000069	0.011924199104153717	0.00943182795899334	1.6484794941345646	1.5782126136088814	2.391524997103642	1.0445230762444642	8.02327696570274	10.890173405184173	0.8501431467720209	0.9701149425287359
ID18499	18499	23	1.0	51.16160321930741	75.20256433553139	0.0	54.0	54	1.5274145438292162	1		47890.2266839379	47823.0	30993.0	64007.0	3.6971255E7	5734.373012012327	-0.9809272413766448	-859.0416714718513	-0.013520399740272162	0.007282941127727844	1.6583864264269739	1.4337288853354486	2.4252536948438603	1.1566945769101682	7.329320545683434	11.28415832049772	0.7233279355143203	0.929475587703436
ID19651	19651	23	1.0	50.12614256704394	76.49212640629504	0.0	58.0	58	1.6525451650232874	1		47137.57317073175	47748.0	31357.0	65502.0	4.2518091E7	6789.51926630738	-0.981121027118662	-721.6097807939294	-0.007271992634856232	0.003740755792778858	1.934900528383066	1.4297484175487156	0.028167158427346184	1.3533153837655068	8.579392726951093	12.097824618976905	0.7366341417759873	0.9381496881496887
ID21573	21573	23	1.0	47.73491803761021	78.07176920566508	0.0	65.0	65	1.482170082797865	1		46257.642857142826	47385.0	31113.0	61615.0	3.3675564E7	5911.025827823621	-0.9811606828956314	-815.1276366160154	0.001115764364132333	-0.013806239076956165	1.5728689350514695	1.4149027096275428	-0.004990810071277589	1.111644584711771	6.9015391908770045	10.533191753353286	0.7816923137373477	0.9434697855750488
ID12103	12103	23	1.0	52.887375638963604	73.66539119432372	0.0	32.0	32	1.599508449155302	1		47417.5035377359	47663.0	31837.0	65141.0	4.0210043E7	6140.522579662513	-0.9810461104213951	-799.3821057990983	0.0012013893947403589	-0.003792896990641809	1.6647381839892013	1.563158782118517	-0.9803453308003391	1.0649834188520604	8.037536344196281	11.023362543497196	0.831198272109158	0.963532763532764
ID2889	2889	23	1.0	53.36222362888377	75.88062296227153	0.0	2.0	2	1.5009356865413885	1		47466.99865229107	47816.0	31753.0	63961.0	3.5220513E7	5830.525709104849	-0.981137198329234	-846.9106539577622	-0.017488239100731006	-8.746862273168863E-4	1.638350830630103	1.4038699473688676	-0.7443569807385572	1.1670246476183206	7.077404858964099	11.367457993520686	0.6882673814936999	0.9265712507778473
ID14798	14798	23	1.0	52.97946075649321	73.62241477561112	0.0	41.0	41	1.6089395948537304	1		47593.02680652684	47750.0	31595.0	65289.0	4.0834817E7	6153.99447308628	-0.9811468990128117	-804.9473247179145	0.011729051538894688	0.021748695701450785	1.6837398377038835	1.587653130165157	-1.1982742594149547	1.0605212219930753	8.132598867486605	10.393401295815428	0.9460712036565391	0.9861671469740637
ID21838	21838	23	1.0	47.368197383360425	78.06546746679989	0.0	66.0	66	1.4837004601624828	1		46144.6082191781	46984.0	30746.0	62205.0	3.3685564E7	5843.310452342606	-0.9812062533470162	-824.5916584761284	0.0023008992643582015	0.006827450317200431	1.5744379874324228	1.4266031289474546	-0.289495009622048	1.1036271794763555	6.915798569370554	10.279526806651068	0.8224432728387879	0.9578670177748523
ID5584	5584	23	1.0	53.39630917262525	73.57014497725336	0.0	11.0	11	1.6084693509170882	1		47574.35480093681	47660.0	31936.0	64492.0	4.0628499E7	6020.017314816144	-0.9810819580991337	-819.6609943697423	0.007972733476890094	0.013173830000194673	1.668514289650046	1.5638285892998844	-1.1526798941546956	1.0669419276936412	8.12784574132208	10.84784068687694	0.867958018441259	0.9699376063528075
ID11472	11472	23	1.0	52.82363805763266	73.70280284149949	0.0	30.0	30	1.5985622743022285	1		47421.461447212336	47567.0	31842.0	64961.0	3.9976292E7	6149.475228899745	-0.9812429318614305	-806.823350270845	0.015386176838366619	0.01828704931132193	1.6688145237207666	1.577903886034555	1.157252691386642	1.0576148132283774	8.028030091867256	12.52889157204444	0.6426781786044972	0.9224467504096129
ID18769	18769	23	1.0	51.06883653115972	75.88346276885346	0.0	55.0	55	1.5194695508386817	1		47314.58954248369	47682.0	28912.0	62762.0	3.6195661E7	5922.018879027268	-0.9811280639135022	-830.7388601424633	-0.005653585369616069	-9.696258307273607E-4	1.6231782078445829	1.4334716773637504	-0.20562905578845947	1.1323406199623807	7.253270527051182	11.426122514426531	0.6981455706374846	0.9384993849938497
ID17106	17106	23	1.0	52.93554492357086	73.69621941510997	0.0	49.0	49	1.6056449951807452	1		47671.161592505814	47890.0	31668.0	65128.0	4.0711172E7	6152.2291404879725	-0.9811811683459497	-807.9970490530791	-0.001868478150541848	0.0030834050388289145	1.6829597915433485	1.553085090688214	-1.105180771612664	1.083623686579583	8.09932698433499	10.596855384929938	0.9063684537483712	0.9787478460654798
ID9558	9558	23	1.0	52.84916794164022	73.7481960513849	0.0	24.0	24	1.5957203835671354	1		47485.80997624704	47679.0	31820.0	65184.0	3.9983052E7	6189.028331105757	-0.9810709147964076	-795.3204503329197	0.009074616323544166	0.010320876270353005	1.648950241217692	1.5712707676209463	-1.1203065029458237	1.0494373568181121	7.999511334880155	11.18963427642089	0.8028631734275041	0.9622641509433962
ID16215	16215	23	1.0	52.94069879292704	73.67420133278081	0.0	46.0	46	1.5990354317121165	1		47717.01531213193	47976.0	31805.0	65134.0	4.0511746E7	6175.257988155972	-0.9810695662038528	-800.9167897688976	-0.0024827093698585137	-0.0071190711288061466	1.6664990554496921	1.5497802696155125	2.170532021383678	1.0753131189772707	8.032783218031765	11.268700123896167	0.7949288649033572	0.9521126760563378
ID23262	23262	23	1.0	45.88024498203365	78.88705753600735	0.0	71.0	71	1.3597226677520895	1		46736.8641571195	46844.0	31056.0	62772.0	2.8556224E7	6046.512978260327	-0.9806440055053236	-783.2140398908033	-0.011556147728086191	0.2933372977783619	1.6479537558844894	1.4538998000978716	0.012487006795237699	1.1334713408541324	5.8083201730383704	10.34062837041959	0.6826004201806407	0.9531981279251162
ID13666	13666	23	1.0	52.93431480801923	73.57781821609865	0.0	37.0	37	1.606586998779047	1		47564.67873831773	47786.0	31534.0	65066.0	4.0715365E7	6135.2478391298455	-0.9811210039516112	-805.7978976442677	0.007737428799050375	0.00488979256376704	1.6668881713721118	1.5783947667543572	-1.2141550311669254	1.056065444768119	8.108833236664028	10.869469867524753	0.8624849134261049	0.9671201814058962
ID4069	4069	23	0.9855643510818481	53.5774370114583	73.94022157699689	0.0	6.0	6	1.399206689766324	1		47704.76744186045	47827.0	33637.0	65326.0	3.0769575E7	6087.7353137419295	-0.981079389416647	-812.6527733803357	0.004166720231005852	0.03190572791132124	1.5233183597734425	1.3304069738974014	-0.7478328367894853	1.1450017849131615	6.150545256883481	10.21012670154109	0.7414147462018646	0.9196872778962325
ID7143	7143	23	1.0	53.22738517532896	73.55573854274664	0.0	16.0	16	1.6084693509170889	1		47536.788304093585	47704.0	31587.0	64672.0	4.0643954E7	6052.246840095521	-0.9810632570057196	-813.8323055206585	0.0034717937128410864	0.002397626491393638	1.675437895755956	1.5548188305582145	-0.8470490017081231	1.077577569056349	8.127845741322087	10.977107689766864	0.8476361434855949	0.9628378378378382
ID19944	19944	23	1.0	49.63589281788778	76.8374828533034	0.0	59.0	59	1.4857385112058359	1		46411.106060606064	47651.0	31027.0	59056.0	3.3694463E7	5899.848134203683	-0.9814319135881692	-831.580140049041	0.09102427164956688	-0.005297055016704208	1.8086038301653116	1.294864652903267	0.1301355621030238	1.3967512559016648	6.934811074028596	12.871509230657622	0.5259997685998451	0.8847786537295331
ID17385	17385	23	1.0	52.95550268142943	73.69706991782192	0.0	50.0	50	1.6075284503680647	1		47817.334112149525	48016.0	32004.0	65144.0	4.0931638E7	6194.418436889731	-0.9811129446831014	-801.991139477344	0.01082262773893551	0.012822071345790588	1.6663914336327268	1.5893151349652088	1.9048697090900897	1.048496548589909	8.118339488993051	10.54869475945044	0.9168105902501262	0.9771167048054925
ID22121	22121	23	1.0	47.09073529671981	78.41593517847002	0.0	67.0	67	1.476545128605335	1		46083.20221606642	46702.0	31322.0	62295.0	3.3272072E7	5774.285579489822	-0.9810931851521126	-828.2592104330668	1.6091294091265777E-4	0.013077074765887405	1.5564847625275768	1.4251182203139852	-0.6014049081274229	1.0921793998147387	6.8492548030673355	10.767098426572023	0.7424305269062739	0.9536730641958967
ID4972	4972	23	1.0	53.88276255301914	73.80358195760509	0.0	9.0	9	1.5942975385373686	1		47618.81569560045	47702.0	32881.0	62916.0	4.0047424E7	5992.698993500821	-0.9810872320213148	-824.4012673213908	-0.004539733270053957	0.00638561973843231	1.657931283567251	1.553375601063369	3.0683470323905544	1.0673086936812373	7.985251956386604	11.06957770343793	0.8189103904700451	0.9616485403548938
ID19053	19053	23	1.0	50.604233676495724	76.05236141851562	0.0	56.0	56	1.5871641804361798	1		47345.02283653846	47653.0	26874.0	64910.0	3.9391059E7	6641.204216822274	-0.9811003246097081	-740.1445837574553	-0.06791729156606739	0.0016769444400225586	1.8883469351240336	1.4294199559298917	-5.99285169713992E-4	1.321058186777302	7.913955063918873	13.968679958731148	0.5096742700662755	0.8667360749609567
ID20206	20206	23	1.0	49.271206183432625	77.0913776120826	0.0	60.0	60	1.4312782341646522	1		45987.246656760704	47317.0	31037.0	57292.0	3.0949417E7	5361.928968521934	-0.9816342243993706	-916.8256719775701	-0.012217362886629505	-0.005443156172475434	1.5001684169704492	1.3773705996610068	0.6134113701710211	1.0891537958917266	6.43573282675442	10.661243761163888	0.7115282111438149	0.9442119944211983
ID15087	15087	23	1.0	52.94971999659476	73.63193453257877	0.0	42.0	42	1.5838242851782964	1		47593.986778846214	47784.0	31614.0	65254.0	3.9598197E7	6248.739162050888	-0.981109613788899	-791.1637476882801	-5.820525822027544E-4	-2.0285892604985997E-4	1.6567692810392987	1.5333588490815995	2.181516725951513	1.0804837250142818	7.880683180767265	11.543358155160966	0.74320631463181	0.9539700805523593
ID20464	20464	23	1.0	48.781487994294324	77.01645084982935	0.0	61.0	61	1.3986659335375218	1		46099.568322981315	47198.0	29900.0	59861.0	2.9688122E7	5969.7227900235	-0.9815865817357375	-823.3166233989595	0.005607959563061361	-0.0088366559790698	1.4606102022967369	1.35180043004564	0.36547181513904387	1.0804924823462463	6.145792130718957	9.939911895361089	0.7816685903722282	0.9444850255661037
ID12408	12408	23	1.0	52.9158496079254	73.67391913081194	0.0	33.0	33	1.604702438601028	1		47495.67999999999	47720.0	31782.0	65112.0	4.0371328E7	6190.282319148748	-0.981068956865687	-795.2407718858971	0.0019220360281064412	-9.802623771931213E-4	1.6944581834390573	1.5504081719663823	1.8800188356166543	1.09291102438526	8.089820732005956	10.774885350175596	0.8756356733386688	0.9720159908623647
ID22397	22397	23	1.0	46.755304400092676	78.5191578486877	0.0	68.0	68	1.4908214494581793	1		46260.03405994552	46755.0	30564.0	61636.0	3.3954865E7	5795.856641862925	-0.9810276254046524	-825.4254501996926	0.01654186596281409	0.01297313512774896	1.703072514953406	1.3416202356036548	2.8625889504964386	1.2694147492394654	6.982342335673788	10.642511295401777	0.7746807464919953	0.9607586657946379
ID10626	10626	33	1.0	32.02312058949888	14.234289838938565	0.0	28.0	28	1.7824788362650743	1		50813.85400763345	50979.0	33281.0	65504.0	5.3252919E7	6691.586926128672	-0.9811454744650238	-790.3160541698685	0.0015007759388899128	0.001315736361598738	2.0018379547435785	1.5768713787345403	0.9610903272888465	1.2694998347614626	9.981564945483267	13.150002474515723	0.7253653932231251	0.9472259810554801
ID5379	5379	33	1.0	31.91749824809187	13.957852112453923	0.0	11.0	11	1.7338585655291194	1		51002.42311557791	51228.0	29746.0	65504.0	5.0747411E7	6615.987740584906	-0.9811267971233719	-801.5039055792097	0.00526124382407579	0.04544297358426356	2.034157039142227	1.5063434427472298	0.19609112852823163	1.3503939283808906	9.444461688892979	12.766173180991952	0.7282250433475412	0.9246161005118659
ID9347	9347	33	1.0	31.72337326745688	13.960369641513111	0.0	24.0	24	1.7692735297943962	1		50898.787849565924	51103.0	31713.0	65504.0	5.2782043E7	6801.721418873911	-0.9811260920326497	-778.0035658819845	0.03791805733530328	0.03202872078475922	2.0259986055766466	1.5785313398726792	0.8284422254413599	1.2834706251318768	9.834218034383277	13.524763024087477	0.6756011314535598	0.9257270693512306
ID10948	10948	33	1.0	32.20973339096212	14.524741130444694	0.0	29.0	29	1.7477644208556569	1		50781.87189672293	50987.0	34634.0	65504.0	5.1137345E7	6705.148609184374	-0.9811443403639656	-788.1728420618227	0.020099041894355282	0.006437583631247119	2.0054701037574962	1.5861360393730812	1.1665190846475249	1.2643745895529594	9.596561726157482	13.210636885165247	0.6909999471610218	0.9119241192411921
ID8139	8139	33	1.0	31.710250775945063	13.935142190077338	0.0	20.0	20	1.7786551375398478	1		50979.844465648814	51149.0	32006.0	65504.0	5.3426877E7	6768.435592672543	-0.9811455377893232	-783.8978707429242	0.029006254446647808	-0.009280510491058781	1.9883809419900036	1.5696364719926656	0.8435804657488902	1.266777994439527	9.938786810002624	13.652010183610992	0.6701160684605019	0.9326494201605708
ID13773	13773	33	1.0	30.73365018671785	17.784061343644872	0.0	38.0	38	1.552467876695575	1		51045.020125786155	50693.0	35885.0	65504.0	4.0580791E7	6453.863972724848	-0.9811226355536978	-822.1394772544468	0.018494596711236978	0.02578208685351366	1.6172937155213922	1.5135221294125014	1.2628442280408305	1.0685629790884996	7.571729980073738	11.911445282167856	0.6706193213957139	0.9134174311926604
ID9039	9039	33	1.0	31.703008398015825	13.966460349251568	0.0	23.0	23	1.760701417691892	1		50956.00097560976	51169.0	32160.0	65504.0	5.2229901E7	6829.272039882849	-0.9811178895325432	-775.392472462702	0.011131245118047835	-0.008693135508616886	2.010505332202181	1.5349189878471572	0.8164020034103453	1.3098445899233226	9.739155511092962	13.682678763367996	0.6537156811004061	0.9078422684980069
ID8724	8724	33	1.0	31.727161437400113	13.961001226195563	0.0	22.0	22	1.767990362554556	1		50970.61761858659	51153.0	31968.0	65504.0	5.2652648E7	6826.451733749855	-0.9811406710092241	-776.8906773752329	1.1908326843254393E-4	0.010821991817444681	2.033838935923639	1.5508927856523482	0.8394989469957331	1.3113987986398106	9.819958655889733	13.251265177737162	0.7027564388749352	0.9310500225326729
ID3867	3867	33	0.9840878248214722	33.079428461357985	13.581174239080948	0.0	6.0	6	1.3625015847480966	1		51405.3915171289	50715.0	38669.0	65504.0	3.1511505E7	6586.537795441365	-0.9809442129770913	-803.5240828252877	-0.019797702024438295	-0.00990869908819402	1.3991438351895116	1.321668024404586	0.8240916660873995	1.0586197209543815	5.832085803860931	11.013080889086964	0.6042492371374948	0.9316628701594527
ID6939	6939	33	1.0	31.769032595851474	13.940589487617446	0.0	16.0	16	1.7820543860063445	1		50875.59294566254	51035.0	32294.0	65504.0	5.3368497E7	6729.650368144636	-0.9811145717221169	-785.488563066538	0.0330475754886557	-0.004711131148165969	2.0459625403188846	1.5577191036441336	0.7770820413492835	1.3134348391391957	9.976811819318751	13.460095139746665	0.6919988703738201	0.9353832442067734
ID12514	12514	33	1.0	31.91881850598693	15.624077642371633	0.0	34.0	34	1.6589415484338386	1		50803.50986842106	51135.0	30686.0	65500.0	4.6332801E7	6214.048791046748	-0.9811543996728973	-851.2878469653565	7.524903035110822E-4	0.018020104915161376	1.7519166358178204	1.5812188469186692	1.2372935327697212	1.1079532976929733	8.645936493254311	12.286647494923773	0.7197059749986527	0.9390810531750123
ID7843	7843	33	1.0	31.72027771818468	13.943714394672194	0.0	19.0	19	1.7726907681879196	1		50968.072115384595	51135.0	31732.0	65504.0	5.3006795E7	6777.002797392985	-0.9811626596339788	-783.4512253167997	0.03426465032989776	0.004694036945088237	2.011337079481169	1.5721243879348612	0.8616117499368936	1.2793752803003435	9.872243043699402	13.902871166486145	0.6418251131898999	0.9190265486725663
ID10279	10279	33	1.0	31.865688686155377	14.02061162090649	0.0	27.0	27	1.7697010454536	1		50889.65540540537	51117.0	32096.0	65504.0	5.2721683E7	6783.213886352083	-0.9810620864807263	-777.2994456823036	0.030797682134559023	-0.015329341584719543	2.027412130562856	1.5421986759287527	0.8622733171630618	1.3146244788090582	9.838971160547787	13.447193040186212	0.6837483208599322	0.9299191374663067
ID12839	12839	33	1.0	31.88414754501575	15.568535535925658	0.0	35.0	35	1.7034878335098382	1		50899.57083333323	51151.0	31050.0	65459.0	4.8863588E7	6128.362445888677	-0.9811386662041072	-864.0873833558193	9.380561497389043E-4	0.009857106748878719	1.8009605335218724	1.6159429148828264	0.9287820093856461	1.114495145178109	9.116495983541382	11.99904880635097	0.7956904934127481	0.9570858283433131
ID13160	13160	33	1.0	31.526098083052656	15.503775768559299	0.0	36.0	36	1.735166973637991	1		51036.79919678718	51478.0	31436.0	65502.0	5.0832652E7	6264.879885018384	-0.9810946664527183	-845.5265458920721	0.04980389491418561	0.039939965947226125	2.0122312829303017	1.5393030443138334	0.6659896142434801	1.3072353039016322	9.458721067386517	12.74999296958708	0.7311767815621343	0.9417889256980596
ID14058	14058	33	1.0	30.472982000237778	17.78102893749005	0.0	39.0	39	1.5995084491553029	1		51018.324675324715	50965.0	35508.0	65503.0	4.3212521E7	6611.090794190015	-0.9811964226606913	-805.3757388048476	0.021917325616885575	-0.023065798129602494	1.6659607381493406	1.539632501050746	-1.3272894595074984	1.082050903064452	8.03753634419629	12.563010992353904	0.6399489549823215	0.9145484045429964
ID5997	5997	33	1.0	31.863561225058916	13.887348762857265	0.0	13.0	13	1.7722639737268915	1		50860.37824831565	51088.0	34009.0	65504.0	5.2843933E7	6748.676483557281	-0.9811335470367022	-783.8425592164024	0.05011663528733076	0.04346386236558311	2.0528046065060943	1.564603608337515	0.9117307132834475	1.3120285518753994	9.867489917534888	13.227277249863404	0.7087215557572388	0.9368231046931411
ID6637	6637	33	1.0	31.747008377121254	13.984360640789232	0.0	15.0	15	1.7658496784391269	1		50883.46108949422	51107.0	32099.0	65504.0	5.2308198E7	6813.004957474934	-0.981106238676601	-775.6495547986383	0.038154057850154376	0.013513804918059102	2.007629912840975	1.562314752285439	0.7798893074685196	1.2850354961470503	9.796193025067147	13.47687620176435	0.67777995398329	0.9238009861048854
ID9967	9967	33	1.0	31.710390760134946	13.902951017509134	0.0	26.0	26	1.757691301942161	1		50887.54705882355	51117.0	31614.0	65504.0	5.1905298E7	6843.178641556593	-0.9811541093557878	-774.2909721753921	0.009552526899460023	0.010013859401476713	1.997702696276267	1.5349044365944877	0.8838673247398393	1.301516008845864	9.705883627941352	13.01148836182728	0.7204286718817694	0.9302961275626428
ID5682	5682	33	1.0	31.725257527120657	13.922149763715744	0.0	12.0	12	1.7654212301303966	1		50897.53112840471	51134.0	31498.0	65504.0	5.2322662E7	6766.713302138903	-0.981122629685904	-781.8631295011708	0.04589926097919467	-0.01560420728418111	1.9956458261264576	1.5843424293718757	0.7572991248861805	1.2596051138500697	9.79143989890263	12.996758954575624	0.7284274407880561	0.9184128399465002
ID12210	12210	33	1.0	32.084266556585376	15.334503141102966	0.0	33.0	33	1.7308017667889026	1		50898.15151515153	51012.0	31664.0	65500.0	5.038917E7	6325.071660614105	-0.9811722920829596	-838.714939183524	0.003284749277107847	0.03243067951483471	1.9529023060566144	1.5939067204714268	1.1346423869116182	1.2252299842734888	9.41118980574137	12.553021567143201	0.7505123557386841	0.9330819981149863
ID8435	8435	33	1.0	31.730296337516005	13.947369653559983	0.0	21.0	21	1.7709829732171056	1		50992.81231953796	51188.0	32072.0	65504.0	5.2981532E7	6781.079406520464	-0.9810938500433507	-780.4544933025155	0.02545735061793356	0.009133363571980628	2.0372223119991486	1.5478066875900574	0.8065090386578742	1.3161994507021506	9.85323053904134	13.279444168306487	0.7021480815210625	0.929179740026894
ID7540	7540	33	1.0	31.717727315373384	13.95667924592514	0.0	18.0	18	1.7697010454536004	1		50967.706846673114	51150.0	32446.0	65504.0	5.2853512E7	6791.851581156987	-0.9811785025153918	-782.4034434631155	0.026338211668039554	-0.02566124904203666	1.9800868281011694	1.586474955494664	0.8663870333979162	1.2481046872144144	9.83897116054779	13.283899316013361	0.7006617365404267	0.9220489977728286
ID6326	6326	33	1.0	31.80563189235483	13.941504584152646	0.0	14.0	14	1.7765273043369403	1		50899.908221797305	51080.0	31448.0	65504.0	5.3241304E7	6690.779962914854	-0.981071802513761	-788.6090966899701	0.018474504241458186	-0.021460853750213237	2.0090015817807165	1.624216567926307	0.765913671671714	1.2369049925070508	9.91502117918005	13.08906664342188	0.7272540565449479	0.9226006191950467
ID3575	3575	33	0.9868623614311218	33.17028835155465	13.917252138891136	0.0	5.0	5	1.3202037872267136	1		51831.65972222219	50828.0	40236.0	65504.0	2.9855036E7	6334.212499188769	-0.9806589673611035	-829.7950287431981	0.004486454242251133	-0.0140844701264273	1.4340099132124595	1.2462429660759688	2.202395072284789	1.1506664047442614	5.475601341522245	10.756384354892905	0.5947152301312623	0.9070866141732282
ID9658	9658	33	1.0	31.74495952803792	13.926567700170724	0.0	25.0	25	1.7641352608713967	1		50879.35477582845	51061.0	32155.0	65504.0	5.2202218E7	6803.144006095264	-0.9811408294423659	-778.1631978214446	0.024801144564687207	-0.004822535376358188	2.0084158087534156	1.571424637111922	0.8639895449746745	1.2780859872762511	9.777180520409084	13.621917198193358	0.6621357329294433	0.9199463327370303
ID7227	7227	33	1.0	31.72934605610544	13.94754426693987	0.0	17.0	17	1.7637063960878938	1		50860.34466019428	51100.0	31872.0	65504.0	5.2386155E7	6811.456025706386	-0.981134371856164	-776.6521663419744	0.02266941174332808	0.0015369434249579426	1.9935270759504469	1.5322321332296063	0.8483765282956912	1.3010607418528242	9.772427394244568	12.950534264283556	0.7322121750321712	0.9362477231329693
ID11260	11260	33	1.0	32.22030052631746	14.482914801813646	0.0	30.0	30	1.7658496784391269	1		50782.108843537266	50947.0	34960.0	65504.0	5.225479E7	6613.354699333172	-0.9811558858741701	-799.6154910251876	0.02127679078535822	0.044700412219001916	2.0703982981609528	1.5412260539278768	1.1899106571497415	1.3433449901034693	9.796193025067149	13.387990526034597	0.6868096763222244	0.931314957071848
ID11581	11581	33	1.0	32.38720704661177	14.694671888073868	0.0	31.0	31	1.759411998685045	1		50790.68421052634	51032.0	35138.0	65504.0	5.2111242E7	6575.952059471879	-0.9811561543951397	-804.3110137185314	0.011438535794700975	0.035778899140579724	1.952084316006291	1.5710734273317135	1.102628211851611	1.2425162834824852	9.724896132599412	13.752968657359522	0.6461032550970837	0.926630434782609
ID11902	11902	33	1.0	32.2633170468983	15.197901836705437	0.0	32.0	32	1.7382160958129274	1		50840.548548548584	50985.0	33302.0	65504.0	5.0789708E7	6377.259372615058	-0.9810612010913126	-825.9424936167065	0.010310926947442014	0.018507124079791645	1.9217518379076954	1.5844375421004713	1.1002457978773499	1.2128921379633875	9.491992950538132	12.66217298997492	0.7439620559906804	0.9442080378250594
ID16577	16577	44	0.980252742767334	61.119920397026256	1.930065127143356	0.0	48.0	48	1.488282150306977	1		53560.75476839241	53129.0	41952.0	65504.0	3.9313594E7	5690.560247123032	-0.9807052468084424	-956.7994775494849	-0.011460951997768639	-0.009889507965508443	1.9405324265605248	1.2076969583242128	-0.5672843710633202	1.6068041019604675	6.958576704851188	12.488837523665886	0.5606428032999292	0.8606701940035274
ID6919	6919	44	1.0	59.263549592053344	6.488859421083361	0.0	16.0	16	1.5387636045914355	1		51965.518518518526	52237.0	35145.0	64955.0	4.0689001E7	5869.707813007275	-0.9810685710311564	-917.5817019056532	-0.0069309786429289436	0.0073372880009397075	1.6192104048448437	1.4807201182092158	-0.5212714067403295	1.0935290099273576	7.4386424474672905	10.801242542631458	0.8012279880916094	0.9536867763558807
ID16264	16264	44	0.9936330318450928	61.057381248002194	1.7788348853949623	0.0	47.0	47	1.5675007134522896	1		53772.4814814814	54022.0	36356.0	65504.0	4.355571E7	5752.500482616205	-0.9808142233842494	-955.742243637869	0.009151032747642595	-0.029269768146903585	1.941899287152404	1.2857964408615672	-0.5714796000034469	1.5102696083457854	7.719076891173724	12.300972755247223	0.6410565144282756	0.925356125356126
ID14281	14281	44	0.9936180710792542	56.30464472144492	4.038610979509998	0.0	40.0	40	1.6382928748975483	1		51132.76292134832	50748.0	37331.0	65504.0	4.5508159E7	5430.21630894693	-0.9815578864676734	-1002.3452844781027	-0.028177422215448476	-0.04381664390084534	2.1123030795931443	1.296146858858684	1.729797849082818	1.6296788169923297	8.432045815851104	14.672653898974227	0.4921817144582047	0.8516562650024004
ID7818	7818	44	1.0	58.257568985510595	6.46318438549008	0.0	19.0	19	1.5244400238810132	1		52074.736979166686	52639.0	32183.0	64387.0	3.9993398E7	6003.2498809241315	-0.980982360523964	-894.9015245720288	0.006456644827193833	7.877713628027258E-4	1.6391181341630565	1.4400836133801211	-0.3074819768999958	1.1382103920450615	7.300801788696329	10.892479463715862	0.773262451963035	0.9429097605893185
ID12173	12173	44	0.9968383312225342	55.568985705626865	3.6730816373630817	0.0	33.0	33	1.4543479410804823	1		50846.31420373026	51803.0	34618.0	65504.0	3.5439881E7	5937.05790443524	-0.9816007360232724	-913.803070257927	0.015680057929967187	0.015082128600537467	1.8466354620825365	1.1914857652597872	2.3531037115306046	1.5498594409811541	6.644870377993138	10.88054055501638	0.7053349977811163	0.9001931745009659
ID10257	10257	44	1.0	55.794484137673855	6.442786574529605	0.0	27.0	27	1.5109822222985785	1		51995.52185430465	52282.0	33178.0	65504.0	3.9256619E7	6671.854993843309	-0.98103184663311	-806.1342840495827	-0.0035859112713883747	0.0028403132415438454	1.5684532918857317	1.4657051873092197	-1.100556459009866	1.0701014811615286	7.172467382254405	10.358148986568306	0.8400674144937998	0.9568801521876982
ID6612	6612	44	1.0	59.507998419821696	6.613216973062568	0.0	15.0	15	1.517476803029333	1		52007.14868421049	52303.0	33464.0	64878.0	3.9525433E7	5501.123600428544	-0.9809638981156719	-974.3537048405822	0.0064878553007649735	0.025399185132471084	1.5921929591699975	1.4874932669858805	2.5195973546420385	1.0703866662847294	7.234258022393109	10.653771788857131	0.8009346440458802	0.9626818469323211
ID5973	5973	44	1.0	59.83740780030193	6.6127116251042155	0.0	13.0	13	1.5534421271063024	1		51947.77443609028	52318.0	34249.0	64714.0	4.1454324E7	5857.565221828782	-0.9810199974604322	-916.7721313353226	-0.008753150679437412	-0.01788939295648476	1.6516307225022153	1.4919419150118454	-0.3659894374623167	1.107034198773819	7.5812362324027625	10.614179864007632	0.8456234308276319	0.9614225437010248
ID16855	16855	44	0.9968330264091492	61.24496656174216	1.403377349614071	0.0	49.0	49	1.4734679211022803	1		53552.38803894293	53558.0	36902.0	65504.0	3.8504167E7	5984.970349749244	-0.9808479133828018	-916.4998741949294	-0.0753449124806127	0.03820965769082602	1.9427612627113877	1.1833822391758477	-0.5771693376569708	1.641702231448395	6.820736046080227	12.632558241210186	0.537104126296238	0.8712811171827571
ID9945	9945	44	1.0	55.770449438884434	6.439721930240838	0.0	26.0	26	1.5274145438292153	1		52044.590142671885	52320.0	33571.0	65504.0	4.0126379E7	6592.9657649083365	-0.9809893116908033	-814.6877797917009	0.005887915178340686	0.0012232500898556947	1.601167807769829	1.4801659973804513	-1.2014259159141871	1.0817488110141178	7.329320545683426	10.625652950007934	0.8157598486119556	0.9661654135338342
ID6298	6298	44	1.0	59.329777267898216	6.426770787279436	0.0	14.0	14	1.56798324408199	1		51971.20320197047	52224.0	35260.0	64935.0	4.2200617E7	5803.683899113411	-0.9811304315586022	-931.2232176192546	-0.01249595489272941	-0.0043244410944773635	1.6615774065678997	1.494375413950796	-0.6520829807609121	1.1118875424850967	7.723830017338241	11.308112478595781	0.7590359262991048	0.9575721862109602
ID7515	7515	44	1.0	58.75038153729081	6.459718799231117	0.0	18.0	18	1.5144827649866002	1		52122.71372031669	52535.0	32228.0	64995.0	3.9509017E7	5816.216131956343	-0.9809770317356169	-924.266119367788	-0.002738743198073724	-0.0073938102837863085	1.62808716621357	1.425922176157742	-0.5645552610465203	1.141778417809994	7.205739265406009	10.367239236276982	0.8424849790636512	0.9662205226258761
ID5660	5660	44	1.0	60.33298298528332	6.66669042868459	0.0	12.0	12	1.5549023581607582	1		51908.750626566405	52026.0	36361.0	65407.0	4.1423183E7	5635.7913047177435	-0.9810105630973411	-951.6500310641989	-0.0104827445000695	-0.0037687245812866492	1.7106300659447955	1.4337326520624512	-0.5484301670475678	1.193130437173222	7.595495610896311	10.816276650204777	0.8158501685088049	0.9667271627344223
ID11868	11868	44	0.9968376159667969	55.696425606234506	3.7726943124224235	0.0	32.0	32	1.5044596054638935	1		50929.81491344872	51689.0	35110.0	65504.0	3.8248291E7	5968.010282975165	-0.9814295768485816	-902.0069273904925	0.003689505129612314	0.030285439539571073	1.8847331129577356	1.250630017815108	2.1941286996534406	1.507026927316543	7.110676742115693	11.764602841492307	0.6456040686181646	0.8963451168364289
ID8414	8414	44	1.0	57.183178941698436	6.541021881644081	0.0	21.0	21	1.5154814349038883	1		52167.57804232802	52574.0	33800.0	65404.0	3.9438689E7	6032.304488247792	-0.9810374535833638	-894.8213677639587	0.006359073991672261	5.422342872376395E-4	1.6035379771284635	1.4536963989024094	2.9675755591171296	1.103076253294147	7.2152455177350445	10.900764363931907	0.7630395940817973	0.9595448798988624
ID13726	13726	44	0.9968242049217224	56.022190539473016	3.797823227628723	0.0	38.0	38	1.5328528390663916	1		50964.666238767575	51243.0	37146.0	65504.0	3.9701475E7	5645.228701210819	-0.9815743124163013	-961.8716407668633	-6.07333843297398E-4	0.014092749482232705	1.9050002532595245	1.2080595677350077	2.026539698020549	1.5769092055876117	7.381604933493103	12.98904030670236	0.5498022754779691	0.9108504398826981
ID11552	11552	44	1.0	55.330338578229295	5.7665085907599805	0.0	31.0	31	1.5174768030293324	1		52098.87401574802	52379.0	33185.0	65504.0	3.9699342E7	6627.435458910999	-0.9808108321631754	-803.6037191314192	0.01214993695449769	0.0024644712277423746	1.55724679997257	1.5185730077808832	3.0878692534669803	1.025467193209368	7.234258022393104	10.176570035721033	0.8778109762748034	0.9651236525047552
ID9634	9634	44	1.0	55.77232221922715	6.452794381879161	0.0	25.0	25	1.524936180126496	1		51987.50975292588	52211.0	33834.0	65504.0	3.9978395E7	6603.174580009564	-0.9810901467319912	-816.9528383181216	-0.0011687318471761319	-0.005612776197036148	1.5890993952250125	1.4933604518403782	-1.3668982661079376	1.0641097353734312	7.3055549148608465	10.443341736899356	0.8417518787680648	0.961827284105131
ID15972	15972	44	0.9881181716918945	60.64813242939569	1.3904809395646704	0.0	46.0	46	1.430220769495607	1		53522.17429837518	53256.0	40075.0	65504.0	3.6234512E7	5148.542719859107	-0.9809160318238115	-1068.6674261526289	-0.00396108915789776	-0.015485309870541827	1.8292701352450516	1.1455618571186093	2.393686463994845	1.5968322652136386	6.426226574425419	12.05655679726967	0.5555450789600435	0.8859764089121892
ID11239	11239	44	1.0	55.39853199505489	5.931125485715072	0.0	30.0	30	1.534825623459444	1		52000.63029525031	52259.0	33338.0	65504.0	4.0508491E7	6579.60511874913	-0.9809270722835285	-812.9393227611555	0.0037689234344238333	-0.004171085695395648	1.5858335689527756	1.5157957215828963	2.4946230244310987	1.0462053338537867	7.400617438151155	10.718342288430861	0.8095106646883248	0.9558011049723752
ID7208	7208	44	1.0	59.21978415731067	6.47573242057382	0.0	17.0	17	1.5184735038284383	1		51990.687989556114	52386.0	33306.0	64604.0	3.9824867E7	5899.308310449447	-0.9808881544007831	-904.6307120543031	-0.002589987015835458	-9.754490034598769E-4	1.6085600087804421	1.4479245087256445	-0.44270470575003157	1.1109419027627188	7.2437642747221425	10.738757932977984	0.7893435552321431	0.9448233106013646
ID5352	5352	44	0.9968231320381165	60.40975305551694	6.273077343397651	0.0	11.0	11	1.4454782924352363	1		51913.66326530613	51953.0	39927.0	65476.0	3.5612773E7	5081.115788321244	-0.9810581949219532	-1058.3418905390283	-0.004464527892893143	0.01093169648859487	1.6282595658844574	1.2922778151585226	-0.7164817687448017	1.2599918893482824	6.56406723319637	10.153629887190135	0.8000925512394709	0.9497936726272346
ID9321	9321	44	1.0	55.71553132867594	6.425392363023443	0.0	24.0	24	1.536795875391866	1		52093.23312101909	52369.0	33680.0	65504.0	4.0893188E7	6571.314211382528	-0.9810494842948645	-820.7841383053903	-0.004433374671731639	-0.0020934266092364887	1.5838207126447126	1.5122844310683292	-1.052593436854183	1.0473034570129427	7.419629942809231	10.560131480690426	0.8360908261496993	0.960615384615385
ID10601	10601	44	1.0	55.657493914817074	6.25170076583333	0.0	28.0	28	1.5313715829571095	1		52045.70951156811	52336.0	33194.0	65504.0	4.0491562E7	6539.617537723716	-0.9809664939111357	-820.347686503684	1.287840203632836E-4	-0.011319665211261754	1.576114138900905	1.5033913164834443	-0.8929069608434465	1.0483725172682024	7.367345554999552	10.562522994357042	0.8298231941688445	0.9699624530663331
ID9006	9006	44	1.0	56.03579186438443	6.338064109746181	0.0	23.0	23	1.5064695724329626	1		52081.29199999996	52392.0	34090.0	65504.0	3.9060969E7	6493.928495485248	-0.9810061054739374	-828.4416615619662	0.01279532773852847	-0.021864986545647638	1.5806585505431017	1.4742132754542103	2.0777810902520204	1.072204800255984	7.129689246773764	10.352585748967789	0.8359547935077621	0.9652509652509655
ID10929	10929	44	1.0	55.56296439574903	6.116509040088704	0.0	29.0	29	1.540237751764499	1		52034.45605095537	52261.0	32885.0	65504.0	4.0847048E7	6569.8426613826605	-0.980963201861023	-816.253125489231	-0.00577029814928443	0.0029068928123815703	1.5821356322435762	1.5356106143911705	-0.6812076073304518	1.0302974057462162	7.452901825960832	10.439296406405578	0.8593949688141521	0.9596083231334148
ID8116	8116	44	1.0	57.61983493276147	6.504628136389118	0.0	20.0	20	1.5044596054638941	1		52185.55140186914	52799.0	32063.0	64948.0	3.9086978E7	6043.807143497834	-0.9809558901989598	-889.5256529108752	0.0019341760654706412	0.01711566649519595	1.623538358372087	1.432843132851295	0.061196764844430485	1.1330886969750253	7.1106767421157	10.15854334536528	0.8658804289852959	0.9752281616688397
ID14007	14007	44	1.0	56.201800424046475	3.925288402196156	0.0	39.0	39	1.641061042810638	1		50963.74831460679	50843.0	37522.0	65504.0	4.5357736E7	5521.01682525304	-0.981550545829611	-982.2034022729923	-0.04785289492100124	-0.02459419096541944	2.0091601352092177	1.385108529667743	-1.3384276390452472	1.4505434716304655	8.460564572838198	13.83797741745357	0.5552185574388545	0.8935742971887547
ID12475	12475	44	1.0	55.602769416381335	3.7756622272245015	0.0	34.0	34	1.5298888926792131	1		50908.29533678757	52027.0	33525.0	65504.0	3.9301204E7	6210.559967804889	-0.9814639986982936	-868.0527424751455	-0.004895113212729079	0.002727499160379685	1.8924453704776567	1.2504015991938797	-0.8281418988450743	1.5134700497005886	7.353086176505999	11.717435563717222	0.6729989272810537	0.9083969465648859
ID8701	8701	44	1.0	56.19499855055409	6.503510796680069	0.0	22.0	22	1.5064695724329622	1		52114.928191489336	52560.0	34107.0	65504.0	3.9190426E7	6533.745268260955	-0.9810584789727965	-826.2471717803236	0.0015977431897345388	-0.014623398563119387	1.5571643353504256	1.4927978138660585	2.3022138756715447	1.0431180437742404	7.12968924677376	10.417528753674215	0.8255645758431028	0.9523809523809524
ID23297	23297	91	1.0	54.62149116719978	4.896842449798508	0.0	72.0	72	1.529394343161628	1		52374.187902187914	52608.0	33985.0	65504.0	4.0694744E7	6618.7822552163525	-0.9808762721781209	-811.7286574521245	-1.627709463965635E-4	0.00464585430204067	1.6339730216042831	1.5002651112521057	1.119830391248707	1.0891228552536198	7.348333050341489	10.435973130431359	0.8478768764965648	0.9525569932224278
ID24450	24450	91	1.0	54.5702150181845	4.906625601061633	0.0	76.0	76	1.5363035492938906	1		52428.90372272137	52675.0	33259.0	65504.0	4.0842116E7	6640.11362368513	-0.980912834168054	-811.548037037511	0.005461201411169298	0.001702657990820268	1.578215073087878	1.5387636838935075	0.7252037268542487	1.0256383677411383	7.4148768166447105	10.998611614874578	0.7702612882475016	0.9471766848816029
ID26757	26757	91	1.0	54.494257009102185	4.884789624404087	0.0	84.0	84	1.505967332188155	1		52391.461847389626	52712.0	34051.0	65504.0	3.9136422E7	6674.58835108085	-0.9809944323239973	-810.3109775204983	0.018510992628474155	0.006110004902912683	1.5576304928571807	1.5026557198773247	2.7802030935648316	1.0365850755117374	7.124936120609248	10.261790742329039	0.8502458686839608	0.9639871382636664
ID32645	32645	91	1.0	54.47523493408593	4.592141866885219	0.0	104.0	104	1.50395669399891	1		52494.59759358293	52804.0	33640.0	65504.0	3.9265959E7	6591.511315435967	-0.980945075761222	-819.9683128047163	-0.008585215041600522	2.5333115515882966E-4	1.545193059469494	1.4692516951184487	0.3082683287779546	1.0516871034441264	7.105923615951182	10.304209867361187	0.8410097059134204	0.9676375404530746
ID25863	25863	91	1.0	54.54785376627366	4.941282083106922	0.0	81.0	81	1.510982222298578	1		52377.597350993405	52859.0	33705.0	65504.0	3.9545086E7	6699.23348436051	-0.9809713878562751	-806.1199707944477	0.023139119740978212	0.018198412375925774	1.564866090314782	1.509798682308629	0.4186378856965628	1.0364733448581036	7.172467382254402	10.369986345646018	0.8381506320307125	0.9544592030360529
ID22156	22156	91	1.0	54.638425426888425	4.890317178698316	0.0	68.0	68	1.5224537819640267	1		52352.687581699334	52632.0	33438.0	65504.0	4.0049806E7	6715.091506272077	-0.98082978357025	-797.7809671827787	-0.0023827037998732105	-0.014803788765777922	1.6151104825621376	1.505823213483856	0.8545702080695855	1.0725764273652256	7.281789284038269	10.582604489500488	0.8170767277006977	0.9515527950310559
ID31245	31245	91	1.0	54.548010870275604	4.944398157235168	0.0	99.0	99	1.5323592461252196	1		52554.63530927838	52894.0	33873.0	65504.0	4.0782397E7	6571.548529423714	-0.9808610288543581	-819.7137026672941	0.007888214539116506	-0.004925731008327873	1.551692247464054	1.5428654596373454	1.383739539324972	1.0057210353447041	7.376851807328582	10.66685145242169	0.8147200961017766	0.9574336829117823
ID28558	28558	91	1.0	54.540940205438275	4.850005365118018	0.0	90.0	90	1.5422010894025258	1		52475.06861499364	52724.0	34019.0	65504.0	4.1297879E7	6623.373377753843	-0.9808697419931408	-812.4455848899017	0.015944825511478338	0.015963262829670845	1.5959042761594007	1.5362901351580625	0.6078493978766315	1.03880396003142	7.471914330618902	10.67406191901172	0.8241045507144809	0.9515738498789346
ID29712	29712	91	1.0	54.590930391803326	4.903996921916822	0.0	94.0	94	1.5377800547277036	1		52494.07179487178	52817.0	33495.0	65504.0	4.0945376E7	6662.124629013078	-0.9808576777412672	-807.4932048648061	-0.010568047326896974	-0.03628123829724604	1.6185753102732752	1.5085232757315004	0.31071543830444615	1.0729534878992233	7.42913619513826	10.473186683648533	0.8511194092557675	0.9690018598884069
ID17169	17169	91	1.0	54.54860962338122	4.978834643520702	0.0	50.0	50	1.529888892679214	1		52255.71576227395	52633.0	34316.0	65504.0	4.0445924E7	6620.613478359977	-0.9808701790514865	-809.4055697108053	-0.00561613162866411	-0.001415596075374404	1.5810391064973475	1.503828838774825	0.8713990097328254	1.0513424571545162	7.3530861765060065	10.765541469759096	0.7972742972214977	0.9519999999999998
ID19989	19989	91	1.0	54.67991115688784	4.956292008419648	0.0	60.0	60	1.54121973321699	1		52283.04475703327	52547.0	32628.0	65504.0	4.0885341E7	6489.634014195187	-0.980925044904944	-828.5962442289655	0.012865297053795757	0.004123512245473001	1.5857221388775773	1.5420055588511274	1.0798427022082053	1.0283504685022153	7.462408078289871	10.923710839420371	0.7858659420355331	0.9538274605103281
ID20247	20247	91	1.0	54.672434674325785	4.946950029816996	0.0	61.0	61	1.5372880438193408	1		52226.681585677805	52476.0	32995.0	65504.0	4.0841265E7	6519.282596223086	-0.9809220018248849	-823.8047535109711	0.0017750369609001394	0.006064744151742887	1.5708371756729165	1.525813464684172	1.5205642181274008	1.0295080047665355	7.424383068973746	10.581408781374543	0.8332652121477369	0.9571078431372553
ID20507	20507	91	1.0	54.65144212095663	4.956060301326887	0.0	62.0	62	1.524936180126496	1		52316.45430809403	52663.0	33641.0	65504.0	4.0074404E7	6691.154457275077	-0.980896613424136	-802.9344909855224	-0.005595587735378437	0.011573334104268973	1.5532506616714783	1.5248480618724385	0.3029263158836495	1.0186265113942978	7.3055549148608465	10.249448992323522	0.8739005984066932	0.9709412507896401
ID26139	26139	91	1.0	54.505850079970884	4.882886783653282	0.0	82.0	82	1.521956816459693	1		52495.30104712037	52835.0	33457.0	65504.0	4.010641E7	6787.718633487303	-0.9811347021237186	-804.4361235537737	-0.0018105032866960675	-0.001247080468086963	1.601578995918517	1.4918297628750732	0.9831929815781335	1.0735668611624516	7.277036157873753	10.727347313853025	0.7946569998570053	0.9533001245330018
ID19101	19101	91	1.0	54.60421343530405	4.924442985426327	0.0	57.0	57	1.5308775124222447	1		52085.74709677418	52386.0	33863.0	65504.0	4.0366454E7	6632.189175449897	-0.98087419689564	-805.5372306450957	0.0049694570181286705	0.0016540760596468857	1.595684543964927	1.5069026784346566	0.35622127645597657	1.0589167879258767	7.362592428835038	10.412550650197392	0.8533483831552573	0.9639079029247051
ID32925	32925	91	1.0	54.2122196760167	4.733640333437747	0.0	105.0	105	1.5274145438292153	1		52465.66408268732	52676.0	33738.0	65504.0	4.0608424E7	6561.498550623459	-0.980873753565266	-820.1352890709272	4.559280944479075E-4	0.002940154476257755	1.534868376720306	1.5240558603111194	2.3923117326782215	1.0070945669976816	7.329320545683426	10.867829849796689	0.7798084181992265	0.9547987616099068
ID22430	22430	91	1.0	54.633932131252756	4.897628117828149	0.0	69.0	69	1.5259280086411935	1		52348.42153047986	52676.0	33316.0	65504.0	4.0360633E7	6705.832658332729	-0.9808850726984194	-801.1730827323457	0.003606715455837277	6.682072083159298E-4	1.5682910481732597	1.5281285324022738	0.5733112522278583	1.0262821581557993	7.315061167189881	10.771590386278604	0.7922607959165834	0.9529411764705884
ID24741	24741	91	1.0	54.5796283645529	4.930701349312285	0.0	77.0	77	1.5279097341628052	1		52508.888166449964	52855.0	33045.0	65504.0	4.0379335E7	6677.035534317569	-0.9808468186497732	-805.4515057595615	0.023860742890875572	0.010400399150462059	1.59725078233432	1.4998384655329846	0.23947701822652068	1.0649485388192914	7.334073671847943	10.221488662242754	0.8821182957043102	0.9595771144278611
ID17448	17448	91	1.0	54.76097929307607	4.858771809298757	0.0	51.0	51	1.5224537819640265	1		52245.40808344195	52533.0	33840.0	65504.0	4.0072228E7	6658.753325723422	-0.9809766922315227	-809.2036802960663	-0.009275216048208872	-2.9228339181316016E-4	1.5714025037242085	1.4992242613540283	0.6586355176731458	1.0481437262127764	7.2817892840382665	10.35577738221572	0.853262304498023	0.9653434152488969
ID31529	31529	91	1.0	54.47680557237231	4.941347755574178	0.0	100.0	100	1.5284047640588858	1		52534.98962386513	52882.0	33852.0	65504.0	4.0504477E7	6567.590049997583	-0.9809279517134815	-822.8342916793029	0.003178448937047894	-7.674539280619757E-4	1.5846716963276122	1.5089824194717796	0.42189487513900936	1.0501591508815111	7.338826798012459	10.501976222680652	0.8361697282863587	0.9578163771712158
ID23595	23595	91	1.0	54.592730881158055	4.925428022719795	0.0	73.0	73	1.5313715829571095	1		52422.83999999999	52746.0	33974.0	65504.0	4.0627701E7	6644.890690958	-0.9809644573511065	-813.1126355467238	0.019285752016505894	0.013441109205323964	1.6206884412108518	1.5182767286195935	0.7035664271965625	1.0674525998197775	7.367345554999552	10.1517904929553	0.8983293962329272	0.9742300439974859
ID20780	20780	91	1.0	54.68125669845359	4.939905822247972	0.0	63.0	63	1.5279097341628052	1		52242.01291989658	52595.0	33948.0	65504.0	4.0435318E7	6649.543073513257	-0.9809184356381967	-807.7500891907554	-0.0019277282806962237	-0.007866727600246403	1.5794515149259714	1.5152492910681132	0.4631378551091735	1.0423707334735668	7.334073671847941	10.639843539099616	0.814112923574529	0.9667919799498748
ID27053	27053	91	1.0	54.48638462733799	4.870372971948774	0.0	85.0	85	1.5184735038284383	1		52328.67979002622	52937.0	33524.0	65504.0	3.9874454E7	6781.517667237158	-0.9810604371867152	-799.4083656058393	-0.013017411806648232	-0.009820533460837538	1.5634719066728577	1.5231288837622767	0.20589437650073775	1.0264869397072491	7.243764274722142	10.256772497893751	0.865272154462502	0.9750479846449137
ID33201	33201	91	1.0	54.129428031758636	4.618829649086155	0.0	106.0	106	1.5308775124222442	1		52580.2409793814	52884.0	33510.0	65502.0	4.0802267E7	6483.101087311968	-0.9809065636056326	-833.322899445717	0.003397840510325267	-0.002349318168622543	1.5507342082815951	1.5292978461440532	2.7875153364478704	1.0140171270047829	7.362592428835034	10.615579592936998	0.821018989493227	0.9639079029247043
ID27955	27955	91	1.0	54.535999445933236	4.858290788066651	0.0	88.0	88	1.533839548430925	1		52350.554123711285	52643.0	33644.0	65504.0	4.062403E7	6676.2766615519295	-0.9809749225660748	-808.6273486804484	0.012472139715521875	-0.0015836169976582532	1.559162721222496	1.523818269551777	0.08744366850301422	1.023194663285613	7.39111118582213	10.315960249638792	0.8727709441436761	0.9652389819987588
ID30646	30646	91	1.0	54.525927347823306	4.9191107583341065	0.0	97.0	97	1.5269191929020234	1		52543.561038961016	52885.0	33791.0	65504.0	4.0458542E7	6660.793810363432	-0.9808512613010549	-808.1397903593951	-0.006273592095439314	-0.0037340838249109234	1.5636800857421647	1.5204899929433233	-0.20535186297384167	1.0284053778711395	7.324567419518913	10.117951944511992	0.8990971481101913	0.9746995572422521
ID25017	25017	91	1.0	54.55076197697546	4.929428962557924	0.0	78.0	78	1.5119832043376802	1		52288.19761273207	52921.0	33435.0	65504.0	3.9425301E7	6851.855923835794	-0.9810545486248435	-790.3394203001402	0.01742352741109492	-0.0038405430675498326	1.557424113914807	1.4900401084622819	0.14555436899794666	1.0452229474024464	7.181973634583436	10.00854144800354	0.9009736431249138	0.9754680438992904
ID17724	17724	91	1.0	54.82547147021873	5.038704715601991	0.0	52.0	52	1.5189716089767635	1		52331.47826086955	52565.0	33869.0	65504.0	3.9719592E7	6579.792195573337	-0.9809266359684207	-818.0692159790229	0.007856781752843009	0.007416120484376961	1.565150778296581	1.5069758459424027	0.28891456166083535	1.038603758985797	7.248517400886656	9.940388210033232	0.9218332284539266	0.976312419974392
ID28860	28860	91	1.0	54.53937108785268	4.8910811076320195	0.0	91.0	91	1.5234472266256738	1		52467.10704960835	52806.0	33808.0	65504.0	4.0189804E7	6710.7877635063105	-0.9808169772738116	-799.4927752908263	0.011772749506973032	-0.015993959427044332	1.5615088181830092	1.5132651320150856	0.1082196940775546	1.0318805245341784	7.291295536367302	10.286077682845873	0.8659941654078249	0.9733502538071072
ID17985	17985	91	1.0	54.6915741600355	4.894603774192142	0.0	53.0	53	1.5124834469334478	1		52304.07407407404	52619.0	33724.0	65504.0	3.954188E7	6732.097291054817	-0.9809410187130233	-799.7575374373503	0.0010357049671741831	-0.013357964482412091	1.5564912813948624	1.503972071418803	0.46391123153537517	1.0349203359384953	7.186726760747954	10.616150707118285	0.8013215953926562	0.9551484523057486
ID21059	21059	91	1.0	54.6818861368782	4.934597925340405	0.0	64.0	64	1.5308775124222447	1		52293.16020671833	52604.0	33582.0	65504.0	4.0474906E7	6646.541266120572	-0.980946791208605	-810.1333347812108	-5.410455541255578E-4	-0.008300614730702262	1.6074132561843488	1.5267146432174692	0.5141268178396297	1.0528576923823902	7.362592428835037	10.452119135626036	0.8468995875797749	0.9579468150896725
ID22723	22723	91	1.0	54.629002620391525	4.88987437751126	0.0	70.0	70	1.5239437061000318	1		52359.403921568664	52657.0	33765.0	65504.0	4.0054944E7	6733.235407484455	-0.9808661081388594	-797.2734544961369	0.0034741434268531312	0.012946521790406595	1.5757460350218542	1.5402343758539814	0.7547446400425198	1.023056009997299	7.296048662531815	10.635088109507718	0.8106164288415562	0.951642901425915
ID26439	26439	91	1.0	54.53349629801978	4.904169190081778	0.0	83.0	83	1.5149821822351264	1		52380.20739762221	52642.0	33953.0	65504.0	3.9651817E7	6622.53679140329	-0.9809549017336477	-814.7767983014135	0.004028715046224247	0.013331080230942252	1.5717651760021376	1.4795166956187538	-0.02323386141578434	1.0623504152785543	7.210492391570534	10.626803728518086	0.802360366400906	0.9546884833228452
ID19400	19400	91	1.0	54.57105407057492	4.935794722281879	0.0	58.0	58	1.5214596886278913	1		52327.85136896999	52606.0	33411.0	65504.0	4.0135462E7	6587.674222908646	-0.9809119639270181	-816.3935570723385	0.004576937247762582	-0.004812886092990585	1.55441381570799	1.5263301657918953	2.966872536681854	1.0183994593997454	7.272283031709239	10.785583299372433	0.7855853254333215	0.9450277949351457
ID30024	30024	91	1.0	54.57380601692691	4.909559003712509	0.0	95.0	95	1.5417104893934828	1		52545.61146496811	52802.0	33763.0	65504.0	4.1248305E7	6579.287897670203	-0.9809230623528429	-821.3227265462405	-0.011645268959427697	0.009985387420020921	1.5943473725593937	1.5237337992914488	0.9554925473262007	1.0463424604092795	7.467161204454383	10.436541527406835	0.8614938473791697	0.9661746617466173
ID33481	33481	91	1.0	54.062624673575684	4.243710332312675	0.0	107.0	107	1.5029503662221324	1		52548.97311827959	53017.0	32999.0	65492.0	3.9096436E7	6503.490064531877	-0.9809523527495292	-832.2509925890259	-0.001963270006310947	-0.0020201638542418163	1.5403273066655685	1.4874046838963992	1.9470736592936102	1.035580513724438	7.096417363622148	10.075338837651739	0.8784755787027237	0.9713728041639555
ID21322	21322	91	1.0	54.68907721223208	4.847254867292971	0.0	65.0	65	1.5169782070562785	1		52379.5303430079	52768.0	33901.0	65504.0	3.9703684E7	6752.457624011533	-0.9808704816924227	-795.4948254963367	0.007220580895500583	0.0010202561610523871	1.5832207981423216	1.502525383714267	0.6306223300247558	1.0537065232326221	7.229504896228594	10.621865432772255	0.8052242212186144	0.9542032622333755
ID25295	25295	91	1.0	54.54945583485081	4.92033958579247	0.0	79.0	79	1.5234472266256736	1		52283.554687499956	52803.0	33320.0	65504.0	4.015377E7	6732.105222329416	-0.9810195701659988	-802.8156595059049	0.018138847823727763	-0.0063191965501878675	1.5659047647812279	1.5421285660463002	0.12425939511136797	1.0154177798520942	7.291295536367301	10.18932886901978	0.8825176633028496	0.9715009499683351
ID31824	31824	91	1.0	54.520775972451005	4.894545236599456	0.0	101.0	101	1.5209623983094507	1		52583.78487614084	52904.0	33529.0	65504.0	4.0331763E7	6637.756265059766	-0.9808655998320969	-812.1854184259665	0.01939133874295906	0.014643531566931569	1.5501088015330307	1.532431419634184	0.5812257162724779	1.0115355125667331	7.2675299055447224	10.641633380410692	0.8064549389928298	0.9520547945205481
ID23890	23890	91	1.0	54.59779267794661	4.954203691722855	0.0	74.0	74	1.53433266516073	1		52455.16859716865	52757.0	33830.0	65504.0	4.0757666E7	6608.979351667337	-0.9809200138910242	-816.0925801889813	0.013456485131232447	-0.013158311789198	1.5708080422222404	1.5440573875849417	0.31193011864687664	1.017324909587162	7.395864311986648	11.212334491579904	0.7392761714027387	0.9476248477466502
ID29141	29141	91	1.0	54.556817841310604	4.871374214179913	0.0	92.0	92	1.5249361801264958	1		52518.36150845257	52841.0	33924.0	65504.0	4.038662E7	6672.233534423946	-0.9809639830312633	-811.2354196087272	0.00812034771538485	-0.008382359468739654	1.5587521696348163	1.5327530764378152	0.2945989793558177	1.0169623493807785	7.305554914860846	10.380526150872555	0.8519700735318206	0.9576323987538942
ID27352	27352	91	1.0	54.52132694030063	4.859387850176989	0.0	86.0	86	1.5214596886278913	1		52376.674934725845	52667.0	33510.0	65504.0	4.0120533E7	6606.002474088125	-0.9809952041780887	-818.5267256899024	0.0014565252928002252	0.0025258361041450043	1.5777817308828002	1.4859360634784229	-0.2833290397196352	1.0618099726238395	7.272283031709239	10.007513975569156	0.9124902368299854	0.9801409352978863
ID18269	18269	91	1.0	54.65324612000628	4.814737040565389	0.0	54.0	54	1.51298352413241	1		52328.93253968255	52610.0	33142.0	65504.0	3.9560673E7	6787.856963214456	-0.9808591359006082	-790.1040554917033	0.016238795696201833	7.595329047927219E-4	1.592118406664261	1.4800979035875361	0.32838573753584877	1.0756845224935485	7.191479886912468	10.280592385708381	0.8550506742865271	0.9588086185044362
ID23015	23015	91	1.0	54.62156502447493	4.916773935638146	0.0	71.0	71	1.5064695724329624	1		52365.145888594176	52783.0	33799.0	65504.0	3.948332E7	6747.029320227606	-0.9808180250429448	-793.6971756432331	0.005367582117764322	-2.0912439730456028E-4	1.5467475638991743	1.4934927014224184	0.9427287070373246	1.0356579328616975	7.129689246773761	10.456619596663732	0.819403561311232	0.951173113506658
ID28264	28264	91	1.0	54.52501892621253	4.862210752381121	0.0	89.0	89	1.5219568164596928	1		52492.02734374996	52742.0	33472.0	65504.0	4.0313877E7	6698.3704162003505	-0.9809426367118196	-806.742581623997	0.0017723954323274583	-0.007637336214663008	1.5888566795743118	1.5022695461952165	0.6605283857168229	1.0576375482005833	7.277036157873752	10.256709407390426	0.8692571953835152	0.9671509791535066
ID30954	30954	91	1.0	54.55136323991912	4.949452245652164	0.0	98.0	98	1.5189716089767638	1		52425.15263157888	52781.0	33608.0	65504.0	3.9843116E7	6672.96201515671	-0.981014399523203	-811.8991580528731	0.012708958288509731	0.02159805881745891	1.5721598786652389	1.5102488900375026	0.423687357216177	1.0409938977847544	7.248517400886658	10.287035337070588	0.8607530821218273	0.9658011399620017
ID21612	21612	91	1.0	54.6853508547996	4.89194702783495	0.0	66.0	66	1.5264236812248824	1		52372.139504563194	52633.0	33889.0	65504.0	4.0169431E7	6694.055532926364	-0.9809266310848358	-804.7298615053622	0.014143446555467594	-0.01729830346912794	1.590621881683259	1.4990473077209818	0.3018679298052038	1.0610885150125775	7.319814293354394	10.539756381605791	0.8280351668708582	0.9600997506234414
ID32108	32108	91	1.0	54.443279122384894	4.81899690400006	0.0	102.0	102	1.5024469495721964	1		52566.44235924933	52963.0	34119.0	65504.0	3.9214566E7	6681.611840261409	-0.980936079256007	-809.6285668997745	0.012503353839277103	-0.005107633813133834	1.5375680593637862	1.514265832983465	-0.5633412059263149	1.01538846474163	7.091664237457633	10.208492735990754	0.8551351949116792	0.9638242894056845
ID19693	19693	91	1.0	54.692775955739535	4.91719544569846	0.0	59.0	59	1.522453781964027	1		52272.57124183009	52565.0	33325.0	65504.0	3.9988517E7	6628.507810979703	-0.9808437637035055	-807.565460774914	0.005042458700803743	0.016858034621124673	1.5438014198298142	1.5221155589732194	1.1226241188258623	1.0142471842750387	7.281789284038272	10.582786043892895	0.8170486930043965	0.9509621353196777
ID25581	25581	91	1.0	54.521759281387695	4.897847867390408	0.0	80.0	80	1.5249361801264958	1		52452.515625000015	52826.0	33378.0	65504.0	4.0283532E7	6704.317259715647	-0.981057299358118	-810.3903058336381	0.015453596547370866	0.01007897883703982	1.5459981057980745	1.540979930167399	0.3468348483771174	1.0032564834443563	7.305554914860846	10.652144043921659	0.8090754296375081	0.9576323987538938
ID24177	24177	91	1.0	54.569910530967626	4.922318979052429	0.0	75.0	75	1.516978207056278	1		52447.42988204462	52788.0	33967.0	65504.0	4.0017389E7	6717.031713538408	-0.9808830298841649	-801.2627764789004	-0.009148419538160212	-0.007336857498013709	1.5664468054787304	1.509139620358845	0.44774945875544797	1.037973415015278	7.229504896228591	10.663500504133387	0.7989485862149822	0.9412128712871286
ID30322	30322	91	1.0	54.53477362966214	4.909449753949952	0.0	96.0	96	1.5234472266256736	1		52527.385919165594	52855.0	33624.0	65504.0	4.0288505E7	6700.247898434832	-0.980882462200974	-804.4701325139179	0.004992093494902406	0.020075829423197338	1.6186861424933756	1.5113015910935323	1.0640732753861197	1.0710543494645188	7.291295536367299	10.299595586873133	0.8637224754653372	0.9659949622166246
ID33778	33778	91	1.0	53.85181486621193	3.8895111184748434	0.0	108.0	108	1.4724407561666402	1		52466.21727019507	53033.0	32865.0	65503.0	3.7670744E7	6675.2253399461915	-0.980971852575983	-810.4082558400771	-0.011509963613888253	0.0017392035408039363	1.5292246213348188	1.4627133511450292	2.317821370009727	1.045471158199058	6.811229793751194	10.315043241398358	0.8044393209641777	0.9572478289913161
ID29431	29431	91	1.0	54.57033906400147	4.878990737625467	0.0	93.0	93	1.542201089402526	1		52515.46173469391	52826.0	33420.0	65504.0	4.1172122E7	6625.235764170628	-0.9808826451220368	-813.4017358190381	-9.420869333245101E-5	-0.01579269075747353	1.5718487020246004	1.5508728860201595	0.769312794058718	1.0135251677900365	7.471914330618905	10.438821727177286	0.861665661741778	0.9638258736971186
ID21881	21881	91	1.0	54.67215334898112	4.91506579848967	0.0	67.0	67	1.5328528390663911	1		52266.13899613896	52540.0	34081.0	65504.0	4.061079E7	6632.0314487999585	-0.980916454702447	-810.1711938414461	-0.004821821829729776	0.001443979741614561	1.5956514366700363	1.508773567779816	0.32184603002688666	1.0575817808221961	7.381604933493098	10.103086235782488	0.9087669870549888	0.9730576441102756
ID18555	18555	91	1.0	54.59749532455687	4.897455145392789	0.0	55.0	55	1.5264236812248824	1		52361.377113133945	52674.0	33832.0	65504.0	4.0265899E7	6670.801493128499	-0.9808199107293549	-802.7895076886284	0.02244458251064307	-2.721631554722355E-4	1.55982833678482	1.5364520364918535	-0.01066026707896698	1.015214467967605	7.319814293354394	10.449770685438628	0.8423574216622618	0.9649122807017542
ID27644	27644	91	1.0	54.518228051287224	4.847247666006443	0.0	87.0	87	1.524936180126496	1		52475.77763328996	52764.0	33752.0	65504.0	4.0353873E7	6669.82560669061	-0.9809339131222816	-809.5665988477766	0.012268106462499128	-0.0016797918673348395	1.5588932885873261	1.549342251059156	2.9505880939309237	1.0061645756588906	7.305554914860848	10.4167191274461	0.8460600045884709	0.952292441140025
ID32380	32380	91	1.0	54.55625994472053	4.841557181479556	0.0	103.0	103	1.522950585299803	1		52599.40494791658	52807.0	33710.0	65504.0	4.0396343E7	6573.928146784757	-0.980924398301474	-822.8926150973533	0.0058463596733503535	0.00500161811822252	1.5601907620205526	1.530849980723603	0.7717816647184622	1.0191663335182464	7.286542410202785	10.199323351376703	0.8802147460707996	0.9635449402891266
ID18814	18814	91	1.0	54.58797243818497	4.912458411173934	0.0	56.0	56	1.51198320433768	1		52381.94304635765	52650.0	33423.0	65504.0	3.9548367E7	6715.313798268758	-0.9809438819511886	-803.0729847199729	-1.8468775832197626E-4	-0.027431905762736703	1.5885261657661913	1.4754121017938011	0.7629397502245577	1.0766660811815671	7.181973634583435	10.551948055239443	0.8105659970070784	0.9533123028391167
ID23299	23299	103	1.0	44.326147365436896	4.996592547566459	0.0	72.0	72	1.5313715829571093	1		52353.872093023325	52495.0	35104.0	65499.0	4.0521897E7	5840.038446232728	-0.9810683652177083	-929.1252258899807	-0.012576540261787759	-0.0026212623244311487	1.6999775087332682	1.3867868017334395	-1.0024483470224828	1.2258391171651983	7.367345554999548	11.471737811848117	0.7034973716114162	0.9532595325953258
ID26755	26755	103	1.0	44.453741013254856	4.926585754244404	0.0	84.0	84	1.5358110653737842	1		52369.433503836284	52585.0	34785.0	65504.0	4.0952897E7	5858.445763003749	-0.9810712671941377	-926.6259830291381	-0.0013171246082823757	0.012960077916829143	1.6929104729111177	1.4242674308198136	2.2659598209002185	1.188618398678591	7.410123690480184	10.98973767391669	0.771011169340962	0.9558553034947883
ID24453	24453	103	1.0	44.36119991497839	5.005924029293618	0.0	76.0	76	1.5219568164596924	1		52362.271895424885	52563.0	35328.0	65504.0	4.0057138E7	5903.497598642714	-0.9810539667204707	-918.573026697775	-7.47940436123185E-5	-0.013593332017023936	1.6877095632012828	1.4009207831148847	-0.9015844169871363	1.2047144874592668	7.277036157873746	10.430629094953291	0.8405109812328462	0.9689873417721518
ID25862	25862	103	1.0	44.404348930279305	4.962763052099289	0.0	81.0	81	1.539746526189331	1		52423.973180076624	52633.0	35416.0	65501.0	4.1047971E7	5845.26045950334	-0.9811268928673296	-932.476370895173	0.005827235310846621	-0.0033287842984432753	1.7325227774416547	1.3886325234282033	2.240360144764938	1.247646694292071	7.448148699796312	10.479934126901155	0.8521991505111192	0.9720843672456573
ID33798	33798	103	1.0	44.44090750586664	4.9656111108646686	0.0	108.0	108	1.5323592461252191	1		52496.963917525805	52636.0	35323.0	65504.0	4.0737644E7	5899.16967727468	-0.9810799975475757	-922.9039995474986	0.0026789177266992904	0.0011483811190009666	1.72532274534052	1.3877803868437966	-0.85749726876843	1.2432246209102218	7.376851807328576	10.702685316148264	0.809273669416676	0.9627791563275431
ID35210	35210	103	1.0	44.520152092907	4.929479836581634	0.0	113.0	113	1.5446517521423901	1		52412.237913485995	52583.0	35002.0	65504.0	4.1196019E7	5836.1223164332	-0.9810676679858956	-930.7502579351807	-0.010050616306076008	4.536797990682392E-4	1.7370922365626544	1.387263025231757	2.2691537752214774	1.2521722304769527	7.495679961441472	10.904311049984905	0.7921810268631362	0.957498482088646
ID31244	31244	103	1.0	44.473820527408016	4.9751315618345595	0.0	99.0	99	1.5436719539136758	1		52488.70304568529	52597.0	35467.0	65504.0	4.1361098E7	5813.398849959238	-0.9810530671493907	-935.0165564697004	0.00345703471572839	0.0039042618684173606	1.7044432841666108	1.4187708202367926	2.241199995869729	1.2013520858020885	7.486173709112437	10.983873177161723	0.7797560350507412	0.9402985074626863
ID32652	32652	103	1.0	44.48366338575669	4.948450606185196	0.0	104.0	104	1.5436719539136763	1		52392.630710659876	52486.0	35094.0	65504.0	4.1285393E7	5845.185483249602	-0.9810382769141992	-927.4917531294464	0.00922704036383362	-0.01200299184735855	1.692386387419323	1.4441383099479481	2.3625853678189035	1.1719004860970157	7.486173709112441	10.720926112845664	0.8184745096989635	0.9615384615384612
ID28559	28559	103	1.0	44.47842901548666	4.933852515224977	0.0	90.0	90	1.541219733216989	1		52373.84418901663	52511.0	34754.0	65504.0	4.100872E7	5880.027634792379	-0.9810873154607213	-924.1012600799556	0.005029244202232107	0.009917575934655356	1.7054827385542008	1.4110457911169914	2.2923916006462646	1.208665763571097	7.462408078289863	10.82417288582091	0.8003858792129616	0.956151035322777
ID22160	22160	103	1.0	44.88732922696575	5.303600939452874	0.0	68.0	68	1.5328528390663916	1		52297.595635429985	52382.0	35855.0	65484.0	4.0739827E7	5673.841290678312	-0.9810171901780577	-952.687913883661	-0.003469587014025264	0.011380005171001554	1.7341813881086914	1.3729723225970547	-0.9561743156100435	1.2630854676140808	7.381604933493101	10.563672577026717	0.8312483542518372	0.9663970130678289
ID29714	29714	103	1.0	44.51958196498369	4.935313891729602	0.0	94.0	94	1.5500295716306327	1		52369.37500000001	52490.0	35651.0	65503.0	4.1476545E7	5811.950706166039	-0.9810960500185232	-935.2859966733062	0.0016912783313184237	-0.004205891587021754	1.732496950908055	1.3991570771787118	-0.7842834064854984	1.238243353206272	7.5479643492511475	10.93300513799602	0.7935249745874875	0.9520383693045563
ID19992	19992	103	1.0	44.296180585517725	5.1634433076810335	0.0	60.0	60	1.5412197332169895	1		52093.8267515924	52287.0	35938.0	65277.0	4.0893654E7	5656.487240648579	-0.9810461495683901	-953.3698943445058	-0.005035642293742671	0.002788995883769142	1.7426921395102082	1.3741197373690246	-0.8488436853079885	1.268224370932096	7.462408078289867	10.874265295171016	0.7930288925985146	0.9625996321275291
ID20250	20250	103	1.0	44.241454534622726	5.244193120289801	0.0	61.0	61	1.4908214494581773	1		52189.56385869563	52403.0	35030.0	65488.0	3.8411519E7	5776.890777906583	-0.9810426359019048	-935.0383800473159	-0.005068419594410579	0.003488924304437951	1.7080470509261179	1.3323732640171744	-0.9725478837988919	1.2819583648626118	6.98234233567377	10.32795827720543	0.8225873989254249	0.9465206185567013
ID20509	20509	103	1.0	44.518369327845896	5.223652472358163	0.0	62.0	62	1.5204649453449388	1		52214.404980340805	52322.0	35343.0	65322.0	3.9839591E7	5726.928107720472	-0.9810888910050207	-945.997433402988	-3.784693195321572E-5	0.001236061732968556	1.7478511627017421	1.3331676926240008	2.213253015898434	1.311051244619904	7.262776779380196	11.152471103004741	0.733787563928525	0.9351285189718478
ID26141	26141	103	1.0	44.422215234198625	4.978591725311995	0.0	82.0	82	1.5274145438292148	1		52385.98704663212	52531.0	34873.0	65502.0	4.0441982E7	5865.635590165431	-0.9810855306298771	-926.4943113259561	7.381534961223642E-4	-0.010417002773005677	1.727424396016742	1.3734744084366872	-0.877328742792053	1.257704100932559	7.329320545683421	10.867854493412084	0.7798048816636636	0.9448529411764702
ID32927	32927	103	1.0	44.455033048265264	4.936771109486319	0.0	105.0	105	1.5485647457514033	1		52388.40530303029	52514.0	35003.0	65504.0	4.1491617E7	5828.521039082839	-0.9810951416558211	-932.9202147363616	0.004939978132698586	0.009451998924163603	1.731216919077381	1.4146545862374509	-0.9448661184563909	1.2237735882098888	7.533704970757596	10.701274054947929	0.826699167196699	0.9588626739261946
ID22433	22433	103	1.0	44.76867012631574	5.32860291801979	0.0	69.0	69	1.5179752352329632	1		52054.704336399474	52033.0	35361.0	65399.0	3.961363E7	5644.451618797144	-0.981115165312111	-958.2416115990579	0.0065695949780730225	0.02215626075515307	1.7076953801009789	1.3640226523426802	-0.9368195200022729	1.2519552935342004	7.239011148557627	10.446013317537785	0.8336580710297795	0.9663705583756348
ID34082	34082	103	1.0	44.452228288848445	4.9801946995307205	0.0	109.0	109	1.5387636045914344	1		52523.17647058822	52734.0	35489.0	65504.0	4.1073124E7	5863.607724236182	-0.9810093844136674	-925.4440974259163	0.003286527207852701	-0.011971721932722244	1.7113098161832982	1.3997962899208134	-0.8744370451199833	1.222542043085503	7.43864244746728	10.816778966429231	0.7989279914346987	0.9571865443425074
ID24740	24740	103	1.0	44.45095726570667	4.964513320017271	0.0	77.0	77	1.552467876695574	1		52391.58542713564	52525.0	35296.0	65504.0	4.1703702E7	5804.399362009759	-0.981049463466033	-934.5523740505935	0.011812224939603518	-0.003150586526586159	1.7194338878668012	1.4316724218741246	2.3324702441629697	1.2009967235493604	7.571729980073727	10.7093764008173	0.829615038844789	0.9579073962717981
ID31528	31528	103	1.0	44.42985091191269	4.987509510646305	0.0	100.0	100	1.528899633673296	1		52368.364812419175	52562.0	35200.0	65503.0	4.0480746E7	5901.388442838517	-0.9811150301178898	-922.0371922880594	-0.0054828617844183076	0.008993440350386432	1.69284391901415	1.3986312580084288	-0.9369882600925139	1.2103575615953723	7.343579924176963	10.926061738251521	0.7730193933457163	0.9602237414543192
ID23594	23594	103	1.0	44.39454769185322	4.986399458465182	0.0	73.0	73	1.53728804381934	1		52300.01153846154	52393.0	35131.0	65503.0	4.0794009E7	5833.67987106945	-0.9811577109318822	-933.6720246355345	0.009377038672000857	-0.007610943860146693	1.722359188797063	1.3963814690992709	2.300818560926655	1.2334446044375413	7.424383068973738	10.51664499564363	0.8435596691804015	0.9677819083023542
ID36140	36140	103	1.0	44.77451133560489	5.180235454313187	0.0	116.0	116	1.5466094864542679	1		52347.05056890016	52423.0	34805.0	65465.0	4.1406517E7	5755.138659040402	-0.981080005109177	-943.2999922430752	-0.01515293991277189	-0.013889599854744576	1.7100129113503593	1.4300816439319282	2.260646295819655	1.1957449552661734	7.514692466099541	10.436316762050199	0.8670149208447453	0.9741219963031427
ID20783	20783	103	1.0	44.629599644094064	5.266829695284225	0.0	63.0	63	1.5249361801264956	1		52278.638961038974	52454.0	35473.0	65449.0	4.0254552E7	5695.189483511189	-0.9811541108589388	-955.7992510649832	0.005728659593222782	0.005163403451738202	1.7132399570761643	1.3621172169179343	-0.941087860617618	1.2577771837821097	7.305554914860843	11.803993597975508	0.6588782069884086	0.9259036144578312
ID27057	27057	103	1.0	44.44539497201946	4.924892046466571	0.0	85.0	85	1.5392551438483704	1		52412.84398976978	52607.0	35194.0	65504.0	4.0986844E7	5833.852777246779	-0.9810680241349351	-931.1409683765094	-0.0055183071146896025	4.2107623571577117E-4	1.694626335469437	1.424516957248665	-0.8751402447659239	1.189614715954288	7.4433955736317925	10.750333640498535	0.8093513174372102	0.9630996309963094
ID30645	30645	103	1.0	44.48741582706679	4.9666955769736605	0.0	97.0	97	1.5510053536420598	1		52342.42264150944	52455.0	35062.0	65502.0	4.1612226E7	5808.310463100157	-0.9810926315232151	-935.2181343569955	-0.011741531692645111	-0.012397520671572454	1.7274473661456664	1.4098454138323393	2.2372556548203577	1.2252743096493108	7.55747060158018	10.885824885131782	0.8014263970863817	0.961305925030229
ID27958	27958	103	1.0	44.44652140214575	4.927166141940202	0.0	88.0	88	1.5318654941400718	1		52405.86632390751	52541.0	35314.0	65504.0	4.0771764E7	5850.3876284360085	-0.9809963840526071	-924.8183108762051	0.0037770405335406806	0.004435148609334622	1.7079750857068965	1.4020222876782502	2.335109699574754	1.2182224924079519	7.372098681164063	10.450904900377761	0.8481901257982777	0.959777227722772
ID33206	33206	103	1.0	44.45888084303838	4.931117270728539	0.0	106.0	106	1.543671953913676	1		52456.99110546381	52637.0	34973.0	65504.0	4.1283652E7	5856.8105623304145	-0.9810509678196863	-927.4205865380275	0.0030709743352110024	0.005393500422111113	1.7161460448102044	1.4011457976206694	2.2556297964216254	1.2248161809602163	7.48617370911244	10.856025014197476	0.7982300876436915	0.953967292549969
ID25015	25015	103	1.0	44.41475670823487	4.952728743591406	0.0	78.0	78	1.545141418267273	1		52450.50634517768	52628.0	35005.0	65504.0	4.1330999E7	5852.38116755293	-0.9810483142860763	-927.8753276368432	-0.006856096397644866	-0.007623653347757321	1.7363609178085273	1.407010841472631	-0.9375776776712909	1.2340778525851201	7.5004330876059875	11.27002482495346	0.7420727084927186	0.9621951219512189
ID34359	34359	103	1.0	44.47903641930766	4.970487518207841	0.0	110.0	110	1.5392551438483706	1		52467.650000000016	52630.0	35165.0	65502.0	4.0924767E7	5884.832903947334	-0.9811107381344616	-926.1695838289804	-5.773997336373397E-4	-0.004278903697598472	1.730226001239779	1.4009720821989708	-0.8627730614708867	1.2350181871747294	7.443395573631795	10.512075269664953	0.8464553222882778	0.9560439560439554
ID28859	28859	103	1.0	44.48556501916675	4.926819004306031	0.0	91.0	91	1.5348256234594437	1		52415.6401028278	52574.0	35345.0	65504.0	4.0779368E7	5873.966875204719	-0.9810257716770308	-922.7322306161606	-0.004418868382702855	0.0017097870797964036	1.721034936187847	1.38741066671861	-0.9088781045527754	1.240465406149931	7.400617438151152	11.214156856641726	0.7395108764721986	0.9436363636363639
ID35520	35520	103	1.0	44.53254671737294	5.051352560538263	0.0	114.0	114	1.5288996336732965	1		52359.8495460441	52451.0	35106.0	65491.0	4.0369444E7	5887.0618880251395	-0.9810957151712394	-923.1683593781072	-0.003000091829993087	8.131618111346339E-4	1.7378788063178279	1.357171364094742	-0.8696936647138939	1.2805153809570868	7.343579924176965	10.713196291901783	0.8040435368220571	0.9490171990171988
ID22725	22725	103	1.0	44.43812764814355	5.072233049463577	0.0	70.0	70	1.5387636045914344	1		52303.609475032	52469.0	35283.0	65490.0	4.0849119E7	5735.545293403179	-0.9810792508200633	-945.6985098377824	0.009681846685470376	0.009273366950060263	1.7169353182487177	1.4144212480389995	2.2299782081733603	1.2138783411442198	7.438642447467281	10.587968111598487	0.8338315021763706	0.9571865443425078
ID26438	26438	103	1.0	44.42746328931618	4.92284431251665	0.0	83.0	83	1.5274145438292146	1		52378.68434670117	52499.0	34877.0	65500.0	4.0488723E7	5804.95088443479	-0.981079271636137	-935.7337220327711	0.0037033711735089585	0.0181669293827416	1.7223579309475834	1.3884020885267625	2.277575465325633	1.2405325122891326	7.329320545683419	10.725232277603972	0.8006821871449386	0.953028430160692
ID30026	30026	103	1.0	44.49603896583849	4.985998846833625	0.0	95.0	95	1.5358110653737846	1		52409.94601542419	52615.0	34940.0	65504.0	4.0774938E7	5880.240828656774	-0.981121818486756	-926.4273569802648	-0.0015385135123948265	-0.01116900549501999	1.6884160848056815	1.416838157682002	-0.8002017609760989	1.1916788630029493	7.410123690480186	11.18318063699555	0.744568470268659	0.945995145631068
ID19406	19406	103	1.0	44.63364010731769	5.2161684645179545	0.0	58.0	58	1.5470985329444207	1		52180.230088495526	52262.0	36143.0	65421.0	4.1274562E7	5631.151038453715	-0.9811032977905446	-962.2048147071035	0.0105437673153087	0.01608969167942067	1.7034631322436067	1.433560899984957	-0.8763155064162895	1.1882739911931763	7.519445592264057	11.028737398379127	0.7768623841352129	0.9467384799521246
ID25294	25294	103	1.0	44.41167697091025	4.996801844274248	0.0	79.0	79	1.5274145438292146	1		52408.001300390155	52593.0	35243.0	65504.0	4.0301753E7	5871.485472155909	-0.9811482010358585	-929.0977628018596	3.163105681953432E-4	8.98301059763869E-4	1.7036002155851708	1.3889475137883045	2.2995093129590316	1.2265403830405819	7.329320545683419	10.966933634350344	0.7657784650767379	0.958359229334991
ID21328	21328	103	1.0	44.81002113378316	5.275698393457016	0.0	65.0	65	1.5549023581607582	1		52113.040100250684	52188.0	35002.0	65491.0	4.1586206E7	5650.308384641655	-0.9811217048526008	-958.6594664335635	-0.003711100237737007	0.014471983586342762	1.7348932021718604	1.4182285044293226	-1.058715599923679	1.2232818595547548	7.595495610896313	10.871952875174873	0.8075154839700764	0.9557416267942582
ID23889	23889	103	1.0	44.38363971093353	4.983083203959709	0.0	74.0	74	1.5446517521423906	1		52359.87436548222	52458.0	35297.0	65499.0	4.1259581E7	5837.672287514909	-0.9811276520016428	-932.5850737689419	6.066083958660006E-4	-0.014505936744644602	1.7017251350831262	1.419408175876909	-0.8418526993923626	1.198897656082474	7.495679961441478	11.130122978102012	0.7603629966729905	0.9426180514046625
ID31825	31825	103	1.0	44.49424287192827	4.937690856439449	0.0	101.0	101	1.5510053536420594	1		52500.07904642409	52635.0	35469.0	65499.0	4.1842563E7	5813.328909936246	-0.980995097122588	-932.3226600615346	-0.002765801878138835	0.006415196423316111	1.7622123177160165	1.3789227719703754	-0.8836263596309315	1.2779630255855081	7.5574706015801745	10.549114103988057	0.8534033645144037	0.9701037217815741
ID34641	34641	103	1.0	44.493669844894406	4.936074637643167	0.0	111.0	111	1.5446517521423901	1		52444.90862944168	52552.0	35279.0	65504.0	4.1326588E7	5841.26810106244	-0.9809959352063897	-926.9299062224604	-0.008035463951922986	0.009676981831559807	1.7130379445460495	1.4041813106867733	-0.9350444995846202	1.219954952760493	7.495679961441473	11.441531674050562	0.7195360621773427	0.9499999999999998
ID33492	33492	103	1.0	44.45239994669757	4.950889353286992	0.0	107.0	107	1.5382719082680993	1		52512.182864450115	52646.0	35144.0	65504.0	4.1064527E7	5882.373942512695	-0.980892580691354	-916.5514601925345	0.011774176881904023	0.00239923737758244	1.7306607229279491	1.404315753262454	2.3057407254225177	1.232387174257173	7.433889321302765	10.566395099121879	0.8367048054043954	0.9542403904820007
ID27350	27350	103	1.0	44.46927043473068	4.904163547188624	0.0	86.0	86	1.5402377517644985	1		52379.87547649301	52445.0	35284.0	65504.0	4.1222962E7	5785.257083429388	-0.9810878500145117	-939.3745468957973	9.030606433925713E-4	0.01113634410888358	1.7209997149912588	1.396517295512194	-0.8719221331723718	1.2323511642296245	7.452901825960828	10.64100458979493	0.8271228208855004	0.9684990735021608
ID29145	29145	103	1.0	44.49456647671569	4.93880955975242	0.0	92.0	92	1.5407288207238161	1		52419.08035714281	52531.0	35577.0	65504.0	4.1096559E7	5847.884956965844	-0.9810928267125906	-930.2594028982717	0.0020836034850349808	-0.003084551157256991	1.6961502864699096	1.4183120388688173	2.285270460992073	1.195893597450307	7.457654952125345	11.231514849588775	0.7429087584640565	0.9503331314354935
ID28263	28263	103	1.0	44.442782136949134	4.931790968727736	0.0	89.0	89	1.5244400238810123	1		52411.33376792703	52598.0	35253.0	65481.0	4.0199493E7	5911.004914779952	-0.9810969805640003	-920.3958361670989	-0.005193736445381701	0.0026299072335171777	1.703716838160953	1.3855348824960616	-0.844019205722712	1.2296455756434526	7.300801788696321	10.902711264820589	0.7718117751695237	0.9458128078817737
ID34919	34919	103	1.0	44.497416792786424	4.971493420509525	0.0	112.0	112	1.5387636045914346	1		52450.062579821235	52613.0	35001.0	65504.0	4.1068399E7	5872.327407770987	-0.9810961718387307	-927.1021009900286	0.002472225898687704	0.0037808707882981355	1.7081188908541902	1.402776696327327	-0.8012455933322817	1.217669851036372	7.438642447467282	10.545053814906995	0.840632056293057	0.9536867763558802
ID23017	23017	103	1.0	44.297641453505285	4.980316933334135	0.0	71.0	71	1.532852839066391	1		52314.69935483877	52445.0	35146.0	65476.0	4.0543892E7	5814.651852792704	-0.981097647359765	-933.9559342224487	-0.005455166172331628	0.004193517256093483	1.7161166340713294	1.3769494434150573	-1.0058440450355215	1.2463178239972867	7.381604933493095	11.310087074027965	0.7251515254810762	0.9498470948012229
ID30953	30953	103	1.0	44.46719111019604	4.99639267606853	0.0	98.0	98	1.521956816459692	1		52498.72229465449	52573.0	35633.0	65504.0	4.026652E7	5881.745160935122	-0.9810518253526977	-924.2662539245132	-0.012564101549129294	0.005593341679790426	1.7224119214376246	1.3771696138074632	-0.8836637298636636	1.2506897510435693	7.277036157873742	10.740458240194753	0.7927181011455365	0.9456454601605925
ID32107	32107	103	1.0	44.4869484548327	4.934464658876092	0.0	102.0	102	1.528404764058885	1		52450.74415584414	52622.0	35043.0	65504.0	4.0387073E7	5896.77888494589	-0.981147262032094	-925.8200283816382	0.009503096268028907	0.0024442028415380197	1.7075924070674202	1.3920784557007178	2.2279102312232313	1.2266495469954566	7.33882679801245	11.102107190835177	0.7482137239679791	0.9507389162561575
ID25580	25580	103	1.0	44.42454331106942	4.974753497725646	0.0	80.0	80	1.5353184234796746	1		52358.14157014157	52529.0	34957.0	65502.0	4.0682276E7	5864.955242623197	-0.9810996976867512	-926.8168215497523	-2.5577744220542126E-4	0.0038928079970876736	1.7026032243563816	1.4139525061552445	-0.9252553755468448	1.2041445642230395	7.405370564315667	10.67222092699242	0.8170470106974903	0.9575906576521197
ID36461	36461	103	0.9968225955963135	45.17874664550775	5.95551739621754	0.0	117.0	117	1.3046409197552271	1		52240.97860962566	52195.0	40845.0	65502.0	2.9307189E7	5466.731337590936	-0.9810998687730774	-992.1148872301791	-0.010064906707654404	-8.170973214797725E-4	1.429874537805564	1.190116432288451	-0.7703541478197025	1.2014576885188342	5.347266935080323	10.890232579740504	0.5665880606592464	0.9007205764611689
ID19696	19696	103	1.0	44.39488279686367	5.124596539712762	0.0	59.0	59	1.5510053536420598	1		52139.88539042819	52306.0	36257.0	65354.0	4.1399069E7	5661.134317085128	-0.9811015318164831	-956.2775466113615	-0.0072462097851937034	-0.004256495078544312	1.7557120561784363	1.4188300581455546	-0.9744318735140737	1.2374364682358046	7.557470601580179	10.270096789030003	0.9004036717831635	0.9718826405867964
ID24176	24176	103	1.0	44.38468563192925	5.00700548348805	0.0	75.0	75	1.5264236812248824	1		52330.21271076525	52499.0	35472.0	65499.0	4.0346594E7	5859.43015614107	-0.981092045555922	-926.8134360725193	0.006326189660934965	0.007767523404119053	1.6502606909025084	1.4418898564464062	2.182826184902581	1.1445123103713624	7.319814293354392	11.21731744803193	0.7310244555253896	0.9361702127659576
ID21617	21617	103	1.0	44.77526829705956	5.255946767375148	0.0	66.0	66	1.5174768030293324	1		52013.4131578947	52194.0	34809.0	65326.0	3.9530194E7	5850.762258849381	-0.9811480172171317	-925.3592997224303	0.0033078364905144023	-0.012253659631069613	1.7212684934196165	1.3563790547607308	2.212239979119196	1.2690173055814793	7.234258022393103	10.463969353896532	0.8302539309227209	0.9548306148055209
ID30324	30324	103	1.0	44.49691484366138	4.969057376577961	0.0	96.0	96	1.5466094864542674	1		52446.73451327433	52586.0	35371.0	65504.0	4.1485367E7	5818.2360028726725	-0.9810881160543514	-935.25564073458	-0.002963659296353902	-0.00755419994128549	1.711298770495989	1.425289576748963	2.2852517831610366	1.2006674281582856	7.514692466099536	10.69263004321145	0.8259466469481522	0.957601453664446
ID29430	29430	103	1.0	44.49827765181124	4.834490617965142	0.0	93.0	93	1.5333462731171774	1		52369.30334190227	52547.0	35488.0	65504.0	4.0743318E7	5893.534340916015	-0.9810544873890171	-920.2752493124352	-0.001901414364335799	-0.00818376792436761	1.6974307636729207	1.4114631568201783	-0.9069617113554066	1.202603663773262	7.386358059657606	10.749885400499192	0.8032163711728634	0.9670192906036092
ID21883	21883	103	1.0	44.7834123487132	5.2677408413767	0.0	67.0	67	1.521459688627891	1		51941.71503267981	52198.0	35238.0	65370.0	3.9735412E7	5754.814747665115	-0.981140482886034	-939.1080424796912	8.563819622529241E-4	-0.007825779080158662	1.696881212106882	1.3904166489057748	-0.9002445855006012	1.2204120350847982	7.272283031709236	10.380077733935407	0.8481631997112881	0.9532710280373835
ID32379	32379	103	1.0	44.48249676306664	4.9209173747643735	0.0	103.0	103	1.5475874248930888	1		52451.4219143577	52599.0	35069.0	65504.0	4.1646429E7	5772.997645325739	-0.9810628458658152	-941.386565173198	0.004742659553288219	0.003393559487075959	1.7663270727230556	1.3842474149848731	2.235964881818368	1.2760197733454737	7.52419871842857	10.700570052136461	0.8257646589648642	0.9617253948967193
ID35838	35838	103	1.0	44.605965655313504	5.1052745107464395	0.0	115.0	115	1.5412197332169892	1		52328.01401273887	52386.0	34898.0	65441.0	4.1077491E7	5779.601290319125	-0.9810830734073008	-939.1210454421279	0.007763032215014636	-0.00844807504354035	1.726479416162189	1.394871273731065	-0.8557048907239477	1.2377338674013436	7.462408078289866	11.250821995442013	0.7408330544628022	0.9463532248342377
ID27647	27647	103	1.0	44.4665675490653	4.917664615152766	0.0	87.0	87	1.541219733216989	1		52404.363057324816	52505.0	35265.0	65504.0	4.1137425E7	5843.551075139684	-0.9810125544657745	-926.6775084449832	-1.2315839901414985E-4	-0.002620639078053842	1.7154154414141716	1.3979343154521742	-0.8021449242269824	1.2271073271846147	7.462408078289864	10.992070305497466	0.776121766710315	0.946353224834237
ID51200	51200	111	1.0	25.196153584041213	49.06141237107475	0.0	165.0	165	1.4590218083226298	1		47385.75675675674	47714.0	30602.0	64464.0	3.3312187E7	5793.448125627618	-0.9810399485304105	-846.4238151865402	0.0010357620769625552	-0.004320680502670181	1.566447454283988	1.3851898651088703	-0.7551014263775834	1.1308539672002809	6.687648513473783	10.253837851906846	0.7993011036379382	0.9526066350710898
ID69377	69377	111	1.0	25.218303590674754	49.033123843233774	0.0	221.0	221	1.4533072626351766	1		47638.82132564845	48030.0	30769.0	64547.0	3.3061342E7	5878.594987265793	-0.9811564901487431	-843.9057486202405	-0.004719983392473001	-0.025898470294182636	1.5959200959195163	1.3527615417833454	-0.7915736118880252	1.1797497538373356	6.635364125664109	10.197255578145587	0.8018774779145095	0.9400673400673397
ID35329	35329	111	1.0	25.25919842372314	49.07671220306276	0.0	113.0	113	1.4454782924352365	1		47801.667630057826	48115.0	30809.0	64837.0	3.3078754E7	5816.884398331523	-0.9810147350228815	-849.2615817279437	-0.005791306186766749	0.004196033353550545	1.605215962991341	1.3161944326267658	-0.7549422304498951	1.2195887805024117	6.564067233196373	9.985270167095472	0.8273004203127899	0.9616991643454038
ID75523	75523	111	1.0	25.18972942754954	48.98145374034082	0.0	240.0	240	1.4636807509142957	1		47651.557746478844	48052.0	30920.0	64270.0	3.3832606E7	5810.739834177486	-0.980995174545318	-846.6007577574283	0.014418393090524641	-0.018371514578273816	1.6209619924331753	1.3469795808294065	-0.7597679904521446	1.2034050222461898	6.73042664895443	10.295789556973956	0.7978718544167881	0.9626104690686609
ID26885	26885	111	1.0	25.214736337165995	49.0316766181784	0.0	84.0	84	1.4412854531680857	1		47872.837481698414	48322.0	30834.0	64896.0	3.2697148E7	5868.343231520567	-0.9811076095844338	-847.2925547493205	-0.0010773006361781633	0.002289156870540318	1.6142073118066418	1.3178151441203003	-0.8738963457838358	1.2249117935916545	6.526042223880248	9.694496471068778	0.8725879867917401	0.9696327683615821
ID28678	28678	111	1.0	24.93984160699003	49.758698610118245	0.0	90.0	90	1.7585518607706785	1		48021.79529872666	48193.0	30920.0	64634.0	4.9030253E7	5720.725689964608	-0.9810089026115401	-867.2416993895604	0.03334482918052272	-0.03837603791347835	2.4993085468285403	1.2835470842233607	2.0555166831318568	1.9471888312853	9.715389880270378	15.713946366492804	0.49442402364091553	0.8672040729741196
ID60168	60168	111	1.0	25.22184587318174	49.04856086853809	0.0	193.0	193	1.4333908231139438	1		47498.04719764016	47985.0	30855.0	64565.0	3.2203676E7	5881.048652268915	-0.981069608429808	-837.1267179033293	0.01614512808255036	-0.012583037054565224	1.5917773116924752	1.317021823816986	-0.6505612237474757	1.2086187813343854	6.454745331412507	10.083285695770943	0.797783098195432	0.9543218552354178
ID65801	65801	111	1.0	25.228611383017096	48.99120876559368	0.0	210.0	210	1.470384273660056	1		47646.31284916205	48034.0	31373.0	65040.0	3.411476E7	5820.1500252119395	-0.9810639824013989	-848.2693934720575	0.006339330310435937	0.010824223115252052	1.592732871481063	1.374549953934294	-0.8603475652830356	1.1587304389500555	6.792217289093133	9.9847048798529	0.8561521846974358	0.9668470906630584
ID77064	77064	111	1.0	25.20135958536084	48.994154918750205	0.0	245.0	245	1.44757015791818	1		47583.17122302167	48041.0	31014.0	64486.0	3.3070304E7	5830.66174446961	-0.9809632061199483	-841.0550862218813	4.4297628120827065E-5	-0.002520304137158679	1.5780674264477537	1.3444148252558628	-0.7349720363047392	1.1737950198127451	6.583079737854436	10.254110836448909	0.7867612555760067	0.9492803289924608
ID52748	52748	111	1.0	25.224680253992478	48.99309273634793	0.0	170.0	170	1.4662626558155454	1		47398.93098591549	47739.0	30629.0	64471.0	3.3653241E7	5780.82435783697	-0.9810270104235723	-847.9182155759217	0.005291434576282036	0.0019503475117164113	1.6338851057975365	1.3375285784780102	2.339645311879406	1.2215702393864016	6.754192279777006	10.338012434809636	0.7941621482480232	0.9693042291950886
ID70668	70668	111	1.0	25.262388109479254	49.03700897439265	0.0	225.0	225	1.4281034911037878	1		47562.29508196723	47959.0	30738.0	64588.0	3.19143E7	5933.4946421161085	-0.9809606958167671	-826.0051945337834	-0.0024341581950192473	0.0014869398542390166	1.5554342235120688	1.3220825655577906	-0.7393310951813743	1.1765030899230007	6.407214069767346	10.3762278089334	0.7478252110624971	0.9513055751587854
ID22544	22544	111	1.0	25.807213960769268	52.18677522454892	0.0	69.0	69	1.4029861474818446	1		47582.71012269939	47849.0	31113.0	62873.0	3.1023927E7	5572.958955899191	-0.9810545340171865	-884.2624492086612	-0.0014388689825682833	-0.010817285655825494	1.5396816969204052	1.31476473684733	-0.9061477955339593	1.1710701190635846	6.183817140035104	10.22165674132164	0.7437447575401429	0.9608567208271785
ID79120	79120	111	0.9923890829086304	26.267256570230195	50.74209433851374	0.0	252.0	252	1.25679656212761	1		47578.33015267174	46974.0	38098.0	65273.0	2.4931045E7	5967.945884159744	-0.9810680602816766	-826.2630636083014	-0.02048442141043911	0.012778728194606908	1.3784541675890718	1.1653800271874746	-0.7466210314199346	1.182836615894156	4.962263715754533	9.839196795140682	0.6441253786065665	0.9405405405405413
ID24594	24594	111	1.0	26.317031294672326	52.362367944155345	0.0	76.0	76	1.416935874796562	1		47584.039039038995	47876.0	33317.0	64184.0	3.169097E7	5465.646256388843	-0.9811496438137907	-906.2864113917323	-0.015538773449047617	-0.02215576626613311	1.5435709488827085	1.3310612998601614	2.2633063375386455	1.1596542916880483	6.3073984203125155	10.164421021685275	0.7671756988106071	0.9567411679884641
ID63506	63506	111	1.0	25.24033624371995	49.02002506813295	0.0	203.0	203	1.4433833952584152	1		47550.155297532656	48009.0	30856.0	64449.0	3.2762057E7	5861.297963045681	-0.9810435463021345	-839.6906676963459	0.0229971475542411	-0.014721425741837777	1.5969492250377642	1.3516654016718557	-0.7559907303259298	1.1814678566622483	6.545054728538311	9.648279669230613	0.8835342289762158	0.9800711743772239
ID72978	72978	111	1.0	25.21160997507996	48.91364838790603	0.0	232.0	232	1.45226583845082	1		47560.1747851003	47917.0	30623.0	64027.0	3.3197002E7	5784.289380429652	-0.9810037900284774	-849.2335624885496	1.960978285276665E-4	0.009469641317091564	1.59851380122354	1.352610044723834	-0.7579321295534286	1.1817994457892058	6.625857873335081	10.071469558706049	0.8208547036382945	0.9620427881297443
ID67092	67092	111	1.0	25.214994930751903	49.028730625309976	0.0	214.0	214	1.444431223632541	1		47585.62337662339	47976.0	30792.0	64820.0	3.2976837E7	5863.028121904147	-0.9810694735651796	-841.2418168984917	-0.0077125606693541834	0.006484852426032837	1.600553336456969	1.3487302076402807	-0.8364887313517596	1.1867112691553594	6.554560980867343	9.8365697763601	0.8512676279637751	0.9738700564971748
ID42006	42006	111	1.0	25.142821459155876	49.086928950919315	0.0	135.0	135	1.4460015425129844	1		47690.4063860668	48064.0	31126.0	64957.0	3.285869E7	5866.289922164551	-0.9810504410670694	-841.7627972261376	0.006856187057061117	0.0014179219592076221	1.5989113591971993	1.3310385511168532	2.332045081825764	1.2012509764315829	6.568820359360885	10.486332369090015	0.7506716450691803	0.9452804377564971
ID59158	59158	111	1.0	25.17686138741423	49.06675781573121	0.0	190.0	190	1.4475701579181794	1		47529.090909090926	47949.0	30373.0	64987.0	3.293766E7	5920.552584797607	-0.9811212733321278	-834.4056849098936	-0.003284663733368781	-0.0045480397529793215	1.5916126493909164	1.3270345444014917	-0.8583947116629711	1.1993754466344753	6.583079737854433	9.745739701768812	0.8709823698300724	0.9624739402362751
ID37144	37144	111	1.0	25.325335836166644	49.125158895529765	0.0	119.0	119	1.450180746437313	1		47761.583333333365	48130.0	31394.0	64941.0	3.3242062E7	5841.975063326411	-0.9810606504776944	-846.9929789397319	0.00387893836929482	-9.93034237411901E-4	1.602164790450062	1.3212646632271081	-0.6247403296201156	1.2125994397949555	6.606845368677007	10.302530284942426	0.7821971094953362	0.9606081548030405
ID46872	46872	111	1.0	25.18087754817725	49.053013877378355	0.0	151.0	151	1.4543479410804827	1		47418.37195994276	47750.0	31020.0	64472.0	3.3145442E7	5835.113148394879	-0.9810376889322591	-840.8562920807321	0.008137660282793543	-0.005706743902264948	1.6027038151520452	1.3374297712950818	2.327534093057136	1.1983461483738984	6.644870377993142	9.85766020855196	0.8593076724910488	0.9715079916608755
ID33050	33050	111	1.0	25.26291548473632	49.07598291796614	0.0	105.0	105	1.4365538813695553	1		47891.90510948907	48378.0	30853.0	65165.0	3.2805955E7	5995.30297129268	-0.9810909526760868	-828.9352269582267	0.004923902883907723	-0.01106476428305069	1.5558050686252771	1.3471939537942172	-0.7711361375520553	1.1548486127357762	6.483264088399601	9.950823438511089	0.8227834275664849	0.9498607242339832
ID80411	80411	111	1.0	26.636348669313218	51.02359370622074	0.0	256.0	256	1.463163823209347	1		47583.070521861766	47800.0	30344.0	64627.0	3.3736397E7	5724.757323511517	-0.9810238024158348	-859.4007509996226	0.0039517898807170816	-0.0010004079303366793	1.6130504421840024	1.3430059683054267	-0.7581581246754544	1.201074664038397	6.725673522789917	9.65883180246785	0.9059337498034005	0.9819569743233872
ID43803	43803	111	1.0	25.22652184926751	49.06149951652673	0.0	141.0	141	1.448092652126827	1		47776.3856115108	48058.0	30925.0	64601.0	3.3204588E7	5844.385204273502	-0.9811198151828189	-849.6112611699631	0.0076851623555792906	0.017589030263325204	1.586049934979275	1.350563819230309	2.4402816133863214	1.1743613388689549	6.5878328640189485	10.097936857022225	0.8118711987791848	0.9519230769230765
ID74266	74266	111	1.0	25.130833538296546	48.86831345763144	0.0	236.0	236	1.4051412734026871	1		47456.09800918837	47959.0	30990.0	63525.0	3.0988832E7	5902.850499895948	-0.981063546757447	-833.0263460181026	0.0028275328409742345	0.0015704059129525545	1.5386405094767537	1.3036586722579486	2.272623827978385	1.1802479761146485	6.202829644693168	9.724716830484256	0.8242250119662347	0.9567448680351902
ID54300	54300	111	1.0	25.235039882390335	49.03267201511604	0.0	175.0	175	1.4517448462050135	1		47385.04558404557	47824.0	30706.0	64459.0	3.3264302E7	5833.270816387659	-0.9810250692346538	-839.960888909086	0.011468510239116358	0.0031276014903612523	1.59929765459927	1.343685836903096	2.3803057311160143	1.1902318314862228	6.6211047471705635	9.990246743460057	0.8336579442281402	0.967361111111111
ID24861	24861	111	0.9968112707138062	26.35080710728378	52.312006408219894	0.0	77.0	77	1.3247798972641873	1		47623.49395509499	47955.0	34342.0	59912.0	2.7574003E7	4867.685132733423	-0.9812616760927307	-1024.66727922998	-0.001985271252805401	0.01197627317059498	1.4510719971382207	1.2274032885190533	-0.9714414502976634	1.182229191262017	5.51362635083837	10.082657477513624	0.6815491299615029	0.9133858267716531
ID27169	27169	111	1.0	25.243454664874925	49.049626273053654	0.0	85.0	85	1.4548680011511297	1		47826.20743919887	48190.0	30857.0	64790.0	3.3430519E7	5796.05703081602	-0.9809705055930075	-850.7304719668183	0.005402843817359654	0.009007270094301715	1.5980481207145378	1.334542498617193	-0.7344780789197753	1.197450154169223	6.649623504157658	10.468035026285753	0.7625645050629691	0.9674965421853386
ID33313	33313	111	1.0	25.261840693710433	49.07628304861498	0.0	106.0	106	1.4486149578794745	1		47839.00868306804	48254.0	31108.0	65136.0	3.3056755E7	5871.503202085341	-0.9811475124396342	-848.063768580394	-0.004961516021221007	0.013598150242387088	1.5511286956777193	1.3601692039478168	-0.6982893572611981	1.140393923914505	6.592585990183465	10.220883423021808	0.7930285039596766	0.9578729281767951
ID81952	81952	111	0.9936345219612122	23.202080180384364	53.746034011946946	0.0	261.0	261	1.297081091478087	1		46828.88509874331	46938.0	35709.0	60485.0	2.6083689E7	4907.168032407769	-0.9811039076968795	-990.95946069691	0.012242348471800352	-0.010675370188654984	1.4597329225425177	1.1629741732426353	-0.8583997014974841	1.255172261024896	5.285476294941604	9.692811479845636	0.7069593804196258	0.9479965899403235
ID44068	44068	111	1.0	25.190368036454604	49.046608617518025	0.0	142.0	142	1.4647140590210512	1		47728.653465346586	48060.0	30991.0	64712.0	3.3744158E7	5840.785196945198	-0.9810358978484307	-845.4551156220126	-0.012772441118680686	-0.0023986073158094806	1.5848227933950032	1.3872781915222394	-0.7024794491835946	1.1423972517408358	6.739932901283458	9.618264206419664	0.915528844622521	0.9806362378976489
ID62500	62500	111	1.0	25.244785819759198	49.00786691255498	0.0	200.0	200	1.4423348056574181	1		47475.46956521742	47916.0	30254.0	64386.0	3.2758074E7	5847.453870123587	-0.9809628355516311	-836.725014716273	0.008042590434776384	0.00664906307658953	1.5803826430321395	1.3344491847116717	-0.7902661014259248	1.1842958586494288	6.535548476209279	9.859478340571624	0.8448586010987165	0.9772565742714999
ID71972	71972	111	1.0	25.276515686301043	49.00383334109862	0.0	229.0	229	1.4501807464373138	1		47606.08260869561	48027.0	30895.0	64327.0	3.2848197E7	5847.404806154696	-0.981074231813277	-844.0683850251728	0.002028476023877395	-0.006423151015489552	1.6007390584339567	1.318444520972135	-0.7427604309666792	1.2141118059739642	6.606845368677012	10.252429075334106	0.789860615346363	0.9612724757952973
ID51496	51496	111	1.0	25.20109421204245	49.0364641881205	0.0	166.0	166	1.4391844528482638	1		47355.38067349928	47799.0	30401.0	64539.0	3.2343725E7	5893.241609436345	-0.9810822695881749	-833.4536945432803	0.015051951603813372	0.005065582286422928	1.5925489386236904	1.3303675017725263	2.3868983473990166	1.1970744448446347	6.507029719222182	10.40309970245629	0.755556824730973	0.9600280504908837
ID68393	68393	111	1.0	25.207620471446447	48.99065743504812	0.0	218.0	218	1.4527866438605865	1		47695.487804877994	48095.0	30756.0	64813.0	3.3243755E7	5874.711516045869	-0.9810682613007341	-841.4522382686137	0.0018846597697801024	-0.008371599094471757	1.5973815704292367	1.3401545752495039	-0.7976428106635	1.1919383031855437	6.630610999499594	10.479187409516765	0.7587665887802629	0.9425675675675674
ID61481	61481	111	1.0	25.240886070731595	48.98739429882746	0.0	197.0	197	1.460576440418772	1		47449.03281027097	47884.0	30548.0	64365.0	3.3261772E7	5838.935619032605	-0.9809788997142166	-838.2000917050849	0.008908316438998453	0.003967180737987463	1.580705490070168	1.3590803505604023	-0.6835886094906667	1.1630699313829245	6.701907891967334	9.898405837808921	0.8595631855454048	0.967078189300412
ID49965	49965	111	1.0	25.14789155841808	49.076437477684756	0.0	161.0	161	1.465230439808827	1		47348.58698727013	47667.0	30633.0	64731.0	3.3475451E7	5837.652546538553	-0.9811113144500234	-842.5881045652313	-7.55517294604567E-4	1.3417840780695304E-4	1.582840713694696	1.3578443303109011	-0.762842575471251	1.1657011620266355	6.744686027447976	10.195909017904471	0.8153042359862467	0.9633401221995926
ID55853	55853	111	1.0	25.2476396176589	49.04084643303631	0.0	180.0	180	1.4605764404187715	1		47434.405099150106	47870.0	30879.0	64719.0	3.348869E7	5812.391657758416	-0.9811131467969411	-847.8676661582974	0.009291711447997146	-0.005856162013734572	1.631578153904387	1.3340501877890691	-0.7819110272606412	1.2230260666642632	6.70190789196733	9.777089658745696	0.8810268076168742	0.9697386519944977
ID77358	77358	111	1.0	25.21029004632787	49.05633063626709	0.0	246.0	246	1.4590218083226298	1		47542.52773826459	47897.0	30873.0	64616.0	3.3422397E7	5757.099183145222	-0.9811239981755041	-858.4646979363805	0.008420468910678363	0.009232844319798206	1.6024909776988658	1.3389484533302602	-0.7317327557639729	1.1968279837159654	6.687648513473782	10.120510352709008	0.8204997945668207	0.9597544338335601
ID30769	30769	111	1.0	25.30169543470164	49.112092334283496	0.0	97.0	97	1.4533072626351762	1		47802.8624641834	48245.0	31026.0	65060.0	3.3366398E7	5809.951378436328	-0.9810493450595538	-851.8792290711533	0.00873855458861018	-0.003933776367863635	1.61208296123289	1.3300617096002318	-0.6317910893870426	1.212036215761315	6.635364125664104	9.733157753561514	0.8801710898908723	0.9755415793151638
ID38705	38705	111	1.0	25.284632198651533	49.07535372927763	0.0	124.0	124	1.4564270671471382	1		47792.30758226037	48154.0	30766.0	64906.0	3.3406823E7	5809.790318068985	-0.981073018656456	-852.8006356779614	1.706784044083194E-4	-0.004148265225650441	1.6028641378583735	1.342711145077311	2.411329731344467	1.1937520171295541	6.663882882651201	9.840407459729846	0.8647907918941893	0.9642365887207703
ID58163	58163	111	1.0	25.210528789224632	49.041513016931475	0.0	187.0	187	1.4507023004000268	1		47459.44011544009	47799.0	30715.0	64664.0	3.2889392E7	5889.607796637652	-0.9811052692775158	-836.8374980728954	0.005206397688874053	-0.0016084833442587996	1.5934453447059158	1.3564090953016585	-0.9142879563500281	1.1747527720252728	6.611598494841531	9.926455043658292	0.8431949097225172	0.9533927347498283
ID53044	53044	111	1.0	25.246423789699623	49.00048253171965	0.0	171.0	171	1.4585032293802414	1		47434.37553342815	47819.0	30767.0	64375.0	3.3346366E7	5828.4905388391835	-0.9809927219931086	-840.0651062517635	0.010126730503903046	0.006542142406622592	1.6204794456619074	1.3427551417318089	2.3024215152973846	1.2068316815915563	6.682895387309268	9.707333869362342	0.8911988004039537	0.9730103806228374
ID40245	40245	111	1.0	25.215213986764027	49.046659701192496	0.0	129.0	129	1.4454782924352365	1		47778.15873015871	48171.0	31258.0	65115.0	3.3110264E7	5839.275841274404	-0.9810790434537375	-848.5185163254728	0.008163785466252346	0.0070603191490637915	1.6068129338836956	1.336217222015583	2.3394451904570053	1.202508774329326	6.564067233196373	9.62791571066981	0.8898531163417686	0.9752824858757063
ID48440	48440	111	1.0	25.171648290966008	49.07974850153933	0.0	156.0	156	1.4543479410804825	1		47093.891428571354	47364.0	30414.0	64186.0	3.2965724E7	5771.2782444401	-0.9809623556004247	-840.9335744333782	-0.002566334509651219	0.0036870438563652613	1.6042883855682437	1.3467827628705524	-0.823923772468117	1.1912005631471256	6.644870377993141	9.934874149646829	0.8460024826090415	0.9621472814865795
ID45625	45625	111	1.0	25.196991803133702	49.06813012932279	0.0	147.0	147	1.464714059021051	1		47526.50493653031	47901.0	30954.0	64799.0	3.3696292E7	5794.635895128214	-0.9810037528006131	-847.1154008070315	-0.0011747601939401404	2.486016902400931E-4	1.5947486303332894	1.375797288633855	2.451567876434595	1.1591450597470283	6.739932901283455	9.745035890318478	0.8918638297782321	0.9725651577503429
ID80696	80696	111	1.0	26.604233816611874	51.062406291828125	0.0	257.0	257	1.4360271888197285	1		47566.84897360707	47789.0	30177.0	64706.0	3.2440591E7	5837.893298663896	-0.9810848259531186	-845.2291034224387	-0.010139061828542373	-0.01735658423218688	1.6106105564122548	1.3026584749710621	2.2469160890866173	1.2364027773649833	6.478510962235092	10.27564300785508	0.771022490428619	0.9458709229701602
ID42298	42298	111	1.0	25.18020504187025	49.083622560786104	0.0	136.0	136	1.4579844659886292	1		47774.68045649073	48096.0	30924.0	64941.0	3.3490051E7	5818.189117687277	-0.9811094734107481	-852.9299364262631	0.020054092234461016	-0.003129123954515133	1.6103998087484925	1.3425261784467861	2.450441584152707	1.1995295396113754	6.678142261144751	9.784557067012061	0.8765631096169452	0.9784122562674094
ID75835	75835	111	1.0	25.18731057673499	48.96379258343098	0.0	241.0	241	1.4734679211022808	1		47602.791608391555	47924.0	30727.0	64159.0	3.4035996E7	5799.1577619365235	-0.9810787270758243	-851.2380007418724	0.009093793613388461	-0.011747942001030288	1.6107785550224316	1.3635975740909119	-0.8237268363760715	1.1812712090635034	6.820736046080231	10.559527615213886	0.7686915847288875	0.9573048699132759
ID22846	22846	111	1.0	25.806162114214153	52.16822717968265	0.0	70.0	70	1.4121227177017934	1		47533.066767830074	47809.0	31028.0	62824.0	3.1324291E7	5575.5291726261985	-0.9809988451049687	-880.2950023350645	0.003735053318681778	0.004843119759122466	1.5567730377530156	1.305525280644815	-0.9238491265471451	1.1924495533201058	6.264620284831871	9.915185501886251	0.800761028790152	0.9536903039073803
ID69698	69698	111	1.0	25.237222182468763	49.01304327682504	0.0	222.0	222	1.442334805657418	1		47611.21979621543	48062.0	30770.0	64555.0	3.2708908E7	5874.833310185461	-0.9810498155109662	-839.1147849217223	0.007255805296932368	0.005736782377831667	1.55593674507931	1.3614100720626225	2.3149766785168473	1.1428861714839287	6.535548476209276	10.093208708303395	0.8061825562187243	0.9548611111111108
ID25156	25156	111	1.0	25.67582733151179	52.79379620985996	0.0	78.0	78	1.4137289241558422	1		47553.16261398172	47820.0	32997.0	63226.0	3.1289981E7	5453.516416526836	-0.9811830167285402	-909.353620544091	0.010895919002939148	-0.014829191501405995	1.536176199916153	1.3355611206384197	-0.8853729817504267	1.1502103319553327	6.278879663325428	10.161651244017508	0.7641233179211434	0.9449213161659515
ID35652	35652	111	1.0	25.247872019622424	49.08444491784731	0.0	114.0	114	1.4444312236325405	1		47761.8386627907	48109.0	31061.0	64962.0	3.2860145E7	5824.64562523094	-0.9810826676569601	-850.5252960022995	-0.01202180561230371	-9.956132443991758E-4	1.5806137850776156	1.3420557369913417	-0.773236292967142	1.1777556933820648	6.554560980867339	10.29928090397412	0.776496791771764	0.9516908212560383
ID57156	57156	111	1.0	25.20493870992254	49.01911902344009	0.0	184.0	184	1.4543479410804827	1		47433.38769670959	47840.0	30943.0	64686.0	3.3155938E7	5868.290670412966	-0.9810390870741803	-836.4299760796255	0.012826271257381646	-0.007003811208458577	1.5924422744442863	1.3667307419996366	-0.8687476127371759	1.1651470370194612	6.644870377993142	10.060665313706417	0.8249791531715591	0.9641379310344826
ID37445	37445	111	1.0	25.302750127818744	49.093260100105915	0.0	120.0	120	1.42704367389577	1		47711.861194029865	48152.0	31001.0	65015.0	3.1966947E7	5919.87002646012	-0.9810726999784225	-835.5197243808224	-0.006685737689610469	-0.005260003831947733	1.5562994777945112	1.3249030636951327	-0.7125061881020839	1.1746515805118736	6.397707817438311	9.973414735590293	0.8082514784863841	0.9676491732566495
ID64837	64837	111	1.0	25.21743480800009	49.00923670283136	0.0	207.0	207	1.4412854531680852	1		47570.40988372091	48036.0	30774.0	64516.0	3.2728442E7	5884.44145677759	-0.9810103577003422	-835.2537828660849	0.014117187218148962	0.006771828353938889	1.5435833693233394	1.387944152825539	-0.9782999337479586	1.1121365122515587	6.5260422238802445	10.666319816734122	0.720826161957752	0.945592286501377
ID27462	27462	111	1.0	25.249530388801315	49.053351092187974	0.0	86.0	86	1.446524603315953	1		47804.72438672441	48201.0	30902.0	64675.0	3.3128674E7	5795.624541093601	-0.9810443746733625	-853.7900858841349	-0.0024318854229280697	-0.007608693778560348	1.5844436747839687	1.336336819055029	-0.6989888283807304	1.1856619171088802	6.573573485525402	10.436547628891935	0.7583988528474618	0.9498626373626365
ID47176	47176	111	1.0	25.15329935749042	49.09017503017706	0.0	152.0	152	1.4465246033159525	1		47466.55057803466	47791.0	30890.0	64818.0	3.2846853E7	5873.85071225962	-0.9810605923529474	-837.1903292975701	0.0042946157861338975	-0.003921893043837325	1.5988780542860253	1.3357142575402567	-0.7239826777141943	1.197021028457381	6.573573485525399	9.820548427200963	0.8565247230185526	0.9630919220055704
ID59469	59469	111	1.0	25.185944218999097	49.09238973474807	0.0	191.0	191	1.4428591957149755	1		47660.885341074005	48006.0	30996.0	64701.0	3.283835E7	5909.231273779073	-0.9810945160343625	-837.1131462514059	0.0188739069449474	-0.015972571357951146	1.598564158457838	1.334962806037091	2.406463395351448	1.1974596979246648	6.540301602373793	10.162607227907504	0.7957879490018056	0.9405331510594669
ID60494	60494	111	1.0	25.222365008344575	49.00884866346836	0.0	194.0	194	1.442859195714976	1		47477.338662790644	47955.0	30498.0	64374.0	3.2664409E7	5879.356068387208	-0.9811231803854025	-839.4238613397708	-1.399343739247027E-4	-0.0041052116836246145	1.5670375465495638	1.3459120387857735	-0.8150711534360184	1.1642941747985853	6.540301602373797	10.297803999651837	0.775029791883033	0.9386084583901775
ID44370	44370	111	1.0	25.219316797312047	49.07422666298872	0.0	143.0	143	1.453827694975094	1		47710.91404011464	48002.0	31045.0	64525.0	3.3302218E7	5832.481326664131	-0.9810573003416005	-847.3188650339658	0.0073554398460510435	-0.01326044598069943	1.610327260641815	1.3525097621198312	-0.6809416711341889	1.190621543550191	6.6401172518286256	9.706595359942176	0.8856288615988097	0.9674515235457068
ID54610	54610	111	1.0	25.219070809016493	49.04258861483396	0.0	176.0	176	1.4433833952584152	1		47379.783941605805	47851.0	30571.0	64345.0	3.2455152E7	5859.658023226009	-0.9810191142858811	-835.8181464120942	-0.007718740013826169	-0.01575973211777823	1.5774417079384766	1.361483736475661	2.3464125287937136	1.1586195748631158	6.545054728538309	10.092941554545021	0.8073979263159456	0.9476944253269098
ID40531	40531	111	1.0	25.234965738955466	49.03870041307861	0.0	130.0	130	1.475520105830907	1		47804.70653685675	48114.0	30849.0	64995.0	3.4371584E7	5778.060609598034	-0.9811368999968322	-860.6669010092103	0.01342624322758062	-0.005737598930139768	1.6128498900952806	1.3670893423764605	-0.7831694825731671	1.1797691929128828	6.839748550738287	10.570828014537183	0.769187089400671	0.9517195767195764
ID51797	51797	111	1.0	25.209253827232118	49.047682468060955	0.0	167.0	167	1.430749599526433	1		47365.998520710076	47776.0	30719.0	64662.0	3.2019415E7	5904.95241351899	-0.9810298130676073	-829.6422980676117	0.004391935673457848	0.00632972275386788	1.564440464629555	1.3197950443434896	2.4290131212039614	1.1853662213194325	6.430979700589928	10.485512457464665	0.7350344285623367	0.957537154989384
ID50262	50262	111	1.0	25.160527619859792	49.09123289845473	0.0	162.0	162	1.4585032293802411	1		47370.88746438748	47697.0	30490.0	64653.0	3.3254363E7	5865.895738600682	-0.9809668898616022	-832.4377478416018	-0.012688789649988173	-0.009252141518425976	1.6124606931353351	1.3472562678966973	-0.6981338124140889	1.1968477947055078	6.682895387309266	9.966631620556496	0.8454301152841266	0.94743935309973
ID79447	79447	111	0.9968255162239075	26.570099242758115	50.65750944109362	0.0	253.0	253	1.3242087483274176	1		47741.37907375645	47686.0	33303.0	62758.0	2.7833224E7	5354.031818493845	-0.9810810386800146	-924.8080486486327	-0.021838335646531544	0.02728391351541588	1.5723521657432031	1.180329116224101	-0.7914766949192065	1.3321302881802939	5.508873224673854	9.34362024520749	0.7929435743096919	0.9626245847176083
ID73304	73304	111	1.0	25.19183799853664	48.958223927411694	0.0	233.0	233	1.4407604903194315	1		47562.867540029096	48031.0	30891.0	64063.0	3.267569E7	5893.655572990418	-0.9810703626050732	-836.5099961614429	-0.0068336384799365405	-0.0066314999812722274	1.5961964835830236	1.338622887880531	-0.6337638848825287	1.1924168472199919	6.521289097715729	10.141931810058212	0.7967130760848986	0.9507969507969501
ID77660	77660	111	1.0	25.127127061812864	49.44270284165329	0.0	247.0	247	1.4307495995264332	1		47562.83775811213	47697.0	30240.0	64697.0	3.2247604E7	6025.929930766473	-0.9811069605771235	-819.7627923355623	0.004558368019300187	0.00178732959244918	1.5714706900821889	1.3317901509778591	2.2741756616281243	1.1799686977173887	6.43097970058993	9.944914166130939	0.8171182765994289	0.9508081517919891
ID53342	53342	111	1.0	25.25282902470336	48.99363959770889	0.0	172.0	172	1.4533072626351766	1		47412.39771101575	47774.0	31052.0	64342.0	3.3141266E7	5794.500625152648	-0.9810295580742339	-846.2731166471611	-0.004880421766537435	0.0034071555230422786	1.5779183562128778	1.3551824132137884	2.31140385109489	1.1643586434027546	6.635364125664109	10.031639837783578	0.8285729700972594	0.9660899653979236
ID82271	82271	111	0.9912452697753906	22.923330794287253	52.91592578131161	0.0	262.0	262	1.2379966155341497	1		46899.712328767186	46934.0	36474.0	61050.0	2.3965753E7	4984.516852058538	-0.9812443117848043	-984.512542726794	-0.012517316052018494	0.009420616430302564	1.4406328801800188	1.0758456727723815	2.237094762506645	1.3390701999735755	4.814916804654545	9.207701450044315	0.7136679489488926	0.9310661764705879
ID23135	23135	111	1.0	25.76935921735329	52.181635180130655	0.0	71.0	71	1.3954169955062636	1		47458.22395023324	47884.0	30895.0	62803.0	3.0515638E7	5625.275919539587	-0.9811510970985692	-878.3092654338759	0.004868193916417608	8.143814535376708E-4	1.5440031681326736	1.28103823206445	-0.936043099138962	1.2052748540099727	6.11727337373188	10.544015134352529	0.6914419293720655	0.9366812227074234
ID39007	39007	111	1.0	25.264319132614933	49.10189280743456	0.0	125.0	125	1.443907404495231	1		47789.30043541367	48129.0	31045.0	64950.0	3.2926828E7	5842.635481807005	-0.981042050366307	-846.5412688442434	-0.003152604791087374	0.004487915149280849	1.5815422755531259	1.321237068836153	-0.7426879139915972	1.1970162757742406	6.549807854702824	10.082885969810546	0.809596668573226	0.9629629629629629
ID66142	66142	111	1.0	25.23679202445536	49.021054130528874	0.0	211.0	211	1.448614957879475	1		47671.78034682088	48069.0	30904.0	64878.0	3.2988872E7	5906.140316601159	-0.9810431341787473	-835.4282811146264	-0.004319437139887657	-0.002887419256659747	1.5703402066825225	1.3542710461772687	-0.7973935403116853	1.15954646679862	6.592585990183468	10.396112053573253	0.7665204811078006	0.9480519480519479
ID67425	67425	111	1.0	25.197918551777494	49.03799537269156	0.0	215.0	215	1.4486149578794747	1		47644.43641618494	48008.0	30587.0	65201.0	3.296995E7	5882.908013961036	-0.9810487045544231	-838.4975508463313	-0.006742846429342738	3.7417181554213455E-4	1.5880806599249917	1.3427236985959825	-0.6454638240790103	1.182730789354181	6.5925859901834665	9.883710197911467	0.8480582072030372	0.9678995115143053
ID42597	42597	111	1.0	25.15496688994639	49.098011768032315	0.0	137.0	137	1.4275736808495678	1		47752.692421991036	48140.0	30794.0	64863.0	3.2137562E7	5906.060189357584	-0.9811035280058819	-839.5838955592308	0.005430640291441202	-0.01669618844189839	1.618037547312462	1.303038951114487	-0.7808080469053087	1.241741504295445	6.4024609436028355	9.84606596294209	0.8299106158845259	0.967672413793104
ID71012	71012	111	1.0	25.26896383031845	49.03117315329286	0.0	226.0	226	1.4491370753798953	1		47597.37679083097	47930.0	30425.0	64916.0	3.3222969E7	5876.429924937677	-0.9811243640878298	-842.0190578148864	-0.006780214944310546	-0.012461237756918476	1.585124585466061	1.3493214547560877	-0.7883055837594062	1.1747568230526644	6.597339116347983	10.015802389093272	0.8264320999966531	0.9659011830201809
ID35942	35942	111	1.0	25.260262528344676	49.1003126185623	0.0	115.0	115	1.4439074044952303	1		47812.3280116111	48165.0	31109.0	64945.0	3.2942694E7	5849.55420705901	-0.9810834486373772	-847.8345317421727	0.014777577909518669	0.007961242281531774	1.5854311029875772	1.3584125589265954	-0.7982521581843531	1.1671204690866297	6.549807854702819	10.23238214686374	0.7861128965751392	0.9523151347615753
ID74599	74599	111	1.0	25.15902761469094	49.003678121330225	0.0	237.0	237	1.3937896865030952	1		47472.99844479005	48226.0	30381.0	64423.0	3.0525138E7	6172.420386049215	-0.9811348416016817	-799.9989264502707	-0.0030636164536685813	-0.008335145612595896	1.5202230455093808	1.3124096171559665	-0.6350997641794263	1.1583449447770373	6.103013995238337	9.79761078797087	0.7989394455284784	0.9476014760147603
ID31082	31082	111	1.0	25.273980854069965	49.097247117616014	0.0	98.0	98	1.4579844659886296	1		47804.31294452349	48167.0	30976.0	64945.0	3.3606432E7	5811.229352601385	-0.9809773948006195	-848.4340030425027	3.517370891132533E-4	0.003584972607035276	1.596339713009558	1.3346432023463812	2.309828829829186	1.1960797539020909	6.678142261144755	10.360236239607891	0.7818549918690346	0.9603554340396446
ID56170	56170	111	1.0	25.226061204227722	49.07099102581644	0.0	181.0	181	1.4386587233502295	1		47434.70527859239	47834.0	30784.0	64757.0	3.2350469E7	5921.089521740525	-0.9810212210981999	-828.1990166700584	0.006216002173223165	-0.0040744843848226015	1.5663184707401683	1.3376979868325594	2.4625278537080906	1.1709059041412953	6.502276593057666	9.856936610418234	0.8409910544649694	0.953310104529617
ID81002	81002	111	1.0	26.476230307558595	51.18604984827311	0.0	258.0	258	1.4641974961204796	1		47532.63751763044	47740.0	30314.0	64597.0	3.370064E7	5912.466561561666	-0.9810275334288893	-831.4011321628487	-0.005127425899624216	0.010844594754941908	1.5864986870939939	1.349995723950269	-0.817219275758807	1.1751879350044796	6.735179775118949	10.71477828402758	0.7372124802599059	0.9613297150610585
ID68717	68717	111	1.0	25.21589646331343	48.99232044761229	0.0	219.0	219	1.4454782924352365	1		47720.60957910014	48199.0	30719.0	64768.0	3.28795E7	5917.295102854729	-0.981051183345428	-835.0689235073573	-0.001743281291470537	-0.003330250248082939	1.5763550055611688	1.3515254291324528	-0.7532842018323089	1.1663524574399127	6.564067233196371	9.79832916304323	0.8591694671021749	0.9616991643454039
ID62829	62829	111	1.0	25.253456273760456	48.97618532820483	0.0	201.0	201	1.463163823209346	1		47462.54738330979	47771.0	30595.0	64289.0	3.3556021E7	5801.69786264896	-0.9810722847616106	-848.0642282287689	-0.00611245802327212	-5.344968906279223E-4	1.5934482509647083	1.3488245120351725	-0.8640284570292451	1.1813606860987687	6.725673522789909	10.338897758952747	0.7906734661882948	0.9560810810810807
ID61806	61806	111	1.0	25.23407094831658	48.98368100050098	0.0	198.0	198	1.4553878753864649	1		47478.69770773639	47907.0	30896.0	64383.0	3.3140131E7	5812.7896866725605	-0.9810189396484251	-844.3083917312719	0.0020577169277986697	-0.002169634365358694	1.595217209288623	1.333363328762461	-0.817341581141054	1.1963859923830342	6.654376630322175	9.866718111245794	0.8589577458002523	0.9621993127147764
ID63859	63859	111	1.0	25.241512526046943	49.016562608301236	0.0	204.0	204	1.4439074044952307	1		47542.64296081273	47999.0	31211.0	64511.0	3.2756881E7	5899.735031763047	-0.9810798738425888	-835.720678749147	-3.312858891887507E-4	0.002645629388901615	1.5904867411738712	1.3395428792360848	-0.7696282989569452	1.1873354454176896	6.549807854702823	10.696888781913595	0.7193221985539243	0.9523151347615753
ID27764	27764	111	1.0	25.2538439338682	49.066628834279925	0.0	87.0	87	1.4137289241558408	1		47826.097116843725	48295.0	31194.0	64922.0	3.1517398E7	5992.354600339294	-0.9812137738535394	-833.7224998122917	0.0027031985227198743	5.491157395285677E-4	1.5215268449520387	1.332050628566409	2.308352859355528	1.1422440050867657	6.278879663325416	9.907982386527118	0.8037510847084175	0.9537906137184113
ID48756	48756	111	1.0	25.144154358568372	49.05467042681151	0.0	157.0	157	1.4595402030124016	1		47478.25390070917	47793.0	30711.0	64694.0	3.3472169E7	5808.134532650163	-0.9809335267683854	-841.1186782726394	0.00500778837597016	-9.99727970991656E-4	1.5929917146649941	1.3626332100947725	-0.813109618035098	1.1690539338566392	6.692401639638303	10.310120057490586	0.7911601715192035	0.9487870619946095
ID72308	72308	111	1.0	25.245465322785524	48.96628297678725	0.0	230.0	230	1.4501807464373142	1		47637.8649425287	48006.0	30805.0	63799.0	3.3155954E7	5810.061787869	-0.9809834708271075	-845.9252127337692	0.003861100121240144	0.003412494611912524	1.583759857389738	1.3409519630089661	2.3866378167420708	1.1810712844895164	6.606845368677018	10.616387973220908	0.7366317670444131	0.9475119291070212
ID40823	40823	111	1.0	25.250818854483715	49.06049832585171	0.0	131.0	131	1.4548680011511297	1		47685.558908045976	48074.0	31112.0	64798.0	3.3189149E7	5855.40780947236	-0.981073103105671	-844.2706237897668	0.006291649505452831	-0.005174153447416889	1.5940874439177999	1.3374214878693074	-0.7838267608063569	1.1919110455279105	6.649623504157657	10.020992253663085	0.8321190561926222	0.9595336076817554
ID58487	58487	111	1.0	25.191504691955497	49.064300264481844	0.0	188.0	188	1.4559075639855612	1		47513.4559659091	47791.0	30817.0	64648.0	3.3449473E7	5861.9288974872625	-0.9810399752852483	-838.7912186846884	-0.010532498125067112	0.00875192452352311	1.5697502897151867	1.3473076566400033	2.410075916391053	1.1651015875838813	6.659129756486687	10.90568785447638	0.7035925226137888	0.964211975223675
ID76153	76153	111	1.0	25.17615002793081	48.976016127494454	0.0	242.0	242	1.4590218083226298	1		47582.712660028476	47994.0	31091.0	64176.0	3.3450647E7	5844.7358968256995	-0.9810686124539004	-843.783904180586	-0.0015583447868030228	0.006095371574241609	1.5575976117303372	1.3738780318992467	-0.7725487612068586	1.1337233550325547	6.687648513473784	10.702194992625094	0.7337322101184147	0.9481132075471697
ID33913	33913	111	1.0	25.20614209794171	49.096578066732995	0.0	108.0	108	1.441810224877871	1		47802.16251830166	48154.0	31089.0	64793.0	3.2648877E7	5918.083702361194	-0.9810541946088959	-836.5200667569331	0.0028073266222023974	3.645749713250767E-4	1.5576197383006818	1.341023913239751	-0.8308103197712817	1.1615152592899418	6.53079535004476	10.35528254042124	0.7653358074112848	0.9568245125348185
ID42875	42875	111	1.0	25.191058140055766	49.06837694950328	0.0	138.0	138	1.44757015791818	1		47767.52669552669	48148.0	31001.0	64728.0	3.3102896E7	5864.813168226463	-0.9810803292972708	-844.6943008046109	0.006274196071059557	-0.01142972533969416	1.5961768423246887	1.343726424430785	-0.7237009171262848	1.1878733745976933	6.583079737854436	9.925268264363797	0.8397586224610861	0.9604715672676835
ID45950	45950	111	1.0	25.211686159297678	49.06906202384478	0.0	148.0	148	1.453827694975094	1		47491.202567760294	47838.0	30902.0	64502.0	3.3291333E7	5822.658191831945	-0.9809919071956923	-841.8771982687875	7.672283436726654E-4	-5.417882963552158E-4	1.6037785006973646	1.3391467280413505	-0.7033733962599117	1.1976122310682618	6.640117251828626	9.700355355636072	0.886768635387284	0.9654457498272286
ID31362	31362	111	1.0	25.296772741711788	49.109897087390884	0.0	99.0	99	1.455387875386464	1		47781.23850574713	48155.0	30955.0	65011.0	3.3255742E7	5836.44900053439	-0.9810491383839247	-847.6186497190408	-0.0015195825272201547	0.004537612907685465	1.5996951895375995	1.3481688799651372	-0.6532741129908388	1.1865688440894486	6.654376630322167	10.009194008888235	0.8346781162858617	0.9681881051175651
ID37762	37762	111	1.0	25.31650202677327	49.063924348440395	0.0	121.0	121	1.4533072626351762	1		47753.97126436783	48186.0	31010.0	65048.0	3.3236764E7	5808.789193095283	-0.9810720584498661	-852.2193569899187	0.010880085158950692	0.003702127999491638	1.5850948613716698	1.3434323687425078	-0.7236776082993487	1.1798843754638464	6.635364125664105	9.985210898688193	0.8362962324585274	0.9701181375955523
ID23429	23429	111	1.0	25.497202215751212	52.31155238290829	0.0	72.0	72	1.3845321413310867	1		47538.36492890997	47829.0	31933.0	63386.0	3.0091785E7	5431.464491576994	-0.9810651319283233	-906.9698461018439	-0.005875992725208477	-0.0016542902619848551	1.5550080791312542	1.2491760429496035	-0.9188145304836057	1.2448270104984627	6.0222108504415655	9.825923440006678	0.7838249242201776	0.946935724962631
ID34183	34183	111	1.0	25.18918492007914	49.07949477026809	0.0	109.0	109	1.4559075639855616	1		47841.97581792319	48204.0	30958.0	64913.0	3.3632909E7	5802.311831307716	-0.9810263222677091	-852.6428962174963	0.0021460761560143835	-0.004084568619348033	1.6149043432309989	1.3284064371340845	-0.8404159563373725	1.2156703687126114	6.65912975648669	9.976877997453604	0.840694136707271	0.9648760330578511
ID77961	77961	111	1.0	25.073276531886865	49.82803396317158	0.0	248.0	248	1.4365538813695562	1		47601.59590043924	47920.0	29688.0	64458.0	3.251189E7	6027.871460457291	-0.9810069597471945	-815.765108480692	-0.0025615228016059675	0.006194639976944761	1.5896128679519208	1.3274635494942697	-0.8598955909979038	1.1974813685524723	6.483264088399609	9.775124378247583	0.8526268255126593	0.9612403100775196
ID82568	82568	111	0.9758817553520203	22.05974750075795	53.40327539755611	0.0	263.0	263	1.0786434351784726	1		46846.92764857878	47210.0	36389.0	58103.0	1.8129761E7	4905.619659477929	-0.980953951712855	-983.6961597527815	-0.013421140346475869	0.023437696210603497	1.345656182565244	0.885711428709871	2.634259345437223	1.5192941390914754	3.6551540205126787	8.361074550999799	0.6570393109085817	0.9036427732079909
ID26250	26250	111	1.0	25.07619515073193	49.23737375230481	0.0	82.0	82	1.5544157668929646	1		48029.08771929821	48216.0	30776.0	64846.0	3.8327212E7	5731.115176753045	-0.9809129175327549	-861.3627778614217	-0.048618409939733216	0.03153900542830903	2.050080536286798	1.251709822726158	2.3659821963434435	1.6378241179108355	7.5907424847317975	13.30016725324366	0.5392372901456982	0.8722009830693608
ID60811	60811	111	1.0	25.24380852870377	49.01319091112508	0.0	195.0	195	1.4543479410804825	1		47502.91547277937	47910.0	30756.0	64362.0	3.3157035E7	5790.813451035674	-0.9810429518596395	-849.0396951652378	0.002744346104003147	-0.004004631814990809	1.586523693225817	1.3634412695065334	2.382211275774495	1.1636171859459874	6.644870377993141	9.984616414574788	0.8375940964033216	0.9601648351648348
ID65165	65165	111	1.0	25.21889940434348	49.01763786882138	0.0	208.0	208	1.4470474750493918	1		47588.14306358388	48005.0	30722.0	64679.0	3.2930995E7	5874.5793438511155	-0.9810733296801888	-839.8065018432445	0.0015993921711913712	0.011814984190283673	1.5904981627840236	1.3211420630724715	-0.7501882470628388	1.2038812533794683	6.578326611689921	9.929686732997645	0.8384056600513862	0.9551414768806076
ID44686	44686	111	1.0	25.209812016773768	49.07386851154964	0.0	144.0	144	1.4553878753864644	1		47617.28939828077	47938.0	30792.0	64652.0	3.3236868E7	5857.2205783303025	-0.9810618763185386	-842.2917303902299	0.006274522323459697	-0.0052743970826910425	1.6198899771808886	1.3368659245449175	-0.8515924924453183	1.2117071334077987	6.654376630322172	9.95224686802612	0.8442575659091001	0.9648518263266712
ID54927	54927	111	1.0	25.1276360568591	49.13742623210113	0.0	177.0	177	1.3597226677520868	1		47381.631751227535	48080.0	30570.0	64908.0	2.8950177E7	6197.752004695854	-0.9810730021492982	-792.5476929320481	-0.005579492151964117	-0.003145083622640542	1.4569086232931363	1.2899088335815485	-0.8780026563942419	1.1294663509264433	5.808320173038347	9.244677499774271	0.8540373833079543	0.9591836734693874
ID57492	57492	111	1.0	25.208165803517705	49.05849918495362	0.0	185.0	185	1.4512236669219438	1		47377.782733812935	47717.0	30648.0	64045.0	3.2927559E7	5827.005133631439	-0.9810731744493564	-842.913381926622	0.0038054380235388735	-0.003143557420433769	1.570280901097225	1.362730087830378	-0.7661134306257323	1.1523051520769543	6.616351621006044	10.41920786319836	0.7658770165706654	0.9501706484641635
ID39317	39317	111	1.0	25.248235299314466	49.06275778954717	0.0	126.0	126	1.4579844659886294	1		47780.646306818206	48157.0	30932.0	65060.0	3.3637575E7	5817.731019941079	-0.9811322881350223	-854.1550451698805	0.001953295679524556	-0.012495979750797886	1.6028288719383972	1.3603291264938449	-0.9177796796505312	1.1782654952552394	6.678142261144752	10.349791601334745	0.7834338281202528	0.9564329475833899
ID52118	52118	111	1.0	25.134842720452614	49.102313783958	0.0	168.0	168	1.3779599579804604	1		47439.08653846162	48180.0	30295.0	65239.0	2.960199E7	6358.325978156946	-0.9811480575177883	-776.6081902093783	0.010811568811900193	0.005909589303671489	1.4687181348566232	1.3277046189678106	-0.6672267162440035	1.1062084998984487	5.965173336467372	9.176369563267414	0.8902072777848464	0.9676175790285272
ID73623	73623	111	1.0	25.22105524785241	48.92616066971326	0.0	234.0	234	1.4501807464373146	1		47558.21726618706	47986.0	31186.0	64329.0	3.3052961E7	5846.632337919182	-0.9810447639610684	-841.9947920645843	-0.0103883738028536	0.0075349118112584415	1.5945305508564636	1.3487383057743103	-0.9065470322716873	1.1822386478013198	6.606845368677019	9.90952075990448	0.8454709747886955	0.9639389736477113
ID50584	50584	111	1.0	25.164522714342677	49.08061841682348	0.0	163.0	163	1.4755201058309075	1		47443.04722222215	47724.0	30652.0	64557.0	3.4158994E7	5761.901197111713	-0.9810599648092259	-853.0049199672436	0.004937677384679903	-0.018384265109928567	1.642774271752132	1.361387466063851	-0.8022911435693058	1.206691197548519	6.839748550738291	9.87868971967527	0.8807472794580841	0.9716407832545575
ID67737	67737	111	1.0	25.20879058807664	49.02379529112889	0.0	216.0	216	1.4553878753864646	1		47621.603151862466	48011.0	30788.0	64849.0	3.3239879E7	5837.630936300692	-0.981139988762163	-848.7629275262456	-0.012509447390487035	-0.013594204113706314	1.593776566107031	1.3592195028492366	2.550670207269278	1.1725674644647968	6.654376630322174	10.368911713629563	0.7777694642835359	0.9510869565217391
ID53657	53657	111	1.0	25.21466532477525	49.00611215765337	0.0	173.0	173	1.4412854531680852	1		47419.33139534885	47813.0	30839.0	64242.0	3.26245E7	5863.173838884607	-0.9810849123211671	-838.9786112507377	0.008877133259235996	-0.0018592636707057265	1.5856797522022092	1.3406032410722364	-0.8424263402696651	1.182810621085741	6.5260422238802445	10.519288002002943	0.7411174724115387	0.9397672826830933
ID66456	66456	111	1.0	25.214813421184555	49.03365304419472	0.0	212.0	212	1.4470474750493918	1		47641.61215629523	48067.0	30692.0	64919.0	3.2920354E7	5901.799360604996	-0.9810995430951903	-838.0554878506138	-0.005657729038808762	-0.0022070780176514982	1.578074421272801	1.3658144009880102	-0.771684537185944	1.1554091244983542	6.5783266116899215	10.459318394497972	0.7556462456899908	0.9551414768806074
ID70043	70043	111	1.0	25.25970426049389	49.00448668817959	0.0	223.0	223	1.4407604903194315	1		47574.62244897957	47980.0	30356.0	64153.0	3.2636191E7	5890.059758438536	-0.9810146185196785	-834.7218773004676	0.006021035066183167	0.010978726202139766	1.5792075927720888	1.331173619723994	2.3058555304050556	1.1863272899740323	6.521289097715728	9.850475822679508	0.8445568694437215	0.9675599435825103
ID74907	74907	111	1.0	25.197710259421576	48.9173040425094	0.0	238.0	238	1.4739812351471506	1		47608.37691237832	47892.0	31090.0	64341.0	3.4230423E7	5769.384559809203	-0.9809961845100709	-851.9427204232122	-0.007668385126230158	-0.0019195256302322558	1.601296451809532	1.390676123033264	2.2872722831486145	1.1514517473104198	6.825489172244744	9.996617038981169	0.8582968843805738	0.9702702702702699
ID71322	71322	111	1.0	25.255294943993533	49.03236467019393	0.0	227.0	227	1.4355003030236693	1		47501.39852941183	47980.0	31058.0	64424.0	3.2300951E7	5845.557641483784	-0.9811348616626963	-845.2382802107605	0.0020396238910555895	0.00886042201675795	1.579132519361979	1.3080119896026519	2.4199557855530647	1.2072767925022523	6.473757836070569	10.792677053001503	0.6984059808544447	0.9458333333333331
ID79772	79772	111	1.0	26.70452613600588	50.85782652486841	0.0	254.0	254	1.4147987153979615	1		47565.73984962412	47820.0	31569.0	63557.0	3.1631217E7	5712.8577354958725	-0.9810631224054056	-862.6992528915346	-0.004445128117716264	-0.012616001033841378	1.60358427002655	1.2817792906533259	-0.8009129410071801	1.2510611473596203	6.288385915654455	9.797655746572627	0.82319874295318	0.951114306254493
ID41118	41118	111	1.0	25.23041434613689	49.075334294556626	0.0	132.0	132	1.4480926521268271	1		47776.338150289084	48089.0	30990.0	64872.0	3.3061226E7	5855.572339932336	-0.9810547566212532	-845.0191748936421	-0.004687024284649438	-0.0028052704396063647	1.5924593843483625	1.3418732975316305	-0.6080715293466679	1.1867434781493036	6.58783286401895	9.632413540629068	0.8922410440444699	0.9712683952347579
ID31647	31647	111	1.0	25.312575987088117	49.07844077887326	0.0	100.0	100	1.440760490319431	1		47835.12809315863	48259.0	31380.0	64885.0	3.2862733E7	5920.665783656484	-0.9811101485074744	-839.2582422740008	-0.012483955385663536	0.012302747874189907	1.5482946558666448	1.3328205629294478	2.2865071128181276	1.161667743528506	6.521289097715724	10.131113106073707	0.798415555375782	0.9689265536723167
ID34465	34465	111	1.0	25.236530474120503	49.066869453080734	0.0	110.0	110	1.458503229380241	1		47846.149359886294	48240.0	30580.0	64976.0	3.3635843E7	5813.278223651442	-0.9810670771876157	-852.976204938608	7.631848014342705E-4	0.0020524033878039326	1.5830644387065445	1.346346011574628	-0.7421915929744811	1.1758228754694797	6.682895387309265	10.542589867421203	0.7555790424973855	0.9558123725356896
ID56482	56482	111	1.0	25.20919280443793	49.03925600730842	0.0	182.0	182	1.4605764404187718	1		47466.687853107396	47789.0	30571.0	64676.0	3.3606415E7	5845.0089174198765	-0.9810698803768099	-841.744583362529	0.00445386915381829	0.012895186991681531	1.589730419588719	1.3681331087498485	2.2812185903526636	1.1619705783170164	6.701907891967332	10.125436323168811	0.8214494159770991	0.9527027027027025
ID81314	81314	111	1.0	26.374572755380708	51.18287010275436	0.0	259.0	259	1.4491370753798958	1		47520.073913043474	47705.0	30220.0	64837.0	3.2788851E7	6020.736816221407	-0.9811286310597884	-820.6916293858553	-3.076211942088701E-4	0.002448835866325854	1.5706814479049975	1.3484423418160407	-1.0702818630404518	1.1648117232729818	6.597339116347987	10.30083047258356	0.7813294475300002	0.9467939972714866
ID49061	49061	111	1.0	25.140867648355975	49.07803995831136	0.0	158.0	158	1.4626467128121359	1		47428.157223796006	47731.0	30974.0	64573.0	3.3484279E7	5857.714128697601	-0.9810299751976845	-837.4375916996883	0.0031857879575114914	-0.010057679421094505	1.6045622066006324	1.3522617809323059	2.3051775797929097	1.1865766149912038	6.720920396625395	9.89757971479717	0.8621455663590308	0.9731589814177563
ID59813	59813	111	1.0	25.21468658808831	49.02507712932812	0.0	192.0	192	1.4585032293802416	1		47533.227596017045	47860.0	30824.0	64738.0	3.3415859E7	5829.930478245407	-0.9810956924031514	-846.280859069028	-0.009836885280395535	-0.009394848166189795	1.613567916862006	1.3446717961370578	2.322170518124355	1.199971562947499	6.68289538730927	10.014184647972513	0.8374200155893802	0.963673749143249
ID78247	78247	111	1.0	25.148779416315353	50.10301121662393	0.0	249.0	249	1.4180032466050239	1		47612.17744360903	48081.0	29210.0	64081.0	3.1662098E7	6150.323724835432	-0.9810555414003878	-801.7915229402656	-0.001486175269012099	0.009895537184911318	1.540582068024027	1.3246009693293337	-0.7827672009340773	1.1630537072640434	6.316904672641552	9.55975794579529	0.8686011400528211	0.9581831290555154
ID23724	23724	111	1.0	25.49900564888145	52.242620036086194	0.0	73.0	73	1.3954169955062636	1		47533.59657320868	47884.0	30627.0	63530.0	3.0516569E7	5665.7298467706105	-0.9810760349869231	-869.892005677351	0.0044391979893934255	-0.009646346378048768	1.5718313438140181	1.2612298475391515	-0.8886857175826941	1.2462687486193709	6.11727337373188	9.685884657789579	0.8193871841687969	0.959731543624161
ID43180	43180	111	1.0	25.186355751034142	49.064914151661284	0.0	139.0	139	1.4491370753798953	1		47818.32902298846	48166.0	31242.0	64310.0	3.3281557E7	5843.762727624038	-0.9810736562793358	-848.3336785613011	-0.004061647144914956	0.00663428181576146	1.582173760565458	1.3603452011377517	-0.7366507652927514	1.1630678442811249	6.5973391163479835	10.132851412935588	0.8074494141695381	0.955922865013774
ID69039	69039	111	1.0	25.215920232829614	48.976587066202555	0.0	220.0	220	1.453827694975094	1		47703.43633762513	48089.0	30443.0	64711.0	3.3344702E7	5835.260280766724	-0.981057121225183	-846.7744443217484	0.004184324375899745	0.012012081979131464	1.6049796226661492	1.3382761044573146	-0.803554136288259	1.1992888592425297	6.640117251828624	10.0767827932522	0.8217539825574758	0.9542349726775956
ID28079	28079	111	1.0	25.282501264262038	49.02785241353705	0.0	88.0	88	1.436553881369555	1		47837.93850658858	48156.0	30927.0	65094.0	3.2673312E7	5892.19410156555	-0.9811904205680871	-847.0316165210887	-0.0010574685541447253	0.0037343081874952446	1.5792683461965793	1.3293364700914556	-0.8467416227143754	1.1880125022733552	6.483264088399599	10.060706923628027	0.804908624434088	0.9518492672714584
ID44980	44980	111	1.0	25.179167955137608	49.10022153201817	0.0	145.0	145	1.451223666921944	1		47580.79885057475	47890.0	30482.0	65070.0	3.3116236E7	5877.754048849037	-0.9810392111389401	-837.6841140838382	0.007954746629358219	0.015120156930723255	1.5851688143356528	1.35185053910145	-0.790572772282237	1.1725917684578395	6.616351621006047	10.482245964998468	0.756693056923789	0.9540781357093903
ID76468	76468	111	1.0	25.184096013267833	49.008192748350595	0.0	243.0	243	1.4590218083226298	1		47617.47524752476	47952.0	31166.0	64651.0	3.3665555E7	5846.111338273126	-0.9809963287107325	-840.9286531727155	-0.003649296744770075	-0.01704351476279205	1.617893951913446	1.3519136887745773	-0.7376686295095941	1.1967435239005255	6.687648513473784	10.142101239775405	0.8170100913059998	0.9564921821889867
ID31927	31927	111	1.0	25.30471756683241	49.0631160537403	0.0	101.0	101	1.4444312236325403	1		47873.76967930029	48280.0	31203.0	65127.0	3.2841406E7	5861.847708203802	-0.9811530193987047	-850.3310773276885	0.002444223759624941	-0.004330334651726436	1.6070833248327714	1.3235403180108047	2.4554954597761283	1.214230728723182	6.554560980867337	9.890296430621321	0.8420441355043642	0.9603064066852363
ID63159	63159	111	1.0	25.279609578233146	48.99470507592449	0.0	202.0	202	1.4574655179508378	1		47524.30769230772	47881.0	30612.0	64698.0	3.3362064E7	5815.3639154115845	-0.9810617510122093	-846.6919278898708	0.02554385930271173	-0.005885397992557076	1.6141925525586691	1.3692066860368006	-0.8891361489748612	1.1789254091586314	6.673389134980235	9.771756919203678	0.8782355319801048	0.975677553856845
ID64186	64186	111	1.0	25.236182997973827	49.0135690882731	0.0	205.0	205	1.450702300400027	1		47581.66043165465	47979.0	31038.0	64715.0	3.3069254E7	5864.860916298381	-0.9810467992581624	-839.883470915656	0.022635998727771243	-0.021183630815312843	1.612996253753934	1.3386048067828278	-0.7942217495229352	1.204983162753294	6.611598494841534	9.845239839930326	0.8571636297537857	0.9666435024322454
ID38075	38075	111	1.0	25.29939930856255	49.08224518224982	0.0	122.0	122	1.4475701579181792	1		47780.1566091954	48102.0	31216.0	64800.0	3.3254989E7	5851.197574761214	-0.981028667544334	-844.5330799458125	-0.0018485442677029509	-0.0045087099864681655	1.5801949312804004	1.3348552699947267	-0.6878715552927032	1.1837949527566707	6.58307973785443	10.165041477249998	0.8006093715237589	0.9598059598059592
ID62140	62140	111	1.0	25.232220072078754	49.00033619122014	0.0	199.0	199	1.4439074044952314	1		47463.12372634645	47813.0	30557.0	64474.0	3.2607166E7	5856.340023933305	-0.9810366182368531	-838.5509567107126	0.005028024733400746	-0.0031013920194075863	1.5662702710336354	1.346714670021078	-0.8674734318310553	1.1630305259904246	6.549807854702828	11.08885470056812	0.6693681410055595	0.9355057705363203
ID46270	46270	111	1.0	25.20241620786332	49.05177196628882	0.0	149.0	149	1.4605764404187718	1		47445.48506401143	47708.0	30925.0	64130.0	3.3354176E7	5800.308626919055	-0.981067947565086	-847.7643949341043	0.0010947536391680125	0.00432718562343943	1.5813902449132369	1.36992637481594	2.475914842725131	1.1543614853942121	6.701907891967331	10.23200050299855	0.8044280636218843	0.9539918809201624
ID55230	55230	111	1.0	25.265008529746556	49.061087531722976	0.0	178.0	178	1.4449548528770864	1		47438.255780346895	47826.0	30523.0	65018.0	3.2827273E7	5897.742740431376	-0.9809769844949002	-829.5686657924382	-0.014841363443668997	0.007860712582197681	1.5682029296255078	1.3358890844150244	-0.6848976169596146	1.1739020461509435	6.559314107031853	11.191086943874849	0.6581482834978511	0.944558521560574
ID78527	78527	111	1.0	25.6366102833422	50.16280376399159	0.0	250.0	250	1.4370803808856274	1		47605.712187958896	47937.0	30485.0	64034.0	3.241949E7	5990.924898837657	-0.9810268075844935	-821.7423144168171	0.009144335860895534	0.005092023027485583	1.5570414288142524	1.3401613466921118	2.4715162170228666	1.1618313217714125	6.488017214564121	9.97553729304805	0.8193119031440007	0.9538784067085953
ID26559	26559	111	1.0	25.21771552534815	49.06086578384378	0.0	83.0	83	1.4402353361229008	1		47784.140988372106	48201.0	30913.0	64707.0	3.2875489E7	5799.551260977913	-0.981080906365252	-854.5232515949351	-0.006363609544133304	0.014414391303841815	1.5860111683406042	1.3332837293465358	-0.7524938922668303	1.1895526311702118	6.516535971551215	10.12298925928253	0.7991146799430479	0.9648135116115412
ID41407	41407	111	1.0	25.202612736443296	49.09700528338977	0.0	133.0	133	1.438658723350229	1		47756.32210834552	48150.0	30764.0	64780.0	3.2617568E7	5919.431233716481	-0.981042415685439	-834.998465133259	-0.008964388843595154	-0.00738060710986294	1.5663744988737518	1.3443767139407352	-0.6817930769736623	1.1651306383329718	6.502276593057664	10.534465783939519	0.736292318725763	0.9434482758620686
ID72641	72641	111	1.0	25.233838805431365	48.97061135604359	0.0	231.0	231	1.4553878753864644	1		47588.477888730384	47991.0	30830.0	64165.0	3.3359523E7	5777.992539048152	-0.9810759438152937	-853.971213259771	0.0026055567287805157	-0.007442197398223015	1.578721422871728	1.3773033770168028	-0.8502903235862316	1.1462408712677308	6.6543766303221705	10.485156052510938	0.7606194816843622	0.9504412763068563
ID47811	47811	111	1.0	25.175987426071064	49.06314728398624	0.0	154.0	154	1.4662626558155454	1		47470.281293952205	47732.0	30310.0	64776.0	3.375137E7	5801.720288801821	-0.981230296258045	-855.4774083991132	0.013729814304445252	0.014311810124173803	1.5884998650809703	1.3921197425722285	-0.9492077073296585	1.1410655394814595	6.754192279777007	10.136390250168478	0.8260695981070685	0.9620853080568716
ID75212	75212	111	1.0	25.19776504171946	48.93744094561071	0.0	239.0	239	1.4667784914184219	1		47580.191011235984	47963.0	31179.0	64063.0	3.3877096E7	5760.914159664644	-0.9810594098325214	-855.5917207850139	-0.00348211805086861	-0.018202882359688283	1.6018449559767844	1.3792089134734635	2.339818177643904	1.1614230014962883	6.758945405941524	10.048658193628732	0.841148461196161	0.9550033579583614
ID73935	73935	111	1.0	25.182209962939044	48.93834615888192	0.0	235.0	235	1.4569463850695608	1		47603.58547008541	48034.0	30811.0	64080.0	3.3417717E7	5831.834286205087	-0.9810049107425367	-843.1295841267366	-0.01978657168601686	0.008820066550262353	1.5406318262582026	1.3985943308063509	-0.88478056533702	1.1015573224653077	6.668636008815723	11.130542147117628	0.6764165736567656	0.9596443228454173
ID35024	35024	111	1.0	25.264275111919325	49.07235153693145	0.0	112.0	112	1.4595402030124016	1		47858.84964539008	48228.0	30727.0	65115.0	3.3740489E7	5809.061234993725	-0.9810741699779624	-854.1481469481072	0.01365068822684364	0.0059973260310821385	1.5786782524139449	1.3551314479536243	2.372003538879749	1.1649631884773224	6.6924016396383035	10.150565607641129	0.816227787617707	0.957171991842285
ID68049	68049	111	1.0	25.183019089334625	49.04242230644549	0.0	217.0	217	1.433918484027496	1		47612.630882352976	48008.0	30655.0	64992.0	3.2376589E7	5956.156390820909	-0.9811148029399205	-830.5855860681058	0.008223705624903021	-0.010797084120895655	1.5684667104426926	1.3322342638464726	-0.713573260880385	1.1773205006108771	6.45949845757702	10.08248137495877	0.7984979509972744	0.9470383275261318
ID66768	66768	111	1.0	25.217785057569447	49.019625257777705	0.0	213.0	213	1.451223666921944	1		47591.17697841723	48015.0	31076.0	65064.0	3.3075868E7	5881.3657335915295	-0.9811081157436657	-840.4654136459557	-9.678369213529141E-5	0.0073625321514595166	1.5685807358277437	1.3734601695569233	-0.6565541048008925	1.1420649616171732	6.6163516210060465	9.85243091768291	0.8565281576839291	0.9680111265646735
ID81619	81619	111	1.0	26.31863157382072	51.281682939269864	0.0	260.0	260	1.464714059021052	1		47477.081690140876	47649.0	29945.0	63749.0	3.3708728E7	5917.100365960427	-0.981048579269975	-830.7183727476248	0.014250106914539104	0.004327116556411674	1.6212407168150738	1.351949306263681	2.277546510478581	1.1991875059987427	6.739932901283465	9.87106655867699	0.8692351430032826	0.9679180887372015
ID36563	36563	111	1.0	24.752197281265904	48.8191276528708	0.0	117.0	117	1.7356028904828633	1		47428.4684052156	47825.0	30822.0	64655.0	4.7286183E7	5708.672609293263	-0.9812550752086119	-869.8255746216164	0.004500375931026356	-0.0067384111986183845	2.1912012564043595	1.413016596735673	0.45205674799966844	1.550725774535441	9.463474193551034	14.911572088125595	0.5348273417190588	0.8728627794826838
ID58835	58835	111	1.0	25.200147213196242	49.06250329079454	0.0	189.0	189	1.444431223632541	1		47500.12645348835	47861.0	30645.0	64892.0	3.2680087E7	5928.151288812953	-0.9812217381169176	-837.3697203477427	-0.007232524883569799	0.0023989108474544506	1.5851036271259773	1.3424761969598702	-0.9007578459784604	1.1807312715976295	6.554560980867343	10.287424375761274	0.7782876893146005	0.9603064066852369
ID50900	50900	111	1.0	25.188448250266394	49.07050793825755	0.0	164.0	164	1.4693549530763224	1		47441.0505617978	47766.0	30855.0	64762.0	3.3778028E7	5809.19216131298	-0.9810282252116813	-844.5825279391789	-0.013441869313001722	-0.01526497542486963	1.6009201775828013	1.3727153360907993	2.366264808708761	1.1662433830905399	6.7827110367641	9.923966222028474	0.8654512797606795	0.9681139755766621
ID52436	52436	111	1.0	25.23199544899838	49.00482587208749	0.0	169.0	169	1.4418102248778712	1		47306.26608187135	47759.0	30694.0	64578.0	3.2357486E7	5912.9444567589235	-0.981125159956957	-831.7369576205845	0.009697831511357051	-0.009793616065013161	1.5875458628929928	1.3465286770808444	-0.8578008557233062	1.1789914985952266	6.530795350044762	9.857832186540977	0.8445261417667957	0.9554937413073717
ID65492	65492	111	1.0	25.204551497961827	49.0120724779667	0.0	209.0	209	1.4470474750493916	1		47619.447178002934	48053.0	30828.0	64894.0	3.2905038E7	5882.2361686029135	-0.9810655315234249	-838.9127348781902	0.01342986470158548	7.617718697334111E-4	1.5802228294607832	1.3577306370873679	2.236713923589819	1.163870642891811	6.578326611689919	9.837454420386196	0.8542005169986759	0.9685094471658497
ID32214	32214	111	1.0	25.29850434284735	49.05311990381777	0.0	102.0	102	1.4590218083226298	1		47897.713266761755	48259.0	30726.0	64749.0	3.3576297E7	5792.8905271112435	-0.9810246621587976	-854.948318584226	-0.0030367819349536207	0.00504430576114588	1.6232337846951115	1.354228455781029	2.3626708876179117	1.198641025275856	6.687648513473782	10.046388700601776	0.8326516540050943	0.9703448275862064
ID71641	71641	111	1.0	25.23106244332269	49.01278837816638	0.0	228.0	228	1.4501807464373142	1		47570.35497835497	47914.0	30820.0	63917.0	3.2966256E7	5795.597404293383	-0.9810616292688553	-850.3972652645606	-0.0025530496933047543	-0.004060866036156213	1.5854462629581434	1.3592564340079645	2.384848423500433	1.166407032029435	6.606845368677018	10.454303329017238	0.7596504730666266	0.9462219196732472
ID80089	80089	111	1.0	26.724622055309304	50.97189791673296	0.0	255.0	255	1.4486149578794747	1		47621.05331412101	47893.0	31504.0	64049.0	3.3049011E7	5645.76040850363	-0.9810866610075349	-875.0758798351583	0.01747310780883097	-0.00726530517195715	1.6569928416897397	1.2926523247903292	2.441471051534544	1.2818549968248478	6.592585990183467	10.156280215380338	0.8031493603627964	0.9448228882833791
ID49369	49369	111	1.0	25.140364269496555	49.07728469468723	0.0	159.0	159	1.4616119431652363	1		47423.92765957441	47741.0	30339.0	64698.0	3.3433869E7	5834.365247875017	-0.9810302025699069	-840.7242727140102	0.006647596039065621	0.007709073972912397	1.5884028206190162	1.3689021041423768	-0.7242361191070619	1.160348001374545	6.711414144296362	10.258902579281589	0.8013497236721321	0.9585879158180584
ID70360	70360	111	1.0	25.273488348311226	49.0055132881771	0.0	224.0	224	1.45902180832263	1		47576.68465909087	48003.0	30358.0	64690.0	3.3493986E7	5830.3098854073005	-0.9810394936636598	-844.440574866804	0.008522737052115249	-0.007788810247090181	1.587199236498435	1.3702912422133608	2.3732976002596797	1.1582933522473031	6.6876485134737855	9.783182149766096	0.8780576367020549	0.9663461538461537
ID39646	39646	111	1.0	25.241879461743085	49.06585425746266	0.0	127.0	127	1.4391844528482636	1		47745.33090379006	48097.0	30902.0	64663.0	3.2753297E7	5881.44077907685	-0.9810157885446602	-838.9973889197638	0.009309820919497003	-0.016594757463008245	1.6011729941144	1.3233073398604356	-0.8483873340887337	1.2099781705157548	6.5070297192221815	10.469638883876797	0.7459835479396472	0.9480609418282547
ID76766	76766	111	1.0	25.17654487087079	49.00974843885366	0.0	244.0	244	1.4491370753798953	1		47591.41930835734	47936.0	31022.0	64601.0	3.3028445E7	5878.837934146627	-0.9811180444566018	-841.2817292069958	0.013539735234343984	0.010217719469950298	1.59463730453022	1.3511684010182565	-0.7095385558571308	1.18019138349334	6.597339116347983	9.985522558824144	0.831451800259906	0.9598893499308431
ID28384	28384	111	1.0	24.632374921302052	49.62688259701883	0.0	89.0	89	1.764992677816732	1		47902.704347826104	48060.0	30643.0	64797.0	4.9579299E7	5895.989214683307	-0.9808751632302501	-833.3920402927038	0.08730482061736541	-0.059035754795047767	2.685619437885177	1.1591452028953404	2.3117005274498035	2.316896477832952	9.786686772738113	15.47393741609671	0.5136223111450979	0.8886491152352182
ID61152	61152	111	1.0	25.22628518722433	48.99600457547729	0.0	196.0	196	1.4564270671471389	1		47449.38999999997	47870.0	31117.0	64343.0	3.3214573E7	5786.49773234905	-0.981009292669423	-847.1822002606106	0.015762130196068293	-0.009409276183963334	1.6167089835944584	1.3328874065488252	-0.7771244520042491	1.2129373986513365	6.6638828826512055	9.718005651843065	0.8867126927635892	0.9763231197771589
ID24289	24289	111	1.0	26.07991424347825	52.247408085700066	0.0	75.0	75	1.4212005522349929	1		47608.35874439459	48049.0	33176.0	63075.0	3.1849992E7	5535.62619340809	-0.9811225517994809	-893.9771553246195	-0.005153815206627449	-0.0010583960382451127	1.544279362360062	1.3262662174314088	-0.8272200976788102	1.1643811340915258	6.345423429628633	9.688464645172381	0.8494944665120602	0.959051724137931
ID53985	53985	111	1.0	25.278981037851484	49.025347917369636	0.0	174.0	174	1.4344459508410063	1		47764.25441176472	48007.0	31284.0	64751.0	3.2479693E7	5917.319801254555	-0.9809311099704191	-830.4644598765001	-5.316525532874381E-4	-0.016358062940344677	1.5462478445163197	1.3498767308307211	-0.8595474579212898	1.1454733674568571	6.46425158374154	10.054302984557669	0.8035708564844353	0.9523809523809529
ID32483	32483	111	1.0	25.502867005502047	49.91603486583596	0.0	103.0	103	1.8351742832322133	1		47957.188118811864	48193.0	31429.0	64897.0	5.3280436E7	5470.52400488315	-0.9810963082050977	-909.9547413493391	-0.023313648268763764	0.003467105225582505	2.427255160886021	1.3698814754379167	1.3402448222511807	1.7718723877991625	10.580458842212265	16.421195498755658	0.4930657353462896	0.852873563218391
ID46563	46563	111	1.0	25.186080918866562	49.055049050848915	0.0	150.0	150	1.4522658384508191	1		47459.454806312795	47798.0	30695.0	64714.0	3.307924E7	5835.833886728288	-0.9810234569098292	-840.8375728695637	-0.002558744300768825	-0.012673644559881276	1.604422213239272	1.3202318394449188	2.3419320596909765	1.2152579306933233	6.6258578733350735	10.248262910150949	0.7927777691338036	0.9627071823204414
ID36839	36839	111	1.0	25.32124953297415	49.1097213978118	0.0	118.0	118	1.455907563985561	1		47678.37517831666	48020.0	31240.0	64855.0	3.3422541E7	5805.414206254623	-0.9810619813554091	-850.9031616032677	0.002664376433333866	0.012607753027388114	1.5986463931283357	1.3451250832649588	-0.8016015510181858	1.1884741523427818	6.659129756486685	9.89241291044046	0.855111742588941	0.9622252747252743
ID21993	21993	111	1.0	25.68255740814963	52.18747778207423	0.0	67.0	67	1.3845321413310863	1		47347.5401574804	47634.0	30398.0	62974.0	3.0065688E7	5585.251980077157	-0.9809582677602254	-873.4312444614447	-0.001348421561054617	0.008010517580703754	1.5476377156518262	1.2659123809537167	-0.8906031151561594	1.222547262304096	6.022210850441562	9.781492469981414	0.7909619123649773	0.9591218773656323
ID45290	45290	111	1.0	25.22130494940983	49.11264371300901	0.0	146.0	146	1.4543479410804825	1		47559.32568149208	47901.0	30904.0	64874.0	3.314885E7	5861.220123393349	-0.9810665364774914	-840.9032814261633	-0.003561632343423858	0.006188455392485363	1.5922326392646782	1.3254668796361337	2.4652412029025768	1.2012617317920284	6.644870377993139	10.416140556086317	0.7696312869006947	0.9621472814865798
ID43501	43501	111	1.0	25.1979809754828	49.056020631330355	0.0	140.0	140	1.4564270671471384	1		47745.08571428571	48025.0	30743.0	64844.0	3.342156E7	5849.17472222587	-0.9810774595992475	-846.423933958177	-0.005051470650010888	-0.005516776702241197	1.5888058726603287	1.3607418935250082	-0.6353314771076065	1.167602673380269	6.663882882651202	9.853689981567888	0.8624609315521173	0.9615912208504798
ID57837	57837	111	1.0	25.200689272726077	49.07730387273806	0.0	186.0	186	1.44443122363254	1		47439.46870451235	47757.0	30604.0	64658.0	3.2590915E7	5913.709804736061	-0.9810793709206205	-831.9138891166957	-0.0018059584745596434	-0.002623484428140019	1.5866186490765697	1.3313244868878038	-0.6842146989443781	1.1917595332341246	6.554560980867336	9.901448585881655	0.8401483889455441	0.9543252595155702
ID38382	38382	111	1.0	25.274268823969933	49.07832258122527	0.0	123.0	123	1.438132801664459	1		47809.34167893964	48197.0	30941.0	65050.0	3.2462543E7	5911.894732030616	-0.9810681710101945	-838.1517963113738	0.004860669364916827	0.010456249322812847	1.585035990398636	1.3132669668144918	2.379232016262244	1.2069411859519752	6.497523466893146	10.1058908824499	0.7994816707684543	0.9688164422395459
ID55534	55534	111	1.0	25.23580400047667	49.06010328258946	0.0	179.0	179	1.4423348056574181	1		47515.06695778749	47830.0	31017.0	64518.0	3.2642851E7	5920.089255113729	-0.9811114484957562	-833.7824999189685	0.0058167434090115894	-0.0031091876574616847	1.6124649838098815	1.3031739772140174	-0.7778867842806158	1.237336696407244	6.535548476209278	10.020738427004979	0.8178853943111273	0.9555246699096593
ID22257	22257	111	1.0	25.713467040981172	52.20622877095413	0.0	68.0	68	1.3845321413310863	1		47515.5355450237	47942.0	31054.0	63059.0	3.0077334E7	5621.366547088444	-0.9810308301133955	-874.2951095627509	-0.004277703184792262	0.010436811349835932	1.527627516831928	1.2743612682954266	-0.8248681732634009	1.198739756800101	6.022210850441562	9.877240838431193	0.7757013268165128	0.9399109792284872
ID56818	56818	111	1.0	25.218381539358017	49.02733703911157	0.0	183.0	183	1.4621294195288264	1		47400.58557284299	47719.0	30554.0	64805.0	3.3512214E7	5851.043845464493	-0.9810156535240308	-837.2605637717219	0.012425074578445753	-4.177962994202342E-4	1.6121942371411335	1.3469342324474314	2.3398677610458307	1.1969361222720685	6.716167270460881	9.76771989369281	0.8845960057873696	0.9704670329670328
ID78837	78837	111	1.0	25.793378897151698	50.239805195673355	0.0	251.0	251	1.432334918128572	1		47675.37905604716	48005.0	30372.0	65119.0	3.2323907E7	6103.530248488453	-0.9810073697081177	-806.9194887981857	0.0070461875835628445	0.005613186879847356	1.5873415286913994	1.312779421900798	2.4938550929889627	1.2091456509830554	6.445239079083483	10.136499194108803	0.7882662189352383	0.9522471910112364
ID32758	32758	111	1.0	25.251236705803333	49.04767807680289	0.0	104.0	104	1.4412854531680857	1		47846.47307132462	48286.0	31192.0	65041.0	3.2870527E7	5878.190369682917	-0.9811468761033412	-847.2020198839904	-0.0055906704226404685	0.005617798045787965	1.554865970255297	1.357641583462157	2.342013860051306	1.145269848239469	6.526042223880248	10.17922967223979	0.791461723803519	0.950831024930748
ID41718	41718	111	1.0	25.190037706770756	49.09213247151199	0.0	134.0	134	1.4407604903194318	1		47724.63662790701	48086.0	31013.0	64967.0	3.283455E7	5895.921713996829	-0.9810543405733194	-838.3092443411681	0.0033503401591106242	-0.012393868669551713	1.5955958841264	1.3165547292592044	-0.7731146971667223	1.2119480099579345	6.521289097715731	10.341830643325023	0.7662111620957113	0.9547668754349335
ID64503	64503	111	1.0	25.250050695388122	49.030175258665196	0.0	206.0	206	1.464714059021051	1		47573.56381486679	47950.0	30995.0	64816.0	3.3919951E7	5809.80207815071	-0.9809442989008379	-843.050829248324	0.005280084483907758	0.002899212130431934	1.5895143679334585	1.3564270648229628	-0.7819889368299109	1.1718391715671919	6.739932901283455	10.36835392869432	0.7878541187189771	0.9447035309793467
ID30456	30456	111	1.0	25.312663903928588	49.09248024979188	0.0	96.0	96	1.4590218083226296	1		47804.246088193504	48191.0	31073.0	64720.0	3.3606385E7	5806.448425156137	-0.9811171373959591	-855.5372527211579	-0.009202853368363812	-0.00856388222489473	1.6115617181109423	1.348148172823072	-0.7755427703393507	1.1953891646318613	6.687648513473781	9.831177340562302	0.8695053191676965	0.9690082644628097
ID39930	39930	111	1.0	25.228139747549214	49.064374733485316	0.0	128.0	128	1.45226583845082	1		47658.48999999997	48051.0	30900.0	64934.0	3.3360943E7	5867.913539171334	-0.9809605122100217	-836.9178537855543	-0.0026388204702220554	-0.006986840468994766	1.5881263730330537	1.3647408985070237	-0.7554059299942492	1.163683432342656	6.625857873335081	9.816506240497935	0.864048430983426	0.9580756013745704
ID48122	48122	111	1.0	25.157615101722115	49.08404406400375	0.0	155.0	155	1.4585032293802414	1		47495.51282051282	47779.0	30541.0	64808.0	3.334185E7	5870.5180937941395	-0.9810361346423039	-837.0748367807948	-8.537808952190919E-4	-0.015361046133845485	1.593565975242268	1.3513113266694936	-0.7343377330141304	1.1792737497212036	6.682895387309268	10.667098988138953	0.7380433582631647	0.939839572192513
ID49660	49660	111	1.0	25.135613093217593	49.09164564701413	0.0	160.0	160	1.464714059021051	1		47419.83474576267	47781.0	30438.0	64836.0	3.3573243E7	5828.706784310002	-0.981078156128411	-843.6415769685415	0.003191435305068791	0.004901123985833256	1.5970540958018913	1.3586646070404913	-0.730226267850574	1.1754586728218905	6.739932901283456	10.119527995620617	0.827075058996674	0.9652825051055136
ID34304	34304	156	1.0	40.6988614968637	74.67118880959872	0.0	109.0	109	1.3719077987476525	1		46766.776527331174	47119.0	28992.0	61868.0	2.9088935E7	5935.135227929693	-0.9811854772615972	-821.8540865874414	-0.004650982335553747	0.00309950278720516	1.5028278588087833	1.2643441311038792	2.469341979315141	1.1886224816788509	5.9128889486577085	9.418341948059618	0.8376463071571273	0.9591364687740944
ID48896	48896	156	1.0	34.599804899269806	77.19284976449593	0.0	157.0	157	1.3104264954526061	1		46168.546572935	46618.0	29783.0	62523.0	2.6269903E7	5963.058202089487	-0.9811142739095436	-804.4388893961132	-0.007769248437129893	-0.009687677898775601	1.3976157393877138	1.2316613685718676	-0.9375358209640001	1.1347402581996	5.394798196725457	9.806695961197502	0.7049196967020755	0.9333881578947373
ID38529	38529	156	0.9968326091766357	38.968117092435726	74.05003443344913	0.0	123.0	123	1.2513676099131608	1		46737.98452611216	47069.0	29603.0	64415.0	2.4163538E7	6307.482010881171	-0.9811239118465132	-770.2927655908126	-0.015268172496286652	0.002597083282364074	1.350470302670845	1.1672527973437796	-0.7134119021810658	1.156964717278038	4.919485580273875	9.28459150657144	0.7171400120983283	0.9409090909090903
ID43010	43010	156	1.0	38.930254768956296	73.13194316918955	0.0	138.0	138	1.3669361012236942	1		46962.30967741938	47290.0	30162.0	63596.0	2.9116632E7	6167.546882949452	-0.9810397570953945	-787.970021601692	-0.002640103774923837	0.0023713225515636345	1.4986723855390778	1.2587643770165662	-0.7436907111394897	1.1905900841356223	5.8701108131770745	9.4606899360325	0.8241581266998116	0.9671104150352388
ID40963	40963	156	1.0	39.650055638382646	74.11892509519507	0.0	131.0	131	1.3916169810722383	1		46613.36320754717	47123.0	29991.0	63348.0	2.9646099E7	6367.213861465336	-0.9811132311149514	-760.5932450209345	-0.009539379999854948	-0.011873890099112466	1.4903888167641477	1.319706091408114	-0.6594552858659066	1.1293338921955849	6.084001490580245	9.563161453913658	0.8359806012135531	0.9573672400897535
ID44807	44807	156	1.0	39.69378459910625	72.80982518938046	0.0	144.0	144	1.3344520283692722	1		46967.87925170065	47598.0	32123.0	61873.0	2.7617113E7	5737.274177586615	-0.980990785581629	-844.9404474752794	0.0239031993398027	-0.004365431895289972	1.4524602954598447	1.2752389681780116	2.4404932779919757	1.1389710726414177	5.594429495635146	9.2164757069179	0.8276293882441416	0.942353883106485
ID35466	35466	156	1.0	40.26253745248631	75.01576935203417	0.0	113.0	113	1.3641662177265683	1		46698.27597402598	47121.0	29350.0	60661.0	2.8766138E7	5619.123342076642	-0.9810822651509571	-861.9827383493376	0.005438268205529018	0.0020377953966978766	1.580828606538873	1.1974187220968031	-0.7255700068950215	1.3201970015724156	5.846345182354492	9.157971924267274	0.8759830485267224	0.9631949882537196
ID51338	51338	156	1.0	34.96217018628136	77.22621990984118	0.0	165.0	165	1.3479886591442507	1		46264.28595317726	46632.0	29637.0	62712.0	2.7666043E7	6241.675842548534	-0.9810974746920441	-769.4262147019817	-4.1766085045463595E-4	0.008545377096871724	1.4365689962499555	1.279130011070856	2.2012926628543377	1.1230828639907333	5.70850452358349	9.893064013760107	0.7329436306301332	0.9456692913385829
ID43917	43917	156	1.0	39.3820434149037	72.97562345293558	0.0	141.0	141	1.3429284127404304	1		47018.49749582641	47390.0	31054.0	63103.0	2.816408E7	5798.694688451586	-0.9809067840659876	-833.138403086681	0.006865781291600547	0.004089215187763257	1.4452923092910686	1.2768778114466337	2.5041105089461566	1.1318955473536112	5.665726388102894	9.599362796838944	0.7726461595506112	0.9349019607843145
ID48274	48274	156	0.9818168878555298	34.02384615926299	76.44897852084397	0.0	155.0	155	1.1823626993281187	1		46150.60560344832	46279.0	32648.0	58793.0	2.1413881E7	5024.15003241534	-0.9811745884641495	-957.5172639294944	0.0013033502923116152	0.0033660166553994963	1.3319916797328528	1.0640457627208997	-0.8244739436692495	1.251818038659147	4.391888576012644	9.3204492758463	0.6353126207454297	0.9212362911266198
ID40084	40084	156	1.0	38.9834832633621	73.896252786625	0.0	128.0	128	1.3457420098175379	1		46659.01502504173	47107.0	29638.0	64694.0	2.794875E7	6151.103886962242	-0.9811579545959102	-789.9932553509136	0.0022220043465318614	-0.01638626359109536	1.4876532380029879	1.2439801650321372	-0.7412901211895664	1.1958817992604855	5.689492018925452	9.069619286070452	0.8691710294107576	0.9676637025060619
ID37910	37910	156	1.0	39.9211513528119	74.41335790770482	0.0	121.0	121	1.324208748327416	1		46757.32006920412	47174.0	30279.0	63464.0	2.7025731E7	5970.6411529913685	-0.9810841300412991	-812.3413640398152	-0.0044175754250212656	0.019958360653580243	1.4846258274615938	1.1901545337451722	2.423765348009776	1.247422738280701	5.50887322467384	9.551230300827452	0.7588466271884424	0.9618257261410785
ID49815	49815	156	1.0	34.84219588001011	77.28236349669294	0.0	160.0	160	1.3563804521255014	1		46137.502471169726	46426.0	29915.0	62650.0	2.8005464E7	6274.034746180562	-0.9810132723407698	-759.9095801038549	0.013950252528558268	0.013092372979485097	1.4627439469803072	1.287893385671811	-0.8537714272998691	1.1357647793317052	5.779801416051232	9.809369093326323	0.7548151864737119	0.9582348305752562
ID42138	42138	156	1.0	39.517259533696006	73.64700560878698	0.0	135.0	135	1.3316145766612204	1		46726.08873720135	47190.0	30151.0	64518.0	2.7381488E7	5853.844170131337	-0.9811137945187758	-829.3215281295664	0.004525936026913432	0.0015154362733388748	1.4491359983823577	1.2351227179599424	-0.868899206070709	1.173272888038123	5.570663864812558	9.584041622208034	0.7621131153986987	0.9421221864951752
ID34590	34590	156	1.0	40.52656404118568	74.80407410872492	0.0	110.0	110	1.3905293552858686	1		46742.2159624413	47027.0	28237.0	61784.0	2.9868276E7	5918.8403698015945	-0.9810182236366324	-816.287016137032	0.011334937122083642	-0.011411082375730014	1.5809724895599921	1.2440544161908462	2.3997437850597687	1.2708226175513695	6.074495238251248	9.91144289764364	0.7770452205297547	0.9438700147710487
ID52895	52895	156	1.0	34.69740745609422	77.54697140624822	0.0	170.0	170	1.347988659144254	1		46121.91333333332	46549.0	29280.0	63612.0	2.7673148E7	6177.239488529913	-0.980999790133575	-770.9982432558749	-0.017511385251713744	-0.0064191068618468265	1.4678650473576171	1.2731742179287797	-0.7442545549820512	1.1529176656950872	5.708504523583518	9.193731290921974	0.8486890541862979	0.9685483870967742
ID39460	39460	156	1.0	38.395055958625214	73.62138872573472	0.0	126.0	126	1.344617277477446	1		46941.8814691152	47415.0	30102.0	63650.0	2.8118187E7	6512.718151692511	-0.9809492817809132	-742.2725574030914	-0.007149609189758877	6.487903469361129E-4	1.444680325752358	1.2649545247571583	-0.9107656995977511	1.1420808396489217	5.679985766596426	10.059555576455672	0.7053416391620314	0.9242072699149266
ID41253	41253	156	1.0	39.615324001812546	74.29450378192597	0.0	132.0	132	1.3597226677520844	1		46401.287356321816	46988.0	30167.0	62707.0	2.8258384E7	6347.747667624322	-0.981310003472421	-767.6042599116932	0.0034889867194626274	3.87700931844813E-4	1.424129800761128	1.3284383430897355	-0.48863579562316206	1.0720330440393866	5.808320173038326	9.832941547855699	0.7549070775489231	0.9465530596436872
ID44198	44198	156	1.0	39.56586958718712	72.98621706476352	0.0	142.0	142	1.3440545583578143	1		46911.00000000003	47339.0	31347.0	62783.0	2.8005867E7	5757.905906623544	-0.9809673629205191	-839.8383750073401	0.005512018494288646	-0.008031855962266412	1.4611332965012547	1.2666267116245793	-0.8130607978109657	1.1535626740629847	5.675232640431922	9.377004394615817	0.8110829906961553	0.9483717235901509
ID52263	52263	156	1.0	34.99544873138722	77.21537056999466	0.0	168.0	168	1.330477901612704	1		46083.80927835048	46651.0	29598.0	62610.0	2.6820777E7	6291.192979998572	-0.9811438234577385	-762.2973282069241	0.001827698749269453	0.012803479554115548	1.4141788621389328	1.2542330247298323	-0.6046076275883839	1.127524817362829	5.561157612483499	10.291121052260909	0.6598567967171851	0.9249011857707511
ID43307	43307	156	1.0	39.014438838431154	73.0319286259521	0.0	139.0	139	1.3569380597347238	1		46919.94581280789	47168.0	30310.0	63336.0	2.8574247E7	6047.764356019546	-0.9810655552469668	-803.9667549925541	0.006859007333662635	0.0011330348282080013	1.5185203706428403	1.2406803060605327	-0.7766711541764718	1.2239417061954652	5.784554542215789	9.510225417295143	0.8037077615931721	0.9643423137876385
ID36396	36396	156	0.9944730997085571	39.50343838347652	74.87068955140917	0.0	116.0	116	1.246522024976787	1		46474.90466926061	47150.0	32981.0	57308.0	2.3888101E7	5245.3740165731115	-0.9812621761112817	-927.9785732924723	0.012310468520563563	-0.0039320281299546015	1.3937405559401421	1.1483394365057507	-0.795897203462042	1.2137008550199369	4.881460570957769	8.853403840349591	0.7825986609572317	0.9474169741697408
ID45101	45101	156	1.0	39.69564226564923	72.79679817558797	0.0	145.0	145	1.324208748327419	1		46812.43103448278	47389.0	32472.0	61955.0	2.715121E7	5733.872418259734	-0.980872451388844	-837.3294925847771	-0.003944449221034557	3.991717691704546E-4	1.4396036407173889	1.235689140924392	-0.8049494724730394	1.1650208721915716	5.508873224673864	8.968900105285678	0.8605859833280588	0.9594370860927159
ID51629	51629	156	1.0	34.98010490747201	77.21090676124633	0.0	166.0	166	1.3502315702779621	1		46148.04492512477	46461.0	29723.0	62942.0	2.7734975E7	6212.722661843062	-0.9809509007719656	-765.0224177906638	0.007168199497289813	0.007438554242873714	1.4463915809614536	1.273807965769686	-0.8313620694805725	1.1354863682984473	5.727517028241552	9.58344345795566	0.783669750353489	0.9510655090765588
ID37295	37295	156	1.0	39.79496348415446	74.74115774850677	0.0	119.0	119	1.351911311632769	1		46693.8545454546	47399.0	30086.0	62524.0	2.8249782E7	6075.472236462484	-0.9811358070856004	-799.4670664191673	0.0011122905009288261	0.0011839264179907725	1.4744628528947334	1.2500571831379375	-0.7235981049203225	1.179516323560083	5.74177640673513	9.782362779865679	0.7539952521669545	0.9467084639498434
ID45744	45744	156	1.0	39.19848888891758	73.22966768085335	0.0	147.0	147	1.3440545583578145	1		46684.361204013396	47105.0	29562.0	63929.0	2.7917248E7	5877.90782979606	-0.9809831520815862	-819.410754887029	0.007186082291487736	0.004134854900825413	1.4995751163665345	1.2234880747003858	-0.6019462776973243	1.2256556867003043	5.675232640431924	9.091597863034274	0.8628058820429413	0.9605792437650842
ID38833	38833	156	1.0	38.59256180010424	73.84185662843782	0.0	124.0	124	1.2999939204135558	1		46874.62903225806	47393.0	29279.0	64285.0	2.6156043E7	6288.043538396611	-0.981067381607693	-772.5746513670954	-0.002629097727869579	-0.006367726287440067	1.4235084683934796	1.2025046739338028	2.575545998648906	1.183786224910626	5.309241925764182	9.140203232981781	0.79860251665228	0.9579759862778723
ID34866	34866	156	1.0	40.478103394814454	75.0499239891243	0.0	111.0	111	1.3735610322843188	1		46701.161341853	47019.0	28405.0	61765.0	2.9234927E7	5897.2616906092235	-0.9810820457480401	-821.3692374341882	-0.001736722500081344	0.01037393646009984	1.518960756269193	1.2532647906346281	-0.6957875235568456	1.2120030560341695	5.9271483271512615	9.61499923465474	0.805669924141652	0.9621913580246916
ID50741	50741	156	1.0	34.90263191270402	77.31105060984592	0.0	163.0	163	1.3389794443554417	1		46228.13050847458	46701.0	29525.0	61954.0	2.7274597E7	6268.725947105722	-0.9810860845418354	-765.0374843749311	0.0016462233169054728	0.009942300920134225	1.4215016831723284	1.2680287801099424	2.5144444338922507	1.1210326654013953	5.632454504951237	9.400636418380651	0.8009272026620777	0.9649837133550485
ID40379	40379	156	1.0	39.66659178100755	74.12662590666795	0.0	129.0	129	1.377410860545632	1		46604.20959999997	47166.0	30334.0	62750.0	2.9127631E7	6323.734111888039	-0.9812036556182023	-769.4267931086239	0.004612355817575595	6.574921705098642E-4	1.5125326732280517	1.288865636747875	-0.6879984988530039	1.1735379003854456	5.960420210302828	9.201475765145247	0.8846505857952777	0.9661016949152541
ID42428	42428	156	1.0	38.98328826827602	73.31127492959476	0.0	136.0	136	1.3774108605456372	1		46958.169600000016	47294.0	30163.0	64310.0	2.9348856E7	6039.607998510905	-0.9811124857371746	-807.7489486634223	-0.002551727837239084	0.0048229201400055936	1.4701158304571367	1.3100511663180479	-0.7081382149912614	1.1221819943025257	5.960420210302872	9.562188479125588	0.8191664239665974	0.9705882352941178
ID49215	49215	156	1.0	34.798735698487455	77.26653380508185	0.0	158.0	158	1.354147725587723	1		46180.83222591365	46495.0	29580.0	63131.0	2.7800861E7	6357.324927962379	-0.9810813080771982	-753.4097531094761	-0.012518263708171008	-0.009589424880400406	1.4586992475425395	1.288709789509424	-0.8701189361169599	1.1319067018943232	5.760788911393169	9.316946166980872	0.8339589112265368	0.9558359621451106
ID33728	33728	156	0.9766014218330383	40.62232227381617	74.35305458669316	0.0	107.0	107	1.19951309416382	1		46721.509513742065	46626.0	35343.0	65127.0	2.2099274E7	5753.332433049972	-0.9811056711201217	-843.3574939513971	-0.007361469221131666	-0.006380669810156767	1.3295412951134027	1.0811149832345008	2.5076213797638984	1.2297871324802614	4.520222982454545	9.3221952615305	0.6536320398297661	0.9100478468899516
ID53184	53184	156	1.0	34.52748688267796	78.18395957753424	0.0	171.0	171	1.3613906986402513	1		46055.18270799348	46424.0	30270.0	62852.0	2.8231827E7	5913.272596723792	-0.981181663712356	-812.1734784623537	0.005080201795689679	-0.0014434405975569432	1.5034391180839057	1.2418686801411423	-0.6478941128617931	1.210626487426219	5.822579551531916	9.355826494536432	0.835912802137144	0.9622937941869603
ID46401	46401	156	1.0	37.92335513984489	73.5097083459607	0.0	149.0	149	1.3552645486440278	1		46561.11037891266	46806.0	28564.0	61919.0	2.8262594E7	6321.047355147264	-0.9810235814821621	-761.6044577986969	-0.007391478568774089	-0.002941102005072139	1.4646258037595505	1.281393361756102	2.358634165620713	1.1429946864656262	5.770295163722228	9.331059324100469	0.8328101159198481	0.9566587864460202
ID50115	50115	156	1.0	34.84949602730691	77.27895177436845	0.0	161.0	161	1.3378490267251832	1		46115.527918781685	46565.0	29726.0	62058.0	2.7254277E7	6291.829119848356	-0.9810251103803517	-757.8811873138918	7.957629000367143E-4	0.0027578411672770295	1.422871301224285	1.280195143879609	-0.9120164652902147	1.11144875687647	5.6229482526222085	10.062617571779523	0.6978338231882695	0.9374009508716324
ID38216	38216	156	0.9968346357345581	39.054980136349954	74.27045862865175	0.0	122.0	122	1.2693738246053063	1		46525.0881801126	47006.0	28918.0	65170.0	2.4797872E7	6294.03856938344	-0.9812053849946706	-771.8169105930166	-0.004678283906625026	-6.904810598790278E-4	1.3464037224010095	1.2094213010324708	2.437101777688743	1.1132627821682965	5.062079365209349	9.26772915078653	0.7406143930103211	0.930944055944056
ID41547	41547	156	1.0	39.41438693674708	73.96271575334296	0.0	133.0	133	1.3150366292889915	1		46276.85288966729	46850.0	30161.0	63259.0	2.6424083E7	6062.4912905913525	-0.981247192314284	-798.8308192293639	-0.005009252029887892	0.008640124770062483	1.4443463583631035	1.2119325008896495	-0.5152672968450563	1.1917712886673513	5.43282320604158	9.149048380725425	0.8156119649272697	0.9556856187290971
ID36684	36684	156	1.0	39.705171300982364	74.77443638668359	0.0	117.0	117	1.2835969444322353	1		46489.67955801102	47139.0	31772.0	60886.0	2.5243896E7	5639.95746271728	-0.981072487876001	-854.5122319786984	-0.003183939361114617	0.007375698865194199	1.390821775607938	1.1823511950231065	-0.9430051567133029	1.1763186618851917	5.1761543931577485	10.441468407378018	0.5966146706124924	0.9355670103092787
ID35159	35159	156	1.0	40.51427173366822	75.08814102356914	0.0	112.0	112	1.3927037574823697	1		46638.82159624417	46958.0	28107.0	61702.0	2.9802207E7	5853.664057593048	-0.9812527236929057	-834.0507260529907	0.003382455312379695	-0.002648155487049145	1.5962705604559349	1.2466095707555858	-0.7328848983888022	1.2804895758087396	6.093507742909315	9.569403043019566	0.8361949459005564	0.963185574755822
ID48600	48600	156	0.9968069195747375	34.41388296102137	77.01371964017832	0.0	156.0	156	1.271160417783073	1		46159.15977443612	46352.0	31970.0	61557.0	2.4556673E7	5428.594684746707	-0.9811932268770059	-887.2392163608104	0.0013100466764252013	-9.080922323131075E-4	1.3928857354509847	1.1648695435272278	-0.9271561499434414	1.1957439725253038	5.0763387437029	9.112428380131878	0.7682316631475745	0.9451327433628308
ID40666	40666	156	1.0	39.66324242468556	74.09240451716373	0.0	130.0	130	1.4169358747965595	1		46641.19004524889	47097.0	29904.0	62711.0	3.0923109E7	6200.89337585257	-0.9811421088739231	-782.6798372071919	0.010074868385574079	0.0022415092761633583	1.5219210657449649	1.3607742176558308	-0.8363401537933574	1.118422913954629	6.307398420312494	9.425094599097005	0.892254389658104	0.9764532744665188
ID44506	44506	156	1.0	39.6751855324777	72.8224858115082	0.0	143.0	143	1.3418013219730558	1		46859.71140939597	47371.0	31659.0	62218.0	2.7928388E7	5735.313461774407	-0.98104337774821	-845.6676173248774	0.026899151179372204	-0.008911476789949862	1.492418732222429	1.2510590349274067	-0.6402358456067669	1.1929243069724742	5.656220135773853	9.306066193424114	0.8207367740465258	0.9565916398713828
ID51035	51035	156	1.0	34.931839385534644	77.27038180605035	0.0	164.0	164	1.359722667752084	1		46199.2254901961	46585.0	30021.0	61825.0	2.8273926E7	6109.271687473249	-0.9810656338647855	-783.6507315807644	-0.0035377462586380294	0.0010795441922297386	1.484354435659135	1.2689565341171392	-0.8425467196797001	1.1697441131755204	5.808320173038323	9.250594152958568	0.8529452530157535	0.96600790513834
ID37600	37600	156	1.0	39.857199233266684	74.63212128408895	0.0	120.0	120	1.3395442954433638	1		46641.143581081116	47212.0	29743.0	64846.0	2.7611557E7	6209.124723240575	-0.9811429932862361	-781.6788354959507	-0.003272543544045104	0.005790955206887757	1.4508681189663593	1.243048325720572	-0.56382707208521	1.167185610523483	5.637207631115774	9.408532933779792	0.8002580956044407	0.9603238866396762
ID39778	39778	156	1.0	38.524460747320234	73.68557364249845	0.0	127.0	127	1.3535889685077835	1		46827.52231404952	47238.0	29450.0	63551.0	2.8330651E7	6343.871691221648	-0.9809994523330158	-762.2184034459258	0.002393873780728579	1.9741660751580828E-4	1.4627811829871034	1.263303741439817	-0.7983960572674441	1.1579014096166116	5.756035785228675	9.394421239060097	0.8195836572144536	0.9542947202521669
ID42723	42723	156	1.0	38.896140292169974	73.22034318862688	0.0	137.0	137	1.360278905315856	1		46925.30769230773	47306.0	30250.0	64321.0	2.8671363E7	6240.261198578283	-0.9811069295933312	-780.9948255585565	0.0019601880501787026	0.006892751457530588	1.4549283613821988	1.2792142556083699	-0.835655978183657	1.1373609659237753	5.8130732992028875	10.097601060625285	0.7164390449822127	0.937164750957855
ID45413	45413	156	1.0	39.63556624469459	72.9108974614722	0.0	146.0	146	1.3685953404764915	1		46849.53311793218	47265.0	31612.0	62379.0	2.8999861E7	5855.31131665958	-0.9809599913679988	-824.4596891240697	0.008058589332185723	-0.018156195487767424	1.4895806309877484	1.3183327598972268	2.6632340416328573	1.1298973038520803	5.884370191670613	9.628528898842573	0.7976088688776932	0.9493865030674855
ID52581	52581	156	1.0	34.958580755387615	77.19596889960424	0.0	169.0	169	1.369147973384322	1		46184.88798701302	46463.0	29587.0	62364.0	2.8449891E7	6185.944147334079	-0.9810702413043506	-773.8894397934092	0.0020215021957393545	0.0037586949772406225	1.4944911801508378	1.2863716560876959	-1.0469255023128894	1.16178802065346	5.889123317835091	9.225379162434091	0.8695450020222503	0.9672131147540987
ID49512	49512	156	1.0	34.8682237180955	77.25995682189996	0.0	159.0	159	1.3535889685077813	1		46195.58374792703	46509.0	29723.0	62263.0	2.7855937E7	6257.090473764806	-0.9810082395565599	-762.7205572927315	-0.001388113938896311	0.008253680278814474	1.4833217120709614	1.2524163396247874	2.373989455156904	1.18436790158403	5.756035785228654	9.071216236355939	0.8790271924576467	0.9595879556259909
ID34026	34026	156	1.0	40.87024583229293	74.48917426253841	0.0	108.0	108	1.2841861558217373	1		46896.04036697251	47293.0	31714.0	62296.0	2.5558342E7	5556.9016545524255	-0.9810461500764608	-873.62581791349	0.003374978523116879	-0.007194962552147918	1.4483399659405436	1.1575934939925994	2.44658551698401	1.2511645698224725	5.180907519322252	9.203337701938183	0.768643551360231	0.9420916162489192
ID39147	39147	156	1.0	38.472460070016396	73.77050436001096	0.0	125.0	125	1.3338850208958855	1		46944.499151103584	47502.0	30148.0	64119.0	2.765031E7	6428.285782443448	-0.9810413357725132	-755.7864496863465	-0.008696330099039655	0.013166455517348194	1.4281206101009145	1.2534888314815296	-0.670584514403969	1.139316581235896	5.589676369470618	9.663987153753556	0.7521142894757163	0.9491525423728813
ID51949	51949	156	1.0	34.9802417850798	77.1960948731883	0.0	167.0	167	1.3474273479980547	1		46182.18136439272	46449.0	29721.0	62299.0	2.7755491E7	6219.2199410686135	-0.9810526376904046	-768.9747372873651	-6.005594893738718E-4	0.004154498353665822	1.446832006079917	1.2675193088379964	-0.9673079042248494	1.1414674285366952	5.703751397418975	9.580289039577679	0.7809320161469555	0.954653937947494
ID36976	36976	156	0.9968404173851013	39.937957262500966	74.60811419874828	0.0	118.0	118	1.2883030901706796	1		46545.37226277369	47089.0	30132.0	61606.0	2.5506864E7	5695.109957649882	-0.9811864010350181	-852.4796652214719	-0.005457321269840782	-0.001031207348348045	1.4251055012302978	1.1843900743072706	-0.9062345195702615	1.2032399900546427	5.2141794024738655	8.660837991143449	0.8735263380890149	0.9733806566104692
ID36087	36087	156	0.9968264102935791	39.10292145677471	74.76312952885402	0.0	115.0	115	1.1957231539030277	1		46348.8628691983	46844.0	32483.0	60143.0	2.1969361E7	5159.950171450602	-0.9812416111607161	-939.731953506452	-0.018738340128355437	0.006815162665134027	1.3968127047713321	1.0416727518153026	1.8329313201465878	1.3409323631986476	4.491704225467476	9.407973510794305	0.6377182458218543	0.913926499032882
ID41848	41848	156	1.0	39.48878811155444	73.60499681607672	0.0	134.0	134	1.3058000856167271	1		46697.624113475125	47034.0	30458.0	64411.0	2.633746E7	5723.295981220414	-0.9810098200942666	-842.9908297336206	0.0034152459439832903	0.010325175728633786	1.4205873650807388	1.2181530783720549	-0.6566087858237215	1.1661813201500242	5.35677318740935	9.088815788447127	0.8148891206197355	0.9478553406223715
ID43640	43640	156	1.0	39.19840969087659	72.97931974522557	0.0	140.0	140	1.3569380597347238	1		46964.26732673269	47474.0	30665.0	63967.0	2.8460346E7	5952.265757459641	-0.9811188151278883	-819.9881825207933	0.005099774002570319	-0.018463380641257122	1.5138648957839713	1.229743847308836	2.4786240980325895	1.23104083756703	5.784554542215789	9.570086413734948	0.7936848049022839	0.9582677165354329
ID46074	46074	156	1.0	38.2021069524863	73.06381576850129	0.0	148.0	148	1.3156117601405846	1		46652.11785095319	46977.0	30097.0	64224.0	2.6918272E7	6097.493261690809	-0.980996096322368	-789.9043206589355	0.00786530692795078	0.005453659527320726	1.5011701600726886	1.1817029892706625	-0.736242953398481	1.2703447259612997	5.437576332206128	9.280218716696716	0.7934120772540715	0.9549248747913195
ID50428	50428	156	1.0	34.740515527854406	77.35343741460349	0.0	162.0	162	1.3708045353615281	1		46117.186084142355	46437.0	28819.0	64133.0	2.8500421E7	6288.499981617332	-0.9811209061858225	-762.231894613707	0.0010924025332908537	0.005936192628876062	1.4862407317318853	1.2791889708422548	-0.7646775839418132	1.161861746473081	5.903382696328659	9.27797714241215	0.8617954672538798	0.9710711493354183
ID40705	40705	170	1.0	52.90022503591004	4.1997214888957535	0.0	131.0	131	1.4796159363492973	1		52237.086896551744	53118.0	36226.0	65475.0	3.7871888E7	5856.95802966208	-0.9812153434203438	-931.7467882244715	-0.009772172694966197	-0.009026584980622763	1.5893241089769126	1.408906991826877	2.672483136455816	1.1280546680488082	6.877773560054423	10.097862178844638	0.8476154406224945	0.9526003949967086
ID37954	37954	170	1.0	52.069920232292425	2.653435627436868	0.0	122.0	122	1.4667784914184214	1		52080.24682651616	52895.0	33065.0	65497.0	3.6924895E7	6827.383006898685	-0.9812575118472063	-798.7383045024617	7.827465168556878E-4	0.013055806071712688	1.5438171531239908	1.4127759834390365	-0.7661205722235668	1.0927543865560119	6.75894540594152	9.676662696541182	0.9070633021947851	0.9786648313833449
ID43074	43074	170	1.0	52.67733908895726	4.225725761723926	0.0	139.0	139	1.4729544281711615	1		52583.41562064152	52809.0	35578.0	65454.0	3.7702309E7	5970.0495854955125	-0.9808502138345087	-902.2764299490324	0.01904314437324496	0.010458578211908792	1.5600516393580772	1.441484793676799	2.447231276594328	1.0822532753736858	6.815982919915717	10.16999038604163	0.8281276259474434	0.9630624580255204
ID37639	37639	170	1.0	52.53467642199351	2.4420757549274144	0.0	121.0	121	1.496898192512073	1		52253.129729729764	52745.0	31495.0	65501.0	3.8667316E7	6785.91857954857	-0.9811766625694015	-802.7572589942122	0.004453982588452927	-0.00925162494247501	1.5551272530921674	1.4592246006549996	-0.37556570218224977	1.0657216527148186	7.039379849647959	9.960891181742076	0.8915544527488287	0.9698755730189916
ID44553	44553	170	1.0	51.445297087547445	3.874152664916036	0.0	144.0	144	1.4153333077901358	1		51866.30559757945	52338.0	34032.0	65443.0	3.4283628E7	5956.32077537769	-0.9812024279803977	-909.0632234565143	0.0020549749088681945	0.00358261689431571	1.5501047710649836	1.2969718643680714	-0.6388337008448637	1.1951722420904227	6.293139041818974	9.96299106461675	0.7967053061465993	0.954578226387887
ID42762	42762	170	1.0	53.02012495323942	3.8786019602772424	0.0	138.0	138	1.4626467128121368	1		52638.168316831696	53343.0	36258.0	65499.0	3.7215185E7	6099.30189603188	-0.9809747561546837	-889.9758743648011	-0.015750687341566275	0.008191975042358838	1.568627581890338	1.395105834522109	2.5599096364510476	1.1243789131078135	6.720920396625402	10.599810293761571	0.7516963305268274	0.9458193979933114
ID48652	48652	170	1.0	52.28005343400943	6.995770658962095	0.0	157.0	157	1.5139831829954427	1		51943.57748344368	52200.0	36006.0	65331.0	3.9217401E7	5261.474922084658	-0.9811506008839324	-1027.761895498035	-0.00437590535455176	-0.0018231144723735615	1.6700416047032463	1.3778535111455752	-0.9243763104563509	1.2120603469049043	7.200986139241488	11.20321526287203	0.7209688107945986	0.9516331658291454
ID42190	42190	170	1.0	53.088377299483014	4.582177122744293	0.0	136.0	136	1.484719835384188	1		52316.46776406035	52999.0	35299.0	65481.0	3.8138705E7	5941.650064675727	-0.9811625926340929	-917.2362117538071	0.0187039318838007	0.012934167547582996	1.5707763908489587	1.440634760529012	2.642314171288814	1.0903363113855158	6.92530482169958	10.891232317962531	0.7336597846596065	0.9393939393939392
ID37328	37328	170	1.0	52.73818660748705	3.2827610973254187	0.0	120.0	120	1.5044596054638941	1		52169.08957219245	52750.0	32488.0	65504.0	3.9022479E7	6825.625615097969	-0.9811663941569192	-796.3609894025034	0.008490750906361179	-0.012008540416392747	1.5538309345687231	1.4712757113663602	-0.823525327714411	1.056111320648184	7.110676742115701	10.705666677993122	0.7796386571319579	0.9565217391304347
ID48336	48336	170	1.0	52.431956698206946	6.29389529956373	0.0	156.0	156	1.4826803840981617	1		51975.45379310346	52298.0	37446.0	65442.0	3.7682204E7	5310.571231370117	-0.9810590320397296	-1013.8647364676987	-0.010286678047531889	0.007077823492751532	1.6607777705844966	1.3253618205756832	-0.6484626059585054	1.2530750054827462	6.9062923170415145	10.2715740644421	0.8225850579448971	0.9404530744336568
ID47701	47701	170	0.996828019618988	51.92191121405494	6.146506916275275	0.0	154.0	154	1.4013676280264995	1		52103.084615384636	52411.0	36570.0	65435.0	3.3867005E7	5478.644616941856	-0.98098374367161	-981.198981340422	-0.00795668427417435	0.016470996349958633	1.603885086613954	1.2456395363970052	2.495481154439105	1.2875996945738966	6.169557761541562	9.954371089664301	0.7824133373596439	0.9297994269340984
ID47382	47382	170	0.974168062210083	51.83463870268424	5.649862824461125	0.0	153.0	153	1.111117055728376	1		52832.47445255473	51594.0	42678.0	65504.0	2.1714147E7	6467.1235066260715	-0.9806256014112998	-826.9795865681723	0.02128924203950968	-5.5603714681286E-4	1.20642998752296	1.0772332686585768	2.737356280546174	1.119933836638062	3.878550950244924	9.069263952319814	0.5925640245710595	0.8802588996763753
ID37015	37015	170	1.0	53.27660117658973	3.2549266675899924	0.0	119.0	119	1.4852292606300532	1		52343.54657534243	52658.0	34497.0	65501.0	3.8210789E7	6506.050765109693	-0.9810942468563931	-835.0114665537466	-0.0025794497847954605	0.009873257091733322	1.5332963656472238	1.4682778075746712	1.1236112590229848	1.0442821908341389	6.930057947864096	10.031528153619037	0.8653913251886909	0.9668435013262598
ID39191	39191	170	1.0	52.42991288524957	4.185071941242759	0.0	126.0	126	1.491328790445964	1		52086.252717391326	52580.0	34944.0	65504.0	3.8335482E7	6328.633456752301	-0.9812069229547439	-859.4208310299807	0.0031018105976130523	-0.008082654149515235	1.566103996514176	1.4434855586624937	2.6361715008001836	1.0849460786883787	6.987095461838276	10.412424748164558	0.8098466489088327	0.9533073929961082
ID38873	38873	170	1.0	51.8601010627599	3.7176787830607014	0.0	125.0	125	1.4887903566220475	1		51856.10109289618	52507.0	33672.0	65504.0	3.7958666E7	6650.997662377493	-0.9814125213704437	-823.330441672494	0.001520788815795674	0.005881805442027947	1.5540016392227696	1.4440894736998038	2.8294883823781527	1.076111742052497	6.963329831015706	10.234810413135056	0.8353475942561321	0.9689153439153435
ID44254	44254	170	1.0	51.54190660290091	3.6995289936547255	0.0	143.0	143	1.4470474750493922	1		51852.746376811585	52374.0	32807.0	65271.0	3.5778395E7	6089.121509348533	-0.9812461666155601	-891.1176356951629	-0.009224870179029118	0.008755862884048933	1.594927170145619	1.3255273567708576	-0.5886554405064457	1.203239723419252	6.578326611689925	9.980388284347848	0.8299088977212856	0.9644599303135887
ID45792	45792	170	0.9928319454193115	49.51485900674677	4.214240712322934	0.0	148.0	148	1.416401887261188	1		51965.383107088936	52060.0	36476.0	65504.0	3.4453049E7	5413.493567491617	-0.981108647581288	-997.0583106586474	0.009768281520845693	-0.008779574753817168	1.5839850309173618	1.2821680970797467	-0.6746194125360677	1.2353957601386514	6.302645294148006	10.42031756374214	0.7294085021918163	0.9371024734982333
ID40418	40418	170	1.0	52.95831965943727	4.417008269578126	0.0	130.0	130	1.5004315939372317	1		52323.67654986521	52938.0	35093.0	65500.0	3.8824168E7	5906.534194613197	-0.9813057913163303	-930.0210980991789	0.0028917308064954146	0.006986832007525249	1.5932281446136771	1.452484975939081	-0.45522193443735703	1.0968981924123524	7.0726517327995735	10.4144694292918	0.8194412805781566	0.9453621346886916
ID45479	45479	170	0.9968454241752625	50.09091478625336	4.205573633879444	0.0	147.0	147	1.3965008146952937	1		51983.606201550436	52111.0	36772.0	65504.0	3.3529426E7	5539.987930505607	-0.9810736004479386	-972.7946343129476	-0.0016526639746435718	0.0018408504080042274	1.5743632156423824	1.254733989390192	2.3450760658476417	1.2547386369978961	6.12677962606092	10.66373007373077	0.6770548237712894	0.9498894620486362
ID41000	41000	170	1.0	52.70127686406967	4.2659018831172	0.0	132.0	132	1.491328790445965	1		52181.260572987754	52745.0	34597.0	65502.0	3.8248864E7	6238.622341750822	-0.9813765015526034	-881.5161101656751	0.004913208482400089	-0.004880534307378539	1.553615468599743	1.4625446369987118	-0.4474745732440622	1.0622687535800053	6.987095461838285	10.077730083150437	0.8645320466090263	0.9620418848167535
ID41896	41896	170	1.0	53.06214561437901	4.442908759266449	0.0	135.0	135	1.49588711627884	1		52247.83265856951	52854.0	33835.0	65483.0	3.8715644E7	5827.106454211712	-0.981122418380263	-932.0134202796365	-0.003542843899500496	0.008439853017043935	1.5740916985396083	1.448105584815048	-0.37636759729310026	1.0870006407306627	7.02987359731893	9.782649262616184	0.9230907819008922	0.9827242524916943
ID49260	49260	170	1.0	52.91788422483337	7.049637275470232	0.0	159.0	159	1.4621294195288268	1		51890.57142857138	52010.0	38507.0	65135.0	3.6686634E7	5010.295061955043	-0.9811438785617692	-1077.7932969924416	0.007534604503714536	0.009430808860135953	1.6716321482912053	1.2972083626065227	2.4568839859815035	1.288638122045668	6.716167270460884	10.62753934208255	0.7472500027207312	0.9426284189459638
ID38254	38254	170	1.0	51.447730440278036	3.1906710805123923	0.0	123.0	123	1.481148952753956	1		51897.939310344875	52584.0	35551.0	65504.0	3.7626006E7	6205.8491542732045	-0.9813186889475204	-878.5806069318988	-0.012841774697155774	0.00863583829114672	1.5964072774386728	1.3947016120457294	-0.6562822378720599	1.144622809388658	6.8920329385479695	10.137274658882273	0.8427810881772086	0.9666666666666667
ID46446	46446	170	1.0	48.35480718887585	4.102561339682509	0.0	150.0	150	1.5269191929020234	1		51839.48575129534	52025.0	37147.0	65501.0	4.0020083E7	5625.832382953984	-0.9812107397728929	-962.4019704447034	0.014488960099711318	0.008782523824404788	1.689977079092946	1.3979867023275232	2.433913139667698	1.208864917154995	7.324567419518913	10.522749983266582	0.8312532210830309	0.9643304130162703
ID38575	38575	170	1.0	51.751683925788036	3.715938386236924	0.0	124.0	124	1.4811489527539565	1		51933.78918169212	52576.0	33707.0	65504.0	3.7444262E7	6589.686254961405	-0.9812989894224391	-827.0876659107195	-5.211445684679085E-4	-0.00501068638038332	1.5630100530062374	1.423621091142809	2.4451501679442837	1.0979115599864666	6.892032938547973	9.96993927901312	0.8713089634937974	0.9679572763684912
ID42480	42480	170	1.0	53.03620751044895	4.404343444937462	0.0	137.0	137	1.496392739790416	1		52948.93894165539	53497.0	35693.0	65503.0	3.9023368E7	5834.852586092461	-0.9808652504468702	-930.3448019559643	-0.012314113147429456	0.008742896573658766	1.5685836351099531	1.4526892632652375	-0.05908857566436311	1.0797791893802655	7.034626723483445	10.311359325672067	0.8314173423338123	0.9536082474226805
ID48945	48945	170	0.9824947714805603	52.22206576298475	6.986470251122876	0.0	158.0	158	1.4323349181285707	1		51913.966176470574	52184.0	33908.0	65258.0	3.5301497E7	5247.10675228178	-0.9810831231847751	-1026.24410315256	7.324599400572421E-4	0.019007719059457435	1.6795504592719022	1.2445373471693182	-0.799536748719545	1.3495380135373316	6.4452390790834695	10.018348328528067	0.8069686078834082	0.959660297239915
ID43699	43699	170	1.0	51.98894944454519	4.390508194295325	0.0	141.0	141	1.5074735509332295	1		52181.16733067732	52591.0	33105.0	65441.0	3.9292419E7	6414.519872552231	-0.9811894737505037	-848.6557650913137	0.00667808940982748	0.007818621928309273	1.5873726056253414	1.454425385242527	2.7017991117600073	1.0914087595910913	7.13919549910279	10.276745591792949	0.8494697695364435	0.9702842377260982
ID46133	46133	170	0.9968284964561462	48.63849648851875	4.061146330823747	0.0	149.0	149	1.4131937248468058	1		51865.52424242421	51927.0	38809.0	65504.0	3.4231246E7	5328.68011521393	-0.9811020724557824	-1010.6228916192932	0.0041713330375510735	-0.00495795139966429	1.572897748948756	1.2883558289493322	-0.7648755961327206	1.2208566248591979	6.274126537160909	9.869591124410148	0.8094030098367063	0.9448818897637793
ID41590	41590	170	1.0	52.98601237721319	4.332516112450687	0.0	134.0	134	1.4780813299522715	1		52210.84232365143	52809.0	36159.0	65500.0	3.7748439E7	5717.264137096597	-0.9810945003268207	-947.8183649730449	-0.005613699272556062	-0.0044468123125895225	1.6222491101365406	1.3707019721016556	-0.5215922629783308	1.183517017670293	6.863514181560875	10.718733199303138	0.7507052920051667	0.9425587467362925
ID43382	43382	170	1.0	52.40333919866443	4.112222910662213	0.0	140.0	140	1.50847686122795	1		52080.87716955944	52541.0	34988.0	65504.0	3.9008577E7	6366.8975785963785	-0.9811804270188048	-852.9420652301222	5.941835942664718E-4	-0.004264220074024951	1.5912650248157694	1.4574221873324649	2.8662947378146804	1.0918353231113342	7.14870175143182	10.039742579945473	0.8912342893988476	0.9715762273901809
ID43965	43965	170	0.9968363046646118	51.83822857240535	3.7807822091775796	0.0	142.0	142	1.380702169564362	1		51936.43492063494	52411.0	35100.0	65483.0	3.2719954E7	5660.403988350851	-0.9812428072383895	-959.9825683989958	0.0074197994526187345	0.0029687086088678997	1.5717002813890617	1.2462527286003418	-0.6815663476164064	1.2611408948762968	5.988938967289961	9.665839757465882	0.8055278668404982	0.9589041095890409
ID44861	44861	170	1.0	51.281831263999656	3.834004615303617	0.0	145.0	145	1.4486149578794756	1		51832.79479768784	52238.0	33381.0	65487.0	3.5868294E7	6216.837615971586	-0.981226382606541	-871.538049793262	0.005476150968619901	8.461410586813193E-5	1.5831664973112023	1.348233697491114	2.4371659768618676	1.1742522830109257	6.5925859901834745	10.008647931719517	0.827017771453614	0.9631944444444446
ID43457	43457	171	1.0	35.21592203546938	22.276743235230143	0.0	140.0	140	1.762848353518946	1		50899.18385214005	51379.0	31243.0	65193.0	5.2324361E7	5867.044022676437	-0.9810676364009646	-899.1156979626223	-6.305816401810562E-4	-4.897989948553777E-4	2.0852645883796987	1.4767127986027793	2.916120869502836	1.4120989473056051	9.762921141915538	13.144159507300795	0.7101073436599649	0.9374714742126878
ID44931	44931	171	1.0	35.47754843442477	22.630101505421244	0.0	145.0	145	1.7451655132159367	1		50853.38308457709	51356.0	31801.0	64959.0	5.110765E7	5932.49930614768	-0.981222449330277	-895.8611081435951	0.014669192564132261	-0.004270674211025952	2.037583692318799	1.4933052397413313	0.04336259109792939	1.3644790348902458	9.568042969170383	13.234796984824301	0.6864334101720732	0.933673469387755
ID47751	47751	171	1.0	35.53635250562796	20.959519022506317	0.0	154.0	154	1.6187831627198912	1		51027.11921296291	51002.0	30391.0	65504.0	4.4087431E7	6575.534060384971	-0.9810750494152758	-804.5767734935503	-4.271682958883545E-4	-0.04720556344411062	1.9992142641893533	1.3705400195613933	2.6470314984276095	1.4587054997701938	8.232414516941432	12.873827633534452	0.624197052592004	0.8805287239450942
ID38025	38025	171	1.0	34.96135124293334	22.155276560981573	0.0	122.0	122	1.699041238002068	1		51062.42691903258	51658.0	33357.0	65468.0	4.8560368E7	6559.985561013543	-0.9811573283873631	-810.633854348031	-0.005021414975307999	-0.024868448482441057	2.1042693620257147	1.3842990709865182	2.5951866752822754	1.5200973591104927	9.068964721896224	13.462517406169345	0.6288036020848162	0.9068441064638781
ID41353	41353	171	1.0	35.13533702012845	21.738899576595532	0.0	133.0	133	1.7503594696803215	1		51070.9940652819	51383.0	32465.0	65287.0	5.1632775E7	5972.5603730616	-0.9811244707825841	-888.9323869195578	-0.014627005499843575	-0.022399118584021695	2.1558992769139733	1.4935662867951973	2.476286209374966	1.4434573784736193	9.62508048314458	13.210905560459587	0.6930252493267827	0.9036144578313251
ID47433	47433	171	0.992389440536499	35.604990886658776	21.385301446585768	0.0	153.0	153	1.5446517521423908	1		50987.615969581755	50750.0	35596.0	65504.0	4.0229229E7	6393.159473936676	-0.981037177091981	-825.2046001743303	0.04105091866523062	0.016463587765119327	1.8796537937823043	1.3053341685520945	2.8265819752020347	1.4399790023632477	7.495679961441481	11.541893953827016	0.7070770479036674	0.9325842696629212
ID39882	39882	171	1.0	35.16559536408859	22.201040960783562	0.0	128.0	128	1.7425627294957218	1		51006.185443669034	51386.0	31435.0	64843.0	5.1159204E7	5935.366612254358	-0.9811849143833101	-896.2928982072362	0.0044756564185952745	0.01617444870234681	2.1173709675981645	1.4428942201034867	2.6549841736340367	1.4674471198909531	9.539524212183295	13.632173987951951	0.6450692470617242	0.9283071230342269
ID40778	40778	171	1.0	35.077992344862466	22.100439709295642	0.0	131.0	131	1.7429967966912687	1		51084.742544731576	51584.0	31616.0	64699.0	5.1391251E7	5955.802923535931	-0.9812421678359633	-897.3759862455983	-0.0014347639454616037	-0.00670512797246692	2.0797571069536893	1.4942697131143015	2.6214303792794413	1.3918217633007743	9.544277338347811	13.814829512271103	0.6284371570113234	0.9069557362240289
ID42252	42252	171	1.0	35.09951719895413	21.843380439942113	0.0	136.0	136	1.7546760223995828	1		51076.41682974556	51430.0	32776.0	65402.0	5.2200098E7	5884.755420981434	-0.9810439929486469	-898.3873371334586	-0.023580030232444135	-0.0060173478781401345	2.144073588167287	1.5073822222797337	2.369861310138111	1.4223821645744463	9.672611744789746	13.245264182616022	0.69283906971359	0.9141958670260555
ID42829	42829	171	1.0	35.1305272070282	21.804028967648968	0.0	138.0	138	1.7667062633444357	1		51090.848780487846	51406.0	32145.0	65327.0	5.236812E7	5907.53236620625	-0.9811868749907169	-902.106459426737	0.0025142118313108432	0.0013481485896514318	2.197154542220601	1.4638266986904163	2.4244263695459263	1.500966298938421	9.805699277396187	14.14771515878522	0.6156243925214154	0.9092111062141908
ID49296	49296	171	1.0	35.90151129612736	19.905958670639798	0.0	159.0	159	1.7833274337119869	1		51020.24618320619	50999.0	30127.0	65500.0	5.3469218E7	6434.432042691867	-0.9810635310532118	-821.6000539260197	-0.0024920015713584286	-0.0060522767964040405	2.0260286194909463	1.5826863929268604	0.10033327300810017	1.2801200721415273	9.991071197812294	13.154609977757868	0.7255476929397997	0.9358860195903829
ID37715	37715	171	1.0	34.99286976885983	22.844995184298575	0.0	121.0	121	1.7264255227014986	1		50890.172588832516	51128.0	31697.0	65040.0	5.012682E7	5872.082350474315	-0.9810831337334965	-898.935223348369	-0.003986958046231173	-0.0071708464708059695	2.1332848436156997	1.3920176957967751	2.863907401455176	1.5325127331765935	9.363658544096207	13.57747839299342	0.6382887525000498	0.9192720485300983
ID44627	44627	171	1.0	35.299613738012646	22.460642965040105	0.0	144.0	144	1.7451655132159376	1		50866.58747514913	51289.0	31119.0	65336.0	5.1171787E7	5962.471605264401	-0.9811817035020366	-889.6217839205366	0.012370026922634923	-0.0016801720790804563	2.0580401935519124	1.4785981707090736	-0.13507175730766938	1.3918860677103115	9.568042969170394	14.135211232539204	0.601767010191154	0.9263690750115052
ID47123	47123	171	0.9936399459838867	35.51521920590059	21.496276259991888	0.0	152.0	152	1.6004540646379357	1		50859.88849347563	50544.0	34258.0	65504.0	4.2874886E7	6432.971109552735	-0.9811807213271476	-824.4035087155509	0.0026878338847663046	0.03043480737628555	1.9618342158023045	1.3676923993566226	-0.20758700538409616	1.434411872673397	8.047042596525317	12.611535281414477	0.6357849538138894	0.8910526315789478
ID37396	37396	171	1.0	35.19385535915156	22.719416455783204	0.0	120.0	120	1.7412598786747049	1		50833.58599999999	51094.0	31631.0	65283.0	5.0833586E7	5884.184526520747	-0.9813161942619925	-907.4821314089795	0.01600108475800963	0.07589926152296715	2.0087307738548144	1.5977604637056997	-0.6770762066790879	1.2572164723590342	9.525264833689748	14.13317780246122	0.5992489449567414	0.8571428571428578
ID46804	46804	171	0.996821403503418	35.79156004727187	21.38556729154672	0.0	151.0	151	1.5333462731171785	1		50887.18485237482	50458.0	36960.0	65504.0	3.9641117E7	6278.931854679471	-0.9809972541579755	-836.7661125168066	-0.0034156902529116967	0.003958424980687116	1.8615160095507919	1.3377613653104152	-0.3544317538151124	1.3915157499849342	7.386358059657616	11.531135141063796	0.6980653746357383	0.9162735849056604
ID48984	48984	171	1.0	35.693411803173255	20.16982174032452	0.0	158.0	158	1.732985744650488	1		51111.57358870973	51221.0	27584.0	65504.0	5.0702681E7	6562.015604197821	-0.981088764606459	-808.165655914537	0.005190333144853672	0.00542766963345584	1.9956086298863123	1.4965473468608752	0.02343146743058203	1.3334751045947575	9.434955436563943	13.410327215002392	0.6592816188431164	0.9249767008387704
ID37082	37082	171	1.0	35.05873943585473	22.461873108191686	0.0	119.0	119	1.747764420855657	1		50945.34424603176	51231.0	33312.0	65503.0	5.1352907E7	5905.061516609463	-0.9812029006198006	-900.695631619068	-0.019604017441106996	-0.014523417879041418	2.1072930780650667	1.460981958213044	2.2536390770984873	1.442381314990733	9.596561726157484	13.42647298756835	0.6689622951376824	0.9304147465437785
ID40479	40479	171	1.0	35.102360069269714	22.073480268103843	0.0	130.0	130	1.751655552397477	1		51082.83874139636	51538.0	32068.0	64910.0	5.1951247E7	5936.49241310224	-0.9811488666815699	-895.7205618423054	-0.0035454453081157013	-0.018151064419728833	2.129213902737839	1.4753827864608002	2.5123852458097544	1.443160325765676	9.639339861638131	12.970473372955997	0.7200215648646553	0.9294225481209901
ID39264	39264	171	1.0	35.10547443862383	21.978264044755758	0.0	126.0	126	1.7507916038603857	1		51070.777887462966	51425.0	32917.0	65013.0	5.1734698E7	5978.075373642361	-0.9812429799164905	-893.8276833393514	-0.0049062901735080055	-0.006206360198115683	2.103027975640346	1.524463005596336	2.3611107498757042	1.3795205052009039	9.629833609309099	12.98199284887746	0.7180354992794025	0.9122017109410168
ID50208	50208	171	0.9904702305793762	34.53677812154044	18.945028771278043	0.0	162.0	162	1.4887903566220475	1		51252.363885088904	50813.0	30678.0	65504.0	3.7465478E7	6822.014409570868	-0.980972197980747	-774.6389662039942	0.030562885154103474	0.008808755161005492	1.7592760136953043	1.2840634247844707	3.096146417083382	1.3700849815814962	6.963329831015706	11.425637546351883	0.6702949463505715	0.9254579911560327
ID44321	44321	171	1.0	35.291351470264054	22.495030424111544	0.0	143.0	143	1.7538135617810493	1		50913.87499999999	51317.0	31751.0	65489.0	5.1728497E7	5961.47482902251	-0.9811111141865863	-887.2056264237584	-3.731235263352235E-4	-0.009048808162564068	2.081926962905852	1.4848214925842118	-0.04648662189669225	1.4021395658022342	9.663105492460707	13.42799241276644	0.6734485317760062	0.9278868096759477
ID46500	46500	171	0.9968287944793701	35.70910724517906	21.22153070968539	0.0	150.0	150	1.590497062241474	1		50895.61510791366	50718.0	36356.0	65502.0	4.2446943E7	6214.474708943857	-0.981109934036073	-850.7268440371064	0.0019118540430565086	0.021836347571642607	1.847561247569191	1.3674892986450127	-0.1466104787188833	1.3510608451560544	7.94722694707048	13.062537619679976	0.5852890119089361	0.8955543652919126
ID41961	41961	171	1.0	35.06776963474275	21.836585431042966	0.0	135.0	135	1.7486298650388536	1		51096.45436507923	51488.0	32605.0	65198.0	5.1505226E7	5952.64725550419	-0.981159110140438	-894.022899377674	-0.01684887738057357	-0.01944967930954836	2.082241102660323	1.5186688233544898	-0.7155072711135115	1.3710962328580598	9.606067978486516	14.009244537549069	0.615072184581901	0.8982222222222224
ID36523	36523	171	1.0	34.91277955209088	22.413518761672094	0.0	117.0	117	1.7386512481781906	1		50879.7148594378	51099.0	36042.0	65503.0	5.0676196E7	5950.149044627916	-0.9812214781752698	-893.6191412284144	-0.0019427872727209349	0.017351099514784623	2.096293416056042	1.474613996675484	1.9065597456008099	1.4215879008215935	9.496746076702646	14.230418166714873	0.5893175377738208	0.9077691958200825
ID38955	38955	171	1.0	35.075159119041686	21.95423111578904	0.0	125.0	125	1.726425522701499	1		51018.652173912975	51537.0	33142.0	65047.0	5.0457447E7	6086.293084004475	-0.9811715522108054	-873.6481153989954	-0.017454863339605848	-0.03480534468747249	2.0645954230529844	1.5006948492793886	2.4106036252611234	1.3757596516336232	9.36365854409621	13.523021427533438	0.6434398581477722	0.912459471977767
ID36781	36781	171	1.0	34.93604738311387	22.394407915728593	0.0	118.0	118	1.752519075029369	1		50849.32477788751	51061.0	36120.0	65504.0	5.1510366E7	5900.613163199853	-0.9811605589135423	-897.6150173523527	-0.00964586392106014	0.008148776126142655	2.0223734834826255	1.5397045213354146	-1.2920959705227313	1.3134815514658507	9.648846113967151	14.686571439701076	0.5621398840425044	0.9181365897783811
ID42541	42541	171	1.0	35.080218600387006	21.828251216943112	0.0	137.0	137	1.7649926778167329	1		51038.024319066055	51343.0	32720.0	65210.0	5.2467089E7	5873.283817322621	-0.981066802346667	-900.5699960442606	-0.001938723698182207	0.009411405571024782	2.2104612137852198	1.4482038203316618	2.4134462998975756	1.526346763316084	9.786686772738122	12.920511338661802	0.7366923324955104	0.9312528267752149
ID41071	41071	171	1.0	35.13432787004025	21.876773876912477	0.0	132.0	132	1.7416942705683718	1		51047.00697211156	51445.0	32190.0	65208.0	5.1251195E7	5943.310543485198	-0.981172215531094	-895.1954770056843	0.004344843579918202	-0.023520806251421354	2.1266883903177143	1.4627991417108634	2.5148298454807323	1.4538485357807758	9.530017959854266	13.862835166520126	0.6231598503841865	0.8938921087828801
[truncated: 487 more rows]
