# Supplementary material for: Adhesion pilus retraction powers twitching motility in the thermoacidophilic crenarchaeon Sulfolobus acidocaldarius
Source: Nat Commun. 2024 Jun 14;15:5051. doi: 10.1038/s41467-024-49101-7 (PMC11178785; doi:10.1038/s41467-024-49101-7)
Supplement: Supplementary file 15 — Source Data [file 41467_2024_49101_MOESM15_ESM.zip › TWITCHING FULL TRACK DATASET/Figure 1/MSD data/aapF_100X_1sec_interval_5min_total__6_spots.csv]

LABEL	ID	TRACK_ID	QUALITY	POSITION_X	POSITION_Y	POSITION_Z	POSITION_T	FRAME	RADIUS	VISIBILITY	MANUAL_SPOT_COLOR	MEAN_INTENSITY_CH1	MEDIAN_INTENSITY_CH1	MIN_INTENSITY_CH1	MAX_INTENSITY_CH1	TOTAL_INTENSITY_CH1	STD_INTENSITY_CH1	CONTRAST_CH1	SNR_CH1	ELLIPSE_X0	ELLIPSE_Y0	ELLIPSE_MAJOR	ELLIPSE_MINOR	ELLIPSE_THETA	ELLIPSE_ASPECTRATIO	AREA	PERIMETER	CIRCULARITY	SOLIDITY
Label	Spot ID	Track ID	Quality	X	Y	Z	T	Frame	Radius	Visibility	Manual spot color	Mean intensity ch1	Median intensity ch1	Min intensity ch1	Max intensity ch1	Sum intensity ch1	Std intensity ch1	Contrast ch1	Signal/Noise ratio ch1	Ellipse center x0	Ellipse center y0	Ellipse long axis	Ellipse short axis	Ellipse angle	Ellipse aspect ratio	Area	Perimeter	Circularity	Solidity
Label	Spot ID	Track ID	Quality	X	Y	Z	T	Frame	R	Visibility	Spot color	Mean ch1	Median ch1	Min ch1	Max ch1	Sum ch1	Std ch1	Ctrst ch1	SNR ch1	El. x0	El. y0	El. long axis	El. sh. axis	El. angle	El. a.r.	Area	Perim.	Circ.	Solidity
			(quality)	(�m)	(�m)	(�m)	(sec)		(�m)			(counts)	(counts)	(counts)	(counts)	(counts)	(counts)			(�m)	(�m)	(�m)	(�m)	(radians)		(�m^2)	(�m)
ID313348	313348	0	0.9533175230026245	44.049852273610085	78.65832328656744	0.0	246.0	246	1.3746620833888068	1		21982.714968152894	21799.0	16806.0	30764.0	1.3805145E7	2895.2341783239926	-0.9809711682645122	-782.8377226226727	0.018563740430128067	0.021059524548373388	1.5814758699642526	1.232768565337321	0.24319720202671147	1.2828651820234525	5.936654579480303	11.235644539936105	0.5909567021540045	0.9204126750184239
ID288261	288261	0	0.9462851881980896	44.14484554641873	78.64377504218335	0.0	10.0	10	1.4013676280265008	1		22687.393846153846	22435.0	18118.0	33794.0	1.4746806E7	2909.3492373487775	-0.980876773454305	-799.9669224871334	0.013504082187625326	0.007015650275681288	1.590689919917173	1.2633077018457084	3.095800949822759	1.2591468551906673	6.169557761541576	10.470930922582136	0.7071203071893565	0.9284692417739633
ID292869	292869	0	0.9363935589790344	44.35347296576923	78.15752905481865	0.0	54.0	54	1.0793445359578484	1		22675.30434782609	22095.0	17257.0	31480.0	8866044.0	3388.8411447825038	-0.9804989714307446	-672.8550759971824	0.013052203886689593	-0.008007297837688955	1.1111198619412668	1.0738270145585604	0.6627610422844883	1.0347289152508767	3.6599071466772046	7.903542890916532	0.7362686391588128	0.9378806333739342
ID291846	291846	0	1.0	44.41526160419735	78.51450114344955	0.0	44.0	44	1.4013676280264993	1		22329.281972265042	22254.0	15000.0	31131.0	1.4491704E7	3035.750140023532	-0.9808634611271219	-754.0217867697498	0.015180692142981398	0.016116736434360446	1.482406425469999	1.3422485172456675	2.9857768324460174	1.1044202369557758	6.1695577615415615	12.912058120830665	0.4650214158215079	0.9147286821705429
ID301056	301056	0	0.9958165884017944	44.33739823656501	78.21756590432794	0.0	132.0	132	1.4428591957149752	1		22324.43231441049	22230.0	15707.0	31905.0	1.5336885E7	2953.469670433897	-0.9808830408686152	-775.6687918142344	0.03933627813394313	-0.00846149530752119	1.5065897028639397	1.4355356814084723	2.166993907650638	1.0494965206199214	6.54030160237379	10.742361689542092	0.7122100513919833	0.9234899328859066
ID295937	295937	0	0.9869375824928284	45.06196424283594	79.2038259018526	0.0	83.0	83	0.9855581388742126	1		23198.689440993792	22606.0	15984.0	30082.0	7469978.0	3004.404257710851	-0.9803671651079687	-771.1534767176641	-0.026689568427145514	0.12815632940962507	1.3716788282026506	0.8538039013075691	-0.1563187318127964	1.6065501997612979	3.0515069976191795	7.389980077355382	0.7021626090296886	0.9525222551928761
ID294402	294402	0	0.9420324563980103	45.35945555653542	79.16360969754561	0.0	68.0	68	0.9916796768557663	1		22934.187116564404	22822.0	16674.0	28786.0	7476545.0	2411.1928127514557	-0.9806751981867154	-965.3650019198357	0.03373647032684567	-0.0017757424497630246	1.4241721430190168	0.6610284493525617	-0.016654833181522208	2.154479348678426	3.0895320069353107	9.470207927029392	0.4328959611394526	0.8701472556894251
ID296972	296972	0	0.9816423654556274	45.050422185343436	78.92958755558459	0.0	93.0	93	1.1785176071963508	1		22997.335511982546	22450.0	17292.0	30509.0	1.0555777E7	2709.0299405993387	-0.980673025394634	-861.4975875415497	0.06359546537383223	0.05599728935289477	1.4368781440066039	0.9630230593364322	0.09470469127265788	1.4920495725166538	4.363369819025556	13.107294310101377	0.3191580368534533	0.837591240875912
ID303630	303630	0	0.9638887643814087	44.87307079545843	78.226490926028	0.0	156.0	156	1.423859489175556	1		22005.828358208975	22216.0	15500.0	29472.0	1.4743905E7	2477.502113493249	-0.9810650608745228	-920.4232474423255	-0.00210578551473942	-0.009279332940400174	1.4867136511383074	1.389524376354764	-0.853034142991697	1.0699442747730032	6.369189060451229	9.666655481967405	0.856527918120397	0.9605734767025086
ID312337	312337	0	0.9778582453727722	45.137505529342654	79.09682420548691	0.0	237.0	237	1.1042877528280657	1		22610.012406947906	22083.0	16058.0	29629.0	9111835.0	2904.402803352919	-0.9805408086982228	-784.5395365013268	0.03516997266154713	0.03620051733466874	1.5451709782525422	0.8781769220272078	0.00715071949916942	1.759521275833151	3.8310196885997856	8.407544583643636	0.6810608091173425	0.9415887850467288
ID287762	287762	0	1.0	43.864120939392286	78.26117030127831	0.0	5.0	5	1.4984135276655932	1		22710.530997304588	22667.0	15927.0	31792.0	1.6851214E7	2861.3265500277066	-0.9808470736557275	-812.9353739953344	-0.0052779994907516305	0.014971956316464256	1.5619397951472955	1.4493416776187142	0.7069592168711811	1.077689146229191	7.053639228141517	10.441687305426392	0.8129835167838908	0.9642625081221574
ID298514	298514	0	0.9612520337104797	44.071888639612666	78.13311071634627	0.0	108.0	108	1.4765451286053348	1		22395.248956884545	22402.0	16734.0	30178.0	1.6102184E7	2545.37830627526	-0.9810483646017512	-910.9137914817429	0.007910491347683837	0.009920894178089074	1.5427351949008228	1.4401705727247671	1.2631153320526183	1.0712169961798386	6.849254803067334	10.66129504651078	0.7572395036263759	0.9338950097213224
ID289307	289307	0	0.9423491358757019	44.11732887765779	79.19940855689288	0.0	20.0	20	0.8903902141110837	1		23307.254752851706	22613.0	17911.0	28801.0	6129808.0	2709.1092547066537	-0.9801433712083929	-849.3343503544177	0.035819931509523	-0.010767552949797945	1.171592070658216	0.6712420734956963	3.092915116556642	1.7454091704305654	2.4906381102063078	9.856970782616848	0.3221317668466255	0.8238993710691815
ID306203	306203	0	0.9723982214927673	44.5809734844245	78.4259485606659	0.0	180.0	180	1.1406803503444967	1		22279.823255813935	21794.0	16580.0	31351.0	9580324.0	3406.517966194125	-0.9804260048813374	-655.1887013831957	0.005615318495521311	-0.007017161700404946	1.3493346035179523	0.9837119665248479	0.8175092865640726	1.371676516536377	4.087688501483629	10.308382014387776	0.4834000025253127	0.8695652173913042
ID289828	289828	0	0.9850481152534485	43.91453965806887	77.90051474741148	0.0	25.0	25	1.4517448462050142	1		22336.34576757535	22427.0	15991.0	30186.0	1.5568433E7	2594.883245903505	-0.9810148680971237	-889.5825766928616	-4.170318057367567E-4	6.789949291076931E-4	1.5411320534148283	1.3552561039597248	1.4467375888822245	1.1371518998601222	6.62110474717057	10.056282009020876	0.8227453472703763	0.9560741249142077
ID287269	287269	0	0.9589978456497192	44.643081407344155	79.12203614296153	0.0	0.0	0	0.9415936970840044	1		23648.69624573379	23360.0	18052.0	31085.0	6929068.0	3243.566734979671	-0.9802161600550127	-722.479667168644	-0.010652880213808488	0.1244990088925622	1.1087566581675077	0.9512484563327476	2.8327123105617087	1.1655805071600176	2.78533193240629	6.851013266944382	0.7457224283306213	0.9376000000000002
ID299047	299047	0	0.9606325626373291	44.85128291658881	79.28494801222901	0.0	113.0	113	0.9097213724536737	1		23587.459854014596	22783.0	17664.0	29981.0	6462964.0	2771.110129208013	-0.9800277706316988	-835.3514314096802	0.06910516248883751	0.09803287445889591	1.2640462043221041	0.793315571482373	3.125431110163663	1.5933712254760533	2.5999600119901625	9.584108714963904	0.35569115830525094	0.8710191082802536
ID313889	313889	0	0.9055148959159851	44.67333547248502	78.35703293207237	0.0	251.0	251	1.0652348503185483	1		22632.76533333334	21932.0	17419.0	30535.0	8487287.0	3181.9150118513967	-0.9801599205084564	-702.8013266349228	-0.028380605802695538	-0.008418830761724358	1.1804963658319867	1.002510792025421	0.38413002765540294	1.177539808271762	3.564844623386893	8.105429560854557	0.6818649982179039	0.9168704156479228
ID310306	310306	0	0.9941878914833069	45.39939385929695	78.97578348405489	0.0	218.0	218	1.2220059233958178	1		22343.086868686878	22382.0	15015.0	29352.0	1.1059828E7	3012.7681654508933	-0.9807055858444489	-753.901328287638	0.009263202525534708	0.12466930155811257	1.5533706609989324	1.1288611997257108	0.10550498340601894	1.3760510693222234	4.691335524377152	9.116771783265278	0.7092905799055125	0.9591836734693882
ID304163	304163	0	0.9706551432609558	44.839733918302684	77.83503697612446	0.0	161.0	161	1.4137289241558417	1		22022.94537177541	22242.0	15463.0	28846.0	1.4513121E7	2547.5693899093935	-0.9811730243718005	-901.040712020078	0.007956054212255443	0.007138523470356585	1.4722864540151948	1.379816403781705	-0.747054771154016	1.0670161986624123	6.278879663325425	9.416387937549988	0.889863388688657	0.9649379108838567
ID315436	315436	0	1.0	44.04310353803346	78.00617579756297	0.0	266.0	266	1.4412854531680863	1		22047.311499272193	22077.0	14343.0	30247.0	1.5146503E7	2857.4593481186007	-0.9809312054487443	-793.8178934916596	-0.00550018219970718	0.002045364117195595	1.5076103818234436	1.412640436851357	1.172184583471751	1.0672286751069973	6.526042223880254	9.747118980763316	0.8631916061764273	0.9744499645138396
ID310824	310824	0	0.9849744439125061	45.118569716211844	79.04176643936903	0.0	223.0	223	0.9464018663754802	1		23564.647651006693	22868.0	17609.0	30652.0	7022265.0	3233.5753955018813	-0.9802469728549458	-723.2855749285849	-0.002782884857279042	0.14864208198265474	1.0805077811206778	0.9943869090457051	1.2841243897441281	1.0866070050717194	2.8138506893933943	7.981268422257165	0.5550946975140003	0.8969696969696979
ID306729	306729	0	0.9414445757865906	44.70387540242652	78.97722830940131	0.0	185.0	185	1.1090726803889674	1		22804.759124087595	22189.0	17928.0	29866.0	9372756.0	2329.479638927704	-0.9802498444628918	-971.7685243595776	0.03522363401764776	0.057471911000545876	1.4288856762462323	0.8787751457772779	0.011749464561474032	1.625996915265942	3.864291571751397	10.731234525313527	0.4216774522813226	0.863974495217855
ID293424	293424	0	0.9842537641525269	44.203923399172034	79.16480712852214	0.0	59.0	59	0.8749636143936413	1		23392.63385826772	23345.0	17592.0	29481.0	5941729.0	2926.5361460311665	-0.9804384166860391	-801.2564577272068	-0.03350504500097703	0.06719895547723752	1.0271049818552056	0.8410314611291508	0.17951261297471402	1.2212444234562123	2.405081839245021	7.04919413760521	0.6082201167563127	0.9301470588235285
ID318003	318003	0	0.9438040256500244	44.94810930258892	79.10708360014874	0.0	290.0	290	0.9677430459512412	1		22985.765273311914	22524.0	17844.0	30238.0	7148573.0	3090.8953947844707	-0.9802613421814717	-738.6333512758387	-0.02493864391172774	0.08488430761193527	1.1829026127106794	0.9110375230998792	-0.17957618190854238	1.2984126149774349	2.9421850958353204	6.647140288830774	0.8367778309204109	0.9856687898089175
ID304703	304703	0	0.9714767932891846	45.589380584698944	78.42843460748304	0.0	166.0	166	1.402446848539191	1		21936.264208909386	22151.0	15271.0	29099.0	1.4280508E7	2515.0608362594835	-0.9809252789162617	-897.0608424881922	-0.004438098369489704	-0.001804490109612007	1.4614267499775102	1.3537213740911276	-0.384290500177456	1.0795624402094521	6.179064013870603	9.364429198330788	0.8854620196254516	0.9679821295606853
ID302136	302136	0	0.9324180483818054	44.47306142566169	78.73155599720202	0.0	142.0	142	1.2220059233958163	1		22451.699596774186	22178.0	16689.0	30209.0	1.1136043E7	2943.371578817349	-0.9805083795569689	-767.4277340342916	0.08363130299873418	0.014799458622426275	1.3571699773107553	1.098870391774315	0.3011283742441725	1.235059191211232	4.69133552437714	14.53495848989687	0.27904790556036907	0.821131447587355
ID299589	299589	0	0.9293870329856873	44.46042211306733	78.95879755123877	0.0	118.0	118	1.1393532057993065	1		23060.583138173308	22494.0	17742.0	31064.0	9846869.0	2839.0650273592123	-0.9802272772563962	-805.3510846714569	0.057289248708884036	-0.02769225334285115	1.3991233025202072	0.9064989113493759	3.1151573700157185	1.543436274443542	4.078182249154603	13.897173737963424	0.2653527055573396	0.7849954254345836
ID314439	314439	0	0.9803475141525269	45.04927477575911	78.93439584553248	0.0	256.0	256	1.048774067289501	1		22862.137362637357	21989.0	17298.0	31567.0	8321818.0	3336.5754416840673	-0.9802297817841338	-679.4575157960917	0.004180472632768606	0.03417147086482155	1.1972118627052033	0.9787375706360123	0.3839755539779717	1.22322050223046	3.455522721603028	8.952794344761784	0.541759331103299	0.9121706398996237
ID308289	308289	0	0.9173942804336548	45.289265637619565	79.2393090341669	0.0	199.0	199	0.821451948446245	1		23597.361607142848	23373.0	17811.0	28863.0	5285809.0	2838.6782227844014	-0.9801440367522785	-820.6844771805346	0.025137362416977286	0.016100783863235452	1.0701283980625604	0.6805998203898066	0.030415397844591574	1.5723312966048908	2.1198942693740763	6.408260235818381	0.6486998314596197	0.9350104821802941
ID314946	314946	0	1.0	44.17354879969061	77.86142670556985	0.0	261.0	261	1.4190698155761317	1		22083.95345345346	22209.0	14716.0	29148.0	1.4707913E7	2720.2840673085434	-0.9810451605971064	-840.3524131302768	0.007062446942003853	6.031147489608143E-4	1.4450279415428904	1.4089676898999854	-0.6654329798174112	1.0255933843631748	6.326410924970585	9.893107388184413	0.812272621301418	0.9446415897799855
ID308814	308814	0	0.9791314601898193	45.091283786787905	78.92906542420953	0.0	204.0	204	1.213308261793451	1		22662.751028806593	22295.0	16727.0	30648.0	1.1014097E7	2979.50758156565	-0.9807672182687415	-775.7503262187066	0.003601595852593819	0.03641496383801519	1.4777171731304657	1.0824965478587323	0.061554879648586795	1.3651010491012765	4.624791758073928	8.783212860306374	0.7533472902888835	0.9614624505928854
ID309327	309327	0	0.9479283690452576	45.535282476803886	79.17587204081131	0.0	209.0	209	0.9778523276122828	1		23097.911392405058	22753.0	17540.0	29220.0	7298940.0	2481.871428770871	-0.9804515073672104	-933.5471786186544	-0.008273009267550572	-0.017605795896501682	1.3327862447351713	0.6748349700152542	3.0229872029403015	1.9749810012143334	3.0039757359740205	11.413374806941462	0.28978648402172963	0.8293963254593177
ID297545	297545	0	0.9936726093292236	44.91243971230152	78.88560950869075	0.0	99.0	99	0.9886236459315438	1		23421.556923076907	22937.0	17017.0	29294.0	7612006.0	2931.604980188675	-0.9798259939603773	-776.0632462166417	-0.036586942406540895	0.04173541555992485	1.1425020899555316	0.9650585088153423	0.9375818396143568	1.1838682106000082	3.0705195022772425	7.781122636737649	0.637290146636876	0.918918918918918
ID300106	300106	0	0.9749259352684021	44.7842562809835	79.01947112662528	0.0	123.0	123	0.9755287148369477	1		23463.273015873023	22956.0	17880.0	31031.0	7390931.0	3270.299012664028	-0.9801281543724252	-707.7433318906601	-0.0227100689911743	0.15606295721986418	1.1215446867538195	1.051618579798688	1.8143215260477676	1.0664937918541888	2.9897163574804737	7.58328170809107	0.653319276113666	0.9222873900293262
ID290903	290903	0	0.97828608751297	43.34614167353805	78.73063464450155	0.0	35.0	35	1.3156117601405855	1		22226.227826086953	22246.0	15989.0	29949.0	1.2780081E7	2752.2906276183717	-0.9809415271352511	-831.2975265795483	0.01667712921067174	0.034816061273408	1.5242431161310666	1.2108985659196934	0.2576761316891913	1.2587702711278577	5.437576332206136	10.378220266330965	0.6344091861202478	0.9315960912052123
ID312915	312915	0	0.9315913915634155	44.11604090155671	78.05265857435744	0.0	242.0	242	1.4115869094041138	1		22004.13373860184	22096.0	15868.0	28661.0	1.447872E7	2381.9005963482887	-0.9809221270994436	-949.9816544024587	-0.015525428603206727	-0.004014476980426887	1.4666541308059764	1.3483787297177459	-1.458803066414255	1.0877167508515868	6.2598671586673635	10.426715463453862	0.7235689746243296	0.9557329462989838
ID305244	305244	0	0.9458663463592529	44.46672211384085	78.65339505170883	0.0	171.0	171	1.3474273479980594	1		22047.328881469126	21821.0	17289.0	31572.0	1.320635E7	2978.558670935424	-0.9808133858006599	-756.7768849009747	0.03989429768575784	0.014594186650545196	1.5225194757463545	1.2200887635205928	0.13615851635661302	1.2478759917049733	5.703751397419015	12.264464285929268	0.4765113904674964	0.8921933085501869
ID298073	298073	0	0.9817962050437927	44.48127637741934	78.3064840978719	0.0	104.0	104	1.4099782628309288	1		22449.35312024352	22646.0	15238.0	29199.0	1.4749225E7	2583.930541993673	-0.9810264758962971	-898.4330436356629	0.002121237370959248	-0.017197303997198387	1.5053720006011237	1.360569841243331	2.0911414694061365	1.1064275827439098	6.2456077801738115	9.414981929457554	0.8854123794284028	0.9605263157894737
ID300633	300633	0	0.9282227754592896	43.97548406213307	79.04127783137703	0.0	128.0	128	0.9130415344839339	1		23564.11913357402	23413.0	18223.0	29023.0	6527261.0	2822.560254083105	-0.9799954340392085	-817.961575955136	-0.0037930769287765832	0.0305287218857753	1.1336819189025578	0.8184080687588914	0.6973542392095368	1.3852281791671195	2.6189725166482387	7.406917825148073	0.5998818913438946	0.8887096774193546
ID302682	302682	0	1.0	45.057603576093506	78.33632143365529	0.0	147.0	147	1.4631638232093476	1		22192.898305084764	22164.0	15078.0	30847.0	1.5712572E7	2830.3608779952337	-0.9808568370061017	-803.5152664400935	-0.0038394673437761634	-0.008059992918959273	1.481135544601763	1.4385396454868897	-0.2946212165757608	1.0296105145579468	6.725673522789923	11.585059490097205	0.6297223529089024	0.9395750332005316
ID296036	296036	0	0.9968428015708923	45.02759049733771	79.0845415172739	0.0	84.0	84	1.1063409701314473	1		22934.076732673268	22580.0	14711.0	30021.0	9265367.0	3105.3237511661387	-0.9804489308221647	-740.7281281926496	0.007238124040506989	0.22028736861046536	1.421372547437702	1.1294139207479177	0.012564732985681174	1.2585045405642283	3.8452790670933332	8.061000009270487	0.7436351067372129	0.9642431466030991
ID296549	296549	0	0.9795185327529907	44.60517992455889	78.8993711759513	0.0	89.0	89	1.025432639751996	1		23169.93982808023	22518.0	17980.0	30192.0	8086309.0	2923.3351985618324	-0.9802509981576571	-786.8073870991626	-0.04276868974658394	-0.02671582133898272	1.2584009835630467	0.8861840007994535	0.3762691284584607	1.4200222328859526	3.3034226843385195	8.185229406471938	0.6196012697215335	0.9061277705345506
ID293991	293991	0	0.947814404964447	44.66705439451399	79.15673545971451	0.0	64.0	64	0.9179992625179181	1		23259.97132616487	23066.0	17756.0	30390.0	6489532.0	3050.0756328460657	-0.9805807283634496	-770.1564890518018	-0.012050599844302278	0.12681188798432666	1.1440931206971134	0.936245134947548	2.713943305859299	1.222001672415857	2.6474912736353313	6.48516553085604	0.791046967279979	0.9636678200692046
ID303207	303207	0	0.9277182817459106	45.127752238676486	78.44764823765762	0.0	152.0	152	1.2687777344927942	1		22347.63516068052	22151.0	16692.0	29408.0	1.1821899E7	2571.5791769321604	-0.9805375570223112	-875.6459584959118	-0.11562265842481316	-0.04081606891286636	1.361595430488853	1.2454623178025492	2.2667744163786727	1.0932449830286355	5.057326239044859	12.804537816607855	0.3876171820206917	0.7987987987987987
ID291936	291936	0	1.0	44.04353853204479	77.99210445340967	0.0	45.0	45	1.4765451286053346	1		22333.10431154378	22377.0	15609.0	30472.0	1.6057502E7	2678.6443987601697	-0.981034946823549	-862.5701810003258	0.006220265013080959	0.005938388909024153	1.5361545489356887	1.438524607005247	0.26369061586951315	1.06786810698615	6.849254803067332	10.236631412463405	0.82137041303397	0.9671140939597315
ID292449	292449	0	0.948458731174469	44.7082929985774	78.9519533888859	0.0	50.0	50	0.9310908219709558	1		23507.86759581881	23301.0	17741.0	29763.0	6746758.0	2963.619821088107	-0.979865852872048	-772.0654645167542	-0.038737370023624526	0.06239297433586094	1.032524270152593	0.945761201252953	1.0694397281022487	1.0917388752939912	2.7235412922675883	7.035422157403988	0.69145433498157	0.9153354632587868
ID316002	316002	0	0.9500243663787842	44.405362582512474	79.15727160152495	0.0	271.0	271	0.9088894368681789	1		23367.709558823495	22271.0	18016.0	28932.0	6356017.0	2640.735812458301	-0.9801861226990094	-875.508298402871	-0.05313757720938895	0.01380336145659314	1.2666007630077731	0.7310963288595838	3.095489816206574	1.7324676831348715	2.5952068858256587	10.854548820415799	0.2767950353428218	0.7856115107913672
ID297068	297068	0	0.9848267436027527	44.211274710260646	78.45380922470834	0.0	94.0	94	1.1714354924360637	1		22833.187637969095	22538.0	17580.0	29740.0	1.0343434E7	2747.2329824474004	-0.9804903250571103	-835.3997260838836	-0.07298456447038704	-0.02819640622028699	1.271168128620135	1.0724001750209946	2.246107577057226	1.1853486769481822	4.311085431215873	12.056967394188966	0.37266647058849917	0.8367158671586714
ID288877	288877	0	0.9134239554405212	44.69073157756278	79.24223856748071	0.0	16.0	16	0.907223277012701	1		23598.856088560875	22896.0	17656.0	29027.0	6395290.0	2567.5279647129782	-0.9803410037826562	-916.6881003291913	0.06975392359571839	-0.01945530834000253	1.2710744613618477	0.6221387862770735	-0.0786349942518864	2.0430722041428333	2.5857006334966184	9.76359952136785	0.3408538399616619	0.8566929133858245
ID294511	294511	0	0.9086386561393738	44.56536260211193	79.2492061365946	0.0	69.0	69	0.7421051176441944	1		23599.23497267759	23533.0	18613.0	28395.0	4318660.0	2788.287692773343	-0.9803730054552827	-845.5277800216935	-0.004149027055737398	-0.0016578604441941382	0.9290890194993582	0.616588286023794	3.0707515815502475	1.5068223651973578	1.7301379238837729	6.515709708963144	0.5121145741134062	0.8856447688564484
ID301163	301163	0	0.969362199306488	45.182230354964595	79.17732804454252	0.0	133.0	133	1.0254326397519955	1		22978.962750716342	22487.0	16902.0	29718.0	8019658.0	2757.2865631154914	-0.9801020931574423	-820.9986364458114	0.03412746120085246	0.044926971888494954	1.389597004274993	0.8048181256738688	3.052221838461697	1.726597550361447	3.3034226843385173	10.391224251278679	0.38445062920984224	0.9084967320261429
ID292980	292980	0	1.0	43.39808643230306	78.0518101895786	0.0	55.0	55	1.4307495995264337	1		22290.840472673557	22303.0	15381.0	29956.0	1.5090899E7	2794.3269136858144	-0.9809871835369377	-823.1824509871079	-7.315811765964225E-4	0.0013260261200333638	1.470122056827811	1.3954520134390407	-0.05627662481510581	1.0535095744387144	6.430979700589934	9.929492919811038	0.8196583393100703	0.9488078541374468
ID303734	303734	0	0.9616119861602783	44.92443298415951	78.17049812550489	0.0	157.0	157	1.4078305414580086	1		22030.03669724771	22256.0	15325.0	28755.0	1.4407644E7	2530.2794938862216	-0.9810743416619574	-902.6671595806074	0.006392796703215734	0.014697048770512276	1.4788806453518588	1.3760443443329193	-0.7882568219724998	1.0747332754518115	6.226595275515757	9.391661186388326	0.8871063105321804	0.9754281459419214
ID287856	287856	0	1.0	43.768182857640404	77.8938566101432	0.0	6.0	6	1.3817975304423684	1		22693.137658227846	22769.0	15789.0	29424.0	1.4342063E7	2593.219413612634	-0.9812115020747606	-914.0203148790603	-0.009411563883362653	-0.002978241460351031	1.4731282149274851	1.3234755442962944	1.2639116768152017	1.1130755088570696	5.998445219619002	9.503210693488693	0.8346566252666257	0.9546142208774584
ID295544	295544	0	0.9936661720275879	45.28533877648966	79.11772089342146	0.0	79.0	79	1.0994820015384286	1		22783.917293233077	22622.0	14958.0	29652.0	9090783.0	3056.5777946504886	-0.9806195925255937	-754.3286442778513	-0.004164716382023487	0.1807425735157354	1.462708597026964	1.0596695684900366	-0.004099717827089271	1.3803440624526313	3.797747805448174	8.134596386207248	0.7212136978464259	0.9568862275449103
ID307833	307833	0	0.9281541109085083	45.4058796672309	79.31835398857352	0.0	195.0	195	0.7961992170921376	1		23543.904761904763	22924.0	18161.0	28196.0	4944220.0	2148.4200070683282	-0.9799970714776318	-1073.7928176475205	0.06085341823507511	-0.011038303443123565	1.3290396064922603	0.5221151473029347	3.0995084859688875	2.5454913793587806	1.9915598629321325	7.343560589677235	0.46407680679875896	0.8481781376518204
ID313465	313465	0	0.9447399973869324	44.069707883284664	78.60182632445598	0.0	247.0	247	1.317335646130303	1		22176.39304347826	22083.0	16690.0	30779.0	1.2751426E7	2819.4119710800137	-0.9805157996977156	-791.6521162093003	0.019504833847332145	-0.015199306058638347	1.4154971738370767	1.2208876923903245	-0.33705503865251735	1.1593999863048292	5.451835710699687	12.908033252542657	0.4111804646862258	0.8515219005196744
ID312443	312443	0	1.0	44.867938344219354	78.61490647498727	0.0	238.0	238	1.3674894046672088	1		22038.610305958144	21862.0	15628.0	31378.0	1.3685977E7	3099.7309325722495	-0.980797444502166	-726.2907294413984	0.02404417417465514	0.010075601737367155	1.4434576456458081	1.2996468229462732	3.064418848799229	1.1106537715942848	5.874863939341589	12.416883387570932	0.478831234432271	0.8963016678752721
ID298630	298630	0	0.9839789867401123	43.94553268104947	78.479914366342	0.0	109.0	109	1.3878065616898903	1		22480.462264150923	22367.0	16135.0	31977.0	1.4297574E7	2972.148148641214	-0.9809080550177495	-777.2181007781126	0.04098343204208078	-0.01004724193972563	1.485349172605805	1.3022931925256138	-0.40694923719706516	1.1405643376858785	6.0507296074286785	11.844038750663087	0.5420233181953112	0.8908327501749481
ID306823	306823	0	0.9737387299537659	45.45775556857952	79.32293698979485	0.0	186.0	186	0.9122126268827504	1		23232.828467153275	22698.0	17288.0	29519.0	6365795.0	2588.104387086049	-0.9803620547096373	-896.2738805162492	-0.03462165124034744	0.18708239836592	1.4655142892295951	0.8098824052655914	2.9996896910214113	1.8095396068630445	2.614219390483709	7.331995856182028	0.6110932321927086	0.9649122807017534
ID309888	309888	0	0.9649288654327393	44.829717415484296	79.14776771162678	0.0	214.0	214	0.868890417241251	1		23971.21599999998	23563.0	17789.0	30490.0	5992804.0	3048.9582935894996	-0.9801248911193593	-775.4262151920024	-0.04933391646099648	0.05318567343693897	1.0200084713246318	0.9061592651463984	0.2532604710584805	1.1256392894242935	2.3718099560934114	8.082643566694845	0.4562290098125489	0.8486394557823135
ID287372	287372	0	0.9888662099838257	44.344980467924714	78.13235086936098	0.0	1.0	1	1.4564270671471384	1		22704.35277382646	22690.0	16818.0	30238.0	1.596116E7	2544.6376757830135	-0.9809493849621894	-918.8630057436429	0.010127041599288107	-0.005318639612572597	1.4942971291269598	1.4431969338606134	1.32031581048845	1.0354076384639006	6.663882882651204	10.235047663011976	0.7993877355534496	0.9485791610284168
ID306316	306316	0	0.9968598484992981	44.585517366487764	78.30971027321107	0.0	181.0	181	1.4913287904459653	1		22006.4483695652	21933.0	15342.0	31327.0	1.6196746E7	2758.1501264035023	-0.9808830894506425	-818.7693767184138	0.00465123616232961	0.014176915332006126	1.5076891045928027	1.481541561723992	-1.3222461878514993	1.0176488757010531	6.987095461838287	10.930834254086673	0.7348520714773191	0.9539260220635951
ID304271	304271	0	0.9643762707710266	44.865449105040895	77.91753774038828	0.0	162.0	162	1.4185366313320331	1		22013.601208459208	22206.0	15377.0	28532.0	1.4573004E7	2502.020498107202	-0.9810264411774404	-909.8339573502919	-0.0026723568507227833	0.0059140008670627645	1.4799464103010909	1.3703153569243927	-1.1129382006173019	1.0800042507169736	6.321657798806069	9.7424064989119	0.8369670373017017	0.9623733719247467
ID310415	310415	0	0.9337303042411804	45.22604881472412	78.9361494160981	0.0	219.0	219	1.1714354924360646	1		22922.34801762114	22332.0	17732.0	30852.0	1.0406746E7	2541.387662613636	-0.9804866386701333	-906.4164394667287	0.06219308853014543	0.05469667861130539	1.518175307616433	0.9077789521869647	-0.049977158019979546	1.6724063759783583	4.31108543121588	12.214075357489767	0.3631410148385958	0.8580889309366129
ID289929	289929	0	0.9753513336181641	44.537216994269905	78.33061055703683	0.0	26.0	26	1.4302207694956068	1		22399.881305638	22436.0	16004.0	29832.0	1.509752E7	2593.1951974546223	-0.9808116058017371	-883.0544194532592	0.003212315486722141	-0.021324735287783544	1.501561608653526	1.3604942529507027	-0.7241331600266815	1.1036883142996523	6.426226574425417	11.744423940970938	0.5854670504666556	0.9330572808833676
ID313995	313995	0	0.995764970779419	43.68154313347421	78.10473944071069	0.0	252.0	252	1.4636807509142964	1		22061.007082152955	22114.0	15350.0	30144.0	1.5575071E7	2737.9206384854906	-0.9810464231103498	-834.1282912415164	-0.008291992773402678	0.006635205749053205	1.4852972892722058	1.4670809858343012	-0.36636202083873765	1.0124166992918562	6.730426648954436	10.3473088062456	0.7899464262812347	0.96
ID310932	310932	0	0.9441180229187012	45.16750898605724	78.86036187033692	0.0	224.0	224	1.046607922325085	1		23113.682320442018	22135.0	17760.0	32375.0	8367153.0	3248.309211358296	-0.9800063842403207	-697.5564122985966	-0.03070864299335399	0.012841341959739676	1.2490817543549777	0.9517394617367434	0.3229824493920961	1.3124198423753926	3.441263343109485	8.664673059046041	0.5760012312806051	0.8765133171912836
ID316561	316561	0	0.9553627371788025	45.32307708599855	78.97972329349933	0.0	276.0	276	1.2404384258268495	1		22289.150390625	22110.0	15268.0	30145.0	1.1412045E7	2912.4309337854343	-0.9805366076745415	-771.1043454979584	-0.012506904809793634	0.12444003322223961	1.576429727530325	1.1380453847457794	0.0031463816874114686	1.3852081372681577	4.833929309312627	9.453047667919863	0.6797769953544898	0.9567262464722488
ID299155	299155	0	0.9686137437820435	44.82912281613521	79.12546473673983	0.0	114.0	114	0.8306100011982597	1		23693.06140350875	23776.0	17694.0	28426.0	5402018.0	2892.9126772731215	-0.9803639452545934	-817.8034674414823	0.0030434016305281317	-0.0033191989572008127	0.9085870580357887	0.7210633978934284	0.06656425234090503	1.2600654265494637	2.167425531019229	8.09705950740828	0.41543146463526825	0.8854368932038837
ID302236	302236	0	0.9654800891876221	44.85350549455433	79.10135968991706	0.0	143.0	143	0.9916796768557657	1		23313.316923076913	22494.0	17826.0	29505.0	7576828.0	2570.677070319616	-0.9798169511297891	-880.5311336048508	-0.03858412815919153	0.026508217229440332	1.3727534073944856	0.7992185171120251	3.112068980278	1.7176196221715783	3.0895320069353067	11.842580691011626	0.27682789970008453	0.7756563245823388
ID315548	315548	0	0.934512734413147	44.62251786137653	78.47953955272061	0.0	267.0	267	1.4083677788526658	1		22097.796946564882	22042.0	17066.0	31431.0	1.4474057E7	2568.0144509278266	-0.9808321335515207	-880.6481390924491	0.0818102576390867	-0.01536515339625397	1.456997990902897	1.2784955508634135	-0.894416002670133	1.1396191327525032	6.2313484016802665	14.74811853260955	0.3600133942908554	0.8846153846153845
ID315037	315037	0	0.9761567115783691	45.289423683054345	78.8510944610292	0.0	262.0	262	1.0150519986633832	1		23139.847507331382	22385.0	17083.0	30598.0	7890688.0	3092.4677363243422	-0.9799923098049976	-733.0118990022022	-0.01160268582117864	0.05583669709989312	1.1869908585465838	0.9516317249635708	0.5576389750295953	1.2473216554355864	3.236878918035303	8.224752531282114	0.6012992176523536	0.8809831824062093
ID293541	293541	0	0.9603522419929504	44.97128256525763	79.25843503383106	0.0	60.0	60	0.8360566825169458	1		23475.280172413797	22733.0	18166.0	29705.0	5446265.0	2799.4806636407884	-0.9804557619642557	-841.3419959433324	0.08641300426431643	-0.012739567288561775	1.1754524619296594	0.7228769671090375	0.021216339180756494	1.6260754117406484	2.1959442880063325	7.051760944595449	0.5549272086155288	0.9203187250996022
ID297645	297645	0	0.9211832284927368	44.45466615997917	79.17844422316337	0.0	100.0	100	0.7971487692686858	1		24082.023696682452	23942.0	18032.0	29022.0	5081307.0	2714.550883559892	-0.9796474871265495	-854.0371821836216	0.010561589892177505	0.11490194239144882	0.9494838792845938	0.811023902453651	0.7719545407285745	1.1707224366779445	1.996312989096659	5.985515959418686	0.7002212885648836	0.9190371991247259
ID300718	300718	0	1.0	44.40897028384989	78.275867188227	0.0	129.0	129	1.4595402030124014	1		22372.7667140825	22402.0	15661.0	30916.0	1.5728055E7	2784.1961433910105	-0.9809104440365328	-825.8161928118535	0.001473593082347953	-0.004121119533680118	1.517457161805609	1.4175484916560293	0.45955147356695786	1.0704798959172557	6.692401639638301	10.8382728897891	0.71593187339084	0.9552238805970149
ID308398	308398	0	0.9180154800415039	45.20381235565192	79.13709934076441	0.0	200.0	200	0.7740380812233459	1		23595.06532663316	23062.0	18382.0	28289.0	4695418.0	2617.3401315835413	-0.9802149275576519	-893.2534099893006	0.004995484889988153	0.01209774961227074	0.9445772127032438	0.7098670930607186	3.1303236981554594	1.330639526661999	1.8822379611482793	5.961424389075704	0.665555554196508	0.9383886255924148
ID314542	314542	0	0.9920223355293274	44.12168554943701	78.15478159736365	0.0	257.0	257	1.4826803840981624	1		22057.285714285732	22063.0	15650.0	30302.0	1.6057704E7	2685.0014875985394	-0.980933936163275	-845.3104745969625	-0.015428643262280084	0.008733679101579671	1.519246769999011	1.49113388774193	0.26997485546379446	1.0188533588353044	6.906292317041519	10.331054454743356	0.8131403625346986	0.9712566844919784
ID299700	299700	0	0.9762187004089355	44.739665078822405	79.12416147842248	0.0	119.0	119	0.8232917087539626	1		24091.2088888889	24131.0	18010.0	29562.0	5420522.0	3134.40851333901	-0.9799974326255761	-753.1338831524374	-0.02354067647135473	0.1731811955605808	1.0067441004545212	0.847834850742532	1.5837346566382209	1.1874294853211294	2.1294005217031047	7.437576054427796	0.48373151300337686	0.8517110266159702
ID300210	300210	0	0.9636991620063782	44.60868345736241	78.90560710067956	0.0	124.0	124	1.2964977403842821	1		22550.901079136704	22263.0	16970.0	31710.0	1.2538301E7	2931.342482337331	-0.9809211001081911	-791.057551713498	9.71484906890252E-5	0.0959401499462445	1.6591557916565576	1.1225879226816986	-0.014745482488187111	1.477974026028248	5.280723168777113	9.94537760538438	0.6709045095335343	0.9359730412805389
ID308922	308922	0	0.9792951941490173	45.270108725559304	79.15459528506742	0.0	205.0	205	1.0573942731073833	1		23005.836956521736	22445.0	16829.0	29798.0	8466148.0	2780.2208840450226	-0.9805752493529898	-835.4379638043212	0.08246041363169343	0.03694298142514828	1.3758757676873914	0.8356128509736754	-0.0610923841481549	1.646546921919869	3.5125602355772134	11.225288283112905	0.3502987908043404	0.8735224586288397
ID298180	298180	0	0.9559328556060791	43.574141547327635	78.23014240158021	0.0	105.0	105	1.4169358747965637	1		22413.53973013493	22633.0	16546.0	28716.0	1.4949831E7	2378.393257860181	-0.9809978697452432	-973.0217617792315	0.0020321342942259566	0.014219947279117963	1.4837082219044608	1.3755622714088283	-0.7380416348990309	1.078619450928144	6.3073984203125315	9.749770191002597	0.833818200521408	0.9574314574314575
ID312006	312006	0	0.9349166750907898	45.25766613433945	79.10275274563908	0.0	234.0	234	0.9335250504961724	1		23027.951048951058	22754.0	17041.0	29576.0	6585994.0	2983.965723025631	-0.9801363771694183	-761.5869803629366	-0.007337211040059935	0.09042683388056602	1.1357287501702231	0.9517628199727699	2.498581531945388	1.193289679252985	2.7378006707611307	6.5858196463605125	0.7932170175912538	0.9664429530201334
ID302785	302785	0	1.0	44.16341901295857	78.21797465522863	0.0	148.0	148	1.4344459508410075	1		22182.586764705862	22269.0	14457.0	30150.0	1.5084159E7	2902.9057426876834	-0.9809364095971366	-786.4034432735768	0.0034248504782246896	-0.0069920110469002695	1.451026043316147	1.44413897645667	-0.9353997068660211	1.004768977897387	6.46425158374155	10.849696989730491	0.6900696002276964	0.9308692676249142
ID288963	288963	0	1.0	43.38293239008872	77.86135321913231	0.0	17.0	17	1.4349732237685149	1		22472.370967741925	22547.0	13785.0	31440.0	1.5326157E7	3000.8035647117954	-0.9810813945767213	-776.7070450619833	0.008340255540430115	-0.005751484631158504	1.4631388464659445	1.4240440610795366	-1.0152608633460969	1.0274533537654522	6.469004709906062	9.845394590435314	0.8386506304920633	0.9577762139338494
ID290499	290499	0	0.9853085875511169	44.34077290894989	79.15178401220531	0.0	31.0	31	0.9977636583261132	1		23125.94864048339	22532.0	17874.0	29349.0	7654689.0	2773.1025378144595	-0.9807280925555286	-848.7651486769408	0.08502654759380769	0.06257141208842694	1.2104496629908903	0.8155889303863413	3.056759073568479	1.4841418487834368	3.1275570162514303	10.226973249917057	0.37576892277789353	0.92156862745098
ID313027	313027	0	1.0	44.53667156536844	77.98934277562066	0.0	243.0	243	1.5044596054638932	1		22040.359625668432	22010.0	14691.0	30567.0	1.6486189E7	2756.988234683941	-0.9809630686338482	-823.8904570849729	0.0013478348452538858	-0.013090539449019693	1.535617824385113	1.4995175473835984	-0.6723937896228672	1.0240745945684353	7.1106767421156905	10.678026854339452	0.7836800338638666	0.9565217391304345
ID305356	305356	0	0.9362971782684326	45.13563328241993	79.21568151008978	0.0	172.0	172	0.8287864863725068	1		23455.079295154188	23043.0	17920.0	28769.0	5324303.0	2809.874818939313	-0.9799395768523084	-815.5284892994671	-0.03051096143119807	0.16188926978438933	0.9873790963176664	0.9258288406328274	3.0860816208122266	1.0664812468390679	2.157919278690201	6.75271681232754	0.5946863699412585	0.9171717171717173
ID296136	296136	0	0.9881208539009094	44.528375825095914	79.16435229022443	0.0	85.0	85	0.9038817434597788	1		23568.411111111112	23127.0	17663.0	30221.0	6363471.0	3383.3056641362527	-0.9806139221089666	-704.737150934827	-0.009701135128521403	0.1643723065988879	1.0988118885298772	0.9555929267579681	2.6263361081376657	1.1498744473316758	2.566688128838562	6.399537833190152	0.7875637970969056	0.9642857142857137
ID316104	316104	0	0.9671896696090698	44.05695962232696	78.61327547519194	0.0	272.0	272	1.311003648748796	1		22190.460456942004	21887.0	17388.0	31653.0	1.2626372E7	2857.792837803907	-0.9806952732914077	-788.9254941350777	0.12520440253245088	0.00890066850349479	1.3931424828928114	1.1288651833046996	0.014429970056808239	1.234108823176256	5.399551322890013	18.491974126850423	0.19842709910876233	0.8237853517041348
ID297161	297161	0	0.9968507885932922	43.87054210231768	77.86210943165035	0.0	95.0	95	1.4600584136458135	1		22480.294034090894	22514.0	14818.0	30698.0	1.5826127E7	2826.4929453362292	-0.9809983529507159	-821.2230081578482	0.003963899938740769	0.010667867820296292	1.5206221304408711	1.4304237605092465	-0.5696371597114619	1.0630570970797584	6.697154765802827	10.707663419625087	0.7340248731919885	0.9475453934095496
ID292566	292566	0	0.9693241715431213	44.51267945848395	79.17458001138404	0.0	51.0	51	1.032050774964461	1		23192.390934844196	22467.0	17066.0	29750.0	8186914.0	2710.0236685748287	-0.980140591761074	-844.7428154850974	0.012668770065606924	0.0533218381302179	1.4288580041944974	0.8389852802523917	-0.06993689659846299	1.7030787521858004	3.346200819819161	8.732226473553874	0.551457291896895	0.9487870619946097
ID288464	288464	0	0.9633917808532715	43.95010455744097	78.6364187238696	0.0	12.0	12	1.3530299806794859	1		22679.952066115704	22404.0	17444.0	32705.0	1.3721371E7	3111.5608170012056	-0.9808265088121144	-745.7355226313696	0.014882187856375576	0.01285754747216929	1.4928397349561346	1.238500060035599	-0.0030850973985975414	1.2053610517493434	5.751282659064184	11.70816171667621	0.5272264035654471	0.8936484490398828
ID303312	303312	0	0.9730404019355774	44.54183711185673	78.02197916992306	0.0	153.0	153	1.4243906809452656	1		22029.952309985103	22280.0	15424.0	28872.0	1.4782098E7	2532.4751618690084	-0.9810538890267566	-900.8887114538219	0.007357399189901244	0.012020977898393553	1.5152831014677095	1.3839314123280615	-0.8936512784600901	1.0949119934482063	6.3739421866157375	9.44404004004363	0.898053778806018	0.9731494920174171
ID292050	292050	0	0.9440705180168152	44.695107649065505	78.74615312466791	0.0	46.0	46	1.3190572791622333	1		22356.878682842296	22174.0	17027.0	30997.0	1.2899919E7	3019.3854034262113	-0.9808839285574038	-759.8740063804411	0.02348730201564721	0.01920912351132311	1.549870149504506	1.1577717630127404	0.10468681145755017	1.3386663926501814	5.466095089193228	10.329761391538213	0.6437340282906221	0.9098101265822788
ID303826	303826	0	0.9762537479400635	45.08180840713504	78.08599514245459	0.0	158.0	158	1.430220769495607	1		22016.29837518463	22207.0	15537.0	29155.0	1.4905034E7	2485.4711683284586	-0.98105615584859	-917.4688403426588	0.006348262912467521	0.01420207962239639	1.5086441047484451	1.3896345672339068	2.3643830142919153	1.0856408874107306	6.426226574425421	9.691697872339047	0.8597380809994136	0.9691756272401437
ID295635	295635	0	0.9702001214027405	45.03886982404959	79.13156574082049	0.0	80.0	80	1.012813733538994	1		23159.04411764706	22608.0	16694.0	29199.0	7874075.0	2795.6932662142785	-0.9804368494246946	-830.3131830882478	-0.060517397176849265	-0.008407988944360718	1.3904557139773785	0.766368240961555	-0.04019396647281046	1.8143441229150974	3.222619539541756	7.859528442280362	0.6555803384997303	0.9456066945606697
ID313561	313561	0	0.9955500364303589	44.18978634108219	77.92352206403774	0.0	248.0	248	1.4333908231139445	1		22016.215976331383	22125.0	15420.0	30335.0	1.4882962E7	2654.162561229675	-0.9810233537424055	-857.6400191274712	-0.003683421388244198	0.008539331800687097	1.515980826640513	1.3671579513836747	1.4098134723047326	1.1088556557098743	6.454745331412513	9.486537056138307	0.9013086957556524	0.9805054151624547
ID294106	294106	0	0.945061981678009	45.13730409443445	79.29904117107489	0.0	65.0	65	0.8278732227492538	1		23180.54185022027	23007.0	17533.0	27770.0	5261983.0	2340.1790117145165	-0.9801999268146846	-980.7365692963667	0.03776486813949164	0.014037947555685382	1.2718684109113239	0.5207629442596472	3.1061842344473956	2.442317420874675	2.153166152525667	7.917434515492571	0.4316367840102597	0.864503816793893
ID289510	289510	0	0.9711928367614746	44.866415857974616	79.09410508375844	0.0	22.0	22	0.9591058155668221	1		23295.082508250845	23136.0	17874.0	28949.0	7058410.0	2917.475184716187	-0.9803151692983437	-795.2819338299789	-0.011357474913560234	0.07109678135579166	1.1250841627220178	0.9384554557872398	0.01620154340232847	1.1988679439006737	2.8899007080256442	6.819333072498755	0.7809243765624707	0.9544740973312397
ID293088	293088	0	1.0	44.32838043022495	78.00079948565082	0.0	56.0	56	1.4760327061958	1		22331.23023578364	22268.0	14990.0	30830.0	1.6100817E7	2774.005681666469	-0.9808940333005141	-826.5866272955552	0.008127088433460411	0.017703595730786705	1.535524582566572	1.4218753796539763	-1.306247158698645	1.0799290883989094	6.844501676902807	10.213825868511798	0.8244698893767431	0.9619238476953907
ID287969	287969	0	0.9787142276763916	44.61219832213327	79.17319779394829	0.0	7.0	7	0.8912394181325388	1		23938.46590909091	23544.0	17811.0	30573.0	6319755.0	3413.72012084649	-0.9797985270528234	-680.2243041114657	-0.022840718900561555	0.14437390812478823	1.0780476947665465	0.9180601263373905	2.848659078845156	1.1742669829997168	2.495391236370826	6.157464480507155	0.8270745913173879	0.9868421052631577
ID307937	307937	0	0.9423547983169556	44.754898120506816	79.42652046593541	0.0	196.0	196	0.7023014009617359	1		23669.265432098782	22855.0	18825.0	30360.0	3834421.0	2395.024687156599	-0.9804030672250537	-988.829330091252	0.03884675346887476	0.015672960748766354	1.1576072560387038	0.4449816434408599	0.06761804637287504	2.601471932836158	1.5495191296321524	6.603260259705852	0.4465704444446153	0.908077994428968
ID309986	309986	0	0.9613091945648193	44.3813890075142	78.77490168020451	0.0	215.0	215	1.3034807230653156	1		22438.021390374342	22226.0	16733.0	31808.0	1.258773E7	3053.5298998931758	-0.9808438008824023	-752.4937296550941	0.06036407691381426	0.01683436683351035	1.4550284650285372	1.182328917923135	0.1671927010010963	1.230646094307177	5.337760682751297	13.087976413404807	0.3915831134395697	0.8794048551292089
ID306415	306415	0	0.9950982332229614	44.992829306802484	78.60764705413534	0.0	182.0	182	1.4174696611687838	1		22006.668174962324	21855.0	15565.0	31538.0	1.4590421E7	3034.2273779274506	-0.9808450399665827	-742.7716479361626	0.02527897005058752	0.03448116105478646	1.4993778205012724	1.406381954869127	2.9604667877958493	1.066124188603372	6.312151546477047	11.997603218369724	0.5510592429828853	0.9209431345353677
ID287464	287464	0	0.9665459394454956	43.77239447502079	78.66460842673581	0.0	2.0	2	1.3697003833214239	1		22659.51534733441	22471.0	16981.0	32366.0	1.402624E7	3041.223657396969	-0.9809070834518667	-765.5751861339771	0.03329516331243114	0.00791639237336918	1.6058903085170688	1.1995661071748593	0.21872758719891738	1.3387259767610125	5.893876443999655	11.047530770674669	0.6068487358299555	0.8927285817134631
ID316663	316663	0	0.965718686580658	44.93694300477657	77.97219337512504	0.0	277.0	277	1.4344459508410075	1		22057.988217967573	22133.0	15510.0	29456.0	1.4977374E7	2517.7376491738505	-0.9810693801847135	-908.0720522069169	-0.009914706521779532	0.02208289013479537	1.5092521451811023	1.3885068303022303	-0.4974305606238187	1.0869605480101165	6.464251583741552	9.914225888569753	0.826438412848359	0.9584214235377031
ID312560	312560	0	0.9581895470619202	44.15122777246925	78.80598754488669	0.0	239.0	239	1.3338850208958886	1		22046.16101694915	21856.0	16066.0	31163.0	1.3007235E7	3113.41582095924	-0.9807303925244776	-720.7798029959224	-0.030677854741130283	0.03073468097955844	1.5754684581146499	1.1623856712285605	0.11562270723417274	1.3553749819106853	5.589676369470643	9.969458876190137	0.7067297206165664	0.9529983792544571
ID290034	290034	0	0.9833176136016846	44.36431099018386	78.95241443357592	0.0	27.0	27	0.9763038668979401	1		23551.528662420413	22890.0	17671.0	30563.0	7395180.0	3095.3624830917224	-0.980167697924647	-752.081385194728	-0.006570916310241292	0.054316082247279525	1.1484810365306313	0.9312592025835372	0.8192088275507309	1.2332560401491532	2.9944694836449885	7.784190058300396	0.6210161484752087	0.8811188811188821
ID298738	298738	0	0.9712188243865967	44.59693375769121	79.08236046277037	0.0	110.0	110	0.9878581609960686	1		23372.756172839516	22848.0	17958.0	31541.0	7572773.0	3277.1460842312354	-0.9803178923805441	-710.4597032048943	-0.015303789521254711	0.13525389868182083	1.1473493703239996	1.0487614675379506	-0.044281481773959776	1.0940041237570368	3.0657663761127267	7.334247738865954	0.7162056941746734	0.9471365638766533
ID310515	310515	0	0.9889548420906067	45.289565049818115	78.87343217122259	0.0	220.0	220	1.2806468211468593	1		22431.127071823204	22205.0	16139.0	30749.0	1.2180102E7	3054.2363713760333	-0.980995044090497	-758.1905962620116	-0.007019123981219461	0.06565960180180683	1.5757146269020363	1.140275293138307	0.0011375740192965478	1.381872111396273	5.152388762335189	10.055340010778984	0.6403611377471796	0.9450741063644291
ID314099	314099	0	0.9334686398506165	44.231635165213284	78.45429758533943	0.0	253.0	253	1.2465220249767879	1		22320.081553398082	21962.0	16846.0	30878.0	1.1494842E7	3024.0189271787513	-0.9806893275763453	-749.6789559066295	0.008308641959711907	-0.06978904429067807	1.332796533232298	1.1744059246604817	-0.4608501180970838	1.1348687070167895	4.881460570957777	15.334988191643736	0.2608511513464793	0.7652757078986586
ID304379	304379	0	0.9665647149085999	45.16996582076514	78.07164723397527	0.0	163.0	163	1.414263920929641	1		21986.960725075536	22180.0	15701.0	29400.0	1.4555368E7	2508.7840775210343	-0.9809747401008798	-903.7725320661634	0.014979149275650071	0.006238785585709422	1.4758788554435216	1.3722827516052105	-0.6769547722263028	1.075491806420456	6.283632789489952	9.652006854329018	0.8475892072687823	0.9684981684981686
ID315136	315136	0	0.9459935426712036	44.5029197304999	78.82863549222952	0.0	263.0	263	1.2586010089464874	1		22231.055028463	21972.0	16170.0	31011.0	1.1715766E7	3088.49792678159	-0.9806933738185095	-731.2562792622386	0.024473544580089573	0.06664873841190468	1.416882459102158	1.1994807485452335	0.04448454704142968	1.181246519229755	4.976523094248093	11.58117858281288	0.46626237421802486	0.8971722365038564
ID311043	311043	0	0.9912438988685608	45.75924509929875	78.77263739558812	0.0	225.0	225	1.2586010089464883	1		22484.822519083955	22244.0	15225.0	29914.0	1.1782047E7	2875.3868947402752	-0.9807624757935809	-797.3294997517854	-0.029474806784508013	0.09208715501663486	1.4920184130175504	1.1849424854182211	-0.1263451059499778	1.2591483817806972	4.976523094248099	8.634430164187583	0.838819514281888	0.978504672897196
ID302349	302349	0	0.9151360392570496	45.09053314398927	79.34001326023238	0.0	144.0	144	0.7308059715826182	1		23720.11931818182	23159.0	18255.0	29847.0	4174741.0	2798.1045854999957	-0.9802695151198485	-842.3462765551245	-0.001087525649321835	0.0030879938154494205	1.0377109421061617	0.5719401560292643	0.06080490709900911	1.8143697923057975	1.6778535360740907	5.659408159533774	0.658297003626395	0.9413333333333312
ID311560	311560	0	0.9423061609268188	44.89529302994357	79.22481902708138	0.0	230.0	230	0.7904779509938712	1		23513.541463414622	23742.0	17748.0	28526.0	4820276.0	2950.9881386742113	-0.9801808227357324	-788.1359825756879	-0.014514618526783816	9.194605530932089E-4	0.987227626412083	0.6323154971486127	0.009643212502359949	1.5612896265613043	1.9630411059450423	7.79179764135309	0.40631600305034743	0.8428571428571402
ID315659	315659	0	0.9613004922866821	44.37255477774178	78.81363982384124	0.0	268.0	268	1.268777734492795	1		22150.193609022543	21921.0	16742.0	31468.0	1.1783903E7	3179.390953372154	-0.9806391211189583	-705.7448778824368	0.07763794942135811	-5.687212331938927E-4	1.4527767150473565	1.0904533432089851	3.093363650149339	1.332268568934941	5.057326239044866	12.964652595413279	0.3781020800546754	0.8594507269789983
ID314647	314647	0	0.9917974472045898	44.569036546824385	77.8516057765818	0.0	258.0	258	1.4254524706424287	1		22083.943368107295	22132.0	14952.0	30382.0	1.4818326E7	2787.5662010338433	-0.9809909602818475	-817.6854268623159	-0.002190422718274251	-0.0019065176818889352	1.4624108820505615	1.411544600357722	-1.3931396299446173	1.0360359011539195	6.383448438944763	10.592489704788115	0.7149392126377978	0.933936022253129
ID293651	293651	0	0.9103078842163086	44.57957125048043	79.36158866917933	0.0	61.0	61	0.7582397235761299	1		23558.376963350795	22641.0	18821.0	29058.0	4499650.0	2215.347085623901	-0.9804222342088647	-1065.083378392543	0.0475024303304784	0.013391238211889749	1.1913643210053317	0.47596214531470876	0.04239373868048624	2.5030652809953935	1.8061879425160088	8.463194705538365	0.31688679196261793	0.8616780045351476
ID308504	308504	0	0.9454633593559265	44.628159576538074	78.84449025205643	0.0	201.0	201	1.2871281669074146	1		22400.126373626365	22108.0	17161.0	31510.0	1.2230469E7	2932.055522923293	-0.9808531514607461	-782.7353790496546	0.010287540538024147	0.039464876590076525	1.6180715144331752	1.092768702972031	0.13359476946279014	1.4807081407368867	5.204673150144859	9.817136023711107	0.678631021711732	0.9383033419023139
ID300826	300826	0	0.9848331809043884	44.27164325809445	79.03507664607665	0.0	130.0	130	1.1643103003091744	1		22803.28318584069	22319.0	17560.0	31466.0	1.0307084E7	2913.5581654544085	-0.980572074500456	-790.053998038149	0.025418974909150894	0.07015772221780142	1.4859638286931427	0.993347125601577	3.0181552892714154	1.4959159697504878	4.25880104340621	11.452347155308182	0.40804513772554535	0.8836291913215
ID288549	288549	0	0.9883328080177307	43.64127166222657	78.06605833031375	0.0	13.0	13	1.444431223632542	1		22687.4023154848	22780.0	16498.0	30217.0	1.5676995E7	2689.158429359923	-0.9808796943610949	-865.6040763252396	0.008375882726781062	-0.0032915293969641227	1.4889097430138338	1.4222051485271838	0.5582137727889018	1.046902231056981	6.554560980867352	10.027711975762553	0.8191242243755095	0.9549861495844878
ID307493	307493	0	0.9855873584747314	44.674853890942934	79.12754264566388	0.0	192.0	192	0.9278352496886345	1		23367.946996466442	22763.0	17436.0	31643.0	6613129.0	3279.9854372865557	-0.980258961671246	-707.537509728623	-0.01676504372808503	0.10273121275287271	1.129384036266	0.8924118414051632	2.6801404828624174	1.265541293678609	2.704528787609517	6.487045644364487	0.807620929342437	0.9759862778730702
ID318240	318240	0	0.9699486494064331	45.72579738038586	79.16926508907129	0.0	292.0	292	1.0595383664339988	1		22636.264150943392	22355.0	17122.0	29497.0	8398054.0	2653.178225751761	-0.9806627211476253	-865.351659408195	-0.04157826951567442	-0.012585211770395103	1.5706710764854113	0.7399499842684913	3.131997724452149	2.12267195064294	3.5268196140707677	8.532380330286564	0.6087692393200106	0.9321608040201002
ID291106	291106	0	0.9850893616676331	44.51630384034207	79.07759436442157	0.0	37.0	37	0.9685244292403927	1		23239.60322580646	22785.0	17706.0	30361.0	7204277.0	3245.6486978557114	-0.9801061060371001	-705.5218848063445	-4.4146630714391176E-4	0.17844775500315038	1.100248426211558	1.0745245490982496	-1.3812577828671366	1.023939776094363	2.946938221999831	6.988966198922644	0.7581497838597886	0.9553158705701085
ID297762	297762	0	0.9510165452957153	44.61082832914645	78.7411811282036	0.0	101.0	101	1.0974159514794808	1		23077.954999999994	22453.0	17930.0	30758.0	9231182.0	3105.344438735091	-0.9803175653539417	-740.2961757533072	-0.006996114955202951	0.015147141441784641	1.2355301116589013	1.004703264154017	0.8309522330315724	1.2297462900145404	3.7834884269546194	9.14800831318149	0.5681318968186555	0.8874024526198447
ID297262	297262	0	0.9372917413711548	43.73767786708992	78.43218765222215	0.0	96.0	96	1.431806673626695	1		22350.66765140329	22398.0	17104.0	29391.0	1.5131402E7	2487.0374186227145	-0.9810055752248634	-928.2896462216181	-0.002381818995324848	0.007715931563877106	1.5325661003613857	1.3574902600453351	0.6545999718302427	1.1289702368179082	6.440485952918973	9.438945437940024	0.908409254688425	0.9741193386053197
ID296239	296239	0	0.9832210540771484	44.671015398331875	78.85423749898186	0.0	86.0	86	1.2800559805981573	1		22618.011029411766	22374.0	16276.0	31349.0	1.2304198E7	3107.5228882180304	-0.9809551792473868	-749.7946652448001	0.005481382600761958	0.07495401356674385	1.518912237796222	1.1804884427992084	0.08013863055178594	1.2866811590247622	5.147635636170667	9.184503200267606	0.7668427626930651	0.9541850220264313
ID290600	290600	0	0.955650806427002	44.99401413245772	79.38505282811951	0.0	32.0	32	0.7552407412629922	1		23920.627659574457	23618.0	19612.0	28748.0	4497078.0	2126.6021477572685	-0.9795216213815144	-1076.0557612295493	0.024866324616672684	0.00881082852642397	1.2587346355316351	0.4726419309791375	0.009882859323397053	2.663188669959957	1.7919285640224638	7.392188186568607	0.41208283772264465	0.8666666666666669
ID302889	302889	0	0.9854346513748169	44.75041832596158	78.04324350524881	0.0	149.0	149	1.4067554511588214	1		22167.429663608582	22154.0	16048.0	29584.0	1.4497499E7	2590.350907855193	-0.9809038223778452	-879.157560662696	0.002154121786218042	-7.922679124474309E-4	1.5219521533791733	1.2945923325031867	-1.1771289947340613	1.1756227154816916	6.21708902318672	11.424862295498254	0.5985425116836824	0.9191848208011241
ID295732	295732	0	0.9653809070587158	45.142848150481434	78.95866178087091	0.0	81.0	81	1.002302409538647	1		23129.211480362537	22588.0	17652.0	30180.0	7655769.0	2817.5103576999663	-0.980534427435745	-827.0294324135295	0.009138903891125632	0.06338138137733007	1.170742675323502	0.9650841568789803	-0.021220515099896985	1.2130990514957867	3.156075773238536	7.452342467715813	0.7141207899118118	0.9553956834532373
ID294710	294710	0	0.9784443378448486	43.517770895130745	78.53608257787128	0.0	71.0	71	1.394332333861209	1		22277.25776397515	22164.0	16984.0	30979.0	1.4346554E7	2780.991009353965	-0.9808219871766909	-819.3674910339695	0.055677513122054684	-0.047827186551135034	1.4179039882206201	1.2402892777205832	-0.04182112026290272	1.1432042618528955	6.107767121402869	15.506058098314195	0.319219578717453	0.8923611111111116
ID298294	298294	0	0.9854215979576111	43.69717431841998	78.38566132637945	0.0	106.0	106	1.4811489527539574	1		22404.906464924352	22352.0	16512.0	31336.0	1.6288367E7	2693.3978825590502	-0.9810995966924889	-863.6039939570481	0.002305029380688877	-0.0036108369116225132	1.5455983120888617	1.4556763803720132	0.9114478156316482	1.0617732986049193	6.892032938547983	10.033636109493342	0.860281365163958	0.9653794940079897
ID305456	305456	0	0.9529761672019958	44.89635444439642	78.79886079622364	0.0	173.0	173	1.3115805480720957	1		22079.734622144108	21850.0	16516.0	31080.0	1.2563369E7	3027.3087106872194	-0.9808175481581718	-745.8495726292454	0.01333341995887816	0.01873237615253049	1.5609618923227637	1.139246196069021	0.11661907919204917	1.3701708179574146	5.404304449054524	9.847845372858023	0.7002727537872936	0.9412251655629135
ID312112	312112	0	0.9602878093719482	45.56489503748202	78.85225820167578	0.0	235.0	235	1.2477351853855543	1		22105.843023255828	22073.0	15850.0	29338.0	1.1406615E7	2632.706258079293	-0.9808824159528624	-861.6256369276822	-0.016934373066421027	0.04049567373906796	1.486776537137328	1.112404440486418	2.987792795527369	1.3365431519557847	4.890966823286819	8.53139320612572	0.8444319625584231	0.985632183908047
ID318768	318768	0	0.927776038646698	45.307559121601244	79.23841446860496	0.0	297.0	297	0.7971487692686863	1		23562.61722488039	23248.0	17722.0	28372.0	4924587.0	2737.820723553181	-0.9803427879783377	-858.4293415628931	0.005849669808262093	0.07816056100079642	0.9866091539461834	0.7604084435359197	-0.16549128162693386	1.2974726442521132	1.996312989096661	5.932481938779625	0.7127966454401852	0.9395973154362393
ID295217	295217	0	0.9785817265510559	44.49519685690967	78.91539247963222	0.0	76.0	76	0.9840218041305354	1		23348.36677115987	22767.0	18059.0	29561.0	7448129.0	2859.294891578268	-0.9800964156648618	-804.2018387872453	-0.0046041308434948275	-0.029416101017447	1.1462421074848652	0.9136555537615324	0.6877348969447582	1.2545670004037854	3.0420007452901494	7.978304785090159	0.6005482889699996	0.8963585434173688
ID303410	303410	0	0.9701297283172607	44.46582543961618	77.96045538038408	0.0	154.0	154	1.4254524706424292	1		22020.01333333335	22215.0	15500.0	28539.0	1.4863509E7	2466.263533633293	-0.9810843347199671	-926.1744852768712	-0.0057663432290124455	0.0025743653746278104	1.503911777340937	1.3939950300944113	2.165070501925903	1.0788501715383314	6.383448438944768	9.638751947948776	0.8634229955108241	0.96549245147376
ID292147	292147	0	1.0	44.44471132683126	78.27867101962053	0.0	47.0	47	1.5044596054638932	1		22335.566666666648	22270.0	15463.0	31892.0	1.6751675E7	2861.987902355027	-0.9808285130599788	-798.5396069339314	-0.004424512790113189	0.006655761414341605	1.541513369826109	1.4797564362051623	0.46462822723382935	1.041734526108447	7.110676742115691	10.807533853258043	0.7650108426221914	0.9540816326530607
ID313139	313139	0	0.980019211769104	43.694369422511976	78.62381328801384	0.0	244.0	244	1.379605939006806	1		21942.925039872407	21857.0	16048.0	30317.0	1.3758214E7	2848.4983638536282	-0.980926542890555	-792.3473504319584	-1.7869912824934833E-4	0.011079738031523463	1.5235195170124172	1.2714691307405073	0.13684129355809627	1.1982355530134774	5.97943271496094	10.481003356143322	0.6840126399391291	0.9353159851301114
ID289084	289084	0	1.0	43.944897856370154	77.91052533705349	0.0	18.0	18	1.5004315939372317	1		22498.53360215055	22510.0	14514.0	31525.0	1.6738909E7	2900.5777869583894	-0.9809901311847178	-800.5440061778392	0.013055077342749778	0.003391601070636398	1.535509355377589	1.5019980120111087	0.0812659200337984	1.0223111769113529	7.0726517327995735	10.041864398199266	0.8813804889359198	0.9681197137280414
ID294205	294205	0	0.9473373889923096	44.75732503657339	79.32811667306635	0.0	66.0	66	0.7592367519142166	1		23552.036842105255	22470.0	18934.0	29959.0	4474887.0	2270.054171255483	-0.980202910754919	-1027.393688819867	0.04987361567184396	0.020672224967385227	1.2040951961789454	0.5069358491157894	-0.02710883744900862	2.3752417554985694	1.8109410686805232	8.159180286779844	0.3418386170783411	0.8193548387096772
ID316223	316223	0	1.0	43.858102574913424	78.23193928212147	0.0	273.0	273	1.4522658384508214	1		22008.278735632193	22028.0	15019.0	29751.0	1.5317762E7	2768.9147893504896	-0.9809584585609455	-818.9454919928701	0.0010607222023831877	0.0011506701134232473	1.5091501867098704	1.4132965251240972	0.664038248122023	1.0678227533159446	6.625857873335093	10.186452113723503	0.8024280175366524	0.9574175824175826
ID288070	288070	0	0.9393181204795837	44.71433189384343	78.77082486681871	0.0	8.0	8	1.0716071993828606	1		23508.026246719175	22678.0	18788.0	31420.0	8956558.0	3048.1504658509216	-0.9801227856529957	-760.5621805261709	-0.006119953973707891	-0.010629250505127459	1.3324674777952081	0.9150311632885897	0.5392130049120507	1.4561990140383494	3.607622758867535	8.570245898226748	0.617226290272999	0.9089820359281449
ID289607	289607	0	0.916195273399353	45.06082627467194	79.27088235219847	0.0	23.0	23	0.8954733584397953	1		23407.33712121212	22825.0	17417.0	28892.0	6179537.0	2503.327725170112	-0.9799581047365029	-914.3932621472248	0.047850907866320194	-0.015524784777122899	1.3494530221805252	0.5835950288159714	-0.06632529970584689	2.312310687290067	2.5191568671934004	7.873932340560421	0.5106010675311123	0.9217391304347826
ID292673	292673	0	0.9872539043426514	44.60676228694188	79.09636202848814	0.0	52.0	52	0.8809949465529845	1		23846.453125	23636.0	17779.0	30246.0	6104692.0	3037.5792899761736	-0.9796085286453898	-754.2757728252075	-0.0054775435653072165	0.092681234183514	0.9850436017771379	0.9038737279097586	0.7846312782059434	1.0898022271928267	2.4383537223966374	6.855374468258496	0.6519949108884837	0.9144385026737973
ID313665	313665	0	1.0	45.38746742437051	78.73015794952744	0.0	249.0	249	1.3361516071031019	1		22015.84797297296	22134.0	14682.0	29579.0	1.3033382E7	2968.1978786629834	-0.9809027709608977	-761.9529722999011	0.006522956675110256	0.042683219608522636	1.4991140853319216	1.2586983410343489	0.1457181736082258	1.1910034648174785	5.608688874128707	9.403181824277999	0.7971160350798357	0.9616951915240423
ID303939	303939	0	0.9572275280952454	45.00898141721638	77.97519403991586	0.0	159.0	159	1.4174696611687831	1		22012.075301204815	22210.0	15466.0	28886.0	1.4616018E7	2516.1498282340185	-0.9810272855791733	-904.7031535422939	-8.995421902513644E-4	0.008039833402306584	1.4656107448300577	1.389016861563236	-0.89239188554625	1.0551425151028195	6.312151546477041	9.642073129301659	0.8531913409661682	0.967225054624909
ID287566	287566	0	1.0	43.514677159458685	77.74104012800093	0.0	3.0	3	1.4323349181285712	1		22706.41826215024	22774.0	14118.0	31383.0	1.5417658E7	3018.73337373987	-0.9809713569491506	-775.5367463135298	0.005576914014182511	-0.016460459918618376	1.4764509536615598	1.4167491662787233	-0.7496152239932686	1.0421399841297603	6.445239079083475	9.49795753101929	0.8978182911323307	0.97134670487106
ID293198	293198	0	0.907293975353241	43.86515794307458	78.69524518620605	0.0	57.0	57	1.1887435481410284	1		22833.124731182797	22361.0	17790.0	29860.0	1.0617403E7	2554.5367059062573	-0.9804865351019384	-898.2359644571545	0.05570994405786229	0.05819927419506197	1.3957083312150373	0.9382371405428578	0.06227126527391	1.4875858894346154	4.439419837657815	14.162038617567594	0.2781535030437811	0.8128807658833778
ID306511	306511	0	0.931596577167511	45.17803750495976	79.32198298738379	0.0	183.0	183	0.8495206190010341	1		23259.78571428573	22314.0	17636.0	29919.0	5535829.0	2736.657112646764	-0.9803596838123023	-848.5008597779583	0.10141928457540197	0.0015249184481800663	1.2533811908447041	0.5929803355982456	0.0010116865553089216	2.1136977326241246	2.2672411804740564	7.847236726885131	0.4626729154402304	0.9068441064638763
ID310609	310609	0	0.9936625361442566	45.652863327282226	79.00235636287151	0.0	221.0	221	1.1701432300543544	1		22520.43046357617	22448.0	15515.0	28965.0	1.0201755E7	2868.079925332707	-0.9805572273158959	-792.0091151573971	-0.007493129845506384	0.13138044487641662	1.4653335025592946	1.1029530356046593	0.08460067136450451	1.3285547573256116	4.301579178886852	8.521819911390587	0.7443429529020147	0.9679144385026739
ID310099	310099	0	0.9770852327346802	44.83109077731565	78.04966366064758	0.0	216.0	216	1.4376066875800297	1		22320.035139092222	22323.0	16102.0	29901.0	1.5244584E7	2548.1646736508264	-0.9809248016002352	-900.8739537056698	-0.002895409796817056	0.003292789146431173	1.547713373246708	1.3281144127477353	-0.9031478685411586	1.1653464177417099	6.492770340728641	11.865726133091435	0.5794970970500855	0.9305177111716618
ID316764	316764	0	0.9416852593421936	45.17784030086679	79.03621668438812	0.0	278.0	278	1.1097545572934637	1		22673.69362745098	22152.0	17341.0	30359.0	9250867.0	2597.4693120961338	-0.9804609120606171	-876.0478765809256	-0.010301285421338211	0.083598624529104	1.419139234248247	0.9258999554350115	-0.14484309249630672	1.5327133627320448	3.8690446979159088	12.071334505696907	0.3336591519407543	0.8819068255687971
ID298846	298846	0	0.9739010334014893	45.191107134085094	79.35721862537035	0.0	111.0	111	0.8140513295969566	1		23784.31506849315	22923.0	17752.0	30230.0	5208765.0	2667.347183365293	-0.9805063566248677	-897.0124988537756	0.09227302919844672	-0.004694871270240042	1.2868747405955643	0.5740397027891595	3.103170326053651	2.24178699546889	2.0818692600579323	6.500744731868097	0.6190661976554702	0.9419354838709647
ID301919	301919	0	0.9396898150444031	44.840977715239944	79.17595298608659	0.0	140.0	140	0.8084564087988366	1		23783.823255813935	23511.0	18494.0	29106.0	5113522.0	2842.7141312778745	-0.979703683368634	-807.7109814903584	0.006325200314149628	0.0366210717814287	0.9625936694013155	0.721821450982653	-0.015964049189057833	1.3335620160510424	2.05335050307085	6.877092650556222	0.5455859807727532	0.8981288981288996
ID290148	290148	0	0.9439521431922913	45.045343419755845	79.11136838679464	0.0	28.0	28	0.8946281733921666	1		23718.9210526316	23360.0	17818.0	29194.0	6309233.0	2770.400181802026	-0.9799062101178289	-835.035754745411	-0.011847793320686782	0.06555972198532434	1.0632968823231783	0.8686575740201595	0.4031195402876587	1.2240690855917198	2.514403741028893	7.433876681023657	0.5717605322656893	0.8981324278438032
ID315236	315236	0	0.988856852054596	45.09499409121051	78.53722570312819	0.0	264.0	264	1.4089048113903369	1		22063.146118721445	21991.0	15665.0	30685.0	1.4495487E7	2792.0757281831475	-0.980888300208484	-811.1300352798221	0.022495216392508226	0.021750664472826416	1.4541305199631904	1.367823393734231	2.723577867811133	1.0630981504076606	6.236101527844797	11.78312631623836	0.5644194541828677	0.921995783555868
ID312677	312677	0	1.0	44.33135010099828	77.95636473899737	0.0	240.0	240	1.468840022290201	1		22060.613445378156	22079.0	14571.0	30255.0	1.5751278E7	2854.0009816959837	-0.9810121564497195	-798.7156732182258	0.006393252835232781	-0.003963555104345242	1.4843803289696949	1.4499824840533124	-0.3875353905086447	1.0237229382386923	6.7779579105995875	11.426346027571645	0.6523700102017637	0.9412541254125413
ID315759	315759	0	0.94785475730896	43.948796808746174	78.52977039039818	0.0	269.0	269	1.3513516298403596	1		22130.99008264461	21915.0	16980.0	32824.0	1.3389249E7	2864.6010297254543	-0.9806760914381148	-784.1466820989363	0.045950563875185584	-0.042316919136218364	1.4693172981016491	1.1901485947657875	-0.33313484275827604	1.2345662588382924	5.737023280570636	14.861117218743361	0.32643262452733096	0.8428770949720676
ID304488	304488	0	0.9712989926338196	45.0690497474553	78.24751236103825	0.0	164.0	164	1.4296917438553538	1		21949.219259259236	22099.0	14570.0	29680.0	1.4815723E7	2567.3905246683316	-0.9810088369401628	-883.2395246164449	-0.020689516499195686	2.630115246882328E-4	1.536197863062709	1.3559758624143226	2.3899976490466504	1.132909445989326	6.421473448260905	9.59219166857978	0.8770187107437962	0.9775687409551365
ID314229	314229	0	0.9905568361282349	43.88436978261424	78.05814692087878	0.0	254.0	254	1.4636807509142964	1		22063.139633286315	22081.0	15282.0	29554.0	1.5642766E7	2669.5447312758997	-0.9809732053629916	-852.2198021535021	5.423205611429307E-4	-0.0054957938802490105	1.5210905463280449	1.4225656138433367	0.7157009379304387	1.0692586208509034	6.730426648954436	10.67042012785876	0.7428299761269531	0.9509738079247818
ID299376	299376	0	0.964993417263031	44.93092655667288	79.19547022776608	0.0	116.0	116	0.8645262991554701	1		23738.578947368413	23139.0	17442.0	30342.0	5863429.0	3108.741125113125	-0.980028978837054	-749.4433328858893	0.04175819256141117	0.35439243669161885	1.2173113362454226	0.987489002260234	1.2157430656101096	1.2327340694014366	2.3480443252708296	6.3240814770840865	0.7377704254023618	0.9573643410852705
ID300401	300401	0	0.9874032735824585	45.33708086328414	79.17749766348095	0.0	126.0	126	1.0487740672895003	1		23269.377410468314	22612.0	16606.0	30353.0	8446784.0	2874.917015998995	-0.9803830484860993	-809.0096846675742	-0.07997747991267477	0.30465953606578305	1.5354812010384726	1.0846501182712909	-0.3599755230469508	1.415646552904741	3.4555227216030246	8.348498004521222	0.6230270769235122	0.9490861618798949
ID311665	311665	0	0.9755723476409912	45.35191303592368	79.20253529286123	0.0	231.0	231	0.9801704319974618	1		23043.154088050313	22328.0	16514.0	29565.0	7327723.0	2923.4975517644116	-0.9801241945573665	-777.366029313158	0.023139859407823427	0.1467045654001785	1.3245158911501962	0.9251154773966712	2.892797416159766	1.431730333684894	3.018235114467564	10.083889237978866	0.37299825325519453	0.8686730506155936
ID302461	302461	0	0.9527302980422974	45.24707907217917	79.28643618317638	0.0	145.0	145	0.8784151607904773	1		23387.972440944875	22411.0	17821.0	30184.0	5940545.0	2701.7089561650555	-0.9802795449129862	-860.6310571802068	0.04615100459701341	0.008229395795756518	1.314349581788699	0.6398739687059735	3.104806299179872	2.0540757181398197	2.42409434390308	8.075970803012137	0.46705701771385466	0.8629441624365463
ID308602	308602	0	0.9228606820106506	45.440201144650274	79.2164751235092	0.0	202.0	202	0.816834419184152	1		23581.832579185542	23687.0	18200.0	28698.0	5211585.0	2698.4539738738526	-0.9800766872716168	-859.7873269279802	0.005548580009937098	-0.016036641733420152	1.0692902433230573	0.6053412112202686	0.07980370155076044	1.7664256513570975	2.0961286385514963	7.062765117170608	0.5280539174719248	0.924528301886793
ID309124	309124	0	0.9723690152168274	44.69256103039252	78.67898186039406	0.0	207.0	207	1.330477901612709	1		22340.283276450533	22195.0	16771.0	31408.0	1.3091406E7	2955.0278541432695	-0.9809094655956582	-776.9050278217104	0.06665882306943854	-0.0018689195233369646	1.3893525451064341	1.2173485123708507	0.07676530661892089	1.1412939934518804	5.561157612483543	14.688777076793118	0.32389466022272173	0.8744394618834084
ID314756	314756	0	0.9788424372673035	44.398561933483286	78.60594379292469	0.0	259.0	259	1.3040609504357228	1		22162.269503546115	21913.0	16505.0	31972.0	1.249952E7	3111.6253727109424	-0.9805853332137577	-719.4694791350682	0.051623742709722274	-0.036857107430486674	1.3741692430330104	1.1986741945494888	-0.1179980454465414	1.1464076304316202	5.3425138089158075	12.811119202778675	0.40905468685019186	0.8586707410236827
ID296327	296327	0	0.9784974455833435	44.520000700846786	78.977913667187	0.0	87.0	87	0.8920878137726508	1		23416.164122137397	23094.0	18409.0	28759.0	6135035.0	2573.7118802796317	-0.9796941182727861	-877.9190445577191	0.023609722877769617	-0.008909138898376336	1.0003009877861142	0.7198135420163766	0.6004791934969659	1.3896668086905153	2.5001443625353326	9.795159482262902	0.3274552271148324	0.8218749999999972
ID297351	297351	0	0.9649268984794617	44.80650027573972	78.81399764201937	0.0	97.0	97	1.2918214483565424	1		22620.784029038095	22417.0	16659.0	31354.0	1.2464052E7	3026.600307365421	-0.9807907032388609	-763.2159745503186	0.0104007130736757	0.08418485194024856	1.4895322969371663	1.2250358944345778	0.1667500234036965	1.2159091041366328	5.242698159460986	9.626389393585129	0.7109480514119767	0.9533275713050992
ID297863	297863	0	0.9217400550842285	44.21218049244666	78.93008612153801	0.0	102.0	102	0.9947263189855454	1		23480.39329268294	22942.0	17520.0	30548.0	7701569.0	2979.9439778128194	-0.9799456894333545	-770.0546252601442	0.010171105951129331	0.017931853805467406	1.1978322022016608	0.8643095571883865	0.55815954398812	1.3858833241393615	3.1085445115933705	7.916927458028832	0.6232375667943636	0.889795918367348
ID299904	299904	0	0.9527873396873474	45.10521724232923	79.07714715795336	0.0	121.0	121	1.1420059525934771	1		22875.881670533647	22554.0	16717.0	29671.0	9859505.0	2745.4449044143776	-0.9804037487144612	-833.7331459865431	8.191412056277718E-4	0.17720548473110337	1.4825448989554455	1.0971244284972268	0.008241619458215527	1.3513006004124288	4.09719475381267	8.609951153055745	0.6945365362571025	0.95353982300885
ID291208	291208	0	0.9548746347427368	44.33056577532511	79.29583825780635	0.0	38.0	38	0.8886893716523725	1		23290.206106870224	22507.0	17681.0	29782.0	6102034.0	2553.74161291945	-0.9800826934179693	-897.5496587857169	0.045515677166645965	0.10496132567137505	1.2352980532658262	0.7768564866251129	-2.476301078542306E-4	1.590123883282889	2.481131857877263	8.969337418402908	0.3875600336841323	0.8685524126455872
ID288649	288649	0	0.9428927302360535	44.049157074678085	78.45539929903434	0.0	14.0	14	1.1233051759884738	1		22875.083532219585	22361.0	17761.0	31679.0	9584660.0	3388.4977292934286	-0.9806536621266505	-684.3879772649373	-0.012119748062724003	-0.01925037847256846	1.2668472578152299	1.041988911498638	0.3861538826955011	1.215797254495914	3.9641072212062243	8.690697806310812	0.6595473186381635	0.9124726477024078
ID300938	300938	0	0.9222680330276489	44.49187884356938	78.46052375022852	0.0	131.0	131	1.0849370321311824	1		22866.89460154242	22178.0	17618.0	31046.0	8895222.0	3231.4058192618654	-0.9802080205920318	-700.930090408873	-1.9591806269534724E-4	-0.0029695365555238245	1.2275441450569156	1.0100446268889627	0.5710364277427753	1.2153365429385758	3.6979321559933362	7.920740922028614	0.7406912028843572	0.9261904761904767
ID318347	318347	0	0.9746124148368835	45.26741898015992	78.83407129151936	0.0	293.0	293	1.2800559805981584	1		22361.639042357263	22049.0	15946.0	31290.0	1.214237E7	3106.5313511247323	-0.980727521456604	-732.6029778243624	-0.025616498080116543	0.09313142241282403	1.5560966367079316	1.1828421951357393	0.12783501929893257	1.315557259545817	5.147635636170675	9.275627985404206	0.7518496785256641	0.9618117229129667
ID307604	307604	0	0.9510124325752258	44.79674481144531	78.79825475954921	0.0	193.0	193	1.3040609504357248	1		22368.72824156306	22009.0	17026.0	31486.0	1.2593594E7	2844.640054227525	-0.9807257570618794	-800.2288799920128	-0.015032348980443274	-3.561321849422502E-4	1.756319819467201	1.0235449538628472	0.07877115174512017	1.7159185953082663	5.3425138089158235	9.714657461772685	0.7113781691404898	0.9672977624784858
ID292245	292245	0	0.9919430017471313	44.4767523212316	78.32890552996979	0.0	48.0	48	1.4755201058309073	1		22272.138888888876	22174.0	15630.0	32076.0	1.603594E7	2925.221225567969	-0.9809334749212127	-783.4318293840886	0.008480013125102584	0.015784326984256455	1.5096040063259952	1.4733521628085495	0.4747871456391386	1.0246050091977612	6.839748550738289	10.564732435047718	0.7700749478840403	0.9510905485789813
ID295829	295829	0	0.9958345293998718	45.20205746961922	78.8716219806147	0.0	82.0	82	1.2513676099131656	1		22524.947876447903	22486.0	16085.0	29411.0	1.1667923E7	2856.8018664994156	-0.9809808149057472	-813.3590032952393	-0.01583329915141179	0.08138335978644443	1.4696323031903826	1.187524865346773	0.05476235544021412	1.2375591838754725	4.919485580273912	9.207754051351877	0.7291588231283634	0.9654850746268656
ID302998	302998	0	1.0	43.52666922706657	78.05072925818713	0.0	150.0	150	1.4307495995264348	1		22077.1491875923	22180.0	13926.0	29628.0	1.494623E7	2895.530260768095	-0.9809869389475048	-786.7849835043622	0.0026236087945700256	-0.017569451902874567	1.4902771962054626	1.4182452438385786	0.3058338600004169	1.0507894898148396	6.430979700589944	9.485691562618856	0.8981502699448228	0.9740820734341253
ID294807	294807	0	0.9526708722114563	44.13752740684638	78.60838362952549	0.0	72.0	72	1.3752122783611613	1		22224.865814696503	22085.0	16571.0	30855.0	1.3912766E7	2779.0028757749596	-0.9807741635682518	-815.9507024368114	0.010617364236867537	0.009416428354340978	1.5093336221058482	1.274052607275052	0.21859152748927316	1.1846713499013326	5.941407705644809	10.28588579010705	0.705693022781807	0.9266123054114159
ID313239	313239	0	0.9640069603919983	44.00896880573241	78.68215733504006	0.0	245.0	245	1.0566786085427542	1		22633.83197831979	22071.0	17403.0	30045.0	8351884.0	3077.959435552943	-0.9802952570297045	-731.6633790105597	-0.021065566887511742	-0.006665348866455057	1.2290553648508808	0.93971520382011	0.40684105601298537	1.3079019684416635	3.5078071094127092	8.606850088054216	0.5950549753914063	0.8848920863309359
ID293778	293778	0	0.9696092009544373	44.035447534079665	78.02283524920819	0.0	62.0	62	1.441810224877872	1		22184.267441860462	22171.0	16308.0	29781.0	1.5262776E7	2551.67169532904	-0.980981489492192	-896.8805449521565	0.004240456755144952	0.0017756309173939029	1.5445263769685613	1.3620591096232433	1.001197686661994	1.133964279564776	6.530795350044769	9.458586345585887	0.9173255148359822	0.974468085106383
ID303518	303518	0	0.9697113633155823	44.63604916633978	78.14479670701962	0.0	155.0	155	1.4201355835187583	1		22037.712574850302	22246.0	15274.0	28874.0	1.4721192E7	2554.981799978709	-0.9809357952700515	-887.6271727341173	-0.0042783551624075425	-8.042498494729886E-4	1.5084759566596506	1.361464163680718	-1.1388620857417795	1.107980655606451	6.3359171772996135	9.968670719172257	0.8012072194744957	0.9474058280028428
ID312229	312229	0	0.9905030727386475	45.01995503988329	79.05019970739913	0.0	236.0	236	1.128679872590121	1		22661.962264150952	22112.0	16375.0	30959.0	9608672.0	3079.392066970157	-0.9807927979572966	-751.5808128024803	-0.013599676117168485	0.2399863297450975	1.4204333116894563	1.1870899823199628	-0.18729164137829582	1.1965675162328169	4.002132230522358	8.47211227225009	0.7006770500472684	0.9460674157303385
ID296871	296871	0	0.9612422585487366	45.24870503790602	79.31486451403349	0.0	92.0	92	0.774038081223343	1		23422.445000000003	23336.0	18105.0	27943.0	4684489.0	2365.996257058976	-0.98011161674	-975.7177967781	0.006230145149526944	0.013013481590174394	1.1406631577330912	0.48582477041368016	-0.09891900614467412	2.347890077242903	1.8822379611482658	9.308728010849139	0.2729629544560825	0.8131416837782337
ID295328	295328	0	0.9912882447242737	44.919445516501355	78.99928325577508	0.0	77.0	77	1.0444372848229315	1		22986.036111111105	22344.0	17282.0	30559.0	8274973.0	3406.0642455672955	-0.9803452760410613	-673.2143375011382	0.017185482937395136	0.09236543633923884	1.196970377428349	1.0438784001618644	0.485910748462444	1.1466569068224288	3.427003964615934	7.46595908173836	0.7725974316965887	0.9486842105263174
ID318881	318881	0	0.9857972860336304	45.09106477690293	79.12036277666147	0.0	298.0	298	0.965395101417887	1		23055.724025974017	22393.0	17280.0	30444.0	7101163.0	3266.755957690775	-0.9803746902414084	-705.1274788634018	-0.002755397662019866	0.13193019305577824	1.187004738359856	1.0038166468829826	2.8501345921201873	1.1824915855357678	2.927925717341769	6.852264898153199	0.7836129973028713	0.9580093312597203
ID294306	294306	0	0.9124800562858582	45.096997212360456	79.36904105262823	0.0	67.0	67	0.7691359541340486	1		23405.400000000016	22979.0	17979.0	27968.0	4564053.0	2416.4190456383417	-0.9796655044567701	-933.2934683855686	0.059065355692595134	-0.025524330371469343	1.1279552650572118	0.4714500703318243	3.1181476256550393	2.3925232724290706	1.8584723303256858	8.062254021346636	0.35929651802198714	0.8886363636363634
ID292771	292771	0	0.9968742728233337	44.35050709590582	78.08885010542151	0.0	53.0	53	1.4307495995264332	1		22376.372230428344	22319.0	15360.0	30879.0	1.5148804E7	2854.887535530863	-0.9809021633259286	-805.1414520934289	0.0013131852377600897	-0.0029559100305949692	1.4714893293270292	1.4000441161063226	0.22678539296830946	1.0510306871039206	6.43097970058993	10.758742345260757	0.6981745098475706	0.9343922651933704
ID289196	289196	0	0.9851457476615906	45.22658162721012	78.8838369579515	0.0	19.0	19	1.2513676099131656	1		22561.5686653772	22564.0	16035.0	29809.0	1.1664331E7	2984.059431629481	-0.9806022553197604	-764.4225118921511	0.02108787746952583	0.10532405716208663	1.462566395531992	1.2399914336949622	0.17021398912961044	1.1794971769875817	4.919485580273913	9.936747505856694	0.6260961698565629	0.9375000000000006
ID288173	288173	0	0.9788975119590759	44.10445769961495	79.08158212565489	0.0	9.0	9	0.9253860542602961	1		24007.989436619708	23621.0	18594.0	30827.0	6818269.0	3108.514967597059	-0.9797384105190896	-746.9120174763569	-0.02582093009344558	0.05559839805486938	1.0546313196306676	0.8939394470313037	0.1268164793511355	1.1797569993504682	2.6902694091159747	7.867040052926934	0.5462392646781992	0.9027113237639559
ID291752	291752	0	0.9802219271659851	44.62428702793846	78.98809245566683	0.0	43.0	43	1.168849538967761	1		22829.81777777777	22422.0	16700.0	30245.0	1.0273418E7	3024.145039981686	-0.9804073508081399	-755.5152251883846	0.013203494433723699	0.19631854711706392	1.4002469443186565	1.231386856245858	0.1852276319053561	1.1371300068831365	4.292072926557815	8.057691414438196	0.8307219656930395	0.9847328244274807
ID298408	298408	0	0.9612478613853455	44.71053355190926	78.67521017247653	0.0	107.0	107	1.3029002372992473	1		22529.242857142854	22473.0	16428.0	29662.0	1.2616376E7	2809.42710085375	-0.9808215913485006	-820.2311794627219	0.024631976403817882	-0.007976226098953461	1.4558396799751276	1.1952414503264615	-0.14211701465739898	1.2180297793198922	5.333007556586785	10.675327668591155	0.5880572854161186	0.9012048192771092
ID313768	313768	0	0.9824230670928955	45.01370389175992	78.94279728111229	0.0	250.0	250	1.012813733538994	1		23126.185294117637	22209.0	17213.0	31058.0	7862903.0	3225.7540891148096	-0.9801995262280985	-709.8092368598243	0.021368127831278165	0.05523786058472933	1.148903482447863	1.0176812195593938	0.8251148788956856	1.1289424039339961	3.2226195395417556	8.234430616553286	0.5972439388192351	0.8897637795275599
ID287669	287669	0	0.9467607736587524	43.91687141357171	78.68532082038541	0.0	4.0	4	1.338979444355448	1		22739.858347386136	22507.0	18010.0	32098.0	1.3484736E7	3001.067842638159	-0.9808131457611221	-774.6837375389689	0.05140091079949575	0.02796477487830879	1.616353980280257	1.1480589428689405	0.17744778607088912	1.4079015631732907	5.63245450495129	10.990618314872506	0.585953705239544	0.9025133282559035
ID304053	304053	0	0.9717559814453125	44.96559330590419	77.89566616424295	0.0	160.0	160	1.4259830690120594	1		22047.02232142855	22263.0	15377.0	28968.0	1.4815599E7	2534.1372611244515	-0.981084198638856	-902.4670182621364	0.016542731250243844	0.005242381297370454	1.4847688841256665	1.3960026470108373	-0.38421310203023995	1.0635860091704683	6.388201565109291	9.316020981776312	0.9249698117356998	0.9867841409691628
ID310206	310206	0	0.9682877063751221	44.82224738492213	78.72188677653486	0.0	217.0	217	1.331614576661223	1		22341.967521367522	22102.0	16898.0	31568.0	1.3070051E7	3140.1516498757346	-0.9809206076849918	-731.5939575254988	0.020735533771373306	0.006326274350444376	1.5485995430327457	1.1851169611891703	0.07258258948782914	1.3067060836584852	5.570663864812581	9.597113010481127	0.7600385139371576	0.9459241323648104
ID316344	316344	0	0.9458233118057251	45.21715553910176	78.94399300397242	0.0	274.0	274	1.2145545982923664	1		22225.4268041237	22025.0	15749.0	30679.0	1.0779332E7	3122.537232093315	-0.9808724299106669	-730.0039423511287	0.06221498401802368	0.13790044038650123	1.4510787092917439	1.1836337474146201	0.21357059240827017	1.2259524641480497	4.6342980104029525	12.152059174900193	0.3943611010709994	0.8799638989169668
ID310720	310720	0	0.9675471186637878	44.616093567875225	79.03188468139585	0.0	222.0	222	1.0023024095386457	1		23088.300300300307	22359.0	17834.0	31461.0	7688404.0	3255.785456640007	-0.9804289656880385	-710.507283744298	0.025723320407615203	0.03201203905153926	1.16701755736077	0.9524633120796998	0.08619751677878784	1.2252624773678598	3.1560757732385274	7.672395818359111	0.6737445817278148	0.907103825136613
ID293315	293315	0	0.9283745288848877	44.41812928166259	78.74190203919746	0.0	58.0	58	1.2770976776358516	1		22520.938661710035	22161.0	17299.0	30954.0	1.2116265E7	2883.1995188512974	-0.980631076976641	-790.937133636819	0.057086135817033666	0.010059931196971324	1.3572591687811635	1.173135590475858	0.2701893695437455	1.1569499551459517	5.123870005348077	14.182502759064585	0.3201121907318874	0.8575974542561655
ID306115	306115	0	0.968362033367157	44.41038954329528	79.08881741485024	0.0	179.0	179	0.9229303593847739	1		23286.823321554763	22776.0	17164.0	30407.0	6590171.0	3070.158281990596	-0.9800881645045022	-746.6779506202911	-0.024826379424451202	0.18922374221454702	1.0746783501214252	1.0456429613742397	1.9870627591189733	1.0277679760871967	2.6760100306224297	7.013492377630186	0.6836423247683765	0.9214402618657942
ID304590	304590	0	0.9649785161018372	45.371537666402986	78.23377071949527	0.0	165.0	165	1.4275736808495691	1		21927.526865671643	22138.0	15450.0	29477.0	1.4691443E7	2513.757744598666	-0.9810739117384732	-904.3511434743051	0.010743580891049733	-0.0021154244667126792	1.4986058595204936	1.3815607527029075	-0.6660946196753409	1.0847194787406904	6.402460943602847	9.577563511097415	0.8770951726160398	0.9669777458722185
ID298953	298953	0	0.9958475232124329	45.49233464534374	79.09231498012839	0.0	112.0	112	1.1280094360162096	1		22868.16152019003	22798.0	14998.0	29904.0	9627496.0	3084.4499312861312	-0.9805341385472309	-746.9174615957695	-0.014741283214422259	0.1550443774581866	1.515083345459542	1.0444345014147984	-0.04546191921922053	1.4506255235796972	3.99737910435784	8.032642932945627	0.7785173177516035	0.981330221703617
ID316874	316874	0	0.9455856084823608	45.8775836529835	78.96212834188204	0.0	279.0	279	1.1333618240125958	1		22353.551886792455	22286.0	16372.0	29640.0	9477906.0	2636.113140407134	-0.9809407387414169	-872.869258191786	-0.008989099192493818	-0.0039020111062692923	1.4292965754944473	0.8198937432688737	3.088497408442238	1.7432704996575732	4.035404113673957	11.085061859010914	0.4126868726478025	0.8788819875776389
ID315339	315339	0	0.9676464200019836	44.46043044640457	78.19110957841475	0.0	265.0	265	1.4024468485391899	1		22024.650306748452	22091.0	15870.0	28624.0	1.4360072E7	2450.609360337505	-0.9809646182045628	-926.3107001397187	0.015007720658916628	-0.008813977569677063	1.4240518642382063	1.3820759716508877	2.397455216703216	1.0303716246055405	6.179064013870593	11.470193227084359	0.5901889720819239	0.9318996415770618
ID299478	299478	0	0.9737462997436523	44.667027029956586	79.01618781866699	0.0	117.0	117	1.0000356088768254	1		23145.640483383682	22725.0	17809.0	30813.0	7661207.0	3038.323381464872	-0.9804024911369988	-762.1996403206493	0.010494906936384938	0.048310099288261577	1.1465677106250551	0.970497853664323	0.1513957842066266	1.181422201291783	3.141816394744983	8.13615910202813	0.5964194534893504	0.8944519621109625
ID317904	317904	0	0.9727217555046082	44.78374603421212	78.76919679478308	0.0	289.0	289	1.2651952960922692	1		22291.94507575758	22029.0	16545.0	31475.0	1.1770147E7	3242.8506444917334	-0.9808134922259374	-702.8157907537654	0.09381311526171199	-0.012141731984265814	1.4315078414894615	1.101986771354412	0.09747754017730781	1.2990245243416554	5.028807482057773	12.949241458917538	0.37686535578420255	0.8693508627773217
ID312796	312796	0	0.9650315046310425	43.5486090384072	78.31405588976642	0.0	241.0	241	1.429162522388451	1		21980.31500742941	22046.0	15958.0	29154.0	1.4792752E7	2427.938682475476	-0.9809477763135908	-932.2371561693108	-5.25107436203036E-4	-0.016764232825422273	1.462927647908045	1.430793173566933	2.3723682066044365	1.0224592030034652	6.416720322096394	9.73317180684451	0.8511658596634041	0.9733237202595526
ID315865	315865	0	0.9214494824409485	44.84616638978253	78.94568686025062	0.0	270.0	270	1.2189067403096279	1		22417.731006160146	22078.0	16873.0	30771.0	1.0917435E7	2832.671040154878	-0.9807900786390691	-808.120239357679	0.11756927925362462	0.050091601307993214	1.403679265587023	1.0152300087308614	-0.024504038162614778	1.382621921648831	4.667569893554569	12.664414166798345	0.3657046513745485	0.9059040590405902
ID302042	302042	0	0.9153509736061096	44.13007466714831	79.23350904647434	0.0	141.0	141	0.7572413824933015	1		23685.947643979045	23448.0	17845.0	28872.0	4524016.0	2827.763826843097	-0.9800674604248792	-823.7035946247624	0.015634734608645628	0.01867246610140924	0.9008283520789534	0.6736149757875525	-0.1795147441395136	1.3373045203244716	1.8014348163515086	6.576871397076366	0.523346972860608	0.9154589371980666
ID314331	314331	0	0.9968025088310242	44.89202525404244	78.77577372814476	0.0	255.0	255	1.2906497279808753	1		22163.5670289855	22070.0	15510.0	30260.0	1.2234289E7	3041.3880384752997	-0.9809521128331533	-750.5831606013755	0.010759514533205472	0.041784599341345326	1.483927571772973	1.1785730637268668	0.10957041449922784	1.2590883140333435	5.233191907131956	9.192509176659435	0.7782307392486382	0.9458762886597943
ID300004	300004	0	0.9820119738578796	44.898025491022516	78.68220303479512	0.0	122.0	122	1.2976641803326616	1		22550.545945945927	22429.0	16272.0	31129.0	1.2515553E7	2970.1838106883306	-0.9807491390841283	-773.5911788123628	0.05261146534259999	0.013640137649809267	1.4846603891549717	1.1375078727652757	-0.14566100504250354	1.3051869131646272	5.2902294211061465	10.887877758776705	0.5607869490574092	0.8975806451612904
ID297445	297445	0	0.929408609867096	44.740807077801165	79.33406684373196	0.0	98.0	98	0.7847149729148795	1		23832.171568627444	22836.0	18999.0	30353.0	4861763.0	2478.9466905436134	-0.9799512057185087	-939.8155293314072	0.020892243321387647	0.01730846238542902	1.2436826491187352	0.5510799740052087	0.03464999943881308	2.256809733222097	1.934522348957936	8.265355613509303	0.3558447215600826	0.8461538461538465
ID300518	300518	0	0.9816570281982422	44.91380658026012	79.00450315137533	0.0	127.0	127	1.1545232651096193	1		23038.999999999993	22587.0	16601.0	31106.0	1.013716E7	3029.021982937846	-0.9804774422172223	-763.9977588871661	-0.03036897499110109	0.22431117103825696	1.4162191623898093	1.2084184962313196	-0.08393124543436217	1.1719608453582555	4.187504150938473	8.24605429312247	0.7738784171700881	0.9649507119386639
ID314855	314855	0	1.0	44.0434672844544	78.04913884620873	0.0	260.0	260	1.4402353361229019	1		22050.085631349775	22089.0	15144.0	30139.0	1.5192509E7	2687.3616335250954	-0.9809456352523942	-844.8208587759439	-0.004911846367034955	-0.009004250325981972	1.5311615458910133	1.3746430842672517	1.4238924175962941	1.1138611639742058	6.516535971551225	10.3570896203496	0.7633983070174499	0.9600840336134453
ID308712	308712	0	0.9954113364219666	45.18984960014088	78.95656902831294	0.0	203.0	203	1.226331621607131	1		22595.855130784683	22333.0	15809.0	31289.0	1.123014E7	3131.121598220287	-0.9809141318753714	-741.7847764141391	0.014058686764437878	0.1064755278740604	1.5371531400338043	1.1128821294750746	0.17193567326514456	1.3812362507418916	4.724607407528763	9.137668646056586	0.7110575951268135	0.9594594594594597
ID309225	309225	0	0.9221399426460266	45.044179246723154	79.25851253402261	0.0	208.0	208	0.731840375457148	1		23950.361581920908	23689.0	18309.0	29198.0	4239214.0	2844.5115482383126	-0.9800952187871885	-829.1731511118935	-0.014536527677934834	0.0020297036513560332	0.8938035865579596	0.6414390794924243	3.099899751953978	1.3934348796852747	1.6826066622386082	5.691448653640565	0.6527499149319536	0.9123711340206172
ID297972	297972	0	0.9551093578338623	43.7109291743303	78.77840557309948	0.0	103.0	103	1.3276319563182932	1		22531.816151202755	22369.0	17609.0	30534.0	1.3113517E7	2832.2538798899673	-0.9808725972682748	-815.9257020836984	0.0032187956388503272	0.03384815110853495	1.6300082073193378	1.1686869462422216	0.14846066576751038	1.394734674294465	5.537391981660971	9.628088637448396	0.7506456495359066	0.9395161290322588
ID293877	293877	0	0.9713903069496155	44.70814165560569	79.08595887501549	0.0	63.0	63	0.9646111832200612	1		23168.703583061895	22819.0	17226.0	30128.0	7112792.0	3220.051557469988	-0.9800358102286947	-706.41377458157	-0.010731198192129449	0.15664808335087482	1.0989145553686452	1.0603062239013663	0.7608199696660861	1.0364124350088417	2.923172591177249	7.459670808499052	0.6601232003857168	0.9206586826347305
ID290806	290806	0	0.9936577677726746	43.84322379184681	78.81784649728998	0.0	34.0	34	1.198882269458526	1		22809.35429769393	22291.0	17426.0	30736.0	1.0880062E7	2927.007622130108	-0.9805639097061889	-786.2961155504025	0.05260255745174871	0.04527791216242767	1.3523535186639097	1.0509597374412207	0.08162528442671313	1.2867795696498274	4.515469856290057	14.388405333981408	0.27408639826436093	0.8225108225108221
ID296438	296438	0	0.9817354679107666	44.869963785050835	78.97894535844836	0.0	88.0	88	1.1855574165786744	1		22896.0278372591	22414.0	16361.0	30980.0	1.0692445E7	3050.757223471327	-0.9803257701247217	-747.9200394070925	0.0027568422792745005	0.17654699640222013	1.4430706827540714	1.211545215843375	2.9855551782471714	1.191099320011369	4.415654206835235	8.414234747440268	0.7837466036222829	0.9737945492662474
ID292343	292343	0	0.9937412738800049	44.67870338980767	78.03706236126428	0.0	49.0	49	1.451223666921944	1		22369.653791130193	22389.0	14870.0	29599.0	1.5636388E7	2650.9946644445076	-0.9808470409272433	-864.2627800860234	-0.008742357699039053	-0.005821800080874581	1.556999262491003	1.3743385263706775	1.903885447940442	1.1329081100583651	6.616351621006047	10.048859873321094	0.823369662168062	0.9646569646569638
ID302576	302576	0	0.9789660573005676	44.62948788899179	78.95571279708282	0.0	146.0	146	1.24470006732823	1		22526.21832358677	22077.0	16747.0	31223.0	1.155595E7	2976.8938521434075	-0.9809127060438955	-777.7516365221599	0.01680573582918855	0.051507962057868284	1.59520477502502	1.061704791458595	0.04958818748258831	1.502493713750213	4.867201192464233	9.904136994307128	0.6235278915127744	0.9507892293407612
ID318461	318461	0	0.9936777949333191	44.43051320671431	78.98520377506898	0.0	294.0	294	1.1036024981838402	1		22842.361386138615	22093.0	16769.0	30627.0	9228314.0	2920.238948565454	-0.980246630988521	-776.3307457849742	0.07596438783081494	0.06944567089480141	1.398694822060404	0.8920290204962872	-0.061687031017031844	1.5679925091251286	3.826266562435265	11.21518022968876	0.38227207348423875	0.9179019384264536
ID303097	303097	0	0.9950627684593201	44.75661752536922	78.51020016628102	0.0	151.0	151	1.408904811390336	1		22090.308510638286	22003.0	15721.0	31454.0	1.4535423E7	2981.8340214479995	-0.9808777212624522	-760.0174037824977	0.0479349147448354	0.030260377177993302	1.4445241017940658	1.3540217687210747	-0.6545052925415815	1.0668396440616121	6.23610152784479	12.293145562278385	0.5185575872364911	0.9324804548685153
ID288763	288763	0	0.9292185306549072	44.92996147635404	78.82990437335357	0.0	15.0	15	0.9939655339266507	1		23633.44817073172	22880.0	18801.0	30371.0	7751771.0	2809.4576778781866	-0.9799689931807916	-823.0839782024607	0.002962040885491534	8.74507884473798E-4	1.192434048208879	0.8433540810831776	0.4879228412817566	1.4139186315163783	3.1037913854288637	8.584274332334562	0.5292918552360377	0.8945205479452064
ID308740	308740	1	0.9954413175582886	43.14849914534038	18.674741761340112	0.0	204.0	204	1.468324910921637	1		24194.758041958063	24363.0	16317.0	31911.0	1.7299252E7	2870.1459300637857	-0.9810491478613806	-872.7891167105622	0.005912632607699621	0.002290282109664546	1.5428436562339545	1.4260762427817313	-0.5549200933825659	1.0818802038413138	6.77320478443507	9.857179038171092	0.8759892585999102	0.9713701431492842
ID312838	312838	1	0.9853898882865906	42.761318707937264	18.745695173639696	0.0	242.0	242	1.4647140590210515	1		23954.434599156124	23994.0	16341.0	32148.0	1.7031603E7	2762.440497022503	-0.981039579553612	-897.3493523857982	0.005677325300460137	-0.0031290220017627965	1.5643393926779183	1.3944990327194715	-0.8438740949116568	1.121793099868441	6.739932901283461	9.723983588886595	0.8957297579091528	0.9718985606579852
ID300039	300039	1	0.9887818098068237	43.01181196997743	18.62675743641675	0.0	123.0	123	1.483700460162481	1		24370.57750342934	24512.0	16058.0	32378.0	1.7766151E7	2870.154227264524	-0.9811042278439244	-881.7411022282276	-0.001267332358894443	-0.004960832287411083	1.5428126081227955	1.4543635010355018	-0.42370423772008914	1.0608163688268568	6.915798569370537	10.42971937763158	0.7989267315358514	0.9667774086378735
ID290304	290304	1	0.9954552054405212	42.88266150312631	18.663038000507942	0.0	30.0	30	1.4842102352883841	1		24283.572016460897	24387.0	16148.0	32349.0	1.7702724E7	2864.4701642839605	-0.9810921280806508	-879.762410540083	0.008911779976348799	0.008902666648136702	1.5412375846800475	1.4660489421734528	-0.9751066628736462	1.0512865841948806	6.920551695535047	9.859907932884406	0.8945504977143771	0.9771812080536908
ID297472	297472	1	0.9920225143432617	42.98255344335836	18.633058519410053	0.0	99.0	99	1.4693549530763217	1		24453.91188811189	24601.0	16461.0	32295.0	1.7484547E7	2880.7203817787863	-0.9810658219097691	-879.6885146881203	-0.00519289264137806	0.008352700192708671	1.51853609240435	1.4375961105300776	-0.5637070224641816	1.0563023100030702	6.782711036764093	9.789838300836113	0.8893283604347175	0.972733469665984
ID317440	317440	1	0.9838192462921143	43.25114868061857	19.01735343256696	0.0	285.0	285	1.4344459508410063	1		23983.468242245195	24237.0	15788.0	31342.0	1.6236808E7	2638.040810413499	-0.9810568864283926	-941.6798986298113	0.006749368323787712	0.007379946809979067	1.5342873955878333	1.3828272594483693	2.209470731661648	1.109529324870182	6.464251583741542	9.70851469608939	0.8618318299747435	0.951714485654304
ID300558	300558	1	1.0	42.876522985336564	18.64150958539297	0.0	128.0	128	1.475007327325124	1		24369.89166666667	24498.0	16005.0	32605.0	1.7546322E7	2941.519260497002	-0.981041470986764	-857.4220082474167	0.020805875831656724	0.009522142444635949	1.502675830895356	1.4844351838352858	-1.343660012445922	1.0122879377009526	6.834995424573766	9.69483701780544	0.9138334844268071	0.9735951252538929
ID314888	314888	1	0.9838082194328308	42.90932343821026	18.682411379504476	0.0	261.0	261	1.4708986638362451	1		24049.165034965037	24211.0	16134.0	31763.0	1.7195153E7	2818.9204403309773	-0.9809593472400047	-879.0556231759342	-0.015569158376130683	-0.0025571379464906043	1.5956520791272395	1.4008281999115082	2.3208303169575113	1.139077639376505	6.796970415257639	10.00112223363773	0.8539408179529132	0.9623149394347241
ID315913	315913	1	1.0	43.343776186439214	18.697781518035622	0.0	271.0	271	1.4744943704925986	1		23953.240277777793	24108.0	15847.0	32199.0	1.7246333E7	2856.1775134055233	-0.9810085887719808	-866.412367277814	0.008387215042123563	0.007325250520387645	1.5170954609193394	1.4711699444056234	-0.7588625411827479	1.0312170029630878	6.830242298409261	9.92852888358376	0.8707152825561393	0.9709459459459457
ID311818	311818	1	0.9769179821014404	43.04326545538428	18.695421882885796	0.0	233.0	233	1.4678096187805107	1		23991.731364275674	24146.0	16306.0	31639.0	1.7058121E7	2804.5599950368996	-0.9809759740986294	-882.2319730978813	-0.010637890879385922	-4.749020589588049E-4	1.5928067341626795	1.3974808988149985	2.46869302938184	1.1397699499959595	6.768451658270551	10.800920655260548	0.729084128311405	0.9424222369291857
ID290837	290837	1	0.9959056973457336	42.623710486373675	18.484371672456696	0.0	35.0	35	1.4826803840981615	1		24294.706206896575	24373.0	16279.0	32343.0	1.7613662E7	2863.85990168768	-0.9811142037889391	-881.4022250745494	0.020136130802079488	-0.008187976478368072	1.5656631236552772	1.4511804494359357	-0.3578106752897859	1.0788893443705365	6.906292317041511	10.082293121409336	0.8537607429506037	0.9686666666666666
ID291350	291350	1	0.988493025302887	42.55948299520225	18.518122457413362	0.0	40.0	40	1.470384273660056	1		24273.232167832168	24372.0	16409.0	31829.0	1.7355361E7	2801.0263383737574	-0.9809772329461114	-893.7697493215362	-0.00422987268865567	0.005664073083233362	1.5772593572425762	1.3871350696124667	-0.515551941916646	1.137062562828309	6.792217289093134	10.067738001062871	0.8420882833844551	0.9507651363938786
ID292375	292375	1	0.9871209859848022	42.72191617312552	18.562744209419726	0.0	50.0	50	1.4688400222902007	1		24293.45569620255	24466.0	16323.0	31993.0	1.7272647E7	2830.0361253739725	-0.9811279622773438	-892.5533213995589	-0.008432024344118267	-0.003310809209637221	1.5362540549326118	1.435234016141979	2.871999278885522	1.0703857612448335	6.777957910599584	10.005436242262704	0.8508180091274529	0.9687500000000002
ID309265	309265	1	0.9941087961196899	43.06332460298825	18.631014187061133	0.0	209.0	209	1.4698697034697885	1		24237.20810055868	24397.0	16524.0	32211.0	1.7353841E7	2890.128295357594	-0.9810860381444889	-870.0016012407264	0.0028674700587316753	0.002254009082543717	1.5321703463717389	1.4303390845371302	-0.6112535875756508	1.0711937909936664	6.78746416292861	9.995087520303935	0.85377652796489	0.9609690444145353
ID293916	293916	1	0.9884694814682007	42.98752086930031	18.511434306485846	0.0	64.0	64	1.4770573732447174	1		24123.041551246548	24235.0	15858.0	32601.0	1.7416836E7	2876.6453350815914	-0.9810707643407093	-869.2465908432089	0.01643981168356915	0.00498155153080953	1.5050297186253097	1.470775899034253	-0.699231216467978	1.023289625301549	6.854007929231836	9.693106946040627	0.9167025885429487	0.9756427604871448
ID303132	303132	1	0.9885213971138	42.85136912455556	18.69491556973473	0.0	152.0	152	1.469354953076322	1		24039.53997194949	24198.0	16441.0	32247.0	1.7140192E7	2815.1891132094756	-0.9810668382220449	-884.960780515678	-0.00942343095049274	0.007603978815171084	1.5835634787981676	1.399351776654806	2.4748284230325943	1.1316407391025904	6.782711036764097	9.922668291966193	0.8656777044816197	0.9668021680216802
ID295967	295967	1	0.9853660464286804	42.52605903237934	18.639972940673424	0.0	84.0	84	1.5019433641886615	1		24360.7951807229	24458.0	17068.0	32562.0	1.8197514E7	2724.759700564666	-0.9809951983444087	-922.9895602373714	-0.005267170103188211	0.00513840212101746	1.5829821148131402	1.442323336503575	-0.8880991628199943	1.0975223618377727	7.0869111112931185	10.29915552778025	0.8395829619119376	0.9662994167206744
ID296473	296473	1	0.982344925403595	42.905679138627335	18.514516932832823	0.0	89.0	89	1.4719269049012385	1		24343.69874476987	24498.0	16623.0	32369.0	1.7454432E7	2783.457043503483	-0.9810532685195793	-905.7124260199208	-0.0020244899361410267	0.0013655380979587515	1.5393261924021702	1.427681109980789	-0.6107154927115319	1.0782002939177948	6.806476667586669	9.764706681667665	0.8970441528447017	0.9768076398362896
ID298009	298009	1	0.993658721446991	43.038602917658025	18.593490851109724	0.0	104.0	104	1.4780813299522704	1		24429.76038781165	24558.0	15949.0	32887.0	1.7638287E7	2922.1745616203802	-0.9810192728610847	-864.1870236453645	0.0046992745334222125	-0.0068796401362196296	1.5354487838074087	1.450401667557557	-1.04157678704915	1.0586369404780602	6.863514181560866	9.799505956342893	0.8981482684559147	0.9684775318578132
ID302618	302618	1	0.985002875328064	42.93707195023396	18.624519043272684	0.0	147.0	147	1.456427067147138	1		24117.059999999983	24317.0	16783.0	31733.0	1.6881942E7	2757.258250130248	-0.9810878417478387	-907.4939012225834	-0.007903023754169314	0.012948057448148882	1.5510598140202367	1.3950713744505268	-0.6427201872556461	1.1118139490398107	6.6638828826511975	10.063651485624636	0.8268486909567424	0.9466576637407154
ID294939	294939	1	0.9885148406028748	42.745974516042544	18.524405517827084	0.0	74.0	74	1.4636807509142948	1		24221.405633802868	24437.0	16630.0	31913.0	1.7197198E7	2777.9350940419963	-0.9810676868189229	-903.6547501834367	-7.828679872452086E-4	-0.0032690208293400104	1.5487318190560422	1.4151895915927497	-0.4590597082196192	1.0943634890029081	6.730426648954424	9.908691172853827	0.8614297649359417	0.9698630136986303
ID305179	305179	1	0.9841961860656738	42.804253161633675	18.899361267288484	0.0	171.0	171	1.4765451286053333	1		23903.074792243773	24057.0	16295.0	31454.0	1.725802E7	2745.8277344439566	-0.9810162002594897	-899.7120023648962	7.223093170348948E-4	-0.0018879255528485655	1.52704524014423	1.4568873434050753	-0.9430161481157521	1.0481560204752551	6.8492548030673195	10.128340425567174	0.8390282946238058	0.9619492656875832
ID288292	288292	1	0.988808274269104	42.48768001148686	18.715719966603928	0.0	11.0	11	1.4672941456763695	1		24760.214887640464	24895.0	16471.0	32391.0	1.7629273E7	2828.601091066043	-0.9810299934291955	-905.3729288926507	-0.008991049569945038	0.006353002019360349	1.5924904648622902	1.3848982442037907	-0.7126058741098034	1.1498970928205985	6.763698532106043	10.053047268528216	0.8410051535478293	0.9531145344943074
ID305700	305700	1	0.9853529930114746	42.77587671285991	18.9164673895316	0.0	176.0	176	1.4826803840981615	1		23878.169655172416	23988.0	16387.0	31335.0	1.7311673E7	2742.863875680742	-0.9811118839030804	-904.3919066121757	-0.010670515002951717	-0.00590568256994699	1.579114437226233	1.431608162957174	-1.1349749879666755	1.103035368256329	6.906292317041511	10.416082574195245	0.7999189626705849	0.9725568942436411
ID291873	291873	1	1.0	42.9644125239804	18.647117735063457	0.0	45.0	45	1.482680384098161	1		24218.78817056401	24363.0	16056.0	32756.0	1.7607059E7	2857.189067648416	-0.9811196372543564	-880.9577059390737	0.0042493750191070585	3.325465500172869E-4	1.5311375826712774	1.4436190838552883	-0.8451278663881127	1.060624370926342	6.9062923170415065	10.363382700815327	0.808075143748952	0.9648074369189906
ID294433	294433	1	0.9951460957527161	42.776546263969564	18.538927586586528	0.0	69.0	69	1.4688400222902005	1		24176.90336134452	24317.0	16277.0	32195.0	1.7262309E7	2842.5029817093514	-0.9810545270907067	-880.8813942754056	0.0023418439129239124	0.00518304789361925	1.5214098785709624	1.4396213047749753	-0.5142326870470051	1.0568125614178594	6.777957910599582	9.719509766559081	0.9016126796154476	0.9773817683344759
ID318497	318497	1	0.9947932958602905	43.17220416814679	18.739051665281757	0.0	295.0	295	1.4698697034697892	1		23945.872370266476	24044.0	15130.0	32296.0	1.7073407E7	2957.2821040538965	-0.9811516988823218	-843.0083041405074	-0.011046533674968127	-0.003958407784030221	1.5315222774429313	1.4439678223577785	-0.9683163192297649	1.06063463030789	6.787464162928617	10.576568193372236	0.7624789628707285	0.9571045576407505
ID288802	288802	1	0.9873555898666382	42.55461966660658	18.870882325514504	0.0	16.0	16	1.4791045777937288	1		24480.236514522825	24627.0	16733.0	32046.0	1.7699211E7	2783.49019448964	-0.9810937328253057	-912.7684494678832	-0.013580150529722713	-0.0321494768636289	1.5491783710051168	1.457504536570109	1.7136258675130245	1.0628978038385668	6.873020433889909	10.134238141561527	0.8409599013135138	0.9550858652575961
ID313389	313389	1	0.9839059710502625	42.757242934276356	18.93900522501799	0.0	247.0	247	1.487773770394516	1		24025.960382513676	24169.0	15738.0	32212.0	1.7587003E7	2821.527213493742	-0.9810353312273485	-880.979688070721	0.00199650403872478	0.011512965136808715	1.5488996576525524	1.448639171695479	-0.9560730841165789	1.069210116581156	6.95382357868667	10.036824685480779	0.8674428179546622	0.9708029197080291
ID307759	307759	1	0.984580934047699	43.0215598476059	18.625820943634896	0.0	195.0	195	1.4657466386762794	1		24108.835443037995	24251.0	16492.0	31675.0	1.7141382E7	2864.17582908681	-0.9811058534500824	-874.1684742084133	0.0040686285067878854	-0.005358574629916907	1.5484133749323945	1.399456995521492	2.626363091674744	1.1064386972144118	6.749439153612488	10.397649139023073	0.7845258060149728	0.9562289562289565
ID292904	292904	1	1.0	42.96665877218772	18.633894387915333	0.0	55.0	55	1.4683249109216365	1		24216.618846694797	24363.0	16151.0	33023.0	1.7218016E7	2849.5368879248254	-0.9811068457900366	-882.6348177225583	0.009453147446671117	-0.0018048021620674316	1.515165652654514	1.4476671656787035	-0.9622601740048919	1.0466256944801022	6.773204784435063	9.762538671370008	0.8930556780651461	0.9707084468664847
ID297000	297000	1	0.9888907670974731	43.363195557622284	17.902551201092844	0.0	94.0	94	1.7896790889867493	1		24646.449810606086	24443.0	15952.0	34863.0	2.6026651E7	3251.8814674042733	-0.9807917690898986	-773.9966903802864	-0.008967190856241852	0.028850339869945764	2.4662971398267333	1.2769465545075984	-1.0104924920678402	1.931402008267886	10.062368090280021	14.900669557917041	0.5695062527188904	0.902387041773231
ID301097	301097	1	0.9830830097198486	42.75073930898777	18.737062544597716	0.0	133.0	133	1.4780813299522708	1		24218.93065187238	24331.0	16913.0	32026.0	1.7461849E7	2748.6463396988192	-0.981048632080784	-912.2546144035273	-0.002508958704007507	0.002749162599509128	1.5583668415299141	1.4114216840905913	-0.7586784316134149	1.1041114495374942	6.86351418156087	9.7505547513205	0.90718894401112	0.9743589743589742
ID289332	289332	1	0.9853042364120483	43.03280932557372	18.91697303805015	0.0	21.0	21	1.4775694402988406	1		24355.22468793344	24558.0	16781.0	32247.0	1.7560117E7	2779.9922580828847	-0.9810712907693063	-908.1511072869913	3.1942775549593323E-4	0.0027114482838248594	1.5194933100063883	1.4672049706522827	-0.9603263097614675	1.0356380603937427	6.858761055396352	9.749509848563513	0.9067550283397887	0.9756592292089248
ID312373	312373	1	0.9856882095336914	42.926222226473065	18.803128172645916	0.0	238.0	238	1.475007327325124	1		23958.96662030598	24050.0	16262.0	31846.0	1.7226497E7	2789.040938784463	-0.9810717081278592	-890.4971149635634	-0.012330879599394853	-0.0033756955196531085	1.5717188313925015	1.406736844562157	-0.9512231665285396	1.1172799215916567	6.8349954245737665	10.17450130385412	0.8297014109914785	0.959946595460614
ID303670	303670	1	0.98394376039505	42.82702179683231	18.68493173141264	0.0	157.0	157	1.47346792110228	1		24004.56128133703	24146.0	16632.0	32240.0	1.7235275E7	2756.300481481844	-0.9810161678158321	-900.0973571296321	-0.017446388135665066	0.012880904704720317	1.5848844498498067	1.3981877363152444	-0.8090479407378777	1.1335276434526447	6.820736046080226	10.368166599359244	0.7973282894524418	0.9617962466487936
ID287793	287793	1	0.9904473423957825	42.69586320823454	18.595970297263428	0.0	6.0	6	1.483190509826002	1		24702.731034482753	24805.0	16121.0	32907.0	1.790948E7	2896.7351169512585	-0.9810572631920398	-883.3194906373154	-0.0013843750131048791	0.0017216549103429243	1.52975411780411	1.4452843000922295	-0.8561417651626178	1.0584451223240232	6.911045443206027	9.751918669199252	0.9132159148439561	0.9797843665768193
ID306236	306236	1	0.9787592887878418	42.85682990273911	18.742255768148418	0.0	181.0	181	1.4760327061957994	1		23930.816411682896	24035.0	16189.0	31840.0	1.7206257E7	2775.209169703739	-0.9810657721142387	-893.5982573492122	-8.493871594497333E-4	-0.01199083249175041	1.5640817898855461	1.4239081112331486	-0.8119302839406166	1.0984429244742504	6.844501676902801	9.934073985808226	0.8715592529097096	0.9696969696969695
ID309820	309820	1	0.9968331456184387	43.049486937878484	18.628415540091115	0.0	214.0	214	1.464714059021051	1		24269.478813559308	24417.0	15856.0	31997.0	1.7182791E7	2947.858681685474	-0.9811183186019866	-855.5876459261574	0.012892951489918338	0.005320205674855885	1.4876248706149149	1.4722672070047298	0.1074743613232594	1.0104313018296656	6.7399329012834555	9.665273733156308	0.9066446858643258	0.977931034482759
ID295480	295480	1	0.9884814620018005	42.65062189136756	18.517966303538522	0.0	79.0	79	1.4683249109216368	1		24282.918539325834	24436.0	16776.0	32044.0	1.7289438E7	2796.363137191339	-0.9810794554342028	-900.5500600664574	0.00897671083194568	0.004078743652519	1.5726323561844548	1.418961270006666	2.7317799307886927	1.1082982949753568	6.773204784435067	9.927781781419597	0.863574133326502	0.9654471544715448
ID298554	298554	1	0.9787102937698364	43.14947984721456	18.964755831954395	0.0	109.0	109	1.468324910921637	1		24398.21199442121	24634.0	16911.0	31737.0	1.7493518E7	2748.00993503304	-0.9811070896968189	-922.1195910968787	-0.00645343746139212	0.009234936436352151	1.4953691352222844	1.4609806583946692	-0.9258560315716068	1.0235379411972514	6.77320478443507	10.401625609101274	0.7866863861190709	0.9583053127101545
ID301627	301627	1	0.9842196702957153	42.708776328871686	18.630867261184278	0.0	138.0	138	1.4667784914184214	1		24226.284908321562	24381.0	16498.0	31708.0	1.7176436E7	2853.5102276455164	-0.9811148758992767	-882.1397659757001	0.008278604008384056	0.007093263535886507	1.5579758896024771	1.4109979042836491	-0.5453894671513196	1.1041659841397478	6.75894540594152	10.293850261844257	0.801554597487426	0.9486324216144096
ID304196	304196	1	0.9821662306785583	42.83911888415547	18.749888660497597	0.0	162.0	162	1.4708986638362453	1		23980.419943820216	24148.0	16673.0	31907.0	1.7074059E7	2740.404390640738	-0.9811146871529404	-909.2173587584164	-0.0013255326055055746	-0.01263545671632169	1.5866324570893948	1.4053347098657576	-1.1120258996327348	1.129006809517254	6.79697041525764	9.576661839314136	0.9313157313395922	0.9787816563997261
ID316484	316484	1	0.9906586408615112	43.10149395589115	18.69292650591137	0.0	276.0	276	1.4734679211022803	1		24023.02781641166	24127.0	16134.0	31980.0	1.7272557E7	2868.7271525100296	-0.9811676947404494	-872.5860207312435	0.03719668423280155	-0.00411942005257049	1.5414456683541748	1.4804521014383272	-0.04307983468130172	1.0411992842298576	6.820736046080229	9.838534882432455	0.8854830406878221	0.9722222222222228
ID287301	287301	1	0.9795222878456116	42.7349074841607	18.711286894208516	0.0	1.0	1	1.4785930423892566	1		24671.96818810511	24835.0	17072.0	32243.0	1.7837833E7	2704.1617346882663	-0.9810357127484681	-943.9509360200057	-0.0026196740205474333	0.005250936643852453	1.5842797048314745	1.3992859728196978	-0.5088178660744385	1.1322058075369656	6.868267307725386	10.33661494110699	0.8077935417930918	0.9563203176704174
ID306765	306765	1	0.9892194867134094	42.84226395897843	18.699902116521898	0.0	186.0	186	1.4734679211022794	1		24029.83008356548	24151.0	16242.0	32692.0	1.7253418E7	2789.0581083008374	-0.9810799608358561	-893.5225286172695	-0.00540012247501853	-0.005743421589570904	1.5605407290527582	1.4265701302216665	-0.9953297824606423	1.0939109799041389	6.82073604608022	10.039516055444354	0.8503849197311851	0.9656796769851951
ID310350	310350	1	0.9811088442802429	42.99688070387528	18.645088762010747	0.0	219.0	219	1.4714128741871528	1		24230.49442896936	24369.0	16579.0	31856.0	1.7397495E7	2833.852436361275	-0.9810389501223538	-884.7873597336418	-0.005740731265863279	-0.007998591704391935	1.5524190443521626	1.4039848942715552	2.588117319527445	1.1057234666029803	6.801723541422161	9.860207294795497	0.8791373860355441	0.9695121951219511
ID313928	313928	1	0.9822924137115479	42.9129895995804	18.774970469238774	0.0	252.0	252	1.482680384098161	1		23996.402758620687	24103.0	16431.0	32276.0	1.7397392E7	2786.35770252156	-0.9810778620963593	-893.0433526682368	-0.00358568514076859	-0.008131230311856311	1.5699763812352632	1.4361278860841797	-0.9720780988985	1.0932009582489493	6.9062923170415065	9.772760428634834	0.9086995550838574	0.9758226997985227
ID289866	289866	1	0.9968414902687073	42.78351698131257	18.532005032601717	0.0	26.0	26	1.4801271182392575	1		24321.239999999987	24446.0	16329.0	32657.0	1.7632899E7	2859.313912471879	-0.9810704732336247	-881.6867615219589	-9.553598900877675E-4	-0.011982952450018966	1.5282589741812254	1.4598597524432464	-0.8189090227364871	1.0468532827372663	6.8825266862189265	9.853885699449272	0.8907231243386916	0.9679144385026733
ID299083	299083	1	0.9915986657142639	43.12020422588662	18.6351818602744	0.0	114.0	114	1.4657466386762796	1		24410.449438202242	24527.0	16010.0	32856.0	1.738024E7	2920.9639302029723	-0.9810497425970433	-865.2776616451619	0.02247929107454029	0.020582139318443014	1.4973939113518109	1.4842086690010954	0.7209338237069187	1.0088836850411267	6.7494391536124905	9.602077339804712	0.9199138365877864	0.9766162310866574
ID302165	302165	1	0.9794840812683105	42.824462227661094	18.653329153862263	0.0	143.0	143	1.4647140590210508	1		24105.39943342775	24241.0	16700.0	32236.0	1.7018412E7	2726.714245200329	-0.9811110005309032	-918.3619714536308	-0.004005137487230012	-0.020169181584284435	1.548068444409943	1.4183421204402242	-0.9429223974448824	1.0914633515427536	6.739932901283453	9.96918496448926	0.8522090255205275	0.9626612355736589
ID310865	310865	1	0.9837958812713623	42.9439538669061	18.65981500359733	0.0	224.0	224	1.47346792110228	1		24163.292307692303	24276.0	16311.0	32048.0	1.7276754E7	2824.1550442842963	-0.9810644809439502	-886.5799508961978	-0.011698437751144203	-0.005258794276347335	1.5487383897780713	1.426311009296005	-0.6672065877779119	1.0858349824716658	6.820736046080226	10.092789595066048	0.8414313096090699	0.958583834335337
ID311378	311378	1	0.9825152158737183	43.02716655005784	18.717811783991195	0.0	229.0	229	1.4831905098260019	1		24035.366022099435	24183.0	16475.0	32129.0	1.7401605E7	2761.7357467220118	-0.9810933135927299	-903.2199249351459	-9.271799016156491E-4	0.0019030331235540135	1.5868595152726312	1.4098608351437714	-0.829675346593998	1.1255433697545123	6.911045443206026	10.114478346404473	0.8489197445922074	0.9641909814323608
ID315474	315474	1	1.0	43.251140619365344	18.69276605133155	0.0	267.0	267	1.4641974961204793	1		23957.23554301832	24083.0	15477.0	31982.0	1.698568E7	2909.165586891755	-0.98102934674981	-851.722205618737	0.001648079678799485	0.00459602709764727	1.5137741626002266	1.4558035007470946	-1.0827207968432977	1.0398203891001652	6.735179775118946	9.560275041184708	0.926015557100698	0.9881450488145049
ID318045	318045	1	1.0	43.395058764170116	18.975004048575762	0.0	291.0	291	1.481148952753956	1		24006.5714285714	24131.0	15694.0	32448.0	1.7476784E7	2852.6930205411	-0.981038064958572	-870.7797073098393	-8.730185652096456E-4	0.004927864970132511	1.5194911680405094	1.4764766221781296	2.3384064878275845	1.029133238695594	6.89203293854797	9.822077239493254	0.8977398803645507	0.9757738896366086
ID293464	293464	1	0.9947695136070251	43.002726060601596	18.533409780773837	0.0	60.0	60	1.4750073273251243	1		24183.17548746516	24360.0	16157.0	32780.0	1.736352E7	2886.997340283043	-0.9811298372553696	-871.0594101311306	0.015755636905058115	-0.002759449546392655	1.538075082625082	1.4814900196295497	-1.1427027421434708	1.0381946973963965	6.834995424573767	9.98167434624897	0.8620675517411882	0.966397849462365
ID308312	308312	1	0.9968405961990356	43.270906784467684	18.670893418999363	0.0	200.0	200	1.4806381236465904	1		24160.111570247947	24320.0	15843.0	32304.0	1.7540241E7	2887.2760894137627	-0.9810562817027862	-866.7010303211678	-0.003353655186323933	0.004424718078488304	1.5253397446432264	1.4462214782844416	-0.8624279465479348	1.0547068810322453	6.887279812383453	9.990232993865984	0.8671742184184374	0.9744451916610626
ID314980	314980	1	0.9863341450691223	42.84552516008131	18.85114168979583	0.0	262.0	262	1.4908214494581769	1		24032.553133514968	24114.0	15581.0	31837.0	1.7639894E7	2821.295421363773	-0.9810571081083952	-882.3265562137035	-0.0034779515714696944	0.006045650613419006	1.5822799004875305	1.417673732776589	-0.6840706174525546	1.1161100497986598	6.982342335673765	9.914831307980108	0.8925660072244974	0.9670836076366031
ID317541	317541	1	0.9903801679611206	43.48133889192361	18.929826483249126	0.0	286.0	286	1.473981235147151	1		23930.610027855164	24137.0	16289.0	31446.0	1.7182178E7	2750.8087992336273	-0.9811308691456205	-904.687113428806	-0.01029898784450497	-5.086337298174699E-4	1.5184442908755809	1.4667346754466333	2.4426890281968894	1.0352549212168871	6.8254891722447475	9.446239577028644	0.9612264970657527	0.9910282953761219
ID290407	290407	1	0.9940373301506042	42.55959477847248	18.535463691396625	0.0	31.0	31	1.4918359588981187	1		24310.008152173916	24418.0	16368.0	32365.0	1.7892166E7	2847.546159272075	-0.9810454063606062	-883.7286966477699	0.0015124559103370195	5.296109547182732E-4	1.548132371455212	1.4676387693829844	-0.2426341768934511	1.054845649863875	6.991848588002801	10.017393707588324	0.875573065022165	0.9608099281515351
ID299623	299623	1	0.9947203397750854	43.14316929336006	18.727439880796563	0.0	119.0	119	1.4770573732447176	1		24383.090529247947	24481.0	15759.0	33014.0	1.7507059E7	2907.214931350104	-0.9810495384584951	-868.3858782844047	0.01000950602547533	0.016085745221644604	1.5360116508430517	1.4469572972846414	-0.869395916431131	1.061545944531694	6.854007929231837	9.687868114903429	0.91769429249654	0.9782903663500676
ID317024	317024	1	0.99480801820755	43.44677408993518	18.844109957128705	0.0	281.0	281	1.4616119431652366	1		23965.407092198573	24117.0	15597.0	30822.0	1.6895612E7	2830.9755968180248	-0.9810914243623217	-878.4748751996021	0.004067553730552159	0.010121339693099394	1.5177232139526509	1.442143562239458	2.54216194569016	1.0524078557032337	6.7114141442963655	9.622551869591955	0.9108426984657	0.972451790633609
ID304738	304738	1	0.9821180701255798	42.812768402458794	18.660538989517093	0.0	167.0	167	1.4780813299522706	1		23917.478442280957	23958.0	16288.0	31900.0	1.7196667E7	2722.7084697856817	-0.9811037532959879	-912.1864805706397	-0.006977743702286374	0.021722839049827313	1.6048609357801522	1.3961922629242387	-0.8148059244968143	1.1494555430488276	6.863514181560867	9.935759446744559	0.8736837592299773	0.9626666666666667
ID307310	307310	1	0.9866591095924377	42.911556737625055	18.67766977743634	0.0	191.0	191	1.464714059021051	1		24076.3422535211	24249.0	16246.0	32112.0	1.7094203E7	2829.787678328188	-0.9810593468001786	-881.3876893280284	0.004348732642592595	-0.010871973212426004	1.561873668062098	1.4050276297567084	-0.6199917043794263	1.1116319956871943	6.739932901283455	9.791796733897248	0.8833659562087028	0.9652825051055144
ID297576	297576	1	0.9830288887023926	43.12089739849295	18.758952851222297	0.0	100.0	100	1.4791045777937275	1		24417.555862068966	24608.0	16657.0	32736.0	1.7702728E7	2785.6673612929644	-0.9810509859141837	-907.628009561212	-0.0034818739898734336	0.005655959788519962	1.5153026736921487	1.474146443901876	2.230452188354565	1.0279186847144828	6.873020433889899	9.87458765680743	0.8857671306792017	0.96271637816245
ID300663	300663	1	0.9895222783088684	42.93521549883184	18.629397954163075	0.0	129.0	129	1.4662626558155443	1		24333.229577464765	24509.0	16451.0	32250.0	1.7276593E7	2891.89043142874	-0.9811090703426332	-874.0008899747071	0.007010987672629799	0.006501292250269986	1.5291174504580884	1.43257736811085	-0.5110615103373141	1.067389088014525	6.754192279776995	9.556139244832218	0.9294335503233032	0.9773039889958732
ID314481	314481	1	0.9824258685112	42.966748729727115	18.893521915557066	0.0	257.0	257	1.4831905098260012	1		23963.100412654796	24069.0	16108.0	31899.0	1.7421174E7	2742.2245111437796	-0.9810558741804216	-905.0845841867368	-0.006307328931625056	0.004886076996274412	1.5777787793222766	1.4097076325704019	-0.7962422250373354	1.1192241163122745	6.911045443206021	9.633475179072342	0.9358099255873324	0.9850948509485097
ID300146	300146	1	0.9935951232910156	42.97420274187931	18.576672109781825	0.0	124.0	124	1.479615936349296	1		24353.54016620497	24507.0	16192.0	32161.0	1.7583256E7	2897.729794208386	-0.9810293069096143	-869.2265729265378	-0.009448301081899474	-0.018747754960898297	1.5195211170230007	1.472849979400503	2.3008526192098016	1.0316876384392486	6.8777735600544085	9.943223398214752	0.8741849860666331	0.9731002017484869
ID298108	298108	1	1.0	43.17505494051214	18.80141083975818	0.0	105.0	105	1.4734679211022803	1		24420.091794158565	24679.0	16528.0	32175.0	1.7558046E7	2830.8164884997573	-0.9810453501009968	-892.9741513338221	-0.00854350334872307	-0.0045195376683265275	1.525768666133924	1.4523901518820637	-0.8926311595047816	1.0505225914378267	6.820736046080227	9.924202930581355	0.8702616281519914	0.9630872483221472
ID308860	308860	1	0.9952449798583984	43.150924736232035	18.630926951738815	0.0	205.0	205	1.4744943704925981	1		24196.963888888895	24361.0	16155.0	31990.0	1.7421814E7	2924.949010423251	-0.9810698909310328	-857.4709262511734	0.0017321278283278616	0.003524704944315202	1.5448919120961806	1.4411376793364237	-0.585558404597747	1.0719946707711723	6.8302422984092575	9.814393557995126	0.8910848004461708	0.974898236092266
ID295039	295039	1	1.0	42.580550670663364	18.59245682303069	0.0	75.0	75	1.4708986638362462	1		24241.953716690066	24370.0	16028.0	32170.0	1.7284513E7	2904.16905999541	-0.9810640877882099	-864.9417608649587	0.003450200963079059	0.011803906729467467	1.5462082117799987	1.4092532972003227	-0.522521071090686	1.0971826107143094	6.796970415257649	9.923677525464674	0.8673211903209116	0.9655638082376776
ID290937	290937	1	0.9845127463340759	42.602967955042836	18.516826096162905	0.0	36.0	36	1.470384273660056	1		24283.034965035	24389.0	16885.0	32163.0	1.736237E7	2816.169670105222	-0.981073124961277	-893.9157891220825	-0.01642354807249187	0.002461028586219347	1.5506527028658919	1.426785361001767	2.7431464527726153	1.0868156803747664	6.792217289093133	9.992429883104206	0.8548289386042538	0.9675016926201763
ID309370	309370	1	0.9946725368499756	43.02398891529893	18.734499958527824	0.0	210.0	210	1.4507023004000263	1		24258.824712643695	24431.0	16540.0	32068.0	1.6884142E7	2846.0807873928716	-0.981075561834675	-883.7552186629539	0.006739189578783338	-8.329139634650384E-4	1.510418802470796	1.4365081395553805	-0.42168229025773335	1.0514516144254442	6.611598494841528	9.710716699687644	0.8810768039221336	0.9673157162726
ID302715	302715	1	0.9833089709281921	42.9130445247942	18.653674104549207	0.0	148.0	148	1.4590218083226287	1		24083.61931818182	24233.0	16424.0	31908.0	1.6954868E7	2799.596422342057	-0.9810355335426812	-890.0213583999279	0.002912199463643378	-0.009367438182372676	1.5527982288695492	1.416145702908704	-0.6523685732346394	1.0964960919488487	6.687648513473773	9.728622094492481	0.8879338983926839	0.9737024221453285
ID311931	311931	1	0.9824716448783875	43.07146169827275	18.70460091516705	0.0	234.0	234	1.4641974961204787	1		23980.90028089887	24142.0	16507.0	31508.0	1.7074401E7	2751.12120550328	-0.9809651891433555	-898.4435285597208	-0.019805148416204597	-0.0032020197270385305	1.5701951331514084	1.4017922232372606	-0.8226680389987255	1.1201340021171202	6.735179775118942	9.829852335888635	0.8759212622285065	0.9613297150610584
ID288901	288901	1	0.9817036986351013	42.517178828811524	18.805014080195473	0.0	17.0	17	1.4994229003146953	1		24446.58333333332	24580.0	16759.0	32408.0	1.8188258E7	2747.8159213446875	-0.9810587725042016	-921.6105462227882	-0.004331164120913093	-0.005470615130120651	1.563658035437708	1.4542735974330987	-0.861832831829806	1.0752158591049725	7.063145480470539	9.80161790667358	0.9238734326211019	0.9769888231426695
ID288390	288390	1	0.9868700504302979	42.57303307183325	18.6183619329853	0.0	12.0	12	1.4600584136458123	1		24711.465149359883	24859.0	17004.0	32321.0	1.737216E7	2809.9989909094115	-0.9809803576254047	-907.1524799193751	-0.011036630859892317	0.007171697194855502	1.558899167205755	1.4101951096428582	-0.6519899523047464	1.1054492790012278	6.697154765802816	10.22906388241946	0.804319165941484	0.9437374413931681
ID316038	316038	1	0.9858453273773193	43.30757811219605	18.838131255039563	0.0	272.0	272	1.4683249109216374	1		23938.20168067227	24138.0	16345.0	31118.0	1.7091876E7	2736.095620914113	-0.9811219998398244	-909.4048685532537	0.0028852287670542882	0.0023985896760524866	1.512918094337437	1.4432258224923933	-0.685056703044354	1.048289235654534	6.773204784435074	9.697577134164911	0.9050604458693232	0.9773662551440331
ID292487	292487	1	0.995051383972168	42.93354534882933	18.58167037673642	0.0	51.0	51	1.4826803840981602	1		24267.0095890411	24371.0	16026.0	32869.0	1.7714917E7	2863.4077597394644	-0.9809632185754771	-873.4182457407973	-0.008021060883897911	0.00802593833797669	1.5233305859117703	1.4542809363725646	-0.9508772103925689	1.0474802686415166	6.9062923170415	9.80301169405315	0.9030998684901271	0.9745137491616362
ID305280	305280	1	0.982745885848999	42.82682991937665	18.87553483117936	0.0	172.0	172	1.4826803840981606	1		23864.57554945053	23994.0	16284.0	31149.0	1.7373411E7	2731.819831656878	-0.9810324147350585	-903.6556514476139	9.024589211204282E-4	0.0024750745802515775	1.5277678397708823	1.4572205464740937	-1.3423122459133838	1.0484122279688448	6.906292317041505	9.891530697148506	0.8870085666518437	0.9719063545150501
ID291970	291970	1	0.9919382333755493	43.04881520498672	18.748807091249436	0.0	46.0	46	1.4862475872910883	1		24237.7942386831	24418.0	16270.0	32509.0	1.7669352E7	2854.044561924406	-0.9811125003839036	-882.2805003837136	-0.005224278233353755	0.0027039331864800223	1.529961107100895	1.4592665648131644	-0.9584356893404736	1.0484452559884299	6.939564200193123	10.223568685983977	0.8343283938729098	0.9605263157894733
ID296066	296066	1	0.984322726726532	42.573976438334086	18.607117387285733	0.0	85.0	85	1.4501807464373138	1		24398.451659451646	24598.0	16665.0	32246.0	1.6908127E7	2803.576881226185	-0.9810912679084381	-903.0811845846106	-0.011522058709374007	0.010160693106524035	1.5612014847340254	1.370537005574231	-0.7579297698017757	1.139116622451146	6.606845368677013	9.934658132551757	0.8411978471469954	0.9619377162629761
ID312962	312962	1	0.9837093949317932	42.86684449998235	18.746398747157492	0.0	243.0	243	1.4816596057437017	1		23971.467675378255	24081.0	16553.0	31764.0	1.7427257E7	2722.067391829538	-0.9810621163001045	-912.4116210912512	-0.003650298609401192	0.008456429695016737	1.5867641866599453	1.3992220848947092	2.3251767066773046	1.134033120109985	6.896786064712476	9.893751053781074	0.885390100138583	0.966688874083944
ID291459	291459	1	1.0	42.73859739433771	18.468287225026494	0.0	41.0	41	1.4928497788988533	1		24251.1021798365	24363.0	15914.0	32481.0	1.7800309E7	2857.659004642875	-0.9811025414121081	-881.1748047815124	0.010665653217426073	4.44656263184201E-4	1.5560313704103632	1.4439011432235984	-0.5791387962449756	1.0776578283859706	7.0013548403318255	9.880428230929514	0.9012399134776469	0.9735624586913415
ID294028	294028	1	0.9968346953392029	42.967868947047016	18.553695258314942	0.0	65.0	65	1.479615936349296	1		24118.681379310332	24223.0	15924.0	31999.0	1.7486044E7	2836.935207109095	-0.9810587675872436	-880.6856689293028	-0.0030035736877390058	0.006133313853271891	1.523896442363246	1.446717474692784	-0.5792466162969776	1.0533476432133726	6.8777735600544085	10.127385224746297	0.8426807582484866	0.9757248819959536
ID294540	294540	1	0.979317307472229	42.719377149966355	18.540748395272654	0.0	70.0	70	1.4652304398088267	1		24191.423131170664	24367.0	16752.0	31492.0	1.7151719E7	2806.7090363079033	-0.9810677591464297	-893.2869787021369	0.03353638533863955	0.009604016659077966	1.5551192795497557	1.4316191247023546	2.883248630715104	1.0862660694569009	6.7446860274479725	9.759659313631328	0.8898202524093697	0.9712525667351128
ID297100	297100	1	1.0	43.189710704751874	18.535983017617852	0.0	95.0	95	1.616444893172419	1		24850.23986095015	24413.0	15618.0	43683.0	2.1445757E7	4637.27677148917	-0.9806609704084152	-543.4777598858162	0.012467013640684305	0.01075566511503734	1.7356089392941951	1.5044055567102268	0.06068658600472454	1.1536842120482156	8.208648886118855	12.224820185105283	0.6902343748739954	0.9279957012358948
ID303242	303242	1	0.9884942173957825	42.862300540487105	18.68646605720811	0.0	153.0	153	1.444954852877086	1		24028.822157434388	24218.0	16703.0	32132.0	1.6483772E7	2815.0640075966294	-0.9810754410780698	-885.0154306659877	-0.009804449041650586	-0.005642500431338872	1.5339474367734902	1.3871476019143303	-0.751472158478848	1.1058285611830847	6.559314107031851	9.642483454901708	0.8865239806611273	0.9704641350210972
ID296587	296587	1	0.9951426386833191	43.01119549390662	18.557205156520588	0.0	90.0	90	1.4667784914184208	1		24353.25140449438	24497.0	15979.0	32945.0	1.7339515E7	2851.1958657687696	-0.9811266898882273	-888.0489585747837	0.003864738794940759	0.016298334099755372	1.5144722265871473	1.4443588019437932	-0.8975821441114786	1.0485429413723215	6.758945405941514	9.991849339524643	0.8507403833616815	0.9595141700404853
ID305812	305812	1	0.976069986820221	42.89735885853041	18.838955010474812	0.0	177.0	177	1.4775694402988402	1		23902.263157894762	24087.0	16666.0	31167.0	1.7257434E7	2678.143369661244	-0.9810402601489063	-923.6121835040103	0.008204457757092621	0.005168076502131197	1.5503184561110672	1.4293081210394114	-0.9192642041497766	1.0846635748376323	6.858761055396348	9.932287664174284	0.8736891825382638	0.9652173913043484
ID293013	293013	1	0.9926573038101196	43.0123353660985	18.702332388123065	0.0	56.0	56	1.4770573732447176	1		24195.522948539627	24333.0	16037.0	32866.0	1.7396581E7	2860.5326907571707	-0.9810825644299112	-877.3267827684696	0.003506585892702082	0.004696109958065649	1.5005422750440218	1.4689601316668246	-0.9845368434616247	1.021499659995102	6.8540079292318365	10.073812329769956	0.8487245306179396	0.9594145043246838
ID301205	301205	1	0.9792725443840027	42.94491266815886	18.721854145278908	0.0	134.0	134	1.4574655179508378	1		24193.509272467905	24347.0	16446.0	31858.0	1.695965E7	2759.4599702503197	-0.9810932193206806	-909.9079351705519	-0.002043829911585059	0.005120860034586343	1.5747310682959776	1.3815475293849886	-0.6260605487961886	1.1398312651588518	6.673389134980234	9.683194911680797	0.8943735898620947	0.9669421487603305
ID303765	303765	1	0.9852805137634277	42.84034599776732	18.671844438667463	0.0	158.0	158	1.4693549530763221	1		24003.412921348343	24135.0	16425.0	31720.0	1.709043E7	2767.9720499819327	-0.9810895268883194	-899.8032069416328	-0.004574772155976391	-0.005340284282972289	1.566371536351033	1.402569854157427	-0.6792578833884066	1.116786826487161	6.7827110367640975	10.210591008692514	0.8175445317302084	0.950699533644237
ID318613	318613	1	0.9916141629219055	43.29360763147237	18.706959379858247	0.0	296.0	296	1.4755201058309073	1		23941.413407821237	24092.0	15506.0	32542.0	1.7142052E7	2944.7890569095275	-0.9810890983015714	-843.5713156521484	-0.008830473867701027	-0.004387451290866959	1.5137576833350477	1.4621528462801012	-0.8660021501717413	1.0352937363465355	6.83974855073829	9.884003027288212	0.8798006137412714	0.9736129905277401
ID287888	287888	1	0.9968419671058655	42.87811749746727	18.609833912357644	0.0	7.0	7	1.4913287904459636	1		24725.39945652177	24830.0	16269.0	33137.0	1.8197894E7	2888.416658413106	-0.9809976638370109	-883.8416181392079	0.0015849309509319155	-0.003918438395941331	1.5436368266803542	1.4689839389214958	-0.9941383779570386	1.0508194036577876	6.987095461838273	9.808173872561358	0.9127045775289057	0.9728656518861681
ID295569	295569	1	0.9919468760490417	42.56469754891533	18.532041651328473	0.0	80.0	80	1.4667784914184219	1		24326.091549295776	24450.0	16680.0	31864.0	1.7271525E7	2850.101885949904	-0.981000830868224	-881.4074424842759	0.0019525099361930012	0.004595453895377676	1.5626384125232906	1.418737881157251	2.559306249301903	1.101428553700604	6.758945405941525	10.23791890834861	0.8103365572096839	0.9530831099195712
ID307869	307869	1	0.9949979782104492	43.116694707565124	18.625916147220824	0.0	196.0	196	1.469869703469789	1		24145.945530726236	24289.0	15712.0	31795.0	1.7288497E7	2888.3796442048465	-0.9810633668839053	-866.1921247140887	-0.004811743888820852	-0.014551630220915166	1.5029883531223327	1.482271218357368	1.9889998752140636	1.0139766154185488	6.7874641629286145	9.665563787739623	0.9129837149344404	0.9814432989690722
ID313498	313498	1	0.9968374967575073	43.10560009577701	18.816140444181812	0.0	248.0	248	1.4595402030124012	1		23976.642958748205	24128.0	16353.0	30758.0	1.685558E7	2748.106375587058	-0.9810425867342891	-903.012193795181	1.0868584462340318E-4	0.0011465450020994709	1.5170069828391182	1.4202312864805866	-1.414306174469898	1.0681408002201862	6.692401639638299	9.73306926621347	0.8877531721321832	0.9710344827586204
ID312475	312475	1	0.9822200536727905	42.82794149383148	18.833527704481124	0.0	239.0	239	1.4796159363492964	1		23991.18421052628	24092.0	15911.0	31893.0	1.7321635E7	2812.3785744785237	-0.9810863445249711	-884.992637034088	-0.004847313064063848	0.0057050125811479255	1.5656581069956912	1.4107155726955338	-0.7545068914781254	1.1098325823426618	6.877773560054415	10.066649594141236	0.852879810570262	0.9601857996018578
ID289445	289445	1	0.9919492602348328	43.02035541004979	18.929727458947806	0.0	22.0	22	1.4698697034697887	1		24338.543539325812	24531.0	16542.0	32650.0	1.7329043E7	2826.2343692226514	-0.9811056453886942	-894.3347804164339	0.009368381606866703	0.0038067105800320094	1.5391926636992106	1.4254831696168107	-1.0029292461552428	1.0797690891804543	6.787464162928612	9.891374968831355	0.8717743409020398	0.964864864864864
ID298663	298663	1	0.9920472502708435	43.15678271286635	18.776065942824875	0.0	110.0	110	1.4667784914184216	1		24449.698591549295	24618.0	15931.0	31098.0	1.7359286E7	2803.6676818729493	-0.9810295565298152	-901.9481629696412	0.009324321908123793	-0.0021107443765210963	1.5242937774795355	1.4312555731039835	-0.9623630357156803	1.0650046058327507	6.758945405941521	9.997237701378568	0.8498235577772031	0.966689326988443
ID309923	309923	1	0.9960156083106995	43.06946633303308	18.752660503042257	0.0	215.0	215	1.4750073273251245	1		24266.84903047091	24418.0	16408.0	32153.0	1.7520665E7	2821.7953798607555	-0.981045466395066	-890.2129309444083	-0.0016203759818260398	-0.003592181089686443	1.5465932857884361	1.435906726312744	-0.46763688009439874	1.0770847837449187	6.83499542457377	10.147964492136715	0.8340464041314127	0.9631614199598123
ID301742	301742	1	0.9820606112480164	42.71857505284519	18.667738773284515	0.0	139.0	139	1.4775694402988406	1		24233.240277777724	24357.0	16301.0	31965.0	1.7447933E7	2768.880947526335	-0.9809788492325487	-902.734534566257	-0.0192416499797871	0.013818861240226105	1.6118942913777337	1.3900337357598762	-0.6518332428229746	1.159608036776586	6.858761055396352	9.852720326961062	0.8878574159247357	0.9743416610398377
ID306350	306350	1	0.9826763272285461	42.88328030539333	18.73475960189716	0.0	182.0	182	1.474494370492598	1		23948.56111111112	24050.0	16222.0	31584.0	1.7242964E7	2796.280980216659	-0.9810697597659512	-887.712583080654	-0.011640067557207541	0.007467945255397214	1.5988306948272493	1.3820205727726218	-0.8082476681512879	1.1568790843827028	6.830242298409254	10.148301232818948	0.8334110884723935	0.9631367292225201
ID314031	314031	1	0.9855456948280334	42.87186662782535	18.892243458713956	0.0	253.0	253	1.490313935758548	1		24002.429155313363	24143.0	16600.0	32058.0	1.7617783E7	2806.4279364288777	-0.9810788995064954	-886.928969226863	7.78523157145776E-5	0.0052772818808862155	1.5596413317628648	1.43205044242939	-0.9967645286613136	1.0890966446105237	6.977589209509245	10.031172549145097	0.8713885718730534	0.967061923583663
ID306856	306856	1	0.9864347577095032	42.83884284411422	18.71835110168766	0.0	187.0	187	1.469354953076322	1		24081.865546218476	24266.0	16198.0	32260.0	1.7194452E7	2829.207725170299	-0.9809500981756991	-876.6161367277912	-0.008236861358735267	-0.0036982775739366662	1.577314500892899	1.4028277091879968	-0.8791843707062448	1.1243821964465621	6.782711036764097	10.199743192657236	0.819284436068182	0.9538770053475937
ID289962	289962	1	0.9950220584869385	42.689594964112636	18.544997034332162	0.0	27.0	27	1.4719269049012393	1		24339.633193863323	24444.0	16738.0	31939.0	1.7451517E7	2835.019450666328	-0.9810335863437682	-888.1506531387415	-0.011760563962968288	1.9339350930495822E-4	1.5520449063091288	1.4237004276916205	2.6561624524783483	1.0901485144775893	6.806476667586678	10.049014417858226	0.8470036570665389	0.9656102494942688
ID287403	287403	1	0.9830393195152283	42.686892171819345	18.89806229378118	0.0	2.0	2	1.4621294195288268	1		24661.906647807613	24828.0	16570.0	32311.0	1.7435968E7	2743.616649585892	-0.9810374784479143	-930.0851857399381	0.0021348822433443393	-0.00926952419863516	1.5573955317275452	1.4014939202180552	-0.5245649038281169	1.1112395917388165	6.716167270460884	9.873825006552162	0.8656862431309971	0.9711340206185571
ID316596	316596	1	0.9888342618942261	43.23887273448415	18.6777754197	0.0	277.0	277	1.4579844659886292	1		24023.240740740763	24158.0	15970.0	31652.0	1.6864315E7	2899.6706149491297	-0.9810553408883418	-858.0639041088616	-0.010199078022631923	0.006013522827719351	1.5157920601930228	1.4450500473798562	-0.8595365515612395	1.0489547147113936	6.678142261144751	9.533726211520866	0.9232943520153886	0.9825174825174825
ID299189	299189	1	1.0	43.16751654928235	18.70999103071278	0.0	115.0	115	1.4775694402988406	1		24423.666666666657	24566.0	15887.0	33194.0	1.758504E7	2900.079187446985	-0.9811327574338998	-875.8915691740135	0.023116069918660668	-0.00413598741786954	1.5213859656670636	1.4823980260764	-1.096819759091947	1.0263005879020606	6.858761055396352	9.958135097555022	0.8691595562817208	0.9717171717171719
ID315070	315070	1	0.9885412454605103	42.902231282920695	18.7841564106482	0.0	263.0	263	1.4862475872910879	1		24023.21536351167	24125.0	15775.0	32085.0	1.7512924E7	2800.1430524652005	-0.9810431784622358	-887.9806703377626	0.002177072529626439	0.010199959568579697	1.586106036522934	1.412378133332159	-0.7700763393781803	1.1230038182345026	6.939564200193117	9.94233380908075	0.8821966034968851	0.9688122096881223
ID302271	302271	1	0.9824631810188293	42.79196501011128	18.646586086033942	0.0	144.0	144	1.4672941456763686	1		24087.33239436621	24209.0	16301.0	32086.0	1.7102006E7	2744.6377918918815	-0.9810715286919233	-909.74314894887	0.0025797012174055144	0.013976717610453458	1.6053325944994823	1.3813085787789465	-0.7665083965191727	1.1621824544943964	6.763698532106035	9.896827566112359	0.8677649392651732	0.9733242134062927
ID310456	310456	1	0.9884955286979675	43.06913675219361	18.652545755483338	0.0	220.0	220	1.4600584136458115	1		24223.099290780152	24369.0	16501.0	31689.0	1.7077285E7	2864.638195823034	-0.9810473931092931	-875.4089049636337	0.014658058659174768	0.0072773857899055714	1.5362951366972377	1.4308344852149035	-0.4176673365908963	1.0737056959222608	6.69715476580281	9.612055995944603	0.9108935249910307	0.9703856749311287
ID304314	304314	1	0.985832929611206	42.80316066758758	18.67328636258197	0.0	163.0	163	1.4750073273251247	1		23966.90138888891	24065.0	16344.0	31812.0	1.7256169E7	2766.818312503908	-0.9809978467509111	-894.3890655343647	0.005935944126085247	-0.0012858563999074294	1.558127929506038	1.4418092825575626	-0.6533210467059792	1.0806754737645625	6.834995424573774	10.061834102437913	0.8483865743678662	0.9631614199598123
ID311482	311482	1	0.9853026866912842	42.96864332336023	18.71735748122026	0.0	230.0	230	1.4590218083226296	1		23983.771631205684	24131.0	16334.0	31759.0	1.6908559E7	2788.7899054417967	-0.9810338920847205	-889.687465911875	-5.909269419261385E-4	0.0023117223190944444	1.5471263275868974	1.413608132022504	-0.8615901946190172	1.094452056789857	6.68764851347378	10.20514564960415	0.8069467722016787	0.9506756756756753
ID304837	304837	1	0.9884998798370361	42.787277254019976	18.701867245555885	0.0	168.0	168	1.471412874187153	1		23936.3025210084	23993.0	16389.0	32045.0	1.709052E7	2747.967460180273	-0.9810592511151683	-902.3469736994642	-8.845553268346362E-4	-0.0024892991332456957	1.5871073810951382	1.384940344817789	-0.7865461213870901	1.1459752667570295	6.801723541422163	10.13678355540998	0.8318183432328355	0.9501992031872512
ID293575	293575	1	0.9923309683799744	42.99541904209507	18.6823487493788	0.0	61.0	61	1.4765451286053333	1		24122.066574202476	24221.0	16033.0	33130.0	1.739201E7	2832.842738606016	-0.9810786590371475	-883.0269500849349	0.007395777011799542	0.010853311741816668	1.5465915919742506	1.4399074676712402	-0.866056518507541	1.074090958411064	6.8492548030673195	9.844499150050463	0.8881083132280885	0.9632352941176467
ID315584	315584	1	0.991823673248291	43.30431567951828	18.62612216372627	0.0	268.0	268	1.4765451286053337	1		23953.565698478553	24052.0	15548.0	32226.0	1.7318428E7	2919.2458413150266	-0.981080499571623	-850.9900368319073	0.0023626960406374193	0.016593550363348596	1.5252903202678112	1.4637081563481247	2.2416663329713127	1.0420727066748954	6.849254803067324	9.82019374652197	0.8925099664784549	0.9632352941176469
ID308430	308430	1	0.981043815612793	43.03685406377015	18.63364744964391	0.0	201.0	201	1.4590218083226294	1		24194.25284090909	24398.0	16557.0	31830.0	1.7032754E7	2841.5588906211606	-0.9810298571480587	-880.6374965235941	0.002250940994036074	0.012576048284816604	1.5508151540670478	1.4026540228220765	-0.6042349476040538	1.1056291350784264	6.687648513473778	10.31886701915815	0.789258508151776	0.9551934826883905
ID317640	317640	1	0.9944504499435425	43.346824120497914	18.835550370978833	0.0	287.0	287	1.4791045777937284	1		23974.788381742725	24143.0	15297.0	32060.0	1.7333772E7	2922.654517293286	-0.9811215167041004	-852.6346881420411	-0.014405008341079353	0.003617153674961605	1.4975815200535592	1.4703080206831	-0.615211944634853	1.0185495141064305	6.873020433889907	10.040571056724694	0.856723482958627	0.9743935309973046
ID310985	310985	1	0.988570511341095	42.942438359040224	18.73842659123196	0.0	225.0	225	1.465746638676279	1		24126.875706214687	24257.0	16554.0	32049.0	1.7081828E7	2745.2857684734654	-0.981037740250992	-909.3669106723106	-0.0027907526676111388	0.004075851662544502	1.5915871192012565	1.3868453536875485	-0.8288343612624145	1.1476312877779131	6.749439153612485	10.009419227941644	0.8465639915056986	0.9659863945578226
ID317130	317130	1	0.9861695170402527	43.45882476815059	19.05849886244391	0.0	282.0	282	1.4760327061958007	1		23954.38450899029	24156.0	16040.0	31584.0	1.731902E7	2719.0342532286386	-0.9810518582098958	-912.2747870172753	-0.006164037224520935	0.003078500720134421	1.5179070559796304	1.4544577856000431	-0.7355083170169122	1.0436240027093058	6.844501676902813	9.80724615000085	0.8942471132204438	0.9789259007477898
ID297685	297685	1	0.9968439340591431	43.125405686630515	18.665806458835785	0.0	101.0	101	1.4994229003146948	1		24421.738605898146	24551.0	16230.0	32590.0	1.8218617E7	2867.5546273745845	-0.9810229396011416	-880.5319057350796	0.019610605909163796	0.00264745063214144	1.556414753458796	1.4797737234756343	-0.48516507870386716	1.0517923982344748	7.063145480470534	9.990813889134566	0.8892139713721658	0.9731499672560583
ID307414	307414	1	0.988505482673645	42.98679010050508	18.62864320389466	0.0	192.0	192	1.4662626558155445	1		24059.82676056338	24214.0	16457.0	32206.0	1.7082477E7	2844.79407532737	-0.9810679397585897	-876.5422671307333	0.011064320005604464	0.0076954492017225744	1.5310069213638355	1.4507012809634294	-0.39210415556634687	1.0553564275803728	6.754192279776998	9.781471918498825	0.8871046570501969	0.9679836512261571
ID300241	300241	1	1.0	42.95990522779342	18.567238704549247	0.0	125.0	125	1.4744943704925972	1		24374.585774058545	24562.0	16171.0	32288.0	1.7476578E7	2883.2263914833243	-0.9810108234251029	-873.4864272869368	0.010620066342480873	0.010714039969437372	1.5218890986067326	1.4567882166544126	-0.47871073726794006	1.0446879520359023	6.830242298409248	9.78152190094072	0.8970840002583182	0.976886471787899
ID300754	300754	1	0.9856971502304077	42.872034313449326	18.58246901304733	0.0	130.0	130	1.4698697034697876	1		24330.821378340388	24459.0	16683.0	32114.0	1.7299214E7	2875.245223176881	-0.9811086605311494	-878.9541736356013	0.009798015705599199	0.004636521231859707	1.5366198397437292	1.4525106492902184	-0.5467785781918773	1.0579060749018339	6.787464162928602	9.882417859347399	0.8733553541826992	0.9767441860465113
ID299731	299731	1	0.9947711229324341	43.13434680938122	18.703355680991628	0.0	120.0	120	1.4938629108640609	1		24402.018944519627	24526.0	15804.0	32857.0	1.8033092E7	2838.1443266953165	-0.9810546170439648	-890.4531541087844	0.00878857229158919	0.0041689763017646875	1.5395901444355982	1.4765580466714499	-0.8349902560273396	1.04268853358406	7.0108610926608605	10.573393400570355	0.7880475880960781	0.9584145549057829
ID314579	314579	1	0.9811925888061523	42.92261249892577	18.7972818153642	0.0	258.0	258	1.484719835384187	1		23973.45179063362	24109.0	16681.0	32414.0	1.7404726E7	2796.908950427773	-0.9810738214560123	-888.6300420942468	-0.00822798825020136	0.00639041086577498	1.5680343231654603	1.4244698299223117	-0.9598475485830129	1.1007845095960918	6.925304821699571	9.981652183771216	0.8734617527711357	0.9693945442448442
ID318168	318168	1	0.9968051314353943	43.35951424011165	18.861073739052824	0.0	292.0	292	1.4842102352883861	1		24012.78961748631	24140.0	15510.0	32556.0	1.7577362E7	2895.4686957365902	-0.981078176443889	-859.9919071711629	0.0069186875489778464	0.006390292596348619	1.5283023745377666	1.4709331961378274	2.1809682564116026	1.039001892506452	6.9205516955350665	10.13094360839338	0.847326492401582	0.9535036018336616
ID308954	308954	1	0.9947370886802673	43.08653537552606	18.639973577760117	0.0	206.0	206	1.474494370492598	1		24226.54368932037	24335.0	16030.0	31826.0	1.7467338E7	2914.8834222147693	-0.9811008906057659	-862.9240952038557	-0.008658230503213247	0.009207106061379188	1.5433646682482771	1.440082541912584	-0.6811846976559764	1.071719587822045	6.830242298409254	10.083796289299361	0.8441076712476494	0.9670255720053831
ID302821	302821	1	0.9820786118507385	42.937381418061356	18.633632895592097	0.0	149.0	149	1.4569463850695599	1		24103.01569186876	24262.0	16664.0	31638.0	1.6896214E7	2801.703897076967	-0.9810754879387362	-891.9836200724261	-0.0016595640902029138	-0.012249857927472779	1.521306519121176	1.418813919268655	2.527487088530453	1.0722382255069447	6.668636008815715	9.700218846476146	0.8906022996704355	0.9709342560553634
ID313061	313061	1	0.9804618954658508	42.867357627211916	18.77733720588406	0.0	244.0	244	1.471412874187152	1		23989.93127629733	24120.0	16403.0	31219.0	1.7104821E7	2720.907307891173	-0.981024655384768	-911.6654635197737	-0.015195488952994659	-0.017380772824577145	1.5601774474586012	1.4229737791543546	-0.9801891409233938	1.0964203770401053	6.801723541422154	9.728837296894941	0.9030399404857448	0.9781271360218725
ID288486	288486	1	0.9807828068733215	42.78969451730561	18.856165307039323	0.0	13.0	13	1.4595402030124005	1		24655.332859174945	24869.0	17606.0	31629.0	1.7332699E7	2677.476266879355	-0.9810624153690408	-954.0854817837466	-0.018759130117747092	-0.004446511362665204	1.5347483275256086	1.4092297908820193	-1.0792259345937016	1.0890688924231646	6.692401639638293	9.78557263400744	0.8782524525204922	0.9723756906077348
ID290528	290528	1	0.9855780601501465	42.58148232890733	18.5158473386137	0.0	32.0	32	1.4657466386762799	1		24275.74964838256	24441.0	16611.0	32088.0	1.7260058E7	2819.21316348719	-0.9810986197886713	-893.9101687099063	-0.003632234538666616	-0.015712965021008166	1.5470474900658926	1.4138357081220279	2.627919897332818	1.094220128391585	6.749439153612491	10.19957614093599	0.8152922270712613	0.9581646423751684
ID291040	291040	1	0.9886704087257385	42.600978396061365	18.48367317209034	0.0	37.0	37	1.4831905098260023	1		24285.670798898067	24419.0	16355.0	32545.0	1.7631397E7	2807.1170844765115	-0.9810538413944678	-895.9654152578507	-0.007276689491878986	0.005006504112703202	1.5655323347943393	1.4318388987246038	-0.5610364974936132	1.0933718424529615	6.911045443206031	9.83574986473475	0.8977153713417161	0.9712758851035397
ID295136	295136	1	0.9856299161911011	42.566589236445	18.7022078695325	0.0	76.0	76	1.4821700827978648	1		24261.62723521319	24372.0	16556.0	31938.0	1.7638203E7	2722.2860835398324	-0.9810888987192308	-924.7145677009385	-0.012875890285810857	-0.01175247529971505	1.5704882773107063	1.4217979595741526	-0.82609425246615	1.104579076608809	6.901539190877002	10.250254263394405	0.8254419673561155	0.9596827495042966
ID309484	309484	1	0.9907335638999939	43.08355332787462	18.641988704256484	0.0	211.0	211	1.4739812351471506	1		24257.91794158554	24415.0	16109.0	31940.0	1.7441443E7	2867.6629547329726	-0.9810936040045497	-877.9243742453252	0.012004272578933868	-0.0027857846792579445	1.5297821998139358	1.4564645864901478	-0.051278589789719595	1.0503394411397753	6.825489172244744	9.710609201299805	0.9096005055383769	0.9802047781569967
ID316140	316140	1	0.9853807091712952	43.41952573756084	18.797750243699223	0.0	273.0	273	1.4847198353841873	1		23966.35576923077	24083.0	16010.0	32174.0	1.7447507E7	2840.97301145155	-0.9810735184680117	-874.5739904853014	-0.011334013122540891	0.0049961823092241646	1.5565504373361596	1.4526331193830506	-0.7206125236236012	1.0715372082368904	6.925304821699574	10.37058236190526	0.8091750214680754	0.9636243386243379
ID291565	291565	1	0.9925459623336792	42.76144836372027	18.524714352906127	0.0	42.0	42	1.4610942835268408	1		24257.342329545485	24472.0	16684.0	32281.0	1.7077169E7	2843.180211702064	-0.9811176115830816	-886.6107028943376	-0.004352517589869662	0.008186573296910854	1.5198971254884013	1.429742231093305	-0.450499125843621	1.0630567471775356	6.706661018131841	9.737848047562522	0.8887717320104181	0.9677640603566531
ID298221	298221	1	0.9904724955558777	43.15446036998677	18.650000543677976	0.0	106.0	106	1.4739812351471506	1		24406.82197496524	24537.0	16236.0	33183.0	1.7548505E7	2921.5397010019155	-0.9811480846201251	-869.5779432567234	-0.011705484286292932	0.010439894743452999	1.5311551779422181	1.4560243385533813	2.321955864119381	1.0515999886811522	6.825489172244743	9.810116004597065	0.8912414164349974	0.9722410291130672
ID305389	305389	1	0.9897057414054871	42.769185911493956	18.954102461933484	0.0	173.0	173	1.469869703469789	1		23857.175070028035	24043.0	16020.0	31651.0	1.7034023E7	2765.457859247006	-0.9810438122895234	-892.934022148341	-0.012946110300250826	-0.035356944360410356	1.5639521883845928	1.4376664581336478	1.5706488263610658	1.087840771088787	6.787464162928614	9.993666361547275	0.854019369424267	0.968792401628222
ID297198	297198	1	1.0	42.77222619631764	18.81663243032229	0.0	96.0	96	1.6299601642580328	1		24790.35307517085	24471.0	16188.0	36135.0	2.176593E7	3642.6021470909595	-0.9806029542434438	-688.111119193842	0.01188970477885337	-0.008106842811833924	1.9493644057537298	1.3717157132826296	-0.7879988839820338	1.4211140011575276	8.346489544889808	11.799244152405713	0.753364830823325	0.9355354288758649
ID303342	303342	1	0.9750028252601624	42.809815480971054	18.764384262425313	0.0	154.0	154	1.4739812351471504	1		24012.17222222224	24128.0	16798.0	31984.0	1.7288764E7	2737.3786504103605	-0.9810537215021683	-908.4383131515613	-0.01430346217922849	0.009785060889264889	1.567766284862689	1.4119070620082115	-0.8101309339733739	1.1103891517001074	6.82548917224474	10.03188708642183	0.8522723037186519	0.968307484828051
ID289001	289001	1	0.9739782810211182	42.6123962186117	18.769963621401953	0.0	18.0	18	1.466778491418422	1		24455.585091420537	24595.0	17323.0	31180.0	1.7387921E7	2630.466275970262	-0.9810385783989859	-962.0341886559829	-0.0016897775195592103	-0.004525376119524443	1.546818410907432	1.4059346638898775	-0.8877076609345893	1.100206468078512	6.758945405941527	10.230219816501345	0.8115567075724596	0.9588671611598112
ID296169	296169	1	0.9851524233818054	42.62797775129825	18.607846958106663	0.0	86.0	86	1.479615936349297	1		24400.0055401662	24529.0	16782.0	32005.0	1.7616804E7	2779.773340618257	-0.9810419191042212	-908.455644815464	-0.016451926599702123	-0.001934314557936677	1.5846648349780137	1.414164402806468	2.4185048785349603	1.1205662027930985	6.877773560054417	9.952076892894341	0.8726303056544173	0.9698391420911527
ID303860	303860	1	0.9762035608291626	42.81995225725754	18.68866542348224	0.0	159.0	159	1.4755201058309073	1		24020.05146036162	24102.0	16538.0	31724.0	1.7270417E7	2760.30695456512	-0.9810176747064785	-899.4436707319869	0.006185694604321877	0.006626240450442314	1.573571365988948	1.4271861141393414	-0.6372566855381556	1.1025691396513366	6.839748550738288	10.120336884152298	0.8391895383746856	0.9593333333333329
ID294645	294645	1	0.9806685447692871	42.781151001636154	18.51695066999436	0.0	71.0	71	1.4755201058309075	1		24209.28272980502	24330.0	16386.0	31960.0	1.7382265E7	2833.3195269839634	-0.981086732387103	-886.4560293947225	-0.004401393729716403	-0.007954991369637416	1.5494262992793741	1.442917315934893	-0.5851162609868179	1.0738150288781254	6.839748550738291	9.821470684302565	0.8910394874774716	0.9716407832545578
ID295669	295669	1	0.9884776473045349	42.555959021285545	18.637652142068728	0.0	81.0	81	1.4647140590210517	1		24333.645480225965	24503.0	16663.0	31802.0	1.7228221E7	2791.4341419101565	-0.9810384591558056	-902.0325166728819	0.03648618938632879	0.025303582700565673	1.586808780911993	1.4098876305042403	-0.43131175256266335	1.1254859937628345	6.739932901283462	10.154372640889447	0.8214085955440641	0.9561699258260281
ID318709	318709	1	0.9887546896934509	43.16280460838721	18.809708344217906	0.0	297.0	297	1.4548680011511297	1		23919.800859598836	24104.0	15885.0	31481.0	1.6696021E7	2886.7759682962414	-0.9810744017802434	-859.0665368449913	-0.0070509025614315345	-0.006789519775562435	1.5166437594751407	1.429365774330063	2.5209400397962245	1.0610606373207618	6.649623504157657	10.044052010024254	0.8283025813974071	0.9701803051317611
ID292080	292080	1	0.9960871934890747	42.98988946244665	18.620155550723766	0.0	47.0	47	1.4903139357585482	1		24269.19863945578	24381.0	15954.0	32884.0	1.7837861E7	2879.324884209228	-0.9810691536563432	-873.6235888268549	0.010885845851640374	-0.0019712666273421888	1.5432771481470395	1.4721005774437	-0.8068526392693135	1.048350344938345	6.977589209509246	9.86322477726774	0.9013166640413772	0.9651545036160417
ID312048	312048	1	0.9858343005180359	42.899139196238444	18.733038760435363	0.0	235.0	235	1.4688400222902	1		23963.995798319298	24099.0	15953.0	31787.0	1.7110293E7	2797.06739257026	-0.9809825096825805	-883.8821440298174	-0.0010735833192276926	-0.002088705137268296	1.5312051557327946	1.415300666790133	2.3219888793252323	1.0818938983513164	6.777957910599579	10.371498032666642	0.7918186981833871	0.9576897246474138
ID294140	294140	1	0.9936533570289612	42.97100731593176	18.53569481508217	0.0	66.0	66	1.4872652167066456	1		24111.247606019177	24219.0	15698.0	31900.0	1.7625322E7	2843.508610271729	-0.9811205719991247	-881.3099653229508	7.681959815575113E-4	-0.0019354406454438332	1.5184869703056587	1.4694343962847412	-0.7599716139478817	1.0333819421574315	6.949070452522141	10.28955833644005	0.8247894768148614	0.9574328749181396
ID296700	296700	1	0.9926989078521729	42.99069510038514	18.465441404478568	0.0	91.0	91	1.4791045777937273	1		24359.569444444463	24509.0	16155.0	32691.0	1.753889E7	2837.9387979729277	-0.9810955176874301	-890.9289695732692	-0.002813109939737869	0.014931215911728983	1.5417432946528984	1.4426129701914014	2.307444267222237	1.0687158139499777	6.873020433889896	9.78989135573254	0.9011596853422857	0.9776876267748476
ID287998	287998	1	0.9819658994674683	42.6905884468674	18.613064606005818	0.0	8.0	8	1.4739812351471504	1		24716.467132867132	24902.0	17160.0	32014.0	1.7672274E7	2770.664864736576	-0.9810868750627575	-925.5003072126832	0.0019182153413185514	-0.016359940519323764	1.5558560583913983	1.4388449464665756	-0.43319245073026347	1.0813229474184631	6.82548917224474	9.749537627904793	0.9023512131410528	0.9815447710184553
ID313592	313592	1	0.9914270043373108	42.9678249499693	18.946109463755427	0.0	249.0	249	1.4734679211022799	1		23958.03894297634	24079.0	16106.0	31668.0	1.722583E7	2740.1303968599896	-0.9810944640783256	-907.4691376625481	0.014654916847548733	0.011698763351622959	1.5331656132273743	1.4536544817912096	-0.7844513152913202	1.054697407418433	6.820736046080222	9.497095262797272	0.9502973508801887	0.988973121984838
ID287492	287492	1	0.9968098402023315	42.768319554471915	18.565144044631243	0.0	3.0	3	1.4791045777937275	1		24688.692520775632	24807.0	16239.0	32867.0	1.7825236E7	2914.7030123366408	-0.9810840320359809	-878.6408974766761	-0.008378789355543568	0.004517565464718464	1.5252757694901677	1.4503412262730029	2.2445206469995664	1.051666836644868	6.873020433889898	9.850916206743335	0.8900291879260063	0.9757085020242914
ID307975	307975	1	0.9844808578491211	43.099603903554616	18.59985319591313	0.0	197.0	197	1.4641974961204784	1		24148.61235955059	24326.0	16264.0	32107.0	1.7193812E7	2870.2028040616515	-0.9810553089839373	-871.3959904817565	0.020610890405711405	0.008815683513093616	1.5256748463864278	1.4447333900145474	-0.4078768424727626	1.0560251856372376	6.735179775118938	9.71989592439261	0.8958510909520871	0.9725463280713796
ID293120	293120	1	0.9936227202415466	42.85773718196951	18.49050348120878	0.0	57.0	57	1.4755201058309064	1		24209.980501392733	24355.0	16317.0	31992.0	1.7382766E7	2853.3002169298084	-0.9811014203072685	-880.9711856959005	0.01020487393629425	0.007524243572303743	1.5420426629016488	1.4526672070447872	-0.1967734802326645	1.0615250729302834	6.83974855073828	10.342734017020849	0.8034878017388629	0.968371467025572
ID301312	301312	1	0.9884728789329529	42.91959272223905	18.63859116424708	0.0	135.0	135	1.4616119431652357	1		24190.10056657224	24339.0	16557.0	32153.0	1.7078211E7	2842.1136121200834	-0.9810886959414036	-883.1063943171093	-0.006038682472024831	-0.002732932901545409	1.5471643399145605	1.4070811750778804	-0.6337359687082809	1.0995558517289712	6.711414144296356	10.05793897277788	0.8336925306398588	0.9598912304554721
ID292609	292609	1	0.9894773364067078	42.9090554633987	18.571038334303513	0.0	52.0	52	1.4806381236465889	1		24277.43586206895	24428.0	16358.0	32628.0	1.7601141E7	2862.392336335103	-0.9810603986864324	-878.6755934385246	0.013184545179752528	0.008737508590622384	1.511539346495561	1.4744579689692159	2.3356759352159537	1.0251491587462942	6.887279812383438	9.892864049399842	0.8843282723024318	0.9724832214765105
ID289538	289538	1	0.9960504174232483	43.02722312548226	18.98950704319583	0.0	23.0	23	1.4714128741871526	1		24300.097902097907	24558.0	16734.0	31758.0	1.737457E7	2789.9152711316583	-0.9810120810892455	-900.0030728773143	0.0016386566158950694	0.004317036523930495	1.522538187427271	1.444808184171842	-1.0250214158493929	1.0537995313889943	6.80172354142216	10.004132452519068	0.8540237999754705	0.9629878869448183
ID310029	310029	1	0.9952383637428284	43.03972307137541	18.609794388687842	0.0	216.0	216	1.4621294195288255	1		24250.473833097607	24436.0	16373.0	31764.0	1.7145085E7	2933.9160350391635	-0.981096788600625	-857.983244568449	-0.0017357203458151131	-0.0019212964293942143	1.5040374846359348	1.4374710685691015	-0.40808674984531074	1.0463080040512367	6.716167270460872	9.891932684533378	0.8625197799600229	0.9645051194539241
ID306446	306446	1	0.985733687877655	42.85367522173955	18.74292418188161	0.0	183.0	183	1.474494370492598	1		24008.895977808603	24150.0	15935.0	31804.0	1.7310414E7	2799.8111635723503	-0.980989498268762	-885.001942442588	-0.007573441324952072	-0.02075092572078303	1.5867033663660124	1.42286700578397	2.474377869320431	1.1151452383926577	6.830242298409254	9.749941808700072	0.9029047275005585	0.9802182810368346
ID305928	305928	1	0.9826814532279968	42.85951642347461	18.77015942224934	0.0	178.0	178	1.4719269049012387	1		23913.609243697472	24025.0	16573.0	31863.0	1.7074317E7	2754.996994110556	-0.9810306458146059	-897.8091423823383	-8.451470487749968E-4	0.0014666825505370072	1.5743681931170286	1.3976372258938303	-0.9921155024188902	1.1264498139781398	6.80647666758667	10.022027485994007	0.8515713566917743	0.9636608344549121
ID298772	298772	1	0.9855383038520813	43.08632408541435	18.669371553053164	0.0	111.0	111	1.4641974961204787	1		24388.704384724206	24626.0	16449.0	31642.0	1.7242814E7	2788.6943575539567	-0.9810510535672429	-905.5748399649212	0.005604618641183422	0.0036252062146589457	1.5287624450661532	1.4394370953935687	-0.780379481182371	1.0620557507920563	6.735179775118941	9.683497497561328	0.9025984161254811	0.9738831615120276
ID312596	312596	1	0.9884841442108154	42.830140175408935	18.823823589014093	0.0	240.0	240	1.4928497788988535	1		23967.017663043483	24067.0	16084.0	31976.0	1.7639725E7	2772.1022064896915	-0.9809903665270796	-892.330530583753	-0.004334433605101359	-0.004256918196850249	1.5662071849331847	1.427195986892398	2.278038350240012	1.0974016177998596	7.001354840331827	9.810616517794863	0.9141118791095075	0.9754966887417218
ID301847	301847	1	0.9757925868034363	42.725540452477446	18.594253665721368	0.0	140.0	140	1.4765451286053335	1		24153.30027932963	24307.0	17058.0	31913.0	1.7293763E7	2721.321281932073	-0.9810845172831913	-920.6947177468961	-0.0036481525508531626	0.00327240897014955	1.5691558452657306	1.4068616162529683	-0.7749083844778885	1.115359056738655	6.84925480306732	9.742326602537394	0.9068340471236088	0.9723346828609984
ID310557	310557	1	0.9844975471496582	43.01169572854279	18.662289890587385	0.0	221.0	221	1.4739812351471502	1		24187.95977808598	24320.0	16543.0	31910.0	1.7439519E7	2820.8318862215797	-0.9809949158142481	-885.215455855199	-7.906865281908646E-4	-0.012006320761250291	1.5546024395223776	1.4124546279224135	-0.5995611080565151	1.1006388515353942	6.825489172244738	10.222039667673222	0.8208589205456585	0.9547872340425523
ID316701	316701	1	0.9825398325920105	43.055484811663476	18.761003187902638	0.0	278.0	278	1.4579844659886292	1		23987.58487874466	24138.0	16512.0	31311.0	1.6815297E7	2806.4335186444428	-0.9810470201974227	-884.8590246968465	0.020917521644561787	0.00926416441665794	1.5521008350131233	1.402612980741385	-0.4089846058078034	1.1065781197837787	6.678142261144751	9.594759113731671	0.9115854376096922	0.9703038674033148
ID306975	306975	1	0.9862533807754517	42.86005122537388	18.672131884837995	0.0	188.0	188	1.476545128605333	1		24120.023513139684	24273.0	16561.0	31739.0	1.7438777E7	2815.3780212421666	-0.9810549063001842	-887.2940373953279	5.571028638967128E-4	-0.006108601111503904	1.5673382510493394	1.4150878069775334	-0.6191583508135783	1.1075908104932342	6.849254803067317	9.928267817901075	0.8731849048136404	0.9736486486486484
ID314143	314143	1	0.9850109815597534	42.88081689673586	18.787183808279405	0.0	254.0	254	1.4862475872910879	1		24011.169630642948	24146.0	16442.0	32100.0	1.7552165E7	2762.9147144150584	-0.9809572524869268	-895.3571487304346	0.001538949520632726	-0.004130613291858772	1.5842845825032625	1.419025685171964	-0.9597575746819594	1.1164594122982852	6.939564200193117	9.98550701751103	0.8745845872044753	0.9746328437917225
ID290084	290084	1	0.9917245507240295	42.630934931430915	18.508369649546808	0.0	28.0	28	1.4780813299522713	1		24332.600834492343	24452.0	16440.0	32309.0	1.749514E7	2870.8183605216022	-0.9810864565829032	-879.3204877024588	0.010205083257567934	0.005229008962212185	1.5446580348677321	1.4484204210082827	-0.5090223280249557	1.0664431490081145	6.863514181560873	9.925201171607915	0.8755435704000638	0.9652406417112304
ID315169	315169	1	0.9886437654495239	42.88253819347099	18.77803801459515	0.0	264.0	264	1.4770573732447168	1		23991.212795549385	24087.0	15878.0	31718.0	1.7249682E7	2834.8065844232697	-0.9811306243767138	-880.0919883153211	-0.006712791010326331	0.0053524677103307305	1.5677493637296238	1.4005787816154538	-0.6858584951516525	1.1193582141244154	6.85400792923183	10.186046534419116	0.8301243529826373	0.9684351914036261
ID304418	304418	1	0.9799352884292603	42.81866414507591	18.692660839255165	0.0	164.0	164	1.4693549530763224	1		23944.03225806453	24101.0	16579.0	31958.0	1.7072095E7	2725.313409009822	-0.9810355469108072	-908.9819362113012	0.003304141934862909	7.512598732118369E-4	1.569821425133022	1.398657410452518	2.4423851314530594	1.122377369469716	6.782711036764099	10.473477436913974	0.7770185310696217	0.9583613163196778
ID304940	304940	1	0.9856376647949219	42.7857548913594	18.740164122121932	0.0	169.0	169	1.4703842736600556	1		23929.04055944057	24040.0	16413.0	31608.0	1.7109264E7	2736.4133925003252	-0.9810827490781006	-907.0290341229526	0.0035984070163241535	0.005435603397319925	1.5631355675833096	1.4006498996352135	-0.7933106027760033	1.1160073391576397	6.79221728909313	10.332400522638201	0.7995009231125435	0.9629380053908353
ID302381	302381	1	0.9820289611816406	42.83571176911371	18.633077317615008	0.0	145.0	145	1.4688400222902005	1		24106.054621848754	24254.0	16496.0	31939.0	1.7211723E7	2738.4041223429253	-0.9810436156497259	-911.1531947121484	-0.002311630834548667	-0.010891531744826514	1.547982781383693	1.4043787012397009	-0.8072951193365425	1.1022545272277535	6.777957910599582	9.960646445444937	0.8584869180780285	0.9667796610169495
ID317229	317229	1	0.9756155014038086	43.472608896823075	19.1624666331164	0.0	283.0	283	1.4553878753864653	1		23941.632331902725	24170.0	15979.0	30353.0	1.6735201E7	2648.310684588389	-0.9810468243119159	-935.8851754065257	0.004209772812644852	-0.007241340598719272	1.546049012011859	1.3975195581851658	2.1726575372763812	1.1062807693507883	6.6543766303221785	9.786718235969051	0.8730579511257278	0.9735744089012518
ID300334	300334	1	0.9795210957527161	42.83363200768294	18.66218890583638	0.0	126.0	126	1.4657466386762794	1		24411.44460028052	24530.0	16952.0	32006.0	1.740536E7	2813.3301062270543	-0.9809631527234518	-894.2530935507468	-0.014370808930769958	-0.005029366539226473	1.5648390327326147	1.3950649375883735	2.5307650580509553	1.121696195331041	6.749439153612487	10.048897009295226	0.8399254876327744	0.9594594594594591
ID311081	311081	1	0.984419047832489	42.876984419097134	18.739750559508295	0.0	226.0	226	1.4760327061957994	1		24113.318497913784	24222.0	16080.0	32400.0	1.7337476E7	2826.61341854814	-0.9810331325526257	-882.4876327876345	0.001284820121210988	-0.009012984487498954	1.568439639527798	1.4125836484770393	-0.8821443074663803	1.1103339906410448	6.844501676902801	9.740269058259514	0.9065876339241118	0.9690444145356661
ID299306	299306	1	0.996053159236908	43.18603926241493	18.75285334252058	0.0	116.0	116	1.4734679211022799	1		24414.244413407847	24568.0	15970.0	33091.0	1.7480599E7	2889.866614442515	-0.9810530950791172	-874.8824855577748	-0.015568946512402357	-0.011184606411081483	1.5376554215118388	1.4545554259253028	2.2092344581676837	1.05713085531524	6.820736046080223	9.794400100398288	0.8934812134421704	0.9795221843003409
ID317738	317738	1	0.9897616505622864	43.34865460349641	18.87047846004355	0.0	288.0	288	1.4631638232093465	1		24033.20792079209	24208.0	15593.0	32170.0	1.6991478E7	2885.1572480934424	-0.981038739222012	-861.968106860697	0.008575811632281232	-0.0071095358110708495	1.503977860515528	1.4543502150310383	2.001110842023679	1.034123586582913	6.725673522789912	9.99268463676929	0.8464109689687699	0.9652114597544335
ID311595	311595	1	0.9862645864486694	42.99109681570542	18.72487729379758	0.0	231.0	231	1.4657466386762794	1		23960.442253521123	24106.0	16365.0	31630.0	1.7011914E7	2784.5179498726106	-0.9810705199955551	-891.9414474948602	-0.010249061593961209	-0.003653693535386427	1.5526695411942508	1.4060301246497833	-0.9611492156074581	1.1042932252827746	6.749439153612487	9.990110173098074	0.8498396606443234	0.9627118644067791
ID315701	315701	1	1.0	43.07774106065746	18.616912821487382	0.0	269.0	269	1.4770573732447172	1		23948.25864453667	24029.0	15230.0	32487.0	1.7314591E7	2951.2825219594106	-0.9810385897503311	-839.6699402700103	-0.007067641864339105	-0.012994253753480732	1.5330029997286	1.4501672721784646	-1.265095020128149	1.0571214984225221	6.854007929231835	10.167210722232067	0.8332029849790574	0.9562334217506628
ID308534	308534	1	0.9866491556167603	42.993081782872686	18.706754759842703	0.0	202.0	202	1.464714059021051	1		24218.733427362484	24393.0	16427.0	31770.0	1.7171082E7	2825.920339713999	-0.9810353420676448	-886.668228532189	0.0163687256689435	0.0016534366075273174	1.5468130240028455	1.452033176066385	-0.5197845326910512	1.0652738859543298	6.739932901283455	9.572881195289867	0.9242300796007126	0.9772570640937278
ID299837	299837	1	0.9950582385063171	43.11316182979387	18.68914280783761	0.0	121.0	121	1.489298389517442	1		24377.905994550427	24503.0	15857.0	33064.0	1.7893383E7	2877.6994057288343	-0.9809949579330994	-874.5384461626033	0.013478793903337003	0.011244869682405562	1.5336935273068923	1.4777454332948874	-0.8534907825973523	1.0378604411500423	6.9680829571802185	9.84168507374406	0.9040329270095432	0.9779853235490326
ID293689	293689	1	0.9909214377403259	42.871135209960066	18.458882741380023	0.0	62.0	62	1.4744943704925977	1		24118.89429763562	24207.0	15494.0	32453.0	1.7341485E7	2875.990997417013	-0.9810618548937922	-868.8780335847271	0.004980839566460464	0.01624375506360421	1.5319809360369099	1.4498128929924763	2.377290745820484	1.056674929186783	6.830242298409251	10.549943610948175	0.7711621359886421	0.9586390927284858
ID300870	300870	1	0.9920825958251953	43.008444514344454	18.654798025436204	0.0	131.0	131	1.471926904901239	1		24264.240223463687	24411.0	16391.0	31871.0	1.7373196E7	2849.810526564331	-0.9810738163994479	-882.7126341004694	0.009974985199957423	0.006388946382647627	1.5270641512317737	1.4423517606047227	-0.26799337766137304	1.0587321296654668	6.806476667586673	9.89883116196233	0.8728997929218124	0.964959568733153
ID297799	297799	1	0.9958071708679199	43.036850344880165	18.624430629861997	0.0	102.0	102	1.476545128605333	1		24416.15235457064	24560.0	15995.0	32674.0	1.7628462E7	2925.5075217295625	-0.9810943236551056	-866.21270053468	8.582430797149567E-4	0.004933316236531144	1.5080673130776492	1.4507043038051977	-1.171139771895169	1.0395414896902067	6.849254803067317	9.813415683296984	0.8937432940676696	0.9710242587601071
ID314688	314688	1	0.9894747138023376	43.031200288503896	18.885618292869648	0.0	259.0	259	1.4837004601624812	1		24042.61793103448	24175.0	16270.0	31871.0	1.7430898E7	2760.222316484374	-0.9810359140757419	-901.198955848616	-0.004898055223308709	0.0038071748956747527	1.5740387910575597	1.4151327697539302	-0.8324370181090398	1.1122905388808577	6.91579856937054	10.254253750085228	0.8265023239322038	0.9712950600801067
ID291138	291138	1	0.9887357950210571	42.60433281734522	18.533081624235034	0.0	38.0	38	1.4678096187805107	1		24280.925457102672	24439.0	16937.0	31778.0	1.7263738E7	2718.2236414353524	-0.9810666303570645	-925.7221090445322	-0.002903903196428094	0.010398360437303689	1.5753977909476002	1.4014164357245158	2.528201527443401	1.1241467923366677	6.76845165827055	10.410463317501968	0.7848001529994094	0.9468085106382975
ID318274	318274	1	0.9968560934066772	43.466789688942725	18.911015203197262	0.0	293.0	293	1.4837004601624828	1		24004.315426997244	24178.0	15782.0	31804.0	1.7427133E7	2863.0950753884167	-0.9810798140218456	-869.4857919312469	-9.720768345772102E-4	-0.014339683269891945	1.5242741247859226	1.4817713935558456	2.0697166052556897	1.0286837304424417	6.915798569370554	9.783538263454032	0.9079465938682368	0.9758551307847082
ID309059	309059	1	0.9803632497787476	43.05250704196576	18.672976120537058	0.0	207.0	207	1.4626467128121357	1		24232.75881523275	24355.0	16397.0	32234.0	1.7181026E7	2858.3546276876596	-0.9809928027612888	-875.1137059214154	0.006758498699269999	-0.01190554110152326	1.5352487013712857	1.4245026058479018	2.69967965124858	1.0777436945841632	6.720920396625392	10.22249294741521	0.8082114082681696	0.954760297096556
ID318798	318798	1	1.0	43.211812553160414	18.75729865087045	0.0	298.0	298	1.4898062491705728	1		23947.84761904761	24039.0	15291.0	32387.0	1.7601668E7	2899.2297367864226	-0.9810026524010942	-853.082560219344	0.025913488619806798	0.011478675651661824	1.5315725290457562	1.48638065272434	-0.8774085659010171	1.030403972386606	6.972836083344735	9.756560576378973	0.9205043164112922	0.9793057409879843
ID313167	313167	1	0.9854216575622559	42.80835524402372	18.867507483683582	0.0	245.0	245	1.481148952753955	1		23985.37603305788	24149.0	16550.0	31945.0	1.7413383E7	2775.889143752702	-0.981089209748828	-896.5473483056809	-0.007692669754021949	-0.002732768708966455	1.5677547438031625	1.4297884098411382	-1.0636395580309561	1.0964942316026702	6.892032938547959	10.07917452895037	0.8525253026184624	0.9640957446808515
ID288584	288584	1	0.9904814958572388	42.4346260230538	18.932936027532552	0.0	14.0	14	1.4898062491705737	1		24634.291553133524	24808.0	16252.0	33318.0	1.808157E7	2888.369494208073	-0.9810213928888504	-881.7215715051605	-0.0012752565021910557	-0.002129209095492441	1.5326540150749934	1.4694752935448199	-1.0622245397706447	1.0429940685683576	6.972836083344743	9.862808463200173	0.9007787279369778	0.9657669519420677
ID290632	290632	1	0.996351957321167	42.53572689570945	18.502759517969288	0.0	33.0	33	1.4801271182392584	1		24289.289835164833	24455.0	16494.0	32200.0	1.7682603E7	2855.7889949767846	-0.9811063771180755	-883.3230294132751	0.009663457221468996	0.0019625944598197697	1.546117548414961	1.458856206482704	-0.3419458629666269	1.0598149026233665	6.8825266862189345	9.852450439430037	0.8909826562010604	0.9718120805369125
ID296264	296264	1	0.9841103553771973	42.56129035079272	18.612167599737617	0.0	87.0	87	1.467294145676369	1		24370.231741573018	24560.0	16825.0	31971.0	1.7351605E7	2736.751861114659	-0.9809522998767191	-917.1905620367265	-0.006399539416250642	-0.0026923469238919083	1.5800546536582454	1.3849915784623112	-0.637058959492115	1.1408406218704255	6.76369853210604	9.883654725440724	0.8700795783576636	0.9614864864864864
ID297289	297289	1	1.0	42.84283636526826	19.055685844959736	0.0	97.0	97	1.686528402095606	1		24900.11595744683	24704.0	15885.0	34873.0	2.3406109E7	3389.609609050651	-0.9805777095856315	-741.7597371825669	7.909575544730084E-4	-0.007760568419336355	2.178815942506607	1.3445029477250412	-1.079657895307309	1.620536382008876	8.93587718928977	12.949711707439773	0.6696175927896595	0.9051516610495901
ID307529	307529	1	0.9936777353286743	42.9967008116503	18.617514656883188	0.0	193.0	193	1.462646712812135	1		24064.52266288952	24241.0	16306.0	31743.0	1.6989553E7	2874.8296433369874	-0.981055234979833	-866.9606170994917	0.0031703796661556737	0.003839709920201208	1.544870207639758	1.4372138031247073	-0.5788505736721554	1.0749063251973996	6.720920396625385	9.957827675218265	0.8517446276288992	0.9745003445899372
ID295253	295253	1	0.9795366525650024	42.51163928588847	18.772020455997307	0.0	77.0	77	1.47192690490124	1		24269.86033519555	24440.0	16880.0	31924.0	1.737722E7	2749.1997279395373	-0.9809741045432154	-910.3395634455991	-0.00456100975623758	-0.005084925932440072	1.5495665145626738	1.4343167016537113	-0.9198741078923919	1.0803517192375185	6.806476667586684	9.880556409599794	0.8761317525532272	0.9649595687331535
ID302933	302933	1	0.9837726950645447	42.89949744268817	18.637736658122662	0.0	150.0	150	1.4595402030124003	1		24035.5	24185.0	16508.0	31649.0	1.6872921E7	2809.1845145784246	-0.981074233227099	-887.0564879608164	0.012412747940670373	-0.00356405145522517	1.5429946081889054	1.417122414002576	-0.5433131064704176	1.0888223860850603	6.692401639638292	9.96963010711695	0.8461235251488767	0.9637234770704991
ID294742	294742	1	0.9949072599411011	42.716364456055864	18.51429665080315	0.0	72.0	72	1.4770573732447176	1		24193.44937586685	24294.0	16180.0	32141.0	1.7443477E7	2865.778435648036	-0.9810666011593614	-874.8932885599348	-9.168409750901789E-4	0.003144044128641791	1.534638968164218	1.4397604100924355	-0.4850790349052445	1.0658988519247388	6.854007929231837	10.43269946064217	0.7913362730278304	0.9626168224299063
ID305489	305489	1	0.9864984750747681	42.7523954045321	18.942448275819366	0.0	174.0	174	1.4729544281711608	1		23889.018105849602	24071.0	16105.0	31921.0	1.7152315E7	2809.6527554782074	-0.9810191346766105	-878.8952494561967	0.008739051530383471	-0.0022216942956914064	1.5297009528060466	1.4515425219990563	-1.2386981339223848	1.0538450852265429	6.815982919915712	10.147769362989465	0.8317583727796757	0.9566377585056701
ID292179	292179	1	0.9968377947807312	42.94526756428106	18.63695289820092	0.0	48.0	48	1.4877737703945153	1		24239.115226337428	24374.0	16034.0	32716.0	1.7670315E7	2859.833061177445	-0.9810725057075511	-878.6462449780744	0.0030274411022027307	0.01989242216598126	1.5300363113847049	1.4818985081425682	-0.2492802987145448	1.0324838732056443	6.953823578686664	9.802340505128626	0.9094398140692078	0.9727393617021275
ID291676	291676	1	0.9968184232711792	42.87016150159438	18.510426374669915	0.0	43.0	43	1.4842102352883844	1		24256.254820936658	24397.0	16110.0	32518.0	1.7610041E7	2872.566508784527	-0.9810321695190606	-873.4725041944575	0.008895721337272787	0.0012374517223229017	1.525993979512237	1.484406815351749	2.331428642155044	1.0280160153742177	6.920551695535049	9.78679358124271	0.9079662887474527	0.9732620320855614
ID298332	298332	1	0.9926186800003052	43.14954577877752	18.65735967989294	0.0	107.0	107	1.4657466386762796	1		24416.593575419	24564.0	16034.0	32952.0	1.7482281E7	2914.1940033452615	-0.9810174111893321	-865.9999853060142	-0.013122512319235257	0.01055908485008403	1.5094385088040991	1.4519515795067133	-0.7962585872550252	1.0395928694240042	6.7494391536124905	9.689288118038874	0.9034285484900896	0.9759450171821304
ID312156	312156	1	0.9853017330169678	42.905220059202016	18.78458735977303	0.0	236.0	236	1.4806381236465893	1		23953.726519337015	24078.0	16328.0	31772.0	1.7342498E7	2774.5145219363044	-0.9810953415614655	-896.1040884039802	0.014953398043931948	0.008369446317931762	1.5597645806839426	1.4459445844648293	-0.7114803543835442	1.078716707017676	6.887279812383442	9.854822770796636	0.8911687622621466	0.9790540540540542
ID295768	295768	1	0.9780845642089844	42.570078232915954	18.63323767895583	0.0	82.0	82	1.475007327325125	1		24297.86787204449	24383.0	16947.0	31808.0	1.7470167E7	2709.4859667409887	-0.9810256458640128	-927.3092984102693	-0.011848321487805137	0.0073252015861644745	1.595183749365055	1.4087177616615445	-0.7072299214366619	1.132365753295805	6.8349954245737745	10.33931179276979	0.8034610499367202	0.9599465954606142
ID303448	303448	1	0.9776263236999512	42.85313158593031	18.67898928033576	0.0	155.0	155	1.4569463850695603	1		23986.031250000004	24148.0	16735.0	31922.0	1.6886166E7	2738.273707653477	-0.9809745561629194	-903.3051378803099	-0.002756475546442571	0.0071420116861438026	1.560303091238014	1.3858227748296255	-0.751802813846769	1.125903773251121	6.668636008815718	10.108649637024	0.820088248372506	0.9603011635865849
ID313700	313700	1	0.978958785533905	42.85349966390676	18.788555957657525	0.0	250.0	250	1.4948753561926598	1		23982.20703653586	24113.0	16344.0	31944.0	1.7722851E7	2733.083899813406	-0.9810668134601441	-909.3708966741823	-0.0045394306258223025	0.005012146204843422	1.5725708119417254	1.4328348652160294	-1.0046508661435305	1.0975241111993934	7.020367344989885	10.159090489510797	0.8547912030698067	0.9794429708222813
ID292709	292709	1	0.9926555752754211	42.84697125979598	18.555315420023994	0.0	53.0	53	1.4806381236465889	1		24266.907458563535	24399.0	15761.0	33101.0	1.7569241E7	2880.914588623361	-0.9810290151659588	-871.1762403116333	-0.015812646523828085	0.007946353339596965	1.5458790971155216	1.433586636063528	2.218670507347438	1.0783297348253305	6.887279812383437	9.772166320589363	0.9063081630430038	0.9803788903924224
ID294245	294245	1	1.0	42.72041373570002	18.494947157163587	0.0	67.0	67	1.4703842736600559	1		24133.714685314695	24215.0	15853.0	32024.0	1.7255606E7	2899.0711464741685	-0.981043662988654	-861.6466659470914	0.004844990303932798	-0.01460423698481115	1.5156827777550437	1.459937204375939	2.7578910170447326	1.0381835418756475	6.792217289093132	9.895489565035325	0.8716594936373568	0.9590604026845635
ID309606	309606	1	0.9957849979400635	43.13596621618089	18.643261744205937	0.0	212.0	212	1.4693549530763221	1		24260.283707865194	24383.0	16016.0	32145.0	1.7273322E7	2923.944583578058	-0.981143180961286	-863.4171884997005	0.008537547108656122	0.0013630568523284163	1.509185996206566	1.471403214200956	-0.3091156611263357	1.0256780613505236	6.782711036764098	9.63385674434402	0.9183596865706404	0.980756013745704
ID289122	289122	1	0.9905091524124146	42.56452351525929	18.643510571122953	0.0	19.0	19	1.4801271182392584	1		24402.6269070735	24529.0	16733.0	32046.0	1.7594294E7	2784.840124734373	-0.9810940565262677	-909.4495190418795	0.0014588529640548037	-0.008964273251946781	1.5740717051370496	1.4215171186501472	-0.6900537017234843	1.1073181493809698	6.882526686218935	10.128455183090152	0.8430849690030189	0.959575878064944
ID289644	289644	1	0.9812283515930176	43.03845345783532	18.98189607964389	0.0	24.0	24	1.4724407561666397	1		24349.54583333333	24524.0	16916.0	32149.0	1.7531673E7	2787.047053325672	-0.9809865058895452	-901.5247598074834	0.0015932774113569953	-0.015308954643662248	1.528702892514442	1.4595668135706161	-1.147053749376698	1.0473675328193401	6.811229793751192	9.68282209545641	0.9129174142080269	0.9794941900205056
ID303980	303980	1	0.9806168079376221	42.74680513465053	18.779011974563378	0.0	160.0	160	1.4928497788988542	1		24003.140921409216	24112.0	16552.0	31746.0	1.7714318E7	2722.7445755218164	-0.9810809508258813	-914.3168139084928	0.0021061087486343062	0.003839832817782279	1.5755884328177985	1.4243433885880816	-0.8845666464281974	1.1061858014306807	7.001354840331833	10.011586491648599	0.8777809385669498	0.9742063492063495
ID306543	306543	1	0.9936280250549316	42.87225102947191	18.728544693965155	0.0	184.0	184	1.4662626558155445	1		24022.667601683046	24190.0	16387.0	32178.0	1.7128162E7	2810.4034948174294	-0.9810389056284752	-884.5153658636584	0.007420114524582981	-0.0028424707382439032	1.5493447613917677	1.4022091842512305	-0.8207601717025553	1.1049312604660384	6.754192279776999	9.759854857407396	0.8910386976535631	0.9686434901158829
ID316271	316271	1	0.9936774969100952	43.17770881826986	18.684720143525226	0.0	274.0	274	1.4714128741871533	1		23993.94117647058	24112.0	15547.0	31654.0	1.7131674E7	2888.2438273234648	-0.9809853081254383	-857.177854832362	0.0017502839939735589	0.020303619989522674	1.527711724133252	1.4531869064746032	-0.771143586112134	1.051283711218844	6.801723541422166	10.262070385896715	0.8116314397800679	0.9591152815013407
ID288104	288104	1	0.9890040159225464	42.38135842640366	18.775820434931507	0.0	9.0	9	1.4826803840981624	1		24722.276859504163	24878.0	16801.0	32550.0	1.7948373E7	2788.8066911287465	-0.981081490437875	-919.4290319484467	-0.0033563353128374953	-0.0027190929908507532	1.568559167713264	1.4502900333098028	2.1216362890242895	1.0815486086831552	6.906292317041519	9.867315716350623	0.8913674523451587	0.9706078824315298
ID296811	296811	1	0.9947405457496643	42.99356109195413	18.52980289403409	0.0	92.0	92	1.4770573732447172	1		24376.725381414723	24486.0	15731.0	33010.0	1.7575619E7	2884.560364063183	-0.9809041824936582	-868.188561157138	-0.009431996586663837	-1.6564970194926835E-4	1.5717020400349488	1.4259615373603702	-0.925013699261154	1.1022050727569848	6.854007929231834	9.841129925030366	0.889333261661823	0.9716981132075468
ID293236	293236	1	0.9947426319122314	42.867448631053406	18.4604665471215	0.0	58.0	58	1.4734679211022794	1		24190.62116991643	24312.0	15616.0	32931.0	1.7368866E7	2873.4373602951646	-0.9810712623948825	-872.6783170794977	0.005199815290825445	0.0032001913225915748	1.5155653346548998	1.4486949327171303	-0.9184831723680926	1.0461590638771334	6.82073604608022	9.719596879788572	0.9072868186362187	0.9748641304347826
ID306039	306039	1	0.9783586263656616	42.858881199142765	18.729299223255442	0.0	179.0	179	1.4806381236465893	1		23910.89546079779	23983.0	16240.0	31983.0	1.7383221E7	2747.53707742249	-0.9810683380860256	-901.9714568685347	0.007044938957914338	0.010367024059355481	1.5755661273421686	1.4062419214106094	-0.7950586353487311	1.1204090159406634	6.887279812383442	9.864267356376553	0.8894630724171676	0.9672897196261682
ID310647	310647	1	0.9857387542724609	42.9200233736446	18.70357285709511	0.0	222.0	222	1.4806381236465893	1		24150.99999999997	24263.0	16444.0	32381.0	1.7485324E7	2748.9274367576113	-0.9810394270698289	-909.1527213129644	-0.0013994051382047702	-0.0029926259358543203	1.5656943247098705	1.4182532434983375	-0.8420643651118889	1.103959629133544	6.887279812383442	9.880702819694832	0.8865064852928732	0.9698795180722893
ID301424	301424	1	0.984006941318512	42.66076911483264	18.702172429904707	0.0	136.0	136	1.4760327061958	1		24224.337031900148	24327.0	16474.0	31945.0	1.7465747E7	2785.909417422803	-0.9810656064872688	-901.0762778421149	-0.0038774169087694944	0.005380702558976418	1.5808439249554496	1.4068860123658005	-0.6672300034873816	1.1236474817864768	6.844501676902808	10.309193983431706	0.8092864611934802	0.9561752988047812
ID287601	287601	1	0.9968381524085999	42.840495560672984	18.620502790868738	0.0	4.0	4	1.4918359588981176	1		24690.344686648517	24800.0	16387.0	32931.0	1.8122713E7	2881.888698709942	-0.9811134365955972	-890.115220241117	0.027857503915433617	-3.5617364685231715E-4	1.5492109630440172	1.5024964981089342	0.05872784342851195	1.0310912304913047	6.991848588002791	9.800831562240234	0.9146944163597969	0.9741721854304634
ID308094	308094	1	0.9968249797821045	43.19886594192983	18.710360175836403	0.0	198.0	198	1.479104577793728	1		24149.515862068973	24259.0	16023.0	31729.0	1.7508399E7	2858.047291273209	-0.9810236554120125	-873.6468900275296	-0.0034611904612277004	-0.0021334333873489187	1.541834642326076	1.4334913194362513	-0.7081139125414437	1.0755800341591415	6.873020433889902	10.079694816872202	0.8500857434055682	0.9672240802675582
ID298874	298874	1	1.0	43.063856649893275	18.65659936447139	0.0	112.0	112	1.4837004601624812	1		24398.091780821924	24531.0	16237.0	32941.0	1.7810607E7	2843.6240133476927	-0.9810741196768786	-889.527570067299	0.004863584730617777	0.0038289721864602664	1.5183858194984292	1.4694869201568115	-0.8111413529198791	1.0332761718875318	6.91579856937054	10.112603220645097	0.8498186628568234	0.9635761589403969
ID310139	310139	1	0.9823314547538757	42.94331573875588	18.650179851454375	0.0	217.0	217	1.466778491418421	1		24226.432203389842	24353.0	16644.0	32018.0	1.7152314E7	2866.253107557886	-0.9810714274338933	-876.1685922986358	0.003587299052964956	-0.007761094547181517	1.5461341592353202	1.4169735609049738	-0.5164144655953069	1.091152440591662	6.758945405941516	9.977698837378169	0.853155156612994	0.9614604462474642
ID315269	315269	1	0.9949886798858643	43.11590461875306	18.556810542574127	0.0	265.0	265	1.4724407561666402	1		23985.274509803952	24144.0	15970.0	32117.0	1.7125486E7	2923.3480359692794	-0.9811103993250874	-852.2936800900944	0.0010710203896411765	0.0018218462862452116	1.51905424028812	1.4428090505209457	-0.5710311227326483	1.0528449622211926	6.811229793751194	10.131287170717817	0.833884968542051	0.9630376344086019
ID316800	316800	1	1.0	43.22702222055677	18.72421950105101	0.0	279.0	279	1.4647140590210515	1		23962.06338028168	24153.0	15733.0	31669.0	1.7013065E7	2887.4247505194644	-0.9811262983573977	-862.8024403204312	0.010381272523066294	-0.007101698471796815	1.497232614111653	1.4696041709593557	1.3516743519784966	1.018799921569535	6.739932901283461	9.658404270025017	0.9079348321315444	0.9819944598337951
ID304525	304525	1	0.9842822551727295	42.8156481269826	18.70325333790354	0.0	165.0	165	1.4724407561666402	1		23930.86573426575	24069.0	16418.0	32113.0	1.7110569E7	2756.1833456082927	-0.9811063464066193	-901.738138230642	-0.002078980311598563	-0.0064468520057798665	1.5809457895830068	1.4011314738359602	-0.776233449787557	1.1283350771178942	6.811229793751194	10.112899651033036	0.8369201051080754	0.9617449664429525
ID290184	290184	1	0.994429349899292	42.73733631640467	18.546702722421504	0.0	29.0	29	1.4775694402988406	1		24296.449375866847	24411.0	15945.0	32416.0	1.751774E7	2845.1085749644812	-0.9810830200266906	-885.7841763520296	-0.011373644939212599	-0.0037371255254502983	1.5195180771518657	1.4464770090536512	-0.7330461278339812	1.0504958375702087	6.858761055396352	9.858560156474626	0.8868058627199299	0.9619999999999997
ID301963	301963	1	0.9836646914482117	42.78861887796974	18.632411373379515	0.0	141.0	141	1.470898663836246	1		24143.6232492997	24285.0	16477.0	31978.0	1.7238547E7	2748.915631077078	-0.9810576375854959	-909.7695816544192	-0.013308451892118104	-0.00772953272558253	1.595882540469198	1.3861491331797353	2.4270132887246563	1.1513065241460334	6.796970415257645	9.890855157484685	0.8730870758674336	0.9616677874915937
ID317844	317844	1	0.9947518110275269	43.244910716724256	18.77617390880645	0.0	289.0	289	1.4898062491705732	1		24027.088797814224	24176.0	15372.0	32300.0	1.7587829E7	2887.9126030360517	-0.9810860402465257	-863.1211102113167	-9.963745194247725E-4	-0.003915177176890353	1.5362930456452975	1.4630714025876754	-1.2609061236780292	1.0500465274135753	6.972836083344738	9.966912517818782	0.8820597954908226	0.9753989361702126
ID300439	300439	1	0.991978108882904	43.04466059432524	18.63992021704598	0.0	127.0	127	1.479615936349296	1		24397.203319502074	24526.0	15780.0	32320.0	1.7639178E7	2938.926761330644	-0.9810561253160862	-859.8175773434284	0.01461373972653608	0.013980063048046481	1.515089610626021	1.4907397685655552	-0.16778166082096	1.016334066195803	6.87777356005441	9.893701826148616	0.8829581145028156	0.9731002017484861
ID312720	312720	1	0.9830734729766846	42.9386619501269	18.683931866246414	0.0	241.0	241	1.465746638676279	1		23983.834036568194	24126.0	16008.0	31893.0	1.7052506E7	2788.686806006513	-0.9810704977183581	-891.4764704643947	0.0023838216385606652	0.0011409955277836175	1.567488792567838	1.3939619582796157	-0.715557251534751	1.124484626899276	6.749439153612484	10.492770233416245	0.7703662086349823	0.9549428379287153
ID315792	315792	1	0.9968104958534241	43.31790709215781	18.63723442591833	0.0	270.0	270	1.484210235288386	1		23960.332417582373	24079.0	15453.0	32005.0	1.7443122E7	2911.0448030440984	-0.9810116373644469	-850.473110796762	0.0024408763650825642	0.0021555520717354507	1.533621649789191	1.4669662511319697	-0.9827206593794823	1.0454375815433978	6.920551695535064	9.900108960020203	0.8873003079507538	0.9648774022531482
ID307089	307089	1	0.9825584888458252	42.94896448871592	18.645470810536562	0.0	189.0	189	1.454347941080482	1		24095.634285714284	24248.0	16532.0	31498.0	1.6866944E7	2856.193791782883	-0.9810225627356541	-872.2121243151154	0.011582146969830977	0.013262019078231484	1.5458806010637902	1.395828474068996	2.7055971410508706	1.1075004055171447	6.644870377993135	9.722645576994799	0.8833391285783343	0.9648033126293996
ID311185	311185	1	0.9885523319244385	43.04270733711222	18.74616832159803	0.0	227.0	227	1.4703842736600556	1		24080.554469273768	24220.0	16919.0	31540.0	1.7241677E7	2672.157089116778	-0.9810430636734716	-932.7267083096244	-0.005060441579913319	5.405531147736353E-4	1.5633790059859731	1.423524644065868	-0.7946038237639733	1.098245128739502	6.792217289093131	9.770578270407286	0.8940893023993812	0.9721088435374148
ID299410	299410	1	0.9936842918395996	43.201087006220654	18.79477936689897	0.0	117.0	117	1.4765451286053335	1		24424.114047287916	24584.0	16092.0	32731.0	1.7560938E7	2901.533684990862	-0.9810985197640274	-873.8522363681703	0.005929928878086802	-0.005657405674496955	1.5156673769449658	1.464132748338338	-0.9608330410164045	1.0351980574610569	6.849254803067321	10.069992870979544	0.8487794589210012	0.9671140939597315
ID308637	308637	1	0.9936603307723999	43.20573151599658	18.629344976788154	0.0	203.0	203	1.4816596057437026	1		24194.916323731162	24335.0	16031.0	31836.0	1.7638094E7	2898.5692050854987	-0.9811317856956514	-868.0944741488354	0.002829338121108387	0.002604654262904629	1.5351010199892723	1.4488818831238046	-0.43969766483906597	1.0595073607239662	6.896786064712483	9.871599573544463	0.8893681193487152	0.9699197860962564
ID314264	314264	1	0.9832702279090881	42.8885135411358	18.875791331621517	0.0	255.0	255	1.4801271182392575	1		23957.880721220525	24085.0	16482.0	31963.0	1.7273632E7	2766.274514813808	-0.9810863021602579	-898.4913159390427	-0.01045001732749836	-0.039017422202114425	1.5852034613952304	1.4265685887499315	1.9216800394340923	1.1112003123413132	6.8825266862189265	9.983890260622015	0.8676771698084922	0.9538866930171281
ID311705	311705	1	0.9885255694389343	42.979543553282305	18.747603647932763	0.0	232.0	232	1.4775694402988406	1		23937.843273231603	24033.0	16355.0	32147.0	1.7259185E7	2783.386163992091	-0.9810550126803235	-890.7187470076901	-0.004250430055237822	1.834062885596254E-4	1.5792345168524264	1.4153845328433867	-0.7846180603885176	1.1157635824095655	6.858761055396353	9.968557144574788	0.8673431075463477	0.9710632570659491
ID317337	317337	1	0.9869881868362427	43.4742958661414	18.912468532993422	0.0	284.0	284	1.477569440298842	1		23880.605809128643	24086.0	16300.0	31768.0	1.7265678E7	2774.4244769309107	-0.9810240436649711	-889.9762300170363	0.016589282378185993	-5.451597638756741E-5	1.5204305824795734	1.4659592839914743	-0.7914408194601968	1.037157442967847	6.858761055396366	9.89428245368837	0.8804139780505563	0.9730276466621716
ID299930	299930	1	1.0	42.988691516976246	18.579956617877944	0.0	122.0	122	1.4816596057437015	1		24365.251719394775	24479.0	15560.0	33002.0	1.7713538E7	2943.5378567696425	-0.9810389022594668	-856.552574714006	0.003731317779572491	-0.0018208585718596606	1.5070785697824558	1.494144985940959	-1.5588562242106996	1.008656177254011	6.896786064712473	9.794040106293803	0.9035097892686846	0.9686248331108137
ID305050	305050	1	0.9826627373695374	42.76391009060946	18.862651140681695	0.0	170.0	170	1.4826803840981617	1		23925.361760660235	24052.0	16467.0	31874.0	1.7393738E7	2759.0641424134587	-0.9810635586308718	-898.5153244743308	-0.004413196631953457	-0.013044262295912556	1.5392307921087491	1.4515148063656125	-1.2319387430053863	1.0604306517291167	6.906292317041514	9.995189945232207	0.8687057917683333	0.9693128752501668
ID302500	302500	1	0.9853391647338867	42.82444502190473	18.605683301605023	0.0	146.0	146	1.4698697034697887	1		24121.96914446001	24249.0	16475.0	32345.0	1.7198964E7	2782.8026030781075	-0.9811569962280665	-902.7109743353968	-0.014126041944628402	-0.00610270700947764	1.566239122242546	1.3988484169699282	-0.7576529545762304	1.119663219575432	6.787464162928612	9.92053287555959	0.866657325520334	0.9642133693450369
ID314788	314788	1	0.9821130633354187	42.90987867418231	18.895621161408663	0.0	260.0	260	1.4667784914184208	1		24056.39376770538	24224.0	16187.0	31256.0	1.6983814E7	2777.46592105095	-0.981074712151497	-897.9897273599039	-0.0049846240797738256	0.009362385571750197	1.562782956415382	1.3929383683837624	2.3660517041258666	1.1219325936356335	6.758945405941515	10.056982007454332	0.8397566588223526	0.9673469387755103
ID297377	297377	1	0.9897052645683289	43.08065894710581	18.60535778374369	0.0	98.0	98	1.464197496120478	1		24438.08309859156	24622.0	16410.0	32414.0	1.7351039E7	2904.3450169651132	-0.9811594896523773	-876.3868903918224	0.0036446310615552906	-0.019335929500722545	1.5326164708474668	1.4414023808587961	-1.537845593368345	1.0632814897491183	6.735179775118935	9.9422383320302	0.8562305456171138	0.9639455782312915
ID309154	309154	1	0.9950527548789978	42.97407609181365	18.62325438513541	0.0	208.0	208	1.4688400222902	1		24249.751753155695	24394.0	16133.0	32008.0	1.7290073E7	2948.5747959534438	-0.9811110339713274	-854.3486120906447	0.0029020372547850547	0.010282324056734148	1.5359320341261835	1.444989864870601	-0.832557517851127	1.0629361987004153	6.777957910599579	9.772947509311457	0.8917797354234742	0.9720518064076347
ID288684	288684	1	0.9833100438117981	42.52979775561036	18.879713986463923	0.0	15.0	15	1.466778491418422	1		24527.9238363893	24694.0	16651.0	32242.0	1.7390298E7	2814.7981242118612	-0.9810621650657965	-902.8377965955017	-0.007769088171307675	-0.020410709778447177	1.5223405041550393	1.4530579917807473	-1.3718418058701642	1.0476804867845537	6.758945405941526	9.867480481529526	0.8723208450487804	0.9640677966101698
ID297901	297901	1	0.9909327626228333	43.02662835304961	18.62984537839047	0.0	103.0	103	1.4729544281711606	1		24410.463687150856	24636.0	16370.0	32017.0	1.7477892E7	2858.04567245039	-0.9810777141288373	-885.6592671459807	0.004161028776520104	0.0022624642626686104	1.5283581638546277	1.434144690315351	-1.0486554087824451	1.0656931439174107	6.81598291991571	9.82979828161144	0.8864395937888667	0.9702300405953987
ID291241	291241	1	0.9821767807006836	42.55994643074434	18.538330417556885	0.0	39.0	39	1.479104577793728	1		24288.454293628827	24413.0	16757.0	31897.0	1.7536264E7	2800.432741225889	-0.9810902540026052	-899.9699171238708	0.005550941493608113	0.0028343714002747366	1.551599510652812	1.445811580894298	2.6722622933006894	1.0731685450278934	6.873020433889902	9.94082862014143	0.8740017975885624	0.9770270270270269
ID292277	292277	1	0.9968326687812805	42.800403086991416	18.487864174414103	0.0	49.0	49	1.4867564890650466	1		24273.67397260271	24394.0	15993.0	32678.0	1.7719782E7	2890.3636887002235	-0.9811290299583707	-873.2627160082452	0.01259675632392433	0.005631801098591314	1.5318895283306726	1.471822476831585	-0.6116262190069641	1.0408113427024126	6.944317326357633	9.964587102436466	0.8788622420000971	0.958661417322834
ID293813	293813	1	1.0	43.052205658242514	18.600642565091945	0.0	63.0	63	1.4714128741871526	1		24110.33566433569	24249.0	15879.0	32619.0	1.723889E7	2881.993172975332	-0.9810595387167304	-866.6527463271672	-0.008741727413781389	0.00852536871882411	1.5320441828889657	1.4467301040161544	-1.1192158599693511	1.0589702796920983	6.80172354142216	9.776275647539979	0.8942973903211351	0.971486761710794
ID300981	300981	1	0.983753502368927	42.75127259814168	18.675766176670177	0.0	132.0	132	1.4760327061958	1		24252.62083333334	24448.0	16785.0	31950.0	1.7461887E7	2790.6910992667067	-0.9810521614397604	-899.931241157533	-0.0017620680446065126	-0.02034562021410272	1.554520976940999	1.433010218491371	-0.5919887921179392	1.0847940627929025	6.844501676902807	10.02136141343508	0.8564425746087361	0.9568106312292356
ID305589	305589	1	0.9873044490814209	42.77972348894622	18.902358386718287	0.0	175.0	175	1.47244075616664	1		23892.03770949723	24063.0	16271.0	31612.0	1.7106699E7	2760.3951445075336	-0.981128311265402	-899.9678090141566	-0.006672462496989825	-0.015246642392627296	1.5354110712721654	1.436231353510561	-1.289454001472915	1.0690555303079692	6.811229793751193	9.74818793128323	0.9007154456989458	0.9735054347826085
ID290743	290743	1	0.9950379133224487	42.64080222622298	18.461861934602574	0.0	34.0	34	1.490313935758549	1		24263.30204081631	24372.0	15766.0	32222.0	1.7833527E7	2846.220701552158	-0.9810764538428333	-883.9173446313804	0.00936212756640147	0.013410483542042429	1.5369562392898586	1.4737284732708744	-0.4572074777711238	1.0429032668946492	6.977589209509255	10.266178924173825	0.8319507230923932	0.9754152823920265
ID313278	313278	1	0.9919630289077759	42.78649910219204	19.013987663456366	0.0	246.0	246	1.4892983895174425	1		23974.11338797815	24168.0	16106.0	31876.0	1.7549051E7	2809.643747124817	-0.9811176833521855	-886.7212603628988	-0.0036175077640861	0.006342891709697144	1.5132396506457735	1.4670123366377321	-1.1116791742478358	1.031511196500222	6.96808295718022	10.269543480228664	0.8302729719054788	0.9682959048877144
ID291775	291775	1	0.9894469976425171	42.99217199152381	18.735251595278328	0.0	44.0	44	1.4703842736600556	1		24252.264705882346	24455.0	16315.0	32518.0	1.7316117E7	2836.1384516502885	-0.9810726031907501	-886.4722160125136	0.01168657219820987	0.012733928346222008	1.4980038594893743	1.4698166404812805	-1.1504441438163326	1.0191773709942924	6.792217289093129	9.729428623433622	0.9016682185896865	0.9801097393689987
ID294335	294335	1	0.9919735193252563	42.87772684731983	18.460413794597287	0.0	68.0	68	1.4867564890650466	1		24144.976712328713	24285.0	15677.0	31960.0	1.7625833E7	2878.949734338052	-0.981017920024404	-866.8737376817534	0.008906553524727629	0.007727649792666085	1.54280662566561	1.4694042020408031	-0.10383977322399762	1.049953868052685	6.944317326357633	9.881374745242793	0.893726596127775	0.9688328912466844
ID318392	318392	1	0.9949986338615417	43.4597263135779	18.97067382561418	0.0	294.0	294	1.4887903566220482	1		23939.80381471389	24110.0	16041.0	32054.0	1.7571816E7	2813.6493787246177	-0.9810334947590446	-880.1914096658345	0.0023977903779257865	-0.0016437491449371785	1.5297129565580863	1.4626275102082347	-0.7811751172836724	1.0458663917379079	6.963329831015711	9.916503115742143	0.889835495007382	0.9619172685489169
ID296377	296377	1	0.9856587648391724	42.69686275724787	18.515625028020885	0.0	88.0	88	1.4527866438605865	1		24362.110315186233	24529.0	16965.0	31541.0	1.7004753E7	2788.2807449969414	-0.9810563903675734	-904.9813655085727	0.0019522717304177695	0.0038540640088207006	1.5550995193570973	1.3968537356551582	-0.5000252527879597	1.113287296774646	6.630610999499595	10.047797928633107	0.8253185927790853	0.9620689655172415
ID303033	303033	1	0.9842730760574341	43.00064001935206	18.591293057575474	0.0	151.0	151	1.460576440418771	1		24033.61756373939	24256.0	16626.0	31589.0	1.6967734E7	2817.2119547907455	-0.9811240520966553	-886.8389756153385	0.02165675062887194	0.012825606317093891	1.5490737996212183	1.4394567494360269	-0.6697394082167101	1.0761516802975422	6.701907891967326	10.264692859538531	0.7993121249939021	0.9704060564349617
ID294842	294842	1	1.0	42.78294631483006	18.483572696594752	0.0	73.0	73	1.4729544281711604	1		24219.547353760412	24354.0	16314.0	32097.0	1.7389635E7	2871.4187314335213	-0.981102136988575	-875.7920809530166	0.009746789886877359	-0.00845111258346749	1.5509260593862646	1.4318496678310897	-0.5126486817778136	1.0831626351777188	6.815982919915706	10.015615393833496	0.8538529426933239	0.9715447154471545
ID295866	295866	1	0.9822713732719421	42.55106369403708	18.715178421200164	0.0	83.0	83	1.4872652167066476	1		24305.486968449946	24479.0	17190.0	32072.0	1.77187E7	2717.7719017723803	-0.9811058195610763	-928.7719941315567	-0.0028354441440768033	0.004958982603104081	1.5416173811813914	1.4538616626840448	-0.8135681730767071	1.0603604323229325	6.94907045252216	9.937762127273336	0.8842180669660459	0.9707835325365204
ID307643	307643	1	0.9842846393585205	42.8504387802328	18.687649707241437	0.0	194.0	194	1.4724407561666397	1		24090.624478442274	24182.0	16250.0	32056.0	1.7321159E7	2813.659173591951	-0.9810151044519184	-884.8589474839309	-4.679202492108202E-4	-0.014412003955198094	1.5608494823937018	1.440788717247282	-0.5172085405726783	1.0833298898785129	6.811229793751191	10.217415533781194	0.8198856481481563	0.9617449664429529
ID288197	288197	1	0.9853814244270325	42.441584736706446	18.764670173068296	0.0	10.0	10	1.4806381236465906	1		24772.519337016583	24946.0	16893.0	32725.0	1.7935304E7	2800.1408240444507	-0.9810569999572555	-916.3592730684796	0.008987384698507368	0.002890350831447571	1.57565369236063	1.437292357221135	-0.772782813742196	1.0962652688190753	6.887279812383454	10.005273912128342	0.8645689338823154	0.9698795180722888
ID292807	292807	1	0.9863675236701965	42.941749960011165	18.616151573764817	0.0	54.0	54	1.4631638232093453	1		24256.583569405073	24473.0	16486.0	32170.0	1.7125148E7	2851.485794505848	-0.981022949164875	-879.5061117281205	-0.0019191207975655703	-0.003751913870605092	1.5233039935900154	1.4235539880216774	2.0533714087464516	1.070071108231702	6.725673522789902	9.740531792508468	0.890800207699525	0.9718406593406592
ID303554	303554	1	0.9852672815322876	42.85784429118181	18.640533105383092	0.0	156.0	156	1.4862475872910879	1		24009.57240437157	24132.0	16386.0	31734.0	1.7575007E7	2764.5784249189715	-0.9809825252611266	-895.9709523907885	3.319707288720445E-4	-2.712491043915393E-5	1.5672163223779547	1.4182006080403282	-0.714774213501249	1.1050737910368946	6.939564200193119	10.394201405421711	0.8071603247790105	0.961791831357049
ID318915	318915	1	0.986811637878418	43.111646293207976	18.704097301867673	0.0	299.0	299	1.462129419528826	1		23927.85451977402	24108.0	16067.0	31261.0	1.6940921E7	2846.507073186771	-0.9810444619392643	-870.1098034178999	0.007969123915120904	0.0015544864718862194	1.5424568320030316	1.4080043961277198	-0.5357813626636759	1.0954914886949796	6.7161672704608755	9.662358096300714	0.9039930890930463	0.9765031098825155
ID295372	295372	1	0.9802554845809937	42.69795422475193	18.698475710103388	0.0	78.0	78	1.4512236669219443	1		24264.110473457666	24437.0	17087.0	31967.0	1.6912085E7	2664.3887673503405	-0.9810538941711248	-943.1259256456689	-0.009243926607233013	0.006712821206657285	1.5695111969788542	1.3729548592157734	-0.6355529344789153	1.1431630009127562	6.616351621006048	9.849378498503798	0.8570591329334525	0.9540781357093897
ID298444	298444	1	0.9936865568161011	43.14559490797729	18.835001433772852	0.0	108.0	108	1.4714128741871533	1		24408.373426573406	24593.0	16556.0	32242.0	1.7451987E7	2805.5801317665932	-0.9810031552626404	-898.5351857815139	0.0035844800085807374	-0.002348495815608747	1.5161467538374171	1.4284635399782188	-1.0358781204003098	1.0613828854606504	6.801723541422166	10.239719597038375	0.8151784902644071	0.9649359406608228
ID313805	313805	1	0.9793017506599426	42.86860940377288	18.832079348796697	0.0	251.0	251	1.4847198353841866	1		23994.178817056396	24129.0	16323.0	31849.0	1.7443768E7	2747.3968186767584	-0.9810734259154374	-905.4073150079059	0.0038710624247780584	0.006470950879966855	1.5579919741899604	1.4263176373671889	-0.919498911285452	1.0923176811203335	6.925304821699568	9.742210902032602	0.9169247674471308	0.9791666666666665
ID289231	289231	1	0.9957631230354309	43.03545934642993	18.7672933901539	0.0	20.0	20	1.4801271182392575	1		24355.93360995849	24546.0	16375.0	32567.0	1.760934E7	2858.1638428146416	-0.9810629560446944	-882.9423470153375	-0.0015934190016898898	-0.0024167645849728866	1.528625101316466	1.4598253778912629	1.781179064024335	1.04712873503034	6.882526686218927	9.520848784899202	0.9541275431746306	0.9883959044368593
ID296904	296904	1	0.991920530796051	43.14965350778314	18.48563761090422	0.0	93.0	93	1.5708753152343278	1		24408.43574051408	24527.0	16293.0	33063.0	1.9941692E7	2722.0545542240757	-0.9809451955619223	-923.2373527810355	0.053066996974501165	-0.19979284226798658	1.8935672444821445	1.4489741017959936	1.8126777427933445	1.3068330497660936	7.752348774325341	13.81773556182185	0.5102340212863854	0.7940603700097373
ID312265	312265	1	0.9802519679069519	42.85904264635426	18.76677168951114	0.0	237.0	237	1.4780813299522702	1		23947.29143646406	24075.0	16261.0	31616.0	1.7337839E7	2742.4181456563183	-0.9811038404203128	-906.7637485351371	-8.288757173561038E-4	-0.0036447275537206244	1.5639020773070955	1.4243012347338972	-0.8560829020857974	1.098013565648056	6.863514181560863	9.849405437088238	0.8890708464178066	0.9697783747481533
ID306644	306644	1	0.988495945930481	42.802301268386366	18.809524619368972	0.0	185.0	185	1.4729544281711606	1		24014.95391061453	24124.0	16068.0	31774.0	1.7194707E7	2804.32756770027	-0.980978906745443	-883.2979168964226	-0.0032078625231700235	0.006057976277854928	1.5664180226445488	1.4109462938767519	-0.952935312441823	1.1101896857750828	6.81598291991571	10.053155074233961	0.8474880710099459	0.9572763684913217
ID304085	304085	1	0.9788334965705872	42.771965094837476	18.74221025594815	0.0	161.0	161	1.481659605743702	1		24003.28630705397	24156.0	16601.0	31671.0	1.7354376E7	2743.9068956988617	-0.9811037821539759	-908.3880089416087	-0.002060810064999612	3.756424358771838E-4	1.585055035796903	1.411993656518092	-0.9870833666544634	1.122565266833827	6.896786064712478	10.050515516160534	0.8579854871996994	0.9628400796284003
ID301526	301526	1	0.9828650951385498	42.6509382513245	18.836920337515817	0.0	137.0	137	1.4898062491705735	1		24211.762619372454	24323.0	16437.0	32260.0	1.7747222E7	2742.047087073171	-0.9810151858952364	-912.5378264855481	0.010750559797491224	-0.0036165371459823143	1.567059103332197	1.4540372789854927	2.428256173538364	1.0777296607041338	6.97283608334474	9.912625728813099	0.8917475038592468	0.9734571997345726
ID309718	309718	1	0.9957796335220337	43.14779255268541	18.685180860363296	0.0	213.0	213	1.4806381236465898	1		24290.116598079556	24374.0	15890.0	32012.0	1.7707495E7	2849.665013831719	-0.9809613029231835	-878.3759503830494	-0.0010488458741367574	0.014788779128356619	1.509207363537487	1.4678324793507063	-0.5522009367198306	1.0281877426537684	6.887279812383446	10.732972995070885	0.7513071437839843	0.9526627218934908
ID316371	316371	1	1.0	43.18452719552856	18.612670917047996	0.0	275.0	275	1.4750073273251245	1		24010.883171070935	24114.0	15488.0	32101.0	1.7263825E7	2926.0106513367127	-0.9810280586918048	-848.6563869870809	0.018384185337010032	0.0035303838255135935	1.5257152415406112	1.4532647599747524	2.1622249152497117	1.049853601051413	6.834995424573771	9.808781789002916	0.8927255118180024	0.9755766621438257
ID287704	287704	1	0.996860146522522	42.82272746800602	18.641799158620245	0.0	5.0	5	1.4760327061957996	1		24694.335187760767	24824.0	16462.0	32537.0	1.7755227E7	2897.241729813823	-0.9811500264593815	-887.2934539876003	0.01179512732898925	0.02664160371104984	1.5216305423050966	1.4739222783564525	-0.24508970607340744	1.0323682358623705	6.844501676902802	9.956944948429221	0.8675599326704985	0.9677419354838712
ID289754	289754	1	0.9908462762832642	42.981186987884776	18.832409519855453	0.0	25.0	25	1.4698697034697887	1		24318.207573632524	24545.0	16383.0	31531.0	1.7338882E7	2779.016828429682	-0.9810856536235562	-907.7911975826094	-0.002901387395710064	-0.0028959034693575147	1.5206545482631613	1.4513122307349615	-1.067358343605408	1.0477790485463516	6.787464162928612	9.646333699559746	0.9166274323718007	0.9780821917808219
ID306139	306139	1	0.9825819730758667	42.88007774220112	18.721036593185477	0.0	180.0	180	1.4626467128121352	1		23909.373937677043	24109.0	16310.0	31438.0	1.6880018E7	2784.169210864177	-0.9809564258060757	-884.7158903394172	0.00626432253519723	-0.00851302924796526	1.5290438012656886	1.4310140218145229	2.5197696415471507	1.0685037169145724	6.720920396625388	9.815133386159879	0.8766903045945563	0.9678302532511979
ID293348	293348	1	0.9950075149536133	42.669171611536775	18.417743454548685	0.0	59.0	59	1.4948753561926607	1		24210.575880758803	24273.0	15619.0	32430.0	1.7867405E7	2850.850498498756	-0.9810726459068969	-880.3835768885583	-0.0041237038345567825	-0.009900746044513449	1.5403319735451442	1.4585779162447783	-0.9495998782939475	1.0560505245484917	7.020367344989893	9.848748028687709	0.9095103557803933	0.9827012641383898
ID298983	298983	1	0.9936807155609131	43.073930534288905	18.61735365519644	0.0	113.0	113	1.4837004601624812	1		24378.174690508913	24514.0	16044.0	33015.0	1.7722933E7	2887.262755882691	-0.9810858936541894	-875.9232951318436	0.006825029824130585	-0.008159364881284705	1.5196482745695505	1.4651941422124295	-1.1481120437837713	1.037165131082831	6.915798569370539	9.810071972054299	0.9030417144353612	0.9745478901540515
ID310759	310759	1	0.9903874397277832	42.90738749621101	18.71602200659976	0.0	223.0	223	1.4724407561666395	1		24153.541143654096	24309.0	16304.0	31919.0	1.7318089E7	2807.9092194029677	-0.9810590527544447	-891.0892399418756	-0.008682365335184624	-3.6735220726060315E-4	1.5325970600596996	1.441220084970624	-0.7647538621950605	1.063402512941622	6.811229793751189	10.131016893348788	0.8339294622476902	0.9675894665766375
ID287200	287200	1	0.9862064719200134	42.52352300574177	18.517301420911878	0.0	0.0	0	1.4938629108640609	1		24623.123306233076	24675.0	17048.0	32556.0	1.8171865E7	2860.2314515229427	-0.9810951620743387	-893.5320471653223	-0.010011756167299237	0.004735710688438813	1.5784396209586158	1.4352233357800819	-0.5285196624109761	1.0997867590417154	7.0108610926608605	10.361338348098913	0.8206340161064456	0.9646827992151733
ID308206	308206	1	1.0	43.0849244663488	18.614187287115474	0.0	199.0	199	1.483190509826002	1		24161.43741403027	24272.0	15483.0	32239.0	1.7565365E7	2912.805755691391	-0.9810272903543534	-857.8136797833423	0.0034651157969377614	0.0010788337151014591	1.5356613352886705	1.462030460480094	-0.9824908965566795	1.0503620661804802	6.911045443206027	9.881346448584544	0.8894496326268556	0.9667553191489362
ID315374	315374	1	0.996843695640564	43.16943821508539	18.607973533832176	0.0	266.0	266	1.4734679211022803	1		23960.7451253482	24059.0	15708.0	31524.0	1.7203815E7	2898.134755402399	-0.981001477260362	-853.810651470885	-0.0031737449168328553	-0.009808918307438122	1.5152583144259522	1.4521526148779398	-0.5403376973190381	1.0434566579996254	6.820736046080228	10.286607891467867	0.8100218540248896	0.9522229595222295
ID310249	310249	1	0.9885072112083435	42.89744664751936	18.686467474536563	0.0	218.0	218	1.4703842736600552	1		24252.511204481798	24364.0	16158.0	32187.0	1.7316293E7	2832.968982752465	-0.9810859075171238	-888.1093026974108	-0.002534612963244498	0.01017696465345422	1.5707005114266903	1.3978674473039487	-0.6470125148176349	1.1236405243258814	6.792217289093126	9.935973391276768	0.8645708632801269	0.97943797121316
ID317940	317940	1	1.0	43.2389160235315	18.78378724161477	0.0	290.0	290	1.4714128741871535	1		24037.247910863476	24155.0	15387.0	32064.0	1.7258744E7	2948.533657709228	-0.9809537500131883	-839.7455288454067	0.007351117322557371	0.014765555240578583	1.5003132136455104	1.4715986901770137	-1.1695481514598134	1.0195124687594297	6.801723541422167	9.840463206483895	0.8826687603815917	0.9728076138681171
ID307189	307189	1	0.9812547564506531	42.90809548448712	18.726655289735668	0.0	190.0	190	1.456427067147138	1		24069.639087018557	24198.0	16557.0	31532.0	1.6872817E7	2776.8769898392325	-0.9810858904950042	-899.2160769979536	0.030963911360291762	0.007336478507531395	1.546363647981718	1.431387417390191	-0.41957198624664227	1.0803250253527867	6.663882882651198	9.667869083454107	0.8959333400813229	0.9866291344123851
ID311280	311280	1	0.9790410995483398	43.03928771236951	18.670564698991953	0.0	228.0	228	1.4647140590210508	1		24079.63135593217	24254.0	16507.0	31610.0	1.7048379E7	2799.414753643918	-0.9810910771731973	-892.5963754136154	-0.008125862746726078	-0.012594725163753519	1.538505365129549	1.4274908245217193	-0.6475293750426192	1.0777690046764574	6.739932901283453	9.851762321693338	0.8726449615771203	0.9672578444747606
ID304627	304627	1	0.9852764010429382	42.793946081952846	18.678762697586183	0.0	166.0	166	1.4765451286053337	1		23931.0847222222	24069.0	16413.0	31622.0	1.7230381E7	2738.970595293112	-0.9811031924576037	-907.2589456126625	-0.013273011735139782	0.0051252639230374465	1.5853773515562513	1.4039342988379195	2.451219980979646	1.1292389913605771	6.849254803067324	10.233612193444248	0.8218551417783297	0.953042328042328
ID316915	316915	1	0.9950128793716431	43.36726052082282	18.741285281918586	0.0	280.0	280	1.4760327061958003	1		23984.882434301508	24106.0	15863.0	32236.0	1.734107E7	2862.598307111323	-0.9810641959095645	-868.2021444709042	0.019414967866710913	0.008630065881976652	1.5233779464711676	1.4659267899657662	-0.7212169171109971	1.0391910134248539	6.8445016769028095	10.306031777081342	0.8097831651532749	0.9536423841059608
ID299519	299519	1	1.0	43.07072030386397	18.60420414882109	0.0	118.0	118	1.4780813299522704	1		24408.004155124636	24522.0	15866.0	32961.0	1.7622579E7	2940.0044356792228	-0.9809914166091289	-856.8991926083262	0.003799382248977199	0.018718730464465223	1.5373279489861067	1.4581425499597285	2.0430023150860133	1.054305663755965	6.863514181560866	9.923403659313944	0.8758607887504996	0.9652406417112295
ID302073	302073	1	0.9884815216064453	42.831976366690704	18.58243583410896	0.0	142.0	142	1.461094283526841	1		24111.711456859983	24299.0	16736.0	31885.0	1.704698E7	2788.5401115013797	-0.9809126144733933	-888.7201184768151	0.006704745818869164	0.008414165562374438	1.574615752794911	1.374140847485995	-0.6263648362204222	1.1458910894583236	6.706661018131843	10.002048125520059	0.8424387599837458	0.9651162790697675
ID314363	314363	1	0.985279381275177	42.88726147775589	18.811456315468448	0.0	256.0	256	1.4791045777937273	1		23943.168055555554	24108.0	16570.0	32051.0	1.7239081E7	2780.9739222831668	-0.9810618771294456	-892.0191192912199	0.0010700877507936522	-0.0013841850588977513	1.5585871112192262	1.4220334431674535	-1.1255870495618123	1.0960270440247957	6.873020433889895	9.810522298565447	0.8973735005315405	0.9730820995962317
ID312839	312839	2	0.9968584179878235	77.64504371124448	18.88165757976097	0.0	242.0	242	1.4872652167066482	1		24098.979423868288	24211.0	15708.0	32027.0	1.7568156E7	3005.4638985446413	-0.981063912372087	-830.8529708862391	-0.0012387811564011743	0.008223354610871215	1.5766049474274342	1.430397720933087	-0.7262133695353808	1.1022143871978294	6.949070452522166	10.17692018018653	0.8431480545054595	0.9586885245901638
ID314887	314887	2	0.9843989610671997	77.75929310547944	18.285784112518567	0.0	261.0	261	1.630424209865802	1		24719.772985244068	24466.0	16438.0	34317.0	2.177812E7	3692.6870732751004	-0.9804233450798114	-670.5128818236088	-0.017190812778206978	-0.025379903156167984	1.8266743398806535	1.5061225884784821	1.513497939714834	1.2128324439553089	8.351242671054344	12.740012285906332	0.6465785218111643	0.8968861664114354
ID299520	299520	2	0.9957640171051025	77.55003694498797	18.852802542335606	0.0	118.0	118	1.507975289522904	1		24555.31606905709	24697.0	16015.0	33474.0	1.8490153E7	3167.386010051448	-0.9810108982165267	-801.0210698702901	-0.009102169133135295	-0.008403707918383355	1.5621521871680644	1.488629694488146	-0.6254078246718595	1.0493893766543454	7.143948625267313	10.26536728348656	0.8519207603142185	0.9709302325581397
ID290306	290306	2	0.9910264611244202	77.51178483302958	18.844556362511838	0.0	30.0	30	1.4963927397904166	1		24474.976902173916	24599.0	16126.0	31482.0	1.8013583E7	3057.4440124492367	-0.9810707064332221	-829.7737181458142	6.247594858827906E-4	0.003066568057844024	1.5572369120258456	1.4583493058325763	-0.4854141581049686	1.067807901575963	7.03462672348345	10.052571097585451	0.8747755073489533	0.9743252139565508
ID297474	297474	2	1.0	77.21019424085578	18.85290448339346	0.0	99.0	99	1.5039566939989102	1		24577.575635876845	24748.0	16100.0	33547.0	1.8359449E7	3218.3188933507417	-0.9810737784421969	-791.7311106518447	-4.5946726707279324E-5	0.002613933304650222	1.553667200433177	1.495065347864568	-0.31986201571194256	1.03919685025963	7.105923615951184	9.822039842161574	0.9256078216507329	0.976485956890921
ID308738	308738	2	0.9885408282279968	77.16967199453838	17.043527665389753	0.0	204.0	204	1.513983182995444	1		24238.538258575216	24272.0	17129.0	32414.0	1.8372812E7	2845.883470859276	-0.9809837422727514	-878.7312333387034	-0.0011277012771347026	-0.003055821241963864	1.5768579022921623	1.4797958314550161	2.633994069516878	1.0655915287595514	7.2009861392415	10.13032985332785	0.8817686736773233	0.9637404580152675
ID300559	300559	2	0.9913726449012756	77.64488210102907	18.896805000808875	0.0	128.0	128	1.4821700827978654	1		24491.57221458048	24635.0	16097.0	31540.0	1.7805373E7	3048.4983992617235	-0.9810027861490487	-829.7380736720283	-0.003666074827794323	0.012171081005992252	1.5482478552053196	1.4436257778849788	2.96969668854705	1.072471743663112	6.901539190877009	9.994386831814921	0.8682474430412344	0.9824086603518268
ID300040	300040	2	0.9919474124908447	77.62865214754608	18.882225387373797	0.0	123.0	123	1.4898062491705744	1		24510.799999999977	24681.0	15716.0	31473.0	1.8015438E7	3015.464005487775	-0.9810433884298583	-841.3192715213856	-0.009897399258072346	8.149371535481477E-4	1.560936651437244	1.4516093896468778	-0.6412834206953297	1.0753145181962218	6.972836083344747	9.688040308691324	0.9335712005239319	0.9878787878787881
ID311817	311817	2	1.0	76.87137902590837	18.40025831872163	0.0	233.0	233	1.498413527665592	1		24084.362903225803	24285.0	16116.0	31368.0	1.7918766E7	2953.5561197270335	-0.9810330023733056	-843.5385963243817	0.00778970733500661	-0.002669775816758829	1.5512403011697997	1.4729026510438328	-1.231886161822441	1.0531858979753006	7.053639228141507	10.052603542981082	0.8771341034410796	0.9680365296803652
ID315914	315914	2	0.996842086315155	77.79223606508918	18.916942448449888	0.0	271.0	271	1.4806381236465915	1		24110.72252747251	24244.0	15716.0	31354.0	1.7552606E7	2978.1767448311894	-0.9810170721963821	-836.7642593183965	-9.567096421425824E-4	-0.0047758385663431435	1.572574722931864	1.417124791459757	-0.5343956140528214	1.1096938903397355	6.887279812383463	10.258915697973517	0.8223461614189564	0.9551746868820044
ID290838	290838	2	0.989037036895752	77.39400444720705	18.818658345553693	0.0	35.0	35	1.5014396099017473	1		24409.130376344106	24555.0	16017.0	31320.0	1.8160393E7	2994.7739470194238	-0.9810183873130092	-842.4852311156944	-8.371278016099161E-6	0.01496920001765422	1.5611535982782623	1.4697061096022237	-0.7315471490465597	1.0622216156540227	7.082157985128607	9.752947812986008	0.9356289988557468	0.9854497354497356
ID291351	291351	2	0.9937074780464172	77.35756382412735	18.82927404571647	0.0	40.0	40	1.5039566939989102	1		24413.862299465243	24622.0	16126.0	32347.0	1.8261569E7	3082.1490804695686	-0.9811249056317286	-823.4704396596793	0.0053729065092694775	0.003826610901049345	1.5659960169951572	1.4542339975772274	-0.44421333358752024	1.0768528445931858	7.105923615951185	10.4166416379463	0.8229528468037794	0.9614147909967845
ID309264	309264	2	0.9854257702827454	78.49027925553867	18.12541666776699	0.0	209.0	209	1.5074735509332302	1		24302.95478723405	24501.0	16797.0	31547.0	1.8275822E7	2735.4994111823376	-0.98103888296482	-919.3370245752441	0.004194763082862809	0.0053578323075865195	1.5697511155191641	1.4630831463449054	-0.919929854277255	1.072906293426138	7.139195499102797	10.114698925913952	0.8769063574076028	0.9721682847896443
ID294940	294940	2	1.0	77.1852591223044	18.81481921560089	0.0	74.0	74	1.5074735509332302	1		24339.62500000001	24541.0	16526.0	33360.0	1.8303398E7	3057.205285897539	-0.9810329963244621	-823.5769117955213	-0.003235932106774757	-0.014973271537973228	1.5465174154977466	1.4958753012167612	2.6619371283168975	1.0338545026044568	7.139195499102798	10.056158164679669	0.8871456922609703	0.9765929778933682
ID293917	293917	2	1.0	77.34281148791601	18.674676784291922	0.0	64.0	64	1.5014396099017473	1		24285.229222520098	24433.0	15602.0	32153.0	1.8116781E7	3072.15777476094	-0.9810319702939188	-817.6917696538153	0.0013988915469512542	-0.004076929129469778	1.5751375287518854	1.4475520010838991	-0.3938240347765215	1.0881388216606054	7.082157985128608	10.453291215257082	0.814459279296858	0.953905249679898
ID303133	303133	2	0.9968073964118958	77.65188833628439	18.942652728360464	0.0	152.0	152	1.4918359588981194	1		24176.94850948506	24377.0	15827.0	32307.0	1.7842588E7	3049.8041327866904	-0.9810393893270244	-820.3395625541459	0.002306497468942976	-0.01063844272634527	1.5558333916246088	1.4589986685902214	-0.38826622711688386	1.0663706726531528	6.991848588002807	9.819046116146877	0.9113040060241766	0.9748177601060305
ID292376	292376	2	0.9968550205230713	77.25652262182012	18.76164703514423	0.0	50.0	50	1.4974034746167633	1		24454.57008086253	24661.0	15880.0	32786.0	1.8145291E7	3141.865186478855	-0.9810037778195787	-803.9072052372225	3.937800856305274E-4	-0.010980916315817563	1.5493588897904336	1.4798196704461957	-0.3436062087016758	1.0469916846849796	7.0441329758124756	10.045265574482034	0.8772321981837371	0.9692609548724657
ID296474	296474	2	0.9937530755996704	77.14626606855047	18.788841646437657	0.0	89.0	89	1.51198320433768	1		24528.5382585752	24684.0	15904.0	32684.0	1.8592632E7	3131.8010337789665	-0.9810463157874346	-810.7806419022992	0.0040845713234057045	0.0018937763754759346	1.5687145389172044	1.4711354365845615	-0.41049985840503284	1.0663291087319506	7.181973634583435	10.167880915058923	0.8729568318325109	0.9717041800643088
ID298010	298010	2	1.0	77.16267136952602	18.822280479304517	0.0	104.0	104	1.5284047640588856	1		24562.86010362694	24738.0	15929.0	33939.0	1.8962528E7	3170.251930173181	-0.9810413804757032	-801.8548682020755	-0.002763280929470645	0.0015201125957387093	1.5641350266728173	1.5086835542909267	-0.327017062789595	1.0367548729646971	7.338826798012456	10.086136965722456	0.9065395987137347	0.9790741915028532
ID305178	305178	2	0.9912763237953186	77.49120393711625	18.90753183006134	0.0	171.0	171	1.4760327061958007	1		24051.769017980634	24255.0	16103.0	32533.0	1.7389429E7	3028.0238905977076	-0.9810507486223864	-822.4644575081821	-0.0068001037959011575	0.008888910203262218	1.5459148391770634	1.4216105767062537	2.6371950015944	1.087439038867319	6.844501676902815	9.691690257034535	0.9156988034081757	0.9802586793737242
ID302619	302619	2	0.9948733448982239	77.69178160559628	18.921832973881532	0.0	147.0	147	1.5034536143079666	1		24235.19143239626	24390.0	15939.0	32778.0	1.8103688E7	3125.3314813200595	-0.9809915215460192	-800.3837499210929	0.005335690267018589	0.004094765860575742	1.5649647442335424	1.4581235875522078	-0.5773171422187153	1.0732730459841828	7.101170489786671	10.495598289894577	0.8100753245055872	0.947368421052632
ID288293	288293	2	0.9962162971496582	77.15380964564343	18.929421036471012	0.0	11.0	11	1.5284047640588863	1		24914.736434108523	25095.0	16560.0	32817.0	1.9284006E7	3015.8842490494167	-0.9810447246976887	-855.1264389207082	0.0018948064762146072	-8.692361450524472E-4	1.629690431785537	1.44459140552779	-0.4569788499447927	1.1281324432289004	7.338826798012461	10.452186228381915	0.8441550523555029	0.9698492462311556
ID295968	295968	2	1.0	77.46755875497081	18.859760994354932	0.0	84.0	84	1.504962348871566	1		24474.096128170906	24647.0	16261.0	32790.0	1.8331098E7	3072.0035813970003	-0.9810636631161369	-825.4982535010373	-0.003995626200106741	-0.006124506874529219	1.569912802097189	1.4668779816984294	2.5327173315308253	1.070240893710505	7.115429868280219	10.131963098753268	0.8710113368665839	0.9695595854922282
ID291874	291874	2	0.9909830093383789	77.24930803640915	18.81851793026831	0.0	45.0	45	1.492342954990546	1		24401.876358695623	24576.0	16025.0	32140.0	1.7959781E7	3092.8389159803064	-0.9810340500056938	-816.2165505046426	0.0014003256057199891	0.004359812529282495	1.5353649141816945	1.4711167607684388	-0.3379302871203997	1.043673048344372	6.996601714167321	9.945859111891156	0.8888171181158459	0.9735449735449733
ID294434	294434	2	0.9968461394309998	77.3991942640084	18.76333925503041	0.0	69.0	69	1.5039566939989106	1		24317.246995994683	24427.0	15798.0	33278.0	1.8213618E7	3085.025647391144	-0.9810829706304276	-817.5953675599327	0.012772423545324308	0.007293231644681476	1.5676522670746353	1.4559087789809144	-0.6268778123460351	1.0767517097959514	7.105923615951188	10.370320189690705	0.8303210868884797	0.9620334620334622
ID318498	318498	2	0.9940712451934814	77.68492746333061	18.853225074883078	0.0	295.0	295	1.471926904901241	1		24053.532122905035	24235.0	16204.0	31748.0	1.7222329E7	2748.4360125443327	-0.9810647376919261	-906.8794581219208	-0.008146154834549583	0.010277609497542388	1.5870367170048036	1.3917537470050692	-0.5378368303828344	1.1403143123702495	6.80647666758669	9.887455168757766	0.8749095749078248	0.9669142471303176
ID288803	288803	2	0.9962329268455505	77.43635491880936	18.856548833444556	0.0	16.0	16	1.4898062491705744	1		24671.19538670287	24814.0	16390.0	31703.0	1.8182671E7	2896.2340553933136	-0.9810015640955737	-879.7076817924649	-0.0027593438232784893	-0.011560219277334662	1.6153060521021778	1.3973886682203722	-0.5373597927601772	1.1559461507293685	6.972836083344747	10.122430598330851	0.8551645795665502	0.9638633377135353
ID305699	305699	2	0.9968486428260803	76.86280133186213	18.519109886688373	0.0	176.0	176	1.5079752895229026	1		24100.688918558088	24229.0	15903.0	33396.0	1.8051416E7	3127.990476404722	-0.9810870069128591	-799.3579359183772	0.00320325530762948	0.002037971283215726	1.5768748590345705	1.447985037013913	-0.8400520858882536	1.0890132278483062	7.1439486252673	10.12424081657666	0.8758369294245697	0.9659383033419024
ID297005	297005	2	0.9968503713607788	77.24616381621759	18.78706034890837	0.0	94.0	94	1.514482764986601	1		24525.32894736843	24700.0	16030.0	33470.0	1.863925E7	3096.3502838110658	-0.9810880603258424	-821.8010043464329	-0.006022492463993093	-0.020326025642460662	1.5400103443941662	1.5328531744430864	0.2369640027256648	1.0046691816740243	7.205739265406017	10.01583030082478	0.9026398275926941	0.9749196141479106
ID307758	307758	2	0.9830572009086609	78.29616115271722	18.63663415671441	0.0	195.0	195	1.492849778898855	1		24214.19727891154	24385.0	16874.0	31453.0	1.7797435E7	2806.20443583275	-0.9811454649949608	-898.045497665168	-0.004741383655949933	-9.742079978541353E-4	1.5749613546785395	1.4251219217803857	-0.5109905358218632	1.1051414834114412	7.001354840331841	10.117242807656641	0.859542998655373	0.9742063492063493
ID313390	313390	2	0.9886593222618103	78.01013085699698	18.885935727153853	0.0	247.0	247	1.482680384098163	1		24141.852209944765	24355.0	15759.0	31413.0	1.7478701E7	2958.85143999571	-0.9811085347497558	-847.4787789863559	0.0010686660596381538	0.012734853998070523	1.5592053351913375	1.4254902121793733	-0.5762411581765993	1.0938029050424223	6.906292317041527	10.064843356687064	0.8567236978792814	0.9738605898123328
ID292905	292905	2	0.9905925393104553	77.60103529843997	18.786152840750823	0.0	55.0	55	1.4979085862771475	1		24392.069892473122	24616.0	16352.0	32747.0	1.81477E7	3054.0175667364533	-0.9810468208857299	-826.8272636770012	-0.003847254264555092	0.006255708425931036	1.5616979657462269	1.4592438660819806	2.628487668523926	1.0702104028296051	7.048886101977	10.017745871924525	0.8826536803081911	0.968647942521228
ID301098	301098	2	0.9935824871063232	77.5772255650385	18.93354566613371	0.0	133.0	133	1.5004315939372321	1		24371.618279569913	24531.0	16102.0	31872.0	1.8132484E7	2993.453941090664	-0.9810791814036021	-844.3177527350009	0.0012239065134461776	4.1890528186409306E-4	1.570784580748148	1.4563067599144806	2.7885086355009654	1.0786083152153945	7.072651732799575	9.91301700431184	0.9044414031279293	0.980883322346737
ID287796	287796	2	0.9893488883972168	77.4063303803173	18.964739831620825	0.0	6.0	6	1.4968981925120737	1		24892.028378378396	25048.0	16443.0	32305.0	1.8420101E7	2997.7010827184895	-0.9809781068929677	-856.4608913859241	0.005171930501757317	0.005910080020878084	1.60104247452012	1.4083035695465602	-0.4031107708875484	1.13685891958338	7.039379849647964	9.927170070050497	0.8976216942436614	0.9737015121630507
ID303669	303669	2	0.9968699216842651	77.173359720227	18.72919366674499	0.0	157.0	157	1.5069716452922388	1		24157.295212765952	24354.0	15986.0	32538.0	1.8166286E7	3124.3421239796144	-0.9810222944472218	-799.3829686269031	0.013628044218834795	0.008035930504680436	1.5693280932551592	1.4871535076450972	1.9027311239167208	1.0552562900787459	7.13444237293828	9.950493673969774	0.9054837119370984	0.9665164198325827
ID312374	312374	2	0.9885115623474121	77.88418459285941	18.79412530713794	0.0	238.0	238	1.4765451286053348	1		24064.353675450744	24251.0	16117.0	32206.0	1.7350399E7	2800.2334815384297	-0.9811408612675325	-894.1686951932213	-0.008191620028809797	0.003083346730664465	1.561690681209538	1.4131338039217995	-0.5850594725613697	1.1051258393759005	6.849254803067335	10.146962591247735	0.8359514750621829	0.9645247657295851
ID289331	289331	2	0.9936308860778809	77.98369363008126	18.691908138305077	0.0	21.0	21	1.4958871162788405	1		24504.761194029837	24702.0	15978.0	32076.0	1.8060009E7	3093.9133913749115	-0.9810463435770956	-819.9150111784548	-0.005721974273760923	0.00570042022240492	1.5883078635744423	1.4366320426275259	-0.4800212867206843	1.1055773618062348	7.029873597318936	9.9953657371151	0.8842193210179702	0.9749505603164141
ID301628	301628	2	0.9944514036178589	77.77081339898011	18.871089012045505	0.0	138.0	138	1.4989182989541792	1		24337.53908355796	24521.0	15823.0	32809.0	1.8058454E7	3037.981558405622	-0.9810453964576913	-829.2699409271088	-0.008438720321827702	-0.007125124300893857	1.5683898898398851	1.4594617460041428	2.3643974429977805	1.074635833473523	7.0583923543060285	10.164238595052876	0.858550721612272	0.9705882352941173
ID306238	306238	2	0.9954661130905151	77.75679122255035	18.924362406850953	0.0	181.0	181	1.4898062491705741	1		24051.69849931787	24223.0	15675.0	32064.0	1.7629895E7	2947.107691687707	-0.9810665952683403	-845.7646138223005	-2.284545612872275E-4	0.007379310842566273	1.5781538654616785	1.4389752608320978	-0.4094014157617399	1.0967206375383407	6.972836083344745	9.919808654380203	0.8904565441015774	0.9676781002638527
ID295481	295481	2	0.9952481985092163	77.08453642595187	18.80528838947386	0.0	79.0	79	1.525432174994101	1		24390.16083009078	24591.0	16366.0	33191.0	1.8804814E7	3038.281536687806	-0.9810483325948113	-831.1121344649131	-0.0012244699937683787	0.004348780412589942	1.5680632806982762	1.507197211849216	2.6918243011507035	1.040383612954261	7.3103080410253645	9.91251454483308	0.9349273539274375	0.9808673469387756
ID298553	298553	2	0.995797336101532	77.45582676352339	18.827379757334132	0.0	109.0	109	1.4958871162788403	1		24542.983827493303	24701.0	15838.0	33165.0	1.8210894E7	3040.1249183719815	-0.9810534957917725	-836.0447552462437	0.004276375763355042	-0.002378011112022373	1.5711136264951382	1.433496745578628	-0.6563110569653458	1.0960008324685533	7.029873597318933	10.096863832568987	0.86653155329391	0.9566623544631309
ID309819	309819	2	0.9887669682502747	78.53400605141405	18.300805267001255	0.0	214.0	214	1.4918359588981192	1		24342.527247956426	24494.0	16921.0	31654.0	1.7867415E7	2727.1786892207906	-0.9811201512789381	-927.6961443771145	-0.008177217240550136	0.005467741333200897	1.5981714579292787	1.4082221498966967	-0.5393408020891834	1.1348858971196527	6.991848588002806	9.93974156472028	0.8893069641532989	0.9774086378737541
ID304197	304197	2	0.993696928024292	78.1701404103532	18.755145508254614	0.0	162.0	162	1.4626467128121372	1		24090.391242937847	24335.0	16792.0	31000.0	1.7055997E7	2780.3409610050167	-0.9811047628602185	-899.7851643609355	-0.005726322422131542	0.009238211150414682	1.564903582187192	1.3832385677237449	-0.5360754874068471	1.1313331038494645	6.720920396625408	9.812335207804717	0.8771903864939743	0.9651877133105806
ID287302	287302	2	1.0	77.14489641833352	18.88470643571663	0.0	1.0	1	1.5084768612279507	1		24856.360852197067	25018.0	16146.0	33071.0	1.8667127E7	3110.738402632415	-0.9810610562456258	-827.83604536946	-7.519165796787837E-4	-0.012865779807067984	1.5913224801320809	1.4552152791318143	2.810097249663332	1.093530629421008	7.148701751431826	9.9701021867375	0.9037281772180703	0.9715762273901808
ID316481	316481	2	0.9843688607215881	78.53007877622834	18.522125367162502	0.0	276.0	276	1.4791045777937288	1		24082.325966850807	24285.0	16303.0	29824.0	1.7435604E7	2742.848138880899	-0.9810827173854122	-910.6962251337471	-0.006537964374494745	0.0015820615633273052	1.529771666247154	1.444531070365978	-0.7651061848565717	1.0590091813390903	6.873020433889909	10.023917856709662	0.8595724765545115	0.9750505731625084
ID299084	299084	2	0.9968565106391907	77.60059351553834	18.887962929056016	0.0	114.0	114	1.4958871162788405	1		24565.464237516855	24747.0	16198.0	33212.0	1.8203009E7	3117.6281764114296	-0.9810777707474111	-817.0747492623051	7.028615724255072E-4	0.003931123120499565	1.5847836547444498	1.4552987874443486	-0.5236980484061533	1.088974764781801	7.029873597318936	9.878370064744209	0.9052880689234104	0.9775280898876402
ID306764	306764	2	0.9956265091896057	77.6937114405574	18.529521500636022	0.0	186.0	186	1.430220769495607	1		24070.77138643066	24335.0	16663.0	30225.0	1.6319983E7	2426.506444805731	-0.9810882467830193	-1029.2356855956023	0.003542943047658449	0.01099045593967078	1.5023759760639055	1.3538402014933792	-0.8914311165774875	1.109714406771701	6.426226574425419	10.393548599865426	0.7475464707649004	0.9568294409058736
ID310351	310351	2	0.9910156726837158	78.08808895768269	18.812583385622567	0.0	219.0	219	1.4963927397904166	1		24365.74493927126	24646.0	15449.0	31741.0	1.8055017E7	2837.3941282293104	-0.9811157548470311	-892.2994877360333	0.006676793192145128	0.01701956869292102	1.6171593275139962	1.42217005344325	-0.6666010595980011	1.1371068625714997	7.03462672348345	10.279208814001008	0.8366263610887543	0.9597924773022047
ID313929	313929	2	0.9968605637550354	77.37139220649122	18.716420303514322	0.0	252.0	252	1.5004315939372324	1		24120.84366576823	24255.0	15931.0	31322.0	1.7897666E7	2926.3541889566845	-0.9810572055634277	-853.7798199805209	0.007932458787694916	0.009601309810040823	1.577348058995786	1.4570404058828297	2.721845030269934	1.0825698811283557	7.072651732799578	10.006909482333056	0.8875487048631464	0.975098296199214
ID289867	289867	2	0.9905808568000793	77.7569015551932	18.838622879938335	0.0	26.0	26	1.4903139357585495	1		24469.643051771116	24625.0	16007.0	31960.0	1.7960718E7	3044.9143538381345	-0.9810931223679058	-834.0132804681322	0.002402530569474539	-5.429096969860769E-4	1.5575908363325326	1.4656077539073191	2.5197828010944043	1.0627610506153409	6.977589209509259	9.650100454449484	0.941567789822412	0.9852348993288588
ID302166	302166	2	0.9905161261558533	77.62900598842533	18.900670491052857	0.0	143.0	143	1.5019433641886624	1		24235.368632707814	24347.0	15852.0	32644.0	1.8079585E7	3042.4294927393053	-0.9810938831473318	-826.7369216668012	-0.009713707441645928	-0.008035506492708547	1.5632780136543414	1.4658715358642178	2.593906757811362	1.0664495321772496	7.0869111112931265	10.184793390240936	0.8585436947246267	0.9594594594594599
ID308311	308311	2	0.9658047556877136	77.39012144798527	17.48750764882777	0.0	200.0	200	1.4355003030236706	1		24227.22873900294	24374.0	16577.0	30783.0	1.652297E7	2569.342773033652	-0.981039576630385	-975.776120681389	0.014751513453122105	0.010075462546417826	1.525694138840468	1.3775759340879463	2.666157556679715	1.107520900363715	6.4737578360705825	9.9534974160634	0.8211356310999828	0.9591549295774647
ID310866	310866	2	0.9968519806861877	77.71782663452673	18.95515836227503	0.0	224.0	224	1.5014396099017477	1		24296.78975741237	24467.0	15446.0	31459.0	1.8028218E7	3119.4668536490426	-0.9811050011214557	-808.8484080606494	-0.008598754688770907	-0.0018854670875621715	1.5743197327020415	1.462524088347308	-0.3745350861035318	1.0764402072044266	7.082157985128609	10.005872875118078	0.8889258032629376	0.9662775616083009
ID311379	311379	2	1.0	77.52932256040641	18.732761303772538	0.0	229.0	229	1.477569440298842	1		24130.16022099448	24329.0	15416.0	31199.0	1.7470236E7	2833.7381665255775	-0.9810739408098411	-882.8197244996302	-7.043247738157403E-4	2.0606268780484613E-5	1.4997366080833898	1.465589087363711	-0.34785933972567146	1.023299518953913	6.858761055396365	9.976027083033733	0.8660446800499698	0.9697580645161294
ID315475	315475	2	0.9873716235160828	78.03391496456184	18.912696573562492	0.0	267.0	267	1.4963927397904164	1		24104.080971659914	24251.0	16041.0	30992.0	1.7861124E7	2879.772286685957	-0.9809919007144944	-863.9510867160883	-0.007226793621188088	-0.015228907806645235	1.583362110347503	1.4535261496410714	-0.31994618408516284	1.089324819328839	7.0346267234834485	10.208387821574892	0.8482748675904656	0.9660574412532638
ID317022	317022	2	0.9425835609436035	77.32311566522388	17.53068181860718	0.0	281.0	281	1.4703842736600568	1		23997.194714881793	24079.0	17333.0	31403.0	1.7253983E7	2401.009856231609	-0.981033669548959	-1033.9442635594273	-0.016434108616214582	0.001518166154700214	1.5815932434567967	1.4101254226787208	-0.5322687464983973	1.121597567152821	6.7922172890931405	9.827375918473015	0.8837843295698579	0.9760928961748632
ID293465	293465	2	0.9855189919471741	77.21547685019954	18.73805664323788	0.0	60.0	60	1.5039566939989106	1		24294.414438502685	24436.0	16158.0	32531.0	1.8172222E7	2930.5637439683755	-0.9811177309521882	-861.4938909773514	-0.0022590792251255317	0.00619912264409563	1.5626279829938439	1.4502650623298345	-0.6081118837738632	1.0774775064107933	7.105923615951187	9.996687095409468	0.89354864736687	0.9720416124837453
ID318043	318043	2	0.9739369750022888	76.92317761772837	18.227207804059706	0.0	291.0	291	1.4647140590210512	1		24097.297752808965	24316.0	16683.0	31194.0	1.7157276E7	2613.866217540923	-0.9810626088123576	-955.193936957485	0.005128676632429706	0.0027856212012843883	1.543589614472702	1.4092542412388183	-0.7665910602682184	1.0953237317318945	6.739932901283457	10.044124886982077	0.8395396829241403	0.9613559322033896
ID317540	317540	2	0.9936857223510742	77.65289145692341	18.894915509071577	0.0	286.0	286	1.4760327061958012	1		24139.353185595566	24281.0	15910.0	31543.0	1.7428613E7	2939.300958753145	-0.9809894082684276	-847.5791242620029	-0.004805517224234681	-6.219433474245792E-4	1.5507860830821185	1.427016203362248	-1.0151019268194816	1.086733338716303	6.844501676902818	9.820170740316364	0.8918947769660194	0.972972972972973
ID304737	304737	2	0.986553966999054	78.34224792790225	18.43338627506305	0.0	167.0	167	1.4626467128121372	1		23954.258474576287	24187.0	17441.0	30358.0	1.6959615E7	2540.571924857397	-0.9811428928382443	-981.1568172580203	-0.0032741939697592897	-0.0020240699921404036	1.5353905311204543	1.4004788523065845	2.3449126749149674	1.0963325355407336	6.720920396625407	9.805300351445675	0.8784495263102142	0.9738292011019284
ID314978	314978	2	0.995279848575592	78.15241605960061	18.118283791212313	0.0	262.0	262	1.4847198353841886	1		24835.613915416085	24486.0	17088.0	34310.0	1.8204505E7	3267.229531022474	-0.9802904948858333	-756.1436713608559	-0.004850373885809355	0.0227879812122973	1.7234722421472708	1.2836405853882613	-0.3454018567630945	1.3426439314599687	6.925304821699586	11.059792316123849	0.7114670875674215	0.9309904153354633
ID307309	307309	2	0.9854228496551514	78.1390398488464	18.647973737663484	0.0	191.0	191	1.478593042389258	1		24150.06934812761	24355.0	16693.0	31039.0	1.74122E7	2690.3084288620835	-0.9811267242139404	-933.3061439160182	-0.002940252450978351	-5.696964425966946E-4	1.5693260982701878	1.4189218465608842	-0.4348611562504884	1.1059989682122706	6.868267307725397	9.734668987135947	0.9107824973217736	0.9717552118359115
ID290408	290408	2	0.9968594908714294	77.2834137758334	18.802424647985973	0.0	31.0	31	1.5049623488715658	1		24458.77005347593	24604.0	15668.0	33090.0	1.829516E7	3183.3469968480713	-0.9810286706323279	-794.6292818383972	0.00878921974552787	-0.0023624539265087695	1.556969330416539	1.4746336572003196	-0.4262575527349882	1.0558346629443809	7.115429868280216	10.20586566786989	0.8584426983725312	0.9676793794440858
ID299624	299624	2	0.9871085286140442	77.67643181033317	18.765437343563047	0.0	119.0	119	1.4816596057437035	1		24547.368638239353	24693.0	16315.0	30579.0	1.7845937E7	2868.8998945528742	-0.9810576821904248	-886.3004500297159	0.004505393641851969	-0.004797437790643291	1.5605608887126234	1.4223044018219555	-0.4840850908132377	1.0972059755377	6.896786064712493	10.294016948557344	0.8178748632271804	0.9502292075965951
ID297577	297577	2	1.0	77.45848979971827	18.90520499623204	0.0	100.0	100	1.5119832043376806	1		24576.15323645971	24782.0	16595.0	33220.0	1.8604148E7	3037.797103336196	-0.9811084452788199	-840.3001707035501	-0.007863853456695706	-0.0024627542162893087	1.5587257890818238	1.4744518594057692	-0.5388499045149553	1.0571561079722323	7.18197363458344	10.513025174890963	0.8165791029448057	0.9533123028391174
ID314480	314480	2	0.9900602102279663	77.42794724142044	18.666472874877922	0.0	257.0	257	1.4872652167066482	1		24099.839945280437	24262.0	16023.0	31530.0	1.7616983E7	2812.694059855674	-0.9810613898762585	-887.7071921840746	0.0065462962164095405	0.001551214013522633	1.5494202600960836	1.4457418486784117	-0.2402327083647625	1.0717129489697257	6.9490704525221645	10.24469311685783	0.832029398657182	0.965653896961691
ID300147	300147	2	0.9944905042648315	77.81664192546823	18.881342387743302	0.0	124.0	124	1.4918359588981196	1		24491.307588075888	24615.0	15638.0	31217.0	1.8074585E7	3024.9351754556596	-0.9810720511675849	-839.3116408844021	0.0010644725942304586	0.00728863414112587	1.5677700145465885	1.4338468544725937	-0.48711250442641224	1.0934012999060874	6.991848588002809	9.942037274245875	0.8888963129555024	0.9780585106382977
ID302716	302716	2	0.9957289099693298	77.62796085170613	18.954962053526177	0.0	148.0	148	1.5014396099017477	1		24217.31048387095	24367.0	15895.0	32300.0	1.8017679E7	3075.412892495033	-0.9811169920625047	-818.2803014399035	0.004640333032656545	-3.4875116678597447E-4	1.5560438749574472	1.4615071653709544	2.6071708956025206	1.0646843969201465	7.082157985128609	9.910753716840116	0.906070741477092	0.9770491803278688
ID311933	311933	2	0.9960760474205017	77.34451975791258	18.823057767726034	0.0	234.0	234	1.4979085862771477	1		24094.733512786	24306.0	15882.0	32199.0	1.7902387E7	2917.1228679064907	-0.9810675340184374	-856.0302663889534	0.005664452758155046	-0.004336132307500636	1.5559071747133266	1.460272163943072	-0.502950526212366	1.06549122357576	7.048886101977001	10.456283555147934	0.8101690591413142	0.96361273554256
ID305279	305279	2	0.9936991333961487	76.97768583084658	18.59258077185163	0.0	172.0	172	1.496898192512073	1		24011.154986522924	24132.0	15981.0	31524.0	1.7816277E7	2924.6158383380343	-0.9810300899263444	-849.163415368123	0.004374745620019001	-0.012750036423468879	1.532876780025669	1.477393096793257	1.517953259990676	1.0375551255470477	7.039379849647958	10.137727827110977	0.8607222108856395	0.9654498044328547
ID300664	300664	2	1.0	77.70409767487469	18.857569604802904	0.0	129.0	129	1.4994229003146957	1		24457.781965006736	24587.0	16026.0	32478.0	1.8172132E7	2993.933433216484	-0.9810597169337422	-846.2796600696291	-0.006760973601733605	0.009253813705055576	1.5813936790211536	1.457332380436692	2.6369508405016058	1.0851290345633344	7.063145480470541	9.67696177660406	0.9478289388999812	0.9913275517011338
ID309369	309369	2	0.9874842166900635	78.15640484442831	17.70828595304847	0.0	210.0	210	1.4963927397904164	1		24320.294594594583	24502.0	16971.0	30634.0	1.7997018E7	2690.966843310697	-0.9811043105544127	-938.5186808800097	-0.00229119299335106	-0.003920379351522709	1.5468231887140154	1.4635131141907247	0.17769823125793768	1.0569247201924516	7.0346267234834485	10.063674063097176	0.8728463422331646	0.9698558322411532
ID290938	290938	2	0.9857609272003174	77.77662707506163	18.758513476779566	0.0	36.0	36	1.4943692192706906	1		24417.20162381595	24619.0	15671.0	31409.0	1.8044312E7	3023.9017144302065	-0.981065382224502	-836.7575173090613	0.006638046850959672	0.005231154911943721	1.5601305194225175	1.4389504707434198	-0.5031258552761566	1.0842141902330322	7.015614218825388	10.081726680056768	0.8673726521745335	0.970414201183432
ID298107	298107	2	0.9968478083610535	77.33789740492529	18.851834205901003	0.0	105.0	105	1.510481482525988	1		24571.021164021167	24758.0	16277.0	33627.0	1.8575692E7	3094.440452401496	-0.9810681776035058	-822.9583180361393	-0.011256310520854093	-0.013138593712293237	1.5480511100777898	1.515962846148969	-0.5617532418047554	1.0211669197634594	7.16771425608989	10.124446108355377	0.8787149223891366	0.9660474055092891
ID308859	308859	2	0.994107723236084	78.65564608819842	17.698847063397306	0.0	205.0	205	1.5204649453449408	1		24283.58638743459	24513.0	15933.0	31466.0	1.855266E7	3005.251728104834	-0.9810214182483713	-835.3658198092013	0.0072737410067219635	0.005574243540809731	1.5799233789823346	1.4857320605741338	1.4480574446392427	1.0633972442997577	7.262776779380213	10.158694648060145	0.884375591276254	0.9689283449587832
ID291460	291460	2	1.0	77.10868547136887	18.720144357777226	0.0	41.0	41	1.4999273319186426	1		24390.061827956983	24506.0	15908.0	32005.0	1.8146206E7	2977.3349101336958	-0.9811289141183486	-851.8132490778822	-0.00450251815838011	0.0054097171980351496	1.563567610812839	1.4608701624196607	-0.4348460162495408	1.0702988198643737	7.067898606635056	10.073888000639581	0.8751972379034301	0.9637070641607253
ID316037	316037	2	0.9950479865074158	78.17968556728161	18.53391210362146	0.0	272.0	272	1.4755201058309089	1		24036.771905424168	24247.0	15516.0	31146.0	1.7282439E7	2815.793108188748	-0.9810668536668147	-884.669811522827	0.00479612281929202	-0.018830997381084024	1.5217147041503702	1.4645701894326082	-0.7856073772168108	1.0390179420078873	6.839748550738301	10.269595707170014	0.8149731612947395	0.9529801324503313
ID288902	288902	2	0.9920414090156555	77.31364148186364	18.847668177511995	0.0	17.0	17	1.4872652167066478	1		24621.927694406517	24728.0	16686.0	31203.0	1.8047873E7	2897.0201472954595	-0.9809673241378418	-876.1031094701726	0.003802220325329144	-0.004941056408191997	1.5740389867720292	1.429303774787136	-0.2545790256083763	1.1012627368219527	6.949070452522162	9.892193496441825	0.8923831743551764	0.9733688415446072
ID288391	288391	2	0.9957764744758606	77.16453235970923	18.902201557444762	0.0	12.0	12	1.5149821822351264	1		24862.98820445606	25042.0	16489.0	33023.0	1.897046E7	3077.130130242035	-0.9810020536431674	-834.4507634863147	-0.011783629690664925	0.004502371378494583	1.5745578196633496	1.4800185921570441	-0.4255569514048599	1.0638770539824907	7.210492391570534	10.370263641866668	0.8425490473015942	0.9687100893997446
ID295040	295040	2	0.9947280287742615	77.11094219559583	18.769246350786233	0.0	75.0	75	1.5129835241324106	1		24359.726790450928	24545.0	15681.0	33169.0	1.8367234E7	3161.979865361148	-0.9809811339222617	-794.7295170939911	5.274403408693463E-4	-0.009624122617574025	1.5753804549329906	1.4856442527774296	-0.4867683313379026	1.060402214048079	7.19147988691247	9.968012940909784	0.9095172658260916	0.9742433998712176
ID291969	291969	2	0.9968722462654114	77.36134314476837	18.794334631622966	0.0	46.0	46	1.5034536143079666	1		24398.269076305198	24594.0	16153.0	32567.0	1.8225507E7	3031.7122509910455	-0.981018699421345	-831.8640434055866	-0.010113872898414518	0.009407881854524779	1.5758530672097437	1.4636733870180367	-0.7208536902491013	1.0766425632840482	7.101170489786671	9.973018296936031	0.8971944367950907	0.9688715953307394
ID296067	296067	2	0.9945025444030762	77.35999679911386	18.826193144612713	0.0	85.0	85	1.49588711627884	1		24522.78137651821	24734.0	16160.0	33193.0	1.8171381E7	3140.7919759071865	-0.9810418494081884	-808.0758255204264	-0.003164821113965649	-0.013608543085840568	1.534622623489867	1.4882105469665596	-0.6547174067186239	1.0311864988579134	7.0298735973189315	10.1030432917841	0.8654718609506472	0.9672988881621977
ID312963	312963	2	0.9915636777877808	77.32061243251987	18.84413154992298	0.0	243.0	243	1.5079752895229044	1		24090.114513981374	24239.0	15836.0	32594.0	1.8091676E7	3011.9269088413166	-0.9810906060655438	-829.9576636541325	0.0013966234997834662	0.002029086988909827	1.5397288481011167	1.4907578758587638	-0.594355324634273	1.0328497155945882	7.143948625267317	9.951946915911758	0.9064254380496402	0.9759740259740265
ID296588	296588	2	0.9968510270118713	77.02232105613177	18.66611497916425	0.0	90.0	90	1.502950366222132	1		24497.867469879526	24658.0	16025.0	33322.0	1.8299907E7	3038.5806783286985	-0.9809856411707334	-831.8949151464727	-0.0022531596148595246	-0.008371897939637494	1.5221476530926443	1.5150467185060459	-0.28787088804472366	1.0046869410031134	7.0964173636221455	10.328399816630903	0.8359550607525619	0.9626047711154093
ID303244	303244	2	0.9889333248138428	76.93158015335482	18.684814071468814	0.0	153.0	153	1.496898192512073	1		24162.12027027027	24314.0	16013.0	32033.0	1.7879969E7	3011.394148943679	-0.9810247224469545	-829.6391733910356	0.011304716312294594	0.011294989381134012	1.5243278243822191	1.4961463553908434	-1.3675661176258518	1.0188360375907302	7.039379849647957	10.25213862893852	0.8416185992510354	0.9623131903833653
ID294029	294029	2	1.0	77.3194525244028	18.645525831170573	0.0	65.0	65	1.5049623488715655	1		24286.20079787234	24403.0	15543.0	33106.0	1.8263223E7	3102.954582016192	-0.9809670709423717	-806.79455522988	0.0016369298810012662	0.0030628550847880812	1.5724397826086942	1.4550336526796102	2.6495150559335485	1.0806896319634032	7.115429868280215	10.103885036865202	0.8758590348376881	0.9683053040103499
ID294541	294541	2	0.99604731798172	77.26822945883328	18.82204976166944	0.0	70.0	70	1.5229505852998027	1		24307.262059973906	24487.0	16194.0	32622.0	1.864367E7	3044.8242855589265	-0.9810234943235642	-825.40475721536	-0.0017572952950567148	-0.01563858025577261	1.5699847455536122	1.5062122824146877	-0.4246000759904869	1.0423396249542511	7.286542410202781	10.176820754961819	0.8841116439402407	0.9659735349716444
ID297101	297101	2	1.0	77.02696195518247	18.713598868643295	0.0	95.0	95	1.530383282381141	1		24523.000000000007	24688.0	16075.0	33390.0	1.9005325E7	3133.5713813582074	-0.981100936666785	-812.5262707257307	0.010591661905238067	-0.0066243223297554645	1.5888807479870344	1.5043825128684667	-0.06239238928410883	1.0561680519387662	7.357839302670519	10.055233073072506	0.9144835109867587	0.97850821744627
ID292488	292488	2	0.9951311945915222	77.23814925207094	18.714124165367014	0.0	51.0	51	1.4958871162788399	1		24420.062162162172	24553.0	16387.0	30916.0	1.8070846E7	2887.0740255747214	-0.9810233672999054	-874.5387182491777	0.0021010484160798796	0.0024632633854441595	1.5819796063073208	1.431317850114916	-0.3816540485047542	1.105260865837947	7.029873597318929	9.816142752097706	0.9168022048928463	0.9781746031746034
ID305813	305813	2	1.0	77.77980300628566	18.915447969316144	0.0	177.0	177	1.5039566939989106	1		24071.020080321283	24263.0	15593.0	31580.0	1.7981052E7	3205.0668592062616	-0.9810116110520123	-776.0209142717448	0.0013502545429433337	-0.00544146084748777	1.5636415896208455	1.4730876587216222	2.7551432966800125	1.061472194382382	7.105923615951189	9.905121628759062	0.9101453891504168	0.9726740403383215
ID293014	293014	2	0.9950656890869141	77.01590346331871	18.78077985970045	0.0	56.0	56	1.518473503828438	1		24388.236910994765	24485.0	15849.0	31994.0	1.8632613E7	3037.838866344895	-0.9810322224771407	-830.448092332206	-0.0017883984835682396	0.012023953234312991	1.6101068304766728	1.4737581229837693	-0.4737521794799137	1.0925176970131654	7.243764274722141	10.168690615128956	0.8803271683738744	0.9676190476190479
ID301206	301206	2	0.9968137741088867	77.6025169913379	18.898471210604864	0.0	134.0	134	1.5079752895229042	1		24350.289893617035	24508.0	15811.0	32727.0	1.8311418E7	3087.4911375373626	-0.9810270581872098	-815.5953164167216	0.0027365306045304878	0.010593954561329859	1.569048930733447	1.4716816009309	-0.45172651023911675	1.0661605946156818	7.143948625267314	10.001211313235936	0.8975176125886908	0.9817112998040495
ID303766	303766	2	0.9900052547454834	77.50668528116233	18.986737961990137	0.0	158.0	158	1.4872652167066482	1		24145.958960328324	24402.0	15838.0	31003.0	1.7650696E7	2982.0387226726134	-0.9810163396558652	-836.8689627339454	0.003937670768201334	0.004660293023050519	1.516210164621758	1.4756847774600328	2.615620489466612	1.0274620893165802	6.949070452522166	10.008557367126219	0.8717533262933779	0.9759679572763684
ID318614	318614	2	0.9968244433403015	77.84019707904102	18.874553079753568	0.0	296.0	296	1.472440756166642	1		24060.507649513227	24232.0	15103.0	30313.0	1.7299505E7	2701.303992268575	-0.9809838532923472	-918.9685765518722	-0.008968901001130833	0.009356163287317821	1.5267760216617394	1.4314500884448076	2.64918828790492	1.066593962294905	6.811229793751211	9.981526755032055	0.8590955038611521	0.9669365721997307
ID287889	287889	2	1.0	77.19731897269469	18.864976967597855	0.0	7.0	7	1.5209623983094507	1		24875.62842242502	24981.0	16341.0	32959.0	1.9079607E7	3103.4322894703005	-0.9810331288397297	-829.1818010080416	-3.3132559006767185E-4	-0.01204135389093414	1.618010818500543	1.4744748792567297	2.8272389773958024	1.09734715813956	7.2675299055447224	10.185169360591514	0.8803597567478542	0.963453056080656
ID295570	295570	2	1.0	77.05748830820315	18.725369654065936	0.0	80.0	80	1.5254321749941009	1		24439.47984395316	24587.0	15429.0	33627.0	1.879396E7	3205.7548114877814	-0.9809806601372026	-786.4238168954204	0.002449614724114102	-7.018757292831876E-4	1.5687940751475316	1.5036779564810867	-0.48184136891480733	1.0433045642424856	7.310308041025363	10.085411163824723	0.9031467532664363	0.9765079365079367
ID307868	307868	2	0.9937108755111694	78.2991177043358	18.252988488536545	0.0	196.0	196	1.4928497788988555	1		24242.176630434806	24416.0	16608.0	30938.0	1.7842242E7	2748.326860972989	-0.9810848114735696	-915.0168727307237	8.09532908321176E-4	0.0036478963761855596	1.5445072417847607	1.453191598887799	2.2140168203266204	1.062837992572246	7.001354840331844	9.92985858659418	0.8922895888252911	0.9735624586913418
ID312476	312476	2	0.9959520697593689	77.44589873189645	18.880409426808264	0.0	239.0	239	1.4979085862771473	1		24094.813513513527	24290.0	16241.0	32290.0	1.7830162E7	2997.9631001765374	-0.9811125070501876	-834.9717436007137	-0.0056226049170936526	0.002088794315141713	1.5801415100624383	1.4539804978732473	-0.6659479617214993	1.0867693977833457	7.048886101976997	10.151114607875368	0.8596128422787189	0.9636127355425603
ID313497	313497	2	0.979006290435791	78.25507097414754	18.56998181218959	0.0	248.0	248	1.4579844659886305	1		24093.569405099126	24321.0	16281.0	30844.0	1.701006E7	2709.409211230283	-0.9811354797816177	-924.9957851945221	-0.01872249075641168	-0.014377203887562317	1.5389597634934538	1.4144008357940865	-0.716635004379203	1.08806480068957	6.678142261144763	10.161905989343198	0.8126717905174429	0.9461279461279463
ID289444	289444	2	0.9951912760734558	77.51595713083898	18.865637446175523	0.0	22.0	22	1.4963927397904166	1		24498.074123989223	24672.0	16053.0	32729.0	1.8177571E7	3078.9223917408617	-0.9810913349390008	-825.6800073756675	-0.005724484716194475	-0.0035128653845009623	1.5543938617492294	1.4811884676781057	-0.7009413056988036	1.049423416174634	7.034626723483451	10.043237462056263	0.8764021998895176	0.9685863874345554
ID298662	298662	2	0.9968658685684204	77.53926016611452	18.76213514215291	0.0	110.0	110	1.5054649243902916	1		24595.56074766356	24724.0	16313.0	33483.0	1.8422075E7	2995.4680435809933	-0.9811351318693137	-854.0771176462321	0.0040920878862657556	-9.764289623997429E-4	1.5816807693077242	1.4694337956108878	-0.5657782950401197	1.0763879080718788	7.120182994444738	10.089643201081564	0.8789201118659437	0.9627249357326483
ID309922	309922	2	0.9889662265777588	78.4113321191989	18.341089953965568	0.0	215.0	215	1.480127118239259	1		24339.080110497245	24527.0	16576.0	30754.0	1.7621494E7	2793.6623927748337	-0.9810925117421277	-904.141400275397	-0.004697034389703883	0.0035472919539181456	1.5317819497071588	1.446574090561665	-0.6645783496795739	1.0589032111811223	6.8825266862189425	9.946631380232507	0.874189772581134	0.9777177582714379
ID287404	287404	2	0.9950519800186157	77.39285628701344	18.917672809763936	0.0	2.0	2	1.5079752895229044	1		24831.97872340423	24995.0	16522.0	32228.0	1.8673648E7	3058.715577204989	-0.980959128121505	-836.5007030259643	-7.212747366320852E-4	-0.0011466936470800433	1.603746364855106	1.433145056121262	-0.5627030904643647	1.119039805499918	7.143948625267315	10.176175198981163	0.8669200270535088	0.9703034215622979
ID314030	314030	2	0.9945958256721497	77.2738553610689	18.584687673663677	0.0	253.0	253	1.4994229003146957	1		24113.24262734584	24284.0	16561.0	31883.0	1.7988479E7	2938.9137013082764	-0.9810110088937833	-847.7557968213318	-0.009183244537151719	-0.003343162229507653	1.5482911623724989	1.4676793726085413	-1.1462705407299518	1.0549246594783739	7.063145480470542	10.018752154056553	0.8842615668353779	0.9643088903309541
ID301743	301743	2	1.0	77.59794527783222	18.95112926015137	0.0	139.0	139	1.4979085862771473	1		24298.971736204563	24446.0	16167.0	32770.0	1.8054136E7	3112.953920917452	-0.981084617763133	-809.7231279554068	0.01033556741875455	-0.0020829799113967445	1.5614120225581558	1.4624586766632912	-0.6651399229480509	1.0676623192667802	7.048886101976998	10.493426326344267	0.8044438239265179	0.9549259497746297
ID306351	306351	2	0.9889124035835266	77.07482501543704	18.707348603125713	0.0	182.0	182	1.4882821503069772	1		24020.34741144413	24237.0	16434.0	31129.0	1.7630935E7	2853.950745425107	-0.9810836845626755	-873.0363217734592	0.0043612584224577535	0.006011792721770149	1.5519025514372176	1.450613673537326	-1.3255808330988577	1.0698248470613807	6.958576704851191	9.799943892083215	0.9105066130432502	0.9695364238410596
ID306857	306857	2	0.9919849634170532	77.70435687969673	18.932712732951902	0.0	187.0	187	1.4564270671471402	1		24177.490701001425	24448.0	15900.0	30427.0	1.6900066E7	2800.1674209795246	-0.9812183048928985	-902.1693688526176	-0.003082322673695541	0.01242693326539505	1.52177273985191	1.4131393971447315	-0.7612991847588189	1.0768737627205596	6.663882882651219	9.785819709320517	0.8744657402364339	0.9776847977684799
ID289963	289963	2	0.9919918775558472	77.63611275627936	18.794922882488336	0.0	27.0	27	1.480127118239259	1		24464.769655172382	24619.0	16140.0	31872.0	1.7736958E7	2958.434858652473	-0.9810387828353628	-855.7148718373694	7.599065717505352E-4	0.002787742689021701	1.5510149899029038	1.4500007094955107	-0.6512905859998098	1.0696649868830328	6.882526686218942	9.629390327599769	0.9327391065371814	0.980365605958023
ID299190	299190	2	0.9967997074127197	77.6256613496339	18.830960895749534	0.0	115.0	115	1.4898062491705737	1		24578.33287858118	24744.0	16043.0	32045.0	1.8015918E7	3052.079909551252	-0.9810526379949005	-833.9309159023785	0.005551135923327103	0.006991542945394584	1.5439732613620702	1.4500076964036956	-0.5955813349781149	1.0648034939341549	6.972836083344742	9.936626346247104	0.887444908091095	0.9786524349566376
ID316593	316593	2	0.9761080741882324	78.16629087139485	18.434777663267788	0.0	277.0	277	1.4333908231139452	1		24061.657817109157	24282.0	17224.0	30268.0	1.6313804E7	2530.3392018727614	-0.9811055033214332	-987.5456547882059	0.013510540737045955	0.008787094780241816	1.4923645209827912	1.4031185106673825	-0.296791068512931	1.0636054685594303	6.454745331412519	9.884116163937364	0.830258431008478	0.9463414634146342
ID315068	315068	2	1.0	78.13774581589189	18.015906812211405	0.0	263.0	263	1.5904970622414756	1		24519.7911164466	24593.0	16446.0	31224.0	2.0424986E7	2958.09523596946	-0.9806955355363668	-842.1918801066872	-0.005348791196380069	-0.016839103352599385	1.9469144359205834	1.3685202540631676	-1.5084090724376549	1.4226420326189184	7.947226947070497	17.568977218630685	0.3235433812609561	0.8180039138943249
ID304313	304313	2	0.9829894304275513	78.3557803878708	18.42110074143321	0.0	163.0	163	1.465230439808828	1		24053.343178621675	24239.0	16222.0	31444.0	1.7101927E7	2789.059492208196	-0.981054397176111	-893.1662936586905	0.0057299134018829615	8.553791116865134E-4	1.5653261477352691	1.3867164619459482	-0.7123565857958215	1.128800436636255	6.744686027447985	9.991595955129426	0.8489886310706001	0.9594320486815415
ID310457	310457	2	0.9903451800346375	78.25533003301504	18.81715608517071	0.0	220.0	220	1.4837004601624828	1		24341.65745856353	24585.0	15682.0	32191.0	1.762336E7	2973.600849562179	-0.9811285777771412	-851.174813854994	0.006620506022525849	0.014468308515274952	1.5962702509397901	1.3987771877982553	-0.5123977432363513	1.141189794103233	6.915798569370552	9.973083563638843	0.8737622620740957	0.9732441471571903
ID311483	311483	2	0.9950399994850159	77.91592206988616	18.885263394707568	0.0	230.0	230	1.5009356865413883	1		24131.5214477212	24317.0	15491.0	31521.0	1.8002115E7	2924.3282916351054	-0.9810522723740304	-854.5226703049241	1.1930468501740859E-5	-0.012243872584066512	1.5544171197831194	1.4712587924886473	2.809173934974263	1.0565218897715534	7.077404858964096	10.386689654749334	0.8243840735524999	0.9637540453074438
ID304836	304836	2	0.9853975772857666	78.18214734659846	18.314452382506033	0.0	168.0	168	1.4755201058309089	1		24000.788005578812	24197.0	16103.0	30758.0	1.7208565E7	2757.7989811367192	-0.9811350663074219	-905.2455625640719	0.011275153219565296	-0.004753037670589726	1.55669372378489	1.4215185284030731	-0.8724794879971016	1.095092109375227	6.839748550738304	10.129375245382711	0.837692602180166	0.9631860776439091
ID293574	293574	2	0.9936824440956116	77.2475541056823	18.69877461202852	0.0	61.0	61	1.484210235288387	1		24262.41563786007	24434.0	16088.0	33624.0	1.7687301E7	3046.3251165534084	-0.9810653535034555	-825.331688655726	0.011331685008212718	-0.0012031178625534194	1.5498584331558882	1.436772933931678	-0.6269311520235384	1.0787079826975554	6.920551695535074	9.949959191737415	0.8784316640603603	0.9680851063829794
ID317639	317639	2	0.9754279851913452	78.06243000887956	18.660838972126697	0.0	287.0	287	1.4381328016644608	1		24097.859443631034	24323.0	15926.0	30207.0	1.6458838E7	2524.9554487828314	-0.9811340774733402	-992.6703643986714	-0.010537473005080652	0.008065662751136255	1.533284000906201	1.3770830802557705	-0.7318416319672447	1.1134288285797678	6.497523466893162	9.839240644817895	0.8434018623622722	0.9653954802259888
ID302272	302272	2	1.0	77.46445189951551	18.80850097248357	0.0	144.0	144	1.5074735509332304	1		24221.688328912445	24361.0	15501.0	33058.0	1.8263153E7	3113.8759068120075	-0.9810262614016019	-804.3791896965041	0.005177424146171537	-0.004731870220441542	1.572898822690759	1.4567534071254602	-0.6206159835940825	1.0797289472584677	7.139195499102799	10.52760351481034	0.8094687701154383	0.9548633184996822
ID315585	315585	2	0.9936614036560059	77.83571383228308	18.957456278632186	0.0	268.0	268	1.4892983895174434	1		24098.339261285917	24266.0	15830.0	30777.0	1.7615886E7	2996.965671836895	-0.9810990623713164	-834.766194393803	0.0025962777191454642	0.01403124803812394	1.591279011037597	1.4183755663712752	-0.40511370002041047	1.1219024416140164	6.968082957180231	9.949611700471127	0.8845266297063732	0.9747340425531916
ID308428	308428	2	1.0	77.46014837775739	17.097761528438138	0.0	201.0	201	1.471412874187154	1		24235.099162011174	24451.0	15585.0	30725.0	1.7352331E7	2860.7787956124585	-0.9810718207550568	-878.1778530668191	-0.006908191522295064	-0.0015029849608183834	1.5593559091716278	1.4162883099547923	2.878059230417813	1.1010158724118837	6.801723541422173	9.77450398943386	0.8946216078589678	0.9728076138681166
ID317128	317128	2	0.9675232172012329	77.45391508976498	18.480747422951204	0.0	282.0	282	1.479104577793729	1		24033.311634349033	24158.0	17114.0	31235.0	1.7352051E7	2447.7720206958297	-0.9810929526845042	-1018.9645906132594	0.002812247560460849	0.010693034921609963	1.5341014846185186	1.4466683600375345	-0.6360568874296234	1.0604375729754092	6.873020433889912	10.458134220184938	0.7896762500187978	0.9665775401069522
ID310986	310986	2	0.9920294284820557	77.61477072466795	18.868064004063744	0.0	225.0	225	1.4918359588981192	1		24230.10095497953	24446.0	16059.0	32719.0	1.7760664E7	2882.412510942315	-0.9810745403262235	-871.5346414914369	-0.007552332873676665	-0.013559110213249764	1.5798039836204365	1.444343349290958	2.5774016270074833	1.0937870032052817	6.991848588002806	10.01431003414439	0.8761123726924509	0.9601827676240209
ID299732	299732	2	1.0	77.50307295695242	18.8525383107753	0.0	120.0	120	1.5029503662221328	1		24566.693548387095	24726.0	16029.0	31204.0	1.827762E7	3024.6266036809443	-0.9810471731260492	-840.8544587567586	-1.4851155660827254E-4	-5.195385367324657E-4	1.5723560189013168	1.4522700973377878	-0.35308389330199935	1.0826884212404175	7.0964173636221535	10.131353583464792	0.8687885107053271	0.967595593000648
ID307412	307412	2	0.9906221032142639	78.16250957490699	18.37999712159061	0.0	192.0	192	1.4872652167066487	1		24153.072503419982	24302.0	16759.0	31227.0	1.7655896E7	2767.593228969429	-0.9811120525493098	-906.6381015430425	0.002554827104812359	-0.002922987254103421	1.5568891695023284	1.4433773918882453	-0.9340938487170121	1.07864317277797	6.94907045252217	9.822676916068113	0.905058933575789	0.9753168779186125
ID314580	314580	2	0.9905835390090942	77.37130866387352	18.88660339909049	0.0	258.0	258	1.4933564307983558	1		23798.80434782607	24242.0	16110.0	30397.0	1.751592E7	2822.445417686197	-0.9814837821219448	-893.9030676270189	0.018947711585380136	0.005151758051276439	1.5715639715586376	1.43923196624015	-0.17345162757229726	1.0919462660798118	7.006107966496357	10.131041019088439	0.8577851869832691	0.9596354166666671
ID300757	300757	2	0.9948159456253052	77.78177004386995	18.917493837067223	0.0	130.0	130	1.4933564307983558	1		24460.278154681113	24626.0	15620.0	31722.0	1.8027225E7	3085.4299326894006	-0.9810068917511244	-818.9393011821156	-0.014797799376393157	0.010844526441972941	1.5937006702749146	1.4365504750811835	2.6717521634583847	1.1093941340173585	7.006107966496357	9.903487948329234	0.8976568200644293	0.9761589403973512
ID297686	297686	2	0.9958380460739136	77.28272243009701	18.84471695494248	0.0	101.0	101	1.498918298954179	1		24572.993279569866	24769.0	16207.0	33686.0	1.8282307E7	3105.2551629683917	-0.9810208327927397	-818.0725928338019	0.004209317935151844	-0.005299534347882809	1.5560774694875117	1.4681289831191775	-0.49363434197544187	1.059905149601692	7.058392354306026	10.297040134182927	0.8365479684560253	0.9636599610642443
ID318167	318167	2	0.9968449473381042	77.01062453934291	18.703730853212317	0.0	292.0	292	1.5144827649866006	1		24160.48684210526	24306.0	15689.0	32745.0	1.836197E7	3204.6375593067696	-0.9810434560091282	-780.3435420261536	-0.008957576489537631	0.008375217335565104	1.5891116303028765	1.465798059777685	-0.9355129516697295	1.0841272573002958	7.205739265406011	10.1724282480506	0.8750626291283599	0.9686900958466452
ID300242	300242	2	0.996847927570343	77.76604868296745	18.921724205461427	0.0	125.0	125	1.503453614307967	1		24518.481182795666	24685.0	15488.0	31529.0	1.824175E7	3120.8381280433214	-0.9810390083394153	-812.9756640650704	0.004243431781725746	0.0033003385606354316	1.599231817754411	1.4387171676502963	-0.3347171926254706	1.111567897925529	7.101170489786674	9.918237186928954	0.9071327027747863	0.9790301441677591
ID295135	295135	2	0.996861457824707	76.91365166330165	18.643191938963472	0.0	76.0	76	1.5104814825259871	1		24369.000000000025	24520.0	15607.0	33682.0	1.8349857E7	3091.8450565517405	-0.9810745936743792	-817.1594332667739	-0.009719390288273897	-5.477807085040018E-4	1.5758355994326703	1.4805587748856017	-0.5372251652406383	1.0643519366898693	7.167714256089881	10.03310470958605	0.8947873964482639	0.9722759509993548
ID308953	308953	2	0.9906190037727356	78.54705630672426	18.558491786270636	0.0	206.0	206	1.4953813218041008	1		24329.138024357257	24461.0	16480.0	31972.0	1.7979233E7	2894.3248497597865	-0.981114548097301	-873.3770562627444	-0.002954178900555793	-0.0016419591068718698	1.6018018599171617	1.4146459506406368	-0.7953453379147324	1.1322987629461416	7.025120471154414	10.851568810737644	0.7496845883226594	0.948043617703656
ID313062	313062	2	0.9829057455062866	77.85987141154757	18.849433503290324	0.0	244.0	244	1.4847198353841886	1		24092.75994513031	24292.0	16119.0	31697.0	1.7563622E7	2826.7755596345546	-0.9810570047704399	-882.8172579168669	-0.012171789243298186	-0.0031898976142277244	1.54349817822175	1.4589649910420812	2.512207261476959	1.0579405179004948	6.925304821699586	9.939991611438792	0.8807988159630117	0.9617161716171616
ID288487	288487	2	1.0	77.21883098292574	18.969698764240277	0.0	13.0	13	1.507975289522904	1		24854.409030544506	25007.0	16176.0	32419.0	1.871537E7	3140.4180843807353	-0.9809615453873014	-815.5794178742964	0.005028881181828303	-0.0055702955115771455	1.5913821247998148	1.4469296002014573	-0.38898120209984355	1.0998338306011883	7.143948625267311	10.27709978569909	0.8499767377602452	0.9634615384615388
ID302823	302823	2	0.9887008666992188	77.80576534515838	18.971866209142135	0.0	149.0	149	1.4872652167066482	1		24213.794520547945	24473.0	16092.0	31097.0	1.767607E7	2971.337407741182	-0.9810740719512954	-844.8614442979249	0.002470021773729107	-0.003089908578221904	1.5756124574555508	1.4186174566649112	-0.3638408029148417	1.1106676081370983	6.949070452522166	9.973297193441516	0.8779283173439077	0.9707835325365209
ID290529	290529	2	0.9919998049736023	77.36150879372343	18.81208563781352	0.0	32.0	32	1.4882821503069774	1		24447.931787175967	24602.0	16333.0	30861.0	1.7920334E7	3038.387994868745	-0.981011241422814	-831.3928791551998	-0.010503288627684439	0.014258928363551375	1.5738778898094563	1.4445190698226582	2.6917359015065987	1.089551479581837	6.958576704851192	9.886739809043195	0.894590069783574	0.9721115537848606
ID291041	291041	2	0.9877846837043762	77.54900360749532	18.759538493329323	0.0	37.0	37	1.4989182989541792	1		24416.564690026946	24511.0	16067.0	31204.0	1.8117091E7	3003.959474451948	-0.9810652177188651	-842.2830276624171	0.0011464780750799052	0.005705471731362388	1.5795629093177037	1.4374747417166551	-0.5569771529491205	1.09884567949442	7.0583923543060285	10.004874417495722	0.8861196686728766	0.9724950884086451
ID303341	303341	2	0.9968098998069763	76.75324749751152	18.597696155768897	0.0	154.0	154	1.491328790445964	1		24093.629931972788	24315.0	16376.0	31786.0	1.7708818E7	2977.338117536001	-0.9810980938087739	-840.0611529815857	0.01246456254627954	0.006610854570929778	1.5461572195888096	1.4734245710791634	-0.8795212302778017	1.0493629941683242	6.987095461838276	9.741070666845738	0.9253225648919867	0.9806537691794527
ID316141	316141	2	1.0	77.34037374059203	18.828126883862698	0.0	273.0	273	1.49588711627884	1		24085.316216216193	24261.0	15415.0	31529.0	1.7823134E7	2905.065274946295	-0.9811032384859636	-860.9021257991893	0.002537523627327339	0.005184081746356235	1.5438179824475837	1.4683440084210482	-0.1861781061235795	1.0514007436906387	7.029873597318931	10.05267317598091	0.8741666893516614	0.9647749510763209
ID291566	291566	2	0.9919794201850891	77.54410857512701	18.86598537063096	0.0	42.0	42	1.486756489065048	1		24407.44109589042	24634.0	16281.0	32559.0	1.7817432E7	3050.5270991986463	-0.9810773463121942	-829.6569672564281	0.002989879378494465	4.7717802666740535E-4	1.5522060655673322	1.4313432701923137	-0.5316501298612015	1.0844401185180264	6.944317326357647	10.014590405826324	0.8701077545321242	0.9630850362557681
ID298222	298222	2	0.9944724440574646	77.36546991719129	18.811665961684557	0.0	106.0	106	1.5179752352329636	1		24578.67191601049	24763.0	16279.0	34138.0	1.8728948E7	3198.4867216820858	-0.9810420668134591	-795.3174253626266	9.642601176817756E-4	6.584606444498216E-4	1.559156737629695	1.4885595931103623	-0.1264778485816704	1.0474264818459966	7.239011148557631	9.941128462704812	0.920487165868374	0.9775353016688062
ID305390	305390	2	1.0	77.4146493724921	18.8953537689747	0.0	173.0	173	1.4780813299522713	1		24007.258333333328	24172.0	15719.0	31127.0	1.7285226E7	2951.2519697718226	-0.9811195397877154	-845.4260402918701	1.9423151735748205E-4	3.2658156809190235E-4	1.5064715725888842	1.466975892190765	2.176798512232651	1.0269231966308163	6.863514181560874	9.725755079683212	0.9118213188783598	0.9769959404600811
ID309481	309481	2	1.0	78.36323020737653	17.51859850541337	0.0	211.0	211	1.5049623488715662	1		24334.547999999977	24499.0	15146.0	31579.0	1.8250911E7	3146.038598753858	-0.9810116633059491	-799.238654066793	-0.00653343494643388	0.003242035770570715	1.520761108355599	1.5099023926940385	0.8822772053668497	1.0071916672985635	7.11542986828022	10.088837346569498	0.8784737036835918	0.9689320388349515
ID289002	289002	2	0.9920594692230225	77.65117977804968	18.85694500100553	0.0	18.0	18	1.508978266214784	1		24574.630810092993	24741.0	16182.0	32510.0	1.8504697E7	3097.8688228904566	-0.9810225675407146	-820.1542078452861	-0.009660369501837282	-0.006943742037542057	1.5941319179938997	1.4628362379823392	-0.5460506347219071	1.0897541888849118	7.153454877596347	9.884741858047407	0.9200152831999103	0.9722222222222224
ID296170	296170	2	0.9951536655426025	77.49774495053718	18.780320860146	0.0	86.0	86	1.478081329952272	1		24510.008287292836	24705.0	16146.0	32904.0	1.7745246E7	2985.9195668474167	-0.9809794309852538	-846.7042607738325	-0.009798925699515171	-0.00995075436105228	1.5327013571844552	1.4487090224788242	2.379049300508057	1.057977367022893	6.8635141815608804	10.019149368452092	0.8592008478271558	0.9588313413014613
ID295668	295668	2	1.0	77.09753886610407	18.744120487143668	0.0	81.0	81	1.4999273319186421	1		24420.10067114092	24553.0	15936.0	33226.0	1.8192975E7	3086.0015386535597	-0.981071167975434	-820.2722184341433	-0.020630627962149355	-0.026425610501292916	1.548619835988037	1.503487866472958	-0.618524990248584	1.0300181800741461	7.067898606635054	10.175664280051185	0.8577774688059707	0.9680989583333329
ID303861	303861	2	0.995433509349823	77.82869328575683	18.870014515202623	0.0	159.0	159	1.4729544281711617	1		24126.091922005573	24370.0	15852.0	31627.0	1.7322534E7	2825.9299798389893	-0.9810892182439852	-885.8385937443495	0.005611564727034312	0.010254886115738292	1.576031755347248	1.4011213184568316	2.7531810464189794	1.124836039953385	6.8159829199157205	10.134545234822248	0.8339304397667676	0.9611260053619304
ID294646	294646	2	1.0	76.99208459493131	18.729837261726004	0.0	71.0	71	1.5214596886278906	1		24300.03129074317	24449.0	15810.0	33895.0	1.8638124E7	3155.4278229355687	-0.9810199903125806	-796.0860344514283	0.0020195731146915997	-0.003969597405016168	1.5594543962661547	1.4877770754794675	-0.19743971211497097	1.0481774601639078	7.272283031709232	10.65593123237018	0.8048182552913549	0.956848030018762
ID318710	318710	2	1.0	77.92427398615406	18.983698173877933	0.0	297.0	297	1.4475701579181808	1		24085.403458213248	24380.0	14961.0	30046.0	1.671527E7	2872.8552923999277	-0.9809741075995893	-864.5351963784269	-0.001149796126837684	0.004706744106411781	1.5051192530264064	1.3956730284479824	-0.41569902682754273	1.0784182414846337	6.583079737854446	10.29658941387491	0.7802830792712862	0.9611380985426786
ID313591	313591	2	0.9842026233673096	78.37250168367046	18.54863967544541	0.0	249.0	249	1.4662626558155463	1		24060.298171589307	24261.0	16359.0	30562.0	1.7106872E7	2721.9731308469927	-0.9811172128718193	-918.5482303012877	-2.5419241132735877E-4	0.004168555904670337	1.5529313857317393	1.3955169108750083	-0.5175512949499435	1.1128001198910804	6.754192279777014	9.949512786522817	0.8573924504393555	0.9633898305084749
ID297200	297200	2	0.9951881766319275	77.27050092578392	18.742195028671766	0.0	96.0	96	1.502950366222133	1		24537.6613119143	24683.0	16215.0	32271.0	1.8329633E7	3009.519259061055	-0.9810104930051858	-842.4148217969357	-0.004286556819259391	0.007532449933587587	1.5848763272346933	1.4448169865021459	-0.5632256669429203	1.0969391570288958	7.096417363622154	10.130628843479244	0.8689128205195923	0.971372804163956
ID292081	292081	2	0.9968395829200745	77.51794094205982	18.84419398644928	0.0	47.0	47	1.4892983895174428	1		24417.770491803272	24624.0	15992.0	32596.0	1.7873808E7	3143.3304280352186	-0.9810869627146652	-805.9204802061719	0.00696070877132932	0.0034656692405589263	1.529043410209885	1.465841250945332	-0.6375658825624295	1.043116646651739	6.968082957180224	9.813113794068036	0.9093048477837479	0.9806020066889631
ID312049	312049	2	0.9925099611282349	77.83670963614232	18.87300214336533	0.0	235.0	235	1.4979085862771477	1		24085.85579514827	24296.0	15505.0	32367.0	1.7871705E7	2971.508219849709	-0.9810756387396719	-840.4200470840793	-0.0018972854500014086	-3.1421250669884897E-4	1.606728585909478	1.4130043224154203	-0.45699894343700553	1.1371009701958315	7.048886101977001	9.81786371696629	0.9189594720846485	0.9775873434410024
ID294141	294141	2	0.9911008477210999	77.2509752212226	18.777806489110947	0.0	66.0	66	1.5084768612279507	1		24261.57845744681	24423.0	16243.0	33074.0	1.8244707E7	3102.6840292850598	-0.9810271925504009	-808.6506582608329	0.007974545133482312	0.00933245787960344	1.5619278469916524	1.4815983729273032	-0.39459053214656475	1.0542181170904206	7.148701751431826	10.204546358056522	0.8626798148971301	0.9703225806451613
ID296701	296701	2	1.0	77.2799252439747	18.743081849062623	0.0	91.0	91	1.5059673321881557	1		24506.06417112299	24618.0	15876.0	33584.0	1.8330536E7	3132.1798156368645	-0.9810466055981386	-809.952434325191	0.0020437802328321765	-0.012469043958918602	1.5648961228764202	1.47635639426118	-0.34724439049533296	1.059971785240615	7.124936120609254	10.135862796132828	0.871504016150694	0.9689722042663224
ID287999	287999	2	0.9930922389030457	77.3023163801031	18.981631729043983	0.0	8.0	8	1.4943692192706903	1		24910.2635135135	25129.0	16706.0	32390.0	1.8433595E7	3036.7180573269143	-0.9809486456669781	-844.7423411570579	0.017984955569949803	-0.010651503526716198	1.6297205048348729	1.407143746453679	2.7589540513582502	1.1581762765475367	7.015614218825387	10.226981168116586	0.8429089227548959	0.9653368214519296
ID287493	287493	2	0.9899703860282898	77.38068449594655	18.96427686918984	0.0	3.0	3	1.4999273319186428	1		24875.00268817201	25051.0	16528.0	32123.0	1.8507002E7	3028.576975738594	-0.9809855287344512	-847.4866445893736	0.010819676222010851	-0.002331482474719257	1.5935140647767252	1.4293791931159565	-0.3011035146483733	1.1148294815338433	7.06789860663506	9.9310669642132	0.9005510855412955	0.9782894736842107
ID307974	307974	2	0.9823863506317139	78.47462015735778	18.217490326880448	0.0	197.0	197	1.4913287904459653	1		24235.512261580378	24432.0	16667.0	30746.0	1.7788866E7	2671.324337365639	-0.981106870425319	-942.2540058111774	-0.005755256846794133	0.004184840375199302	1.5802518682947595	1.4343634586355551	-0.7772443814476587	1.1017095135691628	6.987095461838289	10.02920781542335	0.8729176605022727	0.9639344262295085
ID289537	289537	2	0.9951177835464478	77.71774847832813	18.811637052528077	0.0	23.0	23	1.480638123646591	1		24505.857931034505	24724.0	15988.0	31479.0	1.7766747E7	3061.793935828984	-0.9809645624231514	-824.9248806489137	0.008049556216240188	0.009610911141712631	1.5408617062047654	1.4531659064428988	-0.5978284095716541	1.060348098846147	6.887279812383459	9.622858533660757	0.9346508152742081	0.982372881355932
ID293121	293121	2	0.9967674016952515	77.42247870449934	18.642420204352963	0.0	57.0	57	1.4872652167066476	1		24325.221614227074	24461.0	16080.0	31289.0	1.7781737E7	2924.8408002802894	-0.9810819561132075	-862.6082920978372	-7.713184674437805E-4	0.0010184568404075379	1.5533318299409198	1.4330218611646712	-0.40194403394102907	1.0839554315511057	6.94907045252216	10.003523105963088	0.8726309647324152	0.9727212242182299
ID301313	301313	2	0.9968504309654236	77.41824195170396	18.8577931057638	0.0	135.0	135	1.497908586277147	1		24304.460916442047	24510.0	16061.0	32712.0	1.803391E7	3060.5813795848508	-0.980966621508591	-818.5597823623133	-0.009687051327811447	0.017018817003170622	1.576266066375182	1.4411098437833383	-0.6674522643995197	1.0937862045526097	7.048886101976996	10.160024181416333	0.8581058722930233	0.9680156657963453
ID292610	292610	2	0.9968514442443848	77.54541823486754	18.80445590653694	0.0	52.0	52	1.4918359588981196	1		24401.829931972785	24603.0	16634.0	32529.0	1.7935345E7	3031.535920584639	-0.981003917101114	-831.3738468104544	-0.0038738799565355727	0.013510382512317632	1.5581027684950106	1.4505107926651943	-0.5638079914207972	1.0741752328723628	6.99184858800281	10.475631479273547	0.8006476896880436	0.953955901426719
ID310028	310028	2	0.9760726094245911	78.2385130539043	18.542201869666783	0.0	216.0	216	1.439184452848265	1		24335.839941262853	24567.0	17129.0	30562.0	1.6572707E7	2660.6790115090353	-0.9811370718542346	-951.4904364816952	0.0018883640916720784	-0.004414782793024174	1.5271207784890322	1.382092134922917	-0.41744255745885206	1.1049341356495048	6.507029719222192	9.896324266160827	0.834919914792121	0.9607017543859652
ID306447	306447	2	0.9952373504638672	77.29676289350996	18.917384166694287	0.0	183.0	183	1.486247587291089	1		24130.951790633597	24363.0	15602.0	31146.0	1.7519071E7	2946.12342726966	-0.9811334862206302	-851.9026152351963	3.7823625482495015E-4	-0.003261556398649159	1.5267006043745888	1.4753337712709806	-0.8078968177255164	1.0348170929886302	6.939564200193129	9.840487455696868	0.9005520886648024	0.9759358288770054
ID305929	305929	2	0.994558572769165	77.63550729795985	18.865721337599396	0.0	178.0	178	1.490821449458178	1		24041.945872801065	24241.0	15588.0	31286.0	1.7766998E7	3017.618567381322	-0.981007445880499	-823.0461704864155	0.010874274209403345	0.002361370563086622	1.5661091655472736	1.4606893857278969	0.03320277738822589	1.072171250677531	6.982342335673775	9.906745535898901	0.8940236060952501	0.9702774108322324
ID298773	298773	2	0.9872231483459473	77.87130822963108	18.7776576058372	0.0	111.0	111	1.5009356865413879	1		24555.735849056604	24790.0	16050.0	33399.0	1.8220356E7	2997.634946346972	-0.9810525684544503	-848.2934973919264	-0.0028401059276409713	-0.013724934356191659	1.5963419879272513	1.4586380682739533	2.423806126673774	1.094405817761391	7.077404858964092	10.052809810580735	0.880053291336948	0.9694010416666673
ID312597	312597	2	0.9949398636817932	77.71467635713141	18.788026330163472	0.0	240.0	240	1.4898062491705744	1		24088.18775510205	24224.0	15754.0	32227.0	1.7704818E7	2853.9658501271206	-0.9811423896351554	-878.2754282674983	-0.0058139633708321125	-0.0015680222215715472	1.5769268052946541	1.4321338165491915	-0.5109054681014406	1.1011029745071934	6.972836083344748	10.022594255757422	0.872286239860764	0.96704021094265
ID310558	310558	2	1.0	77.45633220308045	18.870956259060176	0.0	221.0	221	1.4780813299522713	1		24337.42600276626	24538.0	15555.0	31443.0	1.7595959E7	3054.530604139053	-0.981049553345983	-824.9576472697687	0.008411952361368692	-0.024362612272555824	1.5316855075527533	1.4731050965832544	-0.09142512266371976	1.0397666202536202	6.863514181560874	9.614974604586573	0.9329537536638842	0.9883641341546885
ID301848	301848	2	0.9968559741973877	77.68842291331114	18.93776111554504	0.0	140.0	140	1.4953813218041012	1		24322.128378378384	24470.0	15946.0	31421.0	1.7998375E7	3063.8531934157454	-0.9810890140330053	-823.6787474144264	-0.0028433237665327652	0.001501672432809067	1.582393365115496	1.421384806491313	-0.4855255751056234	1.113275840496447	7.025120471154418	10.695383107450885	0.7717398904715532	0.9510939510939508
ID316699	316699	2	0.9905259013175964	78.09194748572793	17.810547483805795	0.0	278.0	278	1.5014396099017473	1		24049.663526244938	24333.0	16352.0	30888.0	1.78689E7	2919.1864658637146	-0.9809861941385477	-850.1019327386549	-0.005548839608021756	-0.00305697402235051	1.5442088469061654	1.4801023619247171	0.1975942633702406	1.043312196933518	7.082157985128608	9.991402115005554	0.8915025681853675	0.9751308900523558
ID290085	290085	2	0.9956256747245789	77.40791657706414	18.881404339999044	0.0	28.0	28	1.4963927397904164	1		24476.865047233456	24626.0	16268.0	31733.0	1.8137357E7	3066.9915068980486	-0.9810326036971748	-825.560562526599	-6.7354760435395E-4	-0.005678311265336315	1.5694742832109883	1.4477286461695564	-0.34671471294021633	1.0840942378003986	7.0346267234834485	9.904519213174966	0.901123102363246	0.9743252139565508
ID306976	306976	2	0.991944432258606	77.225666382189	18.885166963971063	0.0	188.0	188	1.5004315939372317	1		24238.88575268815	24477.0	15727.0	31264.0	1.8033731E7	2983.030562057804	-0.9811164013651542	-844.346523038491	-0.0017310651329798736	-0.007508171114469451	1.5372740248156445	1.4966082761809716	-1.0390875965830728	1.0271719388980283	7.072651732799573	10.007320386674897	0.8874758201917209	0.9649805447470818
ID314144	314144	2	0.994066596031189	78.22210023041724	18.81656965816936	0.0	254.0	254	1.496898192512074	1		24155.512162162177	24420.0	15503.0	31709.0	1.7875079E7	2961.7603095305217	-0.9809150067935949	-838.3699551458585	0.013911429589300337	0.0059465972116938045	1.595203518333553	1.42401066760219	-0.44422162200741117	1.120218797952985	7.039379849647967	10.423324585337177	0.8142012046685504	0.9524115755627012
ID315168	315168	2	0.9631704092025757	77.80917469407835	18.661490553180542	0.0	264.0	264	1.4475701579181808	1		24053.82344428364	24275.0	17562.0	30460.0	1.6621192E7	2561.8743705580164	-0.9810721254705042	-973.3193866845322	-0.014960662974368615	0.027159056956252745	1.587028417250124	1.3630735096256061	-0.4772323161445872	1.1643014159126541	6.583079737854444	9.863435403381	0.850320344875662	0.9598059598059598
ID304417	304417	2	0.9659328460693359	78.08447668962533	18.056382269710095	0.0	164.0	164	1.4470474750493934	1		24008.647398843936	24107.0	17765.0	30297.0	1.6613984E7	2422.9232108390784	-0.9812094996407023	-1034.8596127434678	-0.008332842536326285	0.016800596182830904	1.5540288359649785	1.3737177721460156	2.038565740063757	1.1312577208179244	6.578326611689935	9.759383514429386	0.86792165968034	0.9725931131412511
ID311596	311596	2	0.9915394186973572	77.16214251134592	18.751120266833507	0.0	231.0	231	1.4852292606300532	1		24092.4030261348	24359.0	15715.0	30682.0	1.7515177E7	2929.367654503704	-0.981108193613341	-854.2395014284269	-0.003943899787323273	0.003204925405440551	1.5056995460571383	1.494245936867445	-0.9370331832102468	1.0076651432720003	6.930057947864096	9.801972896795313	0.906399663236416	0.9752508361204012
ID317228	317228	2	0.9872688055038452	78.20673764749549	18.888394191827096	0.0	283.0	283	1.485738511205838	1		24128.134062927486	24325.0	16380.0	30742.0	1.7637666E7	2782.0767095137676	-0.9810368470374754	-897.344909921746	0.001531641575408524	-0.01407630981341426	1.5630514856568134	1.4516347415779864	2.364575913564289	1.076752602350721	6.934811074028618	9.846110846934295	0.898907608948914	0.9851451721809587
ID304941	304941	2	0.9811038970947266	78.28501219951639	18.668900164462645	0.0	169.0	169	1.4744943704925995	1		24020.48251748252	24248.0	16060.0	30244.0	1.7174645E7	2811.2623774393555	-0.9810495960488145	-884.673123660567	-0.012957413545729076	-0.011764479797101804	1.5489968431853256	1.4376909399318092	-0.4297063540625943	1.077419910052988	6.83024229840927	9.790390131483672	0.8954595614938471	0.970945945945946
ID302382	302382	2	0.9905044436454773	77.6499697893362	18.871350350956245	0.0	145.0	145	1.4958871162788403	1		24267.72567567567	24400.0	15813.0	30799.0	1.7958117E7	2944.828310300571	-0.9809930312690553	-850.6524459674491	0.004916168507591051	0.004626074328423994	1.5687632742244206	1.4417508390850282	-0.19720514873187506	1.088095967552894	7.029873597318932	9.939310091193056	0.8942210724966311	0.9775280898876403
ID300335	300335	2	0.9880644679069519	77.59676502665405	18.898864461419105	0.0	126.0	126	1.4806381236465913	1		24512.728907330584	24676.0	16241.0	32411.0	1.7722703E7	3003.2139978677337	-0.9811544923681913	-849.8943356672801	-0.003381083913136751	0.007475143130410632	1.5618962880569764	1.4474281406238172	-0.6547604529331679	1.0790838206198101	6.887279812383461	9.912057320681644	0.8809068394249957	0.9672897196261686
ID311082	311082	2	0.9968468546867371	77.71007299273963	18.885417851716696	0.0	226.0	226	1.4948753561926615	1		24218.417567567558	24371.0	15903.0	32223.0	1.7921629E7	2895.190220699614	-0.9811159198606721	-869.2068563050168	-0.010376342960036198	0.011494869373819962	1.5984256918330075	1.4191609793705102	-0.44713401273171033	1.1263173910982338	7.020367344989902	9.962400793585882	0.8888770271677238	0.9685245901639344
ID299307	299307	2	0.9968152642250061	77.60706606872542	18.91494678051243	0.0	116.0	116	1.4877737703945173	1		24547.04359673022	24728.0	16252.0	31658.0	1.801753E7	3009.839985821879	-0.9810060604413193	-842.4466754396943	-4.154676415395876E-4	-0.005277078890752138	1.5573674383803584	1.443697528782846	2.670544882254266	1.0787352664469443	6.953823578686683	9.790042869337691	0.9117260111879971	0.9740346205059924
ID317739	317739	2	0.9917376041412354	77.9218320244176	19.0910667644264	0.0	288.0	288	1.4698697034697907	1		24134.896213183725	24419.0	15585.0	30151.0	1.7208181E7	2827.386141599259	-0.9811067111906043	-886.5413348931289	-0.011418145646694456	0.002713641343660342	1.5210058302425518	1.4408343786383655	-0.5150148655508084	1.0556423783280011	6.7874641629286305	9.961012707344665	0.8596277473233035	0.9701086956521737
ID308532	308532	2	0.9852524399757385	77.61544116879031	17.587191600797535	0.0	202.0	202	1.478593042389258	1		24250.39280774553	24346.0	17885.0	31566.0	1.7533034E7	2525.616194921136	-0.9809852315332388	-990.7243730394974	0.007506395055779838	-0.004397825537414525	1.5532695766924474	1.4347414172255886	-0.8592754328486971	1.0826129071369954	6.8682673077253975	10.04242871866384	0.8558142975258145	0.9601328903654482
ID315702	315702	2	0.9920258522033691	77.60684479689313	18.881447409662236	0.0	269.0	269	1.4801271182392595	1		24105.330567081637	24244.0	16068.0	30773.0	1.7428154E7	2839.1546442867752	-0.9810653390013953	-879.821229572256	-0.0045600273681529494	0.003747034509535216	1.5480148804723848	1.4444563202366438	2.5900328037748546	1.0716937984104462	6.882526686218946	9.883559646313586	0.8853826207977502	0.9634065202927479
ID299838	299838	2	0.9905423521995544	77.75289290319779	18.918159900412647	0.0	121.0	121	1.494875356192661	1		24512.48780487804	24666.0	16024.0	32377.0	1.8090216E7	3028.1147787275563	-0.9810798896125859	-839.5097823643453	0.0010444043069185397	-4.523228706107711E-4	1.5630231062630071	1.4468515014152146	-0.5182929369453894	1.08029269398702	7.020367344989899	9.999388792722621	0.8823132310183274	0.9736321687541198
ID314687	314687	2	0.9761520028114319	78.34765723538227	18.56398133636385	0.0	259.0	259	1.4538276949750946	1		24082.500717360093	24275.0	17512.0	30884.0	1.6785503E7	2553.680348477029	-0.9811235574042378	-980.3216522561534	0.013835056602301296	-0.029657841222852685	1.5660729980830614	1.4150859769278028	2.748705984473955	1.1066981254969797	6.640117251828631	10.04044969373229	0.8277120603842312	0.9555403556771546
ID293690	293690	2	0.9937194585800171	77.47742627087464	18.697040333865402	0.0	62.0	62	1.4923429549905463	1		24314.649932157376	24468.0	15346.0	32497.0	1.7919897E7	3163.4313145117962	-0.9809357975471638	-790.9728011112876	-0.008341529683350207	0.010920474154703229	1.550551668055685	1.4586975427193727	-0.5567139226053881	1.0629699596018196	6.996601714167323	10.118011520614724	0.8588289529800929	0.9658792650918635
ID300871	300871	2	0.9944527745246887	77.56748243841818	18.942730669605023	0.0	131.0	131	1.4953813218041012	1		24378.302578018993	24578.0	16165.0	32398.0	1.7966809E7	3031.7122636151926	-0.9810950463451834	-834.6049268976169	0.009942441901990675	0.0023629660723357288	1.5692819952081138	1.4427139340175041	-0.6961428396792052	1.0877291458869864	7.02512047115442	10.184586107690462	0.8510927117475574	0.9584954604409859
ID307527	307527	2	0.9842205047607422	78.52715872733366	18.12785311290645	0.0	193.0	193	1.4847198353841888	1		24096.027472527447	24300.0	16705.0	30476.0	1.7541908E7	2715.019081465965	-0.981124059313614	-922.6094121698821	0.0029280931461826355	-0.00791479442833985	1.5284836297515294	1.4682434040323642	-0.639606628672106	1.041028773263154	6.925304821699589	10.000020205943075	0.8702559531968528	0.9623513870541616
ID318273	318273	2	0.9958107471466064	76.87697202641567	18.5618290679218	0.0	293.0	293	1.501943364188661	1		24105.30748663101	24277.0	16036.0	31986.0	1.803077E7	3040.1610018835504	-0.9810891125629994	-822.7021538242284	0.009388873165309262	0.008435118249194044	1.5491323863078492	1.4816004501036728	2.298942037438703	1.0455803966578512	7.086911111293113	9.741872082604923	0.9383870466758923	0.9854593522802376
ID309058	309058	2	0.9824985265731812	77.99661620517107	18.132213627122983	0.0	207.0	207	1.481659605743704	1		24296.492413793134	24399.0	17999.0	31025.0	1.7614957E7	2594.714860799007	-0.9810975373908711	-972.0256721488673	0.0012895376927637271	8.275000874743244E-4	1.5387497443492253	1.4466545423593038	2.2272504615838287	1.0636608114054142	6.896786064712495	10.142215030968657	0.8425408965662105	0.9564930784442978
ID291139	291139	2	0.9968177080154419	77.33395737597874	18.65454051251499	0.0	38.0	38	1.4953813218041008	1		24436.88482384828	24617.0	15511.0	31656.0	1.8034421E7	3074.7302654329924	-0.9810711709230749	-823.8451307224761	0.00486184734486629	0.0065031809476724595	1.59125924842733	1.4281102736972509	-0.3053896217155144	1.1142411603185942	7.025120471154414	10.144275391332553	0.8578701939086711	0.9704530531845043
ID318799	318799	2	0.9758688807487488	78.34466022924332	18.74990047102018	0.0	298.0	298	1.4678096187805123	1		24022.72496473904	24233.0	16125.0	30651.0	1.7032112E7	2776.600271357786	-0.9811696538413551	-901.6224292127879	0.002525751649237123	0.009931223237212492	1.5403678329466428	1.4151357729025005	-0.6585302179622159	1.088494731348135	6.768451658270566	9.740242003590037	0.8965194183474466	0.9746748802190282
ID297800	297800	2	0.9968626499176025	77.156274167143	18.755701283838704	0.0	102.0	102	1.52096239830945	1		24547.715032679753	24714.0	16254.0	33801.0	1.8779002E7	3110.026763718177	-0.981049186712594	-817.2216652144649	0.005862496931743384	0.0017862652618287366	1.5583363841777769	1.508611208205328	-0.21251379412352048	1.0329608952273415	7.267529905544717	10.030529218401753	0.9077139229253692	0.9776214833759587
ID288585	288585	2	0.9884818196296692	77.3733765953535	18.90553159520628	0.0	14.0	14	1.477569440298842	1		24760.894882434335	25016.0	17508.0	30985.0	1.7902127E7	2789.924703858675	-0.9810602362536958	-919.4433284028166	-6.943935816502321E-4	0.004245086538104218	1.5527062343328377	1.4216747885910013	-0.49582797526842043	1.0921669616661764	6.858761055396365	9.97338005053033	0.8665044544945368	0.9691067830758898
ID290633	290633	2	0.9931527972221375	77.66503144379179	18.782875107919928	0.0	33.0	33	1.4974034746167642	1		24419.409946236574	24540.0	15892.0	31527.0	1.8168041E7	3020.995103131508	-0.9810588943807896	-837.3458915636136	0.007356178639245139	-0.005835713368765552	1.5731475393293914	1.439268287255856	-0.3494704274878417	1.0930189689156515	7.0441329758124835	10.295719029350881	0.8350722374717248	0.9724409448818903
ID296265	296265	2	0.9952110648155212	77.451211057579	18.880884911438745	0.0	87.0	87	1.504962348871566	1		24477.03475935831	24664.0	16394.0	33065.0	1.8308822E7	3102.8808527679935	-0.9810659449398569	-817.4821259246609	-0.0012844280774195948	0.0020606548059966317	1.5888854096539529	1.4424974078277926	-0.4867077918381289	1.101482332676494	7.115429868280219	10.049868714887074	0.8852995217509445	0.9714471122647637
ID297290	297290	2	1.0	77.33735111802956	18.750312269958865	0.0	97.0	97	1.4984135276655928	1		24534.114709851565	24721.0	16150.0	32885.0	1.8179779E7	3128.941521494447	-0.9811946999447764	-818.2346504619389	0.004019364988558264	-0.01134447986511165	1.5379363192404707	1.4748274255667897	2.6987823002360125	1.0427906971213448	7.0536392281415115	10.419673794833463	0.8164223050976033	0.961762799740765
ID292180	292180	2	0.988023579120636	77.34705393072625	18.856539666247805	0.0	48.0	48	1.49588711627884	1		24359.752702702684	24519.0	16610.0	31734.0	1.8026217E7	2973.299861199174	-0.9811013741992024	-850.6439513887253	-6.896537184488136E-4	0.0033371248863824357	1.552100686430963	1.4683364726976653	-0.5632340708969765	1.0570470156471725	7.029873597318931	10.19846093700477	0.8493527683142242	0.9622641509433959
ID295252	295252	2	0.9921846389770508	77.13581653575065	18.786345805264162	0.0	77.0	77	1.518473503828438	1		24383.566186107466	24552.0	16620.0	33186.0	1.8604661E7	3064.512885426387	-0.9810355776733982	-823.2105096415439	-0.004892405208475943	0.0018303596331136942	1.5451143187870597	1.5088101888182592	2.3428352722299297	1.0240614294878503	7.24376427472214	10.467036100511947	0.830857853092795	0.964556962025316
ID302934	302934	2	0.9953838586807251	77.51358104538028	18.923165982261875	0.0	150.0	150	1.4918359588981194	1		24176.398648648632	24339.0	16695.0	31497.0	1.7890535E7	2950.0027502564308	-0.9810404980390156	-848.1236893748927	-0.0032487151043262847	0.002487438955675933	1.5795499036212184	1.4356660238258308	2.579557133585168	1.1002209966716068	6.991848588002808	10.156407309790064	0.8517686669422128	0.9595564253098505
ID294743	294743	2	1.0	77.14515324113069	18.700013728660146	0.0	72.0	72	1.5214596886278913	1		24324.808093994805	24461.0	15644.0	33755.0	1.8632803E7	3134.750961074985	-0.9810938532621665	-805.3485936372491	-0.0028025478632597686	0.0054955706688607706	1.5718004043689444	1.492139020432948	-0.3107095369108228	1.0533873739947384	7.272283031709238	9.970203116945846	0.9193325242998319	0.9763880025526486
ID303447	303447	2	1.0	76.9100034892727	18.55484718822318	0.0	155.0	155	1.4938629108640609	1		24117.569293478246	24243.0	16520.0	31901.0	1.7750531E7	3025.4595415190665	-0.9810206329432379	-824.0785264584204	-0.012136370175455326	-0.007519843866676738	1.5665649720833232	1.4739605714344044	-1.372670739950451	1.062826918469603	7.0108610926608605	9.840325606229634	0.9098342645424704	0.9879437374413927
ID305488	305488	2	0.9968432188034058	76.93400942441654	18.277498717866823	0.0	174.0	174	1.4657466386762799	1		24017.278481012672	24222.0	15976.0	31410.0	1.7076285E7	2699.116437813366	-0.9809990334359515	-918.8086075314693	-0.010731591931056625	0.004608811458132523	1.5754334638365992	1.379973099245213	-0.7295991291282342	1.1416407064009397	6.749439153612493	10.114024612166391	0.8291431903104828	0.9712722298221612
ID313168	313168	2	0.9875531792640686	77.78044453498086	18.913705893269785	0.0	245.0	245	1.4831905098260034	1		24130.62121212121	24322.0	15942.0	31052.0	1.7518831E7	2893.846486130072	-0.9810197003583994	-861.980961516568	0.011459553096734314	0.006660458955212848	1.5537899203634358	1.4348772752654588	-0.388608616172955	1.0828730422788093	6.91104544320604	10.048188718274957	0.8601576307990059	0.969979986657772
ID291677	291677	2	0.995144248008728	77.30307116235308	18.815900503452465	0.0	43.0	43	1.491835958898119	1		24415.817320703656	24599.0	15949.0	32168.0	1.8043289E7	3035.720702689928	-0.9809386584457938	-827.8046031008755	-0.003555051077006052	-0.003957485527546365	1.5575704879992682	1.4430975974013978	-0.5230231024520684	1.0793244274011704	6.991848588002804	9.933303626971087	0.8904600867038176	0.9722405816259089
ID298333	298333	2	1.0	76.74302286630284	18.56455694644906	0.0	107.0	107	1.5269191929020216	1		24562.743523316047	24740.0	15876.0	33971.0	1.8962438E7	3270.0244856069535	-0.9810573142586341	-778.0521195229859	-0.003310217824787235	-0.011580660290166158	1.5525301320134721	1.530611288922506	-0.8377693289345447	1.0143203197634822	7.324567419518895	10.288912943047672	0.8694665123565473	0.9697923222152295
ID295769	295769	2	0.9919708371162415	77.22191867196774	18.84362380367094	0.0	82.0	82	1.5054649243902913	1		24405.756684491986	24569.0	16509.0	32979.0	1.8255506E7	3090.5672067751284	-0.9810104948086223	-815.9134376006393	-0.0014268426579855257	-0.004007205463413336	1.5584813686903491	1.4774963824471776	-0.2789586310873084	1.0548123076342402	7.120182994444734	10.145965213380808	0.8691891203447716	0.9664516129032261
ID312155	312155	2	0.98963463306427	78.46870291503879	18.487515553168635	0.0	236.0	236	1.4610942835268421	1		23997.942008486567	24237.0	15666.0	30666.0	1.6966545E7	2776.0117351798076	-0.981149505964508	-899.9018616765745	0.0066442013317396945	0.009527387394256187	1.5609440444215095	1.4001947850518695	-0.4409780300242009	1.1148049264900564	6.706661018131854	9.689327703714714	0.8976952578015985	0.976470588235294
ID309605	309605	2	0.9884883165359497	77.89005194316056	18.073133150186997	0.0	212.0	212	1.4933564307983564	1		24349.008152173927	24501.0	17478.0	31929.0	1.792087E7	2732.5205572606073	-0.9810998013200566	-925.1127171723318	-0.0016125869116227233	-6.701220839682552E-4	1.536615901754346	1.4642123492093655	-0.4645724716114678	1.0494488060997957	7.006107966496363	9.902121645730672	0.8979045559546692	0.9690992767915847
ID292710	292710	2	0.9950258731842041	77.63357368767497	18.784879279812145	0.0	53.0	53	1.4826803840981628	1		24439.480769230748	24614.0	16174.0	31322.0	1.7791942E7	3004.1461399024865	-0.981097315213419	-844.4802749021134	-0.00173949393595823	0.0046163664876317885	1.5477359168808456	1.4356166665618904	-0.4928877439836506	1.0780983203458245	6.906292317041524	9.672810458259603	0.9275759183911225	0.9791105121293802
ID294246	294246	2	0.991156280040741	77.28309514321515	18.794465153727288	0.0	67.0	67	1.5034536143079666	1		24276.565100671145	24447.0	15988.0	32777.0	1.8086041E7	3053.2976560986303	-0.9810745642759274	-824.3359090752482	0.005222182094891609	0.013357803223600782	1.56363403155396	1.4662526679242058	-0.7064082410119618	1.0664151314163461	7.101170489786671	10.825385873496849	0.7614704104067147	0.9552429667519189
ID289123	289123	2	0.986294150352478	77.8221887367591	18.778840795983427	0.0	19.0	19	1.490821449458178	1		24542.646739130407	24709.0	16028.0	30937.0	1.8063388E7	3020.1538371756906	-0.9810388972323678	-840.9011798713404	0.010255575232497564	0.0048391771159415455	1.5838153434448696	1.4305298177134842	-0.5841404095746702	1.1071529749560847	6.982342335673776	9.803587193992865	0.9129373394970743	0.978680879413724
ID313699	313699	2	0.9968590140342712	77.56161061540897	18.793088899047444	0.0	250.0	250	1.4968981925120741	1		24086.418918918927	24210.0	16147.0	32788.0	1.782395E7	3045.08372250148	-0.9810396595882296	-818.5466352013927	-0.004840436901877561	0.002699039635889309	1.5639773504647527	1.4450145359002513	2.5921902521671045	1.0823263791532636	7.039379849647969	10.554132914363809	0.7941437938429178	0.9505776636713739
ID296812	296812	2	0.9968656897544861	77.04754771194071	18.7506073458095	0.0	92.0	92	1.5239437061000318	1		24509.50195567146	24645.0	16588.0	33424.0	1.8798788E7	3056.102705046923	-0.9810262722585551	-829.3245281126667	0.0012902027459288942	0.005028519536178905	1.5724022288632309	1.489375022910997	-0.31661485419885516	1.055746339689487	7.296048662531815	10.303205389512003	0.8636800166275274	0.9672337744171391
ID303981	303981	2	0.9949800968170166	77.96567487337752	18.945973423032715	0.0	160.0	160	1.5004315939372321	1		24150.473045822095	24374.0	15159.0	32061.0	1.7919651E7	3031.9435425188053	-0.9810859071407769	-826.3348095318211	0.00124265464890302	0.006049099244998979	1.6152618221387578	1.402508579174904	-0.5331682626749132	1.1516947889823368	7.072651732799576	10.294597742210039	0.8386357552298459	0.9656067488643736
ID316270	316270	2	0.9797139167785645	77.2895746062556	18.55662709123623	0.0	274.0	274	1.441810224877872	1		24005.70231213875	24293.0	17199.0	30285.0	1.6611946E7	2397.563868721054	-0.9811615861100876	-1042.9666677403486	0.005776942191935017	0.011640437364670072	1.5047555931405079	1.4163157701020435	-1.0167310546415318	1.06244357713541	6.530795350044769	9.869758207727859	0.8424864258289939	0.9515235457063718
ID288105	288105	2	0.9968633055686951	77.63833093926652	18.881396870794106	0.0	9.0	9	1.4913287904459658	1		24852.86784741142	25029.0	16438.0	32591.0	1.8242005E7	3038.3137884225225	-0.9811036424077457	-849.3968983898617	0.0013432889580776589	-0.001934109225823343	1.5733241362241333	1.4525373234916155	2.5268586039896253	1.0831557377418501	6.987095461838293	9.907836438814494	0.894435203211741	0.967105263157895
ID289642	289642	2	0.9947956204414368	77.41944333267774	18.92852723283362	0.0	24.0	24	1.4837004601624828	1		24503.250688705222	24688.0	16148.0	32338.0	1.778936E7	3101.033720946582	-0.9811028152043689	-820.4736196405526	0.0013174368350488367	0.00317752702006845	1.544851352260753	1.430286108434483	-0.47940005609946734	1.080099529143625	6.915798569370553	10.12078824776228	0.8484446639274976	0.9648541114058355
ID293237	293237	2	0.9919340014457703	77.47480815413208	18.75298122116066	0.0	58.0	58	1.485738511205838	1		24342.60576923076	24484.0	15619.0	31176.0	1.7721417E7	3069.1843066060974	-0.9811257737988361	-824.5739709826817	6.319602548780095E-4	0.0015102721614856144	1.5671825421614227	1.417750255952325	-0.46587294090049747	1.1054009939915135	6.934811074028618	9.83859443897728	0.9002816135906202	0.9752673796791448
ID306038	306038	2	0.9968480467796326	76.92897688727825	18.617495640536752	0.0	179.0	179	1.5094795046495386	1		24015.041114058346	24170.0	15853.0	31909.0	1.8107341E7	3132.1405295918926	-0.9810149231380673	-792.3833567351277	-0.006278324058289768	-0.0032678644403972817	1.5377424077619406	1.5178101146123082	1.53600297116874	1.0131322706033776	7.158208003760851	10.145058625047197	0.8739871673184584	0.9641485275288084
ID306544	306544	2	1.0	76.98209607709366	18.751974629787703	0.0	184.0	184	1.5109822222985785	1		24131.4450331126	24336.0	15965.0	32141.0	1.8219241E7	3035.4193664244835	-0.9810667701086316	-823.8885772865891	0.0025477380915960236	0.0012596243570950297	1.5799693638947123	1.467751446724134	-0.8460399263378815	1.0764556679000636	7.172467382254405	9.953214970894225	0.9098120356415756	0.9729206963249515
ID301425	301425	2	0.9906251430511475	77.58598384547486	18.881916321356332	0.0	136.0	136	1.477057373244719	1		24312.365145228207	24512.0	16386.0	31906.0	1.757784E7	2889.5865943814338	-0.9811060299059933	-873.8043711223356	-0.004074280506308345	0.005824611133676097	1.5271483116762858	1.435989969929786	-0.603731197312027	1.0634811827766157	6.854007929231849	10.522193517827686	0.7779324665825609	0.9530733641771318
ID287602	287602	2	0.9968017935752869	77.14634850056065	18.884217352894705	0.0	4.0	4	1.514482764986601	1		24895.58684210529	25051.0	16285.0	32812.0	1.8920646E7	3080.2630083512618	-0.9809873532300936	-834.0371435228561	0.006732069854946581	-0.01426663061035682	1.6089281633064945	1.4538869140813409	2.753625955597759	1.1066391393467618	7.205739265406015	10.459431466944764	0.8276986562762527	0.9649904519414385
ID310140	310140	2	0.9835163950920105	77.74871084549697	18.789499867777835	0.0	217.0	217	1.4750073273251265	1		24358.45618915159	24558.0	16625.0	30995.0	1.751373E7	2778.782396117422	-0.9810758493177827	-908.8901652116673	0.00520526187659824	8.597641117452606E-4	1.5510654661454804	1.4292463432886438	-0.41354842536054204	1.0852331184395654	6.834995424573788	10.047753805375892	0.8507659927108823	0.9631614199598129
ID308093	308093	2	1.0	78.06902742059847	17.728662886046674	0.0	198.0	198	1.4842102352883868	1		24233.92582417581	24443.0	16371.0	31766.0	1.7642298E7	2972.2468624378535	-0.9811144152782805	-847.1457057466675	-0.004104011319528452	-0.009655959497274382	1.5335425863110885	1.4614944038887376	0.9433980898958797	1.0492976108773633	6.920551695535073	9.937596071467334	0.88061869433632	0.9745649263721555
ID316799	316799	2	0.9715807437896729	77.52567074776864	18.499077213726245	0.0	279.0	279	1.4714128741871535	1		24044.266759776565	24208.0	17227.0	30133.0	1.7215695E7	2460.096158803121	-0.9811091072333638	-1015.2062311853156	0.007160785073846195	0.018205527001188576	1.5168446821849124	1.4723144790220148	-0.24463008400182473	1.030245035145261	6.801723541422169	10.22820621091755	0.8170147354278303	0.9527296937416776
ID310648	310648	2	0.9824084043502808	77.7955576536526	18.812273847241503	0.0	222.0	222	1.4755201058309089	1		24221.941828254843	24359.0	16265.0	31988.0	1.7488242E7	2769.000819093375	-0.9810506824465521	-905.7612537428867	0.020299060918001266	0.002552052636653638	1.5557017457739257	1.4303087413671294	-0.5078690177133721	1.0876684877748437	6.839748550738303	9.825093822173349	0.8903824426249582	0.9677202420981846
ID298875	298875	2	1.0	77.51919817842469	18.74854844803459	0.0	112.0	112	1.5229505852998033	1		24554.481095176034	24695.0	16103.0	33081.0	1.8833287E7	3137.725908456692	-0.9810125575306937	-808.6374454728154	0.00508575510459741	0.014473230272664568	1.5766863227079801	1.4849961598041228	-0.3818391976449278	1.061744377114047	7.286542410202789	10.153484715651917	0.8881802713765378	0.9720989220038049
ID315270	315270	2	0.9954720735549927	78.21659197191451	18.633190047770878	0.0	265.0	265	1.4626467128121368	1		24073.97025495752	24242.0	15639.0	31192.0	1.6996223E7	2856.481486514822	-0.981188275425444	-879.1642910840321	-0.028896141687870202	0.022359353662390984	1.5843043606748752	1.4212448725157718	-0.7232272574561585	1.1147300449854702	6.720920396625402	9.918560039286827	0.8585021013468885	0.966507177033493
ID304524	304524	2	0.9780776500701904	78.32944954718252	18.124545406767627	0.0	165.0	165	1.482680384098163	1		24000.440165061915	24215.0	16858.0	30150.0	1.744832E7	2689.5135696347675	-0.9810702936742619	-924.9786568173504	0.0033178109116156003	0.0026425616056432967	1.5294187519379934	1.4539660362234563	2.409701454308456	1.0518944141986415	6.906292317041526	9.665728304224759	0.9289357004977805	0.981756756756757
ID301965	301965	2	0.9893636107444763	77.6974436384007	18.889231437818243	0.0	141.0	141	1.4867564890650484	1		24280.8440492476	24467.0	16081.0	32043.0	1.7749297E7	3012.762757988093	-0.9809793922092357	-831.3125457767838	3.2384041076205706E-4	0.008614676069436352	1.5542832439684187	1.4354828840620255	2.5339568280347153	1.0827598581811164	6.944317326357651	10.374414788180822	0.8107971366428511	0.9656311962987443
ID290185	290185	2	0.9863505959510803	77.50469192675784	18.875607041991707	0.0	29.0	29	1.4963927397904166	1		24458.809459459488	24637.0	16223.0	31876.0	1.8099519E7	3019.23298922295	-0.9810030549824683	-836.6720775687932	0.002900018242656824	-0.003122335852992002	1.5688033175455036	1.4403375242482555	-0.6836486379786235	1.0891914507082618	7.03462672348345	10.327172791105454	0.8288730790474875	0.9666884389288052
ID317845	317845	2	0.9923011064529419	77.70685120352155	18.930490058856464	0.0	289.0	289	1.4590218083226314	1		24110.790896159288	24358.0	16094.0	30783.0	1.6949886E7	2611.9185709848357	-0.9811073896508845	-958.7522545848564	0.003150123024193027	0.020503585631163126	1.5104966979340861	1.4267519979645105	2.3767717652880203	1.058696045345688	6.687648513473798	10.26766468711979	0.7971498134297302	0.9597544338335612
ID314263	314263	2	0.9950973987579346	77.56739539412355	18.666644748628272	0.0	255.0	255	1.4791045777937288	1		24093.432132963975	24218.0	16279.0	30855.0	1.7395458E7	2716.2271217519865	-0.9810760136648947	-919.7136165975876	0.013886415756303176	4.908832938339937E-4	1.5423157639205656	1.4312216132846576	-0.3586688326271532	1.077621906771619	6.873020433889911	10.043883680596807	0.8561584555760519	0.9672240802675591
ID311184	311184	2	1.0	77.20397257224131	18.657698187207636	0.0	227.0	227	1.5189716089767638	1		24214.830065359492	24326.0	15781.0	33146.0	1.8524345E7	3130.6759699266318	-0.9810444839924548	-800.6199181768097	-0.0015364214792212313	1.6492676288622216E-4	1.5908077542321355	1.4886791102991759	2.8836847802473606	1.0686035312958984	7.2485174008866595	10.603148658844084	0.810194609039981	0.9543178973717145
ID312721	312721	2	0.9936304688453674	78.0613638716818	18.769352504443848	0.0	241.0	241	1.4872652167066482	1		24081.67349726776	24287.0	15368.0	31391.0	1.7627785E7	2765.508428099677	-0.981080221002444	-903.0881306063121	0.011899842010456345	0.00418022125131787	1.5712984289945626	1.423508264857244	-0.4174950529526601	1.1038210790803802	6.949070452522166	10.525037400904983	0.7882959280422137	0.9493506493506493
ID315793	315793	2	0.9968321323394775	78.04084260498492	18.913236745936917	0.0	270.0	270	1.478593042389258	1		24119.468706536845	24311.0	15633.0	30958.0	1.7341898E7	2991.2311443813296	-0.9809911606361371	-832.2566083431325	-0.0014198796482928992	0.006895564410860279	1.5738510013305342	1.4054292988026518	-0.49981275101270983	1.119836481757829	6.868267307725398	9.792079959481589	0.9001339683011418	0.9776725304465496
ID307090	307090	2	1.0	78.08017923241222	18.930869701303116	0.0	189.0	189	1.4780813299522724	1		24207.692520775614	24504.0	15223.0	31320.0	1.7477954E7	2949.2154902550997	-0.9810878721100157	-851.6171424300154	-0.0160879247131788	0.009605704596725561	1.5764033302019065	1.4185533962946588	-0.2591733324378161	1.111275285314998	6.863514181560883	10.034856935335775	0.8565131379259449	0.9723905723905725
ID299411	299411	2	0.9947820901870728	77.43813320280144	18.847166066477584	0.0	117.0	117	1.4867564890650484	1		24579.826265389882	24726.0	16973.0	31423.0	1.7967853E7	2819.081179599517	-0.9810136200773687	-901.0192972139536	0.0037231205576514657	0.003825305307574836	1.5420984088200524	1.4531799595680148	-0.470247204136881	1.0611888766195692	6.944317326357652	10.29750896732074	0.8229530600547007	0.964993394980185
ID300440	300440	2	0.9952418208122253	77.82729001760678	18.89190340769744	0.0	127.0	127	1.510982222298579	1		24500.11507936512	24665.0	15669.0	32342.0	1.8522087E7	3047.190561244984	-0.9811230195322108	-835.7751314274545	-3.653825315374205E-4	0.008147426142018339	1.567564205369588	1.48204469391259	2.4926182816037397	1.0577037330981072	7.17246738225441	9.865243103865513	0.9261106155271256	0.9805068226120858
ID317336	317336	2	0.9899492859840393	78.4818193409863	18.303747122755336	0.0	284.0	284	1.4887903566220484	1		24034.483606557384	24254.0	15967.0	30631.0	1.7593242E7	2824.69241423292	-0.9810225526672742	-879.7004703880024	-0.0018948729239372482	0.0014887259534547331	1.5618081173335807	1.4435617198786277	-1.1621300796032614	1.0819129489419372	6.963329831015713	9.858646120931832	0.9003104173405934	0.9792780748663098
ID308633	308633	2	0.9905247092247009	77.33641656830677	17.14456460020941	0.0	203.0	203	1.4963927397904166	1		24264.8906882591	24385.0	16766.0	32397.0	1.7980284E7	2929.884026425802	-0.9810490254396543	-857.4663126764467	0.00431505972503328	-0.005383730743947104	1.5899649756702436	1.4229552376856183	-0.26856853933483177	1.117368230258782	7.034626723483451	10.046647815982777	0.8758073080501093	0.9743252139565507
ID299931	299931	2	0.9936689138412476	77.51326738289163	18.879314726982027	0.0	122.0	122	1.4852292606300541	1		24508.346101231185	24605.0	16507.0	30835.0	1.7915601E7	2959.6956747103527	-0.9810648246415972	-858.0751319285089	0.009585125472955747	2.361979115539242E-5	1.5704976706665092	1.4285836733758628	-0.3421299998029921	1.0993389466332706	6.930057947864104	9.908340729739706	0.8870433912475849	0.9662027833001994
ID305051	305051	2	0.9855004549026489	77.81360849050198	18.899384259619282	0.0	170.0	170	1.4760327061958014	1		24047.439834024917	24268.0	16274.0	31968.0	1.7386299E7	2858.085088197173	-0.9810391512270069	-870.6673395626768	0.008441712965974513	-0.0015187986862948946	1.563287070352095	1.4124121833774312	-0.6162815352399839	1.1068207204315414	6.84450167690282	9.937109050704082	0.8710269381458274	0.961923847695391
ID311707	311707	2	0.9888847470283508	77.47910671341299	18.930437617081576	0.0	232.0	232	1.4943692192706906	1		24091.90527740188	24261.0	15545.0	30960.0	1.7803918E7	3116.1926915299164	-0.9810180931141017	-799.1237102849516	0.00749867562683321	-0.009080507197758762	1.5570021484161403	1.4745752956625306	3.0641324014467344	1.0558987072386663	7.015614218825388	9.936077833191495	0.8929879405552155	0.9704142011834325
ID302501	302501	2	1.0	77.56143271912926	18.873549114141426	0.0	146.0	146	1.5069716452922388	1		24265.944148936174	24399.0	15415.0	32693.0	1.824799E7	3169.0597100104505	-0.9810502843119658	-792.8396056593091	-0.004957936417538507	-0.006329815472281619	1.556482122777007	1.479769253938618	-0.34070220957849934	1.0518411020057394	7.13444237293828	9.870884540604198	0.9201481438382476	0.974042829331603
ID309152	309152	2	1.0	78.3754850714273	17.794036117941506	0.0	208.0	208	1.5004315939372324	1		24308.495967741932	24504.0	16202.0	31783.0	1.8085521E7	2948.8876165344227	-0.9810762582580894	-854.7234439284327	-0.013865367533571782	-0.011582380405232238	1.5388408449683202	1.4925250595241182	0.8432657473628185	1.0310318310226358	7.072651732799578	10.014508729296256	0.886202229871222	0.975098296199214
ID314785	314785	2	0.9905542135238647	78.18652779142228	17.966534137028095	0.0	260.0	260	1.7412598786747058	1		24861.585657370535	24493.0	16824.0	33544.0	2.4961032E7	3145.3685319891197	-0.9803518844833788	-788.766337095415	-0.035628424934753794	-0.04117516132238479	2.300563470003309	1.3298451325483067	1.157034223128276	1.7299484080487402	9.525264833689757	18.045792715026987	0.36756571411351335	0.7911567311488368
ID297378	297378	2	0.9968293309211731	77.35644856585766	18.89411878039311	0.0	98.0	98	1.5034536143079666	1		24568.453815261022	24766.0	16541.0	32836.0	1.8352635E7	3087.929103623255	-0.9809845142032056	-820.9093971650154	-0.0035377002790660615	-0.002361881120959881	1.5446443023430583	1.4835185891539835	-0.5655427034345022	1.0412032000380482	7.101170489786671	10.183079240782615	0.8605607954487368	0.9688715953307393
ID288685	288685	2	0.996194064617157	77.33402192294622	18.911962276338357	0.0	15.0	15	1.4994229003146962	1		24730.060565275908	24857.0	16139.0	32228.0	1.8374435E7	3106.0802371675986	-0.9810602489153051	-824.828991593473	0.015447891372889475	-0.0012268283836160566	1.6299884708267112	1.4154054286495197	2.7054613443331927	1.1516053547865304	7.063145480470546	10.350418824409346	0.8284993428403639	0.9712418300653596
ID297902	297902	2	0.9873995780944824	77.19981810508735	18.81109491535936	0.0	103.0	103	1.5109822222985785	1		24535.371693121728	24756.0	16795.0	33172.0	1.8548741E7	2998.997731594935	-0.9810374843665373	-846.517907578284	0.002142704936677199	-0.0016047622504041985	1.5617964211614952	1.477896153465892	-0.5225859363419969	1.0567700697365265	7.172467382254405	10.170959929589312	0.8712736087569998	0.9636015325670496
ID291242	291242	2	0.9958462119102478	77.23851518948001	18.868091933982566	0.0	39.0	39	1.4984135276655923	1		24411.837365591404	24594.0	15996.0	32674.0	1.8162407E7	3100.6403262011313	-0.9809901980637049	-812.5800369458831	5.595124687279833E-4	0.008340211886349053	1.5560547364381487	1.4709578266104935	-0.5602441969399967	1.0578513593579653	7.05363922814151	10.07707958026172	0.8728783675814604	0.9661458333333331
ID293812	293812	2	1.0	77.0797433573958	18.586476438376746	0.0	63.0	63	1.4867564890650475	1		24266.39509536783	24386.0	15906.0	32927.0	1.7811534E7	3002.269633825627	-0.9811187636578067	-839.9950357305077	0.005941813390805397	0.0056093958903518145	1.5596408800623425	1.4368720090254503	2.7196167243478806	1.0854417583930522	6.944317326357641	9.941564772054523	0.8829374324411083	0.9727030625832221
ID305588	305588	2	0.9911349415779114	76.92724303014552	18.637509113696133	0.0	175.0	175	1.4882821503069765	1		23986.785519125682	24199.0	15924.0	31691.0	1.7558327E7	3017.0766350537538	-0.9811514442578027	-827.7013720364105	0.009641917919759222	-0.011110486799185483	1.548816683890037	1.465185937680084	1.9395627114801244	1.057078589180545	6.9585767048511835	10.286013456831059	0.8264871517093285	0.9618922470433633
ID292278	292278	2	0.9926456809043884	77.54272938262528	18.846921371033954	0.0	49.0	49	1.486756489065048	1		24428.015027322388	24668.0	16304.0	31942.0	1.7881307E7	3064.4451192616852	-0.9809798426294025	-822.2659446683541	4.8592373258544385E-5	0.005712978456076659	1.5532556669598265	1.4507428629261419	-0.7080744774756625	1.0706622838915207	6.944317326357647	9.715562695690165	0.924492739430024	0.9792225201072386
ID300982	300982	2	0.9951742887496948	77.54921679635021	18.96152300200673	0.0	132.0	132	1.4999273319186428	1		24383.699328859057	24534.0	15905.0	32512.0	1.8165856E7	3137.2776408053014	-0.9810259480827186	-803.7056952528791	-6.883428239659336E-4	0.0012339237089725884	1.5817834162853195	1.438239877174061	-0.39691073526466075	1.099805005680486	7.067898606635059	10.424492205982714	0.817316669732808	0.9575016097875076
ID318391	318391	2	0.996842622756958	77.01271848429812	18.629894746029823	0.0	294.0	294	1.4826803840981617	1		24055.931224209115	24246.0	16040.0	31561.0	1.7488662E7	2905.8447557594463	-0.981044689212816	-856.9147972667892	-5.276960543892792E-4	-0.0064419753341565114	1.495815399400289	1.4812977365290845	-1.3495332378684632	1.0098006379900517	6.9062923170415145	9.876497221787414	0.8897109357018903	0.9725568942436414
ID313277	313277	2	0.9794802069664001	78.39063203787151	18.436460876797245	0.0	246.0	246	1.4872652167066482	1		24045.250684931514	24245.0	16806.0	29903.0	1.7553033E7	2670.2439999699245	-0.9811353891652382	-936.6761180701308	-0.0012322039614997614	0.0032482603540276685	1.5144710793769094	1.4738524902459287	2.4636057284762845	1.0275594670428674	6.949070452522166	10.51847063062156	0.7892805149353536	0.9599474720945501
ID290744	290744	2	0.9949249625205994	77.74968399460296	18.72936575982921	0.0	34.0	34	1.487773770394517	1		24437.3378746594	24650.0	16049.0	31336.0	1.7937006E7	2992.553328152694	-0.9810174650991124	-844.0429037989318	-0.00279812114009491	1.4770023729044555E-4	1.5556433701419006	1.4390022972429852	-0.6174482428407306	1.0810569052755443	6.953823578686681	10.090218894251159	0.858286648488041	0.9695162359178263
ID295865	295865	2	1.0	77.01945672503446	18.72632830190623	0.0	83.0	83	1.5129835241324099	1		24428.280423280434	24581.0	16234.0	33293.0	1.846778E7	3107.254246392175	-0.98106841459167	-814.8138662213701	-0.0013865171096877564	0.006278866009353126	1.5620677178162625	1.47063108349398	-0.22721620983429527	1.0621750997572035	7.1914798869124645	10.0296401513715	0.8983745312607542	0.968010236724248
ID296378	296378	2	0.9913031458854675	77.30224757263147	18.841807496488997	0.0	88.0	88	1.5129835241324106	1		24477.123178807964	24629.0	16357.0	32874.0	1.8480228E7	3009.898468361789	-0.9810984392639618	-844.2157335671662	-0.001527605335005775	-0.009795726846925881	1.5700027275597845	1.4808186839311475	2.6152388655871937	1.0602261739377026	7.19147988691247	10.060400908649251	0.8928891767212348	0.9704939063502246
ID303034	303034	2	0.9957360625267029	77.29198607742441	18.80666537614549	0.0	151.0	151	1.509980576698079	1		24160.15803452853	24328.0	15738.0	32508.0	1.8192599E7	3081.947009161435	-0.9809650257581968	-807.9897092375104	0.0053270292491674155	0.0010616778877087449	1.5760499013353748	1.4705989623554288	-0.41583985336359286	1.0717061154531535	7.1629611299253755	10.039808094278472	0.8930003627852453	0.9798439531859557
ID307642	307642	2	0.9841992259025574	78.20602271993376	18.549231179611393	0.0	194.0	194	1.479104577793729	1		24159.821329639894	24364.0	16257.0	30183.0	1.7443391E7	2764.0554448153175	-0.9811014902774466	-907.5349110046183	-0.0026711591522812082	-0.007333929667243013	1.506457000752837	1.4833672327345933	2.692017795791082	1.0155657800096323	6.873020433889912	9.713898998641241	0.9153144783599458	0.9790115098171974
ID294843	294843	2	0.9951519966125488	77.15296460518726	18.814369774639836	0.0	73.0	73	1.5034536143079664	1		24332.73030707608	24523.0	16176.0	33321.0	1.8225215E7	3107.604889905957	-0.9809779661174913	-807.6019222209233	-0.011366055312294133	-0.003839340166738204	1.559018744516744	1.4796293341523938	0.030360348246873822	1.0536549313614605	7.101170489786668	10.022007752861459	0.8884445649179902	0.9713914174252276
ID318916	318916	2	0.9951509237289429	77.8016001301515	18.976880730662415	0.0	299.0	299	1.49031393575855	1		24049.00816326533	24242.0	15793.0	31923.0	1.7676021E7	2869.4484654452463	-0.9809950377371243	-865.2239550960574	-0.004302935230402457	0.005804103646418616	1.5835853743778445	1.423992393214318	2.650534310819993	1.1120743214107234	6.977589209509263	10.081491634857562	0.8627116714083484	0.9683377308707128
ID288198	288198	2	0.9839766025543213	77.79292111499997	18.82901822796431	0.0	10.0	10	1.4943692192706903	1		24885.428571428565	25056.0	16998.0	32004.0	1.829079E7	2893.900323865471	-0.9810839163891293	-892.0033446922886	0.0070368401273133	-0.0018199318758034262	1.627065707294571	1.4038345706154987	2.6129135142217654	1.159015272420025	7.015614218825387	9.887492426507231	0.9017854751437023	0.9774834437086095
ID291776	291776	2	0.9874604940414429	77.40626463690414	18.794685292039116	0.0	44.0	44	1.4837004601624828	1		24408.332874828026	24622.0	16203.0	31126.0	1.7744858E7	2946.86910277271	-0.9810578825125866	-857.9725108186905	-0.0033501306219151654	0.006842278239562956	1.5498460212133474	1.444123395110054	2.4913398207950688	1.0732088590637618	6.915798569370552	9.824304473870173	0.9004271307537638	0.9811193526635199
ID294336	294336	2	0.9968292713165283	77.40376443899919	18.821615821840744	0.0	68.0	68	1.5129835241324106	1		24296.160052910032	24447.0	15988.0	33355.0	1.8367897E7	3153.1052709742858	-0.9810544648609688	-798.022996775951	-0.006490629191171856	0.0056082520417973175	1.5816862345734248	1.478709563113542	2.4534772372041576	1.0696395519638469	7.191479886912471	10.261850522500927	0.8581767920744023	0.9680102367242485
ID303555	303555	2	1.0	77.31550781551991	18.83220263807055	0.0	156.0	156	1.511482796180888	1		24115.759259259252	24285.0	15937.0	32175.0	1.8231514E7	2894.12030720272	-0.981085449745233	-864.4207243860566	-0.0019039840755807474	0.014191796278613136	1.5818605894315585	1.4691938418810075	2.8306405388424905	1.0766861011385018	7.177220508418925	10.6025573174639	0.8023149700262076	0.9550917141049973
ID313804	313804	2	0.9906057119369507	77.35041765600826	18.717674560396112	0.0	251.0	251	1.4928497788988546	1		24078.764227642274	24222.0	16091.0	32050.0	1.7770128E7	2913.2091140001658	-0.981108573177005	-858.5089761603712	0.00417411337120906	0.0022245051195949384	1.5366414928147039	1.4630331114727975	2.8056359473191987	1.0503121773285136	7.001354840331837	10.4541967591491	0.8050273096108662	0.9497098646034818
ID295373	295373	2	0.9968668818473816	76.98284988765494	18.727120418658036	0.0	78.0	78	1.510982222298578	1		24372.721268163816	24510.0	16120.0	33860.0	1.845015E7	3097.6735659866	-0.9810423463731965	-814.332068466702	-0.004908623157874976	-0.0049161192875489005	1.5598432087758445	1.4730263016105638	2.657617564968187	1.0589377847974322	7.1724673822544025	10.401444739456087	0.8330884505753144	0.9629865985960429
ID298445	298445	2	0.9876042008399963	77.42791356865213	18.888826095624374	0.0	108.0	108	1.4847198353841888	1		24547.049518569438	24755.0	16394.0	32480.0	1.7845705E7	3063.7403449257567	-0.9811424804601385	-833.72889259384	0.0031677535983729685	-0.0011232093038277067	1.5393710099322528	1.4596599067237954	-0.7569232303255456	1.0546093667718592	6.925304821699587	9.81458551998496	0.903451473784446	0.9719813208805872
ID292808	292808	2	0.9894679188728333	77.53916481190046	18.785245829803323	0.0	54.0	54	1.4903139357585498	1		24380.47755102038	24573.0	16385.0	31820.0	1.7919651E7	2954.2147694077544	-0.981064525354504	-855.1681450793329	-0.004648978138049729	-6.082599466427256E-4	1.5541740118788363	1.4554180217975623	-0.5980663286313028	1.0678540382228483	6.977589209509261	10.061223509934583	0.8661910017397224	0.9676994067237974
ID312264	312264	2	0.9906095266342163	78.08965242312594	18.744823724812516	0.0	237.0	237	1.4842102352883864	1		24077.8363136176	24260.0	15481.0	31395.0	1.7504587E7	2923.9723300107494	-0.9809758007450656	-849.231515939392	-0.006571422569674325	-0.025233560904221367	1.5579237626875075	1.455901229240528	2.2455127774901644	1.0700751750173325	6.920551695535068	9.791859123554078	0.9070271102063744	0.9745649263721557
ID296907	296907	2	1.0	77.26781681533977	18.76571011026932	0.0	93.0	93	1.5149821822351262	1		24516.17631578947	24714.0	16157.0	33407.0	1.8632294E7	3066.583466758258	-0.9810840590224102	-829.2895843762861	-0.007896249386225946	-0.017403071642690962	1.541901708648629	1.529877822577321	-0.2897757543123651	1.0078593766730024	7.210492391570533	9.906964065288932	0.923195356748754	0.9825129533678759
ID316372	316372	2	0.9950246810913086	77.76033315577908	18.91344409771901	0.0	275.0	275	1.4862475872910896	1		24141.382716049375	24306.0	15496.0	31684.0	1.7599068E7	2851.107030086479	-0.9810039849753688	-874.554508227103	-0.009078356485036701	0.01097642635557889	1.585962996016492	1.4165779143625992	-0.5309449649618802	1.11957343110923	6.939564200193136	10.061416732178285	0.8614375272846746	0.9694555112881809
ID309717	309717	2	0.9944664835929871	78.25368702215071	18.236983056421558	0.0	213.0	213	1.4796159363492984	1		24387.19502074684	24555.0	16658.0	31421.0	1.7631942E7	2744.8050663928675	-0.9811378281842804	-924.3121549863001	0.0013301250392489669	-0.004529574143690159	1.5513639869125673	1.4281553277447485	-0.6748209516446054	1.0862711896768134	6.877773560054431	9.954238343941235	0.8722513830599119	0.97244623655914
ID304086	304086	2	0.9920530915260315	78.05966018342562	18.804055961191594	0.0	161.0	161	1.4806381236465915	1		24129.090909090897	24318.0	15899.0	30257.0	1.751772E7	2847.3074274139935	-0.9809877974338205	-874.5160141222731	-0.003869885959574498	-0.0036213465913023987	1.5600263884289876	1.420641152277082	-0.44777499358446904	1.0981143168550982	6.887279812383462	9.961368329374713	0.8722070527174014	0.9672897196261685
ID301527	301527	2	0.9901669025421143	77.713242864535	18.871444357978834	0.0	137.0	137	1.4918359588981192	1		24352.600817438703	24476.0	16027.0	32148.0	1.7874809E7	2991.6365020654625	-0.9810959501110522	-844.9347079389611	0.005865023881697318	0.0011495659718152803	1.5598378755004296	1.463354451660093	-0.5907678364896046	1.0659330511011065	6.9918485880028065	9.776498154114908	0.9192533763225471	0.976111479761115
ID289232	289232	2	0.996800422668457	77.72229022273532	18.860002310350428	0.0	20.0	20	1.4974034746167646	1		24512.359838274948	24664.0	16014.0	32310.0	1.8188171E7	3064.2569299847787	-0.9810894232417136	-830.0299458876328	-0.0038658958716173623	0.005198228712305174	1.5563967309582134	1.4609214335518856	-0.6998062447390597	1.0653527939378657	7.044132975812486	10.197044139016494	0.8513121101691903	0.9579831932773114
ID306643	306643	2	0.9968346953392029	76.85704871038082	18.53759712180399	0.0	185.0	185	1.4943692192706888	1		24130.008130081304	24360.0	16151.0	31711.0	1.7807946E7	2988.700028697242	-0.9809887744629512	-833.218798864551	-0.010796939152112765	-2.3944430106301824E-4	1.5394279484115274	1.4814543020444062	-1.164532196442287	1.0391329292352236	7.015614218825372	9.94546905191292	0.8913022914264924	0.971691902567478
ID306140	306140	2	0.9917652606964111	77.65181622772711	18.890248486637166	0.0	180.0	180	1.4744943704926	1		23995.349582172683	24179.0	15839.0	31391.0	1.7228661E7	2731.9109376672077	-0.9810925374655692	-911.5222287751332	0.001607147021131479	-0.0015858696826437824	1.5348131451911875	1.439926760285572	-0.39154938400458456	1.065896674416133	6.830242298409272	10.027095319397032	0.8536811410864782	0.9618473895582332
ID287705	287705	2	0.991960883140564	77.29396130025978	18.899898855264517	0.0	5.0	5	1.4933564307983553	1		24879.089673913033	25097.0	16446.0	31598.0	1.831101E7	3002.876232570722	-0.9810137601775405	-856.1762673677594	0.006621379106147848	0.0022887981684066167	1.5879745249980155	1.4223402362600785	-0.43250361677618676	1.1164519462470233	7.006107966496353	10.251729998176534	0.837707436060751	0.9710144927536231
ID289753	289753	2	0.9951297640800476	77.57224634470435	18.861252310503314	0.0	25.0	25	1.4974034746167644	1		24482.479082321188	24635.0	16011.0	31861.0	1.8141517E7	3092.7663827952397	-0.9810468731885661	-819.4966097196676	0.001384360753804476	-0.0017494941640215115	1.6043295380931426	1.4295402382321414	2.6467318452330657	1.1222695907302034	7.044132975812484	9.895197211905819	0.9040417795658934	0.97244094488189
ID293349	293349	2	0.9920074343681335	77.23539249827033	18.727827191559378	0.0	59.0	59	1.4872652167066474	1		24339.652530779746	24521.0	16020.0	31866.0	1.7792286E7	3060.9149450805653	-0.9810323157542395	-822.5496274656053	0.0038766824653165967	-0.005476917465766481	1.5641687435061273	1.4317149654250176	-0.45545792208285407	1.0925140696855045	6.949070452522157	10.056775534993825	0.8634139576283428	0.9675711449371275
ID287202	287202	2	1.0	77.16938242534445	18.81550928088926	0.0	0.0	0	1.5269191929020232	1		24778.11139896371	24906.0	16186.0	32999.0	1.9128702E7	3088.3519785600224	-0.9810434932474829	-830.4268021887578	-3.396671967674792E-4	-0.0117103688003877	1.6062442322501667	1.4744322998790502	-0.40099635631595615	1.089398429742708	7.324567419518911	10.293308845174769	0.8687240351589754	0.9679648241206026
ID308205	308205	2	0.9810352325439453	78.36331953101222	17.724166554771813	0.0	199.0	199	1.4862475872910894	1		24246.8463648834	24456.0	17215.0	31283.0	1.7675951E7	2776.6969528780182	-0.9811171042058763	-907.4214125658825	0.0039124122207852725	-0.008003207607924593	1.5254179491787843	1.4708237606964938	1.958266265395505	1.0371181034337098	6.939564200193132	9.99374229541489	0.8731437896836792	0.9688122096881223
ID298984	298984	2	0.9862960577011108	77.89306666460772	18.699787199045254	0.0	113.0	113	1.4647140590210528	1		24519.49436619719	24787.0	16313.0	31676.0	1.7408841E7	2825.045371398814	-0.9811208670151612	-902.103869136117	-0.002846434261896494	-0.002466048862232321	1.542945241048608	1.405932101253303	-0.5824476082777857	1.0974535965664103	6.7399329012834714	9.96990585359744	0.8520857894533647	0.9555256064690029
ID310248	310248	2	0.9860749840736389	78.39909213317858	18.59276847334118	0.0	218.0	218	1.4816596057437035	1		24315.266574585647	24503.0	15870.0	31372.0	1.7604253E7	2907.3197562968935	-0.9811067800801293	-868.613407250294	-0.0076480938644807005	0.004558286649606145	1.5441531031140727	1.4318148385354912	2.4080374643664184	1.0784586536995837	6.896786064712493	10.532562171688792	0.7812473475639936	0.9546052631578948
ID310760	310760	2	0.9968443512916565	77.71112812265598	18.88268211949097	0.0	223.0	223	1.4791045777937293	1		24253.976486860298	24448.0	15830.0	32098.0	1.7535625E7	2912.0285465082675	-0.9811456551772906	-866.8408300101536	-0.0083633813369587	-0.021530883964998523	1.530273329377917	1.4665609417203238	-0.6710155318708745	1.0434433959374756	6.873020433889914	9.960411600537116	0.8705684585939091	0.9582504970178928
ID307190	307190	2	0.994648277759552	77.6827774336532	18.799472384071535	0.0	190.0	190	1.4958871162788407	1		24180.940379403804	24313.0	15562.0	32310.0	1.7845534E7	2901.8240315609705	-0.9810839506239615	-864.3862327308086	-0.008765949413324047	-0.005242492078865284	1.622249754282935	1.416465049733788	-0.7194026692759317	1.145280467448048	7.029873597318938	9.969986998988974	0.8887266351662093	0.9730263157894736
ID311281	311281	2	0.9919286370277405	77.37014074071008	18.856705295532947	0.0	228.0	228	1.4847198353841884	1		24204.758573388215	24458.0	15924.0	31180.0	1.7645269E7	2963.5317968369927	-0.9810027314144837	-843.5293793612603	0.0033558866016592873	0.0028846320106858813	1.5153343807008792	1.4820445243758609	-1.1945622691540572	1.0224621162033156	6.925304821699584	9.80380563298559	0.9054393669626313	0.9818059299191376
ID304626	304626	2	0.9949068427085876	78.56525928341186	17.94781150331021	0.0	166.0	166	1.489806249170574	1		24004.467939972703	24189.0	16456.0	30932.0	1.7595275E7	2797.2453903621745	-0.9810415186648265	-888.1275767330623	0.00902664713126005	0.00265365732859667	1.5266915601539954	1.4740868767437514	-0.9350628156890499	1.0356862843297592	6.972836083344744	9.9629062601597	0.8827693212480786	0.9728116710875332
ID316914	316914	2	0.9711881279945374	77.77312923059857	18.051296349701936	0.0	280.0	280	1.463680750914297	1		24015.21297602255	24264.0	17294.0	30087.0	1.7026786E7	2461.7970156747397	-0.981075903043556	-1011.466821859977	0.009946395047645364	0.005074207777157805	1.4955178544278742	1.4594056469430772	1.0968354467274275	1.02474446193931	6.7304266489544435	9.858984637397116	0.8701378888037329	0.9731958762886602
ID317939	317939	2	1.0	76.9110237591097	18.443923650283914	0.0	290.0	290	1.5149821822351257	1		24161.124010554126	24303.0	15971.0	32433.0	1.8314132E7	3150.7020291584117	-0.981041758400271	-793.6503965680358	-9.18004363500042E-4	0.0029356125433022194	1.5627589252858123	1.4790132862448975	-1.4442696408617024	1.0566226414730449	7.210492391570528	10.171013223391538	0.8758835079344108	0.9680918953414162
ID314364	314364	2	0.9877141118049622	77.98290665235176	18.755532338988836	0.0	256.0	256	1.4801271182392597	1		24078.298342541453	24290.0	15695.0	31133.0	1.7432688E7	2888.10763170882	-0.9809929176827458	-860.5831316554705	0.008730697601592468	0.0038155184183334624	1.5406056794385834	1.4371688328712506	-0.5996759788792551	1.0719726480295855	6.882526686218948	10.037317651242748	0.8584646788842618	0.9679144385026742
ID317439	317439	2	0.9952442049980164	77.71106004160228	18.626828344426	0.0	285.0	285	1.424390680945267	1		23968.00149476829	24253.0	16452.0	30004.0	1.6034593E7	2438.940590725321	-0.9812821335167102	-1030.3817161960696	-0.013343530127106438	0.0060763414678858515	1.4813969926630453	1.3852915937321042	-0.799751588381524	1.0693755736090365	6.373942186615752	10.115924354415249	0.7827207331975377	0.9558089807555238
ID302074	302074	2	0.9936763048171997	77.4830957748649	18.901982403988345	0.0	142.0	142	1.4908214494581777	1		24250.42915531335	24385.0	15930.0	31834.0	1.7799815E7	3023.0848274961595	-0.981048215929365	-830.4994390673737	0.0035391507638222923	0.008027322354532622	1.5528549913882381	1.441402243463216	-0.34703220066335333	1.077322446548465	6.982342335673774	10.273415522582003	0.8313450087857307	0.9689973614775724
ID308741	308741	3	0.9703207612037659	49.23592774857193	20.744560622016383	0.0	204.0	204	1.3954169955062634	1		24122.30577223094	24341.0	17158.0	30506.0	1.5462398E7	2566.6373983253347	-0.9810913892864356	-975.2908261508285	0.008256950439888402	0.0019646403556361504	1.4352133014323702	1.3783558379300205	-0.9643338192919515	1.0412502069042904	6.117273373731877	9.166940225655246	0.9147848301497495	0.9742619227857685
ID297478	297478	3	0.9859209656715393	49.72991467696896	21.216121438402077	0.0	99.0	99	1.3796059390068052	1		24397.858730158743	24509.0	17341.0	31836.0	1.5370651E7	2683.314206840919	-0.9810589051280375	-941.8899929825895	-0.0010046662548641105	-0.005755281004406673	1.4140567653706442	1.3568896191869404	-0.45239863022547694	1.0421310218424096	5.979432714960932	9.392757406242271	0.8516940946303146	0.9552012148823081
ID299521	299521	3	1.0	49.5090133613213	21.247888547566834	0.0	118.0	118	1.4035252392010606	1		24351.89296636086	24466.0	16323.0	32189.0	1.5926138E7	2886.289160086342	-0.9810946008301193	-875.6850145966135	-0.0017794988926524882	-0.007617883257654372	1.425797619611593	1.4015277989169814	1.111157881329616	1.0173166887687606	6.188570266199626	9.449317463513571	0.8709622070175375	0.9644444444444451
ID317441	317441	3	0.9758486151695251	50.2741594475424	20.848472600922772	0.0	285.0	285	1.3899852232535737	1		23912.435937500002	24089.0	16399.0	32775.0	1.5303959E7	2769.5918862797957	-0.9810407468023249	-893.5191325054092	-0.014413227867082963	-0.038280006373993494	1.5481316237693308	1.3189974160181874	-0.9328668133371423	1.1737184659867324	6.069742112086725	9.526768330486412	0.840405517196989	0.9594290007513149
ID290307	290307	3	1.0	48.6844260473638	20.82698717545114	0.0	30.0	30	1.4115869094041138	1		24280.632218844996	24463.0	16184.0	31933.0	1.5976656E7	2876.248525671264	-0.9810529108350322	-874.2054488472808	0.010464047656723048	0.006911730280427102	1.4643218036412626	1.385179659631739	-0.3823529384595369	1.0571349308078666	6.2598671586673635	9.610687773319219	0.8516595964648361	0.9627192982456145
ID312840	312840	3	0.9968070983886719	49.29660492086964	21.440217545470638	0.0	242.0	242	1.4008277059767802	1		23889.120184899875	24075.0	15479.0	32098.0	1.5504039E7	2857.8044707328586	-0.9809781326083328	-862.191657718779	0.009193985420809675	-0.0011186155903991695	1.4484357541518884	1.378914327686841	-0.25608670202040296	1.0504175096807291	6.164804635377034	9.495714418435142	0.8591596898991486	0.9664679582712365
ID300041	300041	3	0.9888611435890198	49.059473285280944	21.002373196839763	0.0	123.0	123	1.4099782628309279	1		24358.330792682926	24547.0	17398.0	31926.0	1.5979065E7	2706.7959000647993	-0.9810832847578297	-933.4308704708585	-0.0014348974340312956	0.01045963997617742	1.4839972672740072	1.3568737788353182	-0.34890610812560163	1.0936885143051451	6.245607780173804	9.729536839501753	0.8290872525166495	0.9535558780841797
ID311819	311819	3	0.976118803024292	50.15381496737175	21.017151734264914	0.0	233.0	233	1.3418013219730562	1		23932.1224832215	24064.0	17143.0	30824.0	1.4263545E7	2454.6472152550155	-0.9810116219174894	-1007.4149949360601	-0.0016146333193726634	-0.013430052230448845	1.479829450450167	1.2437740835028748	-0.7000637608336788	1.1897895848436422	5.656220135773856	9.460968105134139	0.7940813766626718	0.9573612228479487
ID314891	314891	3	1.0	49.69655917663209	20.745279568323927	0.0	261.0	261	1.3997472370879265	1		24005.73879443583	24171.0	15591.0	32149.0	1.5531713E7	2981.0238373707357	-0.9810482556050473	-833.7211187412568	-0.002013008859477524	-0.0200118696158201	1.4537775523083791	1.378732166977347	3.1243316653686355	1.0544307205768306	6.155298383048013	9.667357339364361	0.8276437326695472	0.9550147492625365
ID290839	290839	3	1.0	49.70818634839894	21.116010589759934	0.0	35.0	35	1.4089048113903362	1		24199.193597560978	24330.0	16178.0	32209.0	1.5874671E7	2855.5573150011637	-0.9810386932786281	-876.915772394834	0.030613663870370192	0.009843987326968348	1.4569443831783848	1.403154757267274	3.113035480362358	1.038334777851496	6.236101527844791	9.449034855078514	0.8777041245295992	0.97546468401487
ID300560	300560	3	0.9752399325370789	49.219177832123364	20.90483884743773	0.0	128.0	128	1.4013676280264984	1		24276.282843894896	24494.0	16547.0	31001.0	1.5706755E7	2550.8569546639087	-0.9810949673806456	-987.7787891757189	-0.004173158301297449	1.2731070571692378E-4	1.4516957188107769	1.3572492462531551	-1.251656034797255	1.0695866826364813	6.169557761541553	9.69194494359037	0.8253573474932915	0.9607698001480385
ID315921	315921	3	1.0	49.68469730956884	21.58192579708241	0.0	271.0	271	1.380154163125008	1		23910.65023847378	24137.0	15755.0	31758.0	1.5039799E7	2816.4355745560633	-0.9811456191665491	-883.5736485996873	-0.021549348839969895	0.03403123255989913	1.4600805790945968	1.3603808102665986	-0.5936095634599349	1.0732881323196992	5.984185841125443	9.298318739403507	0.8697733115544701	0.9774844720496899
ID309266	309266	3	0.9786674380302429	49.808242893962344	20.385241176437255	0.0	209.0	209	1.4158676983350573	1		24180.4318181818	24361.0	16679.0	31799.0	1.5959085E7	2678.3532690039115	-0.9812274213980459	-943.7825301439549	-0.0037141254534457093	0.008893213359826443	1.5297042322587708	1.3375570119645799	-0.6658604122711795	1.1436553496975568	6.297892167983495	9.394739355254075	0.8966761389319834	0.9756995581737848
ID298012	298012	3	1.0	48.96291336847539	21.40977254301601	0.0	104.0	104	1.3779599579804611	1		24422.56299840509	24651.0	15160.0	30351.0	1.5312947E7	2767.589162138392	-0.9809986004016343	-911.1762883044742	0.013027353388395549	-0.003894845690012765	1.4383926557506173	1.351076358694897	-0.8141210682797263	1.0646272111074946	5.965173336467378	9.226421446953424	0.880575006975995	0.9653846153846155
ID302620	302620	3	1.0	49.367804212695006	20.51441000537052	0.0	147.0	147	1.406755451158821	1		24107.16232771821	24247.0	15791.0	32133.0	1.5741977E7	2937.416700501019	-0.9810015734293959	-847.5446709381301	-0.012138885811711245	-0.01203412024313113	1.4662082038140136	1.4113148807292728	-1.0279258136503098	1.0388951635345725	6.217089023186715	9.346964524627353	0.8942434368343978	0.9667405764966737
ID294941	294941	3	1.0	49.256527351753945	20.310839697380175	0.0	74.0	74	1.3970424089815816	1		24225.94263565892	24409.0	15720.0	32841.0	1.5625733E7	3113.007751215305	-0.9809862044853049	-803.0166666439317	0.002610483477113927	0.004242325877547525	1.4296922744434324	1.3849340415710638	2.333616719192583	1.0323179527175135	6.131532752225428	9.386607468931588	0.8745036023195082	0.9612518628912071
ID305181	305181	3	0.9679543375968933	49.25763054386302	20.643123117017684	0.0	171.0	171	1.3888963196604696	1		23817.09546165881	23986.0	17145.0	30910.0	1.5219124E7	2515.898874367808	-0.9810527027073362	-980.3263617100165	0.00292261881934286	0.0019100382751911355	1.4613574223417638	1.352266224702706	-0.8789712257283097	1.0806728702131427	6.0602358597576895	9.4570468685279	0.8515071679226169	0.9572072072072065
ID293918	293918	3	0.9721499085426331	49.41594380365315	20.554665248130522	0.0	64.0	64	1.3746620833888044	1		24100.70079999999	24222.0	17195.0	31569.0	1.5062938E7	2544.07962963789	-0.9810548227652127	-981.1232575237358	0.006956860150180983	0.009324083606440891	1.483042031389601	1.3055549870168415	-0.6236119228308116	1.13594758255132	5.9366545794802805	9.249006885845635	0.872090265840968	0.9742589703588137
ID303135	303135	3	0.9968539476394653	48.98771187175925	20.98617967876628	0.0	152.0	152	1.3856244745513602	1		24029.457278481008	24246.0	14868.0	31243.0	1.5186617E7	2846.4403178560606	-0.9810416458271207	-873.6926596429282	-0.011388578525680077	0.008483418595412084	1.487568926047955	1.324577931433568	-0.716370400813013	1.1230512684429106	6.031717102770599	9.197674125804593	0.8959727295925941	0.9806800618238021
ID291352	291352	3	0.9830620884895325	49.0954940346224	21.558978485436896	0.0	40.0	40	1.3878065616898874	1		24162.87004754358	24434.0	15664.0	31563.0	1.5246771E7	2731.6025197569843	-0.9811876508513492	-922.7202512148243	0.01723676600678773	0.015122781577528594	1.4620086651077395	1.3638838013110897	-0.367499586530616	1.0719451786892134	6.050729607428654	9.204587991754885	0.8974471905191951	0.9814957594448729
ID292377	292377	3	1.0	49.78990850166575	21.34498759974579	0.0	50.0	50	1.4196027995632168	1		24204.79398496241	24371.0	16059.0	31974.0	1.6096188E7	2899.0782355132146	-0.9810887448076303	-866.2821964734418	0.0040058988809285965	0.007535132610302869	1.4490199073577565	1.4104521147852362	0.11268436185673636	1.0273442764686789	6.331164051135105	9.436378696926035	0.8934756230119599	0.9645184648805213
ID296475	296475	3	1.0	50.05984132893648	21.111358600018967	0.0	89.0	89	1.4008277059767824	1		24321.11882716051	24485.0	16018.0	33129.0	1.5760085E7	2995.072370865821	-0.9810804423435912	-842.1701891686206	-0.014837544720146575	-0.012267128848791461	1.4466916794229214	1.3816533845683132	-1.4745745855897792	1.0470728010230503	6.164804635377052	9.306359603041978	0.8944777096275174	0.9744552967693462
ID288804	288804	3	1.0	49.25690278132272	20.82092350366432	0.0	16.0	16	1.4142639209296384	1		24437.6263237519	24545.0	16010.0	33364.0	1.6153271E7	2920.563792785607	-0.9810944444783982	-868.4477450565726	0.0036607135682391683	-0.002592813022225311	1.4301285897713345	1.4120610276039538	1.4568506138750186	1.0127951708985543	6.283632789489929	9.886253029977865	0.8078992742555337	0.95589298626175
ID291876	291876	3	1.0	49.20914671326237	21.27307901087881	0.0	45.0	45	1.4019073421339436	1		24159.52841781877	24300.0	15599.0	31495.0	1.5727853E7	2778.418395757466	-0.9811634476197412	-905.859296517402	-0.0026352331410192747	7.300521813157946E-4	1.484387330618405	1.3371396308731154	0.45496507920601026	1.110121408673783	6.174310887706068	9.368228522782044	0.8840633872973647	0.9665178571428567
ID305703	305703	3	1.0	49.46951214799565	21.254709005901073	0.0	176.0	176	1.3878065616898887	1		23803.93070866142	23920.0	16100.0	31705.0	1.5115496E7	2804.054035891711	-0.9810686773083135	-879.8542708429144	0.001269420756607052	0.001247869962529419	1.4345968598321281	1.354781757773405	-0.1352434624287842	1.058913623246522	6.050729607428665	9.339597533070435	0.8716884393344817	0.9673252279635254
ID295970	295970	3	0.9917680025100708	48.99918572127562	21.215859024645354	0.0	84.0	84	1.3724590978652407	1		24328.94079999998	24535.0	16010.0	30777.0	1.5205588E7	2623.0467796722046	-0.98099095996814	-957.3086462030237	-0.0033876337753651715	0.0031026134754282477	1.4548064978550823	1.311337914906811	-0.4779287758326048	1.109406264638102	5.917642074822216	9.561908545521279	0.8133348592558299	0.9532924961715163
ID294435	294435	3	0.9729419350624084	48.9303526659171	20.5630770039213	0.0	69.0	69	1.381797530442367	1		24106.42607313195	24274.0	16687.0	30162.0	1.5162942E7	2550.952467869963	-0.9811241997289013	-982.3790043640646	-0.0026356810072523224	-0.005599505681460943	1.452077592626189	1.3361711399868017	-0.856271192733489	1.0867452148686074	5.998445219618991	9.537576912096329	0.8286525186478771	0.9575113808801213
ID318499	318499	3	0.9968202114105225	49.31955564482014	21.280357765574	0.0	295.0	295	1.3807021695643615	1		23924.45222929935	24211.0	15709.0	31628.0	1.5024556E7	2866.100502741173	-0.9811480054648422	-868.8760043207624	-0.0020366764795687092	-0.010081482011373544	1.4517320112974998	1.3377292047677256	-0.05502448391240913	1.0852211390193645	5.988938967289956	9.264042113005234	0.8769174453977505	0.9707241910631735
ID301100	301100	3	1.0	49.83138341915958	21.120864855824635	0.0	133.0	133	1.4002875757442577	1		24173.658423493023	24309.0	16013.0	32484.0	1.5640357E7	2962.990671181771	-0.9810796752397756	-846.0923818920625	-0.01072742523099802	-0.009349573902595193	1.4538935791432759	1.3673978468814965	-0.25937406338128194	1.0632557177554744	6.160051509212536	9.392051999378406	0.8775527487638709	0.9744360902255637
ID297006	297006	3	0.9673922657966614	49.28794271476787	20.540694809031557	0.0	94.0	94	1.3975837933882551	1		24298.493044822284	24451.0	17618.0	32047.0	1.5721125E7	2532.2863504262855	-0.9810997031632546	-996.187392450664	-0.004315239012125623	3.367998318168941E-4	1.4927355697247728	1.3224207782222759	-1.2078943945345118	1.1287901659647623	6.136285878389943	9.38473873813192	0.8755300868385543	0.9641523525018674
ID313391	313391	3	0.9968464374542236	49.24204091587116	21.41518119478838	0.0	247.0	247	1.3496711919304107	1		23697.96173044926	23966.0	15184.0	32558.0	1.4242475E7	3110.2214299842067	-0.9813138809395335	-800.2736371661098	0.0139642573205028	0.01614857753080586	1.4777069760361088	1.260424013159079	-0.054194921540340904	1.1723887839398108	5.722763902077063	9.227824192306034	0.8445338658837037	0.9420970266040684
ID288296	288296	3	0.962738037109375	48.84895687685444	21.210895455477626	0.0	11.0	11	1.3652748454737227	1		24611.59512195125	24829.0	17564.0	29864.0	1.5136131E7	2425.603069571819	-0.9810311473189777	-1049.5225076959186	0.0034427904157902614	0.016307419097002975	1.427780405978243	1.3468544600589463	-1.30387589599611	1.0600851452916116	5.855851434683517	9.445074105520069	0.8248769623541554	0.9670329670329673
ID292907	292907	3	0.9947576522827148	48.983695856157254	21.14956654431065	0.0	55.0	55	1.3735610322843173	1		24159.163723916503	24405.0	16008.0	30427.0	1.5051159E7	2647.8811408090696	-0.9810166708292936	-943.0124258376951	-0.0012040317761866954	-0.006459042748289867	1.4529808001056395	1.356148545519239	1.3059687251566223	1.071402395339609	5.927148327151249	9.135019352049348	0.8925585534047272	0.9666666666666665
ID287797	287797	3	1.0	49.40230251875585	21.009430377034544	0.0	6.0	6	1.4035252392010604	1		24663.923312883413	24770.0	15971.0	32622.0	1.6080878E7	2978.2008523084382	-0.9810493304943713	-857.4414250443139	0.00849727211231364	0.01363304894847651	1.4289520877328619	1.4103314747789955	2.2856943929384106	1.013203004603428	6.1885702661996245	9.403150813296028	0.8795355281159657	0.9658753709198808
ID289333	289333	3	0.9863088726997375	48.80782043208346	20.92505139144396	0.0	21.0	21	1.3916169810722419	1		24296.067187500004	24547.0	16938.0	30774.0	1.5549483E7	2619.171703075086	-0.9810623039316976	-961.1063619681034	-0.0033611829931043417	-0.006265459526476719	1.4479240236386732	1.3486553683093927	-1.3459995160566762	1.0736056502364417	6.084001490580277	9.640791450768852	0.8225717669137198	0.9595202398800593
ID312375	312375	3	0.9585941433906555	49.423677929400235	21.106356752195374	0.0	238.0	238	1.3741116681181347	1		23902.34615384616	24084.0	16885.0	31011.0	1.4915064E7	2506.2291446015124	-0.981019546734056	-985.8726814780211	-0.005278438953677313	-0.005050881588377807	1.4956838878429646	1.2795305279033198	-0.9426691604987334	1.1689317724164352	5.931901453315763	9.387737187985437	0.8458277816513443	0.9570552147239255
ID307760	307760	3	0.976604700088501	49.57020344077165	21.15606838109239	0.0	195.0	195	1.3669361012236934	1		24040.272285251205	24155.0	16975.0	31245.0	1.4832848E7	2585.2405506956534	-0.9810735449794585	-964.0525473080901	-0.00290170762030315	-0.003390958393923505	1.473648862746309	1.283077569445779	-1.0872117504316183	1.1485267125220235	5.8701108131770665	9.238048323988654	0.8643620769004141	0.965598123534011
ID301629	301629	3	0.988658607006073	49.0075723060811	20.994165988322635	0.0	138.0	138	1.392703757482368	1		24134.01713395637	24408.0	16148.0	30318.0	1.5494039E7	2608.3947845907214	-0.9810756896582464	-959.331582081801	-0.009387411924444143	0.00260210866153974	1.4458779431346978	1.3644946660065698	-1.28038036178679	1.0596435289602928	6.0935077429093	9.44096591841581	0.8591012909649545	0.9726858877086495
ID309821	309821	3	0.9658247828483582	49.34684793904944	20.92262094183306	0.0	214.0	214	1.3730101756219848	1		24154.437499999996	24381.0	16738.0	30353.0	1.5072369E7	2515.588506454938	-0.9810421130010409	-993.7680787915998	-1.3107025901503712E-4	0.004397509651117434	1.4385561996154805	1.3403546267247055	-1.3678912884941643	1.0732653664431633	5.922395200986728	9.216840790894373	0.876078610475693	0.9734375000000002
ID303672	303672	3	0.9925503134727478	49.154475543027615	21.450178167770073	0.0	157.0	157	1.4002875757442559	1		23922.14814814819	24183.0	16453.0	31543.0	1.5501552E7	2757.9470104002808	-0.9810385556394536	-897.5505419252715	-0.0033561095574693024	0.015804405629813358	1.423556519042238	1.4044243671906194	1.0120024749956347	1.0136227712211303	6.160051509212519	9.522343540066228	0.8537024278955195	0.9650037230081904
ID295483	295483	3	0.9889044761657715	49.57642716811952	21.306814204287214	0.0	79.0	79	1.3708045353615304	1		24171.77170418004	24258.0	16524.0	31616.0	1.5034842E7	2639.101368180655	-0.9810924863368876	-950.5127229377567	-0.002839510467109089	0.002070331931127868	1.4722140728019713	1.292741774304745	-0.5007931667735679	1.1388307410377831	5.903382696328679	9.589442891066106	0.8067222732599492	0.9524539877300613
ID298555	298555	3	0.9802294969558716	48.983233149941455	20.82090979300867	0.0	109.0	109	1.3975837933882544	1		24367.98136645964	24541.0	16673.0	31513.0	1.569298E7	2589.7047249905277	-0.9810772009738806	-975.7018015616297	-0.004186741258890002	0.006951409813391744	1.4568033007751435	1.3552278772196693	-0.8106922107102671	1.0749508073607976	6.1362858783899386	9.209822221002309	0.9091027142469787	0.9772899318697956
ID304198	304198	3	0.9968379735946655	49.321531082938186	21.502248118425896	0.0	162.0	162	1.3574954382999134	1		23963.688118811886	24196.0	15499.0	30563.0	1.4521995E7	2739.404526611686	-0.9810166544847946	-904.1304860301783	-0.004779458112172834	0.007420893864632891	1.4444609753167024	1.3012083475588128	-0.8509146721383924	1.110091998738438	5.789307668380282	9.164813730270144	0.8661422210277453	0.966666666666666
ID316486	316486	3	1.0	49.402522526272435	21.452117537274376	0.0	276.0	276	1.3552645486440276	1		23981.778877887802	24284.0	15409.0	31839.0	1.4532958E7	2880.404987701026	-0.9813507975760621	-876.2375341710822	-0.001375678349459522	-0.03218237802686536	1.4031215864872102	1.3753939360776852	-0.24939095718428905	1.0201597881757412	5.770295163722226	8.907034321438111	0.9139904150183285	0.9743178170144456
ID287303	287303	3	0.9777393341064453	49.56661293618528	20.54801343756873	0.0	1.0	1	1.3927037574823693	1		24633.208398133727	24747.0	17646.0	32426.0	1.5839153E7	2540.053367382376	-0.9811054347287617	-1007.1332000459693	-0.01675539618072962	-0.019609614523520905	1.5422381624763033	1.3173783060938817	-1.0474462272363227	1.170687383678836	6.093507742909312	9.55177018488217	0.839285078090624	0.9639097744360904
ID306240	306240	3	1.0	49.173758030206976	21.425718916785844	0.0	181.0	181	1.3730101756219846	1		23897.330658105973	24118.0	14779.0	31248.0	1.4888037E7	2784.00035916201	-0.981119299882101	-892.1005888042616	-0.012270158046605951	-0.0062739523426199924	1.4558630374734423	1.33939262515769	2.225497530068271	1.0869576329808743	5.922395200986727	9.314590982504017	0.8577874149898873	0.9606784888203546
ID289868	289868	3	0.9732654690742493	48.90743107002511	20.502120019396372	0.0	26.0	26	1.3850784156239275	1		24234.80000000003	24402.0	16924.0	30915.0	1.5389098E7	2602.3666060050937	-0.9810902179502528	-966.3253675246549	0.0055404846870449435	0.0024878786410774414	1.4589813928330349	1.3329716639253597	-0.6329469830622898	1.0945329389348002	6.026963976606084	9.087975654747455	0.9170101649051747	0.9783950617283947
ID299085	299085	3	0.9968076348304749	49.33550703174141	20.936541102275548	0.0	114.0	114	1.3834389456285936	1		24360.134493670907	24560.0	16797.0	31386.0	1.5395605E7	2674.9996452946566	-0.9810570050531224	-943.2602828887449	-3.826042860035823E-4	0.0039046372443117764	1.4269077055296255	1.3508284040663654	-1.3501357810576349	1.0563204780372106	6.01270459811253	9.336655090892394	0.8667564863153997	0.964912280701754
ID306766	306766	3	0.9671463966369629	49.66102564195783	20.75142876203463	0.0	186.0	186	1.397583793388256	1		23979.54192546584	24092.0	16979.0	32008.0	1.5442825E7	2577.244128296704	-0.9810698848678944	-964.4106748424028	-3.79271080968161E-4	-0.003798417104251135	1.5063451311693736	1.321533615452668	2.3551851545067137	1.1398462464788697	6.136285878389952	9.525875154329709	0.8497783801539985	0.9598513011152411
ID313931	313931	3	0.9912541508674622	49.252951963255754	21.107300071678132	0.0	252.0	252	1.3768615441287564	1		23975.248397435884	24163.0	15429.0	31024.0	1.4960555E7	2717.0493409552255	-0.9812132278959078	-921.7365586040837	-0.002841140376032592	0.014936858861267248	1.4469985395745761	1.3255481928293038	-0.7912899468927929	1.0916227319400917	5.955667084138339	9.46169946893337	0.835991724168086	0.9638461538461537
ID311380	311380	3	1.0	49.28358103723791	21.269527605516846	0.0	229.0	229	1.402446848539189	1		24009.65898617509	24157.0	15328.0	32190.0	1.5630288E7	2829.3277223492046	-0.980944482866776	-873.6881033817058	-0.001974473991102245	-0.0028183689690833686	1.4696718197647993	1.354577566136785	-0.6225391288280119	1.0849668978028773	6.179064013870586	9.660162471378491	0.8320773437611106	0.9701492537313431
ID315478	315478	3	0.9720025062561035	49.43022754980902	20.472273309085725	0.0	267.0	267	1.4013676280264993	1		23882.070878274284	24084.0	16566.0	31036.0	1.5499464E7	2672.2010355881066	-0.9810779128591806	-926.760064119736	-0.009557602543528653	0.002197624706415165	1.483632339070079	1.3746212441396441	2.095443115147414	1.0793026409239466	6.169557761541561	9.286300461552258	0.89903880192366	0.9752066115702481
ID310352	310352	3	1.0	49.481305491117766	21.313762116639285	0.0	219.0	219	1.410514682200851	1		24169.385432473457	24314.0	15382.0	32569.0	1.5927625E7	3045.125474952866	-0.9810988058736272	-823.9747725175387	-0.008230632796230996	-8.388564580239326E-4	1.4596747889789519	1.3853545320675704	1.2841367249182278	1.0536471027387209	6.250360906338327	9.43922044400799	0.8815413767136833	0.9669117647058818
ID310867	310867	3	0.9638397693634033	49.657028883631995	21.08073805454548	0.0	224.0	224	1.3691479733843268	1		24075.954765751216	24202.0	17244.0	29880.0	1.4903016E7	2458.048812694348	-0.9810532959410745	-1014.3362370768388	-0.005908209459691891	-0.0026941863775242665	1.4542330242302384	1.3063226227164917	-1.0555057556667613	1.113226548282665	5.889123317835133	9.476395506946629	0.8240890741032988	0.9612102404965092
ID318046	318046	3	0.9617494940757751	49.789413993939895	20.85717360763527	0.0	291.0	291	1.3669361012236931	1		23951.919354838716	24113.0	17321.0	30747.0	1.485019E7	2524.682853758903	-0.9811739976937303	-988.8977952770035	0.0037996521839698903	-0.0029116016441411816	1.4038174078204424	1.3518725857878484	-0.6553198921072263	1.038424347515207	5.870110813177066	9.214080647206622	0.8688646845709362	0.9595959595959598
ID302168	302168	3	0.9652191996574402	49.20409107904755	20.596252523040924	0.0	143.0	143	1.3812499585839548	1		24009.95102685623	24206.0	16919.0	30762.0	1.5198299E7	2517.1048190463152	-0.9810523188164161	-987.7705387862768	-0.0026870405596002476	0.003309867574568518	1.4753539218575198	1.3033284997997967	2.306800022359365	1.1319893043727256	5.993692093454466	9.471443061454567	0.8395991439850846	0.9589353612167296
ID308313	308313	3	0.9638436436653137	49.14315160236489	21.02349554726549	0.0	200.0	200	1.3724590978652405	1		24071.199677938777	24325.0	17161.0	29925.0	1.4948215E7	2470.6003166397727	-0.9811871415658582	-1016.3008741046069	-0.0068709384477903335	0.004367674122480798	1.4277372544749256	1.3415444932405114	-1.1635020360398027	1.0642489024171051	5.917642074822212	9.206465057748874	0.8773497147903341	0.9703819173811374
ID293466	293466	3	0.981199324131012	48.808196455194135	20.560044185271916	0.0	60.0	60	1.380702169564362	1		24121.463375796186	24277.0	16762.0	30817.0	1.5148279E7	2605.6072416118486	-0.9811085090026206	-961.5580351072036	-0.005952542058005366	0.011771739572077175	1.4556024634397118	1.3280636625837983	-0.7075598308182892	1.0960336499289363	5.988938967289961	9.096283181705205	0.9095609507188335	0.9752321981424145
ID304740	304740	3	0.9905351400375366	49.11058856874014	20.743159254542036	0.0	167.0	167	1.3921604753249752	1		23881.227769110777	24079.0	16461.0	31058.0	1.5307867E7	2589.8577653831044	-0.981032823940229	-953.8752844469798	-0.01136229783507599	-0.010912774723924953	1.4581968697226746	1.3591772055612965	-0.7395942747832938	1.0728526521458885	6.08875461674478	9.308669136165564	0.8830049690464146	0.9704545454545455
ID317542	317542	3	0.98027104139328	49.708756089321945	20.641974666624893	0.0	286.0	286	1.4126583227723348	1		23899.799999999985	24079.0	17033.0	31716.0	1.5773868E7	2778.5061497645115	-0.9810549105034906	-890.8601954697261	0.010084239340909606	0.0027182299952644724	1.4764936229341705	1.3883028934697548	-1.4099779268925714	1.0635241271045706	6.269373410996396	9.498546903248538	0.873211926043876	0.9705665930831489
ID317025	317025	3	0.9655837416648865	49.946438951386966	20.649824508048354	0.0	281.0	281	1.4019073421339452	1		23923.794753086433	24053.0	16702.0	32314.0	1.5502619E7	2667.9335124290733	-0.981023724612182	-927.1576737669152	-4.1620856023033163E-4	-0.013820173403602169	1.5192381760285256	1.3065364816602176	2.347614580990583	1.162798128757972	6.174310887706081	9.666740348690489	0.8303061415045162	0.9544452608376195
ID314984	314984	3	0.9799144864082336	49.75491069765116	20.626596743909843	0.0	262.0	262	1.3867159473275785	1		23976.492113564702	24179.0	16783.0	31318.0	1.5201096E7	2670.2207790043294	-0.9810781843431415	-931.1277714063233	-0.0029568727472280925	-0.004090674993933989	1.4701223267079102	1.3234012124765655	-0.4410982633359202	1.1108666917092935	6.041223355099637	9.45147108143685	0.8498375901845503	0.9636087945413189
ID299625	299625	3	1.0	49.48459527754904	21.290268294332297	0.0	119.0	119	1.3888963196604707	1		24360.08593750002	24535.0	16445.0	32410.0	1.5590455E7	2717.174085586449	-0.9810560360089122	-928.5692600081559	0.007551069482308301	-0.019493326041167495	1.4881553307552247	1.3271450427474485	2.6357234381420884	1.1213207922432151	6.060235859757699	9.654581267466293	0.8170196574931539	0.9586466165413537
ID297578	297578	3	0.9925767779350281	49.44880881721851	21.297500579722666	0.0	100.0	100	1.3652748454737227	1		24397.120129870127	24641.0	16388.0	31043.0	1.5028626E7	2607.865417218811	-0.9810053839880013	-966.3273187623205	-0.0035691771141787144	0.01940041577348719	1.4827870229668563	1.2910468978260345	-0.696125327934807	1.1485152285820823	5.855851434683516	8.953024096702956	0.9180374695563849	0.9801113762927607
ID290411	290411	3	1.0	49.2113873069338	21.224085552766304	0.0	31.0	31	1.4099782628309283	1		24229.57404580155	24394.0	15855.0	32337.0	1.5870371E7	2870.181184852608	-0.9810589095335476	-874.493467626468	0.005155222600563831	0.012677531307043086	1.4634944897944384	1.4017380837192268	2.9842981757868756	1.0440570223442553	6.245607780173807	9.204804777790756	0.9263079836819614	0.9805970149253734
ID300148	300148	3	1.0	49.07130160393942	20.635872588684613	0.0	124.0	124	1.4110508976477818	1		24367.576631259497	24489.0	15443.0	32646.0	1.6058233E7	3111.7868113661452	-0.9809638547543955	-807.061250400981	0.005172771549151471	-0.00874514494966807	1.4639331142608485	1.399737161902684	-0.4613952505275392	1.0458628620468302	6.2551140325028385	9.617312537071374	0.8498409149827499	0.9733727810650891
ID307313	307313	3	0.9818271994590759	49.33743974118487	20.70475877658271	0.0	191.0	191	1.3927037574823675	1		23978.152647975072	24207.0	16893.0	31218.0	1.5393974E7	2674.487487036707	-0.9810759858104556	-929.5965995458695	-0.002121640481791482	0.007518166198638352	1.4390173925104721	1.3780713405933525	1.5327328458935765	1.044225614539577	6.0935077429092965	9.205731844402573	0.9035674782877621	0.9712121212121211
ID314482	314482	3	0.9721901416778564	50.06296789741861	20.781713330073284	0.0	257.0	257	1.3888963196604707	1		23892.30721003132	24038.0	16773.0	31876.0	1.5243292E7	2631.789471793136	-0.9810125962716255	-938.093095821138	-0.010777724811307982	0.011501844599412262	1.501894047500584	1.3130965216196682	-0.9014070587118694	1.1437803868736467	6.060235859757699	9.473285666118025	0.8485904182859926	0.9637188208616779
ID298109	298109	3	1.0	49.25043505033837	21.319318134237143	0.0	105.0	105	1.392703757482368	1		24390.452418096713	24597.0	16072.0	32567.0	1.563428E7	2886.5602834512306	-0.9811053109890789	-877.4959049591386	-0.007899860075013952	-3.191099852066047E-4	1.424721004257367	1.3724640760092754	-0.2333449851637133	1.0380752612483959	6.093507742909299	9.314417430971869	0.8826038894514515	0.9741641337386007
ID308861	308861	3	0.974609911441803	49.48086543640639	20.9238567298393	0.0	205.0	205	1.3741116681181356	1		24122.98089171974	24322.0	16646.0	30989.0	1.5149232E7	2531.9141638230194	-0.9810691953826048	-987.5123973241823	-0.0030833877528319785	0.0083795357254796	1.453748414949276	1.3092803941073838	-0.8246580392487795	1.1103415444790075	5.931901453315769	9.211441089133196	0.8785138923476643	0.9607390300230948
ID311934	311934	3	0.9968441724777222	49.838322771862316	21.473517336388678	0.0	234.0	234	1.3888963196604704	1		23916.721875	24160.0	15693.0	31082.0	1.5306702E7	2701.1433632244116	-0.9810768239411838	-918.1063693737203	0.0015994579055938793	-5.557178057728041E-4	1.4904514378991611	1.3295268878499964	-0.7066801106046084	1.1210389586850695	6.0602358597576975	9.32318243355466	0.8761349920231456	0.9755164498852326
ID302719	302719	3	1.0	49.25863227180607	20.75528719598795	0.0	148.0	148	1.4094416393051814	1		24064.851289833077	24194.0	15611.0	32044.0	1.5858737E7	2921.841542440022	-0.9810757347342052	-853.9649101379258	0.028441171127545163	0.007061631771819841	1.5095811469191105	1.359434882629014	-0.06934749488379026	1.1104475589148695	6.240854654009289	9.404949318619744	0.8866271237159739	0.9718726868985942
ID300665	300665	3	0.9954797625541687	49.80646376902297	21.573123649097244	0.0	129.0	129	1.376312008467623	1		24313.28867623604	24573.0	16805.0	30639.0	1.5244432E7	2688.0372308716405	-0.9810255033529368	-935.2946636843892	-0.008585627716796313	8.575020048632955E-4	1.4280926185125848	1.3605558254217813	-0.948261645879144	1.0496391194164096	5.9509139579738335	9.552147839851767	0.8195802117561202	0.9528158295281581
ID290939	290939	3	1.0	48.72288048217097	21.100633907784644	0.0	36.0	36	1.394332333861208	1		24246.592534992233	24414.0	15614.0	32226.0	1.5590559E7	2859.5080615313664	-0.980986159483837	-874.9483527271422	-0.004051974502316951	-0.004155281876446295	1.4569720243336974	1.3607569441788825	-0.6943756837440783	1.0707070285890576	6.107767121402859	9.155382118602116	0.9156708386829295	0.9816653934300993
ID309371	309371	3	0.9835752844810486	50.13408894649737	21.444568791777467	0.0	210.0	210	1.381797530442367	1		24181.289556962023	24454.0	16534.0	31581.0	1.5282575E7	2739.2123539704494	-0.9811460484323568	-918.7873844703554	0.007991015057579706	-0.016113599651682	1.5033428109243323	1.3131366575994108	-0.6675514767565957	1.144848711841343	5.998445219618992	9.25744590692904	0.8795614669771511	0.9670498084291185
ID296068	296068	3	0.9813051819801331	49.35221489657822	20.644870541419124	0.0	85.0	85	1.395959010285106	1		24360.572755417976	24513.0	16615.0	32200.0	1.573693E7	2636.9340506963194	-0.9809790327943129	-952.8956635873351	-0.0023330332834896666	0.005390420676572653	1.491738339621748	1.3249507527718365	-0.40378052864259234	1.125882102788339	6.122026499896398	9.530357989038599	0.8470062997227659	0.9662415603900968
ID312964	312964	3	1.0	49.38033116119695	21.09085086464521	0.0	243.0	243	1.4227965106853426	1		23911.288059701485	24070.0	15561.0	32168.0	1.6020563E7	2937.829209210094	-0.981075934765016	-843.9070383594003	0.009324111381905623	-0.014707153031080923	1.4608540585933678	1.4357434628054395	0.45364967777573073	1.0174896117854246	6.359682808122195	9.669986129393134	0.8546604700256341	0.9716775599128544
ID291461	291461	3	0.9668542742729187	49.03609975692261	20.97075777725131	0.0	41.0	41	1.3741116681181347	1		24213.619808306696	24351.0	17350.0	30723.0	1.5157726E7	2425.5070105903637	-0.9809314540741396	-1027.0894397825994	0.028410659728259142	-0.002146560751987409	1.4473729698070035	1.3417209600799458	2.579810278277386	1.0787436530176606	5.931901453315763	9.280012815489117	0.8655788568692261	0.9811320754716982
ID288903	288903	3	0.9563121795654297	48.89433812671728	20.65017597462257	0.0	17.0	17	1.3774108605456363	1		24358.23726114648	24593.0	17936.0	30451.0	1.5296973E7	2466.5768056548986	-0.9811006553159382	-1025.2930862126816	-0.014850975004685128	-0.0014431075455357152	1.4474696400400275	1.3518342662789333	2.350689075874868	1.0707448953963423	5.960420210302864	9.18012074045036	0.8887711652195148	0.9653579676674361
ID316039	316039	3	1.0	49.56862221388866	21.586528234901	0.0	272.0	272	1.3861703183679046	1		23892.10426540286	24178.0	15622.0	32159.0	1.5123702E7	2980.0585716353535	-0.981349194674013	-843.6952001780822	0.012729866253720523	0.0010303766501274904	1.460408152926905	1.351257810909782	0.6507792565048147	1.0807768444599286	6.0364702289351175	9.285058325287737	0.879880422733155	0.9643128321943808
ID295041	295041	3	1.0	48.82533996547991	20.557496658918577	0.0	75.0	75	1.3916169810722416	1		24203.246874999986	24358.0	15830.0	31379.0	1.5490078E7	2925.309782826227	-0.9810206658274114	-855.3206284809726	-0.0039921749428048795	0.015660999222255063	1.4538159028693918	1.3562797153985113	-0.6203195846085012	1.071914507283051	6.084001490580274	9.531683313008621	0.8415113279050424	0.9552238805970145
ID291971	291971	3	0.9749827980995178	48.6635496506054	21.040886477185104	0.0	46.0	46	1.3674894046672081	1		24170.402576489527	24425.0	16561.0	29596.0	1.500982E7	2463.1415808572983	-0.9810223482228725	-1014.5207437779057	-0.00189433304324691	-0.0024564770991789683	1.3896048957708693	1.3668318060541698	-0.7416118315278082	1.0166612231408647	5.874863939341582	9.401089613546613	0.8353169458234284	0.954440154440155
ID305283	305283	3	0.9886952638626099	49.076999412553256	20.88544122306273	0.0	172.0	172	1.3959590102851056	1		23788.790697674434	24011.0	16482.0	29759.0	1.534377E7	2588.9716719048424	-0.9811340498809834	-955.7069155273019	-0.008667883168484311	-0.0016619680585057142	1.4436868027915932	1.3770684003729359	1.8131061226837275	1.0483769741580127	6.122026499896393	9.499206152829213	0.8525707787086164	0.9633507853403142
ID296589	296589	3	0.9968361854553223	49.331686438519185	21.5257645808932	0.0	90.0	90	1.3552645486440267	1		24357.44736842104	24694.0	15525.0	30997.0	1.4809328E7	2810.03870954119	-0.9810680440600026	-898.3655938246608	0.002182815540173729	0.004348504719101009	1.4508893718809832	1.2720491456785241	-0.8417806331442504	1.1405922301115685	5.770295163722219	9.26712232712141	0.8443414331450236	0.9665605095541402
ID294542	294542	3	0.9781355857849121	49.38419488991377	20.791496788420027	0.0	70.0	70	1.3801541631250067	1		24144.90966719496	24344.0	17015.0	31139.0	1.5235438E7	2607.58842424178	-0.9810406864166528	-958.2546723512303	0.026167145775945914	0.012163475822698866	1.4485819547554253	1.3519767589025806	-1.104949620332139	1.071454775547518	5.984185841125431	9.399733582689315	0.8511063822371429	0.964750957854406
ID297102	297102	3	0.9708027839660645	49.39231815499012	20.574148089953617	0.0	95.0	95	1.382892023707387	1		24353.638230647713	24498.0	17716.0	31378.0	1.5415853E7	2528.136004741995	-0.9810276285971441	-996.2149000564128	-0.004444114139218131	-0.021129206353322404	1.455518550499172	1.3466217900603858	-0.5901730579023986	1.0808666258355308	6.00795147194802	9.079105624814266	0.915904394634896	0.9775715390564577
ID303246	303246	3	1.0	49.16579518420233	21.220445637479312	0.0	153.0	153	1.3828920237073865	1		23996.857142857145	24213.0	15858.0	31217.0	1.511802E7	2710.3689137967485	-0.9810613595181266	-917.282958443262	-0.003518249434090685	0.0036998537836403444	1.4669187208565833	1.323658947695498	-0.5884012947662598	1.108230124844849	6.007951471948016	9.234171831894848	0.8854017511479874	0.9641495041952708
ID294031	294031	3	0.975350558757782	49.60505492719389	20.312838695219273	0.0	65.0	65	1.405141273402688	1		24103.1321044547	24274.0	16844.0	32955.0	1.5691139E7	2651.366964892179	-0.9809712080926318	-937.3001356925819	0.0035566584125913594	0.004429198458432338	1.5358212452029278	1.2991844674349113	-0.7322528779454127	1.1821425545790494	6.2028296446931765	9.691240790421121	0.8299290171995575	0.9659511472982975
ID288392	288392	3	1.0	48.70640778041565	21.01668632848747	0.0	12.0	12	1.385078415623928	1		24680.803797468365	24885.0	15945.0	32376.0	1.5598268E7	2892.3179917782218	-0.9810732463721498	-884.6440482300557	0.0015121961980320933	0.008938983337939134	1.4864492669913594	1.3315966792054692	-0.5485059372165364	1.1162909086543282	6.026963976606088	9.157942081333797	0.9030518249676798	0.9806651198762566
ID292489	292489	3	1.0	49.728597936266425	21.332611226050165	0.0	51.0	51	1.408904811390336	1		24224.811263318097	24362.0	15425.0	33094.0	1.5915701E7	3007.481437759924	-0.9810639821142993	-834.6340893566706	-0.0028904169573356164	0.0013425602098974855	1.4593377291837981	1.3893898018283641	-1.3273377123531447	1.0503443506375145	6.236101527844789	9.196893264666894	0.9264900266601832	0.9791044776119404
ID305814	305814	3	0.9899802207946777	49.97381719049453	20.4512849480303	0.0	177.0	177	1.4078305414580088	1		23873.32874617736	24046.0	16198.0	32342.0	1.5613157E7	2894.830187890502	-0.9810688255378319	-854.7552939170498	-0.011610039411889666	-0.03058837473955246	1.5130994908009536	1.3496279739760617	1.9455993686360362	1.121123391021081	6.226595275515759	9.618691871682246	0.8457236521309709	0.961820851688693
ID301207	301207	3	0.9911022186279297	48.93361721256405	20.66026756557825	0.0	134.0	134	1.400827705976781	1		24089.14483821263	24305.0	16494.0	31376.0	1.5633855E7	2796.364092244951	-0.9812407610825664	-901.1934526118349	0.0025591102945810877	-9.636886819348805E-4	1.4704288118055324	1.358883342225676	1.5085165811580943	1.0820861262433015	6.16480463537704	9.415766375324756	0.8738116564358639	0.9686333084391334
ID303767	303767	3	0.9742545485496521	49.77313408763926	21.398479495316895	0.0	158.0	158	1.3774108605456366	1		23964.980891719726	24081.0	16575.0	31403.0	1.5050008E7	2593.9403763136766	-0.9810553011039793	-956.8698600746924	0.005191466370541704	-0.0034196667873595023	1.4731690239365336	1.3189780256403174	-0.4314688804072838	1.1169018704624452	5.960420210302866	9.441529139515533	0.8402375128919014	0.957983193277311
ID318615	318615	3	1.0	49.1640507380429	21.103600146166475	0.0	296.0	296	1.3641662177265665	1		23922.126829268273	24188.0	15333.0	31206.0	1.4712108E7	2817.829561321419	-0.9812250262123038	-887.3691791500862	-7.930424139297237E-4	0.02566365260756998	1.4583042393121353	1.3213872125340258	-0.520976719869116	1.103616128171502	5.846345182354477	9.092153962889471	0.8887114079520569	0.9777424483306834
ID287891	287891	3	0.9909377694129944	49.231696185322754	20.98098616090435	0.0	7.0	7	1.3997472370879254	1		24692.095092024527	24843.0	17171.0	32604.0	1.6099246E7	2643.678016194333	-0.9810323515090023	-966.1603564428033	-0.011276393351186858	0.011559192463187257	1.4644816694356857	1.3372718333140157	-0.4623691739930016	1.0951263856402476	6.155298383048003	9.672580749295959	0.8267500817787122	0.9685863874345549
ID295571	295571	3	0.9853764772415161	49.350100832116944	20.89046859383746	0.0	80.0	80	1.383985651417817	1		24251.400000000012	24404.0	16834.0	31935.0	1.5399639E7	2614.7494244537816	-0.9808468415982687	-949.9429675944724	-0.0019953159707275995	-0.004642915787350813	1.4996053020801534	1.303076302118615	-0.7228387119598231	1.1508192572008336	6.0174577242770475	9.595018910505948	0.8213556365292526	0.9511645379413973
ID312477	312477	3	1.0	49.166516596917184	21.15116950944754	0.0	239.0	239	1.4153333077901349	1		23931.959459459493	24142.0	15493.0	31932.0	1.5938685E7	2931.7655446642234	-0.9810900566520252	-847.0277992945146	0.004845326272704391	-7.909671415676319E-4	1.4652793389709151	1.3985457870755433	-0.06763947040572973	1.0477163869156663	6.293139041818967	9.730633343642767	0.8352086326352389	0.958031837916064
ID307870	307870	3	0.9845501184463501	49.368536158580774	20.948003754720094	0.0	196.0	196	1.3817975304423666	1		24084.67460317459	24163.0	16831.0	31492.0	1.5173345E7	2610.1077563334334	-0.9810762873771879	-956.7727031016606	0.007077118276252412	-0.009022289962867979	1.4905071711829507	1.3194751336521628	-0.84276746970222	1.129621266190436	5.998445219618986	9.302464350776704	0.8710689481798406	0.9677914110429446
ID293016	293016	3	0.9935913681983948	49.690042418530574	20.573255662407536	0.0	56.0	56	1.387806561689889	1		24173.188087774302	24419.0	16741.0	31951.0	1.5422494E7	2730.4221257848785	-0.9810787350575028	-918.0954348154343	-0.016327833990099457	0.0027563527877713786	1.4245279450482735	1.3394619375689718	-0.4561163486755667	1.0635075959184703	6.050729607428666	9.155427482027934	0.9071108377649162	0.9717557251908394
ID309924	309924	3	0.9701682925224304	49.86172243933036	20.75188141207445	0.0	215.0	215	1.3981249681591241	1		24232.424806201543	24410.0	17067.0	32249.0	1.5629914E7	2643.9826982604227	-0.9811122563740757	-952.1533121480652	-0.009055621525985331	-0.0013766861138185217	1.4999303525377379	1.3280750111103006	-0.9711330187736485	1.1294018334730673	6.141039004554468	9.229666972119995	0.9058987448117877	0.9758308157099698
ID289446	289446	3	0.9656741619110107	49.155302353571294	20.53326409833659	0.0	22.0	22	1.3997472370879258	1		24304.08655332302	24505.0	17365.0	31952.0	1.5724744E7	2574.2087729510995	-0.981121487077016	-981.3423432321432	-0.001044981666587939	0.006792505981934737	1.5209957783256565	1.3185526831634309	-0.9995604252991813	1.1535343242232312	6.155298383048008	9.534061290087562	0.850948144456713	0.9722222222222227
ID289964	289964	3	1.0	49.559176560294524	21.06290969029756	0.0	27.0	27	1.4067554511588216	1		24249.694785276035	24341.0	16571.0	32601.0	1.5810801E7	2822.561097550309	-0.9811604500261839	-894.8751129762101	-0.012912589908123304	0.007255317057193441	1.5045235919015667	1.3403922522259113	2.027403611156659	1.1224502300748844	6.217089023186722	9.823965206803278	0.8095120517984371	0.9526584122359797
ID287405	287405	3	0.9920233488082886	48.79498823290707	21.119517571368224	0.0	2.0	2	1.3850784156239284	1		24576.119685039353	24867.0	16651.0	30243.0	1.5605836E7	2577.189438527304	-0.9810843521074281	-989.1954130840228	0.014737598230924537	0.015353162849358785	1.4188417661071517	1.385440624237343	-1.277627768628929	1.024108677979755	6.026963976606091	9.327372642940725	0.870542150673696	0.9642585551330809
ID298664	298664	3	0.9832726716995239	49.09153817630282	20.585802640151016	0.0	110.0	110	1.3845321413310867	1		24380.5619047619	24581.0	16879.0	31096.0	1.5359754E7	2639.105004711151	-0.9810603472003183	-957.0634818625606	-0.0017560800670979842	0.003682985155958185	1.4705795138626359	1.3224317498969207	-0.8719459060767146	1.112026774899546	6.0222108504415655	9.474569128343502	0.8430374806531911	0.9649657273419653
ID306858	306858	3	0.9658637642860413	49.469036871189694	20.57275603030314	0.0	187.0	187	1.3927037574823686	1		23990.16848673946	24213.0	17076.0	31496.0	1.5377698E7	2614.587270788233	-0.9810394776504773	-949.5029920703454	-0.0026962725277637173	0.005383381265025546	1.4690765224366757	1.3415095476227716	-1.0473023766685337	1.0950921110028324	6.093507742909306	9.498502800310735	0.8487248558180136	0.9660889223813108
ID316597	316597	3	1.0	49.56552642507925	20.72783856066542	0.0	277.0	277	1.4035252392010602	1		23959.544615384613	24192.0	15747.0	32162.0	1.5573704E7	2942.145213606013	-0.9810685528223803	-844.0340980429798	-0.006058152265902025	0.007776336197590803	1.4313827169011404	1.4036378498564892	-0.15279056589786963	1.019766399892599	6.188570266199624	9.474760742514961	0.8662907686759312	0.9615952732644014
ID299191	299191	3	0.9874505996704102	48.934371709863406	20.994354604646738	0.0	115.0	115	1.3910732744755667	1		24402.44043887148	24603.0	16063.0	30887.0	1.5568757E7	2593.629758420126	-0.9810179565324458	-972.4992382409466	4.8798965297029213E-4	0.004283407309707777	1.4422211817785717	1.35687523630995	-1.1371314136894948	1.062898889437117	6.079248364415757	9.2407312679236	0.8946374405721539	0.9711465451784358
ID301744	301744	3	0.9926852583885193	49.057383499569795	21.153398009618204	0.0	139.0	139	1.3779599579804604	1		24101.00800000002	24284.0	15737.0	30419.0	1.506313E7	2628.9662462599945	-0.9811005204897111	-951.7959545697797	0.003546177878501235	3.376423352887138E-4	1.4342737954043039	1.336947724444255	-1.2695429662977995	1.0727972150148994	5.965173336467372	9.470556057073347	0.8357607547143261	0.9587471352177234
ID306353	306353	3	0.9720996022224426	49.453118302904336	20.793548465576745	0.0	182.0	182	1.3883515475980694	1		23888.43553459121	24028.0	16972.0	31538.0	1.5193045E7	2581.247996504737	-0.9811047389895771	-961.0598856473998	-0.0047107778699049	0.00515148261267206	1.4754336776493449	1.3112150237525941	-0.6665326361028896	1.125241589611115	6.055482733593179	9.464259032203692	0.8495430625170425	0.9600602863602107
ID314033	314033	3	0.9769712686538696	50.216809511244044	20.60313987566379	0.0	253.0	253	1.3834389456285947	1		23964.554330708663	24081.0	16897.0	32342.0	1.5217492E7	2665.3128771763836	-0.9810710601012486	-932.0202054187324	0.00240391834142051	0.019405599414357853	1.5355437982259437	1.2970573271713928	-0.9056049326593862	1.1838673326603377	6.012704598112541	9.077871234014289	0.9168783022526593	0.9783449342614069
ID304316	304316	3	0.9898837208747864	49.16621281783399	21.238982373967218	0.0	163.0	163	1.3878065616898878	1		23914.181102362218	24101.0	15317.0	30206.0	1.5185505E7	2610.8481157574033	-0.9810677766794071	-949.2952209915719	0.005570716791650019	0.003196660763723299	1.4448578291756808	1.357906894429882	-0.9099919026681286	1.0640330608103328	6.050729607428658	9.463768385646015	0.848964253034824	0.9564237415477086
ID311484	311484	3	0.9968194365501404	49.35013183155449	21.470621733924574	0.0	230.0	230	1.3872613616838987	1		23958.23149606298	24151.0	15244.0	32173.0	1.5213477E7	2852.3109450202196	-0.9810471232086149	-869.5661260034428	0.003887509942852897	-0.004072107526670604	1.4572778208786592	1.3385469642417858	-0.5013184819941323	1.0887013005958501	6.0459764812641446	9.778238428967144	0.7946119133546633	0.9607250755287008
ID310458	310458	3	1.0	49.296512875482506	21.64203609534771	0.0	220.0	220	1.4307495995264328	1		24138.80740740738	24400.0	15992.0	32235.0	1.6293695E7	2894.865681340229	-0.9810794211302953	-864.7431578520601	0.004169866532718447	-0.0028045882027893623	1.4894885535582052	1.4119501061743627	0.4569541637757051	1.0549158550608637	6.430979700589926	9.359003903788798	0.922630369631586	0.9861516034985421
ID315072	315072	3	0.9702504277229309	49.70489545220439	20.547925653767162	0.0	263.0	263	1.3959590102851067	1		23967.645962732906	24173.0	17111.0	32553.0	1.5435164E7	2686.2438353380935	-0.9810150115737077	-922.0941378805104	0.009520123226288698	0.007723026453085888	1.4595205887698346	1.3545782548207146	-0.9299002836903283	1.0774723302811395	6.122026499896404	9.160305915285502	0.9168221860504807	0.9757575757575755
ID302273	302273	3	0.9839254021644592	49.685619240393024	20.547801038713022	0.0	144.0	144	1.4126583227723353	1		24054.501519756846	24216.0	16703.0	32603.0	1.5827862E7	2839.3173463261146	-0.9810664913425559	-877.9701716819108	0.018750449795816873	0.016376392370241504	1.5135940053193169	1.347823755229128	-1.3306726531053812	1.12299104348551	6.269373410996399	9.47842369586875	0.8769236144441687	0.9792130660727545
ID315586	315586	3	1.0	49.89639489839264	20.357283211753813	0.0	268.0	268	1.4296917438553538	1		23952.403846153862	24132.0	15861.0	32202.0	1.6191825E7	2914.5436419980247	-0.981009785297814	-849.0866308198545	-0.003038091960344283	-0.005979219844322996	1.461022173314695	1.4166487296707313	-0.47639389812472444	1.0313228273986292	6.421473448260905	9.365599744237118	0.9199693705844585	0.9839766933721774
ID308431	308431	3	1.0	49.606809243371465	21.256209601540483	0.0	201.0	201	1.3910732744755678	1		24093.940809968837	24184.0	16061.0	32350.0	1.546831E7	2879.7931022251705	-0.9811899682105106	-872.8510072063758	0.0053361219874885945	0.0070073819078518415	1.4166343221276172	1.400935166225002	1.1016023773894097	1.0112061973181232	6.079248364415767	9.915386406309011	0.7770347897396102	0.9587706146926538
ID293576	293576	3	0.9947599172592163	49.05184779629249	21.376681362605506	0.0	61.0	61	1.370804535361529	1		24144.423014586726	24369.0	15118.0	30545.0	1.4897109E7	2753.233425704679	-0.9810325923610285	-907.1503064342508	-0.008667422189348545	-0.004591888643459243	1.425451979675223	1.335748564731364	-1.095482147570888	1.06715591340493	5.903382696328668	9.815342755222165	0.7700161999698658	0.9561200923787531
ID304840	304840	3	0.9907140731811523	48.930596105641264	20.97012218606509	0.0	168.0	168	1.377410860545636	1		23852.34239999998	24059.0	15828.0	29780.0	1.4907714E7	2641.234494513928	-0.9810920552232874	-937.1724297333285	-0.003751894739595212	0.005305589484811858	1.418155395194005	1.3681024384414378	-0.46288279181030323	1.0365856790735555	5.960420210302863	8.99132633845148	0.9264867687167099	0.9858490566037734
ID317642	317642	3	1.0	50.294608859741324	21.513711406044774	0.0	287.0	287	1.4206681676678088	1		23972.980538922162	24164.0	15381.0	32132.0	1.6013951E7	3017.6675382544695	-0.9811336654837348	-826.2686679806457	0.004300176341634833	0.004645339596573289	1.4595406799171378	1.3951608971582918	-0.19114398710959002	1.0461450596056532	6.340670303464131	9.73135013453764	0.8413928907592496	0.967367657722988
ID310987	310987	3	1.0	50.10482384617407	21.02643486740491	0.0	225.0	225	1.374111668118136	1		24089.02875399362	24328.0	16404.0	32005.0	1.5079732E7	2966.8013610573726	-0.9810013244787772	-838.5077565321731	0.007590919880427662	-0.0030784914516822446	1.4151518614477185	1.3718563555764651	0.07746648803683032	1.0315597953789122	5.931901453315773	9.165367708527734	0.8873684939024994	0.9727201870615745
ID317131	317131	3	1.0	49.38054204595292	20.90308207012165	0.0	282.0	282	1.3828920237073865	1		23966.125	24214.0	16140.0	31624.0	1.5146591E7	2831.6773565406716	-0.9809846505359969	-873.2567445045087	-4.875440078476777E-4	-0.001222315056083026	1.447736110422462	1.3217018151037685	-0.33861586273583555	1.0953575866193377	6.007951471948017	9.658980559047073	0.8092332077541986	0.9583017437452611
ID299733	299733	3	1.0	49.63375225165171	21.331723516658705	0.0	120.0	120	1.4056795386104795	1		24344.496932515354	24469.0	15753.0	32664.0	1.5872612E7	2883.188242354424	-0.9810787161473921	-875.6106899481688	0.008304197982087544	0.009582278352872937	1.4642191738086394	1.3791067317220842	-1.5463838776865777	1.0617156309434266	6.207582770857687	9.525760263771595	0.8596726069540803	0.9624170965364772
ID300758	300758	3	1.0	49.09040601357438	20.979652570007197	0.0	130.0	130	1.4024468485391888	1		24302.489984591688	24479.0	16385.0	31529.0	1.5772316E7	2836.2735463835247	-0.9810184128944345	-885.6809236881704	0.0011430510551619774	0.0018933568094673726	1.4836644878422498	1.3419758820832297	-0.46039642970741274	1.1055820806101735	6.179064013870584	9.8280420468162	0.8038935549306842	0.9516837481698388
ID314582	314582	3	0.9952583909034729	49.65101589009594	20.9122693752038	0.0	258.0	258	1.374662083388805	1		23927.87499999999	24125.0	15922.0	31597.0	1.4930994E7	2687.2433780947263	-0.9810442033824551	-921.6662004031472	0.003158871912549609	-0.00354174325852618	1.4534712675424624	1.3180331220468386	-0.6364818678994221	1.1027577708254366	5.936654579480288	9.289596336775277	0.8644859886546589	0.9689681923972077
ID307415	307415	3	0.9749780893325806	49.149692102533194	20.506347065734605	0.0	192.0	192	1.4142639209296388	1		23984.45619335348	24223.0	16799.0	30679.0	1.587771E7	2619.8305762885293	-0.981055773692967	-948.2077269086781	1.1025095360432429E-4	0.0012245334907890302	1.4776692697243463	1.371103877609963	2.5771552811521468	1.0777223329716947	6.283632789489933	9.316552381683591	0.9097251496881233	0.977087952697709
ID300243	300243	3	0.9795234203338623	49.481306803067476	20.41638325822762	0.0	125.0	125	1.3921604753249766	1		24282.076443057722	24523.0	16965.0	31746.0	1.5564811E7	2639.1471767807543	-0.9811013702873643	-955.2911931860356	0.0024932540372124327	-0.0017721136190908934	1.490550153007479	1.3276046229958218	-0.726695858507965	1.1227364888531048	6.088754616744791	9.230808599253246	0.8979638306967856	0.9689863842662629
ID308956	308956	3	0.9855313301086426	49.481280442552745	20.456655731746995	0.0	206.0	206	1.4201355835187588	1		24140.723053892223	24327.0	16898.0	32465.0	1.6126003E7	2800.6696371473813	-0.9810798790617025	-893.9203974357271	0.0010176774968464722	0.0018593858962490599	1.4874417034903613	1.3616684023291505	1.7084331091088587	1.092367055698784	6.335917177299619	9.442851106484403	0.8929210717883173	0.9737034331628925
ID297689	297689	3	0.9683935642242432	48.97695536926091	20.542089789850234	0.0	101.0	101	1.3856244745513604	1		24341.040816326527	24558.0	17337.0	30612.0	1.5505243E7	2581.64844981984	-0.9811928460795256	-983.792101779832	-0.013307287846013214	-0.008727580557384386	1.4395636209403675	1.3611357341119892	-0.8515978048354856	1.0576194459250936	6.031717102770601	9.552570320485783	0.8306352193327191	0.9657534246575342
ID318169	318169	3	0.9805389046669006	49.953771236495264	20.497983425591222	0.0	292.0	292	1.4147987153979624	1		23978.004531722025	24170.0	16191.0	31935.0	1.5873439E7	2717.308752193049	-0.9810385927567111	-913.1025852698385	-0.014869653813634377	-0.017883429072444564	1.5237670521681148	1.3575241329207437	2.367734882167527	1.1224603785788292	6.288385915654463	9.362151542484316	0.9015663983325075	0.9720793534166053
ID290530	290530	3	1.0	48.90029625611897	20.639293966937412	0.0	32.0	32	1.3910732744755676	1		24260.65414710485	24434.0	16016.0	31977.0	1.5502558E7	2932.925834509152	-0.9810785185190567	-857.7881669282762	-0.017524928721092663	-0.03969514221288996	1.4368300291636913	1.4149849181699479	2.491068893974081	1.0154384055357966	6.079248364415764	9.187273250862587	0.9050789902192776	0.9823348694316439
ID291043	291043	3	1.0	49.290638345195724	20.303978519973075	0.0	37.0	37	1.3932468277925307	1		24249.795631825287	24445.0	15988.0	32625.0	1.5544119E7	3001.974265542742	-0.9810360649962546	-835.7716370326466	0.020597678443581905	0.006088349083462156	1.4815759334201908	1.3710320391169337	-1.2627220760080848	1.0806282356278538	6.098260869073814	9.508298424901627	0.8476376810754883	0.9741837509491267
[truncated: 3,754 more rows]
