# Supplementary material for: Adhesion pilus retraction powers twitching motility in the thermoacidophilic crenarchaeon Sulfolobus acidocaldarius
Source: Nat Commun. 2024 Jun 14;15:5051. doi: 10.1038/s41467-024-49101-7 (PMC11178785; doi:10.1038/s41467-024-49101-7)
Supplement: Supplementary file 15 — Source Data [file 41467_2024_49101_MOESM15_ESM.zip › TWITCHING FULL TRACK DATASET/Figure 1/MSD data/MW001_100X_1sec_interval_5min_total__1_spots 2.csv]

LABEL	ID	TRACK_ID	QUALITY	POSITION_X	POSITION_Y	POSITION_Z	POSITION_T	FRAME	RADIUS	VISIBILITY	MANUAL_SPOT_COLOR	MEAN_INTENSITY_CH1	MEDIAN_INTENSITY_CH1	MIN_INTENSITY_CH1	MAX_INTENSITY_CH1	TOTAL_INTENSITY_CH1	STD_INTENSITY_CH1	CONTRAST_CH1	SNR_CH1	ELLIPSE_X0	ELLIPSE_Y0	ELLIPSE_MAJOR	ELLIPSE_MINOR	ELLIPSE_THETA	ELLIPSE_ASPECTRATIO	AREA	PERIMETER	CIRCULARITY	SOLIDITY
Label	Spot ID	Track ID	Quality	X	Y	Z	T	Frame	Radius	Visibility	Manual spot color	Mean intensity ch1	Median intensity ch1	Min intensity ch1	Max intensity ch1	Sum intensity ch1	Std intensity ch1	Contrast ch1	Signal/Noise ratio ch1	Ellipse center x0	Ellipse center y0	Ellipse long axis	Ellipse short axis	Ellipse angle	Ellipse aspect ratio	Area	Perimeter	Circularity	Solidity
Label	Spot ID	Track ID	Quality	X	Y	Z	T	Frame	R	Visibility	Spot color	Mean ch1	Median ch1	Min ch1	Max ch1	Sum ch1	Std ch1	Ctrst ch1	SNR ch1	El. x0	El. y0	El. long axis	El. sh. axis	El. angle	El. a.r.	Area	Perim.	Circ.	Solidity
			(quality)	(�m)	(�m)	(�m)	(sec)		(�m)			(counts)	(counts)	(counts)	(counts)	(counts)	(counts)			(�m)	(�m)	(�m)	(�m)	(radians)		(�m^2)	(�m)
ID18944	18944	0	0.9804619550704956	68.84971635709769	24.967233362872577	0.0	115.0	115	1.2999939204135589	1		24859.93571428573	25226.0	17109.0	30072.0	1.3921564E7	2908.274619496473	-0.9812306213858227	-893.7494377003836	0.0038551145306067068	4.4263461279292693E-4	1.3526227453644326	1.2663920350430817	-0.6666265760766512	1.0680916398202216	5.309241925764207	8.542053331076797	0.9143612699768671	0.9755458515283846
ID6144	6144	0	0.9752576947212219	81.25149235991213	16.260407074436987	0.0	28.0	28	1.319630657706662	1		24722.114982578394	25140.0	17615.0	29907.0	1.4190494E7	2703.6575583253157	-0.9811016967048298	-949.412939133277	-0.008359887377477808	0.0012668517661470742	1.3660682469348728	1.2896749191395736	-1.4643680038949356	1.0592345610987506	5.4708482153577425	9.330481380085558	0.7896896185675276	0.9607679465776293
ID35339	35339	0	0.9785123467445374	73.37699309790239	15.758908600117087	0.0	226.0	226	1.2999939204135538	1		25218.026785714275	25672.0	17235.0	30606.0	1.4122095E7	2879.0858252066023	-0.9811982698584615	-914.2088996049991	-0.0034239909250165547	-0.00875110589791296	1.3621113674770742	1.2592266165095953	-0.5412228398730897	1.0817047143211294	5.309241925764166	8.595342823483065	0.9030586835761025	0.9755458515283842
ID26123	26123	0	0.8880712985992432	71.65830972352242	19.384135777918452	0.0	166.0	166	1.2001435872923356	1		25005.75368421053	25059.0	19328.0	31633.0	1.1877733E7	2352.689060357947	-0.9810493261596296	-1100.453252232749	0.002468989599262592	0.013030973844166772	1.3067619286410075	1.1236451621283825	1.826515225104105	1.1629667199970581	4.524976108619095	8.20005568518084	0.8456536959724964	0.9587109768378657
ID25102	25102	0	0.9836397171020508	70.76878950409106	20.384687032228364	0.0	159.0	159	1.2628013577202963	1		24832.750943396255	25164.0	16550.0	30281.0	1.3161358E7	2921.247482290293	-0.9811089499768029	-882.9733927852876	-5.798760913058179E-4	0.007975435090190226	1.3346084599542654	1.2127612280709803	-0.5702972338117693	1.1004709163378315	5.0097949773996975	8.771410934896828	0.8182592080828237	0.9599271402550082
ID11278	11278	0	0.9791470766067505	69.10940773251217	24.696932490430513	0.0	62.0	62	1.3242087483274192	1		24922.067125645422	25329.0	16742.0	30478.0	1.4479721E7	2823.0265589227006	-0.9811114554695842	-917.1047552767038	-0.0010153401690206677	0.012756538241052709	1.428938391770146	1.2544906197292218	-0.9985726108615192	1.1390586500189042	5.5088732246738665	8.83188705257622	0.8874944162060084	0.9755892255892255
ID7183	7183	0	0.9936785697937012	80.23630091357967	16.904288225253232	0.0	35.0	35	1.3569380597347234	1		24875.61740558294	25227.0	16543.0	31520.0	1.5149251E7	2978.4877586973066	-0.9810648703142334	-865.4410394650096	-0.006470924966272761	0.0090452005526326	1.4180394274295962	1.3357596349103094	-1.3742308880779157	1.061597753344906	5.784554542215783	8.886498692034438	0.9204886159567434	0.9870235198702352
ID13328	13328	0	0.9790748953819275	69.02985786643465	24.716198267835004	0.0	76.0	76	1.340108908448604	1		24939.026981450268	25258.0	16548.0	30545.0	1.4788843E7	2769.8493054580513	-0.9810954310688479	-934.5398679216023	-0.0033522146530125434	-0.0028851324812360756	1.3811285565164906	1.3340828218735274	-1.252475760927437	1.0352644782404845	5.6419607572803105	8.715360626503175	0.9334030180065231	0.9850622406639006
ID12305	12305	0	0.9842207431793213	69.10956691302025	24.65807469296892	0.0	69.0	69	1.3316145766612222	1		24916.638225255992	25300.0	16877.0	30597.0	1.460115E7	2812.1386445328044	-0.9811270419674685	-921.2298156198269	-0.0015619197146951838	-0.0045588429017587775	1.407762087600998	1.279203081931319	-1.342781517092447	1.100499293259662	5.570663864812573	9.236402289351547	0.8205615017547108	0.958299264104661
ID8725	8725	0	0.9913761615753174	73.93210149365788	21.997887148522963	0.0	45.0	45	1.3418013219730556	1		24919.931323283075	25252.0	17251.0	31017.0	1.4877199E7	2907.1040388893216	-0.9810761484419164	-888.8110535787424	-0.0021497611307572163	0.003963024102394003	1.3932598760990906	1.3154786635247722	1.4322263308933054	1.0591276884460497	5.65622013577385	8.8784832980544	0.9016928033261842	0.9730171708912504
ID31767	31767	0	1.0	71.8813573168501	13.840704410022255	0.0	205.0	205	1.3144612467940315	1		25023.466666666674	25351.0	14183.0	31561.0	1.4263376E7	3350.36444463766	-0.9811190535000153	-776.2173895415316	-0.010860502892409618	-0.0049506321693801635	1.3456689155233592	1.3139315797957463	1.00099255312641	1.024154481264958	5.428070079877101	8.791523321304945	0.8825250573761937	0.9629005059021923
ID32799	32799	0	0.9904956221580505	72.89265540511835	14.98686857597885	0.0	212.0	212	1.3104264954526081	1		24964.78835978834	25271.0	17038.0	30866.0	1.4155035E7	2829.1692585713527	-0.9811225413697686	-917.2309073808558	0.0029179576754616867	0.006348234867631478	1.3917146155103362	1.2466499412784844	-1.1584755682021848	1.1163635992980376	5.394798196725473	8.520464768013522	0.9338099512178576	0.9869565217391295
ID17440	17440	0	0.9845304489135742	68.86026889745884	24.875862899080857	0.0	104.0	104	1.3173356461303019	1		24835.218914185636	25207.0	17345.0	30548.0	1.418091E7	2905.635268171424	-0.9811745054391785	-890.9570131171273	0.0020304668731709577	-0.0015604702536225743	1.3580040730643692	1.2867941564535592	-0.5199468660549446	1.0553390114912136	5.451835710699678	8.814251036503563	0.8818237537935908	0.9728583545377438
ID14370	14370	0	0.9713755249977112	69.11873634315194	24.79787693154544	0.0	83.0	83	1.3075369076022245	1		24872.47872340423	25269.0	16996.0	29939.0	1.4028078E7	2786.622800110758	-0.9811366288695386	-928.4981818579304	-0.0030407508522936697	5.897849086515572E-4	1.4066621237732813	1.2482249914768684	2.321097251646596	1.1269299472276662	5.371032565902909	8.781335613658985	0.8752789783767064	0.9758203799654585
ID3619	3619	0	0.980168342590332	81.40705572258136	15.481911046577418	0.0	11.0	11	1.3207766680465725	1		24695.69444444443	25134.0	17123.0	29547.0	1.422472E7	2785.121111790831	-0.9812313334546143	-927.1396252825314	-0.001914470437447217	9.555146621099481E-4	1.3939777813774847	1.2602228128674777	-0.6692045997166386	1.1061359682941023	5.480354467686773	8.899890949838703	0.8694590711965197	0.9721753794266444
ID30756	30756	0	0.9771679639816284	70.15231959022306	16.842121908520838	0.0	198.0	198	1.3270620348684086	1		24991.461139896357	25430.0	17562.0	30369.0	1.4470056E7	2849.4588334249493	-0.9811466204008366	-912.8595370654516	4.3014023078439E-4	-0.002405611874434077	1.37377538218357	1.3047984232300158	0.9426656439031348	1.0528640728908933	5.532638855496414	8.917223347881809	0.8743451342907334	0.9716193656093493
ID19494	19494	0	0.9857105016708374	68.90669440837155	25.013151338406857	0.0	119.0	119	1.2906497279808746	1		24855.974499089254	25200.0	17101.0	30005.0	1.364593E7	2898.864736775802	-0.9810760286611798	-889.0439314108912	-0.011699128664195407	0.014122382987792101	1.3620986288178425	1.2551825813652409	-0.6488664462863278	1.085179677474739	5.2331919071319515	8.432914155106387	0.9247432425445195	0.9918918918918919
ID24106	24106	0	0.988843560218811	70.79125644177702	23.171009751918753	0.0	152.0	152	1.3023194927919899	1		24823.77361853831	25165.0	15910.0	30806.0	1.3926137E7	3168.6679604058822	-0.9811408325945525	-815.1356733158856	0.006219342811194615	0.006201652776271474	1.3462562065070702	1.2738182281958335	-0.25408681930697447	1.0568668093357667	5.328254430422253	8.677868528928048	0.889137006634587	0.9790393013100438
ID35883	35883	0	0.9733676314353943	72.76309799393914	15.705619740030265	0.0	229.0	229	1.3081153358134852	1		25277.598230088497	25585.0	17771.0	30416.0	1.4281843E7	2677.73198126176	-0.9810375245103348	-976.763188266694	0.0020660619412596498	0.0051734987571144435	1.3652164770214708	1.273958274227264	-0.7195828535650031	1.0716335885094515	5.375785692067408	8.739500665122701	0.8844607637023547	0.9674935842600503
ID22573	22573	0	0.9937532544136047	68.97677009690888	24.71809163029573	0.0	141.0	141	1.348549736654148	1		24872.20735785953	25291.0	17023.0	30815.0	1.487358E7	2906.7336784092718	-0.981162634715	-891.3739217885054	-0.0032382129075378984	-0.005565149771299339	1.3753180490759431	1.3535879684901224	-0.9930545233012595	1.0160536892257248	5.713257649748045	8.942505229384153	0.8977910429839612	0.974068071312804
ID2607	2607	0	0.9762508869171143	81.94887288595781	15.399415948928104	0.0	4.0	4	1.3202037872267143	1		24733.04537521817	25180.0	17731.0	29500.0	1.4172035E7	2676.0454060833895	-0.9811512233625234	-962.203414109264	-0.006404130581144336	0.0041186503722161075	1.390866105448994	1.282578644986083	-0.4479521614374065	1.084429489673973	5.4756013415222515	8.8235805099087	0.8837958944947302	0.9688814129520605
ID9777	9777	0	0.9856541752815247	72.46054913065339	23.41617024136194	0.0	52.0	52	1.3361516071031008	1		24895.074198988194	25289.0	17120.0	30635.0	1.4762779E7	2903.333471113025	-0.9812429305867447	-897.1355265389323	0.0017671952743271361	-0.001701871829885957	1.3506190730687186	1.342901204323454	0.0637211488658471	1.0057471604913428	5.608688874128699	9.254798372778913	0.8228814843240435	0.9570154095701546
ID34357	34357	0	0.9801620244979858	73.5959181064097	14.737189305305838	0.0	221.0	221	1.3156117601405812	1		25313.814035087682	25709.0	17155.0	30702.0	1.4428874E7	2824.141828154532	-0.9811551527962585	-933.3534697487195	-4.962892988125241E-4	0.013565470832790897	1.424031309014264	1.2452356259189996	-0.9652449517951983	1.1435838160856593	5.437576332206101	8.686226575451986	0.9056344271451067	0.9777777777777771
ID27705	27705	0	0.98090660572052	68.9196457666014	17.289956343372065	0.0	177.0	177	1.2693738246053106	1		24961.375234521576	25297.0	16100.0	30248.0	1.3304413E7	3048.495352065667	-0.9810708618490416	-848.7553087691693	0.00771907984770179	0.005264027062703415	1.348786563136831	1.2214582158023206	-0.6314876857586781	1.1042429005652674	5.0620793652093825	8.474179596235908	0.8858159299591273	0.9788602941176472
ID21049	21049	0	0.9942026734352112	68.3630197381054	24.330958367747485	0.0	130.0	130	1.3406732836719593	1		24886.213087248325	25136.0	15881.0	31845.0	1.4832183E7	3113.2945396560167	-0.9811295416392359	-831.2133396549943	0.01009125486925428	7.070132432794787E-4	1.4409906630802123	1.272674959487564	-0.751703726518706	1.132253488872304	5.646713883444828	8.937722133090771	0.8882842248692283	0.9737704918032789
ID16442	16442	0	0.9811606407165527	69.10510461922301	24.73281896383683	0.0	97.0	97	1.3378490267251877	1		24859.607082630693	25268.0	16723.0	30455.0	1.4741747E7	2851.042500610537	-0.9810497587644194	-902.8110309293324	-0.005502770595383651	-0.004338440644502361	1.3875409508726888	1.3187406225978155	-1.2528996880928913	1.0521712360231552	5.622948252622246	8.956222323909593	0.8808951510144567	0.968085106382979
ID28734	28734	0	0.9962181448936462	69.12057568525171	16.988005685780458	0.0	184.0	184	1.3355853211666244	1		25006.657580919964	25257.0	16516.0	31924.0	1.4678908E7	3070.468189826005	-0.9810102259809104	-841.4625234299431	-0.0018602357327658638	-0.006944992595999687	1.4149254090176553	1.2887500653060129	-1.5043128634995495	1.097905208394059	5.603935747964185	8.78812975733173	0.9118220492268326	0.9735755573905864
ID4671	4671	0	0.9800653457641602	81.46054205198368	16.050238797080333	0.0	18.0	18	1.3344520283692733	1		24704.615646258484	25098.0	17233.0	29983.0	1.4526314E7	2712.284316434942	-0.9810960137297576	-945.4335340489882	-0.0024639021987872983	-0.0043493549281328975	1.4113258661785846	1.2913024346104325	-1.078718220872507	1.0929475763006375	5.594429495635155	8.939636665723128	0.8796824603233744	0.9616013071895427
ID23109	23109	0	0.9808138608932495	69.31839811072379	25.080205928172816	0.0	145.0	145	1.2918214483565418	1		24836.860254083484	25217.0	17792.0	30277.0	1.368511E7	2767.3274610712783	-0.9810731445425916	-930.441470234277	0.002016581147704846	0.0020056528433446525	1.3234534121903767	1.2764740603687346	0.049771019184582814	1.0368040003947054	5.242698159460979	8.698781703437255	0.8706585193768167	0.9692442882249559
ID17990	17990	0	0.9905705451965332	68.87233560010918	24.780905132003753	0.0	108.0	108	1.3023194927919912	1		24874.36541889483	25295.0	17315.0	30612.0	1.3954519E7	2928.9912555620845	-0.9811554487470492	-884.3332424400603	-0.0015123645347593377	0.002913271404902017	1.3227449182707303	1.2987612640341657	-0.39368069725157134	1.0184665610999726	5.328254430422263	9.051643982298641	0.8172217011398439	0.9524214103653358
ID8262	8262	0	0.9918428659439087	75.82345051494771	20.57989391797048	0.0	42.0	42	1.3327502822635349	1		24969.62521294721	25359.0	17389.0	31056.0	1.465717E7	2908.7042813762164	-0.9810801333583277	-890.2845973398087	-0.0035218862939114404	0.0015412136243150429	1.3685981434532961	1.314107063939635	1.4609737385314372	1.0414662404677282	5.580170117141597	8.661013827747125	0.9348024439036803	0.9857262804366081
ID6727	6727	0	0.9890525341033936	81.32937429731926	16.259125285258165	0.0	32.0	32	1.3316145766612224	1		24749.167808219172	25133.0	17046.0	30365.0	1.4453514E7	2770.6973367105397	-0.9811431709378219	-929.5338933050589	0.002384731438981396	0.0029275206526641925	1.3873785976445001	1.2918631716939657	-1.2543525784997143	1.073936178415311	5.570663864812575	9.077199598015085	0.8495971509796697	0.9630238290879212
ID5704	5704	0	0.97450190782547	81.31253534149643	16.197870004543713	0.0	25.0	25	1.3372834595780692	1		24706.446880269814	25100.0	17348.0	29936.0	1.4650923E7	2779.2815243358746	-0.9810329797010503	-919.5857784554474	-0.0035562820232427307	0.0010100584639923412	1.3907112982501837	1.302979040765541	-1.3331214098322615	1.0673320558042876	5.618195126457736	9.184293196247804	0.8369802373400504	0.9633251833740833
ID25673	25673	0	1.0	71.19829122401792	20.539264537431567	0.0	163.0	163	1.3034807230653158	1		25092.023131672606	25227.0	13950.0	31787.0	1.4101717E7	3331.073894141952	-0.9810518335443643	-780.0207763449849	-0.005885242762487556	0.00513359469488937	1.416460372979691	1.2248776599737268	-0.9110905717247583	1.156409671974974	5.3377606827512984	9.05461458580667	0.8181426332592074	0.9549319727891163
ID10832	10832	0	1.0	69.0465727208962	25.419913468491963	0.0	59.0	59	1.3702525705574495	1		25010.265372168276	25188.0	15071.0	33582.0	1.5456344E7	3399.4704908677077	-0.9811015284367072	-763.8785071318215	0.005721313464334288	-0.009160756448642294	1.411971662582807	1.3555918193591856	1.4523930065290709	1.041590574993491	5.898629570164166	9.23922729477787	0.8683397555670793	0.9642579642579645
ID20049	20049	0	0.9863497614860535	68.96182574722013	24.84515942834674	0.0	123.0	123	1.3242087483274196	1		24824.101899827263	25198.0	17006.0	30458.0	1.4373155E7	2903.201430311334	-0.9811299295013828	-889.1588863842526	0.0012127482367448948	0.0017560349777140743	1.3347992803227304	1.322968573320613	-0.122462957660699	1.0089425457570944	5.508873224673869	9.177667698117347	0.8218791903195035	0.9562706270627064
ID31316	31316	0	0.9936622381210327	71.46665057749195	15.743954228463982	0.0	202.0	202	1.3327502822635362	1		24962.636518771327	25330.0	16191.0	30769.0	1.4628105E7	3093.7222903059496	-0.9811430833248572	-839.6548228007688	0.0015649990804208816	-0.00668359028518482	1.4112353733053788	1.2762093410232453	1.3810056720115607	1.1058024165329112	5.580170117141609	8.932217176657083	0.8788985647486313	0.967848309975268
ID26708	26708	0	0.9951497912406921	71.41047667397058	18.87267805882777	0.0	170.0	170	1.3121571937574947	1		25062.265377855896	25320.0	16001.0	31739.0	1.4260429E7	3109.9390247317065	-0.981078579783123	-835.6963565562728	0.004311444016858695	-8.071121261387085E-5	1.4337560698189669	1.2275143639402832	-0.9451573168048993	1.168015716913205	5.40905757521904	8.676745987903054	0.9028543626377652	0.9768240343347643
ID13909	13909	0	0.9759314060211182	69.1158564456027	24.84296877261333	0.0	80.0	80	1.3121571937574943	1		24895.12412587415	25242.0	16567.0	30493.0	1.4240011E7	2791.872805510483	-0.9810142046732065	-921.4996281532871	2.625602247034142E-4	-0.0055940470686201334	1.405704736764163	1.239021974156908	-0.8640433810110264	1.1345276888415754	5.409057575219037	8.69981723848884	0.898072110570638	0.9810344827586205
ID15449	15449	0	0.9747456312179565	69.1637738910643	24.813123083660386	0.0	90.0	90	1.3104264954526097	1		24881.84628975265	25251.0	16371.0	30452.0	1.4083125E7	2801.2185229823626	-0.9811399149509971	-924.1722127425969	0.0039087134931795695	1.178395994390176E-4	1.3999954122178844	1.244656424687378	-1.1279838471752954	1.124804712729879	5.394798196725486	8.519523614417869	0.9340162789837941	0.98013816925734
ID21598	21598	0	0.9936085939407349	68.97496106106085	24.757815796101927	0.0	134.0	134	1.340108908448604	1		24883.50588235292	25254.0	17185.0	30876.0	1.4805686E7	2858.373376263208	-0.9810442939283206	-901.0964043049585	-0.002717595189393221	0.0019899088791824316	1.357660133404925	1.3332801363207376	-0.3238068382702449	1.0182857273726926	5.6419607572803105	8.861831422762798	0.9028029231562665	0.9705641864268194
ID33376	33376	0	0.9903619885444641	73.9528107833577	14.20311955597422	0.0	216.0	216	1.308115335813486	1		26269.892416225764	26604.0	17360.0	32341.0	1.4895029E7	3071.829433401306	-0.9811445193580804	-889.9929518553789	-5.008708768957383E-4	-9.849079947328169E-4	1.3706179504865688	1.2685543913194166	-0.34146628002847185	1.0804565889058935	5.375785692067415	9.117647050143216	0.8126176638206519	0.9560439560439563
ID32352	32352	0	0.9937445521354675	74.40656430961117	15.088513753105236	0.0	209.0	209	1.3219216848789095	1		24958.97241379312	25310.0	16863.0	30635.0	1.4476204E7	2940.49919497443	-0.9810313350932691	-877.9741853191896	0.0010173327564105088	0.0013186126550228368	1.4328734306218056	1.2437289868886223	-0.9364525205755407	1.1520785040206845	5.489860720015807	8.629291868485675	0.9264476278076766	0.9771573604060912
ID12897	12897	0	0.9857456088066101	69.07144944837698	24.658785209542327	0.0	73.0	73	1.3276319563182923	1		24966.747855917693	25333.0	16887.0	30896.0	1.4555614E7	2874.691094695633	-0.9810628254296921	-899.8754925951962	0.002970149502234479	7.698467694009672E-4	1.3611453994475156	1.3245852612667903	-0.9502554352045147	1.027601196578135	5.537391981660962	8.924867976656037	0.8735977980017903	0.9684123025768914
ID11878	11878	0	0.983454704284668	69.0791211231372	24.626089926567527	0.0	66.0	66	1.3276319563182923	1		24962.920962199296	25356.0	16815.0	30433.0	1.452842E7	2833.3187969414944	-0.9810602240247429	-912.7477789606427	-0.005549596690134791	-0.0011606782990088976	1.3670784071032478	1.3098252001660997	-1.2684495838986796	1.0437105706394165	5.537391981660963	8.835153763551915	0.891429305132034	0.9748953974895399
ID18539	18539	0	0.9780173897743225	68.82882480321226	24.927704381077287	0.0	112.0	112	1.3075369076022247	1		24877.540780141877	25260.0	17394.0	30325.0	1.4030933E7	2878.8949694675684	-0.98109187509693	-896.7530000829275	1.531153106703503E-4	0.007682178398234145	1.367640520100065	1.2759054010795714	2.8951016007927493	1.0718980568174368	5.37103256590291	8.672327426945888	0.8974211834091074	0.9766637856525494
ID17003	17003	0	0.9936522245407104	69.03855083736254	24.733643868913592	0.0	101.0	101	1.3293402546311714	1		24847.608919382496	25302.0	16983.0	30655.0	1.4486156E7	2918.3465152163885	-0.9811126542745243	-884.55672479307	0.0033490632205562354	0.0041804042770452994	1.3545378578109664	1.3313290499020907	1.9032376572934548	1.0174328111525717	5.551651360154507	8.593222650308787	0.9447565681901711	0.9831649831649829
ID24685	24685	0	0.9820327162742615	71.38279634510751	20.87712095494028	0.0	156.0	156	1.2999939204135587	1		24863.363148479457	25298.0	16518.0	30134.0	1.389862E7	2863.276015949926	-0.9810613309072411	-899.6495263752396	0.004286357552971372	0.0074245610801436665	1.4225974218481268	1.2164168930431247	-1.0681724045314178	1.1694982452021014	5.309241925764205	8.823404887991947	0.8569785704805845	0.9629310344827592
ID36463	36463	0	0.993626058101654	72.34640500946819	16.064861356785347	0.0	232.0	232	1.3069582233926011	1		25186.76274165202	25482.0	17809.0	30703.0	1.4331268E7	2779.6400874560127	-0.9811332653921557	-942.4211862553453	-0.0032694219486431066	0.001958105109856751	1.3306408272312276	1.3139122836425954	0.6197571711041854	1.012731857215198	5.366279439738394	8.781566295527933	0.8744584513198433	0.9690987124463524
ID3185	3185	0	0.9793844223022461	81.88376003075997	15.142996893843646	0.0	8.0	8	1.3242087483274185	1		24722.87068965517	25211.0	17495.0	29664.0	1.4339265E7	2762.0235646180827	-0.9811097716349327	-929.7836533775891	0.002378963876572438	0.018637716400927793	1.4042590234353722	1.2939724054129234	-0.43069711938361244	1.0852310432286654	5.50887322467386	9.002427236827602	0.8541878751051287	0.9570602807597025
ID23666	23666	0	0.9968370795249939	70.15148868205317	24.021040553196993	0.0	149.0	149	1.30753690760222	1		24832.828318584052	25195.0	16283.0	31196.0	1.4030548E7	3109.05268985179	-0.9810712014298489	-827.9527964219037	-0.0039014720040642875	-0.016364251665221125	1.3503229876881129	1.3003405108876842	3.0240406714501145	1.0384379909584667	5.3710325659028735	8.76708701613382	0.8781263625613053	0.9633418584825234
ID9332	9332	0	0.9829807877540588	72.73801920200196	23.24483346498756	0.0	49.0	49	1.328201633219135	1		24894.23024054979	25331.0	17295.0	30423.0	1.4488442E7	2917.450513615227	-0.9810836907154754	-885.105112647913	-0.0016012341155807435	-0.0018291658634339131	1.3518530684134542	1.3324851703591498	0.3053098747656371	1.0145351696852911	5.54214510782547	8.90415220010569	0.8784207920001205	0.967634854771784
ID2169	2169	0	0.9894939661026001	82.226482342009	15.41938059336221	0.0	1.0	1	1.3367176531387022	1		24777.088285229194	25185.0	17149.0	30342.0	1.4593705E7	2810.5540008176663	-0.9810364306002426	-912.122942615399	0.0014067860581884024	-0.004154366894732637	1.3879006278013692	1.315737852123217	2.3575227603558355	1.0548458612494143	5.613442000293202	9.090905190506675	0.8535419028488792	0.9640816326530612
ID4219	4219	0	0.9884723424911499	81.67947837129148	15.717750167955506	0.0	15.0	15	1.3121571937574943	1		24715.763250883378	25150.0	17272.0	29668.0	1.3989122E7	2749.8688928604292	-0.9811480916733228	-935.5592095048595	-0.004848160250373046	0.00886399497809916	1.3984437002506311	1.2740234561385535	-0.8952043640327965	1.097659304083132	5.4090575752190375	8.620554409824075	0.9146629205278893	0.9718189581554232
ID22143	22143	0	0.9891220927238464	69.05963114108569	24.745163233643066	0.0	138.0	138	1.3395442954433663	1		24879.079391891883	25267.0	17157.0	30625.0	1.4728415E7	2857.19023329201	-0.9810502904495981	-901.599905822805	-0.005156855123805656	0.004816006839991691	1.3570688592974698	1.3274679770432012	-1.478561394944313	1.0222987542947752	5.637207631115794	9.534750620120676	0.7792112568376306	0.964227642276423
ID7808	7808	0	0.9780640602111816	77.9197683538986	19.261896235421652	0.0	39.0	39	1.3429284127404302	1		24932.634228187922	25326.0	17112.0	30717.0	1.485985E7	2824.942392886798	-0.9809520141368738	-909.0489481827145	-1.342661159819819E-4	0.0018688501111724098	1.380605651119412	1.3245031042852904	-1.312795193720502	1.0423574294787288	5.665726388102892	9.36160287941787	0.812390867940304	0.9683184402924455
ID28291	28291	0	0.974613606929779	69.3260386648542	17.223124954660545	0.0	181.0	181	1.3247798972641889	1		24912.686746987954	25224.0	17668.0	30429.0	1.4474271E7	2739.99924898931	-0.981097284138142	-943.8174146241995	-8.8586948860385E-4	-0.002254722566740789	1.3665311498214603	1.3006924426780266	0.9291895964976451	1.0506181976485363	5.513626350838384	8.762596678417825	0.9023635625375633	0.978077571669477
ID34948	34948	0	0.9853642582893372	73.35513539049919	15.556139546076725	0.0	224.0	224	1.3230657107830928	1		25207.414211438463	25628.0	17540.0	30552.0	1.4544678E7	2810.720493832581	-0.981163942838935	-934.3126163152735	-0.0017226142277958734	0.004534581468895902	1.360786081293948	1.308372369820668	0.48897606384385267	1.0400602402513774	5.4993669723447995	8.783959577690723	0.8956573784636496	0.9690117252931322
ID20618	20618	0	0.9873961210250854	68.9226379712473	24.81312330077069	0.0	127.0	127	1.3401089084486042	1		24833.861486486483	25225.0	17035.0	31007.0	1.4701646E7	2913.5984921871	-0.9811191191252845	-885.8170458617626	-9.88939261433355E-4	-0.005156314745005343	1.379143093109847	1.3278773390207956	-1.0998327158479615	1.0386072964592163	5.641960757280311	9.029603621227846	0.8695660043827653	0.9689795918367342
ID27276	27276	0	0.9903303980827332	67.94324642839943	18.240081886066527	0.0	174.0	174	1.3344520283692733	1		24941.866101694908	25327.0	17179.0	30534.0	1.4715701E7	2923.828331617788	-0.9810723007782866	-884.3216492739003	-0.0016400247705416694	-0.0030186395156067314	1.3716001730591687	1.3184440772957235	-1.3711759374948531	1.0403172926928188	5.594429495635156	8.87469414057359	0.8926041059985681	0.9775747508305647
ID16014	16014	0	0.9899099469184875	69.15755323162597	24.814746489588316	0.0	94.0	94	1.3161866396786783	1		24805.44947735192	25181.0	16428.0	30005.0	1.4238328E7	2808.6214203383324	-0.9810467559535372	-914.3027881447036	-0.00644744136398651	-0.006642489925576303	1.386440367705107	1.2813196662785078	2.0883698626426135	1.0820409646344646	5.4423294583706445	8.980608714467616	0.8479751857179599	0.9621848739495799
ID6286	6286	0	0.9831216335296631	81.11702469161605	15.952652619204255	0.0	29.0	29	1.3491105808192363	1		24739.815000000002	25112.0	17462.0	30535.0	1.4843889E7	2755.228134092194	-0.9810555767151509	-929.9960435446671	-0.0011550379286853927	0.006606706038971105	1.4067711135834144	1.3068474638413772	2.1031614598382724	1.0764616013014399	5.718010775912566	9.259614323793638	0.8380482766788543	0.9639423076923075
ID19089	19089	0	0.9830430150032043	68.84599597811828	24.919493711000882	0.0	116.0	116	1.304060950435724	1		24868.088652482253	25252.0	17305.0	30243.0	1.4025602E7	2877.0503222846196	-0.9810019890553857	-892.661283215268	-0.001430697180671387	0.0022427476331961208	1.3472041432718236	1.2793940017865992	-0.5190926283183218	1.0530017659849362	5.342513808915816	8.90468360001299	0.8466785002045293	0.9698015530629849
ID5265	5265	0	0.9791035652160645	81.47455799101405	16.143786579690037	0.0	22.0	22	1.322493821536244	1		24680.666086956506	25122.0	17345.0	29482.0	1.4191383E7	2657.499806080573	-0.9811170814692358	-965.0845166111588	-8.408883596111352E-4	0.002386332236291089	1.379895577300504	1.2777688710056299	-1.0723136529916952	1.079925805528897	5.494613846180323	8.99174352780956	0.8540026498941956	0.9673640167364023
ID14996	14996	0	0.9968363642692566	69.08559310522078	24.710410967689267	0.0	87.0	87	1.316761268232437	1		24884.825783972123	25282.0	17016.0	30578.0	1.428389E7	2811.413111476663	-0.9810533550644616	-916.6430402138708	-0.0025190143593896274	-7.733952116639852E-4	1.3753557684285371	1.2793578361685622	-1.3659102263952712	1.0750360294407315	5.447082584535162	9.297342811384596	0.7918740928115908	0.9542048293089092
ID26261	26261	0	0.9325727820396423	71.82740989513974	19.101652721267932	0.0	167.0	167	1.259802537629611	1		24958.099236641236	24938.0	19095.0	32452.0	1.3078044E7	2546.665382690708	-0.9811960524729019	-1022.7662293470681	-0.006398363340275565	0.013789522124879543	1.3579421444408444	1.1912123933110799	1.556574164802066	1.1399664342530256	4.986029346577132	8.498963201189463	0.8674267215169562	0.9703977798334881
ID7319	7319	0	0.9958246946334839	79.66555984285178	17.485506123533213	0.0	36.0	36	1.3434916035442739	1		24891.122895622902	25212.0	16572.0	31570.0	1.4785327E7	3023.6564214856817	-0.9810594465937851	-852.7951148767031	-6.759147181180315E-4	0.00833318089635212	1.3859332651490284	1.3290068621398687	-1.3747067869200098	1.0428337916310688	5.670479514267374	8.83189348247211	0.9135282975693739	0.9746732026143792
ID33944	33944	0	0.9874722957611084	73.6952388875611	14.343373035521944	0.0	219.0	219	1.3144612467940289	1		25529.819930069927	25812.0	17175.0	32610.0	1.4603057E7	3012.7188942289536	-0.9808978131453002	-870.2816239706764	-0.001550954616408679	-0.0010947911421671634	1.3888288130972841	1.2647190891943636	-0.674686314731293	1.0981322453051447	5.42807007987708	8.692413289101987	0.9027647145221156	0.973572037510656
ID10392	10392	0	1.0	70.27480256470605	23.33460450684025	0.0	56.0	56	1.3378490267251837	1		24996.410865874375	25184.0	15999.0	33122.0	1.4722886E7	3197.1949048304164	-0.9810851530329121	-811.0402534335108	0.007468042439425891	0.002996526706123309	1.378076085511236	1.3141237380043753	-1.5658399486241126	1.0486653925025191	5.622948252622214	8.811942145076383	0.9099775469421679	0.9768786127167631
ID25247	25247	0	0.9858032464981079	71.10700275822552	20.801044214794207	0.0	160.0	160	1.285363768316622	1		24912.235831809885	25110.0	15436.0	30792.0	1.3626993E7	3090.7704234675657	-0.9810533995267442	-834.7132438703989	-7.038105924114215E-4	-0.009808854112041823	1.3635206197379959	1.2355320716531566	-0.6559874205534457	1.1035898225722212	5.190413771651304	8.482970639526886	0.906391693405656	0.9741302408563782
ID13474	13474	0	0.9775729775428772	69.07445455669925	24.700913467288746	0.0	77.0	77	1.3350187950239918	1		24926.30220713072	25284.0	16774.0	30445.0	1.4681592E7	2790.210742353849	-0.9811103418976356	-927.9927891804862	-6.427488245609605E-4	0.003134637519667667	1.3867313488360455	1.3056469125807755	-1.0188359153966773	1.0621028820839444	5.5991826217996685	9.16100519653477	0.8383941467501449	0.9751655629139078
ID11426	11426	0	0.9810138940811157	69.13778851229668	24.746744447784835	0.0	63.0	63	1.3276319563182921	1		24950.07191780821	25293.0	16436.0	30816.0	1.4570842E7	2797.682476027514	-0.9811138551864446	-926.5726318846728	0.008165515499114024	5.903219673173908E-4	1.4286653742145283	1.2482543858246216	-0.8293559904556302	1.1445306264802135	5.53739198166096	9.436724428643089	0.781398522303756	0.954135954135954
ID32931	32931	0	0.9870119094848633	73.07112914851278	14.479831732242411	0.0	213.0	213	1.207057276044427	1		25029.890041493785	25143.0	16149.0	32570.0	1.2064407E7	2809.301721887338	-0.9810222885527596	-921.1398851534103	8.261920601518431E-4	0.007166101316658622	1.24420545485726	1.1847699662054814	-1.1268599250188793	1.0501662688514426	4.5772604964287344	8.004480819738806	0.8977370656972661	0.9746963562753033
ID31908	31908	0	1.0	72.60521920475168	13.536335782446058	0.0	206.0	206	1.3242087483274183	1		24956.711072664366	25265.0	14816.0	31154.0	1.4424979E7	3239.7042301263677	-0.9811376972769773	-801.3961205721669	-0.004439418799204978	-0.007569692597951614	1.353679710380943	1.3093552446391858	1.4710795982036373	1.0338521313625406	5.508873224673859	9.279127360374371	0.8040042987802077	0.9461224489795917
ID17573	17573	0	0.9887102246284485	68.8325095179942	24.869717425341317	0.0	105.0	105	1.3196306577066619	1		24841.88020833337	25256.0	17401.0	30699.0	1.4308923E7	2900.798617093119	-0.9810896377328481	-888.5987933197212	0.0010764296127616854	-2.16329090223652E-4	1.3519741936193423	1.3011198975300216	-0.30246415314459746	1.0390850191330252	5.470848215357742	8.72569178582042	0.9029522671490002	0.9787414965986394
ID12455	12455	0	0.9854683876037598	69.08477499181161	24.682248891344344	0.0	70.0	70	1.3530299806794845	1		24919.973553719014	25224.0	16823.0	30908.0	1.5076584E7	2817.3047225959954	-0.981091866651223	-917.9198644151264	7.897639975409486E-4	-0.011580299333306432	1.4070519345958377	1.3295653427093093	2.045699144834113	1.0582796417727247	5.751282659064174	8.846288782573826	0.9235328572840455	0.9742351046698875
ID8877	8877	0	0.9818986058235168	73.63370825870639	22.56495623290377	0.0	46.0	46	1.3372834595780667	1		24889.54806070824	25329.0	17294.0	30284.0	1.4759502E7	2869.5788909911635	-0.9809803775251844	-894.7202476511728	0.006911195420674229	-0.0030614968433979313	1.3697662211116648	1.3326246243947324	-0.03332772090002384	1.0278710118641263	5.618195126457715	8.833425880245725	0.9047911502331067	0.9656862745098033
ID14515	14515	0	0.9795465469360352	69.08545215271401	24.78834549932438	0.0	84.0	84	1.3138856123250893	1		24890.394045534133	25243.0	16673.0	30195.0	1.4212415E7	2840.35902300104	-0.9810648930137366	-908.0682702514314	1.2942409189969762E-4	0.009707438283298621	1.4126241340969776	1.2531365117707225	-0.9553235088801028	1.1272707488994107	5.423316953712583	9.031677520732648	0.8354837463454977	0.9777206512425022
ID22710	22710	0	0.9803308844566345	68.89349449095545	24.79704273720855	0.0	142.0	142	1.3276319563182926	1		24816.8428324698	25168.0	17249.0	30457.0	1.4368952E7	2897.9710814206605	-0.981139823833385	-890.9793473990175	0.004687472817570417	0.006030193654887654	1.384459313960941	1.2929051983065913	-0.6314817187067356	1.0708127059696755	5.537391981660964	8.829103748609272	0.8926514016352376	0.9716430358632198
ID19640	19640	0	0.9758929014205933	68.91790510911085	24.907757495645097	0.0	120.0	120	1.3046409197552282	1		24851.510752688177	25228.0	17429.0	30034.0	1.3867143E7	2896.6041888105156	-0.9811653323412947	-893.8772204050545	0.0017690317590669405	0.004633086213216592	1.3583549153342664	1.2804164560824454	-0.6050282840965812	1.0608696169762462	5.347266935080333	8.664199759471757	0.8951273258531631	0.972342264477096
ID3776	3776	0	0.9800593256950378	81.33351129550226	15.490898878096555	0.0	12.0	12	1.3052206313678203	1		24727.76554174069	25159.0	17361.0	29637.0	1.3921732E7	2758.5856280622206	-0.981061175025171	-928.6914757699086	0.006961434695489867	0.0031837323820939887	1.3686799796998474	1.2831561688801365	-0.5340345917817959	1.0666511317124798	5.352020061244847	8.658406991532546	0.8971222013478024	0.9782797567332753
ID2752	2752	0	0.981911301612854	81.82553564200266	15.35108403598488	0.0	5.0	5	1.3086935083658342	1		24701.70318021202	25095.0	17674.0	29506.0	1.3981164E7	2760.723061030693	-0.9810997583057415	-928.923312722911	-0.001182291232897834	6.853955029042354E-5	1.3894518563133542	1.2679439636176046	2.6163469846503897	1.0958306488159557	5.380538818231937	8.570521349646222	0.9204944001343245	0.9809358752166374
ID24258	24258	0	1.0	70.24869908165593	22.432353938439498	0.0	153.0	153	1.285363768316618	1		24907.429357798195	25192.0	16048.0	32101.0	1.3574549E7	3019.870198786513	-0.9811421911624647	-858.2451330294152	0.0019022234664851268	0.0028866292559721883	1.347970293880339	1.2423708012943202	-0.30775660307771224	1.0849983696300685	5.190413771651272	8.622049071135816	0.8773863307556042	0.9715302491103202
ID16581	16581	0	0.984461784362793	69.02518253276692	24.761758486335737	0.0	98.0	98	1.3429284127404297	1		24868.45652173913	25216.0	16799.0	30609.0	1.4871337E7	2805.856222795029	-0.9810133979190452	-915.8853320811082	-0.001858362345745968	0.010189409095378129	1.4039680514309663	1.3115157256759664	-1.2185374476912356	1.070492731383262	5.66572638810289	8.816865895511864	0.9158766587695643	0.9778506972928631
ID35528	35528	0	0.9738872647285461	72.96629520310266	15.502339841012752	0.0	227.0	227	1.2918214483565396	1		25188.350364963517	25581.0	17472.0	30548.0	1.3803216E7	2828.2858655639902	-0.9812458401909822	-931.9371713103438	0.007352881711592676	0.0012198848687206725	1.3459740184445776	1.2556065839327297	-0.3925639031635113	1.0719711378294983	5.242698159460961	8.991465869984312	0.8148988752335223	0.965004374453193
ID18120	18120	0	0.9850635528564453	68.88411588331196	24.800692547390955	0.0	109.0	109	1.337283459578069	1		24894.986486486487	25288.0	17269.0	30827.0	1.4737832E7	2859.2878652321406	-0.9810906622389959	-903.4764407664219	-0.004424351519078274	9.907483228513428E-5	1.3602775915414498	1.3333988530319163	-1.0969282804939728	1.0201580633194756	5.618195126457734	8.699640936563194	0.932833268444231	0.976052848885219
ID27849	27849	0	0.974494457244873	69.07906691775113	17.021183060073568	0.0	178.0	178	1.3242087483274194	1		24932.70138888889	25290.0	17805.0	30252.0	1.4361236E7	2779.765931540747	-0.9812299695067346	-937.7712832546193	0.007321423825674581	0.005397524557577517	1.364897038981857	1.3011958632921543	1.0793217394095551	1.0489558701243735	5.508873224673867	8.778402942654024	0.8983418219768116	0.9682539682539684
ID23242	23242	0	0.9889420866966248	69.65581603508228	24.657414296363932	0.0	146.0	146	1.2976641803326592	1		24842.23201438847	25204.0	16867.0	29902.0	1.3812281E7	2853.3398313063176	-0.9811169486631129	-904.7231737384074	-0.0027942941660249257	7.95034301537677E-4	1.3628559125165207	1.2537356226017737	-0.4955445680137251	1.087036124640296	5.290229421106128	8.827880810663327	0.8530440314442341	0.9619706136560071
ID21194	21194	0	0.996803879737854	68.35018694432597	24.309659571339814	0.0	131.0	131	1.3378490267251884	1		24881.574324324323	25080.0	15625.0	32006.0	1.4729892E7	3166.223829948895	-0.9810327903083657	-812.9172070356418	-0.0052859283486914625	0.011171536874118836	1.427001748774917	1.2838080132664829	-0.8146038136636772	1.111538278331895	5.622948252622251	8.902027878145262	0.8916533606288741	0.9744645799011533
ID9935	9935	0	0.9796744585037231	72.43792623766261	23.412336550019557	0.0	53.0	53	1.3446172774774476	1		24915.49748743718	25311.0	17245.0	30692.0	1.4874552E7	2899.889718814428	-0.9811454995772024	-894.2037010724805	4.322946279104204E-4	0.002062136065818575	1.3639352462975884	1.349299722923459	0.021947754009751564	1.0108467548947684	5.679985766596439	9.137117900255605	0.8549459390191275	0.9598393574297188
ID28883	28883	0	0.9812207818031311	69.10892911430898	17.175697496514704	0.0	185.0	185	1.331614576661222	1		24973.251712328743	25335.0	16800.0	30757.0	1.4584379E7	2817.3663681071275	-0.9809507515563356	-912.9166386678999	-0.009515746950080816	0.006401734864043487	1.3584628292696168	1.3253523348322953	1.3947608535380014	1.0249824092561102	5.5706638648125715	8.851787915302523	0.8934182467793125	0.9807531380753141
ID25812	25812	0	0.9549685120582581	72.17101730708637	19.082260803712863	0.0	164.0	164	1.2324848545268274	1		24993.55577689242	25026.0	17684.0	32324.0	1.2546765E7	2647.835609897716	-0.9810324060306257	-976.4232968938917	0.0018711401338246294	0.002867484438123698	1.3303351698149182	1.157426667052913	1.4333119307858546	1.149390460479256	4.7721386691739145	8.283483980443881	0.8739706446376733	0.9709864603481625
ID4828	4828	0	0.983041524887085	81.34492345956154	15.889718641992102	0.0	19.0	19	1.3224938215362443	1		24710.070811744386	25120.0	16959.0	30252.0	1.4307131E7	2750.69135446036	-0.9810078707898848	-928.0277413981312	-0.009115234117962572	0.002576947880445685	1.3844383540607976	1.2973611775536869	-1.2480852658994843	1.0671186852309733	5.494613846180324	8.72087817123196	0.9078761372233044	0.9780033840947548
ID31454	31454	0	0.9937357902526855	71.36862838100976	15.806359169248204	0.0	203.0	203	1.3412374214135985	1		24982.00167504189	25317.0	16357.0	30494.0	1.4914255E7	3057.6194711791886	-0.981115247979499	-848.9508205115343	-0.008625400246166991	0.003258200494095111	1.408260671369124	1.2917692709959003	1.3567225597261463	1.090179727129918	5.6514670096093464	9.63249174537043	0.7654093616727483	0.9347484276729566
ID6880	6880	0	0.9836554527282715	81.27010643929198	16.20456888042824	0.0	33.0	33	1.3282016332191364	1		24740.36643835618	25126.0	17411.0	30427.0	1.4448374E7	2749.82071693222	-0.9810816928226638	-933.1568379917212	0.009011216078538812	0.0018213996420135543	1.3929967018615792	1.3134279086962712	1.9949166665296234	1.0605810129649895	5.542145107825481	8.785318437985081	0.9023452591845954	0.9708576186511237
ID5858	5858	0	0.99055415391922	81.25621750906544	16.300103864335036	0.0	26.0	26	1.3350187950239918	1		24716.49575551783	25097.0	17358.0	30525.0	1.4558016E7	2753.22987914448	-0.9810688443108563	-930.458004060128	2.875742331831527E-4	-0.0019052394470527112	1.3740497761001593	1.3316734122265814	-1.3613786704510482	1.0318218892744309	5.5991826217996685	9.068776859238609	0.8555335880608966	0.9585028478437756
ID20195	20195	0	0.9861735105514526	68.98908252523766	24.757096887963446	0.0	124.0	124	1.3406732836719593	1		24843.003367003355	25217.0	17133.0	30533.0	1.4756744E7	2910.7196475730425	-0.9810589374704852	-884.1469991231071	0.001761637460452845	0.0031325091093653223	1.3635632487649394	1.3268631615866977	-0.678233893555119	1.0276592856299926	5.646713883444827	8.790593566611378	0.9182675661519355	0.9745693191140286
ID21732	21732	0	0.9844655990600586	69.04334882943351	24.753419417429672	0.0	135.0	135	1.3384143548834107	1		24859.2804054054	25215.0	16859.0	30562.0	1.4716694E7	2806.1708558408186	-0.9810636971220202	-917.9234252748349	-0.0023696596849085887	1.8204664884432327E-4	1.374977154284016	1.3172902142259144	-1.2252625586950865	1.0437921267729149	5.627701378786764	9.037522962402996	0.8658488431683298	0.9610389610389611
ID8422	8422	0	0.9872967004776001	75.17328561274971	21.125343115934754	0.0	43.0	43	1.343491603544278	1		24980.377516778502	25333.0	17266.0	31046.0	1.4888305E7	2885.588613055606	-0.9809527901910438	-891.6847078387457	6.102651382703176E-4	0.003308581167032234	1.3988753817999733	1.309555977266391	1.6632540501210717	1.068205869839967	5.670479514267409	8.872351139498187	0.905215969189234	0.9722901385493078
ID26856	26856	0	0.9905080199241638	70.71071037686116	18.6350271022848	0.0	171.0	171	1.2947461101220619	1		25054.884684684668	25320.0	15625.0	31264.0	1.3905461E7	3098.4982500319306	-0.9810766409249654	-838.4474608674925	-0.012912073059130573	0.013545243251265857	1.4222841928587633	1.2009785753428874	2.1711423344116665	1.1842710786515835	5.266463790283547	8.531362310217057	0.9092686017564919	0.9857651245551607
ID36074	36074	0	0.9780120253562927	72.81915756899589	15.411853239303502	0.0	230.0	230	1.2959141266970962	1		25212.91139240505	25523.0	16948.0	30376.0	1.394274E7	2832.1062189208956	-0.9811577896809138	-927.1509862051528	0.0017595028762521603	7.195892480123545E-5	1.3724286959249625	1.235371981683644	-0.892911472911865	1.1109436803435746	5.275970042612574	8.858610065077771	0.8448527342559717	0.9711286089238841
ID15594	15594	0	0.9826568961143494	69.1293993257431	24.865730298894945	0.0	91.0	91	1.3150366292889957	1		24822.72329246936	25179.0	16762.0	30246.0	1.4173775E7	2829.602322898883	-0.9811184027098903	-911.6679966369726	-0.0037946746234551352	0.0033225059696678884	1.386103762254101	1.2721437476817121	2.1150196103162964	1.0895810829397727	5.432823206041615	8.619464817122466	0.9189139274941002	0.9785958904109591
ID13038	13038	0	0.9886427521705627	68.9229368956413	24.692432309349883	0.0	74.0	74	1.3485497366541486	1		24988.235880398708	25421.0	17227.0	30594.0	1.5042918E7	2838.9485804497385	-0.9810098371058535	-909.3953688891883	-0.005691093965539508	5.957220352744967E-4	1.3888752858206197	1.3368522049243885	-0.5767154804143895	1.0389146090380077	5.71325764974805	8.777218563577682	0.9319226085683429	0.9836333878887071
ID10990	10990	0	1.0	68.22215121435539	26.352023576959795	0.0	60.0	60	1.3496711919304136	1		24849.23548922054	25071.0	16409.0	32011.0	1.4984089E7	3141.768537378168	-0.9810963382968025	-820.9837468520365	-0.007081846866369677	0.003118849855935172	1.4023923706594048	1.3200120698546325	1.7779756160243458	1.0624087481365565	5.722763902077086	8.846801060195348	0.9188469338564051	0.9804560260586324
ID14066	14066	0	0.9762697815895081	69.1361198248073	24.851345473866928	0.0	81.0	81	1.311003648748795	1		24913.0	25235.0	16140.0	30610.0	1.4125671E7	2884.7310020283703	-0.9811237098636829	-897.7549921503955	0.006523993759487724	-0.0044709442443124255	1.4043689030614017	1.2445131305671504	-0.8739158158033549	1.1284484418588672	5.399551322890006	8.824508348470255	0.8713376918476752	0.971770744225834
ID32499	32499	0	1.0	73.7943867738452	15.236857728282267	0.0	210.0	210	1.3150366292889937	1		24998.64685314684	25268.0	14989.0	32916.0	1.4299226E7	3173.667485913725	-0.9809606554234307	-811.6796723932457	0.005348532528244324	0.007683840321754605	1.3660099813069058	1.2962852876380468	-1.2210939580674487	1.0537880776197837	5.432823206041599	8.695545515545247	0.9029044036828977	0.9861949956859362
ID12019	12019	0	0.9841381907463074	69.05862498510466	24.612941574407174	0.0	67.0	67	1.3361516071031008	1		24933.33502538074	25264.0	16680.0	30435.0	1.4735601E7	2800.5487596834223	-0.9810965350544549	-924.139546795642	-0.010400686466284998	0.014595835315332858	1.3979231064912145	1.305363119909723	-1.2486575407811815	1.0709074625824366	5.608688874128697	9.18157497769547	0.8360588402363844	0.97440132122213
ID24820	24820	0	0.9750675559043884	71.15927413551564	20.517395685187747	0.0	157.0	157	1.3104264954526101	1		24910.524561403527	25283.0	16737.0	30526.0	1.4198999E7	2849.5543548709575	-0.9810027323772001	-902.8487461544154	-0.004261965485091546	-3.192741444076218E-4	1.4128266907427474	1.2402141509495366	-0.991985088353905	1.1391796244713501	5.394798196725489	8.757968270445053	0.8838495249025414	0.969257045260461
ID18678	18678	0	0.9851084351539612	68.83503734688242	24.87727840333828	0.0	113.0	113	1.3040609504357237	1		24866.786476868307	25260.0	17309.0	30388.0	1.3975134E7	2873.828135774667	-0.9811958351707211	-903.0057490070338	0.0024767878069394894	0.011056475335811325	1.3700697015002405	1.2655661871321435	-0.7051795508015409	1.0825745152095987	5.342513808915815	8.786697812839416	0.8695691747433456	0.9714779602420052
ID23809	23809	0	0.9958144426345825	70.5714250197816	23.69543416363672	0.0	150.0	150	1.314461246794029	1		24841.074912891956	25180.0	15901.0	31105.0	1.4258777E7	3164.3013542796275	-0.9810800746713432	-814.155911338855	-8.615166789503387E-4	0.0031186173493107454	1.345942870184989	1.3053025676341685	-0.5003250186698353	1.0311347756133507	5.428070079877081	8.906543579182282	0.8598781543713165	0.9596638655462181
ID3329	3329	0	0.9817466735839844	81.88579486346124	15.37897895623541	0.0	9.0	9	1.3098490878478193	1		24714.330973451342	25153.0	17294.0	29816.0	1.3963597E7	2795.6085367263	-0.9810999643023922	-917.8107319422869	0.008301346694368491	-0.0026405221947436303	1.359732399360935	1.2814330594294354	-0.6551384093861367	1.0611029498227265	5.390045070560969	8.615107079847236	0.912600917612893	0.9767441860465116
ID17155	17155	0	0.9937273263931274	68.95965615553901	24.726764489131156	0.0	102.0	102	1.335018795023992	1		24832.341256366715	25227.0	17215.0	30615.0	1.4626249E7	2858.6298940998417	-0.9810840553923907	-901.089473969783	-0.0064326282761127465	2.3973999851272573E-5	1.3530338389357095	1.3335786080958696	-1.0127702287557407	1.014588739442678	5.599182621799669	8.784305293372093	0.9118421309651638	0.9735537190082648
ID9478	9478	0	0.9811240434646606	72.45512668225741	23.367299568081894	0.0	50.0	50	1.346865802923454	1		24873.787375415268	25248.0	17160.0	30906.0	1.497402E7	2868.0385172470637	-0.9810612775924702	-898.5296025477874	-0.004819937235978384	0.002981796333247496	1.3620789468562189	1.3430270863035445	-1.092204561379983	1.0141857604712288	5.698998271254501	9.367836360195337	0.8160744814513649	0.956140350877193
ID34568	34568	0	0.9841563701629639	73.34495216657552	15.490967806734627	0.0	222.0	222	1.3156117601405803	1		25306.917975567194	25664.0	17223.0	30815.0	1.4500864E7	2845.682080275569	-0.9810384364105087	-920.2265311444022	-0.002055395312135799	-0.0011510653839968466	1.333838259717757	1.3173347547351033	-1.4861580348211785	1.012527950791044	5.437576332206095	8.665801455906555	0.9099085824846348	0.9769427839453458
ID2313	2313	0	0.9872953295707703	82.24454092051418	15.401622896189986	0.0	2.0	2	1.3242087483274176	1		24741.022491349482	25126.0	17181.0	29894.0	1.4300311E7	2801.8661028093607	-0.9810814032849081	-915.8332075030162	0.0022638769199341624	6.251107990431401E-4	1.3616878307041305	1.3018261432766174	-0.4677077204284486	1.0459828585688447	5.508873224673853	8.594415699747941	0.9372165088490787	0.9838709677419353
ID22284	22284	0	0.9937772154808044	69.06001376095298	24.73874666917279	0.0	139.0	139	1.3355853211666244	1		24889.284013605466	25298.0	17027.0	30716.0	1.4634899E7	2878.3440593453865	-0.9811119252818385	-898.3189393752124	-8.398260189537265E-4	-9.425619351924778E-4	1.3616893677857524	1.3329758540725571	1.5242901183536417	1.0215409106064965	5.603935747964183	8.637542800102048	0.9438926113493225	0.9841402337228714
ID4368	4368	0	0.9765285849571228	81.27623154724753	15.68622351247161	0.0	16.0	16	1.3156117601405848	1		24685.339754816127	25138.0	17144.0	29298.0	1.4095329E7	2683.6637382136273	-0.9811460840485026	-957.3552312751385	0.0016006912588650388	0.001284947310849672	1.371792356141272	1.27808715163859	-0.9356557761309116	1.073316756515818	5.43757633220613	8.732248724718051	0.896113532434241	0.9711375212224111
ID19219	19219	0	0.9905455708503723	68.86391330308619	24.95594774736917	0.0	117.0	117	1.3075369076022245	1		24868.320987654304	25228.0	17370.0	30687.0	1.4100338E7	2886.9338282314366	-0.980988028742056	-888.9476559917134	0.016200791612280878	-0.0042682431984503956	1.3917782491470214	1.2618328344524623	-0.5952850066203036	1.1029814814978605	5.371032565902909	9.00463534604087	0.8324063589150819	0.9535864978902949
ID27415	27415	0	0.9882677793502808	68.1168161220876	18.18051667155765	0.0	175.0	175	1.3046409197552276	1		24969.22654867256	25348.0	17062.0	30650.0	1.4107613E7	2940.8099951047684	-0.9810896094228174	-881.0007881880058	0.0033990786123960634	-0.0037053236236592227	1.3583827539067308	1.2743130556879736	-1.3739175507682297	1.0659725628985022	5.347266935080328	8.87881374810489	0.8523772246348954	0.9681583476764203
ID20759	20759	0	0.9857137799263	69.05203623665062	24.86205860115715	0.0	128.0	128	1.330477901612709	1		24815.509401709423	25205.0	17233.0	30628.0	1.4517073E7	2939.746283141395	-0.9811306049208774	-877.833571512831	-0.007970104979559009	0.009227858163491049	1.3867468435958559	1.30836040138312	-1.1312050817449755	1.0599119647230766	5.561157612483543	8.995864134458131	0.8635535873997504	0.9766277128547577
ID33562	33562	0	0.9851626753807068	74.02255120259481	14.331027036449873	0.0	217.0	217	1.3230657107830968	1		25408.084337349377	25760.0	17166.0	31075.0	1.4762097E7	2797.3065952273687	-0.9811411269718573	-945.0996292460387	0.0023121589474095435	-0.0028878829932908567	1.3858847697104086	1.2832007550436006	2.77271855096872	1.0800217847933848	5.4993669723448315	8.681559253762067	0.9169108198813388	0.9796782387806942
ID28442	28442	0	0.9851279258728027	69.36661963240648	16.84071680933347	0.0	182.0	182	1.3264918685542881	1		24973.80068728524	25195.0	17165.0	31090.0	1.4534752E7	2832.06382202939	-0.9809844826863321	-909.8411891175357	2.8230024006630964E-4	0.013837110936709855	1.3806292461706782	1.2955135198480137	-1.2753280106007878	1.0657003767375968	5.527885729331929	8.96980687016116	0.8633814953206828	0.9724080267558537
ID7963	7963	0	0.985816478729248	77.16602734040157	19.54551346757908	0.0	40.0	40	1.332750282263535	1		24945.62842465755	25335.0	17435.0	31048.0	1.4568247E7	2885.13657692783	-0.9811451167370215	-899.8445006701172	0.004482069293021066	0.004642533596307016	1.3533008377370113	1.3286592217378608	2.2449026626184625	1.0185462273516002	5.580170117141599	8.89899172978823	0.8854737617262974	0.9702479338842974
ID5407	5407	0	0.9873083829879761	81.2275483462805	16.01928523881317	0.0	23.0	23	1.3316145766612224	1		24670.167235494864	25086.0	17342.0	29640.0	1.4456718E7	2684.4998851784194	-0.9811572315562959	-957.0455261552576	-0.008961749727972552	-0.002546121597008485	1.385131554448477	1.2953057294194872	-1.2988735224361374	1.0693471996524302	5.570663864812576	9.022352983307233	0.8599578983752609	0.9654036243822072
ID6433	6433	0	0.9776852130889893	81.08622594835728	16.008405741828707	0.0	30.0	30	1.3344520283692733	1		24735.7225042301	25113.0	17469.0	30422.0	1.4618812E7	2773.498242136954	-0.981056597480611	-923.7677068872127	-8.840469390237101E-4	-0.007199660993404748	1.3974152604049552	1.2897419587858987	-1.2011518221182629	1.0834843752159657	5.594429495635156	8.962180383186222	0.8752624710175678	0.9647540983606553
ID16162	16162	0	0.9838154315948486	69.16238437492002	24.810379844326	0.0	95.0	95	1.2947461101220634	1		24837.257713248648	25240.0	16732.0	30029.0	1.3685329E7	2862.2268169460203	-0.9812071827473002	-906.146507691025	-0.004182169582100551	0.008400164438880616	1.378840829290642	1.2390661711618185	-1.1373022886066133	1.1128064516504093	5.266463790283559	8.636460043687991	0.8872733357174287	0.9693788276465445
ID26410	26410	0	1.0	72.14759248120274	19.38084577564056	0.0	168.0	168	1.275912435916352	1		24969.61753731346	25192.0	15792.0	32575.0	1.3383715E7	3064.2355094194686	-0.981064939494097	-844.4050135341712	-0.0012765318457685193	0.00577962082784044	1.3340755936985664	1.23916429603308	1.7010843360698837	1.0765929892987756	5.114363753019053	8.33607152900239	0.9248655704790377	0.9835466179159048
ID25390	25390	0	0.9811763763427734	71.0251804476273	20.839082398101556	0.0	161.0	161	1.2894769428881678	1		24887.22545454543	25172.0	16187.0	30468.0	1.3687974E7	2986.3872667795977	-0.9810864894801955	-864.5607243658148	-0.004443092274561766	0.004581076386536139	1.3718349040679898	1.234713162850007	-0.6326374357491944	1.1110555433793818	5.223685654802913	8.796007779010898	0.8484293602406823	0.9539930555555558
ID15150	15150	0	0.9871891140937805	69.11045244300165	24.737411134850383	0.0	88.0	88	1.306958223392601	1		24859.151675485013	25212.0	16676.0	30295.0	1.4095139E7	2828.4904616140266	-0.9809940374806916	-907.2731960858383	1.7992929440462766E-4	0.004150426849030225	1.3814385741042812	1.2489316886577375	-1.1420887799601673	1.1060961833620802	5.366279439738393	8.760556899556903	0.8786576988272666	0.9690987124463517
ID10542	10542	0	1.0	69.88262316163971	24.0421676310738	0.0	57.0	57	1.3350187950239896	1		24996.62180579218	25193.0	15750.0	33396.0	1.4673017E7	3338.971922368214	-0.9809905571561589	-772.6698868884172	-0.003797032626777258	0.0053184256444245535	1.3614427725095815	1.3239146855600148	1.2929874217936652	1.0283463030955746	5.599182621799649	8.750731101888299	0.9188525376317979	0.9784053156146172
ID17712	17712	0	0.9822614789009094	68.90038376108356	24.800575108215586	0.0	106.0	106	1.3299091997694104	1		24878.316239316253	25264.0	17111.0	30484.0	1.4553815E7	2893.1656266647765	-0.9810898003492737	-892.2577516613787	-0.008283911696358106	0.0011013795326906162	1.34699722427514	1.3317758944482212	-0.49937044665561164	1.0114293477531557	5.5564044863190265	8.772822794922538	0.9072458772461315	0.9790619765494135
ID36657	36657	0	0.9905676245689392	72.1815759718738	15.563740332484308	0.0	233.0	233	1.2782818203822566	1		25348.93333333331	25588.0	16500.0	31061.0	1.3688424E7	3016.1238433159415	-0.9810244134319247	-869.0106935454279	0.0022307710649111245	-0.005522797046298289	1.3871280914157678	1.2081549628959358	-0.9286260994812363	1.1481375601775745	5.133376257677115	8.330806094320103	0.9294775606026154	0.9791477787851319
ID7475	7475	0	1.0	79.08848930564577	18.054238900496536	0.0	37.0	37	1.3485497366541472	1		24906.465000000007	25200.0	16362.0	32190.0	1.4943879E7	2991.9082127237702	-0.9810063905723344	-859.9202084064318	-0.0027763679434550203	-0.0015553998792333004	1.4074179249243777	1.3182515298959578	-1.1159066806934754	1.0676398949716805	5.713257649748039	8.962317088166408	0.8938261643590677	0.9677938808373588
ID31028	31028	0	1.0	71.12396492016678	16.075507921630162	0.0	200.0	200	1.3338850208958875	1		24961.197278911506	25351.0	16260.0	30240.0	1.4677184E7	3060.5376260836956	-0.9811964571519134	-851.1654224883753	-0.004130431333258197	0.0034502855285553874	1.3875809368950647	1.2856604508952623	1.4105304308321787	1.079274808468154	5.589676369470634	9.192626038799299	0.8312225979885147	0.9537712895377132
ID13620	13620	0	0.9826056957244873	69.0912973910197	24.75881791184798	0.0	78.0	78	1.3224938215362436	1		24892.519930675884	25205.0	16381.0	30194.0	1.4362984E7	2812.682738514264	-0.9811155521922581	-919.5894516346051	6.728864982313437E-4	0.006601051719913665	1.3967666459395682	1.2766237278693613	-1.111060004255001	1.0941098895840837	5.494613846180319	8.926120885048428	0.8666056416527962	0.9706129303106633
ID33078	33078	0	0.9266373515129089	72.56546722260197	13.961087647733025	0.0	214.0	214	1.2051756579463708	1		24964.794549266215	25141.0	17855.0	30863.0	1.1908207E7	2398.1681506328378	-0.98111338508162	-1081.542117032389	0.003466072853387617	-0.007981392083788445	1.2646340342207465	1.1952616192515608	-1.2958951478307972	1.0580395236087516	4.563001117935214	7.87544196045406	0.9245077768073128	0.9805924412665992
ID32055	32055	0	0.9957549571990967	73.58023869555939	13.730706187312068	0.0	207.0	207	1.3086935083658309	1		24991.196460176972	25259.0	15403.0	31813.0	1.4120026E7	3283.751349850812	-0.9810062624471394	-786.15490224517	2.3145699612160623E-5	0.006914725568451787	1.4464961142373853	1.2021806663484986	-1.1134004578358894	1.2032268981924072	5.38053881823191	8.876154171521396	0.8581949588087339	0.9650468883205451
ID22839	22839	0	0.9810138940811157	68.96050888858113	24.81573055315524	0.0	143.0	143	1.3098490878478193	1		24861.525573192255	25233.0	17169.0	30521.0	1.4096485E7	2905.378764582615	-0.9810248521552345	-884.8096558922191	-0.004810482592865345	-0.00419079014603107	1.3629983903187686	1.2875015033137824	-0.6367063971639436	1.0586382903714455	5.390045070560968	8.704567598732613	0.8939389410549229	0.9692307692307692
ID19771	19771	0	0.977246880531311	69.02662471090603	24.825843576145434	0.0	121.0	121	1.355822615189667	1		24890.0509868421	25251.0	17396.0	30672.0	1.5133151E7	2863.968565875894	-0.9810709320029548	-900.862920856565	-0.0013167461083605824	2.1444410779958065E-4	1.394442886562307	1.325876525267854	-0.6307514408117394	1.0517139869269512	5.7750482898867554	9.085676065717845	0.8791257210799199	0.9751203852327446
ID11586	11586	0	0.9711962342262268	69.14296922456589	24.692293788032053	0.0	64.0	64	1.3207766680465725	1		24934.760831889067	25284.0	16812.0	30465.0	1.4387357E7	2798.4280808963645	-0.9810648821164306	-923.3168672874915	-0.004154503718548018	-0.001663580688739634	1.417969689814755	1.2440019984140258	-1.0157435842450513	1.1398451864406327	5.480354467686774	8.782089536212238	0.8929410575198305	0.9729957805907178
ID12612	12612	0	0.98819500207901	68.9601990906591	24.6820382667488	0.0	71.0	71	1.354706252204831	1		24917.054455445526	25296.0	17075.0	30830.0	1.5099735E7	2852.0345022436854	-0.9811467575373416	-909.3264882731767	-0.005653373625926924	-0.0023016615581923777	1.3959378360853831	1.341452309010173	-1.180099665101656	1.0406168200757087	5.765542037557722	8.86286151918035	0.9223634389593289	0.9805982215036382
ID35143	35143	0	0.9695898294448853	73.51405999379371	15.265497153042572	0.0	225.0	225	1.2976641803326565	1		25170.505357142865	25554.0	17740.0	30074.0	1.4095483E7	2774.865288671751	-0.9811310734693114	-943.3217836919595	-0.003144129544757303	4.6528659483387126E-4	1.3750884801962786	1.2511497157642244	-0.6407757009852535	1.0990598989636906	5.290229421106106	8.550629727075322	0.9092601752839256	0.9788918205804749
ID9032	9032	0	0.9806760549545288	73.33968436353761	22.801849336228145	0.0	47.0	47	1.3395442954433625	1		24875.413153456986	25280.0	17454.0	30039.0	1.475112E7	2886.8220667187416	-0.9810156447965922	-890.5542164833989	0.0018700052814735937	0.00967070887749359	1.3564893121936938	1.3517572736921406	1.0440320259660345	1.003500656954949	5.637207631115762	9.14657835947119	0.846752673331316	0.9611021069692058
ID2898	2898	0	0.9756757616996765	81.71553956149063	15.320695362548783	0.0	6.0	6	1.3242087483274192	1		24692.76511226253	25091.0	17740.0	29241.0	1.4297111E7	2683.0894403154534	-0.9810012370137555	-950.4051938528488	-0.0013612267550610403	-0.008994438707703752	1.4120565636424631	1.2686927290643844	-0.5987263293663887	1.113001226612061	5.508873224673866	8.969569681908935	0.8604575029729229	0.9682539682539687
ID21331	21331	0	0.9806289672851562	68.93155590693331	24.864422337230465	0.0	132.0	132	1.3150366292889955	1		24851.134851138366	25237.0	17142.0	30287.0	1.4189998E7	2866.4590916126	-0.9811546659600842	-902.7429534698323	-2.933366484050164E-4	0.0016155036092826848	1.3414987972947525	1.294830744296706	-0.18807021630625462	1.0360418172055332	5.432823206041614	9.049038798715635	0.8337398041593198	0.9645569620253165
ID24405	24405	0	1.0	70.76658232962166	21.731940162162978	0.0	154.0	154	1.3017384891972514	1		24901.057142857113	25203.0	15244.0	31531.0	1.3944592E7	3318.312527853128	-0.9811764287953769	-782.3040509836287	-0.005117547986408584	-0.004255456594145799	1.3759960429540414	1.251672491078473	-0.2500296743490691	1.0993259440961654	5.32350130425774	8.559069737434672	0.9131751801447548	0.9798775153105859
ID23381	23381	0	0.9952186346054077	69.81588923426443	24.468696179233337	0.0	147.0	147	1.3156117601405826	1		24807.326923076907	25191.0	16712.0	30379.0	1.4189791E7	2971.9207926293516	-0.9810506142412163	-864.3089542283661	2.723972768787731E-4	0.00546204287739419	1.3379852224631488	1.3011337740303623	-0.34171952990101295	1.028322566955307	5.437576332206113	8.972699232023617	0.848728938052067	0.968670618120237
ID16725	16725	0	0.9871163964271545	68.973893242901	24.76260728784291	0.0	99.0	99	1.340108908448604	1		24865.79426644182	25268.0	17448.0	30798.0	1.4745416E7	2892.1347514318977	-0.9811247225019829	-893.8089146365171	0.001755929429331138	5.720103214849012E-5	1.3732394892020316	1.3245121122246653	-1.1590628159762129	1.0367889251654507	5.641960757280309	8.912676933762128	0.8925315894121191	0.9713584288052372
ID18264	18264	0	0.9726605415344238	68.9287584437723	24.975904222338674	0.0	110.0	110	1.3005757033562706	1		24892.268817204356	25241.0	16966.0	30023.0	1.3889886E7	2860.54902505359	-0.9810247207436372	-899.7810823302069	0.004315932636220392	0.005251837649430779	1.3833216061326796	1.244217642734239	-0.5940260824675375	1.1118003463547999	5.31399505192872	8.624948205372926	0.8976727013013028	0.9772727272727275
ID29017	29017	0	0.9807215929031372	69.31307434763026	17.493521963928664	0.0	186.0	186	1.332182550488142	1		24966.68994889266	25348.0	17383.0	30628.0	1.4655447E7	2840.806732259761	-0.9811488584743886	-914.8429046481766	0.0017969510496642636	4.627086393014923E-4	1.3617775590285837	1.3210947068072585	0.6987323081300105	1.0307948037424546	5.575416990977091	8.769939418492699	0.9109489332592692	0.9783152627189331
ID14681	14681	0	0.9781848192214966	69.10783589933841	24.854507469456077	0.0	85.0	85	1.3075369076022247	1		24892.646643109536	25262.0	16684.0	30806.0	1.4089238E7	2863.86137170322	-0.9811118871936647	-902.9819062363377	0.0026806741339055985	-0.001871375633037999	1.3842577572329324	1.2468931323394934	-1.0781968730414058	1.1101655156570696	5.37103256590291	8.953466356379913	0.8419479378128372	0.9758203799654578
ID3929	3929	0	0.9796403646469116	81.85193769845445	15.787985209441235	0.0	13.0	13	1.3196306577066617	1		24737.979094076643	25154.0	17282.0	29641.0	1.41996E7	2725.7401216424614	-0.9811751488607307	-946.0732351373513	2.286070581488771E-4	-0.0037502871346695296	1.4006311036500592	1.2737702094603591	-1.00392168688884	1.099594803872392	5.470848215357739	8.919009728875766	0.8642338139427493	0.968040370058873
ID28001	28001	0	0.9855850338935852	69.2190260307016	17.290669926326437	0.0	179.0	179	1.3293402546311717	1		24991.859829059835	25294.0	16746.0	31143.0	1.4620238E7	2886.4540596617203	-0.9811202159619834	-899.88937593006	-0.015195679386805556	-0.0013793801791785703	1.3724665215830316	1.3233482026192964	1.1546411514741197	1.0371167005528217	5.551651360154509	8.922589810649363	0.876294715772205	0.977405857740586
ID10083	10083	0	0.9730716943740845	71.41482420107474	23.21309585541624	0.0	54.0	54	1.2398284241052657	1		24924.29411764707	25070.0	17207.0	31897.0	1.271139E7	2699.4312709178826	-0.9810933399322787	-958.2439815570501	0.006293910558421829	0.0052417349314117425	1.2714482852334728	1.2281756077633155	1.5205331510311408	1.0352332982324597	4.829176183148107	8.666338388636769	0.8080004987370643	0.953095684803002
ID34150	34150	0	0.9793660640716553	73.69392933318241	14.598448294860043	0.0	220.0	220	1.316186639678676	1		25418.608391608406	25751.0	16972.0	31173.0	1.4539444E7	2872.6338775652243	-0.9811633340471104	-921.8043691060133	-0.010286982303069294	0.01410557629779588	1.4063860847063996	1.2640467204692278	2.189240834146701	1.1126060943256384	5.442329458370625	8.68775814621478	0.9061065048716321	0.9761295822676888
ID25960	25960	0	1.0	72.45025596817901	18.118878188554717	0.0	165.0	165	1.2495527175731531	1		25057.723735408563	25151.0	16047.0	33568.0	1.287967E7	3237.967199393443	-0.981036156358547	-800.6778517155974	-0.010059903839112904	0.006090488811759153	1.3166386290586225	1.217363822224307	-1.427970440849805	1.081549003693017	4.905226201780353	8.641091253651265	0.8255278333766837	0.9582172701949851
ID4969	4969	0	0.9843692779541016	81.4051436733189	15.954853397593556	0.0	20.0	20	1.335018795023992	1		24731.98471986419	25123.0	17089.0	29983.0	1.4567139E7	2755.4966751271654	-0.9810829108668591	-930.980264541433	0.0055321531431675565	5.537447344364597E-4	1.4525668003317527	1.2507194928912622	-1.0974452100630572	1.1613849536908427	5.599182621799669	9.02301059236886	0.8642344263221464	0.975973487986744
ID21867	21867	0	0.9829843044281006	68.97390757937889	24.744229418906517	0.0	136.0	136	1.3513516298403585	1		24877.342148760315	25235.0	17193.0	30736.0	1.5050792E7	2829.449713709236	-0.9809796181378267	-906.9278686469966	-0.00980854082143376	-0.0011933728903249223	1.38887767900035	1.3440474845696113	1.9800643843332373	1.033354620982825	5.737023280570627	9.111177584871593	0.8684552666688301	0.9837000814995924
ID20332	20332	0	0.9823637008666992	69.04764548762435	24.81908358427034	0.0	125.0	125	1.3446172774774476	1		24837.08207705189	25173.0	17100.0	30850.0	1.4827738E7	2892.0752189580253	-0.9810920875249519	-891.2246169415833	4.3930951689951916E-5	7.13504682430078E-4	1.3785029083419202	1.3235751919902539	-1.137824908652383	1.04149950579617	5.679985766596437	9.19017521491341	0.8451027763543801	0.9683954619124797
ID6002	6002	0	0.9764474034309387	81.27899191543823	16.333513598793388	0.0	27.0	27	1.3270620348684128	1		24734.536878216142	25135.0	17363.0	30460.0	1.4420235E7	2809.9266554849214	-0.9811113063000375	-914.4398655727973	-0.0038725577593491617	0.0024312136204581005	1.3683528667614449	1.3072632807279347	-0.990417869164513	1.0467308972370837	5.532638855496448	8.956914714093205	0.8666132174266763	0.9596042868920036
ID35700	35700	0	0.9837347269058228	72.7457579964428	15.463207520958399	0.0	228.0	228	1.2859521701640177	1		25210.856880733914	25664.0	17290.0	30293.0	1.3739917E7	2813.227064465989	-0.9812077261826676	-935.8245696600393	4.933038299911308E-4	-0.0067208304823984984	1.363008312794836	1.2465483103099444	-0.6302475463023512	1.0934259839924976	5.195166897815809	8.471177446560844	0.9097494674243022	0.9846846846846844
ID26997	26997	0	0.9905233979225159	69.92213945314342	18.45270153581836	0.0	172.0	172	1.2924069101805462	1		25035.786496350385	25249.0	15502.0	31505.0	1.3719611E7	3132.524299399054	-0.9811692920168632	-832.8639901209041	-0.001960208139359201	0.012689571834198696	1.399884108090725	1.2160797374699575	-0.9602632395065035	1.1511449989317073	5.247451285625461	8.524150257887943	0.9075197526039811	0.9830810329474622
ID15736	15736	0	0.984385073184967	69.14119646802565	24.761822121011672	0.0	92.0	92	1.306958223392601	1		24840.083333333336	25195.0	16418.0	30384.0	1.4009807E7	2826.0626222866863	-0.9811701505012634	-916.0068928258909	-0.0021265429340905566	-0.0034556046778035274	1.3731218016655518	1.2753295494064063	-1.2473809262909101	1.0766799862080059	5.366279439738393	8.42337362518984	0.9504100475014025	0.986888111888112
ID11130	11130	0	0.9745258092880249	69.27229037248092	24.561036002526667	0.0	61.0	61	1.3069582233926005	1		24900.342806394307	25291.0	16717.0	30516.0	1.4018893E7	2850.2701959821015	-0.9810948629188602	-906.7351697244513	0.004568956591769252	-0.005547717910854599	1.3628118820184152	1.2700351038933269	3.0453278299457995	1.0730505620204345	5.366279439738389	8.556024176628393	0.9211686344292253	0.9800347222222223
ID7034	7034	0	0.992123007774353	81.0787433070431	16.62358994162688	0.0	34.0	34	1.3491105808192374	1		24818.083472454102	25269.0	17047.0	30566.0	1.4866032E7	2849.3861181920884	-0.9810204786078949	-900.408837881676	-0.010156988342081104	0.003052421301755624	1.4049126460476449	1.322395369303511	-1.178647208320906	1.0623998530693544	5.718010775912574	9.118266726321398	0.8642318141558321	0.9725141471301543
ID18812	18812	0	0.9839543104171753	68.79936695164912	24.873155507418666	0.0	114.0	114	1.3121571937574943	1		24875.55360281196	25301.0	17416.0	30442.0	1.415419E7	2900.777254575127	-0.9810335979295455	-887.1300635975954	-0.0035723816203856924	0.0056100822499901455	1.3784786190007157	1.2825676142048903	-0.658333242230559	1.0747804667243872	5.4090575752190375	8.71363788761876	0.8952255161994128	0.9701619778346121
ID13181	13181	0	0.9850997924804688	69.00700738039693	24.68539894670808	0.0	75.0	75	1.3276319563182926	1		24944.481228668934	25321.0	16975.0	30261.0	1.4617466E7	2779.5147151587066	-0.9810825706127053	-930.8483497999413	0.00700453884443721	-0.012477434483976535	1.3831694902484073	1.3003550311921084	-1.2903971645992012	1.063686037328112	5.537391981660964	9.027034138305867	0.8539352901140524	0.9628099173553725
ID12161	12161	0	0.9873920679092407	69.07697876521632	24.636139285829714	0.0	68.0	68	1.340108908448604	1		24920.740740740708	25248.0	16820.0	30370.0	1.480292E7	2801.8700091520345	-0.9810866437872255	-922.7450442559486	0.007304290333650581	-0.011276311486583814	1.3924622177508217	1.3228044094678124	-1.068775227031552	1.05265918966133	5.6419607572803105	8.871685498840138	0.900798490517855	0.9705641864268199
ID24963	24963	0	0.9954707622528076	71.10165512939062	19.786753276392393	0.0	158.0	158	1.3321825504881415	1		25029.36332767402	25260.0	15967.0	31675.0	1.4742295E7	3155.950260165589	-0.9809235732154816	-815.6198557219336	-0.01689689439115396	0.01567308898721427	1.4299578609785508	1.295640854756011	2.280787690538447	1.1036683936983709	5.5754169909770885	8.837870319561343	0.8969990204163115	0.9766860949208992
ID14216	14216	0	0.9852951169013977	69.14707899493033	24.809198337499524	0.0	82.0	82	1.293577038903878	1		24878.588021778567	25313.0	16790.0	30402.0	1.3708102E7	2858.8698051315005	-0.9811407349567394	-905.4571227611483	0.0014130302370776477	5.463566269271553E-5	1.3964589027121623	1.2163846434938876	-0.8312043454875284	1.148040556234776	5.256957537954526	8.550394920331813	0.9035911837392011	0.9787610619469024
ID8584	8584	0	0.9882442951202393	74.55244762308159	21.534911937442388	0.0	44.0	44	1.3468658029234541	1		24946.390365448493	25310.0	17309.0	31010.0	1.5017727E7	2859.489106266846	-0.981021816508305	-901.9309446261746	0.0023021903864579286	-0.004214464504189798	1.3822991693271791	1.3256355684414225	1.503387150118956	1.0427444783730246	5.698998271254504	9.235080600104297	0.8397055216259129	0.9646017699115048
ID32652	32652	0	0.9918309450149536	73.44429170257561	14.098930121569074	0.0	211.0	211	1.235549979515287	1		24939.86363636364	25183.0	16459.0	30870.0	1.2619571E7	2804.2077300459255	-0.981075197279268	-922.1144411330239	-3.4868812845871143E-4	-0.0024826461202451765	1.2657978390421556	1.2144532141278197	-1.2933800390279449	1.0422779768846098	4.795904299996461	8.523871872190519	0.8294811985568061	0.9509896324222432
ID23955	23955	0	1.0	70.83962633780341	23.66682476597015	0.0	151.0	151	1.3138856123250877	1		24844.897212543576	25143.0	14523.0	31257.0	1.4260971E7	3434.544842824797	-0.9810402864584161	-748.6056138636604	-0.001350287134197206	0.007189001896775953	1.3556586816871343	1.2959695963993123	-0.6797882944894401	1.0460574734574488	5.423316953712571	8.979307205799792	0.8452578060737707	0.9468879668049791
ID3476	3476	0	0.9824405908584595	81.4610892259186	15.398484811007897	0.0	10.0	10	1.3144612467940315	1		24678.504378283724	25091.0	17221.0	29329.0	1.4091426E7	2748.698139929971	-0.9810879903791668	-931.519740014545	0.0013673731299499224	0.005083632684496098	1.380877746425884	1.2696904693629214	-0.5743396833598525	1.0875703801405643	5.428070079877101	8.648057778574174	0.9120489443859459	0.9727427597955708
ID2455	2455	0	0.9796767830848694	82.15995403011298	15.31223678954243	0.0	3.0	3	1.324779897264188	1		24760.063683304634	25200.0	17288.0	29635.0	1.4385597E7	2776.526802917047	-0.9810394469624603	-922.8165031641993	-0.00563295264743819	0.002744457277780871	1.3872348332491076	1.280272085380429	2.5190126804771165	1.083546887485948	5.513626350838375	8.793517485985998	0.8960287245631794	0.9707112970711292
ID9624	9624	0	0.9842178821563721	72.4781769458035	23.411200346863744	0.0	51.0	51	1.341801321973056	1		24878.81879194629	25287.0	17023.0	30737.0	1.4827776E7	2876.6312669683716	-0.9810204955584041	-894.0643291036457	0.002318769224237311	0.0033593158027693318	1.3812557382543058	1.3209373255961487	-0.038064782365777164	1.0456633418477557	5.656220135773855	9.376931177623533	0.8083784185669026	0.9596774193548387
ID17306	17306	0	0.9884181618690491	68.9209642006487	24.808717052615084	0.0	103.0	103	1.3367176531387035	1		24850.328257191184	25235.0	16969.0	30720.0	1.4686544E7	2882.430187114686	-0.9810359914621359	-891.9861820070046	-0.006176258985486184	-0.006524794751762229	1.3892936551467592	1.3126905157107542	-0.7297906234771573	1.058355826083293	5.613442000293214	9.029729054824056	0.8651465207005578	0.9656582174979554
ID30621	30621	0	0.9926872849464417	70.23735021366495	16.84610437529173	0.0	197.0	197	1.3293402546311677	1		24995.413080895	25418.0	17084.0	31076.0	1.4522335E7	2888.463960266707	-0.9809588338843714	-891.6216423695674	0.006028547764170695	-0.005724322726428061	1.3523320697156738	1.3400283285397148	0.6669301744159241	1.009181702292344	5.551651360154475	8.784311996848006	0.9041001557521935	0.9749582637729546
ID19360	19360	0	0.9846802353858948	68.88307422765052	24.99484078116622	0.0	118.0	118	1.3133097255508432	1		24855.894736842114	25244.0	17315.0	29826.0	1.416786E7	2853.7347833770846	-0.9810892801722599	-903.7457292462142	-0.0041790933304837186	0.0039001635453186695	1.3761364305532158	1.277756643104362	-0.5735351513966876	1.076994150630934	5.418563827548069	8.573250826251563	0.9264094947869708	0.9760273972602737
ID22436	22436	0	0.9873340129852295	68.94584142639168	24.770685718575393	0.0	140.0	140	1.3367176531387035	1		24882.207130730032	25267.0	17254.0	30955.0	1.465562E7	2860.3297627339616	-0.9810816328321812	-902.2445902945531	0.009631681886864179	0.005783378337804238	1.3517680970920354	1.3420047680162808	-1.0676066734348668	1.0072751821069805	5.6134420002932135	9.128556441196745	0.8465154589446496	0.9656582174979558
ID28585	28585	0	0.9905679225921631	69.50007473892484	16.95421358351381	0.0	183.0	183	1.3519113116327701	1		24965.574503311273	25225.0	17105.0	30857.0	1.5079207E7	2841.2671079733614	-0.980998883691173	-907.2957847573887	-0.002881065129138663	0.010894397045323216	1.437438364255747	1.2896247437130879	-1.2622617341737836	1.114617543795782	5.74177640673514	9.341195769905296	0.8268965738267473	0.9519306540583139
ID36266	36266	0	0.9850751757621765	72.74268968699432	15.742841434671131	0.0	231.0	231	1.3098490878478177	1		25228.25441696113	25598.0	16999.0	30450.0	1.4279192E7	2817.0178945727853	-0.9811222179691245	-930.8929372156871	0.0044182054416116	0.004618050458597303	1.3654423267624893	1.2772109612075817	-0.5883737505486315	1.0690812780619157	5.390045070560956	9.19767054181214	0.8006571057362257	0.9553496208930069
ID4522	4522	0	0.983931303024292	81.46623822156558	15.739350274458841	0.0	17.0	17	1.3184836512685434	1		24740.001739130406	25092.0	17170.0	30294.0	1.4225501E7	2792.099027762663	-0.9810603168094327	-917.956080825469	0.005768552961532903	0.004912389083449989	1.3930357424659014	1.283696970867775	-1.054513022984434	1.0851749081593718	5.461341963028714	8.873210003321672	0.8716611995443576	0.9704391891891896
ID16301	16301	0	0.9795076847076416	69.08951489647522	24.779465102920636	0.0	96.0	96	1.305800085616728	1		24862.18617021279	25257.0	16735.0	30511.0	1.4022273E7	2836.712098558887	-0.981040109769094	-906.9952112708689	-1.3889994395059206E-4	0.006846321692873634	1.3319914366859713	1.2973525571554216	-1.2238321277652093	1.0266996656687515	5.356773187409357	8.407191599504175	0.9523821170764575	0.9877300613496929
ID20911	20911	0	0.9831894040107727	68.63744403931628	24.579342711966156	0.0	129.0	129	1.349671191930413	1		24873.402985074626	25271.0	16968.0	31235.0	1.4998662E7	2907.0746416087704	-0.9810883601280692	-887.744423720806	-0.00357576892979436	0.0037744538085877576	1.3971719849458677	1.3328393824184293	2.1975317400575047	1.0482673331656116	5.722763902077081	8.705171106667294	0.9489887614077699	0.988505747126437
ID27569	27569	0	1.0	68.06589611026814	17.56519059394728	0.0	176.0	176	1.344054558357815	1		24988.18729096988	25262.0	15927.0	32210.0	1.4942936E7	3192.602557027947	-0.9811158924017632	-813.2868218233734	0.01622297492049246	-0.007066798790739493	1.4135207134589385	1.3209428716964569	-1.450818745483883	1.0700846673585407	5.675232640431927	8.877909832630925	0.9048405878911254	0.9723127035830621
ID6577	6577	0	0.9904589056968689	81.07330519009979	16.04553213799128	0.0	31.0	31	1.324779897264189	1		24753.359106529184	25080.0	17281.0	30837.0	1.4406455E7	2862.8415075457033	-0.9810611734835241	-895.7975189768651	-0.006191524377605437	0.007248328321650026	1.365959476901648	1.3078600064095747	-1.0202046712732817	1.044423309992919	5.5136263508383845	8.993517115548235	0.8566197129756496	0.9618573797678274
ID8114	8114	0	0.9851169586181641	76.42791228904846	20.035019972839233	0.0	41.0	41	1.3547062522048265	1		24987.02302631577	25300.0	17552.0	31181.0	1.519211E7	2880.8666528715057	-0.9810164579241455	-896.4382937859376	-0.004250165181668012	0.001452406662631493	1.421903193484734	1.3050284919759194	-1.4441633219967687	1.0895572029480036	5.765542037557684	9.30201198857122	0.8373291627737086	0.9665338645418327
ID5559	5559	0	0.9777674078941345	81.28207606385841	15.975487529779206	0.0	24.0	24	1.325350800069084	1		24665.519861830744	25101.0	17606.0	29844.0	1.4281336E7	2692.1459142735507	-0.9811262739028871	-952.5525234704704	0.0024914618469780952	8.431745192901583E-4	1.4158813175286333	1.2654803080109949	-1.1232400853088502	1.118848952896019	5.518379477002904	8.748879896752364	0.9059756319524594	0.9772727272727272
ID17851	17851	0	0.9872992038726807	68.82212246579878	24.849217956310294	0.0	107.0	107	1.3133097255508428	1		24871.600000000006	25277.0	17248.0	30532.0	1.4176812E7	2904.809122828952	-0.9811052851357894	-889.1834957082627	-0.002892095186063086	0.012223259706299077	1.3724421732236782	1.2912364788603283	-0.4404418455527062	1.062889870053101	5.418563827548066	8.650894292327317	0.9098547085515417	0.9760273972602739
ID34752	34752	0	0.9898149967193604	73.01594486350893	15.553142714703517	0.0	223.0	223	1.3395442954433638	1		25281.440134907236	25659.0	17866.0	31000.0	1.4991894E7	2801.978337700084	-0.9811565733815072	-939.6053238566685	0.0015570345374933106	0.009344570854924161	1.3818706023312433	1.318159623069467	0.789164829313253	1.0483332808460775	5.637207631115773	8.925876496587584	0.8891440945647215	0.9729286300246096
ID26560	26560	0	0.9952707290649414	71.78187976844053	19.06406282292804	0.0	169.0	169	1.2824177095076656	1		25029.193014705914	25275.0	15395.0	30956.0	1.3615881E7	3041.357938791154	-0.9809655611966857	-848.248287483993	0.002785526068152476	-0.005544906825422576	1.3756785436954573	1.2269180929932917	-1.231752980932756	1.1212472548507595	5.166648140828731	8.810286479480547	0.8364475039286676	0.9585537918871254
ID22976	22976	0	0.9816398024559021	68.94616075496536	24.838921781667363	0.0	144.0	144	1.30522063136782	1		24847.18117229129	25201.0	17222.0	30499.0	1.3988963E7	2903.5434191771656	-0.9810467987527639	-885.9025432490215	0.0020524280301826197	0.016000676523461377	1.3588001100757054	1.2861266126676627	-0.4761131979063104	1.0565057100072788	5.352020061244844	8.863162819545629	0.8561505531735273	0.9774305555555556
ID10689	10689	0	1.0	69.5737035777238	24.823258535354594	0.0	58.0	58	1.3378490267251866	1		24974.394247038912	25200.0	15157.0	33330.0	1.4759867E7	3427.813027439725	-0.9810313429754404	-753.622979882966	-0.001118792845510551	0.004995714417524524	1.3710629678058264	1.3231699802302257	1.1283525834648276	1.0361956425033672	5.622948252622237	8.967612075340673	0.878658924656577	0.9665032679738561
ID25539	25539	0	0.9855926036834717	70.7547434415211	21.319651432874828	0.0	162.0	162	1.2410481277195617	1		24875.817647058833	25177.0	17039.0	30140.0	1.2686667E7	2923.453771300244	-0.9811372566516088	-885.1890669943349	0.0070722698756017326	-1.2227781601390232E-4	1.304809056979582	1.205548521522324	-0.9996348500241734	1.0823364084358176	4.838682435477122	8.175024917179037	0.9098269858925848	0.9769673704414582
ID19909	19909	0	0.9851377010345459	69.02211321099338	24.851822881537647	0.0	122.0	122	1.3287710658854759	1		24871.592465753427	25271.0	17113.0	30757.0	1.452501E7	2901.954961511211	-0.9810093806089716	-885.4763193819562	-0.0044947633445729315	0.007483665821401456	1.364023751970583	1.3181019477995741	-0.5911009260024473	1.034839341712278	5.546898233989992	9.032851560471858	0.8542998210680743	0.9676616915422882
ID33226	33226	0	0.9894242286682129	73.19202954395698	13.868394868755708	0.0	215.0	215	1.314461246794027	1		25002.203152364276	25184.0	16760.0	32247.0	1.4276258E7	3013.3437609762686	-0.9810507200252198	-859.1289329229783	-0.006800800964778097	0.00599065799740438	1.3482863818910138	1.2984459666743506	-1.1963793029066876	1.0383846663595229	5.428070079877065	8.758123873851723	0.8892689795578281	0.9669771380186285
ID13770	13770	0	0.9763453006744385	69.14121172002092	24.777056686124418	0.0	79.0	79	1.3034807230653158	1		24881.212500000005	25245.0	16633.0	30570.0	1.3933479E7	2833.3970103831434	-0.9811217647429233	-912.7579427401326	-0.004780949562446868	0.009035500570530836	1.399168694525412	1.2374826959121876	-1.007075805670114	1.130657179407297	5.3377606827512984	9.009038219542626	0.8264414741728453	0.9748263888888891
ID15307	15307	0	0.9809556603431702	69.13031818325722	24.80407835044191	0.0	89.0	89	1.302900237299247	1		24795.919928825635	25160.0	16822.0	30141.0	1.3935307E7	2837.6760781969956	-0.9810919106675686	-906.7956982933924	0.00364507477068975	-0.006946102006304981	1.3917567748036679	1.2325347043665258	-1.2075114489386878	1.129182626560585	5.333007556586783	8.837234403498234	0.8581225484758395	0.9647463456577814
ID31182	31182	0	0.9926533699035645	71.58021944273389	15.722515970952001	0.0	201.0	201	1.3230657107830979	1		24953.96545768566	25326.0	16255.0	30718.0	1.4448346E7	3117.622026899829	-0.9811777388906435	-834.491652069468	0.0019743687247329167	3.419215525094624E-4	1.3968109204302084	1.266538396144818	-1.5197145330412287	1.1028571456514256	5.49936697234484	9.010101350699001	0.8512619326255242	0.9682008368200837
ID32207	32207	0	0.9919667840003967	74.09608878348932	14.378392253311644	0.0	208.0	208	1.2645972363585007	1		25001.706994328903	25216.0	15909.0	31644.0	1.3225903E7	2963.942098686117	-0.9810217452473438	-872.0719213962851	0.0046938642281493595	0.002941360734080952	1.3326540264900606	1.2318291630155886	-0.644231179342784	1.0818497130134888	5.02405435589325	8.365690326270478	0.9021123430354832	0.9715073529411762
ID12754	12754	0	0.9841980934143066	69.04105626713435	24.750204169221327	0.0	72.0	72	1.3401089084486042	1		24950.127731092452	25313.0	17013.0	30779.0	1.4845326E7	2840.781060582168	-0.9810611853630284	-909.9306737535331	-0.0037348249184111764	-0.006715841096615621	1.3807566233399036	1.323948324668626	1.5601630147757182	1.0429082446896076	5.641960757280311	8.897573229906028	0.8955643207238652	0.9809917355371904
ID11733	11733	0	0.9747186303138733	69.08895290784201	24.62064190491768	0.0	65.0	65	1.330477901612709	1		24963.608177172056	25314.0	16705.0	30292.0	1.4653638E7	2818.8810835039553	-0.9811118753763489	-920.005218331901	0.0026169151969849596	-0.006390073414733638	1.3987170268164082	1.2830984058646355	-1.2080059460724386	1.0901089272836102	5.561157612483542	8.837507017281608	0.8947784678782367	0.9733777038269552
ID7642	7642	0	0.9804843664169312	78.43316671422818	18.758484746544735	0.0	38.0	38	1.3293402546311721	1		24890.345955249595	25260.0	17112.0	30860.0	1.4461291E7	2876.723443692134	-0.9810443309635236	-895.5963834727323	2.0077211273178622E-4	-0.006909511856291596	1.3601787656759579	1.3129680243288848	-1.3076715325864985	1.0359572666449395	5.551651360154513	9.118240467745837	0.8390927454565107	0.9573770491803282
ID33755	33755	0	0.9872626066207886	73.69733953640069	14.98118592182466	0.0	218.0	218	1.2675847133220617	1		25482.735955056178	25926.0	17124.0	31168.0	1.3607781E7	2922.282829211062	-0.981009236625542	-900.9163686119938	-1.5415433389908808E-4	0.012573195215688013	1.352874643186502	1.216690859436587	2.032867582638889	1.1119296513931054	5.047819986715811	8.662617621249197	0.8453088850228719	0.9654545454545451
ID3036	3036	0	0.9732815027236938	81.9877712214892	15.408564871211993	0.0	7.0	7	1.326491868554288	1		24725.518010291577	25119.0	17047.0	29511.0	1.4414977E7	2740.5789401293605	-0.9810775631121548	-935.5335287359325	0.0012765899662804273	0.0019234845836082616	1.391541602849139	1.287228970508951	-0.7911619275460595	1.0810365791401855	5.527885729331926	8.697421715364444	0.9183069349983455	0.9864291772688719
ID16861	16861	0	0.9880437254905701	69.03741230323787	24.766198088804625	0.0	100.0	100	1.3378490267251877	1		24856.675126903556	25210.0	17108.0	30491.0	1.4690295E7	2831.766172126614	-0.9810191673998542	-907.3563360984517	3.1032698156071236E-4	0.007253788547638638	1.3567826110978123	1.3408520559357282	-0.8932105712408069	1.0118809193688163	5.622948252622246	8.800175167138402	0.9124126904021961	0.9817427385892118
ID21470	21470	0	0.9781829118728638	68.97585995961053	24.800474934031556	0.0	133.0	133	1.34292841274043	1		24872.47723440132	25250.0	17300.0	30607.0	1.4749379E7	2897.47205404249	-0.9811166828142968	-892.0149931957301	0.006496436364480825	0.0025869379412694544	1.3592051205050857	1.3428163440264815	-1.0336800590384545	1.0122047788228894	5.6657263881028905	8.729868644103426	0.9342218993100848	0.9818780889621087
ID9183	9183	0	0.9841803312301636	73.00878641610274	23.005401169809602	0.0	48.0	48	1.3378490267251852	1		24867.27457627118	25215.0	17394.0	30728.0	1.4671692E7	2881.3026092096097	-0.9811796350632754	-899.8907715180521	-0.0031234058195574056	-0.004966292762474668	1.3767319989459363	1.3184363797096452	0.5563489953714018	1.0442157241209693	5.622948252622226	9.223817018179846	0.8305247766561705	0.9657142857142861
ID2016	2016	0	0.9874884486198425	82.37429117893275	15.381286426521797	0.0	0.0	0	1.3236373529401553	1		24705.991379310362	25122.0	17301.0	29874.0	1.4329475E7	2795.972290328501	-0.9810909568651484	-916.9362414096908	3.284156142844943E-4	-0.007418194695330808	1.3660436619776022	1.325718913869175	-0.4269146271483145	1.0304172684620887	5.504120098509334	8.567148820115653	0.9423780096959516	0.9872122762148334
ID18402	18402	0	0.9782358407974243	68.91792736136442	24.985622430107878	0.0	111.0	111	1.2959141266970988	1		24864.738267148008	25226.0	17139.0	29934.0	1.3775065E7	2888.1840828888194	-0.981087284011931	-893.187761133476	-5.195826835367845E-4	4.799677890630747E-4	1.3634534361614472	1.2497567537699472	-0.7413300081674176	1.0909750493834331	5.275970042612594	8.402206967699245	0.9391293959330084	0.9831709477413644
ID23523	23523	0	0.9905310273170471	69.8637472049932	24.15764260508754	0.0	148.0	148	1.2906497279808722	1		24816.70642201837	25225.0	16524.0	30439.0	1.3525105E7	3043.4252305982086	-0.9812380963751357	-852.9213832305127	-0.002311601055955821	-8.246810803858227E-4	1.3037264485681692	1.293799286771106	-0.8614746198489033	1.0076728762324783	5.23319190713193	8.82598229228278	0.8442098626301989	0.957391304347825
ID24548	24548	0	0.9816186428070068	71.5496254314951	20.819921439329015	0.0	155.0	155	1.304640919755228	1		24893.16071428574	25293.0	16887.0	30067.0	1.394017E7	2826.4842398963265	-0.981100649917792	-914.3872549522462	6.050873262747089E-4	-0.003647271140400072	1.396704456319558	1.250113120638078	-0.8535240372930913	1.1172624567020444	5.34726693508033	8.612502224389889	0.9059057879670891	0.9748700173310226
ID4071	4071	0	0.9737336039543152	81.63308282420876	15.789056108226916	0.0	14.0	14	1.3052206313678203	1		24721.082289803224	25100.0	17354.0	29652.0	1.3819085E7	2707.3533294647614	-0.9811267130112555	-949.3581746291062	1.8730420733712656E-4	-0.0013037980806152093	1.3778069568187759	1.252417526824588	-0.7934821263805701	1.1001179138015607	5.352020061244846	8.802496913215172	0.8679922225142843	0.9665236051502145
ID29165	29165	0	0.9766417145729065	69.22242800764506	17.651505381193708	0.0	187.0	187	1.3276319563182926	1		24941.64482758618	25305.0	17492.0	30661.0	1.4466154E7	2873.3877879046536	-0.9811976693747064	-905.9529997186936	-0.00307269962150073	-0.004919665748982001	1.378617076541004	1.3104619290058979	1.3606137802131715	1.0520084910721579	5.5373919816609645	8.92618999130095	0.8733390485107179	0.9572719802793755
ID22003	22003	0	0.9797506928443909	69.02915319291269	24.710687028729794	0.0	137.0	137	1.3457420098175399	1		24877.76974789916	25288.0	17189.0	30883.0	1.4802273E7	2888.252058243052	-0.9811418497926767	-896.270408916115	0.0019233485802403166	-0.0036709763547588575	1.3866831289203871	1.3203980505626216	-1.375414293894923	1.0502008302189794	5.68949201892547	8.832521964771768	0.9164608228377676	0.9739625711960948
ID14836	14836	0	0.9785897135734558	69.0749180736698	24.737661760522023	0.0	86.0	86	1.3098490878478195	1		24882.17168141594	25281.0	16844.0	30036.0	1.4058427E7	2769.7189017915357	-0.9810908998087278	-932.2254766303312	-0.013464336864324787	-0.004737845941636016	1.3880029022366502	1.27167270618276	-0.9298873004636975	1.0914780945508251	5.390045070560972	8.780404404743043	0.8785636341603297	0.9700598802395212
ID5108	5108	0	0.988951563835144	81.38872612917122	15.83720794682617	0.0	21.0	21	1.3372834595780692	1		24738.24745762716	25134.0	17082.0	30377.0	1.4595566E7	2723.93026926822	-0.9810397788842279	-939.8231942750386	-0.007420835657564664	8.98289751803342E-4	1.4087869097276795	1.2851480951363916	-1.1455476381027823	1.0962058886903352	5.618195126457736	9.227556630331486	0.8291502658936136	0.9776674937965261
ID28150	28150	0	0.9856836199760437	68.86430341857657	17.049457105859755	0.0	180.0	180	1.3224938215362438	1		24980.95667244368	25275.0	16908.0	31500.0	1.4414012E7	2981.1058816542145	-0.9810125026649714	-865.9014698113184	-0.0030225696617720006	0.015273876885954192	1.3773697868310837	1.3286882139220482	1.3267776693033115	1.0366388234643373	5.494613846180322	8.777514970361475	0.8961978187600566	0.9673640167364016
ID20472	20472	0	0.9827204346656799	68.92108436565152	24.82572242034554	0.0	126.0	126	1.3429284127404297	1		24842.939597315435	25221.0	17077.0	30527.0	1.4806392E7	2858.5785284067447	-0.9810262921664188	-898.6928571575103	-0.006163364809638109	-0.0030369816621114458	1.3760892598377015	1.3353774042407043	2.9209660158791975	1.0304871532704614	5.66572638810289	8.752985444639673	0.9292938199880368	0.9794576828266228
ID10234	10234	0	0.9633748531341553	70.86277653783296	24.089577780905067	0.0	55.0	55	0.9431991435986408	1		25365.14527027025	24446.0	20380.0	37255.0	7508083.0	3907.553313451919	-0.9803963505472536	-649.2727792562043	0.001101791883987581	0.0023734313121251253	1.0196805307828594	0.9100228681599256	-0.9336294526863804	1.120499897815384	2.7948381847353123	6.542671878107883	0.8204578057414024	0.946859903381641
ID27131	27131	0	0.993690013885498	69.01361258343147	18.145359045068577	0.0	173.0	173	1.2982470073013386	1		25000.56936936935	25319.0	16003.0	31051.0	1.3875316E7	3026.491222402055	-0.9812073285219004	-862.6065230769008	-0.0016422057001349974	0.008224251442450037	1.4096667054906549	1.2197316565850767	-1.1585821997917052	1.1557187172114116	5.29498254727066	8.651965525184309	0.8888834832552066	0.9729257641921398
ID15870	15870	0	0.9856223464012146	69.15744268231397	24.751575400489468	0.0	93.0	93	1.3133097255508428	1		24878.04210526314	25231.0	16992.0	30162.0	1.4180484E7	2779.8863592701073	-0.9811886617981618	-933.5809500129006	-7.822360007129541E-4	0.0014446168963006842	1.3990558659153496	1.2516768665696976	1.9842731354884973	1.1177452450244239	5.418563827548066	8.783048685158143	0.882680388153332	0.9743589743589748
ID22018	22018	2	0.9742743372917175	46.80479584552748	35.99396662940983	0.0	137.0	137	1.2735386432818687	1		24327.474860335205	24075.0	19432.0	38310.0	1.3063854E7	3303.6062695426635	-0.9808997204688688	-756.3514330196538	0.0023928503072506964	-0.011738403609079214	1.3135798665462928	1.2143291369509082	0.680562034654138	1.081732972202739	5.095351248360991	10.739556389533119	0.5551512297338147	0.9131175468483818
ID14851	14851	2	0.9491824507713318	45.519666764164384	35.355824688643814	0.0	86.0	86	1.14531324579835	1		24380.57701149426	24070.0	18955.0	35723.0	1.0605551E7	3142.955869060528	-0.9809320925071244	-798.1262584941991	-0.003469274188630636	0.005501234188414906	1.1773385556186522	1.1019473981843702	3.118990580693511	1.068416294242811	4.120960384635233	12.223080407578967	0.3466146911673423	0.8344562078922043
ID45571	45571	2	0.9841378927230835	44.82376295359817	35.576428487466245	0.0	278.0	278	1.2330984890455645	1		24408.95059288538	24684.0	17068.0	31803.0	1.2350929E7	2800.9391189472763	-0.9809531542961317	-897.6367801222203	-0.011067904788913481	0.0068205058192833574	1.3066311919357187	1.2073796011171278	2.359995189678001	1.0822041309350916	4.776891795338415	8.124511588972942	0.9094121305419649	0.975728155339806
ID43012	43012	2	0.9639567732810974	44.11341659485882	35.26360544915511	0.0	265.0	265	1.2139315899937206	1		24403.915811088318	24523.0	17058.0	31466.0	1.1884707E7	2554.8072195591667	-0.9810123905041352	-987.0418806391209	0.002009390901570346	9.349442506684564E-4	1.2557037360439738	1.1912621291193966	-0.8596308439079043	1.0540952367655754	4.629544884238422	8.219436129147093	0.8611208662554549	0.9634025717111768
ID7687	7687	2	0.9674485325813293	47.28752116642019	35.237030097046855	0.0	38.0	38	1.2645972363584994	1		24363.6384180791	24131.0	19139.0	37838.0	1.2937092E7	3230.5958532637665	-0.9810646552459918	-781.4729013925272	-0.011771623724090588	0.015010436025547112	1.350720551571488	1.1587738741701095	0.5583312336020394	1.1656463626597096	5.024054355893238	9.528608610708341	0.6953528136119141	0.9387211367673177
ID49671	49671	2	0.9416818022727966	45.27684929641429	37.798442130309496	0.0	299.0	299	1.2543865952655928	1		24170.138461538474	24308.0	17095.0	30789.0	1.2568472E7	2505.5242279994104	-0.9810965611394297	-1001.3397665659418	0.007208672935113718	0.006301311131846379	1.3951254412307548	1.1518338915174005	0.9165523631697343	1.2112210376036492	4.943251211096481	8.803158741125145	0.8015774275614579	0.9567617295308182
ID20488	20488	2	0.9092534184455872	46.92356049545668	34.71251765197755	0.0	126.0	126	0.9939655339266475	1		24589.682926829264	24215.0	19284.0	33518.0	8065416.0	2959.870253491828	-0.9807566433282932	-846.8191671419547	0.005974441563139133	-0.0055402294595757575	1.161335284930764	0.85990506187253	1.546422056520283	1.3505389564771713	3.1037913854288446	7.572596531996873	0.680162605027698	0.8920765027322387
ID47115	47115	2	0.942183792591095	47.76319519859508	35.12745206050275	0.0	286.0	286	1.2182859576157778	1		24537.38854805726	24596.0	18115.0	32630.0	1.1998783E7	2574.325895440233	-0.9811457944030472	-992.019292768252	0.0059687247963829074	0.00539000646424651	1.3116014806674174	1.1563390165011043	-1.0719595096366574	1.1342707129576173	4.6628167673900345	8.303505589819796	0.8498362435648785	0.9589442815249265
ID34828	34828	2	0.9205661416053772	44.58046557580938	35.723451977790795	0.0	223.0	223	1.2045477987435858	1		24448.03958333332	24475.0	17957.0	32144.0	1.1735059E7	2524.7425426311984	-0.9810508490506265	-1002.6715680981874	-0.004580065196952077	0.006214193115993255	1.2983190449100361	1.1291139644893688	-0.8297173638154731	1.1498565120458755	4.558247991770681	8.633585977043893	0.76846727306436	0.959
ID15885	15885	2	0.9246944189071655	44.87300523733639	36.26600522140068	0.0	93.0	93	1.2070572760444302	1		24122.966735966773	24264.0	18009.0	31822.0	1.1603147E7	2465.736514997334	-0.9810362651207089	-1012.2207450700716	-7.48728178035294E-4	0.011222772606256249	1.2757483708731565	1.1629886045884414	-0.47699812987453893	1.0969568969462247	4.57726049642876	8.292847452527859	0.836388668138953	0.9697885196374618
ID3088	3088	2	0.9622145891189575	47.796156146858145	34.456896244316276	0.0	7.0	7	1.247128752695836	1		24356.208171206195	24483.0	17459.0	33602.0	1.2519091E7	2722.1523564464533	-0.9811234050904469	-930.0948174069441	-0.0030460518736411687	-0.0013924520863186757	1.3080826925579134	1.1964987111052716	-0.8932961067668648	1.093258756083043	4.886213697122278	8.309642672480853	0.889237201240113	0.9707271010387151
ID10256	10256	2	0.936941921710968	47.46670834631739	34.58761499647644	0.0	55.0	55	1.0932721382487276	1		24523.93434343435	24411.0	18163.0	31446.0	9711478.0	2733.487307726356	-0.9809845532645407	-925.6753837616204	-0.003207837223189547	0.00700734319425648	1.1270356139488125	1.0499754368198455	2.2183512972402673	1.0733923617893062	3.7549696699675117	10.102840750472922	0.4623057369265884	0.8662280701754377
ID18961	18961	2	0.9606956839561462	46.573066050027236	35.45979666357364	0.0	115.0	115	1.2032910975159465	1		24367.915611814355	24086.0	19236.0	37432.0	1.1550392E7	3353.0615742902737	-0.9811394880199032	-756.1085104901806	0.023980340502086767	-0.020894790926552897	1.2311037985301074	1.147071388984527	1.2238788759812904	1.0732582211992683	4.548741739441655	11.484253660530555	0.43340667025855795	0.8969072164948447
ID30225	30225	2	0.9173503518104553	46.57622302584858	36.65957965419711	0.0	194.0	194	0.9622555968389429	1		24573.600000000013	24033.0	19898.0	33835.0	7494948.0	3242.289862119055	-0.980881794950752	-777.7078827176097	0.0025537821063730775	0.005566272506904824	1.1023574267678145	0.8646927673025661	0.8993257249300199	1.2748544551918135	2.9089132126836894	7.9178275107501275	0.5830805508602263	0.9026548672566373
ID2067	2067	2	0.9150031805038452	45.2384509092844	35.275939618383156	0.0	0.0	0	1.2257145993685177	1		24174.957661290337	24325.0	18515.0	30935.0	1.1990779E7	2390.653026930823	-0.9810827422101236	-1048.8819786891347	0.007824181432631905	0.013571689607736817	1.2838890694958294	1.1685863504978147	-0.6903964184735257	1.0986685484978462	4.719854281364231	9.000081618089487	0.7322266963891668	0.9511494252873558
ID29204	29204	2	0.87822425365448	47.204073803700396	34.72694329998683	0.0	187.0	187	1.1333618240125949	1		24200.69575471701	24330.0	18423.0	29589.0	1.0261095E7	2377.551894540872	-0.9809298092312095	-1047.1544372830479	0.006438090415561632	0.013036952395151707	1.2214010361693821	1.0738932857222785	-0.733064334830868	1.1373579222519237	4.035404113673951	9.409239598513933	0.5727799947675607	0.9012738853503184
ID37910	37910	2	0.8701989650726318	45.57823948484961	35.22218707986966	0.0	239.0	239	0.8937821891146386	1		25059.218867924523	24305.0	20074.0	33495.0	6640693.0	3210.4959751510096	-0.980190364199941	-772.4303559230387	-1.5523654554706147E-4	-0.0028075619824058954	0.9479855589077948	0.8578833194368124	2.8685750221204236	1.1050285480898885	2.5096506148643627	6.318334729772692	0.7899832237791583	0.9513513513513513
ID4119	4119	2	0.966012179851532	47.02331506394761	35.37416782626332	0.0	14.0	14	1.1791593266052938	1		24491.080260303697	24153.0	19212.0	36946.0	1.1290388E7	3322.4014167434775	-0.9809533641314676	-759.3043986458777	0.004947241481279765	-0.019611337344098277	1.2281357148925631	1.1281594268996602	0.8357827576064923	1.0886189359491962	4.368122945190051	13.364874887729844	0.30730874739896796	0.8446691176470581
ID11292	11292	2	0.9828986525535583	45.32204233034792	34.20797905081193	0.0	62.0	62	1.2747260921582753	1		24224.093109869613	24445.0	16773.0	31243.0	1.3008338E7	2906.362214121388	-0.9811640826099706	-868.3256873357923	-0.00322238200696295	0.005405751837518902	1.2955141351388617	1.280560899099264	0.8485469099982181	1.0116770987230015	5.104857500690011	8.472685521077763	0.8936167761804524	0.9719457013574659
ID28191	28191	2	0.9061810374259949	44.98968595118756	36.26813018600783	0.0	180.0	180	1.128009436016208	1		24191.774881516576	23930.0	19171.0	33853.0	1.0208929E7	2969.072707921745	-0.9807142478673129	-828.6722567449789	-0.0268057907453998	-0.049902506800984674	1.2094642463819198	1.0653291171434658	0.8242622529173294	1.1352963388674973	3.9973791043578286	11.23219157803258	0.3981586887354395	0.8607983623336743
ID5152	5152	2	0.9551417827606201	44.950123287544905	36.442728628367746	0.0	21.0	21	1.2220059233958167	1		24086.125506072854	24273.0	17368.0	29868.0	1.1898546E7	2496.82684797322	-0.9809144739897208	-991.5977303506651	-0.00777646613938771	0.0016743812082786525	1.2478047591635886	1.2122796249729761	-0.6507318082504115	1.0293044058967866	4.691335524377144	8.221463368715199	0.8721839823950869	0.972413793103448
ID12321	12321	2	0.9647970795631409	46.69337130038622	33.90700262611294	0.0	69.0	69	1.218906740309626	1		24287.05882352942	24554.0	16375.0	30684.0	1.197352E7	2695.0790074298125	-0.9810583857399675	-933.4934721984067	-0.0017548393181058373	-0.0013988925075736364	1.2355351602761826	1.207243857033994	-0.6550345952155675	1.0234346218266919	4.667569893554554	8.036039893545883	0.9082732543132302	0.9790628115653041
ID13345	13345	2	0.8943150043487549	47.70380917704691	36.252237774230224	0.0	76.0	76	1.0652348503185458	1		24726.473262032076	24434.0	20005.0	31993.0	9247701.0	2789.8932384815353	-0.9807879548844856	-904.9115145982743	0.037200451542841934	-0.008570822656257882	1.1290384538390554	0.9798679770292615	0.36772156632251773	1.1522352809835108	3.5648446233868767	13.02865629671555	0.2639071854202415	0.8241758241758232
ID27172	27172	2	0.9346482157707214	47.24751327284839	34.649220811394315	0.0	173.0	173	1.2312566680189492	1		24233.882235528978	24217.0	18737.0	32681.0	1.2141175E7	2527.55125370462	-0.9811142417838512	-996.1808122197209	-0.0018732597248206433	0.011365528099378302	1.2949027978950711	1.1797978646815201	-0.6371022834418723	1.0975632662673305	4.762632416844877	8.988229292790278	0.7408130802503946	0.9588516746411486
ID33830	33830	2	0.9374808669090271	47.56775633569632	35.668456810890945	0.0	218.0	218	1.2195272070030583	1		24981.785276073602	25070.0	18139.0	31766.0	1.2216093E7	2456.812760357389	-0.9810795899408746	-1054.5206873695092	0.020567555241867087	0.009879997456668909	1.3165121206916155	1.156315836515051	-0.6970985905982946	1.1385402492275556	4.672323019719062	8.524307512961771	0.8080244590332973	0.9525193798449619
ID44584	44584	2	0.9929767847061157	44.11419962906401	34.61332235464363	0.0	273.0	273	1.2379966155341509	1		24411.889546351103	24518.0	15266.0	32216.0	1.2376828E7	2948.3744043272523	-0.9810007194328467	-855.0291662684913	0.005810487292699846	-0.0031127843630655897	1.2907337704857134	1.2146069587469333	-0.5407595375524443	1.0626760872647374	4.814916804654553	8.435022971169385	0.8504056016335073	0.963843958135109
ID40490	40490	2	0.9357128143310547	45.354538192179604	35.622620016496086	0.0	252.0	252	1.092579974748989	1		24787.443037974692	24413.0	19747.0	35335.0	9791040.0	3225.880716899785	-0.9807779419736807	-784.1230604312555	-0.05710223009872849	-0.021665198646556572	1.1166383757522436	1.0839148108078045	1.803275301387292	1.030190163118125	3.750216543802998	12.578672642936967	0.2978492971806707	0.8261780104712043
ID8747	8747	2	0.9831803441047668	45.58164675727223	36.36471734334387	0.0	45.0	45	1.2281808284201903	1		24199.811623246525	24404.0	15677.0	31113.0	1.2075706E7	2882.6251409780584	-0.9809018854635587	-862.3605616664055	-0.006379330614482619	0.01350011381546294	1.2573326718051743	1.2255221018038491	0.45344810583363093	1.025956749335245	4.738866786022301	8.223056580208159	0.8806793383188961	0.9642166344294004
ID17452	17452	2	0.965365469455719	45.67904722080935	36.2088117635965	0.0	104.0	104	1.2318709143370374	1		24219.15968063874	23871.0	19456.0	38287.0	1.2133799E7	3371.939759611832	-0.9810293341414665	-742.862914634481	0.022254433595035802	-0.0017071115821326894	1.299869848932239	1.201228649676791	0.7663481496499419	1.0821169219382079	4.767385543009392	9.543326310998363	0.6577950358862567	0.8923487544483987
ID26156	26156	2	0.9566065073013306	45.49461063828547	37.67475762418474	0.0	166.0	166	1.2281808284201898	1		24130.70741482966	24285.0	16469.0	32354.0	1.2041223E7	2643.8282215806	-0.9810585581135234	-945.4720833650948	0.001552480250634934	-0.0017869957906577246	1.3099325364323946	1.1816417911034776	-0.7911757629513116	1.1085699120450982	4.738866786022299	8.503824492026492	0.8234851801762835	0.9522445081184335
ID6189	6189	2	0.8700774908065796	48.21619537379215	36.2069324014478	0.0	28.0	28	0.7904779509938701	1		25099.33333333334	25096.0	20088.0	30730.0	5195562.0	2818.559623196672	-0.9802921912960911	-885.894817013627	-0.004858874477362649	9.011494678546208E-4	0.867786044121362	0.7345202098954816	0.8554542425552271	1.181432494886483	1.9630411059450372	5.687368489614521	0.7626346314919036	0.9472477064220177
ID25133	25133	2	0.9258922934532166	45.23517574628819	35.76968044328021	0.0	159.0	159	1.0165414374669697	1		24542.780058651064	23955.0	20069.0	35539.0	8369088.0	3249.2818937440534	-0.9807181474578293	-768.3548111440523	-0.014697586564882579	0.0023481852921494826	1.2384398827897614	0.851253462354295	1.1652568330671778	1.4548426967505452	3.246385170364321	8.748092843418268	0.5330686506201169	0.8612862547288777
ID48687	48687	2	0.9481094479560852	44.94508745166421	34.085858754082764	0.0	294.0	294	1.205803190224221	1		24341.78079331942	24297.0	17567.0	32533.0	1.1659713E7	2772.450137631953	-0.9810977979725163	-911.4198837275561	-0.0029967267915593965	0.01606073324626397	1.2835027090435867	1.1463414830695933	-0.7799770389527259	1.1196512801811138	4.567754244099721	8.304568985018483	0.8322971349950802	0.9440078585461685
ID14388	14388	2	0.9771475195884705	45.93354827530434	36.06365545455549	0.0	83.0	83	1.2669877814719968	1		24252.70377358493	24444.0	16788.0	32827.0	1.2853933E7	2933.033387398195	-0.9811706477132647	-861.752035436187	-0.0024155331467958186	-0.0012267237400577992	1.3375426768445708	1.2220082010946585	-1.17041337543256	1.0945447629945675	5.043066860551304	8.332880880922435	0.9126709826729157	0.9769797421731121
ID19509	19509	2	0.882396936416626	45.563484939326976	35.54424059270302	0.0	119.0	119	0.9080567390874359	1		25070.926739926726	24231.0	20365.0	33701.0	6844363.0	3182.8903580516144	-0.9800872774820157	-775.3768218499013	-0.03141047322063211	-0.02103063307127966	0.9803117622386393	0.8913180613971723	0.7169479972513197	1.0998450549761847	2.5904537596611323	6.7800694936171295	0.7081372137916375	0.9445407279029465
ID36918	36918	2	0.9322299957275391	47.01422916349952	36.988116233172704	0.0	234.0	234	1.1925556697855162	1		24513.187633262238	24487.0	18554.0	32504.0	1.1496685E7	2651.585598644848	-0.9810821985859751	-958.8680920101452	0.03707957967402989	0.04930797885252309	1.2144126256301542	1.1882288969826433	0.35451487746316523	1.0220359298734454	4.467938594644892	9.67770674011568	0.599476474171503	0.9353233830845772
ID24123	24123	2	0.9883205890655518	47.79461470651524	35.55663713080783	0.0	152.0	152	1.2573983321224111	1		24359.90996168583	24355.0	15990.0	33585.0	1.2715873E7	2978.1424464617003	-0.9810449793819235	-846.6908496749454	-0.00545722663674606	0.00779858490402811	1.306911586515319	1.2404244275963177	-1.1665789883377014	1.0536003302094263	4.96701684191904	8.25002702844289	0.9170536713294055	0.9830667920978363
ID22588	22588	2	0.9683303236961365	45.26706683718001	34.22047087562994	0.0	141.0	141	1.219527207003059	1		24249.629327902247	24265.0	17372.0	31771.0	1.1906568E7	2716.9553392323214	-0.9810795146843839	-925.6025366094657	0.005874760831192225	-0.008814334257712206	1.2476007445692512	1.1927042925420932	1.4592846002770983	1.046026875538574	4.672323019719069	9.965649263113134	0.5911960550303328	0.9352997145575638
ID42047	42047	2	0.8723242282867432	45.19178351433299	35.42042852672818	0.0	260.0	260	0.9155237543822153	1		24807.490974729248	24433.0	19868.0	32933.0	6871675.0	3075.6799785631447	-0.9807600929162578	-822.3023054701106	0.0012164814129211555	-0.010849611013701608	0.9818911215939871	0.9199400423806616	-0.513723472483645	1.067342518380878	2.6332318951417784	6.179798661944909	0.8664635922504682	0.9753521126760558
ID31808	31808	2	0.9260382652282715	44.92282124699092	35.20532005659684	0.0	205.0	205	1.145313245798349	1		24236.926605504595	24033.0	19609.0	34076.0	1.05673E7	2834.593124789977	-0.9809578806077621	-880.9512793992783	-0.02156802464832088	-0.03452224327579429	1.2066480009108669	1.0817476439921625	0.717531225484235	1.1154616398865107	4.120960384635227	10.954700260080655	0.43152633584224853	0.8956611570247931
ID9793	9793	2	0.9505707621574402	47.039323944134935	35.620595272613734	0.0	52.0	52	0.9122126268827504	1		25073.11313868613	24170.0	20459.0	36036.0	6870033.0	3727.807785359734	-0.980388517175605	-672.469403118513	0.007086519313657476	0.005488278239991331	0.9603330258312472	0.886658212675597	2.7177458409966095	1.0830926867900177	2.614219390483709	6.586845160190093	0.7571762563362351	0.9243697478991599
ID39491	39491	2	0.9547359943389893	46.13804748658898	33.68455049732579	0.0	247.0	247	1.2250972663656872	1		24554.595141700396	24593.0	17549.0	33455.0	1.212997E7	2782.6912422604905	-0.9811755365972398	-919.8602635770603	0.010332444504319666	0.005078574460396818	1.2830519820718727	1.170965369615852	-0.9718709741048924	1.0957215434072076	4.715101155199709	8.545225254160869	0.8114352079322606	0.9566055930568946
ID21062	21062	2	0.9470974802970886	46.74039889272714	36.4301779984885	0.0	130.0	130	1.1810823928353127	1		24330.62472885033	24120.0	18899.0	35478.0	1.1216418E7	2977.7161390094893	-0.980935414327925	-840.8393037210219	0.01602887130613286	0.013776396503760389	1.222392182853036	1.1225850873230747	0.8518672554951429	1.0889082677625461	4.382382323683617	11.452838757665628	0.41984968761129215	0.8797709923664125
ID46150	46150	2	0.9628702998161316	44.12805593760168	35.575368719684626	0.0	281.0	281	1.1925556697855155	1		24320.8089171975	24424.0	16984.0	30406.0	1.1455101E7	2609.0859803332237	-0.9810016415154555	-962.6607744446084	-0.0039905195286171	0.0034819624771704515	1.2250793193210143	1.1862872093620387	0.33703152769990913	1.0327004368358967	4.467938594644887	8.0612688308893	0.8639930536948868	0.9533468559837729
ID16457	16457	2	0.9910091757774353	44.85186865487279	34.98035697701836	0.0	97.0	97	1.231870914337037	1		24173.892430278902	24485.0	14445.0	31401.0	1.2135294E7	2962.203680217866	-0.9811782750138741	-850.8444374357085	-3.3371308599461927E-4	-0.005865640964329661	1.2581746983562232	1.2304643408584082	-0.4395894076912727	1.0225202442506245	4.767385543009388	8.55416596196176	0.8187188609558245	0.9579751671442208
ID32842	32842	2	0.9545601010322571	44.941195922376906	34.6963684509009	0.0	212.0	212	1.2343248428932097	1		24226.922924901184	24034.0	19349.0	36003.0	1.2258823E7	3053.239725889637	-0.9809975623681856	-819.2679422583046	2.7539665196609284E-4	0.04017369418183498	1.279502297685102	1.1884330883023495	0.5698136321595328	1.0766296481300792	4.786398047667458	9.683634063940456	0.6414191733777787	0.9341372912801479
ID3662	3662	2	1.0	48.15873368819146	35.44738218040917	0.0	11.0	11	1.2379966155341497	1		24384.320235756382	24509.0	15755.0	33028.0	1.2411619E7	3055.9000326339064	-0.9810923056550862	-828.0809664931519	-0.001654367142331121	0.0035825534230080874	1.2735331913163974	1.2337631677631424	2.798292858515992	1.0322347307752422	4.814916804654545	8.433799514368522	0.8506523492543923	0.9574669187145561
ID35408	35408	2	0.8987462520599365	45.72983342559604	34.728179185331506	0.0	226.0	226	1.0480525164181973	1		24687.465564738275	24640.0	18858.0	31311.0	8961550.0	2630.456590368094	-0.9808890406435387	-963.4135652569483	-0.009737155950946989	-0.023290202764978896	1.1823330759863744	0.907799320745962	1.7268366935264043	1.3024167885638214	3.4507695954385036	8.338145622975162	0.6237159863606713	0.9213197969543153
ID30803	30803	2	0.9313925504684448	45.7166394386706	34.110691047245204	0.0	198.0	198	1.2238616661860886	1		24168.957317073215	24243.0	17656.0	31426.0	1.1891127E7	2565.115449061418	-0.9811031530136796	-978.377190162397	-0.007123324073878432	-0.001249121056686251	1.2897773493024938	1.178545543872284	1.5269082392727897	1.0943805744364714	4.705594902870671	8.172279481535382	0.885396864570299	0.9705882352941175
ID23124	23124	2	0.9930925965309143	44.03616534703586	36.45759569828221	0.0	145.0	145	1.2634002675750349	1		24076.334593572774	24349.0	15429.0	30381.0	1.2736381E7	2887.939552592129	-0.9810849170555577	-864.8297403808409	0.002104564743706524	0.005219501130339339	1.2932674707520557	1.2546926691174387	1.3243832804323827	1.0307444225857723	5.014548103564217	8.614784550260353	0.8490882378017756	0.9608378870673948
ID18007	18007	2	0.9818578362464905	45.492761983119514	33.95599774935308	0.0	108.0	108	1.2386075194033233	1		24236.71992110454	24518.0	16031.0	30617.0	1.2288017E7	2796.3837708955575	-0.9810821700465663	-898.9615826971924	-0.0019472601502580065	-0.013312879875216996	1.3053054683886756	1.2149039777300323	-1.336360077079171	1.0744103997647225	4.819669930819061	8.090366951815032	0.9253173827235309	0.9835111542192048
ID2649	2649	2	0.9333313703536987	46.95406855975454	34.411244363160336	0.0	4.0	4	1.2392181221120435	1		24326.40631163707	24227.0	18215.0	35215.0	1.2333488E7	2913.391369069251	-0.9809757331336475	-861.1116351043997	0.0020051198635026844	-0.010030692518799053	1.3173054211253419	1.193697798878245	0.9720422926870471	1.1035501802577292	4.824423056983582	8.563966212976831	0.8266189515687585	0.9512652296157439
ID29787	29787	2	0.9851492643356323	45.76955327214081	33.71837475306966	0.0	191.0	191	1.247128752695836	1		24186.90485436894	24331.0	15567.0	31946.0	1.2456256E7	2823.4767128026815	-0.9810488863609816	-886.9149897850203	0.007765574897368189	0.009045367105312343	1.2751536988139685	1.2411034111547297	-0.05915867121143286	1.0274354959894585	4.886213697122278	8.285297275479756	0.8944707223266877	0.9725638599810783
ID10845	10845	2	0.9571131467819214	45.924985545487466	34.41486114352978	0.0	59.0	59	1.227564735665886	1		24309.575150300614	24442.0	17399.0	31517.0	1.2130478E7	2671.265767208491	-0.9809947605406512	-939.4714958137605	0.010948950473409064	0.004493741715438088	1.2694553009855125	1.1937584668818704	3.0954129354249016	1.0634105107554666	4.7341136598577735	9.025733252662702	0.7302701619327814	0.9378531073446328
ID20064	20064	2	0.9588052034378052	44.34411293722488	34.99195661917176	0.0	123.0	123	1.221386715895508	1		24111.113360323878	24144.0	17462.0	32384.0	1.191089E7	2714.3147913077455	-0.981028498348909	-918.685713875128	-0.004955260327395906	0.005981781659114666	1.24784080063819	1.1993670055276444	-0.6177557341625318	1.040416148590998	4.686582398212616	9.032561658252801	0.7218454966775893	0.9508196721311473
ID8289	8289	2	0.8928971886634827	45.48103805730136	36.12823465169628	0.0	42.0	42	1.1571412350586898	1		24346.139325842705	24234.0	19191.0	32412.0	1.0834032E7	2597.09052186149	-0.9808614772140635	-960.8869077002529	0.01237712713658697	0.03526881835934753	1.2883215052713644	1.065885434219283	0.541510984600261	1.208686659851963	4.206516655596526	10.650289080395472	0.46602550410656923	0.8745059288537542
ID27748	27748	2	0.9254007339477539	47.50873768197271	36.375934020743486	0.0	177.0	177	1.1185811320880494	1		24384.371359223325	24348.0	17681.0	31967.0	1.0046361E7	2891.6164281164424	-0.9808596538024605	-864.2869550170495	0.007882503388996334	0.01189799881278641	1.1731326093927064	1.0866910835503114	-1.0192032924578678	1.0795456290668948	3.9308353380546	10.106448040562912	0.4836126147324821	0.8632567849686844
ID47716	47716	2	0.9254099726676941	46.38673223691038	35.433866471127274	0.0	289.0	289	1.218285957615777	1		24372.97967479677	24466.0	18127.0	31715.0	1.1991506E7	2505.907488664517	-0.9810660688014072	-1007.9315713723629	4.869682413998821E-4	-7.788424018243411E-4	1.2437809831778637	1.1982759446802251	-1.509784968004947	1.0379754251928859	4.662816767390028	8.535840903669103	0.8042028166664809	0.9487427466150867
ID43621	43621	2	0.9262664318084717	44.98892386131055	35.84351028308519	0.0	268.0	268	1.1610571218350167	1		24536.824324324327	24361.0	19018.0	35239.0	1.089435E7	3091.430244689618	-0.9808766917394391	-814.2172265512816	-0.031146918705504137	-0.016675081477807677	1.1740304683597245	1.1396586015445385	-1.3834693328819039	1.0301597923874772	4.2350354125836125	11.09670679331211	0.4321939552110581	0.8735294117647059
ID13927	13927	2	0.9968494772911072	45.390373065155195	34.643432677088505	0.0	80.0	80	1.2507629384065315	1		24214.531791907513	24428.0	15026.0	32367.0	1.2567342E7	2947.7961034017553	-0.9810338044639508	-849.791494792925	-0.001258499443583375	-0.007520732676897987	1.296834777447334	1.229090870571656	2.9385522982623216	1.0551170857238328	4.9147324541093855	8.391424804406999	0.877078227965873	0.969072164948453
ID15464	15464	2	0.9452521800994873	46.09884553474985	35.10376553616703	0.0	90.0	90	1.1604053917124686	1		24313.466216216228	24024.0	19573.0	35659.0	1.0795179E7	3108.534519496481	-0.9811969976540521	-816.3007386413857	-0.0034513409415094674	-0.05709354476082758	1.2585010873248645	1.0373520448529863	1.077688623681286	1.2131861054973092	4.230282286419094	14.198839061431634	0.26367778361657745	0.8492366412213734
ID25704	25704	2	0.9737775325775146	45.23500674668926	37.59330619630879	0.0	163.0	163	1.2525760772251218	1		24100.416184971094	24286.0	15779.0	31529.0	1.2508116E7	2811.374309808883	-0.9810196520418155	-886.1544109196325	7.669347242174163E-4	-1.9803568961954113E-4	1.3214844540753363	1.201098571080185	-1.2863223987445735	1.1002298111860085	4.928991832602935	8.180364200983872	0.9255985883153166	0.9792256846081209
ID38504	38504	2	0.8768805861473083	46.293696615861045	34.117915596768434	0.0	242.0	242	0.9801704319974605	1		24693.82278481013	24583.0	19647.0	31079.0	7803248.0	2674.677611236658	-0.9808502877291743	-945.7739574075662	-0.015443044554862628	-0.010015594389100923	1.1539948720364104	0.8634132944402989	1.4223426524764935	1.33654980698957	3.0182351144675565	8.46221563231914	0.5296570483533811	0.8893557422969192
ID4714	4714	2	0.8910190463066101	46.91061448260922	35.77169118500576	0.0	18.0	18	0.902206335636698	1		24805.40740740741	24048.0	19864.0	33340.0	6697460.0	3173.0357499683005	-0.980506310635211	-786.4257889684498	0.008974215878310085	0.01121243385508412	0.9413288234914811	0.9047241237841476	0.4170775258221208	1.04045951549764	2.557181876509522	5.920807987495407	0.9166626321414852	0.9781818181818185
ID21610	21610	2	1.0	47.04125804983829	37.15638035220688	0.0	134.0	134	1.285952170164018	1		24311.70091743119	24409.0	15212.0	34974.0	1.3249877E7	3385.114497653428	-0.9810793639394388	-744.8012314211268	0.0013033948077270441	9.559429264994411E-4	1.3785006761488348	1.2297854249006666	-0.7563096024425996	1.120927804344551	5.19516689781581	8.30054956233613	0.9475359012412419	0.9873532068654021
ID28778	28778	2	0.910325825214386	44.724795523280754	35.338656998617935	0.0	184.0	184	1.1662578516568984	1		23986.930803571446	24186.0	18068.0	28542.0	1.0746145E7	2314.4362917714343	-0.9811354656297105	-1078.0585092854187	0.004261776777544333	-0.0010541455872157162	1.2523850764579652	1.1013540005250975	0.4565790865485748	1.1371321808073154	4.273060421899732	8.04402380787515	0.8298549775511956	0.9584221748400854
ID12913	12913	2	0.9519746899604797	46.37517871198287	35.32560396938932	0.0	73.0	73	1.1259957311625421	1		24450.818181818195	24041.0	19309.0	37127.0	1.0220442E7	3284.0757775462844	-0.9810187482853944	-769.595786132426	-0.008085308556475384	-0.011766007313114078	1.145509666761336	1.1266454298595978	-0.915796534042086	1.016743721140456	3.9831197258642717	10.71896933417029	0.4356394167086973	0.8305252725470772
ID35953	35953	2	0.8703258037567139	45.47788552698719	35.07688205022144	0.0	229.0	229	0.8287864863725046	1		25637.977973568275	25330.0	21194.0	31557.0	5819821.0	2673.6886115529774	-0.9798665342669937	-933.3645994269872	-0.0122484449613752	0.014239770087864537	0.9227222873126472	0.7175526389799324	1.333084366629225	1.2859297523097155	2.1579192786901893	6.802826913591993	0.5859576338126026	0.9208924949290062
ID11892	11892	2	0.9891831278800964	46.21346345335861	34.08255287641257	0.0	66.0	66	1.230642115114169	1		24328.620000000003	24388.0	16331.0	32344.0	1.216431E7	2868.0749857435194	-0.9810552623467558	-878.54061755176	0.00729967985965676	-0.006745340121680819	1.2434757872750566	1.236415160113418	0.581713798318738	1.0057105634008814	4.757879290680346	8.431653390208496	0.8410034807527388	0.9625000000000005
ID5750	5750	2	0.9635113477706909	47.15060586260571	35.483329736656586	0.0	25.0	25	0.9343350506923751	1		24770.562068965493	23935.0	19684.0	37025.0	7183463.0	3956.8576962425673	-0.9806172105853312	-633.4300450207747	0.00875588462975208	-0.004280633607900779	1.0254353921316146	0.8741789958683512	-0.7808736206482727	1.1730268022660684	2.742553796925639	6.591685222369982	0.7931806289321585	0.9521452145214531
ID45175	45175	2	0.8943114876747131	45.688495010522495	37.158426104568186	0.0	276.0	276	1.1804417188566065	1		24387.51626898046	24374.0	18352.0	31573.0	1.1242645E7	2444.4803854042384	-0.9809810762384582	-1029.1666465599055	0.004250497819737565	-0.023977094341180002	1.1975917112135124	1.1423591969919638	-0.9935706137224065	1.048349515955214	4.377629197519088	11.125801203087134	0.4444124787033901	0.8976608187134508
ID6776	6776	2	0.9658891558647156	48.509043530652	35.533671103631114	0.0	32.0	32	1.224479622128615	1		24362.27878787879	24637.0	16230.0	30341.0	1.2059328E7	2630.313373029648	-0.9810828023921998	-960.7032808113911	-0.011403737255207278	-0.005121579032289758	1.280400670833453	1.2155365157117035	2.391183283674007	1.053362572233193	4.710348029035195	8.30141771911402	0.8589310948870841	0.953801732435034
ID18553	18553	2	0.9721358418464661	45.74261078938027	34.71258008399395	0.0	112.0	112	1.2434839458191682	1		24317.053254437873	24098.0	18571.0	37179.0	1.2328746E7	3246.9411952816235	-0.9810307847943367	-774.639770947754	0.040346333936794855	-0.005602836542053016	1.3199108002345221	1.127333853964414	1.001645196460909	1.1708251247781538	4.85769494013519	12.313807184827041	0.40258297427552087	0.8996478873239434
ID31354	31354	2	0.9456206560134888	46.20143807594292	34.28307238149368	0.0	202.0	202	1.1246512581682289	1		24450.0	24095.0	19724.0	35154.0	1.019565E7	3037.113286557585	-0.9807841360493122	-821.7910077298848	-0.03131299265951377	-0.02508488443145627	1.159401217223327	1.035559047936514	1.0997601603084186	1.119589674324786	3.9736134735352424	13.155638738981658	0.28851713142369234	0.8236453201970452
ID26747	26747	2	0.9281471371650696	46.14137369616471	35.3833243175951	0.0	170.0	170	0.9472008550077599	1		24807.416107382556	24035.0	19558.0	34457.0	7392610.0	3385.1968617203984	-0.9805754290976864	-739.8729851064234	-5.93548488636788E-4	0.005289317418196966	1.0091922860268563	0.9273077259098849	1.4784022120788862	1.0883035456613126	2.8186038155578936	6.425180359511426	0.8579722734327839	0.9518459069020866
ID17020	17020	2	0.9349530339241028	45.934022293583915	37.18882122229698	0.0	101.0	101	1.214554598292364	1		24123.611451942725	24293.0	17563.0	31140.0	1.1796446E7	2449.8839735724123	-0.98107505787791	-1020.9265039734959	-0.001555572938429793	-0.01049972496683424	1.2699624050087206	1.1811419784673898	-1.040890316815063	1.0751987721718106	4.634298010402934	8.552172525152866	0.7962343603582807	0.9615384615384616
ID49276	49276	2	0.9071565270423889	46.416263449967076	33.97949432811939	0.0	297.0	297	1.2089359655486833	1		24388.432712215337	24345.0	18239.0	33708.0	1.1779613E7	2604.607249151046	-0.9808950603586354	-961.4982987647535	0.008723796586086584	3.6004022349959194E-4	1.2900025815125087	1.1489794317442952	-1.1967858691086568	1.1227377495819248	4.59151987492229	8.241166527114071	0.8495500167052183	0.9611940298507461
ID23681	23681	2	0.9517220258712769	46.6952169653986	34.77977395556632	0.0	149.0	149	1.0911943305963494	1		24442.875949367088	24116.0	19189.0	35292.0	9654936.0	3238.0117516559017	-0.9808692239525534	-774.0738553299533	-0.0012020782042794433	0.00851668750189636	1.1780627877559635	1.0166135355329438	-1.3698320225829392	1.1588108426457084	3.7407102914739734	8.234500274220169	0.693249303346038	0.9335705812574138
ID9346	9346	2	0.8975697159767151	46.560279015531556	35.91981951271816	0.0	49.0	49	0.9700853076571735	1		24531.45483870969	24322.0	19493.0	30133.0	7604751.0	2654.3403966559285	-0.9808552126513909	-947.0023167487138	0.008918441823038623	0.01583227216945889	1.0714126147978393	0.8966168873136013	0.1399953165401353	1.1949502958927667	2.95644447432885	7.026428101233356	0.752506711252613	0.9409984871406949
ID24706	24706	2	0.9815038442611694	48.07754491504262	35.389352726869916	0.0	156.0	156	1.264597236358499	1		24306.102466793178	24450.0	17315.0	33231.0	1.2809316E7	2892.7294912647276	-0.9810757057031837	-871.2049313818443	0.010321381556971551	0.007459759157329397	1.3292006194781358	1.2385801862847283	-0.7453554195278698	1.073164768980549	5.024054355893235	8.44996947820352	0.8842069270989632	0.9688359303391381
ID42626	42626	2	0.9672399163246155	44.468896956873316	34.296879822022824	0.0	263.0	263	1.2343248428932074	1		24354.632206759434	24654.0	18151.0	30249.0	1.225038E7	2564.5633331150693	-0.9811382949336855	-987.9783318534852	0.013052279556547142	-0.006990442471351036	1.2926936402080174	1.213820765780725	0.4720280308644371	1.0649790122650948	4.786398047667441	8.483319916094384	0.8357704012396205	0.9590476190476195
ID34440	34440	2	0.9391734600067139	45.97141339848783	34.7051660636801	0.0	221.0	221	0.9669610312409375	1		25099.570032573283	24425.0	19852.0	35579.0	7705568.0	3602.2754615379386	-0.9807480889843601	-709.9094915033562	0.004915691004861295	-0.003659382051920605	1.0273197234962335	0.951162317211591	0.8941010705358746	1.0800677286163987	2.9374319696707896	6.659463604503707	0.8323369634731018	0.9464012251148546
ID46730	46730	2	0.9323276281356812	46.49594942085204	34.10732987535807	0.0	284.0	284	1.2324848545268257	1		24491.62226640158	24431.0	18148.0	33712.0	1.2319286E7	2689.1161006639027	-0.9809268797710567	-936.8129475161012	0.010841061613072444	0.019737158443554052	1.281742478812411	1.1663774399087237	-1.3141811803024241	1.0989088394171234	4.772138669173899	9.483010017344775	0.6668536004133782	0.949858088930936
ID37515	37515	2	0.9629960060119629	46.25072638643532	35.57813498895274	0.0	237.0	237	1.159100832118793	1		24520.99325842699	24105.0	19522.0	37654.0	1.0911842E7	3362.2325296278636	-0.9807974187577518	-745.0064126573232	-0.023333756381919823	-0.026921888191084337	1.175933335401861	1.1411777017063292	1.4452097397590147	1.0304559348150284	4.2207760340900595	11.633998658919744	0.3918719275583051	0.8369462770970789
ID22157	22157	2	0.9818045496940613	44.692853792434214	34.840021355178514	0.0	138.0	138	1.1995130941638226	1		24207.97903563938	24286.0	15617.0	31188.0	1.1547206E7	2781.452348616959	-0.9810796779278557	-902.5944548354277	0.001114583293638561	0.006889221622721635	1.2572098622342365	1.1671571032954446	-0.5776650149646032	1.0771556448438087	4.520222982454565	8.05124019068894	0.8762825371620185	0.9723926380368098
ID32399	32399	2	0.9605435729026794	44.943123291472396	35.43167144426264	0.0	209.0	209	1.2007737493663633	1		24236.263048016703	23967.0	19261.0	36289.0	1.160917E7	3161.3277634139918	-0.981016955884133	-792.385983083714	0.038377800280170384	-0.012979719579288358	1.2906446942890648	1.10205680871468	0.6421177213796241	1.1711235610388664	4.52972923478359	11.994863906962497	0.3956320415403269	0.8640072529465092
ID41104	41104	2	0.9419894814491272	45.43488097650626	34.15008222281519	0.0	255.0	255	1.175303754452263	1		24573.372807017535	24535.0	18328.0	32638.0	1.1205458E7	2651.8483558581743	-0.9809836636643692	-956.0508779245126	-0.01286508472995651	-0.010914188987675268	1.2150250571228218	1.1448622000502378	2.4835397517692037	1.0612849800347197	4.3396041882029595	9.548265672923183	0.5981512227819286	0.9057539682539676
ID40088	40088	2	0.9540204405784607	46.52026885662862	33.75385281905815	0.0	250.0	250	1.2226248172938838	1		24509.932926829246	24648.0	17047.0	32281.0	1.2058887E7	2705.6248081389026	-0.9810509586630838	-938.0130260052914	3.6040319048933505E-4	0.004488598497740265	1.2552106368586593	1.2118277747718555	1.8945129221472432	1.0357995277794085	4.696088650541648	8.18325329004141	0.8812399216617341	0.9629629629629627
ID20635	20635	2	0.9491584300994873	46.33225147401924	35.17158624129178	0.0	127.0	127	0.9487968137722216	1		24612.525083612043	23752.0	20012.0	36106.0	7359145.0	3812.516185711874	-0.9807216349730936	-656.8255349055987	-0.010514529071590898	-0.006487303340851654	0.9930092614437916	0.928111309403289	-0.6613550767311214	1.069924750817041	2.828110067886925	6.603742885831114	0.8149404226887024	0.9414556962025323
ID29339	29339	2	0.9968134760856628	47.89635455151416	36.14049784826387	0.0	188.0	188	1.2226248172938843	1		24384.839756592308	24642.0	15488.0	31291.0	1.2021726E7	3012.598874786919	-0.9809637039246942	-834.217084595274	-0.0028846086847392448	-0.008257920832055076	1.255970209176755	1.2056110985149424	2.715748379042555	1.0417706097130695	4.696088650541651	8.331664232311185	0.8501246945113065	0.9667318982387464
ID19101	19101	2	0.924717366695404	45.272046306696154	36.43363489790362	0.0	116.0	116	1.1798006969690675	1		24261.546840958614	24094.0	18756.0	34478.0	1.113605E7	2810.540515755833	-0.9809503441860411	-889.034311722779	0.012890501340501286	-0.014116104456007568	1.204374242631409	1.1541593331037814	0.6010158622312726	1.0435077792877947	4.372876071354577	10.687509386588417	0.48108743608984	0.8736942070275402
ID16030	16030	2	0.962547242641449	46.33842829550515	36.6898284032342	0.0	94.0	94	1.2349375631309412	1		24171.552475247525	24378.0	17241.0	31672.0	1.2206634E7	2591.627582334063	-0.981047210151107	-965.5587572729311	-3.663859668980185E-4	0.003553185690775947	1.3031023210436006	1.1869844534808727	-0.94677017681512	1.0978259380080406	4.791151173831962	8.271739889670712	0.87994595592731	0.963671128107074
ID15009	15009	2	0.9851676821708679	46.651023091431	35.47557609463637	0.0	87.0	87	1.1617084863304807	1		24490.498881431766	23991.0	20048.0	39075.0	1.0947253E7	3623.4119087435747	-0.9808671060178926	-693.009879134668	0.0074397729214387524	0.027624114437722856	1.267387805850139	1.0790125712612728	0.5114942200516532	1.1745811305689162	4.239788538748127	12.214094866165627	0.35713423427115887	0.8297674418604647
ID3234	3234	2	0.9342213273048401	47.68254199813584	34.65215558786394	0.0	8.0	8	1.210186804957821	1		24303.154958677693	24408.0	17716.0	31721.0	1.1762727E7	2485.2509708169064	-0.9810389755664277	-1011.9215934065301	0.006839378568941273	0.011073012667993942	1.2864726213741742	1.140662527494333	-0.969888606945689	1.1278293012747065	4.601026127251333	9.020771948512515	0.7105213889290439	0.9574678536102872
ID2210	2210	2	0.8613541722297668	45.764152937894806	35.669960866089575	0.0	1.0	1	1.1420059525934743	1		24334.292343387475	24274.0	19151.0	32546.0	1.048808E7	2544.3643219296796	-0.980885903579501	-981.5990752778723	-0.03767819805109695	-0.03131554827375681	1.1837777798433984	1.0965800776535277	1.3547814999294268	1.0795178609996792	4.09719475381265	11.952563480554518	0.36039134625763336	0.8450980392156865
ID7842	7842	2	0.9272557497024536	47.89329199172332	35.049599942180606	0.0	39.0	39	0.9598942298516733	1		24971.118811881188	24339.0	19920.0	35788.0	7566249.0	3542.4423645793872	-0.9804102558461144	-705.576788465986	0.003022034653017441	0.04941058789086219	1.1115080466509353	0.8838944274761384	1.1879262465411449	1.257512223292008	2.8946538341901404	10.822101015754004	0.3105870415673552	0.8013157894736844
ID44196	44196	2	0.9803792238235474	44.476710448397654	35.383014334419734	0.0	271.0	271	1.2300272551631657	1		24462.024000000027	24376.0	17322.0	34026.0	1.2231012E7	2883.4236183658313	-0.9810674066986811	-879.2303561999928	0.010783305424282144	-0.003564922853741325	1.2431510533345953	1.2077680908311832	0.3845588233941913	1.0292961560849498	4.753126164515831	11.039508402742756	0.49010568188993975	0.9124087591240881
ID30374	30374	2	0.9126606583595276	45.597785758141924	37.47534133641838	0.0	195.0	195	1.1849191622031652	1		24080.59999999997	24179.0	17743.0	31292.0	1.1197479E7	2403.581364160143	-0.9810917385040739	-1039.6723404475194	-0.002013659613033955	0.006328492174254128	1.2695324427622505	1.1355559866015092	2.3082041027961395	1.117983135786819	4.410901080670704	8.53135717383534	0.7615544029484539	0.9392712550607291
ID10409	10409	2	0.9798747301101685	47.556709365519126	34.79812096630903	0.0	56.0	56	1.1694965633953733	1		24463.23281596452	24278.0	17332.0	35632.0	1.1032918E7	3194.268566095053	-0.9810601621069512	-793.39927554897	-0.03157627822439314	-0.020282870493143586	1.2367940568415952	1.1384221049982897	2.5360205981386876	1.0864107885918584	4.296826052722321	9.418228311196106	0.6087222948149067	0.8959365708622408
ID4267	4267	2	0.9599903225898743	46.81021484205842	34.24255995679572	0.0	15.0	15	1.2759124359163512	1		24310.85847299814	24258.0	17484.0	34740.0	1.3054931E7	2846.828003484804	-0.9811478569800113	-888.8793055410448	0.0039035068000363815	-0.004424686080461227	1.3345966549698927	1.2442724599656245	1.285133813720361	1.0725919747566892	5.114363753019046	8.367479686378976	0.9179354537394401	0.9764065335753174
ID39086	39086	2	0.9633239507675171	44.90926528511214	34.949503508913836	0.0	245.0	245	1.21206064371357	1		24445.23395445135	24586.0	16961.0	32044.0	1.1807048E7	2543.7745994459915	-0.9810229156324302	-993.5625903911681	-0.0022058358340869806	0.017094339886052006	1.269862549409657	1.1514066229863922	-0.4561969298069792	1.1028793165320057	4.615285505744886	8.57122358668348	0.7894466529526145	0.9613861386138606
ID48302	48302	2	0.9348728060722351	46.450702592865944	34.06845672992482	0.0	292.0	292	1.2404384258268462	1		24426.746062992137	24400.0	18714.0	33441.0	1.2408787E7	2679.8004143653293	-0.9811002070291192	-946.3449822458668	6.781763362146823E-4	0.009016652490930857	1.278656757655248	1.2090469661742484	-1.065161464740223	1.057574100451419	4.833929309312603	8.635818938066535	0.8145225322106239	0.9630681818181811
ID28335	28335	2	0.9856459498405457	43.84410398599338	35.758835564793415	0.0	181.0	181	1.2586010089464865	1		24009.683206106885	24139.0	16228.0	32988.0	1.2581074E7	3000.097773235354	-0.9810148583021963	-827.0709351792458	-0.005620587189592257	-0.010680079832536413	1.3336504103468503	1.2082686692855766	-0.27492051252043304	1.1037697527449828	4.976523094248084	8.286280556363092	0.9107865756223145	0.9766791044776117
ID27312	27312	2	0.8924559354782104	46.6048797401091	35.291288237914365	0.0	174.0	174	0.8835672000460546	1		25021.740310077523	24322.0	19792.0	32978.0	6455609.0	3150.9517551728945	-0.9802347623419198	-787.6509727537651	-0.007549334503793697	0.005742269717015646	0.9276115205887624	0.8837258845790423	1.5184877297258896	1.0496597833960977	2.452613100890172	6.542671878107864	0.7199935846302146	0.9314079422382673
ID13489	13489	2	0.9707358479499817	45.71626967682041	35.79278873146433	0.0	77.0	77	1.159100832118794	1		24471.450450450462	24177.0	18640.0	36199.0	1.0865324E7	3220.587943852112	-0.9808121488268672	-776.8086257649703	0.045779912439114924	0.04657022988039531	1.2584486399306456	1.106477500740884	0.5103542111988354	1.1373467956537784	4.220776034090066	9.924409751212247	0.5385087921839912	0.887112887112887
ID36532	36532	2	0.9310455918312073	44.42158591591315	36.5391051319437	0.0	232.0	232	1.224479622128615	1		24322.53643724695	24283.0	17884.0	33751.0	1.2015333E7	2643.3437399386553	-0.9810712688784582	-953.8152704117306	-0.013909525003691811	-0.02574208473993319	1.2942451140316347	1.1184097773079629	-0.8290271388645664	1.157219062539771	4.7103480290351945	10.089155371348491	0.5815047148457653	0.933145009416195
ID17589	17589	2	0.9685922265052795	45.196033985658694	37.611128726195496	0.0	105.0	105	1.2257145993685183	1		24042.42510121457	24218.0	16150.0	31433.0	1.1876958E7	2697.21199709239	-0.9811007157757177	-925.4680302166717	0.013862283221136883	0.012758765591966812	1.2627878742499328	1.2043463634047333	-1.4407274823834204	1.048525501152329	4.719854281364237	8.374816815499546	0.8456444869452556	0.958494208494208
ID11446	11446	2	0.8834360241889954	45.68045026561266	34.68524324083172	0.0	63.0	63	1.1426681770345122	1		24372.631090487233	24397.0	18933.0	32632.0	1.0504604E7	2716.8180098182866	-0.9810474225315117	-928.7387876862093	0.011248847715263686	-0.015936556016992672	1.1921472439060266	1.0947399401248696	1.261815923172602	1.0889775737697542	4.101947879977173	10.310389514356574	0.48489740107901896	0.865596790371114
ID25272	25272	2	0.9219596982002258	46.52393600431518	36.74422953584326	0.0	160.0	160	1.0444372848229289	1		24475.77222222223	24067.0	19648.0	35022.0	8811278.0	3155.9653606216143	-0.9808021262247157	-792.4327893336065	-0.030630237756519	-0.026334063891996305	1.0910828583986563	1.015297167414575	-1.1418754646590343	1.0746438514913494	3.427003964615917	11.27131435209394	0.3389809920925566	0.8432748538011683
ID12473	12473	2	0.9634106159210205	46.48410435132702	34.43781671863236	0.0	70.0	70	1.2101868049578213	1		24289.50622406638	24333.0	17162.0	32294.0	1.1707542E7	2662.167728666565	-0.9811064865666014	-947.5817496969689	0.005454868680846055	0.009633005438068528	1.2310676948627268	1.1973374468523583	-1.1049421469197982	1.0281710457641167	4.601026127251336	8.456667635957539	0.8084739647553499	0.9612711022840116
ID6331	6331	2	0.880633533000946	47.937643003162805	36.25036045332734	0.0	29.0	29	1.1976196232214702	1		24309.093023255828	24399.0	18910.0	31101.0	1.1498201E7	2469.567630064813	-0.981176981797459	-1026.209229300062	-0.009941269437037836	0.006112139594728059	1.2371228330822683	1.1943757414583414	0.053110715147845634	1.035790321370503	4.505963603961021	8.492421754363708	0.7851170976718944	0.9546827794561923
ID26299	26299	2	0.9674984216690063	45.53704331413682	35.46063170241791	0.0	167.0	167	0.8954733584397943	1		25106.5842696629	24187.0	20522.0	35280.0	6703458.0	3477.024375377554	-0.9801191152079968	-711.9558163978826	0.004853395094785366	0.007279842297676673	0.9774345966627447	0.840500788051048	2.575123723047211	1.1629193101998376	2.5191568671933946	6.353073123078433	0.7843273649481534	0.9397163120567381
ID41661	41661	2	0.9706427454948425	44.003369271156124	34.87480754684674	0.0	258.0	258	1.2440921551711732	1		24340.67509727631	24618.0	17461.0	30973.0	1.2511107E7	2704.575489507174	-0.9811336466598731	-936.0600550410423	-0.008984685059618847	0.008082321210725846	1.2623427928223871	1.242218437143036	1.5425776475521593	1.016200335687848	4.862448066299712	8.307018921816397	0.8854712003097489	0.9705882352941175
ID5310	5310	2	0.8755419850349426	46.050898498380626	35.66857579797416	0.0	22.0	22	0.9088894368681774	1		24566.102564102563	24180.0	19450.0	31603.0	6706546.0	2852.9727228084375	-0.9807861004043424	-879.0780223760667	-0.0023116383781009347	-0.001743072163540145	0.9303973308682916	0.8979238521776907	1.189250744176272	1.0361650696903135	2.59520688582565	6.024548461282662	0.898530543400789	0.9715302491103206
ID8901	8901	2	0.9869125485420227	45.89185610022153	37.4106301808886	0.0	46.0	46	1.2573983321224123	1		24141.499040307128	24420.0	16168.0	30665.0	1.2577721E7	2971.8177900744404	-0.9810673987024024	-841.9001872792642	6.268339305634601E-4	7.074492510458999E-4	1.2873920086034774	1.240269089734498	1.0711366522113288	1.0379941089066946	4.967016841919049	8.476434187290748	0.8687185750815366	0.9613615455381784
ID14534	14534	2	0.9506359696388245	47.42723034460404	37.091401458484945	0.0	84.0	84	1.2428754388359118	1		24338.57142857144	24348.0	17797.0	32461.0	1.243701E7	2752.554888463735	-0.9810206869683245	-914.0853904678528	0.014157872738478242	0.00397551880974774	1.289169363689366	1.2314091410274695	0.39484612812788733	1.0469057933204087	4.852941813970662	8.182770663916148	0.9107814762834254	0.9760994263862337
ID19654	19654	2	0.8891913294792175	46.88901537987805	34.47756311001078	0.0	120.0	120	1.1887435481410267	1		24385.180257510736	24300.0	19361.0	32838.0	1.1363494E7	2531.996523999367	-0.981007179736697	-994.891197415782	0.023375685257173522	0.003500372541506718	1.2160178048865715	1.1387843411501108	1.4777892424498198	1.0678209744774494	4.439419837657802	10.333615535388581	0.5224340605771681	0.9201970443349754
ID22726	22726	2	0.9261778593063354	43.97134697064831	36.42468515509317	0.0	142.0	142	1.2361620924978567	1		24051.90693069307	24167.0	17709.0	31692.0	1.2146213E7	2463.337756385674	-0.9809927078832097	-1007.862013015206	9.833307335717204E-4	-0.010764046524893515	1.2951891407947973	1.2098003524995875	-0.748400484135856	1.07058089222638	4.800657426161007	8.314689029800983	0.8726067287244633	0.9646609360076408
ID35023	35023	2	0.9782748222351074	43.926221759443834	36.360995088227014	0.0	224.0	224	1.254989520844876	1		24361.92115384615	24557.0	15323.0	32699.0	1.2668199E7	2839.396171719534	-0.9810136441173894	-886.6433621765472	0.004277060084384545	-0.005231112688334647	1.3440087765510933	1.188931478055936	-0.9147308948320293	1.1304341767018649	4.9480043372610005	8.807851637965614	0.8014934072582979	0.9403794037940386
ID45775	45775	2	0.9920010566711426	43.857111765625895	35.942802590016214	0.0	279.0	279	1.2592019166001776	1		24294.65200764817	24318.0	17005.0	33015.0	1.2706103E7	2904.9252503441385	-0.9811563747190123	-870.9224532496979	0.0013785670380659304	0.003501030841192245	1.3262678498474685	1.2146331367545227	0.33253019159173447	1.091908173517505	4.9812762204126075	8.42335368481009	0.8822271439646567	0.980355472404116
ID24274	24274	2	0.9617643356323242	47.680533889645424	35.98604953024179	0.0	153.0	153	1.2453076827255747	1		24299.46978557505	24542.0	17072.0	30988.0	1.2465628E7	2661.669058195409	-0.9810017829561382	-942.8219586918245	-0.009961741184467453	-0.004222661965471363	1.2940776239994876	1.2397563042811146	-0.1709267390885966	1.0438161270330235	4.871954318628736	8.512442375414578	0.8448988160923574	0.966981132075472
ID32978	32978	2	0.990630030632019	44.93135034844831	33.90136115680759	0.0	213.0	213	1.2471287526958366	1		24213.200779727118	24299.0	15843.0	32268.0	1.2421372E7	2952.8416207685677	-0.9809901663271288	-846.3078752589787	-0.004934928686948495	9.613304869275947E-4	1.2741687515158362	1.2312640037095948	-0.5271515709221413	1.0348460993556026	4.886213697122283	8.652502298704494	0.8201605469491182	0.963448922211809
ID31955	31955	2	0.9691638946533203	46.035575285089664	34.90963591894163	0.0	206.0	206	0.9693051826354127	1		24565.682692307688	23744.0	19654.0	37820.0	7664493.0	4019.2329080420996	-0.9806035495374524	-617.9977007721747	0.007957734283737623	0.014471371016438151	1.0334189698390794	0.9284895276514641	1.9412651482102345	1.1130109054143298	2.95169134816434	6.961433401284711	0.7653911934899884	0.9352409638554215
ID43221	43221	2	0.9645947813987732	45.337505553846114	35.73454121958789	0.0	266.0	266	1.198882269458525	1		24444.430672268918	24261.0	19628.0	35456.0	1.1635549E7	3036.8492823326937	-0.981004377403782	-831.3886601663143	-0.020340835695094768	0.012246558579645081	1.24949607442343	1.1733791033115128	1.0416694311976449	1.0648698880839957	4.515469856290051	10.075844717048904	0.558920295341442	0.9143407122232919
ID16598	16598	2	0.9918718934059143	44.17646076023145	35.1810059811154	0.0	98.0	98	1.258601008946486	1		24136.73091603053	24382.0	15698.0	31470.0	1.2647647E7	3112.695551555186	-0.9810256740584545	-801.8364897388981	-0.010013693659883046	0.01051183732151014	1.2924128988279548	1.2565266158265918	-0.11109000966508402	1.0285599067694684	4.976523094248082	8.276645429646303	0.9129083656877636	0.9794200187090735
ID23255	23255	2	0.9708207249641418	43.97169864894251	36.38250319039095	0.0	146.0	146	1.222005923395817	1		24085.327935222667	24358.0	15807.0	30688.0	1.1898152E7	2704.6379296264827	-0.9809927521934142	-919.2211051737338	0.007461965250135534	-0.006778780417911826	1.3170270975951048	1.1614358600357373	-1.0957434092801444	1.1339645544908352	4.691335524377146	8.161038547694428	0.885147201105687	0.964809384164223
ID18136	18136	2	0.9162681698799133	45.590084698709816	34.342045346141425	0.0	109.0	109	1.2465220249767868	1		24243.1015625	24350.0	18257.0	31128.0	1.2412468E7	2453.6914722386937	-0.9810932868161396	-1025.398059176615	-0.006692001919833491	-0.009647529797545296	1.2997508093527685	1.1912815156933008	-1.5607009983460716	1.0910526120237338	4.881460570957768	9.102585377897235	0.74033814690063	0.9607109448082308
ID47320	47320	2	0.9663594365119934	46.35832142963019	34.61775080593435	0.0	287.0	287	1.2416575302250927	1		24471.62890625	24263.0	19252.0	37381.0	1.2529474E7	3169.00937977534	-0.9810999734525572	-801.7153503707658	0.016342319801165787	0.006107718206290423	1.2708230059344483	1.1861607434211774	0.6879049194158438	1.0713750332598972	4.8434355616416465	11.641286165522692	0.4491190325992904	0.8993821712268314
ID21210	21210	2	0.9379996061325073	46.300128561537534	36.70384883584429	0.0	131.0	131	1.2343248428932077	1		24201.617063492056	24271.0	17837.0	32836.0	1.2197615E7	2627.128905945761	-0.981015664063681	-952.0801908224624	0.0060554642575501565	0.0038770964688567703	1.2930313631608075	1.1819815064985795	-0.09836889338036628	1.0939522793306593	4.786398047667443	8.67290202776085	0.7996313191210539	0.9636363636363623
ID30938	30938	2	0.9660764932632446	44.94758539791741	34.94356008196223	0.0	199.0	199	1.2404384258268477	1		24208.78039215688	24092.0	18645.0	36320.0	1.2346478E7	3168.9101140938233	-0.9808502333904384	-782.5862268620231	-0.0029455139210957547	-0.011456983743109212	1.3219218648819506	1.1632909817340853	0.7349825913696545	1.13636388972207	4.833929309312613	9.408665680643121	0.6862053269985741	0.9381918819188175
ID44764	44764	2	0.9919642210006714	44.472231638323734	34.20820419050445	0.0	274.0	274	1.260402872444538	1		24384.396190476178	24690.0	16964.0	30309.0	1.2801808E7	2785.1747350149526	-0.9810591254574031	-906.952848274657	0.0025656801072066683	0.002318509611736691	1.330327369532536	1.2153246678087344	0.6651259283525164	1.094627143486814	4.9907824727416195	9.062511101205788	0.763627222407874	0.960658737419945
ID9951	9951	2	0.8995670676231384	45.798679931841235	34.94635866506232	0.0	53.0	53	1.2039196121043867	1		24226.592901878917	24243.0	18679.0	32322.0	1.1604538E7	2466.1480635117796	-0.9810545783546479	-1017.4008202999813	-3.0700855408907963E-4	0.00693115202475264	1.2125822005175984	1.2081834693124955	1.229852187821871	1.0036407808224739	4.553494865606175	8.382047713729577	0.8144313035545292	0.9475766567754702
ID38115	38115	2	0.8727843165397644	46.266341562746405	36.726385602057825	0.0	240.0	240	0.9146970961961459	1		24683.358695652172	24466.0	19816.0	30215.0	6812607.0	2609.378869657494	-0.9805929187017389	-955.9289985848446	-0.014399869820237643	-0.0012661596613132986	1.0536581564988206	0.8005514641740721	1.521090079019302	1.3161654230260866	2.6284787689772586	9.234743171147214	0.38731533647971084	0.8455657492354742
ID29925	29925	2	0.8786894083023071	45.42532859830978	34.98333293714316	0.0	192.0	192	0.8988461513903361	1		24850.9283018868	24307.0	20289.0	32409.0	6585496.0	2982.5392575572605	-0.9804418505685905	-835.3731729911044	0.00582947824191388	0.01175918523791126	0.9317229633842853	0.8911772330289931	0.3643952924900815	1.0454968202200168	2.5381693718514513	6.101026007281695	0.8568892818064913	0.9552772808586761
ID34023	34023	2	0.9736049175262451	46.76256430269108	36.56666823814049	0.0	219.0	219	1.2318709143370385	1		24956.15338645418	25192.0	16405.0	30692.0	1.2527989E7	2759.4551261421334	-0.9810407543041013	-935.9449392519733	6.440879859920416E-5	8.96399131530208E-4	1.2691611798859446	1.2276418559777844	2.85412686636198	1.0338203880113643	4.7673855430094	8.156133838885598	0.9005782450428018	0.9737864077669907
ID2796	2796	2	0.9595163464546204	47.830023716321406	35.46092016028967	0.0	5.0	5	1.21766485843821	1		24392.613034623217	24172.0	18893.0	36495.0	1.1976773E7	3190.7431545838385	-0.9810024465757873	-789.5304635674848	-0.0021047663450857873	0.01582864821155412	1.2307063038489552	1.199293990795853	0.4905184893764413	1.0261923375704207	4.658063641225511	9.387766618944726	0.6641875229953254	0.9432146294513954
ID20207	20207	2	0.9592305421829224	45.469790223514984	34.34452400918466	0.0	124.0	124	1.236162092497856	1		24246.470238095262	24217.0	18299.0	33840.0	1.2220221E7	2854.77215949215	-0.981039201744937	-878.8946303450198	0.026289146064481902	0.006205199550633316	1.3267376507966233	1.15596839407321	1.4302303819636737	1.1477283095272917	4.800657426161002	10.327431699722325	0.5656215101935912	0.9474671669793617
ID21747	21747	2	0.9869474768638611	47.16312899006645	37.43317307936712	0.0	135.0	135	1.2598025376296094	1		24258.724334600764	24475.0	16720.0	29904.0	1.2760089E7	2743.898955875438	-0.9809770853159108	-911.8253106583029	-0.002614309858228024	-0.004242910679271553	1.2986989560008295	1.2487138662367774	-1.5361087381692617	1.0400292581956274	4.986029346577121	8.549988030510972	0.8571043137192026	0.957116788321168
ID27892	27892	2	0.9290433526039124	46.91981309534695	36.46121862420521	0.0	178.0	178	1.1253236954529249	1		24317.93556085916	24200.0	18043.0	33137.0	1.0189215E7	2897.64893035524	-0.9809628327038242	-864.8905636558595	0.031173889832104843	0.010457227704217767	1.1689011829219669	1.1174553965168963	-0.37824850344281413	1.0460383354587814	3.9783665996997675	10.008376637506847	0.4990997855109411	0.8885350318471333
ID3829	3829	2	0.9662401080131531	47.26192777136367	34.84648205912735	0.0	12.0	12	1.1525558852107958	1		24435.41363636363	24136.0	18426.0	37180.0	1.0751582E7	3455.670138543253	-0.9809385740695071	-727.7862355782361	-0.004643455718709909	-0.0064376120845186045	1.1952501509425475	1.1218414236544538	2.5017695412456984	1.0654359214593458	4.173244772444917	9.619769251179203	0.5667015657049017	0.8913705583756348
ID28919	28919	2	0.9790635108947754	44.47952610552208	34.82478710501985	0.0	185.0	185	1.195090328691249	1		24169.226694915258	24104.0	16951.0	32695.0	1.1407875E7	2898.3814337939466	-0.9809785783497228	-860.1095362589364	-0.00926948387362757	-0.0063942349629566115	1.2418113957414922	1.162490427020072	0.7482474432129187	1.068233653265216	4.486951099302954	8.293524836313491	0.8197527860007833	0.9721936148300718
ID15608	15608	2	0.9432964324951172	45.055092306813904	35.88039170104769	0.0	91.0	91	1.2083100602695847	1		24201.155601659746	24277.0	17257.0	31894.0	1.1664957E7	2630.1031921013305	-0.9809877028984625	-949.559716917065	-3.584994348388252E-4	0.0028196427824631436	1.289163525898532	1.1726244359279825	-0.5814904631337634	1.09938313274047	4.586766748757788	8.474036832610413	0.8026677699617998	0.9460784313725488
ID11001	11001	2	0.9920344948768616	46.21972239287277	33.808513061505835	0.0	60.0	60	1.2525760772251198	1		24313.74373795763	24512.0	14929.0	33335.0	1.2618833E7	3105.668648562868	-0.98102355825541	-809.4524983296427	0.016271080547534067	-0.003563489865822774	1.3376845036431335	1.215995601161895	2.3656762797828828	1.100073472605463	4.92899183260292	8.633293565637597	0.8310266375909126	0.9610750695088041
ID37113	37113	2	0.8804643154144287	45.02491009570481	36.65917751873964	0.0	235.0	235	1.090500848269807	1		24578.122762148352	24370.0	19244.0	32491.0	9610046.0	2744.8938086542157	-0.9808578621804537	-917.6325196566316	0.0030129091523716633	-0.0054528151234790245	1.215767971813751	1.0031457280738234	0.8338664437493195	1.2119554894065006	3.7359571653094514	11.955310464105093	0.32846570737726916	0.8230366492146592
ID13052	13052	2	0.8972616791725159	45.602186499618774	35.51953596706976	0.0	74.0	74	1.1366942682055612	1		24359.76112412179	24266.0	18819.0	31817.0	1.0401618E7	2536.0263896315532	-0.9810708297076806	-995.6759958567401	-0.016493919528917062	-0.005882872107256403	1.1705805293634026	1.0864066277068705	2.612627370973697	1.0774791864388769	4.0591697444965265	9.080602672799515	0.6186111310887168	0.9384615384615386
ID25853	25853	2	0.9737839698791504	45.68619688814471	37.83661911639518	0.0	164.0	164	1.243483945819168	1		24093.827450980407	24345.0	15959.0	30827.0	1.2287852E7	2860.722119126549	-0.9810852271724543	-873.7068168261706	2.8363708009369036E-4	0.0048819120195959876	1.2850598629818806	1.2318070090162945	-1.3732167285799246	1.0432314912772847	4.857694940135188	8.374354831996296	0.8704370829461906	0.9659735349716438
ID40701	40701	2	0.8987076878547668	46.132613478720735	34.74094674777829	0.0	253.0	253	0.973199554215933	1		24998.458064516115	24741.0	20392.0	32540.0	7749522.0	2768.6353063198426	-0.9805771936680272	-911.690171563679	-0.017108871821326574	0.0027724031296146577	1.1469552832212115	0.8152846116713889	1.336800000292952	1.4068158122963652	2.9754569789869154	9.51715125287526	0.4128094175652471	0.838018741633198
ID48893	48893	2	0.8864086866378784	45.79931371439327	34.75954936507979	0.0	295.0	295	0.9947263189855439	1		24769.31212121212	24402.0	20035.0	33067.0	8173873.0	2854.991983258918	-0.9805440670870098	-874.4885038201825	-0.016857240823554998	-0.039661705496449144	1.1453226848549904	0.8328396499889982	1.3216263778719086	1.3752019189649773	3.108544511593361	9.520753669065112	0.43094743181367384	0.8605263157894728
ID42238	42238	2	0.9475095272064209	45.447272965173966	35.912627319116105	0.0	261.0	261	1.0000356088768236	1		25036.466666666664	24360.0	20207.0	35155.0	8262034.0	3278.576844922938	-0.9805677415161136	-770.6762746807871	-0.023510703535637275	0.00652938198976175	1.147716569473279	0.8732368977736387	1.3261284657892243	1.3143244088739723	3.141816394744971	7.9971211685712165	0.6173384299175865	0.8980978260869559
ID8448	8448	2	0.8896289467811584	45.96357651468629	36.12211951642459	0.0	43.0	43	0.9962461461804613	1		24706.858858858846	24263.0	19675.0	34110.0	8227384.0	2869.8178704470506	-0.9804083550307743	-861.6468325246378	-0.032016081504862924	-8.083296346262369E-4	1.1463888596421064	0.8510767452927942	-1.258336578135573	1.346986468591286	3.1180507639224007	10.60046308234217	0.34869311301389655	0.8464516129032276
ID12033	12033	2	0.9548878073692322	46.884647890486306	34.128622471014474	0.0	67.0	67	1.2337118183493663	1		24393.170634920636	24600.0	16933.0	32502.0	1.2294158E7	2709.62166606549	-0.9809801430023706	-928.6296848142925	0.002223453097909979	-0.004201000019168029	1.3166276894835067	1.1896284450947106	-0.9634376644368275	1.1067553864506705	4.7816449215029335	8.230084923691605	0.8871122036563803	0.9691714836223505
ID14082	14082	2	0.9401712417602539	45.2713602444146	34.68389469821604	0.0	81.0	81	1.2170434422923895	1		24215.32106339469	24366.0	18494.0	30989.0	1.1841292E7	2454.869698969821	-0.9810522557918127	-1021.4718658290301	0.009062438490162406	0.003203183661954353	1.2474336444832617	1.214776854834716	-1.1364144246545231	1.0268829534564923	4.653310515061018	8.320192923859334	0.8447050776552929	0.9626352015732546
ID46338	46338	2	0.9886811971664429	45.53052546671383	34.179579967461656	0.0	282.0	282	1.2257145993685172	1		24407.96774193549	24529.0	16645.0	32071.0	1.2106352E7	2698.7340247477246	-0.9810810161125503	-938.0124369898499	-0.004110898493749073	0.007492508230599629	1.3268502125486352	1.1562090062870864	1.5207916928161054	1.1475868163400023	4.719854281364228	8.653583359805365	0.7920388626864084	0.9716242661448145
ID18692	18692	2	0.9738820195198059	46.18049040120555	33.973508098763375	0.0	113.0	113	1.2398284241052626	1		24290.00787401576	24316.0	16476.0	32334.0	1.2339324E7	2773.550033246221	-0.9810669118673978	-907.6090520462789	-0.0073705116544549336	-0.011930698048173377	1.3015304481957943	1.2117933871454831	-1.306303557243326	1.0740531034433989	4.829176183148083	8.114675135531009	0.921596121437464	0.9854510184287102
ID39685	39685	2	0.9648183584213257	45.05426028105179	33.866056529544466	0.0	248.0	248	1.2604028724445397	1		24471.68441064638	24653.0	17017.0	31313.0	1.2872106E7	2654.178094147367	-0.981031652540664	-953.7121644707742	-0.008231067952605252	-0.017192148036934484	1.3150607639568597	1.2459130347008476	1.1193965602912281	1.0554996434984847	4.990782472741633	8.519687576783728	0.864034665436165	0.9695290858725766
ID4871	4871	2	0.8985125422477722	45.98011926892882	35.10079975439389	0.0	19.0	19	1.040082419636842	1		24494.145251396632	24092.0	19218.0	33809.0	8768904.0	3085.5580187327837	-0.9808766878828286	-814.3476869724444	0.039793834954847715	0.027025388041881086	1.1722216349580505	0.971694063939332	-0.7559963166026081	1.206369039866069	3.3984852076288252	9.47397823299898	0.47580662287983444	0.8751529987760097
ID35593	35593	2	0.8995471596717834	44.101813466987444	35.93403827288678	0.0	227.0	227	1.0828432308253493	1		24483.441860465096	24460.0	19110.0	32496.0	9475092.0	2773.0178176865165	-0.9809947175106161	-911.4695103923002	0.02074736526207169	-0.004090144828977224	1.244465091587145	0.9245703211821742	-0.19796483137667062	1.3459929040291352	3.6836727774997726	8.612774221784987	0.6240290153035685	0.9270334928229668
ID5900	5900	2	0.9613986015319824	48.02900082498072	34.62176276086846	0.0	26.0	26	1.1919211628665447	1		24300.345415778258	24561.0	16394.0	31248.0	1.1396862E7	2540.547069947935	-0.9811276214192812	-994.5212321937843	-0.016553496221684758	0.022600842850975727	1.2582544430683997	1.1643537055286282	-0.8634955235153228	1.0806462306891012	4.463185468480373	7.943650863858932	0.8888213999788925	0.9771071800208112
ID31501	31501	2	0.9357925057411194	46.09714868172534	36.811331623814944	0.0	203.0	203	1.233098489045564	1		24167.86626746507	24076.0	18114.0	34231.0	1.2108101E7	2805.9003482090807	-0.9810971643248071	-894.0897648801365	0.02105652955885262	-0.003222792308877135	1.2909037904780984	1.2131594562871792	0.44714978560675034	1.0640841843073559	4.77689179533841	8.262772138560688	0.8792324636448811	0.9654178674351581
ID6926	6926	2	0.8733052015304565	46.08776763740783	36.36565747877517	0.0	33.0	33	1.2045477987435869	1		24223.97708333333	24192.0	19653.0	32137.0	1.1627509E7	2451.408226680532	-0.9810199369049077	-1021.5037965412108	-0.003875059154899817	0.007314816884665209	1.2712893997602543	1.1478417560410665	0.2527749570684057	1.107547615400368	4.55824799177069	8.29916771616041	0.8316464362669538	0.9590000000000001
ID23822	23822	2	0.9607260823249817	46.30383111446718	34.37342122427183	0.0	150.0	150	1.2058031902242206	1		24278.73804573803	24211.0	18415.0	34323.0	1.1678073E7	2940.656198379936	-0.9811430662180477	-859.1581522455425	0.008740026796476045	0.011254979034112366	1.2355603147764171	1.1714149623849057	0.8179182421607067	1.0547588638110927	4.567754244099717	8.502018945703885	0.7940876779440132	0.9581256231306083
ID24846	24846	2	0.9910319447517395	47.49808996485698	34.36777128322223	0.0	157.0	157	1.2453076827255734	1		24312.958984375	24482.0	15462.0	32143.0	1.2448235E7	2975.91121144967	-0.9810534844375446	-846.0795092417782	-0.007769494399098442	0.01711855992620267	1.3073061137615158	1.209351218946971	-0.21565877111253912	1.0809978881898659	4.871954318628726	8.267827911183964	0.8956332629811409	0.9734093067426403
ID26894	26894	2	0.9291006326675415	46.330020540292786	33.88459198870061	0.0	171.0	171	1.1830023329693455	1		24222.369330453574	24327.0	16860.0	30542.0	1.1214957E7	2445.347412814869	-0.9810745426022255	-1026.9792552169038	0.006707364047181325	-0.007054523721492581	1.2391918517511393	1.16653957070155	2.82691347639731	1.0622801685208987	4.396641702177143	7.971566833454426	0.8694478858122467	0.965553235908142
ID17174	17174	2	0.9345521330833435	45.84186690089442	37.70419871489743	0.0	102.0	102	1.203291097515947	1		24097.236786469333	24244.0	17891.0	31477.0	1.1397993E7	2456.0595557255947	-0.9811649709722697	-1022.1957907677703	0.016721720966708008	0.014296455636350023	1.2900986776519667	1.1379972097389452	-0.7683121962656286	1.1336571536479543	4.548741739441658	8.41486306911274	0.8072481107996475	0.9725609756097561
ID9497	9497	2	0.9107093214988708	45.643444780511906	35.64886788050056	0.0	50.0	50	1.1830023329693458	1		24251.63577586207	24405.0	18607.0	30700.0	1.1252759E7	2444.6543751464146	-0.9810062855537087	-1024.7441578164173	0.01802171633954311	0.012692725510992067	1.238518505975663	1.1245211745343149	-1.3880881780294818	1.1013741083964528	4.396641702177146	8.79839435904017	0.7137137950245669	0.9496919917864483
ID22300	22300	2	0.9848380088806152	44.402873522356366	35.68359132776209	0.0	139.0	139	1.2373854100584676	1		24144.548514851496	24263.0	16552.0	32578.0	1.2192997E7	2811.6469729535083	-0.9809639975934635	-885.0455275933867	0.005580581462076186	-0.01233106998880149	1.2781357693696647	1.2539107235136864	2.7783901140718044	1.0193195938129433	4.81016367849002	8.091098135555773	0.923325396680305	0.9844357976653698
ID32544	32544	2	0.9968427419662476	45.91822604482948	33.79870165942469	0.0	210.0	210	1.259201916600175	1		24268.681297709933	24204.0	16244.0	33478.0	1.2716789E7	3042.462395159439	-0.9809751280549832	-822.5971662644872	0.005197675751752407	0.003224967904692741	1.2925826905752122	1.2479745996265967	-0.24075450707252977	1.035744390119769	4.981276220412589	8.6969222326713	0.8275977770882135	0.9544626593806917
ID19235	19235	2	0.9552292227745056	45.41030878058412	35.99580577087188	0.0	117.0	117	1.1056569880134366	1		24539.275862068982	24081.0	19728.0	35521.0	9962946.0	3267.4198871240824	-0.9807055631659286	-763.4723662015183	0.09969082651367005	0.049238105372624616	1.1208967210036433	1.0748546454804355	1.4855024950190514	1.0428356296516987	3.8405259409288086	12.47371200412951	0.3101766787759408	0.8381742738589213
ID20772	20772	2	0.9369076490402222	44.851369998109284	36.78138332251302	0.0	128.0	128	1.2592019166001762	1		24128.645714285725	24053.0	17906.0	35452.0	1.2667539E7	2816.248465608747	-0.9809097215707044	-880.4582158644927	0.0043603810412808	0.012805030355764873	1.290742536871892	1.2214150465823985	-1.128648334160327	1.0567599772767469	4.981276220412598	9.447195850529603	0.701365906795249	0.9449954914337231
ID43812	43812	2	0.8918737769126892	46.04907836828387	35.32904069144313	0.0	269.0	269	0.9122126268827513	1		25264.1927272727	24542.0	20382.0	33537.0	6947653.0	3250.96870840256	-0.9802065983152748	-769.697038294962	-2.486437365110936E-4	0.006077739279681934	0.9373478624942336	0.9003624982539458	-1.3102659834074621	1.0410783038076472	2.6142193904837137	6.245845513135766	0.842111153664043	0.9548611111111118
ID47914	47914	2	0.9471504092216492	45.56997256345534	35.31407508069243	0.0	290.0	290	1.09672640321694	1		24615.778337531487	24210.0	19006.0	35103.0	9772464.0	3233.598796699183	-0.9806706766017337	-772.4386048768824	0.05128741528979105	0.013534666064041226	1.1911131901438976	1.025069466368583	2.5013771136017873	1.1619828989381003	3.77873530079009	9.631317763038	0.5118997430306694	0.8631921824104245
ID29483	29483	2	0.9697057604789734	47.51912419044447	34.733565158594615	0.0	189.0	189	1.2410481277195622	1		24271.18271119842	24493.0	16009.0	30322.0	1.2354032E7	2607.96422174562	-0.9811001651525988	-966.2169364653939	0.0099301214401938	-4.171472396882876E-4	1.2979770971992763	1.214943472083322	-0.5583215409842399	1.0683436118830882	4.838682435477124	8.479802457572765	0.8456010503368302	0.956766917293233
ID16176	16176	2	0.9340136051177979	44.97823467650045	35.73413632187617	0.0	95.0	95	1.1900156122269168	1		24182.19057815846	24264.0	17573.0	31689.0	1.1293083E7	2661.3361556049113	-0.9810668501891202	-941.6762800114471	0.013668747526616558	0.014084792909126776	1.2111601638761724	1.1633147273137616	-1.0950455314157168	1.0411285402299444	4.448926089986825	8.545880655854944	0.7655109508556718	0.9709543568464732
ID36145	36145	2	0.9142817854881287	44.563563668997276	34.72205506098962	0.0	230.0	230	1.060252100678922	1		24478.154054054066	24401.0	18604.0	30845.0	9056917.0	2587.138125576228	-0.9811598873394716	-985.4743673313877	-0.012707120168623928	0.004408287400469109	1.2606754648159078	0.9023094794901351	-1.3185256205136664	1.3971652669860826	3.5315727402352723	7.964238604017884	0.6996639448611465	0.9287500000000001
ID3378	3378	2	0.9328011274337769	47.35672678121928	34.49940360771913	0.0	9.0	9	1.261002921453749	1		24343.141491395785	24303.0	18404.0	34279.0	1.2731463E7	2672.696090792018	-0.9810696415112777	-944.0566139785475	-0.013107063807144765	0.007685238846350677	1.317396468687826	1.2286972787800625	-1.101171768499017	1.0721896202096501	4.995535598906146	8.333724397393455	0.9038859886958874	0.9695571955719559
ID38706	38706	2	0.9864010214805603	44.94330745979745	34.816442539561486	0.0	243.0	243	1.2598025376296098	1		24368.644359464644	24683.0	16623.0	31661.0	1.2744801E7	2759.4446758821814	-0.9809591388995923	-909.9216674864	-0.014666156844227963	0.01836487617618871	1.3265098709229224	1.2354057601551494	2.4021557674227583	1.073744282005235	4.986029346577124	8.265255445866424	0.9171748418928507	0.9812909260991578
ID2358	2358	2	0.900321900844574	45.45289665708763	36.07806135025471	0.0	2.0	2	1.236162092497857	1		24254.456349206357	24262.0	18473.0	32856.0	1.2224246E7	2669.8477641202503	-0.9809789074391486	-937.0424210537988	0.0021599451907172934	0.005077089277237806	1.3283699049545223	1.1634566841862188	0.9267755217697271	1.1417441861049191	4.800657426161009	8.165932034210117	0.9046884756022464	0.9767891682785297
ID30521	30521	2	0.9530790448188782	47.58819609059845	35.437632353158364	0.0	196.0	196	1.2275647356658854	1		24360.560240963878	24227.0	18601.0	35315.0	1.2131559E7	2965.2371204455717	-0.9810539505123815	-850.8089758013032	0.008958301259478576	0.010911539809105524	1.2625160040704537	1.1778834800479347	-0.05559289056044899	1.0718513549566675	4.734113659857768	10.348455786641523	0.555517119938476	0.9282385834109981
ID7995	7995	2	0.9463054537773132	48.20176497729847	35.51817975420392	0.0	40.0	40	1.2250972663656878	1		24458.47590361447	24282.0	18422.0	36229.0	1.2180321E7	2911.1219027753887	-0.9808916340155855	-862.5742209561944	-0.022247369005521815	0.016334117901676024	1.2986107160132907	1.18200469828677	2.5797516132482103	1.0986510611129825	4.715101155199714	8.811208626571005	0.7631851470836326	0.9529298751200773
ID15163	15163	2	0.9801379442214966	46.317001721262955	33.877079248755976	0.0	88.0	88	1.237385410058468	1		24285.00198412698	24466.0	15476.0	32110.0	1.2239641E7	2851.9956700848843	-0.9810364340677183	-881.0172418970014	0.004750398814058472	-0.01762772341944403	1.341621786852767	1.1727826712497016	-0.9609718534588392	1.1439645381383003	4.810163678490022	8.902212912511255	0.7627351565042034	0.9431500465983222
ID41276	41276	2	0.945707380771637	44.664012069582824	34.34283045333174	0.0	256.0	256	1.2440921551711717	1		24414.921875	24522.0	18008.0	32311.0	1.250044E7	2678.3313542576484	-0.9811120590794177	-947.0110079805561	0.0064771847301377805	0.01072684711131531	1.2571008596340913	1.2285245203808122	0.5791728070246596	1.0232606991388509	4.8624480662997	8.674438125355973	0.812048807195315	0.9605633802816903
ID4415	4415	2	0.9395065307617188	46.86203465850786	35.53578327104253	0.0	16.0	16	0.9005278107677241	1		24975.18148148149	24210.0	19565.0	35657.0	6743299.0	3717.159035349387	-0.9803858845912538	-671.669811777323	5.891824931239106E-4	0.0011369417201253763	0.9496567168062579	0.8980050436391097	-1.3864749905085916	1.0575182439486452	2.547675624180491	6.175344109767699	0.8395212047860333	0.9503546099290777
ID17727	17727	2	0.9622939229011536	45.82924903513559	36.12829389940018	0.0	106.0	106	1.2226248172938845	1		24189.29352226722	23900.0	19293.0	37611.0	1.1949511E7	3286.995293842531	-0.9810150007271745	-760.53492302941	0.00631560793297264	-0.015872057114196193	1.3094521302717304	1.1478753687777972	0.7670946248176159	1.1407615895321217	4.696088650541652	10.126780361336925	0.5754444016957048	0.8916967509025276
ID10560	10560	2	0.9688149094581604	46.75769774962154	34.02349400930507	0.0	57.0	57	1.2355499795152898	1		24239.059523809512	24520.0	16463.0	29877.0	1.2216486E7	2581.142549966794	-0.9811469948651276	-977.4335970730344	-0.005619747143186467	0.0021171075269229584	1.2535041122789732	1.242852739536052	1.25341973763952	1.008570100386066	4.795904299996483	8.230389940383644	0.8896917202051958	0.9720616570327555
ID45377	45377	2	0.9492466449737549	44.77119679902738	35.53345212280228	0.0	277.0	277	1.1353624642705455	1		24586.84615384614	24265.0	19632.0	35957.0	1.0547757E7	2997.25235071159	-0.9807102407024081	-834.1101610589011	-0.04728491722920811	-0.042044314033360786	1.1688709651086115	1.060287131104205	0.7641107133082884	1.1024098386361862	4.04966349216749	12.7105354705492	0.3149931482216595	0.8394088669950744
ID22850	22850	2	1.0	43.9073512040772	36.436019643677795	0.0	143.0	143	1.2628013577202974	1		24037.502846299798	24339.0	14818.0	30654.0	1.2667764E7	3008.0978836872287	-0.9810634243740828	-827.9860473484845	-0.0062840202134980955	2.910122502931588E-4	1.2833407586374428	1.269567667710216	-0.8859895330215115	1.010848646572788	5.0097949773997055	8.428992980664548	0.8860912187687797	0.9669724770642203
ID27459	27459	2	0.9431994557380676	47.448978610427666	35.819972004527166	0.0	175.0	175	1.2083100602695838	1		24288.226141078827	24141.0	18873.0	34829.0	1.1706925E7	2947.2153001904985	-0.9810730437670409	-854.3473872163862	-0.012943517217895623	-0.00955153872238378	1.2557717872826077	1.1723076493117233	0.8510118458841154	1.0711964457622427	4.586766748757782	9.785952735254662	0.601880525946156	0.9010270774976655
ID49475	49475	2	0.9669808149337769	47.384416004842706	35.841545379326355	0.0	298.0	298	1.0994820015384263	1		24718.334164588545	24152.0	20163.0	36472.0	9912052.0	3317.7848073759797	-0.9807239884946302	-758.1071664613673	-0.006266001192922843	-0.014988518524619888	1.266716564682449	0.9562357002331876	1.3538411476724388	1.324690726746081	3.797747805448158	8.730781753470621	0.6260798423435429	0.9205069124423966
ID13636	13636	2	0.9554953575134277	45.560535620887144	34.424749748312536	0.0	78.0	78	1.2343248428932092	1		24268.824351297397	24350.0	17328.0	31635.0	1.2158681E7	2629.2239229639285	-0.9811726274039922	-962.070427334246	-0.011347658340391304	5.47472785332137E-4	1.2833128023102034	1.2051828071124508	1.7056124420787373	1.0648283353667711	4.786398047667456	8.499429841980467	0.8326051444245589	0.9664107485604603
ID28485	28485	2	0.9333896040916443	44.264092023657774	35.11396018381261	0.0	182.0	182	1.0758344631307548	1		24183.82058047491	24175.0	18567.0	29189.0	9165668.0	2267.1229173163115	-0.9809212246214052	-1096.8910110955503	-0.0030251273991612725	-0.015647894646516246	1.0907223308431158	1.0310433588807466	2.3175297778314965	1.057882116642654	3.6361415158546166	11.79683586223637	0.32833680490741113	0.8490566037735847
ID25415	25415	2	0.8873249888420105	46.10004746881664	36.67124055170601	0.0	161.0	161	0.9022063356366983	1		24710.955555555545	24066.0	19997.0	33106.0	6671958.0	3245.525624293082	-0.9806163226412605	-770.3665879610385	0.00946372882323817	0.010423047431364936	0.9354038794839832	0.8964620482275105	2.8602735673143007	1.043439464429608	2.5571818765095236	5.874529415433479	0.9311621539857357	0.983546617915905
ID5452	5452	2	0.9119071364402771	45.1950055363897	35.87062939415337	0.0	23.0	23	1.1900156122269168	1		24166.733905579393	24234.0	18804.0	31066.0	1.1261698E7	2441.095600584301	-0.9810157895338821	-1023.167237489411	0.015743195793063876	-0.0017915707971952331	1.225373710116248	1.184244306585922	2.408370214773432	1.0347305056073257	4.448926089986825	10.036401520099524	0.5550204686641002	0.9258160237388722
ID19788	19788	2	0.9585248231887817	45.479451156447965	34.421474955850336	0.0	121.0	121	1.213931589993722	1		24256.35040983607	24098.0	17927.0	34421.0	1.1837099E7	2965.0458362818604	-0.9811683913182607	-852.4720915769559	-0.010390985614882036	-0.0072865715166461195	1.29975716257131	1.1411809673138082	-1.2348691867205377	1.1389579740632807	4.629544884238432	9.76366291430218	0.6102708254874992	0.9085820895522383
ID6477	6477	2	0.8952839374542236	45.8113336352941	36.26098136004451	0.0	30.0	30	1.0786434351784735	1		24372.93175853019	24220.0	19075.0	32761.0	9286087.0	2737.268002294164	-0.9809966587659341	-919.3015848683274	-0.021686527101978086	-0.03974455342511123	1.1357122947546263	1.0299396740202746	-1.3997355243433727	1.1026978796937474	3.6551540205126853	9.881434849741556	0.4704088922962223	0.8534961154273035
ID26445	26445	2	0.8844450116157532	44.47973879944443	36.17576795910716	0.0	168.0	168	1.2058031902242212	1		24091.787941787974	23964.0	18779.0	32729.0	1.158815E7	2442.6616631803436	-0.9811055296502846	-1024.275329079438	0.008043147546099146	-0.008096070119619561	1.2754408397175119	1.1335067058078805	-0.953136634033565	1.1252168453723184	4.5677542440997225	9.074964306716499	0.6969838943607679	0.942156862745098
ID46926	46926	2	0.8936532139778137	47.171314688647996	34.882196835661084	0.0	285.0	285	1.0135603711144372	1		24780.049853372435	24560.0	19505.0	32308.0	8449997.0	2871.95602546648	-0.9806594873159921	-874.9931186300416	0.006752016275268117	-0.011198473058957527	1.1106867828711984	0.9480644254988262	-0.6048692856924859	1.1715309139321497	3.227372665706257	8.685846630165276	0.5375695582576371	0.8671775223499351
ID37714	37714	2	0.9002443552017212	45.586960712607954	34.79308118522954	0.0	238.0	238	1.2386075194033244	1		24301.40944881892	24310.0	19013.0	32839.0	1.2345116E7	2481.936792562899	-0.9811094776015072	-1017.0545436461329	0.002572402910708762	0.002136537658172945	1.2626863640916277	1.2372768466976158	-0.19143880161783866	1.0205366466380033	4.81966993081907	8.550361271436389	0.8284346038308777	0.9638783269961979
ID12627	12627	2	0.947182297706604	47.16413521786519	34.5015179508711	0.0	71.0	71	1.185557416578672	1		24298.19139784948	24572.0	17204.0	29854.0	1.1298659E7	2406.571049323723	-0.9811493898816315	-1051.0296877858623	-0.003600778193544726	-0.004468644917066771	1.2623260899091029	1.1409097781154927	-1.0284272219728088	1.1064206075910408	4.415654206835218	8.106347995003752	0.8444120713025504	0.9537987679671452
ID11605	11605	2	0.9806685447692871	45.83348593530171	34.298542831309064	0.0	64.0	64	1.2477351853855503	1		24320.914230019516	24324.0	16863.0	33222.0	1.2476629E7	2835.594328488146	-0.9810057219969334	-885.96087461419	0.015251799037741157	-0.011843830453891004	1.322881539712715	1.2239207098577172	1.481969984098561	1.0808555889756144	4.890966823286787	8.215074927832974	0.9107129730936785	0.970754716981131
ID34646	34646	2	0.8791766166687012	45.901092690094806	34.55230311249523	0.0	222.0	222	0.8618972217069266	1		25466.00816326531	25088.0	20536.0	33081.0	6239172.0	2990.2564120438155	-0.9801689041439524	-841.8537406367345	0.0015302599066566356	0.0021385497440477514	0.9664238734353258	0.780119898238874	0.7911914423534138	1.2388145407097477	2.333784946777277	5.8291415475743165	0.8631007533067333	0.970355731225297
ID31069	31069	2	0.928288459777832	46.21532850906218	35.32836525487891	0.0	200.0	200	0.9559456560183316	1		24695.625000000004	24014.0	19902.0	34736.0	7507470.0	3530.216761101652	-0.9805666318561463	-705.956070809429	0.011480904547937654	3.2603181381262727E-4	0.9892601696688719	0.9661078859913232	2.036146465453053	1.0239644909365293	2.8708882033675693	6.494826049692636	0.855246089257694	0.9695024077046553
ID16736	16736	2	0.9672290086746216	44.12368961567811	36.10421494908205	0.0	99.0	99	1.222624817293885	1		24083.44939271258	24252.0	16996.0	31909.0	1.1897224E7	2700.9244553032595	-0.9810655732704805	-924.0216001191368	-0.007690369834639853	0.01701381155837838	1.3059729139392995	1.1605258839591057	-0.3715474955275423	1.1253285531934927	4.696088650541656	8.235159291162873	0.8701660651526724	0.9648437500000003
ID21344	21344	2	0.9823354482650757	46.93103623685598	37.33754237872616	0.0	132.0	132	1.2453076827255756	1		24265.85575048731	24388.0	15478.0	32893.0	1.2448384E7	3032.563468435399	-0.9811222293478425	-831.7410157702744	0.0020766839954991885	-0.0013316286480935734	1.2914934788952548	1.2172155427244498	-1.0740303231796273	1.0610228292061992	4.871954318628743	8.435112859907289	0.8604611687760313	0.9606373008434865
ID7525	7525	2	0.9868172407150269	47.57531985534817	37.37546523343174	0.0	37.0	37	1.2440921551711717	1		24323.279843444227	24479.0	15900.0	31489.0	1.2429196E7	2915.6868114251233	-0.9811281903316732	-867.4080857266275	0.0021778020448425302	3.719532981807186E-5	1.3001140832211717	1.2036228496002188	-1.358058231432326	1.0801673328592942	4.8624480662997	8.397498405241885	0.8664928427738378	0.969668246445498
ID23397	23397	2	0.9915969371795654	44.26565154580216	34.78266082151175	0.0	147.0	147	1.2337118183493663	1		24133.01394422309	24223.0	16069.0	33676.0	1.2114773E7	3078.5885659969904	-0.9811439686665052	-815.7786869218689	0.012144591630278208	0.00706995437764147	1.2680789255563407	1.2296457336180167	0.9382400464083228	1.0312554997651568	4.781644921502934	8.531445740379972	0.8255472229518637	0.9663784822286258
ID32102	32102	2	0.9211693406105042	44.88946383229176	36.229629438128924	0.0	207.0	207	1.0863306576666718	1		24267.727506426723	24043.0	18743.0	33205.0	9440146.0	3004.472403859931	-0.9810235605848383	-835.1329047257567	0.006952141078251081	-0.016894214330729292	1.1162515484249056	1.0635879963406456	-1.5660498152602704	1.0495149928971115	3.707438408322358	9.898140395652918	0.47552854264220046	0.8873720136518785
ID14695	14695	2	0.9635376334190369	44.962293340191486	36.06403816017558	0.0	85.0	85	1.2164217086925337	1		24216.243353783226	24243.0	16799.0	32271.0	1.1841743E7	2683.708885335991	-0.9811003904758925	-936.8325697489797	0.008250317821036574	0.0067401197187396044	1.2740849187819476	1.16711734018379	2.3241951515906383	1.0916510918956213	4.648557388896498	8.929146340976041	0.7326696124082952	0.9458413926499026
ID18279	18279	2	0.9670023322105408	46.97989782331123	34.34454235981734	0.0	110.0	110	1.2275647356658868	1		24339.630522088333	24573.0	16461.0	31924.0	1.2121136E7	2594.868992175026	-0.9811592753173992	-976.9457569965402	-0.010503696128007407	-5.762510191210546E-4	1.3295289627173208	1.1663851068611637	-0.7477281754687538	1.1398713468617498	4.73411365985778	8.522163172491297	0.8191224971334096	0.9494756911344134
ID40295	40295	2	0.9951355457305908	44.74828891479761	34.20015638512676	0.0	251.0	251	1.2312566680189474	1		24475.200000000015	24551.0	15878.0	32786.0	1.22376E7	2943.5112653323176	-0.9811369947625986	-864.9864592401165	0.006471967473688423	-0.014638693804813727	1.2679634328472105	1.2155425556868675	-0.6488068203000505	1.0431254972646526	4.7626324168448635	8.48061631397835	0.8321509200678417	0.9570200573065902
ID33128	33128	2	0.9631262421607971	46.62524634634962	34.72206070506648	0.0	214.0	214	1.2058031902242226	1		24407.348547717844	24112.0	19471.0	36061.0	1.1764342E7	3125.823519081127	-0.98089034387673	-801.5926593640111	0.01012708532238818	-0.0051655233006422	1.2723784913803586	1.0669600833255706	0.759451490737819	1.1925267976422573	4.567754244099733	14.452665669505045	0.27479997009365137	0.8800366300366307
ID24425	24425	2	0.9761560559272766	47.94609048509275	35.07814547636311	0.0	154.0	154	1.256194503859707	1		24325.051823416514	24546.0	16738.0	33253.0	1.2673352E7	2854.7136417082747	-0.981007675909335	-880.2692120219687	-0.005633428837228927	-0.010701701394868899	1.3244397352120685	1.20514797025669	-0.9674498045658031	1.098985160245484	4.957510589590019	8.50919902682973	0.8603915789141349	0.9568807339449532
ID33642	33642	2	0.9736311435699463	48.082332773996264	35.45853031108335	0.0	217.0	217	1.2189067403096256	1		24861.47551020406	25164.0	16719.0	30393.0	1.2182123E7	2648.166601267713	-0.9811664121328219	-978.1854576916262	0.019252009615029698	-0.006448848717948408	1.2643682270030525	1.2223108342605755	-0.650010987683868	1.0344080994487128	4.667569893554551	8.00277163239444	0.915840502251987	0.9771144278606967
ID44395	44395	2	0.9445581436157227	44.0822306322694	35.76628792110027	0.0	272.0	272	1.2108117400911107	1		24368.525773195885	24352.0	18128.0	32724.0	1.1818735E7	2638.5813254489462	-0.981016434544146	-954.524910025417	-0.03165915465212913	0.01972225336043353	1.3003689112233277	1.1702488105000783	2.763648149492983	1.111190115773453	4.605779253415849	8.889334260207924	0.7324441407442935	0.9299424184261034
ID48498	48498	2	0.9653650522232056	47.125112580339206	34.452796473989544	0.0	293.0	293	1.2693738246053095	1		24471.180112570353	24388.0	18005.0	34906.0	1.3043139E7	2912.052354417225	-0.9810783434598399	-871.4255005704747	0.0018008606385547282	0.004079981448321671	1.3114117529588427	1.2477105500771093	1.2072534915955269	1.0510544716302965	5.062079365209374	8.864221906714514	0.8095759062232982	0.9560143626570917
ID10099	10099	2	1.0	46.07836787966753	34.41340257787694	0.0	54.0	54	1.2531798738749014	1		24330.587332053743	24311.0	17070.0	33297.0	1.2676236E7	2971.256641776465	-0.9809695358854743	-844.2062507130213	-4.633483292021608E-4	-0.008500208757492252	1.2778080945357415	1.2477697173919482	1.1206735392704423	1.0240736545574922	4.933744958767437	8.802809765746012	0.8000993664311223	0.9444949954504093
ID41848	41848	2	0.9260377883911133	44.35930363316818	35.47977924034145	0.0	259.0	259	1.195090328691248	1		24379.871035940814	24328.0	18093.0	32760.0	1.1531679E7	2726.3553475683225	-0.9810400965603071	-925.4001726500775	-0.005998134992053382	-4.360811950598628E-4	1.2547193076432197	1.1503596066726662	-0.06093564078034136	1.0907191980361746	4.486951099302946	8.818612237817652	0.7250378965589296	0.9318854886475818
ID36729	36729	2	0.955514669418335	46.945790039497794	36.73673044702513	0.0	233.0	233	1.2157996571516287	1		24501.124744376284	24203.0	19342.0	36808.0	1.198105E7	2977.011161848005	-0.981042911961483	-851.8280393641978	0.003968347400449621	0.005912552004405662	1.2651475770148646	1.1831230440914227	0.4921007570416807	1.0693288270675452	4.643804262731979	9.028372810736146	0.7159205050915499	0.9367209971236813
ID30076	30076	2	0.8822543621063232	45.73029373020908	36.487619287756445	0.0	193.0	193	0.9343350506923751	1		24757.240418118487	24139.0	20041.0	33787.0	7105328.0	3027.7490464288603	-0.9804889744938736	-821.8167175972302	-0.023361031160539777	0.005733350566955987	1.0439547112976686	0.8523459666864034	0.38768768076558824	1.2248016088539342	2.7425537969256393	7.51950204406247	0.6095184495838679	0.8890600924499219
ID39295	39295	2	0.9398790597915649	45.497847514463345	34.44404650089462	0.0	246.0	246	1.1545232651096182	1		24693.214932126702	24449.0	19817.0	35143.0	1.0914401E7	3081.739653069404	-0.9808246174120898	-819.7076826200379	0.004305088688310973	-0.04167206444354006	1.2161754152335327	1.1015105664499205	1.0699907100514685	1.104097820099146	4.187504150938465	11.682707506219323	0.38554769169570585	0.8595121951219522
ID2944	2944	2	0.9700995683670044	48.21892340681867	34.590924237388535	0.0	6.0	6	1.230027255163168	1		24293.39599999999	24605.0	16440.0	30204.0	1.2146698E7	2701.789074593199	-0.9810826424115884	-932.6354150169086	0.0035506503186931936	0.0053207178059575195	1.254115625135285	1.226032419275539	0.0822123663871257	1.022905761232921	4.753126164515848	8.076460592997789	0.9156870017483801	0.9746588693957119
ID20352	20352	2	0.9092363119125366	44.84797941245419	34.523480692231765	0.0	125.0	125	1.090500848269807	1		24344.70737913485	24273.0	18842.0	31910.0	9567470.0	2557.1064409560827	-0.9809908281924561	-982.6242986061036	0.007628122088429368	-0.0037966093180694903	1.0874127302132195	1.0593576658577337	0.6596625456458864	1.0264830899512776	3.7359571653094514	10.4891883832605	0.4267052454029659	0.843347639484979
ID3970	3970	2	0.9005834460258484	46.6410345339054	34.986428548574686	0.0	13.0	13	1.0623904264155426	1		24568.30026809653	24247.0	19811.0	31988.0	9163976.0	2639.367798799296	-0.9808863105788783	-955.3870312996023	-0.023511171836850038	-0.009820151587951761	1.0809132746759647	1.0102836790778462	0.7101290367230145	1.0699106568390642	3.545832118728815	13.22788195861559	0.25465218805108775	0.8224917309812548
ID15746	15746	2	0.8727017045021057	45.09478183990071	35.54970172325989	0.0	92.0	92	1.1373595853641982	1		24260.694638694615	24344.0	19235.0	30341.0	1.0407838E7	2273.1259689149	-0.9808510712750373	-1093.3729160999785	-0.017851184199918022	-0.018348193279674203	1.1400398932902365	1.0587647062314092	-0.2918078985416873	1.0767641635393383	4.063922870661045	11.649187552841779	0.37632584536696745	0.8751279426816795
ID29059	29059	2	0.9706442356109619	45.33152228951341	36.4108151297811	0.0	186.0	186	1.202662254464108	1		24179.711297071135	23874.0	19294.0	36338.0	1.1557902E7	3115.9088394097025	-0.9808988627566699	-797.0055938241867	0.026336990742686344	-0.016385166279000468	1.2454029458886111	1.1243005122526468	0.4757050751954015	1.1077135804139444	4.54398861327715	11.971791185527998	0.39840871705017555	0.8827331486611254
ID13192	13192	2	0.9438904523849487	46.61060560409168	34.91232193003702	0.0	75.0	75	1.1963556443751364	1		24399.320594479836	24235.0	17890.0	34824.0	1.149208E7	3082.9270329700507	-0.981007690600152	-817.5966787034658	-0.023046382030663243	-0.00677262695967425	1.2303898738671302	1.1969596628847523	0.04649558108434748	1.0279292711517185	4.496457351631991	8.797948504110394	0.7299910092273683	0.9256360078277884
ID18827	18827	2	0.9109736680984497	45.45152583808326	34.185950133725754	0.0	114.0	114	1.2064303960872977	1		24285.975103734436	24275.0	18226.0	31559.0	1.170584E7	2604.1511287269773	-0.981094014737766	-967.900397045667	0.016031587700010414	0.004672497131751764	1.23099967974504	1.1616084288924415	1.3971819691757912	1.059737213614024	4.57250737026424	10.165334575877585	0.5560590630000993	0.9241114313160427
ID28043	28043	2	0.9208749532699585	44.84782208125508	36.456560649044626	0.0	179.0	179	1.1280094360162078	1		24142.983333333323	23936.0	18566.0	34219.0	1.0140053E7	2925.3824150330447	-0.9808580103805432	-845.7798818831707	-0.002498331971422155	0.013580153964171417	1.1956239954709862	1.1132878599769194	2.545543425061358	1.073957633469365	3.9973791043578277	8.082821010801785	0.7688812645727331	0.9323725055432379
ID11149	11149	2	0.9882771968841553	46.089607549412214	33.565669153577176	0.0	61.0	61	1.276505194338997	1		24275.692592592568	24556.0	16125.0	32188.0	1.3108874E7	3043.026818319824	-0.981038900631991	-825.5028167997956	-0.018066077649284397	-0.007523300452397075	1.3259053539041739	1.2667584698871155	1.8455741810388586	1.0466915244090131	5.119116879183558	8.369703004648436	0.9183004865698912	0.9790909090909097
ID12178	12178	2	0.9789251685142517	46.338312698121555	34.333834318996	0.0	68.0	68	1.266987781471996	1		24257.442561205284	24491.0	16799.0	30405.0	1.2880702E7	2809.6772489723207	-0.9812589430591839	-904.0826194279838	-0.004390023784067263	4.5916782451770386E-4	1.332868299468456	1.2319582573349994	0.5671884796079447	1.0819102770184337	5.043066860551299	8.316296029696625	0.9163148177354224	0.976080956761729
ID26002	26002	2	0.97001051902771	44.857380249449186	37.518381315058264	0.0	165.0	165	1.2410481277195622	1		24065.13465346537	24354.0	16190.0	31182.0	1.2152893E7	2793.510827567566	-0.9812537744262322	-901.852335715625	-0.01423498617885387	-0.0222121795408941	1.2812266093862468	1.241883473664588	-0.9314272699646814	1.0316802152182312	4.838682435477126	8.350829216704412	0.8719222899443907	0.961284230406043
ID5012	5012	2	0.9538924098014832	45.723597820944875	34.700791791652165	0.0	20.0	20	1.1791593266052947	1		24179.08278867103	24227.0	17976.0	31361.0	1.1098199E7	2633.0259631057033	-0.9809884302070586	-947.6775303893048	0.00533641631809459	0.015873520764275444	1.2138767214024087	1.1537152855780917	-0.8724941352623568	1.0521458253837488	4.368122945190058	8.898318829315816	0.6932482666480191	0.9602925809822367
ID45972	45972	2	0.9499801993370056	46.063986798617265	34.58505071908086	0.0	280.0	280	1.226948333550363	1		24489.71227364184	24491.0	18025.0	33598.0	1.2171387E7	2846.82377476138	-0.9809789766654246	-887.3172325541525	0.004198473044116935	-0.007263226408717335	1.2920644214052242	1.1980544795570858	0.4329821817683591	1.078468837145781	4.729360533693259	9.737119951411094	0.6268321262045462	0.926443202979516
ID35222	35222	2	0.8777344822883606	46.463570506604235	35.431371299408916	0.0	225.0	225	0.8809949465529826	1		25283.9375	24736.0	20221.0	32167.0	6472688.0	3011.8019288830283	-0.9803106709060482	-835.9515526765978	0.0031262336099330264	-0.010341321243610292	0.928680670388341	0.8826872711318309	-1.3251391027641661	1.0521061091064956	2.4383537223966267	5.856229839975103	0.8934501887360285	0.9697542533081289
ID14233	14233	2	0.9787731170654297	45.470269175550484	35.36327328243855	0.0	82.0	82	1.2477351853855516	1		24247.17578125	24298.0	17175.0	32939.0	1.2414554E7	2855.6742011666497	-0.9809157889451905	-872.850796906165	9.78912189286499E-4	-8.949192108243456E-4	1.275722492984728	1.240411462634768	-0.007244682462946299	1.0284671912616443	4.8909668232867975	8.338912704172648	0.88386457122564	0.9689265536723165
ID27033	27033	2	0.9685107469558716	47.57606165330931	34.44041198594006	0.0	172.0	172	1.2483413234758993	1		24215.337864077686	24481.0	16860.0	31188.0	1.2470899E7	2596.3669735808276	-0.9810650882345158	-966.4713582737792	-0.00739965194747581	-0.008078114483990277	1.2819425650807177	1.2533011938596297	-0.9717602909337245	1.0228527439065824	4.89571994945131	8.261667950210207	0.9013448027217893	0.9800190294957182
ID8607	8607	2	0.9375046491622925	46.25893682613742	37.68125461595159	0.0	44.0	44	1.1649598458549881	1		24158.689732142862	24281.0	17734.0	30091.0	1.0823093E7	2310.1123905529053	-0.9811283420371584	-1087.3917337472515	0.0018334235577552496	0.009439689723107037	1.2455650049917255	1.101789943912771	-0.8186855611383014	1.13049226113679	4.263554169570707	7.959173668185875	0.845757167724764	0.9573105656350053
ID24991	24991	2	0.9754082560539246	47.355199651278944	34.49281037510153	0.0	158.0	158	1.189379750246051	1		24258.502145922743	24541.0	15924.0	31045.0	1.1304462E7	2681.0762052345603	-0.9810780727917237	-938.2596090132844	-1.3533288159319658E-4	0.011432716016647157	1.2588030941257038	1.1470030720165685	-0.871021479568813	1.0974714234309568	4.444172963822309	7.959920385570253	0.8814209505352566	0.9669079627714581
ID7072	7072	2	0.8953713774681091	45.666496822215784	34.89431348507946	0.0	34.0	34	1.017285339094129	1		24449.912280701763	24165.0	19454.0	33487.0	8361870.0	3091.6515451680893	-0.9810814493886472	-820.2268173259741	0.02968901670271286	0.002033273044639291	1.2391280332251866	0.8604553843348235	3.0551377941587514	1.4400840017790075	3.2511382965288362	7.902880498829899	0.654145680570199	0.9071618037135268
ID6051	6051	2	0.9694464206695557	48.179290312807886	34.90254728911817	0.0	27.0	27	1.204547798743588	1		24315.478170478174	24526.0	16479.0	30990.0	1.1695745E7	2603.865153486891	-0.980944806203799	-961.4473850647083	0.019553062256505088	0.007215594497745243	1.2665792604458994	1.184281664733546	-0.6271927034932567	1.0694915729619692	4.558247991770698	8.308625910281618	0.8297540905463143	0.9570858283433129
ID43428	43428	2	0.9548830389976501	45.321421156966835	35.92109516466314	0.0	267.0	267	1.0898069246562563	1		24737.6530612245	24182.0	19623.0	37718.0	9697160.0	3557.4214341851343	-0.9808350852371058	-711.7742510654807	0.05525836193283059	0.03077271695761379	1.1352387759800147	1.0122294501840556	-0.20301448990694818	1.121523164311799	3.731204039144944	11.772209838696302	0.33833184213572304	0.8413719185423371
ID23973	23973	2	0.9333482384681702	47.013899826998866	34.774233073402634	0.0	151.0	151	0.9448018620759047	1		24741.189189189197	23943.0	20025.0	36212.0	7323392.0	3642.034368831126	-0.9804955530484105	-682.9965563701721	0.005046787453903973	-0.0014319541560053387	0.9840059202465775	0.9348961068956364	0.06862308676884377	1.0525297014167836	2.8043444370643402	6.858188544564888	0.7492424524835702	0.940988835725677
ID31654	31654	2	0.912398099899292	44.685158500066464	35.83027089539793	0.0	204.0	204	1.0487740672894987	1		24382.783561643842	23954.0	18934.0	33674.0	8899716.0	3001.5311485961256	-0.9806198403868172	-822.0793722079865	-1.948807246896482E-4	0.01720736802324205	1.2146870270694918	0.925479729168613	2.5807777290118503	1.3124944704739052	3.4555227216030135	8.814480436142066	0.5588949437816406	0.862396204033214
ID9639	9639	2	0.9133697152137756	47.32126875022416	36.34171213752549	0.0	51.0	51	0.9359529480957958	1		24827.60689655173	24235.0	19928.0	35378.0	7200006.0	3610.0238222460675	-0.980558535910299	-693.7441683870343	0.028622727476802234	0.0236885349434272	1.0084440280249753	0.9413755525916024	0.9085730670376695	1.071245185036656	2.75206004925467	6.285559707018165	0.8753462138028659	0.9796954314720815
ID47528	47528	2	0.9410240054130554	47.29113611231226	35.182533565178865	0.0	288.0	288	1.1925556697855155	1		24609.172340425528	24419.0	19395.0	35245.0	1.1566311E7	3027.5563351586948	-0.9807396743883738	-827.7989854390231	0.05172087292683091	-7.502668247020721E-4	1.2388612434125676	1.0850091230247187	0.5950879403507482	1.1417979970149466	4.4679385946448855	14.187668332321694	0.27892985757993327	0.8392857142857137
ID17322	17322	2	0.8825769424438477	45.46145854602268	36.842140846042945	0.0	103.0	103	1.0573942731073815	1		24314.50135501353	24202.0	18756.0	32620.0	8972051.0	2757.161101139001	-0.9808072985527239	-901.3237224174428	-0.005225113989980372	0.02254307833796822	1.2061337570269202	0.9643855974721728	2.180842970061237	1.2506758294487315	3.5125602355772005	8.457063413792898	0.6171553105311705	0.8818615751789973
ID38316	38316	2	0.912222146987915	46.20355408925485	34.2571311598495	0.0	241.0	241	1.2020330824333585	1		24421.54297693919	24458.0	18498.0	31950.0	1.1649076E7	2591.062873783884	-0.9811827147462127	-982.9197556106809	9.172693212501131E-4	-0.004477834837409241	1.230259716309846	1.1616717065820934	-1.359334196130658	1.0590425068796367	4.539235487112618	9.094185566862324	0.6897075089806629	0.945544554455446
ID19376	19376	2	0.9618531465530396	44.273244401428805	37.07348400041997	0.0	118.0	118	1.2287966122785912	1		24055.98597194389	24258.0	16845.0	30972.0	1.2003937E7	2528.52075940193	-0.9810804028420212	-986.6868713798735	0.003835546148498682	0.0013368592997036433	1.2786449179435344	1.201563495422627	-0.5245527484991797	1.064150935688834	4.743619912186796	8.224633234341255	0.8812247106419215	0.974609375
ID44976	44976	2	0.9668121337890625	45.47305613224617	35.95804092171307	0.0	275.0	275	1.1604053917124697	1		24596.263982102893	24144.0	19775.0	38170.0	1.099453E7	3509.0508198962575	-0.9809875856696303	-723.328745482767	0.0071443298816408814	-0.05089260718119643	1.1905430382704554	1.1297981628411111	0.9715146138172357	1.0537661304711177	4.2302822864191025	11.609570538954907	0.3944090790395191	0.850047755491881
ID22451	22451	2	0.9164232611656189	45.55626460591598	35.40752238796505	0.0	140.0	140	0.9155237543822147	1		25038.33212996388	24114.0	20429.0	34697.0	6935618.0	3451.6265832864106	-0.9802380530834292	-719.6368867499244	-3.528663433851513E-4	2.9710185443233226E-4	0.9602824977319263	0.8967003104093463	1.54982876424409	1.0709068421015207	2.633231895141775	6.088367640813117	0.8926829352757837	0.9702276707530652
ID35764	35764	2	0.9232948422431946	45.44191124686122	36.23925934814726	0.0	228.0	228	1.0386267402396003	1		24906.12994350283	24338.0	19842.0	35451.0	8816770.0	3234.3247947989066	-0.9807367318458831	-784.1065581726383	-0.018125648188618743	-0.01444391385828374	1.178929993818355	0.8914524119356207	1.3760389641786432	1.322482252595549	3.3889789552997915	10.954772605306433	0.35487221875369074	0.8467933491686445
ID34235	34235	2	0.9694201946258545	47.304377647758386	34.37965300304927	0.0	220.0	220	1.2257145993685168	1		24737.12525252525	24991.0	16913.0	30512.0	1.2244877E7	2704.5186802779444	-0.9810535754055324	-947.2283709785803	-0.011132302115786322	-0.0074309606826938965	1.2943405128318448	1.1998742927575268	-1.294212000523475	1.0787300975148135	4.719854281364224	8.235305754772291	0.8745386316792918	0.9735294117647059
ID32701	32701	2	0.9384818077087402	44.75351799507446	34.48594012851178	0.0	211.0	211	1.2170434422923877	1		24222.511201629324	24236.0	17732.0	34182.0	1.1893253E7	2980.1448638561433	-0.9810899301822841	-843.3881048947773	-0.009008269508069764	-0.0034400253362462164	1.24061533197543	1.1860815002986083	0.6706037026509272	1.0459781487723165	4.653310515061003	9.431377966476594	0.6573877370776151	0.9359464627151047
ID16318	16318	2	0.9200091361999512	45.62202895067474	34.98866298643315	0.0	96.0	96	1.1868328956098178	1		24226.61075268815	24174.0	19215.0	33574.0	1.1265374E7	2736.8013541430637	-0.9810810481494323	-918.0940983026991	0.027244363856583142	0.005402709514696138	1.2538318440997493	1.0942490592124303	1.0360267901814915	1.1458377172397811	4.425160459164253	10.10277365771705	0.544825769340194	0.9208704253214632
ID20928	20928	2	0.9515645503997803	45.58560417578539	35.66033183317907	0.0	129.0	129	1.0364393877093865	1		24619.266288951836	23981.0	19349.0	35213.0	8690601.0	3313.1045978984757	-0.9807065853981154	-755.4399514570612	0.01622943162882456	0.011262685043602417	1.1903091962716197	0.9240641126793496	-0.17926273002868076	1.2881240380824714	3.374719576806251	9.354754672384987	0.48459926329771813	0.8564535585042232
ID49089	49089	2	0.9526442885398865	44.80128655890305	34.415018556183846	0.0	296.0	296	1.257999814257804	1		24351.15678776292	24324.0	18696.0	35323.0	1.2735655E7	2871.269601551862	-0.9810036219427388	-875.9421527064156	0.01436959342143906	0.010267066777069307	1.2607342960738144	1.250179132210181	0.05101214822172368	1.0084429211716028	4.971769968083568	9.431812066927431	0.7023128479387983	0.9364368845120852
ID3522	3522	2	0.9784475564956665	47.62766930538195	34.16081170682292	0.0	10.0	10	1.240438425826846	1		24361.98622047243	24637.0	14752.0	30617.0	1.2375889E7	2800.379467419629	-0.9810849003166633	-902.451271987392	0.021649384099896217	0.004167247696023818	1.289583936415217	1.2215693142347364	-0.8541239163055546	1.0556780703214448	4.8339293093126	8.994065490482098	0.7509276017773379	0.9531396438612938
ID29634	29634	2	0.9466259479522705	46.072834415619134	34.798630764835885	0.0	190.0	190	1.0645244568748666	1		24488.541333333324	24071.0	19177.0	35129.0	9183203.0	3305.24944859002	-0.9808299179626897	-758.1556998198919	0.01878554906115836	-0.04173087408947787	1.1646498153525588	0.9863586429075157	-0.766976535544065	1.1807569424438655	3.560091497222358	10.339957121872906	0.4184403418550408	0.8719441210710124
ID30658	30658	2	0.9644336700439453	46.472061441958225	34.97306177549057	0.0	197.0	197	0.931902937975297	1		24855.197916666657	23866.0	20018.0	35632.0	7158297.0	3738.6927459337157	-0.9804261406724145	-665.9871739782467	-6.131991946830681E-4	-0.002474255974505041	1.0040484694851213	0.8871419166328338	2.5618318088929235	1.1317788627280838	2.7282944184320908	6.256056520176776	0.8759912560774016	0.9647058823529407
ID2499	2499	2	0.9743937849998474	46.04833897425395	34.085645201131854	0.0	3.0	3	1.238607519403322	1		24250.09861932938	24457.0	16597.0	31418.0	1.22948E7	2711.3968327637704	-0.9811210878469586	-929.5998931413321	-0.012611631715569647	-0.00438550692124673	1.3056536699295715	1.2166190809717743	-1.350271444935333	1.0731819764709598	4.819669930819051	8.471346075869697	0.8439608733826108	0.9611374407582942
ID37315	37315	2	0.9449334144592285	44.48176220577324	35.983112516040045	0.0	236.0	236	1.2064303960872973	1		24274.698544698545	24404.0	17717.0	31008.0	1.167613E7	2453.128112434959	-0.9811831920027128	-1031.971629566685	0.01364176604265192	-0.0034517004888784102	1.3118404274023432	1.1427280424864947	2.3517976858028433	1.1479900541758579	4.572507370264235	8.654920264299129	0.7670755424140029	0.9412915851272016
ID46532	46532	2	1.0	45.74508528978591	33.668535285194515	0.0	283.0	283	1.2610029214537488	1		24426.94296577944	24611.0	14584.0	31857.0	1.2848572E7	3084.3671501202484	-0.981035810325264	-819.3767095747374	2.2650168199936954E-4	0.008589027171007483	1.286040966937777	1.2554394505779392	-1.5306788133658733	1.0243751431785504	4.9955355989061445	8.322129726826159	0.9064063918472027	0.9767657992565056
ID40901	40901	2	0.9043124914169312	44.95915532367266	34.0834232928661	0.0	254.0	254	1.2830074624519245	1		24485.00551470586	24518.0	18670.0	31730.0	1.3319843E7	2520.7807207209603	-0.9810069427153804	-1003.3959321697907	-0.008328303409244134	0.007844826362633847	1.3187531278907738	1.2665267690238136	0.8419662878336893	1.0412358902664285	5.171401266993232	8.590224089108565	0.8806617117951219	0.9696969696969701
ID42439	42439	2	0.90427565574646	44.057413866978735	35.06237178147952	0.0	262.0	262	1.1765903489857787	1		24358.146929824543	24460.0	18472.0	31181.0	1.1107315E7	2450.85584475521	-0.9810876284631203	-1031.1415381498673	0.01491329884401244	-4.6989568214282146E-4	1.198061758522729	1.1925566614990812	1.4699243081636582	1.0046162142239243	4.349110440531999	8.707413357842437	0.7208285453847219	0.9442724458204335
ID17866	17866	2	0.9481989145278931	45.75061671556176	35.35530988658113	0.0	107.0	107	1.1070245296468495	1		24467.41336633664	24001.0	19386.0	36455.0	9884835.0	3325.54319746907	-0.9808883357539463	-755.2252896647855	0.008449091694978808	0.0038194361035891	1.2626255720267427	0.9836927839804034	1.9552481486387254	1.2835568102041666	3.850032193257825	8.818612237817659	0.622119381581284	0.8891328210757409
ID22989	22989	2	0.9956473708152771	43.868696908060144	36.43635034745714	0.0	144.0	144	1.2717553910980246	1		24052.104672897163	24379.0	14533.0	29991.0	1.2867876E7	3124.882469741417	-0.9811143676575776	-799.7191543105629	0.001887588462804778	0.0038281694101099796	1.2974826826674584	1.2696898844369606	-0.27946419215326346	1.0218894381779078	5.081091869867442	8.413321580570841	0.90205274620098	0.9744758432087506
ID8142	8142	2	0.9205198884010315	48.28464628242478	36.00672969599679	0.0	41.0	41	1.0925799747489888	1		24470.65139949109	24436.0	19179.0	30936.0	9616966.0	2560.568089690877	-0.9809905132506138	-986.3558241838126	-0.02044896499501821	-0.015331700130738356	1.183643080779836	1.046304094493291	1.0292877280022021	1.1312610616830816	3.7502165438029973	10.480655226099376	0.42903165850533614	0.8253138075313794
ID10704	10704	2	0.984114408493042	46.54043903453733	33.973337495067284	0.0	58.0	58	1.2604028724445395	1		24330.558095238095	24482.0	16037.0	32102.0	1.2773543E7	2853.2413606918662	-0.981074646629832	-884.100448637233	-0.0063236263005266155	0.004060470138397824	1.323317821359244	1.2220196702371473	-0.4750207408670068	1.082894043025051	4.990782472741631	8.467681466615224	0.8746805716325055	0.960658737419945
ID39891	39891	2	0.8666146993637085	46.1943488791472	33.790143969801385	0.0	249.0	249	0.9448018620759056	1		24943.67457627119	24775.0	19815.0	30122.0	7358384.0	2322.9087579629177	-0.9807890358878844	-1096.4396132831887	-0.003687353061659095	-0.024477054699569623	1.2135207788202629	0.7708435612353742	1.473156114992459	1.5742763380879026	2.8043444370643456	7.16652993340139	0.6861568122493721	0.9233176838810648
ID19925	19925	2	0.9294052124023438	44.604909922701914	35.44294489377919	0.0	122.0	122	1.1938236719191266	1		24176.63057324839	24074.0	18439.0	34097.0	1.1387193E7	2900.032866181973	-0.98104703496616	-863.049128610225	0.001602391525542974	-0.0023583118435965863	1.2237061408471157	1.1809871853310263	0.3939283623746883	1.0361722430579257	4.477444846973913	9.342364047360375	0.6446537832912389	0.921722113502936
ID28631	28631	2	0.9820053577423096	43.91702901167583	35.321149849228085	0.0	183.0	183	1.2330984890455647	1		24128.982035928155	24364.0	15195.0	32063.0	1.208862E7	2934.8518582164666	-0.9809881027858611	-848.4399195478904	-0.0055484507991002555	0.010151938413529954	1.3481969529797082	1.1628231852297664	-0.6292954156993701	1.1594169862663284	4.7768917953384165	8.39547661127948	0.8516566772366099	0.9598853868194842
ID15320	15320	2	0.9564332962036133	46.63377777146079	34.38841352630564	0.0	89.0	89	1.2422666337840362	1		24307.76771653543	24244.0	17936.0	34824.0	1.2348346E7	2886.5887522192984	-0.9810917937234059	-873.8753112123421	-5.891597125570205E-4	0.009055051710650536	1.3135650728975985	1.1939064786399032	1.1958880162622758	1.1002244282935882	4.848188687806162	8.49658965376761	0.8439176874707863	0.9640831758034017
ID4570	4570	2	0.9455888867378235	47.31076307070075	36.09297399810892	0.0	17.0	17	1.0694873017590436	1		24509.56914893617	24120.0	19186.0	33303.0	9215598.0	2977.4938348448354	-0.9807939369036872	-840.7255051092818	0.03050537176631836	-0.006389028082056538	1.0924528757859353	1.0211967439074845	0.044732036237157935	1.0697770848796462	3.59336338037397	11.419216764060675	0.3462887380294319	0.8780487804878041
ID27610	27610	2	0.9674239158630371	46.39724927340628	36.132440323659566	0.0	176.0	176	1.2386075194033237	1		24239.414342629498	23817.0	19579.0	38983.0	1.2168186E7	3538.1767020435395	-0.9811328750472184	-712.5161325637836	0.004991269924283038	0.0026215661591904743	1.275551490111918	1.1803138665542308	0.9437759342050182	1.0806883882807552	4.819669930819065	9.860731726765104	0.6228864367025718	0.9193109700815953
ID13787	13787	2	1.0	45.0767806148429	34.624918275010046	0.0	79.0	79	1.2759124359163525	1		24245.853159851296	24452.0	15421.0	32160.0	1.3044269E7	3157.9186806610182	-0.9810981563397781	-797.0302723083282	-0.004860312080642557	-2.1947604383063313E-4	1.3044975684888387	1.2621245294515553	-1.1660919926732223	1.0335727878260128	5.114363753019056	8.539707991060919	0.8812830887093552	0.9711191335740079
ID25563	25563	2	0.9733984470367432	46.33747518853623	37.699905532872876	0.0	162.0	162	1.2201473581781532	1		24135.73577235772	24362.0	16228.0	30707.0	1.1874782E7	2706.3974377274476	-0.9810820586518274	-924.9759135163881	0.017448313737523934	-0.0019107478498614889	1.2895242924657375	1.198078349705029	-1.0693688960316188	1.0763271807584396	4.6770761458835866	8.371230610711105	0.8386981643979988	0.9647058823529416
ID5601	5601	2	0.9768053293228149	46.65065500799151	35.82945521360765	0.0	24.0	24	1.1333618240125947	1		24369.543735224586	23977.0	19410.0	36071.0	1.0308317E7	3226.888490364028	-0.9810535294661127	-782.0919603484056	-0.00874745948602236	-0.0176098812437768	1.2315103147914597	1.0837647614932016	2.407231052668773	1.136326219995099	4.035404113673949	8.865899371119577	0.6451360354160961	0.9070512820512822
ID6626	6626	2	0.8728271722793579	46.21984749866624	34.425198094638006	0.0	31.0	31	0.8610190786142169	1		24816.13114754097	24508.0	19776.0	31224.0	6055136.0	2893.8568876904133	-0.980671504036185	-870.1868507720852	0.0052927514679456025	0.007699311432591319	0.9058874906834548	0.8508584338050389	1.2826492931100295	1.0646747504544627	2.329031820612762	5.754777917304003	0.8837474004648038	0.968379446640316
ID12772	12772	2	0.9346484541893005	46.15468191293992	34.70883518708302	0.0	72.0	72	0.9171748355330049	1		24753.06093189965	24075.0	19545.0	34622.0	6906104.0	3585.1691219473296	-0.980680415199692	-700.9369795517963	-0.004574393465317447	-0.006341154673682446	0.973668085145766	0.892014361271963	-1.0266791274528257	1.0915385754074287	2.6427381474708076	6.011858851483009	0.9188538655257398	0.9771528998242525
ID11749	11749	2	0.9563459157943726	47.1802028802864	34.25568196844685	0.0	65.0	65	1.219527207003059	1		24277.040650406503	24553.0	17335.0	29790.0	1.1944304E7	2517.5343816731283	-0.9810621938298969	-999.1189672590131	0.008214857332027568	0.012816526510317113	1.2604051493965054	1.2211756233448727	2.9716377712924156	1.0321243933318784	4.672323019719069	8.482659284191499	0.8159784274186769	0.970384995064166
ID26599	26599	2	0.9457940459251404	46.436348614111814	36.83193496754742	0.0	169.0	169	1.1233051759884713	1		24329.8971291866	24042.0	19449.0	35268.0	1.0169897E7	3159.28026460956	-0.9810769894048078	-798.5368659513445	0.03483694653874038	-0.013159454966099667	1.1531005685286608	1.0856555112035708	0.0836143218428757	1.0621238105725817	3.964107221206208	12.48146930075673	0.3197597760091317	0.839034205231388
ID21482	21482	2	0.9952508211135864	46.94156595254769	37.167010527223546	0.0	133.0	133	1.2830074624519245	1		24284.6408839779	24380.0	15204.0	34029.0	1.318656E7	3337.047765834637	-0.9809737269931229	-750.4174251169651	-0.002263074058660839	0.0016379398898927098	1.3373165812973942	1.2506167836347062	-0.8321583459346844	1.069325630998418	5.171401266993231	8.535665281752362	0.8919558309402903	0.9679715302491105
ID48106	48106	2	0.932151198387146	45.986356952837674	34.04280459437125	0.0	291.0	291	1.2669877814719956	1		24422.22975517893	24275.0	18856.0	34582.0	1.2968204E7	2747.6045072471834	-0.9811587925687724	-925.7456015745961	-0.0037848952441365494	0.005991476746632575	1.3287257373539376	1.222849826916765	-0.73056826327587	1.086581285867393	5.043066860551295	8.650081112856986	0.8469625940698747	0.9707227813357734
ID16875	16875	2	0.9704129695892334	44.992356789832606	37.673592373126645	0.0	100.0	100	1.2404384258268482	1		24079.31952662722	24303.0	16644.0	31065.0	1.2208215E7	2806.6544697772692	-0.981031925057502	-887.452545902718	0.001970202591316696	-0.004432936239255277	1.3148084785444165	1.185039150808626	-0.7973243550253275	1.1095063632684548	4.833929309312617	8.31823531729107	0.8779054697313513	0.9667300380228139
ID38893	38893	2	0.98427414894104	44.67686766803702	34.573044479099345	0.0	244.0	244	1.2453076827255742	1		24430.583984375	24578.0	16420.0	32256.0	1.2508459E7	2931.3387811176467	-0.9810807212583649	-864.3666384165078	0.001637108948930783	0.010850596559748533	1.3065217101271471	1.212671169723867	-0.419260652491444	1.077391582109312	4.871954318628734	8.257433095959499	0.8978896063384669	0.9669811320754714
ID44013	44013	2	0.9731503129005432	46.17614696092609	36.13012955233147	0.0	270.0	270	1.2232433980657111	1		24609.60121457489	24277.0	19568.0	38935.0	1.2157143E7	3552.1639105112363	-0.9809111790092373	-712.0199349285208	0.0218126449020953	-0.018318826516960065	1.301660343146507	1.1394510734696837	0.5462513433179361	1.1423573801926292	4.700841776706166	11.593235545588934	0.4395175065735446	0.8683055311676913
ID18414	18414	2	0.9149355888366699	46.13184388644499	33.988274751799075	0.0	111.0	111	1.134029096265875	1		24330.414117647033	24331.0	18568.0	31170.0	1.0340426E7	2498.5735237478616	-0.9810997710518373	-1010.9588356372088	-0.009224392324505417	-0.026659986747256587	1.2053602380656256	1.0813876923927939	-0.652274300209915	1.114642090477761	4.040157239838456	11.180766723348261	0.40612989520323606	0.8646998982706005
ID36337	36337	2	0.9401056170463562	44.405648619230504	35.231976482416606	0.0	231.0	231	1.2281808284201878	1		24390.24748490946	24267.0	19335.0	33527.0	1.2121953E7	2819.111970736013	-0.9810769838951845	-897.1118747251173	0.003927860780285928	1.8062475642076226E-5	1.335250997420504	1.138243045723599	0.8368350991868382	1.1730807426736036	4.738866786022283	8.475978631769687	0.8289048068454226	0.9522445081184338
ID23538	23538	2	0.9521278738975525	47.604645059209666	35.898830617117866	0.0	148.0	148	1.220147358178153	1		24376.263157894737	24300.0	18430.0	35080.0	1.2041874E7	2932.3937219871136	-0.9810756416454649	-861.8985977091351	0.005893082461879847	0.013474269525548048	1.258675874743093	1.1924950552671458	0.1467440023220224	1.055497772660467	4.677076145883584	9.299962233796649	0.6795508103964462	0.9425287356321838
ID9204	9204	2	0.9227003455162048	46.80322612064069	36.86640542729765	0.0	48.0	48	1.152555885210794	1		24363.93665158372	24118.0	19504.0	34845.0	1.076886E7	2953.669671203962	-0.9807568389430259	-840.8150257893585	-0.015925255760063605	-0.050126121379220616	1.1836527544089837	1.0876637627168595	1.0143544580649868	1.0882524498677373	4.173244772444905	13.693409884391654	0.27967941716756267	0.8346007604562734
ID33272	33272	2	0.9677420258522034	46.68052042424665	34.77596014240849	0.0	215.0	215	1.2318709143370383	1		24312.747011952193	23981.0	19234.0	37594.0	1.2204999E7	3348.4078538060694	-0.9810438255528945	-751.5595311976522	0.009428915141784578	-0.011176881810185477	1.3040352289703383	1.1469179319568419	0.9970622672422138	1.136990880197877	4.767385543009399	10.789302807115748	0.5146398066906785	0.9027902790279035
ID24570	24570	2	0.9823840856552124	47.99969666315391	35.09952316311159	0.0	155.0	155	1.258601008946487	1		24317.92571428571	24484.0	16637.0	33185.0	1.2766911E7	2944.127640110903	-0.9810457704499573	-855.0332869258324	-0.0059799485369624	0.0021719785321835	1.3204988926984724	1.262484401094699	-0.5762720452317207	1.0459526403284423	4.976523094248088	8.207051788600515	0.92845645498855	0.9886685552407933
ID32251	32251	2	0.9532883763313293	44.95394781455148	34.351286259314996	0.0	208.0	208	1.2386075194033235	1		24207.974409448827	24216.0	17562.0	32587.0	1.2297651E7	2737.1904312520023	-0.980981764748607	-912.3766317250294	0.01922806421580521	-0.00558255302432808	1.2832076707216058	1.2030468054176173	2.2361914331199255	1.0666315432974047	4.819669930819063	9.498507852119559	0.6712996009103512	0.9268738574040217
ID21504	21504	3	1.0	40.57702534105557	56.378575424893604	0.0	133.0	133	1.4291625223884505	1		23832.448736998515	23964.0	15045.0	32646.0	1.6039238E7	2899.446221879888	-0.9810868053139348	-852.7586768394779	-0.004368580478668247	0.027921784681833362	1.5380207883476757	1.3499390897699193	-0.3669875670310262	1.13932606293356	6.416720322096388	10.130387950667346	0.785725449411773	0.9608540925266901
ID11779	11779	3	0.9595694541931152	40.227329605634104	56.45486002413562	0.0	65.0	65	1.4126583227723346	1		23922.24508320724	23983.0	16357.0	30890.0	1.5812604E7	2499.9946170537564	-0.9809661739765708	-986.326710431395	-0.011317971611293427	0.009107652124134943	1.5912273713688874	1.2723372192140792	-0.6213951212658795	1.2506333598822066	6.269373410996392	9.975595850769365	0.7916920974206867	0.9634769905040171
ID16899	16899	3	0.9873374700546265	39.58220563181844	55.79699322588527	0.0	100.0	100	1.4243906809452662	1		23794.468148148164	23904.0	16513.0	32095.0	1.6061266E7	2690.7145670625036	-0.9810118116961906	-913.7535436057523	-0.008021024311842654	0.005389798189514075	1.558929710229926	1.3210349621000754	2.280860091028476	1.1800820984719924	6.373942186615744	9.773603873252181	0.838510524618866	0.962670495333812
ID2822	2822	3	0.9835690259933472	40.45810550384714	56.09711759176937	0.0	5.0	5	1.3905293552858689	1		23851.10764430578	24064.0	15945.0	30466.0	1.528856E7	2577.5698316111825	-0.9810850762789604	-959.9092647423652	3.736026701749734E-4	0.0025485279294916786	1.5395862001390308	1.27259634494072	2.8138969058993655	1.209799325811161	6.074495238251251	9.60445178324096	0.8275131402319513	0.9681818181818181
ID20230	20230	3	0.9968341588973999	39.94219828914498	56.68762486876143	0.0	124.0	124	1.4439074044952303	1		23796.4710982659	23835.0	15492.0	32350.0	1.6467158E7	2790.0891484810536	-0.9810588879454202	-883.5153047660467	-0.009265791276626184	0.004985893228289879	1.553759026732154	1.3400093255703365	-0.3518158152968309	1.1595135922437263	6.549807854702818	10.384013697775755	0.7633222452033634	0.9483826565726086
ID18441	18441	3	1.0	40.3400067172184	56.38986131116627	0.0	111.0	111	1.4595402030124012	1		23852.57467994312	23863.0	15060.0	32577.0	1.676836E7	2922.158617933126	-0.9810722521892544	-846.1814987315263	-0.0014468308068540914	0.013503886824437546	1.544977355683166	1.3948330003844083	-0.28482982268448076	1.1076432485160437	6.692401639638299	11.002494807467892	0.6947195435268146	0.9380413057961355
ID21769	21769	3	1.0	40.776277283355185	56.321879113397245	0.0	135.0	135	1.427043673895772	1		23838.289120715355	23989.0	14838.0	32890.0	1.5995492E7	2984.323751971786	-0.9811153057739476	-829.983075560664	0.029505936593592918	0.007856946108273704	1.5592398840387394	1.3327458880969816	-0.14511712414636657	1.169945372155803	6.397707817438327	9.681902304028084	0.8576554939511319	0.9704397981254511
ID23564	23564	3	0.9552293419837952	39.97866245365606	55.40367640109779	0.0	148.0	148	0.9700853076571739	1		25580.61488673139	24437.0	19580.0	35546.0	7904410.0	3846.8985969858813	-0.9792802680115429	-628.5692147385646	-0.0033671028171444054	0.008318522453344015	1.025563269424804	0.9564810688932733	0.23614611540822183	1.0722253714979058	2.956444474328852	6.589592143740616	0.8555837361562839	0.9481707317073177
ID27917	27917	3	0.8723992705345154	40.05176933544905	57.189506692035145	0.0	178.0	178	1.0981050667445504	1		24530.121212121216	23951.0	19824.0	31279.0	9713928.0	2422.8745435174433	-0.9803387819069354	-1009.6352985209766	-0.10099629336040016	0.0995401340245569	1.2820188538291135	0.9812134662045119	1.580938625136562	1.3065646752568167	3.788241553119121	13.13029580815314	0.27612040835552454	0.7135183527305277
ID9232	9232	3	0.996819794178009	40.856135064847294	56.05054472226454	0.0	48.0	48	1.42066816766781	1		23865.984984984985	24151.0	16281.0	31278.0	1.5894746E7	2646.4207525966467	-0.9810895943302104	-935.7466676449811	-0.005109166305168178	0.006743879389847853	1.5317515894139198	1.3512649229736382	3.0130146558216775	1.1335686758175418	6.340670303464141	9.288697575258691	0.9234967881800584	0.9823269513991164
ID11024	11024	3	1.0	39.28371129959554	55.82497914868514	0.0	60.0	60	1.382892023707388	1		23980.60347551344	23992.0	15544.0	31406.0	1.5179722E7	2714.939795668005	-0.9809857387954719	-911.4086338084763	-0.012848674973655529	-0.008356833335938866	1.5379005129460699	1.2572209173118158	-0.5428714400494535	1.2232539975825425	6.00795147194803	10.464056856720251	0.6895029023860104	0.9383815887156649
ID3857	3857	3	0.9576866626739502	40.5081489016427	56.192797287658514	0.0	12.0	12	1.3954169955062654	1		23820.942546583854	24093.0	16735.0	29703.0	1.5340687E7	2320.553899956596	-0.9811116904744468	-1066.4061392126393	0.005483977769432535	-0.002831120023405326	1.5292788050523136	1.295181210477117	-0.5697894494233592	1.180745051488942	6.117273373731894	9.628163402347562	0.8292411565066327	0.9604477611940299
ID15636	15636	3	1.0	39.83196042297249	56.530434390782005	0.0	91.0	91	1.449659004831494	1		23829.4017216643	23819.0	15607.0	32048.0	1.6609093E7	2824.426599196712	-0.9810590386461827	-873.9890006689724	6.277914078189901E-5	-0.02060383051378232	1.5903509681370986	1.3238244882049794	-0.4366530005488465	1.2013306766167409	6.602092242512487	12.112502311390557	0.565488407111813	0.9259999999999989
ID24599	24599	3	0.9655269980430603	36.747390865192145	56.83560039670512	0.0	155.0	155	1.3954169955062625	1		23693.78071539661	23724.0	16210.0	31515.0	1.5235101E7	2602.9789722010764	-0.981074307526697	-943.721445671728	0.006219275513727716	0.020046991800741723	1.5374545523993124	1.291798949916098	2.609368532623484	1.1901655071783188	6.117273373731869	9.746348594735908	0.8092521685507016	0.9512195121951217
ID13081	13081	3	1.0	40.06891014776782	56.94929869685677	0.0	74.0	74	1.5293943431616275	1		23948.21520618558	23876.0	15395.0	35867.0	1.8583815E7	3314.5256680178413	-0.9808897949921326	-741.7142646813774	0.020649016695886296	0.005995056863308828	1.5906037803626611	1.504647607514853	-1.2701108062120643	1.0571271123009178	7.348333050341485	10.367441925112395	0.8591232518136785	0.9519704433497541
ID22041	22041	3	0.9062477350234985	38.49323269258406	56.94512320742757	0.0	137.0	137	0.9630414324920374	1		25811.557755775586	24828.0	20108.0	35070.0	7820902.0	3623.0370381672005	-0.9790925221463698	-667.2575945702515	0.0023499777286996	0.0035359768429643577	1.0264438183238391	0.9167245559311664	1.0104622310513336	1.1196861823792044	2.9136663388482087	6.902238224959676	0.7685458673914921	0.9503875968992251
ID18715	18715	3	0.9357062578201294	40.242804929745084	56.4342819132015	0.0	113.0	113	1.4024468485391903	1		23850.316923076934	23939.0	17204.0	30395.0	1.5502706E7	2338.8636510698097	-0.9811047642634504	-1058.9667293998266	0.00804552050882718	0.013482184101290418	1.555278314113523	1.2752006579442678	-0.5172045214870716	1.2196341841767586	6.179064013870597	9.685552362725263	0.8277206148833711	0.9665427509293679
ID29979	29979	3	0.9828699827194214	38.458848231581825	62.81763378066209	0.0	192.0	192	1.5049623488715653	1		23382.783132530112	23349.0	17942.0	31413.0	1.7466939E7	2730.7936331979704	-0.9810860989662659	-888.3074935462976	0.010352999471180027	3.9400464187510314E-4	1.6149833731919183	1.4090226684437517	0.651387503388972	1.1461727404113715	7.115429868280214	12.260912541534326	0.5947924091761078	0.9257884972170684
ID12060	12060	3	1.0	39.7632240617902	55.99925611751982	0.0	67.0	67	1.4275736808495672	1		23898.490370370368	23979.0	15583.0	31940.0	1.6131481E7	2780.5635027294893	-0.981083409537842	-891.519231204185	0.00413473700350381	0.005085170251166746	1.6121605818455023	1.276342877066859	-1.1273111858297518	1.2631093186733489	6.402460943602829	9.511094857511978	0.8893972366042169	0.9669777458722179
ID14878	14878	3	1.0	39.97837543306519	56.013511325940804	0.0	86.0	86	1.4842102352883861	1		23904.196452933167	23894.0	14490.0	33598.0	1.7521776E7	3172.0146844040355	-0.9809144006179026	-774.6299113856157	0.00306231158149302	0.004158975402571825	1.5724373136066292	1.4151715734466572	-0.21762106450562974	1.1111283911511525	6.920551695535067	10.655851923945049	0.7659038057093434	0.956007879185818
ID28958	28958	3	0.9156777858734131	37.57788984919169	61.249933732622665	0.0	185.0	185	0.960681997099448	1		24908.305921052648	24102.0	20433.0	32539.0	7572125.0	2960.2676159848543	-0.9795360963813038	-805.5178624706932	-0.009097226844832154	-0.008955438249650866	1.0944753895086354	0.8794363075720644	0.39939184440923753	1.2445192222393546	2.8994069603546646	6.664651285451155	0.8202838850321007	0.9457364341085273
ID14111	14111	3	0.9918215870857239	39.930545964261164	56.48380005505111	0.0	81.0	81	1.4201355835187581	1		23842.833082706755	23818.0	15896.0	32061.0	1.5855484E7	2745.637092348476	-0.9810670103916688	-899.9620503630334	0.026382102787021737	-0.014196544818367431	1.6143512941087763	1.2969967184219369	-0.38848721877413084	1.2446841778234925	6.335917177299611	9.760657441304506	0.8357208039362521	0.9541875447387251
ID4898	4898	3	0.9968249797821045	39.83615701515916	56.07827110446178	0.0	19.0	19	1.4579844659886292	1		23888.324786324807	23825.0	15177.0	34831.0	1.6769604E7	2882.7390995451997	-0.9809655023574348	-854.1274264882603	-0.007062535335436537	0.013691577213555515	1.6731749593005205	1.2657527325472135	2.4764310395164495	1.3218813724647518	6.678142261144751	11.354221167039007	0.6509547964164701	0.944220430107527
ID8482	8482	3	0.9702035784721375	40.422688601067996	55.938822018382076	0.0	43.0	43	1.3839856514178186	1		23858.447244094503	24071.0	15816.0	29547.0	1.5150114E7	2460.730590577695	-0.9809477549143639	-998.4074681678636	0.003640716950147264	0.004827518911308818	1.5600255629437316	1.2399104452787273	-0.4606261371795896	1.2581759988263053	6.017457724277063	9.219778942185078	0.889573619200105	0.9723502304147468
ID24868	24868	3	0.9427735209465027	36.92499945437484	57.28434095893751	0.0	157.0	157	1.365828821899634	1		23700.744336569576	23743.0	16778.0	30455.0	1.464706E7	2365.1722939166925	-0.9810251292436836	-1036.1687826443736	0.010582471675747517	7.071583588110891E-4	1.589873853386422	1.1750255806748562	-0.7155620074212132	1.353054673476389	5.860604560848034	10.955548226040406	0.613598165981299	0.9419404125286485
ID5926	5926	3	0.9952311515808105	39.930335080149085	56.27823802616521	0.0	26.0	26	1.4439074044952305	1		23858.222060957945	23798.0	15502.0	33556.0	1.6438315E7	2799.4073025687785	-0.9809982649858786	-879.9884314285697	0.004547069224815855	-0.006766834198487125	1.618534471431283	1.3042899803446582	-0.6020306352630778	1.2409314614251548	6.549807854702821	10.951858517317607	0.6862190564815015	0.9361413043478259
ID18983	18983	3	1.0	40.432932880964	56.447602635554546	0.0	115.0	115	1.419602799563216	1		23798.989505247395	23900.0	15945.0	31763.0	1.5873926E7	2692.4992918897174	-0.9810019137506186	-912.8363274003143	-0.013475922479591845	0.010428437019618767	1.4978357744282238	1.3623644256021221	-0.3677150104574409	1.099438407433626	6.331164051135097	10.09756990961751	0.7802965625000504	0.9603460706560918
ID20520	20520	3	0.9864306449890137	39.77860570369658	56.558451037173825	0.0	126.0	126	1.4153333077901336	1		23722.45331325298	23859.0	17114.0	31891.0	1.5751709E7	2766.5777315530213	-0.9810334607333956	-887.0384496889253	0.0017085459323661948	-0.00124770823993822	1.4350607341070611	1.3887419027776025	2.4476860393922193	1.0333530883145507	6.293139041818955	10.067267342499239	0.7802863108291714	0.9552669552669549
ID7721	7721	3	0.9917570352554321	40.10606469560196	56.01781936218332	0.0	38.0	38	1.3959590102851074	1		23940.634525660957	23936.0	16142.0	30549.0	1.5393828E7	2668.213682819684	-0.981048851167656	-928.9666792730227	0.007570167534431524	0.002162763792234713	1.6150681604771586	1.2265610204187924	-0.4802110465808635	1.3167450567813705	6.12202649989641	9.619377441397392	0.8314021393416844	0.9640718562874249
ID15913	15913	3	0.9866024255752563	39.69575447483238	56.19317503727166	0.0	93.0	93	1.3965008146952924	1		23889.44341085273	23908.0	16099.0	32476.0	1.5408691E7	2693.668456471966	-0.9808877277404041	-910.3300185045712	-0.007035568945222784	-0.008335757335957244	1.5571239013513734	1.2639708882455378	-0.6867924433778554	1.2319301938296603	6.126779626060908	10.133616765402243	0.749744297797434	0.9470977222630419
ID3116	3116	3	0.9801746606826782	40.34641977760005	55.91309750869337	0.0	7.0	7	1.3378490267251877	1		23819.16920473773	24143.0	15927.0	29631.0	1.4077129E7	2442.7936428382013	-0.9810449957143338	-1009.333909277874	-0.007919492441638094	-0.03238701763629446	1.4980727879409788	1.2073734227296573	-1.0800637280659295	1.2407700548469103	5.622948252622247	9.82611497489103	0.731830099769644	0.9464000000000004
ID10284	10284	3	0.9621851444244385	40.21336847195345	55.9359122306339	0.0	55.0	55	1.3779599579804624	1		23914.96025437203	24090.0	16451.0	29894.0	1.504251E7	2390.1910365267736	-0.9809598862653124	-1030.976475566108	-0.0074176116221624285	0.008554586058554582	1.5160713413785292	1.2613337422585382	-0.6497771349798711	1.2019589190279323	5.96517333646739	9.133023575530821	0.8986773056046682	0.9758942457231727
ID17196	17196	3	0.9757871627807617	39.93274555268081	56.791375491426244	0.0	102.0	102	1.4512236669219432	1		23769.627507163314	23851.0	16574.0	31862.0	1.65912E7	2610.2547793520766	-0.9810511342491596	-942.9266216188322	0.0028367605206053065	-0.0012372736618411033	1.5825270072759636	1.3573936426412414	-0.14594213180998108	1.1658570937437527	6.616351621006037	9.707502826774144	0.8822941304871135	0.9680111265646731
ID23854	23854	3	0.8828922510147095	39.15489006217046	56.55270217729756	0.0	150.0	150	0.9693051826354125	1		25531.535483870943	24741.0	19975.0	33686.0	7914776.0	3403.3195850178313	-0.978971534969602	-698.5004475454773	0.006687131994823218	0.010214785303197067	1.0368521570837865	0.921140506407125	-0.2257467844381078	1.1256178073505752	2.951691348164339	6.795461798100161	0.8032354282700801	0.9495412844036694
ID2097	2097	3	1.0	41.13803727329109	56.30184722680945	0.0	0.0	0	1.4206681676678086	1		23799.615615615596	24092.0	16097.0	31755.0	1.5850544E7	2730.772464895965	-0.981125518667796	-906.074627155124	0.01807852814407348	0.00679592259017103	1.5520888144225535	1.3328979521621558	3.1256235230117655	1.1644468444901113	6.34067030346413	9.686938348883883	0.849125658225193	0.9514978601997145
ID6961	6961	3	1.0	40.35671708178317	56.09470527546262	0.0	33.0	33	1.4275736808495691	1		23881.26814814814	23894.0	16047.0	31038.0	1.6119856E7	2706.3904856156337	-0.981044000759443	-913.3531405604474	-0.011748061923080894	-0.0012279511065342087	1.5641047157236978	1.3195253582002857	-0.3933148285823216	1.1853540411356676	6.402460943602847	10.385368689943078	0.7459555747277327	0.9505998588567399
ID4147	4147	3	0.9886225461959839	40.26202195581541	56.23041526618976	0.0	14.0	14	1.40621759778372	1		23862.873668188742	23938.0	16070.0	31038.0	1.5677908E7	2576.5563916201927	-0.9808947992127998	-951.0074327589239	-0.005737810436956163	-0.01029815750467654	1.5805518070490818	1.2544990087943244	2.5863733414338066	1.2599067802916166	6.212335897022206	10.06168417268794	0.7711225999742507	0.9603232916972808
ID9525	9525	3	0.9615049362182617	40.188931690820944	56.01865585218432	0.0	50.0	50	1.3954169955062652	1		23915.897674418615	24100.0	16423.0	29769.0	1.5425754E7	2367.5852248581537	-0.9810271655143586	-1044.62370479261	-0.013191330920399966	0.00759131679745594	1.5488000700181719	1.2795961801798286	-0.722597320230303	1.2103819111123875	6.117273373731893	9.359286918812844	0.8775709340799467	0.9713207547169815
ID11319	11319	3	0.9920222759246826	39.73210133736647	56.202475185007636	0.0	62.0	62	1.4857385112058363	1		23917.18194254444	23831.0	16373.0	34024.0	1.748346E7	2682.6405364255374	-0.9809473116200875	-918.0512730401111	-0.004513137766255156	1.1640600919190478E-4	1.6941859700698136	1.3220487812414956	-0.8332796331493312	1.2814852175718172	6.934811074028601	10.429636109628396	0.8011358857292852	0.9617666446934736
ID28216	28216	3	0.9968205690383911	39.702847456192345	57.76882929890527	0.0	180.0	180	1.4291625223884494	1		23566.100890207726	23803.0	15944.0	29599.0	1.5883552E7	2595.6175069540454	-0.9811492332273655	-945.1115750206986	-0.002602809514545904	-0.004409650932940251	1.4736304072861768	1.3916527034606352	0.4890824943894321	1.0589067255226012	6.4167203220963795	9.879390606518948	0.8261571413206434	0.963597430406852
ID5178	5178	3	1.0	39.86852403574093	56.07977944159238	0.0	21.0	21	1.4872652167066474	1		23858.36762688614	23807.0	14692.0	33875.0	1.739275E7	3010.794416513851	-0.9810548921451219	-820.7026686910825	-0.01075385561020456	0.013165482865490127	1.6218631513158304	1.3710508717190835	2.604433133390711	1.182934335093101	6.949070452522157	10.010122448040567	0.8714807506398806	0.9746666666666666
ID19260	19260	3	0.9648728370666504	40.08443452199257	56.91603852561107	0.0	117.0	117	1.4233280991629547	1		23736.645739910313	23894.0	17386.0	30529.0	1.5879816E7	2509.049477391893	-0.9811851011342205	-986.709194452943	0.006390363602340653	-1.9716869888630458E-4	1.48722186681784	1.3861154671480282	0.4554427575689199	1.07294226351708	6.364435934286708	9.649006795933328	0.8590225382533527	0.9640028797696187
ID20796	20796	3	1.0	40.165959465783274	56.5284614701891	0.0	128.0	128	1.470898663836246	1		23746.885314685343	23784.0	15565.0	33140.0	1.6979023E7	2957.2587670679563	-0.9810467678350928	-831.2922876538516	-0.0055993232170419025	-0.007028656615933389	1.506395678451714	1.467879475143144	0.24865845105723983	1.0262393500016846	6.796970415257646	10.505417344726496	0.7739245500447894	0.9432717678100262
ID13374	13374	3	1.0	40.175445293483136	56.31424559287852	0.0	76.0	76	1.440235336122901	1		23935.21574344023	23986.0	14836.0	31655.0	1.6419558E7	3029.623652296552	-0.9810279802880252	-817.0459591212411	0.031131818792562778	0.015322534321923353	1.555729896087977	1.3849273600346208	-1.390399776413724	1.1233295990694316	6.5165359715512166	9.910031681172988	0.833828193004164	0.9587412587412589
ID12356	12356	3	0.9968288540840149	40.59216721272427	56.64877041137464	0.0	69.0	69	1.4019073421339436	1		23923.02932098764	24051.0	15820.0	30250.0	1.5502123E7	2564.1796487695005	-0.9810371541145873	-965.3385710263155	-0.016935086857653173	-0.00923051182315437	1.539575172560294	1.2672058271839923	-1.05108602090059	1.2149369419974698	6.174310887706069	10.086317416431072	0.7626637326707937	0.9551470588235295
ID8774	8774	3	0.9690414071083069	40.44499818730577	56.102283554666386	0.0	45.0	45	1.3986659335375253	1		23869.09273570327	24050.0	16152.0	30074.0	1.5443303E7	2489.3520873745806	-0.9809833325382512	-989.2516820378784	0.01988962077489632	0.002806501309869502	1.5496589306230133	1.310861984456598	-0.26994993448287785	1.1821678780816927	6.145792130718987	9.517202112641304	0.8526467605285348	0.9780635400907716
ID17479	17479	3	1.0	40.05924864344116	56.11353211340716	0.0	104.0	104	1.4328629678859128	1		23884.40029542095	23848.0	15402.0	32665.0	1.6169739E7	2772.717394414702	-0.9809160039181753	-885.5258254224633	-0.005345771173140443	0.006626669795203678	1.630964160299867	1.2546867728019528	-0.5916912187556824	1.2998974689576233	6.449992205247996	10.248682795943171	0.7716723702226999	0.9529494382022466
ID25160	25160	3	0.9632720947265625	36.67719968311405	57.48987747502348	0.0	159.0	159	1.4243906809452656	1		23678.9715142429	23924.0	16635.0	30742.0	1.5793874E7	2412.3515979060926	-0.9810914063038283	-1018.5971726052595	0.0012616833611250218	-0.003450326836605408	1.635788396897597	1.2418533537657523	-1.2192510534108774	1.3172154280030648	6.3739421866157375	10.34293995698489	0.7487381757559682	0.9403927068723706
ID3402	3402	3	0.9968360066413879	39.764848840336334	56.093798947223675	0.0	9.0	9	1.4688400222902012	1		23858.050490883623	23829.0	15070.0	34067.0	1.701079E7	2966.9631601208844	-0.9809316311604463	-827.3285096091503	-0.00749560698334301	0.012877681013972015	1.6140690314452635	1.352663913570528	-0.5587450289521034	1.1932520822446748	6.777957910599588	10.418207005357857	0.7847345370411207	0.9538461538461536
ID16202	16202	3	0.9968153834342957	39.793917796102825	56.5337812699567	0.0	95.0	95	1.4212005522349929	1		23806.702985074626	23842.0	15780.0	32110.0	1.5950491E7	2882.6964436252624	-0.9809829697916514	-852.0186644707805	-0.00938305067051654	-0.003988949047789807	1.5126052467099784	1.3342003933932802	-0.18843907379563943	1.1337166846900413	6.345423429628631	10.300037400736851	0.7516105517811079	0.9501779359430604
ID6219	6219	3	0.9936509728431702	39.96680535464996	56.12040060563677	0.0	28.0	28	1.4067554511588212	1		23893.144817073182	23869.0	15935.0	31511.0	1.5673903E7	2635.4660636952103	-0.9810316259974196	-937.7752937898895	-0.004144885860431706	0.005852164837930278	1.611462942015841	1.2350350376967516	2.5111834000106197	1.3047912754128008	6.217089023186717	10.63309367410338	0.6909994001556427	0.9383070301291242
ID14413	14413	3	1.0	39.594073547159	56.29470236352478	0.0	83.0	83	1.4616119431652366	1		23808.84539007095	23874.0	16597.0	33066.0	1.6785236E7	2909.4370365291834	-0.9811276584266874	-850.8619407282382	-4.240325022329237E-4	-0.01266344614724606	1.5262697466218267	1.4362957265687122	2.756678308293593	1.0626431022447314	6.7114141442963655	10.653458033303595	0.7430922023166897	0.9476510067114091
ID19535	19535	3	1.0	40.75297984208983	56.2735616983158	0.0	119.0	119	1.4196027995632166	1		23842.827794561927	23956.0	15079.0	32683.0	1.5783952E7	2975.1017985274866	-0.9810903866899447	-831.5958237171794	-0.008290602105527105	0.003096290909112772	1.5039775618689057	1.3397525977402343	-0.13405518682223885	1.1225785748844006	6.3311640511351035	9.717139030104478	0.8425905769459056	0.9596541786743514
ID2385	2385	3	1.0	41.940039730025916	56.793246485968595	0.0	2.0	2	1.4222647235201824	1		23861.26865671641	24061.0	15300.0	31150.0	1.598705E7	2794.905284805565	-0.9810733005922927	-885.0809703983673	0.006251637085114246	0.011659206933113715	1.4737982449664369	1.4065362964852108	0.22662390504620045	1.0478209831124208	6.3549296819576755	9.56505543031958	0.8728620888605252	0.962562994960403
ID7250	7250	3	1.0	40.03153268164195	56.34827079155397	0.0	35.0	35	1.457465517950838	1		23864.570412517773	23862.0	15379.0	32068.0	1.6776793E7	2879.5624158766905	-0.9810446916728206	-857.8573158637768	0.0025246048087077095	-0.008059696116159575	1.5979591853928574	1.370148004939374	-0.33303323437075827	1.1662675708260901	6.673389134980237	10.455200268580283	0.7671699827154319	0.9378757515030056
ID8021	8021	3	1.0	40.28464565869066	55.81603898784942	0.0	40.0	40	1.4672941456763693	1		23902.136235955062	23867.0	14330.0	33508.0	1.7018321E7	3171.1652389894216	-0.981072448858478	-781.3659687708002	0.0018670942279255432	0.005568706931210883	1.6195616097962395	1.3643415374830974	-0.1838873093928812	1.18706465009045	6.7636985321060425	10.513773096281373	0.768912473476933	0.9531145344943068
ID17753	17753	3	0.9853625297546387	40.01108377040336	56.548459308135975	0.0	106.0	106	1.4259830690120578	1		23796.7038690476	23794.0	16156.0	31622.0	1.5991385E7	2632.021990537604	-0.9810795300814318	-937.6258759423887	-0.009986810905470066	-0.010906923746424007	1.5577378838097877	1.3259096410896332	-0.3987075846612591	1.174844676843618	6.388201565109277	9.981892659043226	0.8056801878061364	0.9613733905579395
ID4443	4443	3	0.9674916863441467	39.78013640360543	56.275980955620234	0.0	16.0	16	1.433918484027496	1		23897.602356406507	23820.0	16487.0	33232.0	1.6226472E7	2716.378485711179	-0.9809011170949022	-903.6730009030417	0.013255253925025643	0.021742232654192208	1.6759061636296884	1.205801134904385	-0.7995409651401857	1.3898694528617945	6.45949845757702	13.068961731586992	0.47525477645786923	0.9133064516129029
ID15195	15195	3	0.9877451658248901	40.08758929891738	57.124996449291814	0.0	88.0	88	1.4667784914184225	1		23802.000000000015	23845.0	15943.0	32912.0	1.6994628E7	2814.0216069689473	-0.9809842023907664	-872.6970058985584	-0.015040460436335388	0.009625393242312309	1.5858934631075483	1.3693759438475304	-0.31071348460710124	1.1581140082333194	6.75894540594153	10.250700352809039	0.808317024069384	0.9550033579583623
ID13662	13662	3	0.9948483109474182	38.97634128590231	57.32335094866577	0.0	78.0	78	1.4636807509142964	1		23758.18502824859	23810.0	16746.0	34090.0	1.6820795E7	3042.0992311783066	-0.981073551166966	-809.659306767932	-5.49948228695071E-4	1.9863241083042235E-4	1.4967800379694463	1.4447638792394317	1.940986066311188	1.0360032248019637	6.7304266489544355	10.127077403844853	0.8246776044033005	0.9599999999999994
ID10591	10591	3	0.9944770336151123	38.13392035623747	55.4070502336106	0.0	57.0	57	1.433390823113943	1		23867.142857142837	24057.0	15395.0	31217.0	1.620579E7	2811.497965488366	-0.9809849213959704	-875.9047098436278	-0.0041663199919955585	6.256496463816932E-4	1.4708296797887332	1.4102615768233637	2.099087323270114	1.0429481338503175	6.454745331412498	9.742983966587914	0.8544860960156464	0.9727793696275068
ID24160	24160	3	0.9250288605690002	39.101110095350066	59.0137371327163	0.0	152.0	152	0.9700853076571735	1		25032.469055374604	24337.0	19574.0	33860.0	7684968.0	3397.466445729272	-0.979810427997086	-715.1439225043198	0.0222845146822751	-0.01659225875134899	1.1951088183951752	0.834379664811967	-1.0415729927032356	1.4323321490157612	2.95644447432885	7.489301077822233	0.6623644432147833	0.9093567251461986
ID28512	28512	3	0.9444910883903503	38.443835354533	59.1356261080722	0.0	182.0	182	1.0386267402396006	1		24482.025280898877	23782.0	18463.0	35163.0	8715601.0	4165.603565747071	-0.980103567698203	-579.0234635655515	-0.0036130218036335227	-0.003508308401418451	1.1441976312764608	0.9569014550491507	-0.5013705163198053	1.1957319379535165	3.388978955299792	7.198075167062335	0.8219510998914012	0.9570469798657713
ID9826	9826	3	0.9651364684104919	40.56468506848589	56.14196925325005	0.0	52.0	52	1.407293098971748	1		23884.49237804877	24157.0	15831.0	29804.0	1.5668227E7	2421.1532366543147	-0.9811033351207775	-1024.3616828554902	0.004806392050012964	-0.0035286609018040614	1.5125314438452104	1.3300656657958991	-0.40334186224741414	1.1371855410914058	6.221842149351245	9.568477856048675	0.8539710348061982	0.9603815113719737
ID21091	21091	3	1.0	40.284303180440126	56.32998497059728	0.0	130.0	130	1.4974034746167633	1		23815.05000000002	23695.0	15028.0	32759.0	1.7623137E7	2974.678129561678	-0.9810345009998762	-828.2501436857923	-0.002717188225664366	-0.0036158746795889804	1.5664214937859622	1.4479925700463039	-0.12689034990371714	1.0817883504304662	7.0441329758124756	9.887847779268062	0.9053861901100324	0.9750000000000002
ID19813	19813	3	0.987843930721283	40.28967684437854	56.63922331574448	0.0	121.0	121	1.4465246033159527	1		23814.821739130435	23801.0	16616.0	31868.0	1.6432227E7	2611.937324653043	-0.9810855559356784	-945.8622221817072	-0.0016691406693312091	0.012038717875668369	1.594043356919611	1.3434691291586094	-0.2215008102404805	1.1865128288566869	6.5735734855254	9.814824298856305	0.8575240862265947	0.9684873949579829
ID29541	29541	3	0.9052562117576599	38.55269579084342	62.90722916101319	0.0	189.0	189	0.9063890485355722	1		25712.9963235294	24581.0	20873.0	34528.0	6993935.0	3406.0919587880703	-0.9783192237504287	-681.2900940247705	-0.0019398228557407395	0.00241359248769804	1.0061593810673	0.8356373185710309	-0.930001047440219	1.2040622871987907	2.5809475073321027	6.684099007019026	0.7259442796176135	0.9080267558528436
ID16486	16486	3	1.0	39.997100065296635	57.033474701272034	0.0	97.0	97	1.4958871162788396	1		23826.662618083705	23801.0	15270.0	33692.0	1.7655557E7	2868.908262938142	-0.980973395229169	-856.3917637461971	0.0016000150608163728	0.011744926184594776	1.6224974823493281	1.3724391496451462	-0.4346561034812903	1.182199941446465	7.029873597318928	10.853350658412513	0.7499455123067686	0.9572815533980582
ID25449	25449	3	0.9795392751693726	39.870247602552894	58.032806461771195	0.0	161.0	161	1.3674894046672066	1		23827.261712439413	23819.0	17803.0	30070.0	1.4749075E7	2468.3636527736903	-0.9808889960715265	-990.9034687997395	-0.030438341487710654	-0.03425326430908881	1.4237873220106905	1.3264751798357022	2.9148173700460323	1.0733614496933455	5.874863939341569	12.89548451254647	0.4439482501159736	0.8595271210013908
ID18028	18028	3	0.9954556226730347	39.82873146403411	56.50006275699268	0.0	108.0	108	1.449137075379894	1		23805.11866859625	23826.0	16473.0	31779.0	1.6449337E7	2840.992285893445	-0.9811136899510646	-870.5676253293983	-6.703890849765955E-4	0.00446638317919193	1.5102079657647036	1.4103261898242987	0.12764256152599365	1.0708217550387038	6.59733911634797	9.597107958672291	0.900114819074307	0.9767769176636166
ID6509	6509	3	0.9811356067657471	40.04037832970604	56.24855674219104	0.0	30.0	30	1.4286331048772716	1		23849.01333333332	23786.0	16349.0	32275.0	1.6098084E7	2630.3660938462135	-0.9810027903467352	-936.4069780706908	-0.002464878647384058	1.1010359734053214E-4	1.6481326921217447	1.2632608869404998	-0.4440423308628402	1.304665338062804	6.41196719593187	9.918265024667564	0.819086443625225	0.9594594594594597
ID5486	5486	3	1.0	39.67412523045072	55.96671981888625	0.0	23.0	23	1.4574655179508385	1		23848.850427350422	23813.0	15055.0	33997.0	1.6741893E7	2870.90641377503	-0.9810981523478847	-862.3560395953253	-0.01796228215872874	0.03270554287499436	1.6705781943778466	1.2753215583961994	2.5241926147477156	1.3099270402663845	6.67338913498024	11.14291842694788	0.675395886909067	0.9454545454545453
ID12654	12654	3	0.9553598165512085	40.535149046552554	56.44539437562015	0.0	71.0	71	1.3937896865030956	1		23828.28771384136	23993.0	17504.0	30495.0	1.5321589E7	2263.2897588149426	-0.9809878739761434	-1086.4647176222475	-0.012575711480381639	0.00932337454527395	1.4805553303679455	1.3103531731510465	-0.603916473814779	1.1298902927121615	6.10301399523834	9.728537214580342	0.8103248188508665	0.9639639639639637
ID3695	3695	3	1.0	39.247473831141185	58.18142658786904	0.0	11.0	11	1.440760490319431	1		23686.1443148688	23836.0	16460.0	31443.0	1.6248695E7	2811.018103407192	-0.9811050509713272	-875.0452486913073	0.0016691777849396467	0.0022355148698296255	1.4714245115822304	1.4276743933613856	1.6965532438882336	1.0306443250816018	6.5212890977157265	9.629841075311514	0.8837004533513099	0.9716713881019826
ID23151	23151	3	0.9447852373123169	37.80456564296577	57.58217223239018	0.0	145.0	145	1.0083222979556319	1		25103.23511904761	23989.0	18911.0	38013.0	8434687.0	4562.585305495903	-0.9795541494836314	-527.1958214569493	-4.6725470825805345E-4	0.0015465918427947313	1.1019350603333882	0.9520615222004467	1.967381140358281	1.157420013978243	3.1941007825546457	7.406127777697263	0.7317724886082565	0.9180327868852459
ID11634	11634	3	1.0	40.32333486525951	56.480065468994454	0.0	64.0	64	1.4265134700231525	1		23903.03111111112	23905.0	16065.0	31025.0	1.6134546E7	2645.500761005132	-0.9809807933617098	-932.0585379128111	-0.010238225117911986	0.0019189400343663297	1.6028652601547277	1.2694016587546053	-0.4887532199448153	1.2626935289554289	6.392954691273804	10.84465509060582	0.6830932634836128	0.9600285510349743
ID2677	2677	3	0.9950831532478333	39.730657165857636	55.92743884345053	0.0	4.0	4	1.4051412734026871	1		23916.007645259953	23980.0	16760.0	33299.0	1.5641069E7	2751.852925795538	-0.9809389387136339	-894.5165018968545	-0.009720030241940484	0.014669849275018331	1.6177974390221865	1.2275886598033652	-0.6871970800347861	1.3178660670271465	6.2028296446931686	10.228297622865224	0.7450630133750548	0.9511661807580177
ID26485	26485	3	0.9904482364654541	36.82382062661844	59.2875547833836	0.0	168.0	168	0.9567366744871658	1		25306.749999999985	25461.0	17568.0	32807.0	7693252.0	3775.5339197970293	-0.9793513217403895	-635.8200964254031	0.023899253073913402	0.001827926839448147	1.0494756239954508	0.9029860617834706	-0.8010904722010845	1.1622279328682565	2.8756413295320806	7.725877735243516	0.6054090640252839	0.8730158730158732
ID20088	20088	3	0.9704228043556213	39.87005855309166	56.248005524261714	0.0	123.0	123	1.3921604753249757	1		23854.92990654204	23842.0	16676.0	33249.0	1.5314865E7	2639.250876981403	-0.9810328651140763	-934.9950031973485	0.01764087785542077	-0.003361837132760027	1.6337345827511027	1.1881247435726203	-0.7016505618257686	1.3750530755201344	6.088754616744784	12.091790172395706	0.5233077075406326	0.9085106382978723
ID21369	21369	3	1.0	40.40395413042326	56.35146166850541	0.0	132.0	132	1.4254524706424299	1		23845.67261904759	23889.0	14530.0	32361.0	1.6024292E7	3003.776088993819	-0.9810260239858803	-820.9074516956337	0.003942534953485952	0.0020624436908330025	1.537525125844895	1.3233155747554703	-0.4259612370251758	1.1618733695694676	6.383448438944774	10.079819922342754	0.7895137026722088	0.9518072289156627
ID10874	10874	3	1.0	38.47769017345943	55.12675749487001	0.0	59.0	59	1.4281034911037875	1		23927.558518518526	23949.0	14597.0	33417.0	1.6151102E7	2981.4068469433632	-0.9810302217339224	-830.0939912444961	-0.015029235190013817	0.015332924739586948	1.6005348209610135	1.3004373029163787	-0.5654829914812359	1.230766617792055	6.407214069767344	9.68126550884415	0.8590428683190616	0.9649248389405871
ID16764	16764	3	1.0	40.38980010434374	56.598922628927774	0.0	99.0	99	1.441285453168085	1		23838.930029154537	23827.0	15334.0	30885.0	1.6353506E7	2717.8301340283756	-0.9810545165790097	-908.4099764216437	0.00932796175658164	0.002473554391078103	1.5878493210498106	1.3236641548936892	-0.28224551746525905	1.1995862509227952	6.526042223880243	10.484017159113648	0.7461124677448492	0.9501730103806225
ID27773	27773	3	0.9389378428459167	39.72523930532808	58.46943693318855	0.0	177.0	177	1.3591662025486093	1		23729.01472995091	23677.0	19027.0	31498.0	1.4498428E7	2496.5209848209815	-0.9809870028667695	-980.8151181610519	0.014059009760575697	-0.006189189500084788	1.4751015186282694	1.2418492164591866	-0.5126350782080591	1.1878265888302784	5.803567046873831	11.95305040367915	0.5104431362861587	0.9057863501483675
ID23422	23422	3	0.8968810439109802	38.95492845184846	55.41556371910229	0.0	147.0	147	1.3541477255877263	1		23703.08580858085	23842.0	17840.0	29891.0	1.436407E7	2240.476713418044	-0.9811709416229119	-1102.5810543653547	-0.0048171050754628325	0.02367758919514478	1.4859878224570258	1.2542224378089242	-0.9694399072250027	1.184788102701293	5.760788911393198	10.609307811434489	0.6431580741989453	0.9424572317262824
ID9088	9088	3	0.9810423851013184	40.43814239624385	56.2884640163151	0.0	47.0	47	1.40567953861048	1		23837.742378048788	24000.0	16197.0	30453.0	1.5637559E7	2481.99457881253	-0.9810927163286711	-996.7246533894107	-8.528666880903429E-4	0.001846533743019999	1.5589354517921112	1.3009022763809108	-0.39477431304453814	1.1983493918767247	6.207582770857692	9.707126906000779	0.827848694574128	0.9624170965364773
ID24449	24449	3	1.0	37.19799795147131	56.807313804373656	0.0	154.0	154	1.3746620833888044	1		23748.550399999982	24025.0	14556.0	30476.0	1.4842844E7	2732.7736088478646	-0.9810484726104433	-899.7248069095766	0.012257213739896439	0.010772265355244285	1.5119278819391917	1.2565099374301851	-1.2699600243476499	1.2032757059059855	5.9366545794802805	9.599040082406313	0.8096476025686175	0.9454958364875089
ID8322	8322	3	0.9586269855499268	40.49459103289689	55.931905988882	0.0	42.0	42	1.3569380597347238	1		23812.784539473683	24012.0	16046.0	29202.0	1.4478173E7	2369.3379318310895	-0.981123148196305	-1044.7373634463881	-0.0018263444366297115	0.007439443082031123	1.5045528512205095	1.2372363482316504	-0.5689993163794115	1.2160593676147065	5.784554542215787	9.666740348690492	0.7778926668290965	0.9597791798107259
ID14722	14722	3	1.0	39.929014540428255	56.28347268420068	0.0	85.0	85	1.468324910921637	1		23844.095238095248	23820.0	14839.0	33121.0	1.7024684E7	3060.3293311407547	-0.9809875696687538	-804.0231389773189	0.009045514169202443	0.011747083418687755	1.6190197360908978	1.3501137476532088	-0.4822821302530891	1.1991728392552894	6.773204784435069	10.510059583328715	0.7705373841991394	0.936268068331143
ID18306	18306	3	0.9901285171508789	40.22830681475849	56.67375694253275	0.0	110.0	110	1.4439074044952305	1		23787.861471861466	23846.0	17551.0	32426.0	1.6484988E7	2829.8971142629944	-0.9810512354684537	-870.413343376759	-0.015071567432104015	-0.0028222089290678575	1.5042099028512186	1.397603268852583	-1.5699951768818152	1.0762781802064318	6.549807854702821	10.455389652627781	0.7529358537853748	0.9457789979409736
ID7555	7555	3	1.0	39.94916395148044	56.22644315508968	0.0	37.0	37	1.439184452848264	1		23907.98540145985	23810.0	15319.0	33483.0	1.637697E7	2895.5402282193995	-0.9810392910636448	-854.4274739190386	-0.0020352492307758475	-0.004172874582564014	1.6194649755852124	1.3032899992861604	2.6724255672121826	1.2425975619180902	6.507029719222185	9.647652832810035	0.8785152808373451	0.979256080114449
ID15491	15491	3	0.9556400179862976	39.95695069367603	56.860439260977394	0.0	90.0	90	1.4201355835187581	1		23738.85029940116	23926.0	17629.0	30567.0	1.5857552E7	2491.613722083515	-0.981071425637247	-987.6241126260119	-0.002853021825877125	0.0025021529230567965	1.46664858216452	1.4035232996826026	0.2691395913760295	1.0449762982176305	6.335917177299612	9.768550525980798	0.8343708083417944	0.9603746397694525
ID21635	21635	3	1.0	40.51521604975152	56.486963601004355	0.0	134.0	134	1.4355003030236695	1		23815.29307805594	23911.0	15264.0	32946.0	1.6170584E7	2941.2028053165873	-0.9810952400759064	-840.4288585032779	-0.004062974643804863	0.010440067870493178	1.5121134538740466	1.3898484038209356	-0.2744974030387323	1.0879700618549355	6.473757836070573	9.856867974712388	0.8373141579202704	0.9673295454545449
ID13957	13957	3	0.9915229082107544	40.1813479200253	56.73200457913582	0.0	80.0	80	1.4402353361229001	1		23819.382481751836	23973.0	16657.0	31320.0	1.6316277E7	2614.322429014937	-0.9811054516566481	-946.1947172213726	-0.011322142762772556	-9.854015489053128E-4	1.469700001172	1.3827422033014372	0.01887330085456007	1.0628879321560754	6.516535971551209	10.937481831621447	0.6845291891546582	0.9527449617790134
ID4748	4748	3	0.9957348704338074	39.98763372856878	56.01262524594798	0.0	18.0	18	1.4739812351471513	1		23883.827538247573	23775.0	15755.0	34321.0	1.7172472E7	2791.0241170627874	-0.9809958759091815	-883.4656269434964	-0.0015785036480045014	-4.8541641783815423E-4	1.7020195873583712	1.2869606634939348	2.535525178934172	1.3225109637287624	6.825489172244749	10.40366557082776	0.7924481933753478	0.958611481975968
ID11917	11917	3	0.9557029008865356	40.165835677656766	56.21734653113863	0.0	66.0	66	1.399206689766326	1		23916.23692307693	23981.0	16640.0	30138.0	1.5545554E7	2393.702832518386	-0.980937070802012	-1028.262793199979	-0.0028626765680240225	0.008564506116946523	1.5763463462752105	1.2534783445307265	-0.7179109024162812	1.257577646357631	6.150545256883498	9.698412267555044	0.821716862976826	0.9549815498154977
ID12941	12941	3	0.9552614092826843	40.43658233443329	56.86076887020573	0.0	73.0	73	1.380702169564362	1		23864.317460317412	24141.0	16701.0	29810.0	1.503452E7	2326.8893420931036	-0.9811111991905752	-1065.4108843570084	0.010498172574000807	0.010649434342014635	1.4856892098273926	1.322641784411426	-0.7796070219848275	1.1232740620609702	5.98893896728996	9.162709452343822	0.8964207905142634	0.971472629144179
ID18574	18574	3	0.9484294056892395	40.522613447209494	56.26493945695771	0.0	112.0	112	1.3910732744755683	1		23843.257410296395	23973.0	17070.0	29904.0	1.5283528E7	2398.5756895132386	-0.981023705311939	-1027.8038524291107	-0.010528595379510964	-1.2459605186316829E-4	1.535610880044269	1.2937200564920794	-0.4712475473865856	1.1869730799475091	6.07924836441577	9.661168753510527	0.8184655692434373	0.9594898724681175
ID6800	6800	3	0.9629112482070923	40.230481732357376	55.855741378410094	0.0	32.0	32	1.3812499585839568	1		23865.524564183826	24030.0	16005.0	29808.0	1.5059146E7	2490.6845452125626	-0.9810876963703439	-994.1356590761568	-0.007159282617318679	0.0027314561021710647	1.5307174053519943	1.257799084530003	-0.7261606360658991	1.2169808550337524	5.993692093454483	9.375526545518026	0.8568660918144957	0.9589353612167297
ID10129	10129	3	0.971859335899353	40.321225224609435	56.00659758980668	0.0	54.0	54	1.381797530442368	1		23883.382539682545	24096.0	15664.0	29644.0	1.5046531E7	2422.3649787582995	-0.9810783079006883	-1022.4214530515003	-0.005451197141808016	-0.004532481012769802	1.5264219217896156	1.2670324302529392	2.548113505705331	1.2047220618377497	5.998445219619	9.450961427835335	0.8439108677468465	0.9655700076511098
ID28817	28817	3	0.9248594045639038	38.88363469463454	60.55712362751007	0.0	184.0	184	0.939180381632298	1		25671.40549828178	24368.0	19801.0	36964.0	7470379.0	4154.4543731340245	-0.97875818272566	-569.4418558555757	-0.017018205934226267	0.009764678976597892	0.9718974047187858	0.9418298395514592	-0.87512248068713	1.031924625770666	2.771072553912735	6.439705518432199	0.8397030778061978	0.9716666666666647
ID21906	21906	3	0.961731493473053	40.02278159549897	55.64428090496615	0.0	136.0	136	1.0779418783984462	1		24613.460937500007	23910.0	19481.0	33462.0	9451569.0	3204.3712545289354	-0.9802483930921208	-762.4187330206588	0.00644120184471144	0.06128598192280401	1.2093261835771663	1.0167774789992816	0.7338186690705998	1.1893715277480301	3.650400894348161	10.196231701821103	0.44123609699222105	0.8476821192052977
ID5780	5780	3	1.0	39.985762613172746	56.005828866593944	0.0	25.0	25	1.4349732237685149	1		23873.76470588232	23796.0	14377.0	33718.0	1.623416E7	2986.7316620577676	-0.9810084899347916	-825.786857829081	-0.0067807835504517956	-0.009342965415673744	1.662653210345616	1.2801598207513258	2.605247355543386	1.2987856542551106	6.469004709906061	9.789920244605769	0.8481819456310045	0.9611581920903957
ID17046	17046	3	1.0	39.85347965269445	56.22410092415098	0.0	101.0	101	1.4641974961204787	1		23846.326760563385	23758.0	15604.0	33728.0	1.6930892E7	2727.5166094810743	-0.9809646472118134	-901.1073010227904	-0.0072710747056601915	0.02149583772823143	1.695849452692551	1.2604019354171916	2.4101445504071797	1.3454830598393415	6.735179775118941	11.727064414786453	0.615432511571167	0.9440373084610263
ID2968	2968	3	1.0	40.517703983026415	55.9759039158715	0.0	6.0	6	1.3888963196604713	1		23807.72727272728	24039.0	15585.0	31253.0	1.518933E7	2771.3706979755107	-0.9810474374364107	-889.3554739725537	-0.01010015143799864	-0.0258371517668091	1.507776648158727	1.3210303429509598	2.95361151628644	1.1413641300551864	6.0602358597577055	9.385737432423388	0.8644952069762468	0.963718820861678
ID23705	23705	3	0.9524582624435425	39.769532649543834	55.4730187002041	0.0	149.0	149	0.9763038668979385	1		25426.885714285716	24105.0	19994.0	37340.0	8009469.0	4205.724434475505	-0.9791997404597712	-569.2262097232779	-0.001595232428032389	0.007361123307887666	1.0926345821027241	0.9084447361145761	-0.8411603555099108	1.2027529454085772	2.9944694836449783	6.704827722323555	0.8370559907669156	0.9633027522935784
ID30107	30107	3	0.9495938420295715	39.15024343227051	60.276871020283195	0.0	193.0	193	1.1538678445259354	1		24335.792325056424	23559.0	18629.0	36083.0	1.0780756E7	3937.3402491169754	-0.9801169501279708	-609.3508733854696	-0.0017419626118066213	0.03276740681312846	1.3073602257259649	1.0300616449579247	-0.9429548970606674	1.2692058112496434	4.182751024773945	13.317862528039011	0.2963485612059537	0.8036529680365295
ID20380	20380	3	0.972643256187439	39.673430820808946	56.90470271310147	0.0	125.0	125	1.4169358747965617	1		23699.57466063346	23840.0	17875.0	30837.0	1.5712818E7	2583.9790676076095	-0.9810805447796048	-951.2125966749614	-0.005761885192585378	-0.02055747118882251	1.4729705452723811	1.3629867988577447	2.2698492918315787	1.0806931853681991	6.307398420312513	10.773466008236435	0.6828876169091341	0.9384724186704391
ID3997	3997	3	0.9763628840446472	40.54483998227058	56.355965754537266	0.0	13.0	13	1.3959590102851072	1		23798.91640866875	24071.0	16865.0	30205.0	1.53741E7	2427.7247431825062	-0.9810406987673252	-1014.5008899488367	-0.001015030325652995	-0.004128103613288449	1.518312603642096	1.3086726495229484	-0.3753522762023439	1.160192813837416	6.122026499896407	9.328924296131545	0.8839789666746577	0.9728096676737158
ID24733	24733	3	0.9602127075195312	36.78744007347085	56.72633426856199	0.0	156.0	156	1.3812499585839537	1		23696.923566878955	23751.0	16421.0	30165.0	1.4881668E7	2307.8876325099095	-0.9810637701813296	-1063.9250286172387	-0.01541789531520748	0.0027788067714145733	1.5376343047949887	1.252344448266717	-0.8428811193928138	1.2278046242973502	5.993692093454456	9.928745422464305	0.764039025642986	0.9692544196771713
ID15776	15776	3	0.9870519638061523	39.60721639034432	56.55834827455003	0.0	92.0	92	1.4302207694956055	1		23830.197932053165	23849.0	16201.0	31850.0	1.6133044E7	2779.9481843211593	-0.9810110675792469	-885.7156169700175	-0.01678651616442194	-0.020010839568811795	1.5239622543181692	1.3072240509384887	-0.48608583509576003	1.1658003486273671	6.426226574425407	12.179484381599199	0.5443874342460505	0.9209809264305171
ID9379	9379	3	0.9638724327087402	40.45862378938367	56.1470654136453	0.0	49.0	49	1.3899852232535748	1		23855.78459119497	24139.0	16768.0	29293.0	1.5172279E7	2338.669736790114	-0.9810144004755493	-1054.158393883168	-0.008718833708918931	0.013761559158334682	1.5540876259974243	1.2601314084402095	-0.43277039806107426	1.233274256627786	6.069742112086735	9.75140531013981	0.8021317141378228	0.9659606656580937
ID18853	18853	3	0.9917624592781067	40.280874579902104	56.52857228664075	0.0	114.0	114	1.431278234164655	1		23865.652880354486	23912.0	16161.0	30908.0	1.6157047E7	2588.272965307015	-0.9810238005714728	-953.3745341774244	0.006904711487937722	0.003896061793922548	1.5966875638941256	1.3012438256846648	2.8313976548030526	1.2270471777677865	6.435732826754446	9.758907574210866	0.8491911526564194	0.9657631954350919
ID28070	28070	3	1.0	39.57538896736843	57.14045559956195	0.0	179.0	179	1.4328629678859128	1		23629.311764705893	23711.0	16023.0	31733.0	1.6067932E7	2809.44472207595	-0.9811691748297434	-876.4660956698813	-0.0020866048972105387	0.005555074364384395	1.49139145001028	1.3875323128426762	0.2518915264206302	1.0748516890066688	6.449992205247995	9.59953241263593	0.8795669356202089	0.9679029957203994
ID13224	13224	3	1.0	39.966948382540956	56.44076457682835	0.0	75.0	75	1.4051412734026865	1		23941.660550458724	24033.0	15065.0	31016.0	1.5657846E7	2911.3023757742276	-0.9810359285055286	-850.8446624838914	0.026783680859734402	0.015597006306436043	1.51995110143623	1.3294844994417594	-1.4226331224060487	1.1432634995552382	6.202829644693162	9.760755616888366	0.8181498199529549	0.9602649006622515
ID11179	11179	3	1.0	39.63306689884491	56.0487951871433	0.0	61.0	61	1.4397099903691029	1		23954.609329446084	23954.0	15315.0	33865.0	1.6432862E7	2881.270590895036	-0.9809773533008429	-857.478187206134	0.019850259496567196	0.009749995065739073	1.6284362940940504	1.2987907053655439	-0.6194123333262501	1.2538096302712052	6.511782845386705	10.31763534877185	0.7686868008016443	0.9332425068119901
ID12203	12203	3	0.9968174695968628	40.344981981202686	56.379710249645036	0.0	68.0	68	1.434973223768515	1		23925.452941176463	23856.0	16145.0	31599.0	1.6269308E7	2654.1684753004156	-0.9809947215404341	-930.5808493530806	0.008672997280200783	-7.117972771828409E-4	1.611418033011384	1.2772871385520155	-0.9851225104215059	1.261594190041053	6.469004709906063	11.075656867358049	0.6626868402357561	0.9392684610075915
ID5040	5040	3	0.9926270842552185	39.91719170902934	56.14153828620022	0.0	20.0	20	1.443383395258415	1		23867.75801749272	23817.0	15543.0	34521.0	1.6373282E7	2865.9473265545653	-0.9810431306868436	-861.9754615329114	0.0043519842579177875	-0.006984468313573361	1.6709453299598018	1.2371333004431386	-0.6558546079642777	1.3506590836745505	6.545054728538307	11.448872230503095	0.6274768809188812	0.9291497975708497
ID20660	20660	3	1.0	40.08402601530365	56.36813404991496	0.0	127.0	127	1.4847198353841877	1		23759.543956043966	23761.0	16091.0	33299.0	1.7296948E7	3000.3595320080262	-0.9810112615557379	-818.2248730870211	-0.003195931877239423	-0.0023485171870202227	1.5085690461213572	1.4885030643689456	2.5895689216601054	1.013480645242016	6.925304821699577	10.03900026096834	0.8635109057574952	0.9617161716171622
ID8629	8629	3	0.9873745441436768	40.60750111639527	56.160107188256475	0.0	44.0	44	1.4002875757442577	1		23858.64406779657	24086.0	15974.0	31427.0	1.548426E7	2656.416803268014	-0.9810493706707629	-929.9225126205278	-0.0033841899642706743	0.011218515508403715	1.5285953806209958	1.2902612446508797	-0.285524156965295	1.1847177360074896	6.160051509212535	9.59149793711663	0.841436471399963	0.9607116382505564
ID19126	19126	3	0.9791988730430603	40.20869656713214	56.92762369050196	0.0	116.0	116	1.4174696611687825	1		23776.689759036133	23952.0	17221.0	30909.0	1.5787722E7	2528.3824159256324	-0.9809790775428303	-969.9889685681865	-0.02262667739849868	-0.0017126958610245132	1.4877195651801807	1.3523842325838353	-0.0928884586478477	1.1000716581394747	6.3121515464770335	10.550806532865238	0.7125510133368073	0.9602313810556761
ID14263	14263	3	0.9968063831329346	39.714945945573554	56.535265264945735	0.0	82.0	82	1.4444312236325392	1		23805.690856313504	23853.0	16407.0	32271.0	1.6402121E7	2855.692118982571	-0.9810703437101004	-864.0857072054822	-0.011196051333557092	0.0041268287463548025	1.51693907148475	1.3905142977474438	-0.23109608192163544	1.090919434587697	6.554560980867328	9.753772713790672	0.865781316999672	0.9690794096978208
ID16056	16056	3	1.0	39.84673504823825	56.1664865254866	0.0	94.0	94	1.4744943704925986	1		23868.813630041743	23824.0	15289.0	33810.0	1.7161677E7	2953.608171817538	-0.9809647439150792	-832.9187206901014	-0.010085441696645272	0.008908271277940232	1.6208422932298745	1.357681819870364	-0.5599233037652152	1.193830741126546	6.830242298409259	10.263413736390044	0.8148211652474063	0.9605614973262034
ID25017	25017	3	0.9597044587135315	37.18197127188696	57.394343263787185	0.0	158.0	158	1.4142639209296408	1		23735.235649546787	23830.0	16717.0	30905.0	1.5712726E7	2381.9329153802105	-0.9809429439140285	-1025.8454891327067	-0.004323759043151934	-0.011717660207983229	1.723686528714637	1.2231799932864866	2.126917289960225	1.4091846974077546	6.28363278948995	10.390059305167092	0.7314499395940093	0.9449606862044321
ID6075	6075	3	1.0	39.99799299499292	56.15166164048424	0.0	27.0	27	1.4370803808856276	1		23836.024890190332	23824.0	14942.0	31658.0	1.6280005E7	2846.6817011374324	-0.9809835098868982	-863.885652675535	-0.0016128396785445773	-0.00297409086023333	1.6191375519349203	1.2869175788325906	2.749447441634034	1.2581517096096382	6.488017214564122	10.597890973646203	0.7259103068514213	0.951219512195122
ID7102	7102	3	0.9955805540084839	39.96385013366803	56.10828068278969	0.0	34.0	34	1.4370803808856274	1		23881.75659824047	23848.0	16081.0	31690.0	1.6287358E7	2728.707135408656	-0.9811176632244722	-909.5041647096507	-0.004899283022181457	-0.0038970735324354478	1.5907449112920733	1.31627088858531	2.6226336395050556	1.2085239634842642	6.48801721456412	10.016600734301681	0.812608071148533	0.9599156118143459
ID2240	2240	3	1.0	41.899606274928125	56.85288924156192	0.0	1.0	1	1.4328629678859126	1		23857.1728212703	24034.0	15592.0	31525.0	1.6151306E7	2777.309794823038	-0.981141278221404	-893.8073889963357	-0.0031768492157839816	0.011869747736039202	1.4973064274934167	1.403797228847025	-0.6578889097525902	1.0666116136467894	6.449992205247994	9.726968910446805	0.8566708675201172	0.9509460406447097
ID7875	7875	3	0.9915685653686523	40.17796065096544	56.087123686146896	0.0	39.0	39	1.42598306901206	1		23913.648286140142	23949.0	15685.0	30890.0	1.6046058E7	2631.255925365194	-0.9810328135310327	-940.1417991255795	-0.002124431345003201	0.009773432519004541	1.6216856361943972	1.2561223152810501	-0.4381098644447595	1.2910252580231842	6.388201565109296	9.846608055278816	0.8279710893247536	0.9620615604867572
ID15043	15043	3	1.0	39.95411828603542	56.26688946335443	0.0	87.0	87	1.4994229003146948	1		23877.08053691275	23809.0	14860.0	33554.0	1.7788425E7	2995.1808867880336	-0.981078359639885	-826.6717123001581	0.0026324383036368543	0.010623964872710142	1.6150456791634358	1.3947855826666724	-0.5124058712450082	1.1579168147663608	7.063145480470535	10.551058443391316	0.7972893414850198	0.9556270096463023
ID17347	17347	3	0.9936938285827637	40.00151561447154	56.54373906946561	0.0	103.0	103	1.455387875386464	1		23836.642958748198	23818.0	15813.0	33044.0	1.675716E7	2787.5837481530007	-0.9809500773498276	-880.644956683337	0.0058760343019402415	-0.0030620392410966382	1.638835672477609	1.3328320159275708	2.691059156479038	1.2295890651584311	6.654376630322168	10.074988373661933	0.8238120393729964	0.9543285616905243
ID3268	3268	3	0.9968551397323608	40.232637213772456	55.934550563636684	0.0	8.0	8	1.4046028019234775	1		23880.61832061066	23912.0	15992.0	30970.0	1.5641805E7	2610.8421282459985	-0.980912442620223	-940.101702430109	0.009374752233585002	0.013816427385973076	1.5951240936777198	1.2550247467105078	2.757325341521856	1.2709901520736002	6.198076518528662	9.968603626416378	0.7837871551032661	0.9476744186046512
ID24005	24005	3	0.8962680697441101	38.4098795183622	58.18496602152699	0.0	151.0	151	1.4227965106853413	1		23833.470149253742	23780.0	18462.0	31876.0	1.5968425E7	2618.7963382896814	-0.9808733749571678	-933.4480501480539	0.018578311914676498	-0.04607775482070532	1.4218677203227135	1.3589888806593313	-0.6204503633319707	1.0462688404285365	6.359682808122183	12.412639196035114	0.518700965189897	0.920220082530949
ID4295	4295	3	1.0	40.26154699669959	56.15092072860049	0.0	15.0	15	1.434973223768515	1		23849.907624633408	23836.0	15357.0	31325.0	1.6265637E7	2758.827516811965	-0.9809964055542169	-892.5320298967138	0.025577694499163625	0.010772816009099184	1.6140455224821457	1.2864233283758597	2.892125642110147	1.254676813518235	6.469004709906063	10.360449016841045	0.7573387447577828	0.9721428571428571
ID9672	9672	3	0.9968284964561462	40.031040277411215	55.99347665252364	0.0	51.0	51	1.3796059390068045	1		23914.971383147844	24159.0	15338.0	29787.0	1.5042517E7	2562.729297333035	-0.9810387392751944	-965.6418391727647	-0.014066170246159308	-0.018068520702959178	1.538076428544315	1.222549386181901	-0.9580139233426654	1.2580894039363308	5.979432714960926	10.22506541273277	0.7186834720574574	0.9430284857571212
ID10443	10443	3	0.9968224167823792	39.28891150303301	56.34651570526589	0.0	56.0	56	1.4657466386762805	1		23910.649295774667	23801.0	15082.0	33880.0	1.6976561E7	2894.8589851614333	-0.9809645470383607	-851.3027735758382	0.007910967577182562	0.007756231312278135	1.6410802203374895	1.329842621458871	-0.5084412728653989	1.2340409262392138	6.749439153612498	10.349220322295121	0.791885307559871	0.9447771124417831
ID19403	19403	3	0.9768147468566895	40.03272773009408	56.58943084524603	0.0	118.0	118	1.4449548528770857	1		23796.568940493482	23796.0	16305.0	31907.0	1.6395836E7	2691.822354041951	-0.9810653558352718	-916.0912518901699	-0.0014803530091865896	-0.00810122580333527	1.5491947367495194	1.3816127133934086	-0.17599266401883548	1.1212945000661647	6.559314107031848	9.776000925663896	0.8624736281264929	0.9725158562367866
ID28366	28366	3	0.9615564942359924	38.78163025819134	58.19706227122248	0.0	181.0	181	1.057394273107381	1		24511.264150943374	23575.0	19276.0	33700.0	9093679.0	3586.727386664885	-0.98013899170887	-674.5027286184499	-0.009488651878902701	-4.2384810820663004E-5	1.2185274479919197	0.9516544588133562	1.4618075877200867	1.280430556182477	3.512560235577198	7.554350001714173	0.7734628159217232	0.9390088945362133
ID13520	13520	3	1.0	39.89924416379627	56.65600224867017	0.0	77.0	77	1.502446949572195	1		23956.726541554937	23938.0	15228.0	33644.0	1.7871718E7	3217.125697467854	-0.9809758666436588	-767.967574043538	-0.016722037853029465	0.01191898817234913	1.6082426579968425	1.4305896768963986	-1.1486404478238987	1.1241816461907193	7.091664237457622	10.652899188960708	0.7852761272180113	0.9557975656630354
ID17616	17616	3	1.0	40.465398792628	56.587697090608955	0.0	105.0	105	1.4486149578794745	1		23762.17553956837	23835.0	15884.0	31885.0	1.6514712E7	2728.1295374626256	-0.9811237360411921	-905.4384823876181	0.007194498709428388	0.003727613568809438	1.5330361389942186	1.3798838006522594	2.9536744185205093	1.110989300888644	6.592585990183464	9.873343944268495	0.8498399341569818	0.9719691660826913
ID25301	25301	3	1.0	37.57163759620049	58.151517137615016	0.0	160.0	160	1.4672941456763686	1		23785.811533052034	23853.0	16496.0	31722.0	1.6911712E7	2660.088740112865	-0.980898906538559	-918.370373590671	-0.021905298758858608	0.010407458686787384	1.605971404462903	1.3650875467469281	-0.8247051759592281	1.1764603730288312	6.763698532106035	10.938720758211197	0.7103314352004952	0.9331147540983594
ID5334	5334	3	1.0	39.90647722747926	56.12436611893276	0.0	22.0	22	1.4698697034697892	1		23845.43117977525	23763.0	15030.0	33819.0	1.6977947E7	2900.935048981209	-0.9810438085941893	-850.8137234646491	-0.01774024333227494	-0.00260113493487743	1.663716413887946	1.2857463130453692	-0.5381088249660411	1.2939694222784364	6.787464162928617	10.750730097869331	0.7379747387197944	0.9609690444145359
ID16343	16343	3	0.9952057003974915	40.02786853977842	56.84846150939203	0.0	96.0	96	1.4708986638362458	1		23857.912133891234	23830.0	15272.0	34066.0	1.7106123E7	2905.9068795383128	-0.9809836047702818	-847.060229095496	0.0029859390481363573	0.0032663207952998677	1.66293291672521	1.3173587095572823	-0.45191242124654013	1.2623235453341808	6.796970415257643	10.052623457730892	0.845213475914153	0.9546061415220292
ID6360	6360	3	1.0	39.86821916956955	56.24220867538255	0.0	29.0	29	1.4553878753864644	1		23879.643366619126	23792.0	15876.0	33898.0	1.673963E7	2758.135641759706	-0.9809749633023966	-892.8420416517773	0.021306884447733127	0.014012660548346857	1.6754797794707916	1.246750210659485	-0.7327968976883114	1.34387767906173	6.6543766303221705	12.660557428440923	0.5216888885089844	0.9234828496042213
ID11480	11480	3	0.9812008142471313	40.31908314614168	56.15650819200338	0.0	63.0	63	1.420135583518759	1		23922.675187969948	23943.0	16345.0	30806.0	1.5908579E7	2540.714276122458	-0.9809798429760851	-971.2474623396538	0.007036685719056098	0.008988094912147474	1.6045678115044406	1.2914233740502266	2.687385981158207	1.242480075664199	6.33591717729962	9.76943275442736	0.8342201194648468	0.964544138929088
ID20952	20952	3	1.0	40.284965041290675	56.33467279195428	0.0	129.0	129	1.5084768612279507	1		23806.283819628643	23719.0	14992.0	34000.0	1.7949938E7	3077.523047072503	-0.981076502368359	-802.0875081181001	2.704403763989351E-4	8.761896689340416E-4	1.5493682109238545	1.4901958744255968	0.044469115060183584	1.0397077575597677	7.148701751431828	10.153327997961183	0.8714053265563532	0.9709489993544227
ID12507	12507	3	1.0	40.621899880639944	56.805452818538605	0.0	70.0	70	1.378508836694912	1		23859.813694267537	24101.0	15162.0	31065.0	1.4983963E7	2807.382562742754	-0.9810303893361457	-879.0619640828352	-0.004955605597304425	0.001386851860853122	1.4629106565629921	1.2996206268427106	-1.214286536140123	1.1256443814045773	5.969926462631899	9.720846252116303	0.7939089484282863	0.9493575207860923
ID19677	19677	3	1.0	40.21065368311427	56.51437095809709	0.0	120.0	120	1.438658723350229	1		23797.513950073437	23862.0	15051.0	32611.0	1.6206107E7	3012.162009381467	-0.9810737225182047	-819.067510752425	-0.019052633298750295	-0.017731500704446075	1.473316496347133	1.4138048361360982	0.03990965049775075	1.04209326399935	6.502276593057662	10.373244269672167	0.7593571628970083	0.9519832985386216
ID3550	3550	3	0.991285502910614	39.46163917052836	57.09754597197185	0.0	10.0	10	1.4444312236325414	1		23757.17510853834	23840.0	15570.0	32682.0	1.6416208E7	2764.30037426247	-0.9811123515763116	-892.853930856958	-0.013685088810048871	-0.002145448909789469	1.5833281455998134	1.3408265303786673	2.688321539914096	1.1808597978387707	6.554560980867347	10.27170533078158	0.7806715778221519	0.9523480662983427
ID26334	26334	3	0.9950136542320251	36.163648482090544	58.929985843456954	0.0	167.0	167	1.4265134700231525	1		23740.499259259257	23577.0	16691.0	34498.0	1.6024837E7	3424.2609405888993	-0.9807709792425969	-707.2344867861053	0.034267136505604506	0.0029398429814098182	1.471720247101652	1.4008531014616277	1.1025880374161046	1.0505885631877336	6.392954691273806	12.179616161559721	0.5415571410754794	0.8901389808074118
ID7391	7391	3	0.9955042004585266	40.26608763936372	55.96004632879153	0.0	36.0	36	1.418536631332034	1		23898.908270676704	23905.0	15697.0	31432.0	1.5892774E7	2720.8828860915833	-0.9810809843448232	-910.9709554572156	0.0055098203864902716	-3.4211368901632187E-4	1.6062814593004169	1.2730023900695517	2.7094301690601243	1.261805532990913	6.321657798806076	10.031764473331936	0.7893801344221677	0.9609826589595378
ID17889	17889	3	1.0	39.87957718489898	56.24413319652549	0.0	107.0	107	1.4734679211022805	1		23853.98885793871	23819.0	14642.0	33000.0	1.7127164E7	2994.046451425345	-0.980978443610106	-821.7616861090777	-0.005238548191919702	9.810988316087076E-4	1.6337263327717466	1.3480922943692348	-0.4296532396538287	1.2118801803078019	6.8207360460802295	10.214433780578048	0.8215093537103834	0.9605087014725576
ID14562	14562	3	0.9968328475952148	39.78176259953729	56.23606741136422	0.0	84.0	84	1.4339184840274963	1		23901.98678414098	23825.0	15593.0	33582.0	1.6277253E7	2823.1768867091228	-0.9808350017878547	-866.5888168808294	-0.011237604753789014	-0.012038166110461056	1.6492012523065487	1.2480659974042203	2.5659602585032713	1.321405483152835	6.459498457577022	12.019640969419541	0.5618568398773627	0.9314599040438649
ID2532	2532	3	1.0	41.931876907872905	56.864033718612085	0.0	3.0	3	1.4318066736266941	1		23886.818316100445	24052.0	16272.0	31561.0	1.6171376E7	2761.249058826662	-0.9811040725824535	-898.316936009534	0.011244577634040466	-0.005523358439074838	1.5166946126327951	1.367755253660906	-0.31206315970469695	1.1088932823129294	6.440485952918965	10.03574755496563	0.8035798623020484	0.9562455892731121
ID10724	10724	3	0.9890136122703552	38.633682598990774	54.71617507782873	0.0	58.0	58	1.4115869094041142	1		23841.32218844986	24124.0	16900.0	31332.0	1.568759E7	2583.8543553820064	-0.9810693760763839	-956.3725315037469	0.01970835726840908	0.002062302655214426	1.5164289478581152	1.3517309597263167	-0.3568606444831887	1.1218422844773377	6.259867158667369	9.792753375952175	0.8202860892584022	0.9620160701241791
ID8934	8934	3	1.0	40.51973216845131	56.27893066098642	0.0	46.0	46	1.422796510685343	1		23834.95380029809	23962.0	15566.0	31187.0	1.5993254E7	2687.865297233355	-0.9810023739713548	-915.8145392858179	-0.010230992067317035	0.007942629728097702	1.560858939250265	1.3078687772776818	-0.29354676008477565	1.193436961236417	6.359682808122198	9.862571791184594	0.8216085773865291	0.9618979151689434
ID8172	8172	3	0.968289852142334	40.328987957679445	55.838318451569656	0.0	41.0	41	1.3839856514178186	1		23886.227488151664	24022.0	15969.0	29972.0	1.5119982E7	2514.5216437528316	-0.9810551223259223	-983.8384373351136	-0.0015844933099143327	0.003699440139247836	1.5468066715971307	1.254826678569621	-0.5383009612205493	1.232685515867688	6.017457724277063	9.199737923485488	0.8934535949561939	0.9791183294663571
ID19949	19949	3	0.9738882780075073	39.865357082204504	56.25925363443138	0.0	122.0	122	1.363056688289052	1		23902.446254071674	23908.0	16795.0	31945.0	1.4676102E7	2606.1421163063264	-0.9810281199901115	-948.517478637891	0.042304665059931655	-0.010579429019606021	1.5001687395938588	1.18022391247193	-0.8440278639453327	1.2710882432909003	5.836838930025445	12.447649042327736	0.4733832673978611	0.9246987951807234
ID23278	23278	3	0.9380831718444824	39.13143336502924	56.16532830882429	0.0	146.0	146	1.1733712175114295	1		24428.99339207046	23911.0	18726.0	34269.0	1.1090763E7	3333.8910984716317	-0.9803293504795582	-730.3608125117979	0.003576106632370436	0.0037195712065764804	1.5111993469518086	0.9207314789819289	2.5280128956091428	1.6413030090192764	4.325344809709417	9.223888981477542	0.6388552442041355	0.8974358974358976
ID18159	18159	3	1.0	40.193984014673546	56.60442966131745	0.0	109.0	109	1.4423348056574175	1		23772.27365356626	23837.0	16537.0	32555.0	1.6331552E7	2917.469302166896	-0.981057213517255	-844.004754106135	-2.7483082384291706E-4	-0.010058852612370592	1.4684776467737555	1.4304264626511645	1.2087099555566783	1.026601286480723	6.5355484762092715	11.253543448289179	0.6485049871806053	0.9353741496598634
ID24304	24304	3	0.9652866721153259	37.24547495730783	57.68656627713112	0.0	153.0	153	1.0723129006113927	1		24210.408970976245	23905.0	18703.0	32035.0	9175745.0	3252.3193106516815	-0.9805666543917946	-751.2223314396653	0.010686293093564777	-0.03664253385106097	1.2279038308283148	0.9995184644456668	-1.187254669829042	1.228495395039361	3.6123758850320393	7.147930744493142	0.8884686873329171	0.9681528662420373
ID25586	25586	3	0.8717658519744873	38.36311640161052	56.33370370939111	0.0	162.0	162	0.9614691189005639	1		25739.896103896095	24860.0	19933.0	34590.0	7927888.0	3622.7969168269833	-0.978949132514068	-660.8196129840009	-0.016919079222620217	2.6464046182753163E-4	1.0192738418899427	0.9432547112398731	0.015316187844563801	1.0805923678347127	2.904160086519176	7.033880084205076	0.73763326916373	0.9243570347957645
ID21235	21235	3	0.9672256708145142	39.96233835633574	56.34296249159946	0.0	131.0	131	1.4056795386104786	1		23843.791411042952	23856.0	16535.0	31748.0	1.5546152E7	2553.6331329347163	-0.9809995137535565	-964.1639336200939	-0.0015431534722946268	0.012841765629945991	1.6384055238293542	1.2241392415898662	-0.6208346938755982	1.338414347130523	6.20758277085768	9.854202446136673	0.8033215593682544	0.9518950437317776
ID29684	29684	3	0.9537409543991089	37.527673092437354	61.807926850467396	0.0	190.0	190	0.9824830669825424	1		25258.189274447952	24193.0	19601.0	35661.0	8006846.0	4096.188061472262	-0.979178236751835	-579.958035031026	0.004327063696892786	-0.004387843433410244	1.0752746864858522	0.9123118407454229	-0.7640511481455704	1.1786262530663607	3.03249449296111	7.312631117788273	0.7126274588156123	0.9354838709677409
ID4597	4597	3	0.9968274235725403	39.74475415749421	56.07013489135008	0.0	17.0	17	1.4585032293802414	1		23900.376955903277	23784.0	15069.0	34547.0	1.6801965E7	2861.678745726313	-0.9809943162861408	-862.1778513142231	-0.01146195641969552	0.022852777896700736	1.7104123659715922	1.2429741372612115	-0.7376029457395525	1.3760643240255515	6.682895387309267	10.79928324796421	0.7200864892889349	0.9538670284938943
ID15349	15349	3	0.9877007007598877	40.484524465438405	58.03047865490367	0.0	89.0	89	1.4538276949750946	1		23659.809388335692	23816.0	17246.0	31428.0	1.6632846E7	2648.04351537922	-0.9811305253291015	-929.1441522074882	0.014481257908331107	0.01711944617899755	1.551158028949727	1.4102500221290064	0.46630117644243874	1.0999170392552071	6.640117251828631	9.518414561787305	0.9209931080193675	0.9817287420941678
ID16630	16630	3	1.0	40.57361404786761	57.00541144875731	0.0	98.0	98	1.4376066875800297	1		23808.815789473676	23860.0	15548.0	31917.0	1.628523E7	2799.239030349661	-0.9811068814248826	-883.3655881463955	-0.013034800652579314	0.021132379468685354	1.5209277936648857	1.362614631034533	2.8212206803603292	1.116183372044198	6.492770340728641	11.408963712226816	0.6268267299039119	0.9330601092896171
ID28663	28663	3	0.9890202879905701	38.40307893406905	59.569138949880276	0.0	183.0	183	1.0393548347841477	1		24173.57584269664	23905.0	18248.0	31281.0	8605793.0	3335.6301171950586	-0.9803121698817181	-721.7047234141301	-0.007648435469917689	-0.01009340507474029	1.1723909596347617	0.9300683972173269	0.6132778717393214	1.260542733354278	3.3937320814643077	7.990129160813999	0.6680051618736728	0.9177377892030852
ID13816	13816	3	0.9936571717262268	39.82941316867766	56.51895759874415	0.0	79.0	79	1.4201355835187572	1		23899.533132530123	23903.0	15609.0	32502.0	1.586929E7	2844.300398882224	-0.9810608286748896	-870.5203214730743	0.0065887033911301565	0.0028542063334211568	1.5770505636263297	1.3084067036793912	2.7022496377816285	1.2053213723160243	6.335917177299604	11.126943992134805	0.6430837736127949	0.919310344827586
ID5625	5625	3	0.9918345808982849	39.90277988809272	56.18513188268192	0.0	24.0	24	1.4024468485391892	1		23883.099540581912	23812.0	15517.0	33313.0	1.5595664E7	2823.3298821625604	-0.9809524417242776	-871.29997426334	-0.012366239795333165	-0.016415612566016608	1.6272947835106917	1.2116556814310242	-0.5095484380814385	1.343034005823154	6.179064013870588	11.76214819827215	0.5612537611784391	0.9206798866855519
ID9981	9981	3	1.0	39.918019595838096	56.28856081691501	0.0	53.0	53	1.4164018872611874	1		23920.04675716441	23924.0	16075.0	31194.0	1.5858991E7	2649.372738152459	-0.981027444606986	-933.69339024396	-0.013392317725069066	0.0013067676945443048	1.5980396751983688	1.2623531019084189	-1.0266623789769174	1.26592129633338	6.302645294147999	10.483620957687418	0.7206263023597926	0.9390934844192634
ID6655	6655	3	0.994715690612793	40.286074619490996	56.08625311399073	0.0	31.0	31	1.4190698155761323	1		23843.51951951952	23919.0	15690.0	30949.0	1.5879784E7	2683.14977632163	-0.981086090962726	-921.894584416513	0.02844733822505371	0.0104333703827755	1.6032746582246022	1.2849971060983694	2.7687885014139306	1.2476873688008665	6.32641092497059	9.448135836471225	0.8905842381348332	0.9765223771093176
ID12799	12799	3	1.0	40.20342058983178	56.69454770390886	0.0	72.0	72	1.4190698155761312	1		23937.099248120317	24027.0	15546.0	30540.0	1.5918171E7	2798.1386502097484	-0.9810045525914256	-883.596081966538	0.007870223793823733	0.0024904926783479494	1.5278264471912966	1.3326640973613733	-1.335131027085712	1.1464452672029941	6.326410924970579	10.235177420830015	0.7588859476241533	0.9513938527519649
ID4487	4487	5	0.9673479199409485	41.80328637090176	77.15134873675271	0.0	16.0	16	1.4842102352883852	1		22781.91346153847	22743.0	16707.0	32523.0	1.6585233E7	2608.6219974635515	-0.9810796935042932	-905.7016535692346	-0.011964566606797155	-0.003867112542464697	1.6052721698056804	1.395262214445182	-1.3023571734080976	1.1505164786849815	6.9205516955350594	10.628005929471056	0.769922488562314	0.9491525423728804
ID3592	3592	5	0.9480392336845398	42.02677051319618	77.58219100189785	0.0	10.0	10	1.087026800421657	1		23163.03069053708	22726.0	17494.0	33228.0	9056745.0	3353.46036957912	-0.9805094017010642	-694.9583725504093	0.0095612028843423	-0.006766176437238585	1.171651631662246	1.037512785452838	-0.8430480169048187	1.1292888609086982	3.7121915344868635	8.096273827019058	0.7116555877532745	0.9209905660377342
ID4041	4041	5	0.9955429434776306	41.840493559625095	77.00163487754186	0.0	13.0	13	1.457984465988628	1		22845.886363636375	22841.0	15810.0	30610.0	1.6083504E7	2644.8479714700647	-0.9810053648496451	-892.2318473931037	-0.0019915846167276557	-0.011344875120628048	1.5307600361929141	1.421569959920341	-1.0774766350112577	1.0768094988998582	6.678142261144741	9.889350604982681	0.8580843518265026	0.9636488340192043
ID2569	2569	5	0.9904745221138	43.077807259080274	76.58492243326039	0.0	3.0	3	1.4222647235201824	1		22926.29745889387	23011.0	15108.0	32052.0	1.5337693E7	2925.176916141495	-0.9809820071299993	-808.5523477992184	0.004968667457670891	0.007486380071623978	1.504474596905969	1.3955893227003793	2.831833231717238	1.0780209997557901	6.354929681957677	9.30811778049429	0.9217154629821943	0.9845360824742263
ID4939	4939	5	0.9823724031448364	41.22438751267366	77.50368113599117	0.0	19.0	19	1.423859489175554	1		22745.30941704033	22779.0	15407.0	30817.0	1.5216612E7	2642.215219261332	-0.9810799206818236	-892.7607524893587	-0.00793261207701348	0.004826803728618084	1.5136875507998164	1.3638229240447348	-1.100784713806711	1.1098856927192742	6.36918906045121	9.483376971380522	0.8899548530143816	0.9703113685734973
ID5963	5963	5	1.0	38.72985292622373	76.04134658778901	0.0	26.0	26	1.4423348056574197	1		22838.05813953489	22891.0	14449.0	30128.0	1.5712584E7	2598.466885265255	-0.9810082024435128	-907.9847401106276	0.042504171583980524	-0.04595588287820506	1.6604466460013443	1.3220915680203478	-0.8726460689415221	1.2559240873819635	6.535548476209293	11.699047291487048	0.6000547960013468	0.8577666874610115
ID6544	6544	5	0.9813594222068787	36.013956411710396	74.67050114713766	0.0	30.0	30	1.37521227836116	1		23094.60960000002	22875.0	18240.0	34615.0	1.4434131E7	3136.3072589182943	-0.980840597513578	-753.9429594352664	0.08605907027664843	-0.02347209358738464	1.3556193795110456	1.235315502816206	0.5426819171793249	1.0973871666149881	5.941407705644798	16.93263405205795	0.2604055128685709	0.8526603001364255
ID5524	5524	5	1.0	39.45682626203099	76.43744983977479	0.0	23.0	23	1.4370803808856278	1		22822.013235294125	23082.0	13954.0	30182.0	1.5518969E7	2852.505314076535	-0.9809970316814544	-826.0450543880005	0.015313681696962012	-0.03645611215715733	1.5912747843723498	1.3607516191974214	-0.8825356880575455	1.169408701722429	6.488017214564126	11.4682293804506	0.6199106760948336	0.8772493573264791
ID3157	3157	5	0.9927924871444702	41.96961918856572	77.10802231082191	0.0	7.0	7	1.475007327325124	1		22819.410041840998	22744.0	16680.0	33189.0	1.6361517E7	2605.5934476261705	-0.9810990350623922	-909.1941372539565	0.00670384974671097	0.0018908060511348625	1.5438934179554513	1.4269027649882389	-1.037483523999569	1.0819892257817418	6.8349954245737665	10.104095334460775	0.8413045190670075	0.9548472775564397
ID5077	5077	5	0.9857349991798401	40.90330501065674	77.19405945627572	0.0	20.0	20	1.4024468485391868	1		22763.57032457498	22953.0	14814.0	30530.0	1.472803E7	2770.795688981374	-0.9810129607870427	-848.9524572313908	-0.0070906488680476205	0.003891880221940238	1.486367237554465	1.3370813155618009	-0.8858431061348051	1.111650593165262	6.179064013870566	9.722221353368095	0.8214886149828018	0.9601181683899561
ID6106	6106	5	0.9968395233154297	37.921506791306044	75.62199960703998	0.0	27.0	27	1.4543479410804843	1		22880.94586894589	23019.0	13865.0	32528.0	1.6062424E7	2786.1594430585083	-0.980904347314587	-843.7040920600585	0.06341159316162687	-0.012145951247755143	1.7569807020104655	1.2662781759628763	2.5247549475076765	1.3875155833547077	6.644870377993156	11.823616468801264	0.5973043946347495	0.846759539672926
ID4187	4187	5	0.9958131909370422	42.06051705717446	76.78314035831413	0.0	14.0	14	1.4370803808856278	1		22851.511695906436	22923.0	15970.0	31706.0	1.5630434E7	2727.373400820973	-0.9810103306916154	-865.6782561781548	0.007061457474365543	0.004764258706121477	1.4782498627193728	1.4104097660973087	-0.8226895117509717	1.048099565284337	6.488017214564124	9.883931998949143	0.8345692134384012	0.9565522074281714
ID2140	2140	5	0.9818345904350281	41.310647968861645	77.51553599994719	0.0	0.0	0	1.4533072626351746	1		22760.701578192227	22740.0	16525.0	32163.0	1.5864209E7	2639.5321652938946	-0.9811381453087468	-897.0867613588204	-0.02743704725156667	0.04408814083966895	1.604123242246066	1.3833652321681031	-1.2466132891604644	1.1595804238422098	6.635364125664091	9.599101856261324	0.9049267460583117	0.9837914023960534
ID5661	5661	5	1.0	39.00392634660829	75.97265636547363	0.0	24.0	24	1.4164018872611897	1		22782.64060150374	22935.0	13724.0	30652.0	1.5150456E7	2944.4518746319727	-0.9809568830636595	-797.1526221513543	0.030034419857754138	-0.0462332712081337	1.550766660790743	1.3582626529075161	-0.8640853002249494	1.1417281167756106	6.30264529414802	11.397651644925684	0.6096800326668876	0.8638436482084701
ID3742	3742	5	0.9299657344818115	42.44513981490916	77.21464407416927	0.0	11.0	11	1.1306887971211936	1		23275.411764705874	22770.0	18002.0	33556.0	9892050.0	3153.605595539772	-0.9805213744800378	-743.0512138989302	-0.017756045980987917	0.01416433670521005	1.2253219936146587	1.0708661339385976	0.09285521812981348	1.144234517070756	4.016391609015865	12.239001953980136	0.33694103600100883	0.796418473138548
ID4640	4640	5	0.996826708316803	42.147156099061576	76.73261080379663	0.0	17.0	17	1.3927037574823693	1		22847.32348367031	23017.0	15324.0	31883.0	1.4690829E7	2840.8529001853085	-0.9810192855193736	-831.3455351444696	-0.010210712815677876	0.005075403761572553	1.4703754481129871	1.3400899385786804	-0.7977073321569756	1.0972214668460907	6.093507742909312	9.286416800680819	0.8879344112349444	0.9639097744360893
ID2724	2724	5	0.9750467538833618	42.71273374651132	77.06386504847872	0.0	4.0	4	1.4412854531680828	1		22975.023357664217	22812.0	17124.0	33729.0	1.5737891E7	2701.0379528702356	-0.9808781815424747	-872.6521323806082	0.051019768651154006	-0.03856425310308653	1.5118001478270178	1.339003828864405	-0.6747112706788235	1.12904841288554	6.526042223880222	13.604483792976612	0.4430937336644214	0.8728544183089622
ID3301	3301	5	0.9942948222160339	41.50358997292084	77.42034060388009	0.0	8.0	8	1.4517448462050115	1		22820.525862068964	22782.0	16383.0	31084.0	1.5883086E7	2871.998586083719	-0.9811028559814944	-825.0680859999858	-8.047301479931218E-4	0.0022766627336912202	1.4862350437753398	1.4328071833046172	-0.10699349269891414	1.0372889395679166	6.621104747170546	10.278678985928956	0.7875274799800418	0.9489100817438682
ID2283	2283	5	1.0	41.385618093160204	77.50308703139108	0.0	1.0	1	1.4600584136458106	1		22843.54687499999	22821.0	13972.0	31819.0	1.6081857E7	2986.568272476581	-0.9810555652599214	-792.1967197731182	-0.004255188171086377	-0.0019814822424519657	1.493712125060593	1.4533920206890383	-0.462118112878698	1.0277420708230112	6.697154765802801	9.892150655209667	0.8600402076508739	0.9604635310156783
ID5228	5228	5	1.0	40.258372802371596	76.8617803281129	0.0	21.0	21	1.4105146822008512	1		22843.21601208456	22988.0	13780.0	30355.0	1.5122209E7	2885.3266304113254	-0.9809324734597241	-814.5861289936623	7.966375063244604E-4	-0.011726375992244025	1.4598952188918752	1.4047670491317303	1.5599109973778345	1.0392436381492711	6.2503609063383285	10.539537555269874	0.7070853635762772	0.9453630481667863
ID6253	6253	5	0.9073573350906372	37.88256045358557	74.88966060616181	0.0	28.0	28	1.340108908448603	1		22953.86554621848	23006.0	17386.0	29409.0	1.365755E7	2342.786655934567	-0.9808512554448467	-1003.7277563420595	0.09465751511078435	-0.0674596355488678	1.5222948872969164	1.1917453726815048	-0.41811976966337794	1.2773658888825	5.641960757280302	14.67530079838211	0.32920460506768295	0.7977150537634403
ID4339	4339	5	0.9339519143104553	41.762691042703764	77.51242272944528	0.0	15.0	15	1.4083677788526656	1		22773.517503805164	22725.0	17284.0	30788.0	1.4962201E7	2409.162836598012	-0.9810774406306483	-980.2060270516098	0.01131305767032765	-0.006631228765998877	1.5232673341226726	1.3276670461643527	-1.3561231051445168	1.1473263108573883	6.231348401680264	9.826029004484178	0.8110279369812137	0.9618488628026411
ID2870	2870	5	0.995121419429779	42.315398702155946	77.01868999034691	0.0	5.0	5	1.4574655179508365	1		22864.673789173758	22877.0	16399.0	30787.0	1.6051001E7	2746.9709065847424	-0.9810910032133178	-863.737450969616	0.005661552688007124	0.012845209184896308	1.527188746352911	1.4105339160276702	0.738160209238319	1.0827026057294409	6.673389134980224	10.339788623857515	0.7843917058685883	0.9590163934426218
ID4793	4793	5	0.9534016251564026	41.5791052440432	76.8796159689589	0.0	18.0	18	1.4174696611687814	1		22807.386806596685	22909.0	16017.0	31030.0	1.5212527E7	2518.8827049680654	-0.9810030845325975	-935.1577169576218	-0.001513522844053235	0.008507716003596854	1.5114977116477863	1.3368078053327772	-0.8169206396639409	1.1306769048012275	6.312151546477025	9.627586205394826	0.855760919071163	0.9693430656934306
ID3451	3451	5	0.9962089657783508	41.6818810690497	78.02609969687063	0.0	9.0	9	1.4013676280265	1		22860.880804953573	22752.0	16403.0	33718.0	1.4768129E7	2816.7161422622257	-0.9811180332014492	-843.4394316233141	0.02037645616040206	-0.02427116852891027	1.4066664186782172	1.3513146943460466	-0.4258010706524573	1.0409613871319274	6.169557761541567	13.793870360229253	0.4074662276500227	0.8908716540837336
ID2427	2427	5	1.0	42.25673545402498	77.25681826600584	0.0	2.0	2	1.4391844528482618	1		22899.158125915044	22956.0	13588.0	32317.0	1.5640125E7	3088.770404911268	-0.9809836415119552	-764.8887857793749	0.002065862048619113	-0.0130451603100141	1.5105890160906754	1.4039810996221656	-0.6038063181517083	1.0759325866261304	6.507029719222164	9.964676288325037	0.823505046061445	0.9540069686411149
ID5819	5819	5	1.0	38.98575323847649	76.00717975669181	0.0	25.0	25	1.4029861474818461	1		22784.77538461539	22909.0	13796.0	30539.0	1.4810104E7	3002.3952279961795	-0.9810093168295873	-784.0421840568455	0.029038119794625335	-0.04505460250449939	1.5426203579793014	1.3375320656145033	-0.7792652596648683	1.1533333649616648	6.183817140035119	11.07563698328662	0.6334744120516255	0.8737407656145068
ID6395	6395	5	0.9634304046630859	36.510516644823774	74.71559810397324	0.0	29.0	29	1.4212005522349929	1		22899.778110944502	22949.0	16779.0	29264.0	1.5274152E7	2452.1779738746914	-0.9810479583427097	-966.8153092572767	0.002256389257062876	0.0015841566034826109	1.446898705419819	1.4266470882898528	0.8961786158156817	1.0141952535397118	6.345423429628633	9.571678187301172	0.8703507233818889	0.9569892473118271
ID3901	3901	5	0.996830403804779	42.436403624783914	76.86323008813658	0.0	12.0	12	1.4543479410804827	1		22900.451289398286	22879.0	15764.0	31308.0	1.5984515E7	2790.9542592030944	-0.9810328541003703	-848.795140638849	-0.015430122816903088	-0.011821190357371439	1.5107787731759956	1.388905480382159	1.546917364310448	1.0877477225882233	6.644870377993143	11.861444746691577	0.5935006477294269	0.9477966101694927
ID5374	5374	5	0.988645076751709	40.037797498643066	75.98604441957	0.0	22.0	22	1.4040641239355272	1		22747.341500765717	22883.0	15723.0	30165.0	1.4854014E7	2657.4995838393534	-0.9810644429838933	-886.9658293388516	-0.0012267128464927065	-0.007439787380928428	1.5049718928904754	1.3252485844380855	2.1630082806622895	1.1356147899819065	6.193323392364146	9.856041840371507	0.8011771323706499	0.9490167516387475
ID3007	3007	5	0.9748883843421936	42.20461976121428	76.78335618015616	0.0	6.0	6	1.4201355835187586	1		22808.53363228699	22791.0	16490.0	32382.0	1.5258909E7	2588.4777352274778	-0.9810076347200164	-910.2826391771968	0.004693858747737451	0.0015736187173168823	1.5288491592296884	1.3405904445635108	-0.8703774359707235	1.140429700532047	6.335917177299615	10.059723125117074	0.7867691094389115	0.9494301994301991
ID23553	23553	6	0.96961510181427	21.713947944968904	52.84245633245429	0.0	148.0	148	1.4662626558155463	1		23006.64185393259	23111.0	16471.0	30658.0	1.6380729E7	2564.9713047508258	-0.9810344752606419	-927.9404848898625	0.015692307757592977	0.010181444094290242	1.596246002853732	1.387049496726284	-0.2459268504835839	1.1508212263666104	6.754192279777015	9.65692267658557	0.9101349166607837	0.982710926694329
ID18434	18434	6	0.9655392169952393	22.942019053334477	54.02705640644847	0.0	111.0	111	1.4636807509142957	1		23007.761636107196	23136.0	16538.0	29412.0	1.6312503E7	2456.4281774239853	-0.9811204269693143	-973.4876450243347	-0.004079438891791815	-0.001111067406377714	1.5173611058152696	1.4505922957754822	-0.46206677386106615	1.0460286534226304	6.73042664895443	10.259661133127466	0.8035010084229585	0.9613034623217922
ID31236	31236	6	0.9663669466972351	21.69375265748484	52.78316555684729	0.0	201.0	201	1.4708986638362473	1		22968.25558659217	23106.0	16155.0	30880.0	1.6445271E7	2584.8006765283344	-0.9810220881669797	-918.6737569825947	0.0209759971017726	0.008161279965171592	1.5844282538484127	1.4033621414799167	2.88418463685609	1.1290230846455303	6.7969704152576575	10.117175714900766	0.8344621795468036	0.9701492537313431
ID9222	9222	6	1.0	22.64263904559376	53.347247450245746	0.0	48.0	48	1.499422900314695	1		23004.90335570468	23151.0	14987.0	31409.0	1.7138653E7	2823.337941713753	-0.9811289351781846	-847.2610114420419	-0.004192065054310973	0.006441030793591132	1.5629423558613895	1.4528044544427379	0.4117285347420097	1.075810547718136	7.063145480470537	9.860268856173862	0.912915334050779	0.9776315789473684
ID33287	33287	6	0.9691964983940125	21.656293088901545	52.79051982830147	0.0	215.0	215	1.466778491418422	1		23048.38764044944	23168.0	16375.0	30623.0	1.6410452E7	2504.6222178814787	-0.9810311762881292	-951.8548455927327	-0.009624432862541069	0.006450750004544762	1.6008774182465142	1.3743646022101454	-0.4784874780516146	1.1648127546883182	6.758945405941526	9.73742976837996	0.8957774509041676	0.9766483516483517
ID32266	32266	6	0.9802572727203369	21.566474316769433	52.97398872013572	0.0	208.0	208	1.466262655815546	1		22985.71227080397	23164.0	15889.0	30695.0	1.629687E7	2569.828219023028	-0.9811637628409177	-931.818263300194	0.020009666517155297	0.006873163158275942	1.5744377634966513	1.3887749224973929	-0.44166397613689035	1.1336882154131833	6.754192279777013	9.89526049603828	0.8668197956839163	0.9726214921286788
ID24587	24587	6	0.9603157639503479	23.642824324817635	53.25023509458298	0.0	155.0	155	1.4553878753864653	1		22939.96423462088	23158.0	16435.0	29945.0	1.6035035E7	2512.886425858401	-0.981160038664742	-950.8449762514707	-0.008870966020824943	0.009607143760537139	1.4941744813367566	1.4348384905995089	-1.0860908999711183	1.0413537768369008	6.6543766303221785	10.002550131175004	0.8357873016382135	0.9635237439779761
ID22031	22031	6	0.9605411887168884	21.676033664423525	52.84050840008067	0.0	137.0	137	1.4693549530763235	1		23018.51264044945	23207.0	16481.0	30568.0	1.6389181E7	2541.7057037567274	-0.9810683510589361	-938.6265041102404	-0.006712908785702677	0.006556848163953539	1.5608055816584965	1.3955430128633672	-0.29769770214383606	1.1184216948326404	6.78271103676411	10.205518424913931	0.8183574436455148	0.9481727574750828
ID41487	41487	6	0.9968796372413635	21.75617711106894	52.47896126413365	0.0	257.0	257	1.5009356865413876	1		23294.10455764075	23331.0	15755.0	31536.0	1.7377402E7	2725.2565309568245	-0.9810244202192209	-883.7987664861845	0.025973934423160417	0.008231504376901505	1.6746141591726156	1.381504407935119	-0.41782388112602187	1.2121670763798693	7.077404858964089	10.47148124326536	0.811087420170152	0.9587894397939477
ID43025	43025	6	0.9795036911964417	21.98526512413412	52.6562909807823	0.0	265.0	265	1.4801271182392588	1		23261.071922544965	23374.0	15109.0	31264.0	1.6817755E7	2699.8117396816833	-0.9809875008470264	-889.0997835162807	9.412650785594333E-4	-0.012425172703904825	1.594986383086071	1.3978754501287696	-0.4609310533398984	1.1410075074565078	6.882526686218941	9.936571883939937	0.875960677119993	0.9705093833780164
ID45586	45586	6	0.9891018271446228	21.746508777628407	52.52497917059467	0.0	278.0	278	1.5129835241324099	1		23277.056953642405	23373.0	16145.0	31389.0	1.7574178E7	2748.418901771836	-0.9809762255086808	-873.447751552	-0.011767752949043763	0.0024600338459278117	1.6323874520609811	1.4196197770047418	2.7648000511907487	1.1498765222228435	7.1914798869124645	10.856790249527187	0.7666996046018278	0.9485893416927899
ID49682	49682	6	0.9926605820655823	21.57663820651866	52.260120838484916	0.0	299.0	299	1.465746638676279	1		23153.361581920915	23161.0	15542.0	30448.0	1.639258E7	2642.044441504354	-0.9809699718077406	-903.4834739343156	-7.246708994749777E-4	0.013303004278465012	1.567347166474208	1.3906044167747638	-0.733774827842453	1.1270977911240672	6.749439153612483	10.157948554787707	0.8219881043040306	0.9504685408299864
ID14871	14871	6	0.9502502679824829	21.65001700054072	53.586658319937285	0.0	86.0	86	1.4968981925120723	1		22950.547297297293	23103.0	16585.0	30038.0	1.6983405E7	2397.3171442922294	-0.9810960032456062	-993.7003056595446	-0.0015884674305111318	-0.003998819936338911	1.5255188452319592	1.4837278522019883	0.7366605131809942	1.0281662118615278	7.039379849647951	9.996991186219333	0.8851271172626864	0.9660795825179386
ID34839	34839	6	0.9627987146377563	22.01304384459182	52.86676304602534	0.0	223.0	223	1.4791045777937288	1		23304.243430152164	23403.0	16289.0	31196.0	1.6848968E7	2523.4270790352084	-0.9810792281971339	-957.7220303230398	-0.001883022300305581	-0.008625533372175457	1.600265867058222	1.3877494477611678	-0.4405971597820372	1.15313745549667	6.87302043388991	10.472818419971265	0.787463352973828	0.9544554455445549
ID47128	47128	6	0.9854776263237	21.751375644164067	52.2846383444327	0.0	286.0	286	1.4672941456763684	1		23201.926966292103	23203.0	15208.0	30824.0	1.6519772E7	2727.4424335139606	-0.9810238392746778	-879.5685029697872	2.7039800059001962E-5	0.01331361062642738	1.5708629011545625	1.3970478654617458	-0.6512804574530986	1.1244159487945449	6.763698532106034	11.054183400018243	0.6955698915611264	0.934340118187788
ID20509	20509	6	0.9888433218002319	21.84120386104243	53.162844727231864	0.0	126.0	126	1.4729544281711617	1		22953.895251396658	23133.0	16827.0	30291.0	1.6434989E7	2556.2045277351713	-0.9811811907024184	-936.3708045083594	0.012431464101113433	0.0039398126785886636	1.5371845396762749	1.4493303059436706	0.19890251766581918	1.0606171232136083	6.8159829199157205	10.282673335508607	0.8100769579524442	0.9496688741721853
ID15903	15903	6	0.9640047550201416	21.337940633288216	53.45609207468684	0.0	93.0	93	1.4780813299522706	1		22954.4138888889	23106.0	16757.0	30022.0	1.6527178E7	2421.478846945519	-0.9811027242031002	-984.3075228836204	-0.002141243568056363	0.0031833947832601243	1.519595550801243	1.442282946083736	-0.6562945040663712	1.0536043256473604	6.863514181560867	10.080851566382002	0.8487151589174796	0.9588313413014605
ID3104	3104	6	1.0	22.796612074022104	53.38244582744023	0.0	7.0	7	1.5079752895229035	1		22981.90933333334	23059.0	14878.0	31353.0	1.7236432E7	2813.0279391956187	-0.9811038485247211	-848.3668198028613	-1.8869470146959066E-4	-0.0074567463468160665	1.596499557897257	1.447726160981403	0.3212562353997117	1.102763492796871	7.143948625267308	9.88994013002524	0.9178270683112496	0.9721862871927553
ID7712	7712	6	1.0	23.11006745683353	53.510814378204074	0.0	38.0	38	1.4913287904459644	1		23037.17798913044	23136.0	14637.0	30754.0	1.6955363E7	2800.4896106633255	-0.9810750921129399	-852.8914938039054	-0.010255310251828888	-0.008589103269728424	1.5381630329789178	1.4683032664300943	0.8233661945426765	1.0475785678245302	6.98709546183828	10.46399600402988	0.8018837462297695	0.9595300261096599
ID18976	18976	6	0.964168906211853	21.53030288692773	53.7319461758917	0.0	115.0	115	1.4569463850695596	1		22981.933048433046	23164.0	16547.0	29391.0	1.6133317E7	2495.5783945467415	-0.9811751639805261	-959.9766696252694	-0.013608032011287078	0.0030673125184511436	1.4797197942926408	1.4389838932248342	-1.2860599112542803	1.028308795713144	6.668636008815713	10.387980224938293	0.7765772233796828	0.9537729435757986
ID30240	30240	6	0.9616416692733765	21.619052163569147	52.79058472169382	0.0	194.0	194	1.4780813299522713	1		23006.457931034478	23136.0	16659.0	30363.0	1.6679682E7	2457.875015356661	-0.9810792735586065	-970.7027384883031	0.0029901153858657337	0.0027805432018174854	1.607191232814891	1.370501784343504	-0.4942360662801937	1.1727027656405173	6.863514181560874	10.119843417596826	0.8421875438020996	0.9697783747481525
ID29221	29221	6	0.9770689606666565	21.671221142119446	52.859230915031475	0.0	187.0	187	1.4698697034697905	1		22949.880785413756	23090.0	16341.0	30274.0	1.6363265E7	2524.080917630306	-0.9810565767122108	-941.765433197816	-0.012558848031415529	0.0058197556159173824	1.579694991946101	1.3838504760267647	-0.41851923587820117	1.1415214427512677	6.787464162928629	9.858058563338234	0.8776768148267287	0.9754098360655742
ID10278	10278	6	1.0	22.762150179054977	53.184285429039384	0.0	55.0	55	1.464714059021052	1		23050.719322990135	23214.0	14646.0	29560.0	1.634296E7	2752.3564539572644	-0.9810816735261891	-868.6248457091721	-2.383940035908744E-4	0.005828552668901595	1.5230658142524764	1.4191606158171006	1.1668412204832816	1.0732159540486903	6.739932901283463	9.807552647531459	0.8805299667765186	0.9718985606579845
ID37926	37926	6	1.0	21.542900674235852	52.2753756449262	0.0	239.0	239	1.494369219270688	1		23221.11397557665	23339.0	14998.0	32225.0	1.7113961E7	3020.6769334783953	-0.9810621925565315	-796.4813474735387	0.013814818715293699	0.007025069484920639	1.5924326567793314	1.4360276456267154	-0.09790906938044253	1.1089150418718836	7.015614218825366	9.912624625129318	0.8972185472359964	0.9729729729729726
ID2087	2087	6	1.0	22.726428840325227	53.59067557894137	0.0	0.0	0	1.4657466386762787	1		22931.40793201132	23067.0	15000.0	31697.0	1.6189574E7	2801.85817129969	-0.9811949562954501	-854.0740530382	-0.0031579453501189075	-6.956436934573463E-4	1.5340693832645416	1.4194308707766774	0.20280400651071764	1.0807637165345974	6.7494391536124825	10.160944344443692	0.8215034760328486	0.9581646423751686
ID4138	4138	6	1.0	22.75565986107696	53.68680616054419	0.0	14.0	14	1.4770573732447168	1		22962.89736477117	23108.0	15689.0	31572.0	1.6556249E7	2733.960426135243	-0.981098343072006	-871.9209693836393	0.001455840855085659	-0.006162387902240716	1.5318532476944164	1.4335920387267245	-0.1154907474575972	1.0685419605531326	6.85400792923183	10.037685738876279	0.8548448060631954	0.965194109772423
ID28205	28205	6	0.9641376733779907	21.72916209971242	52.81373565080607	0.0	180.0	180	1.4765451286053342	1		22942.672199170152	23067.0	16122.0	30386.0	1.6587552E7	2537.627457413597	-0.9810532087408549	-936.2741287391352	-0.012536474372776616	0.011164863797410498	1.5807534406197525	1.3999256524571062	-0.4445125054234193	1.1291695654303233	6.849254803067328	10.012493682914275	0.8585560972083578	0.9677635997313633
ID11311	11311	6	0.9816915392875671	21.75524338028575	53.35025412825403	0.0	62.0	62	1.4831905098260023	1		23030.646492434676	23189.0	16361.0	30104.0	1.674328E7	2537.1822156175444	-0.9810593544619901	-940.3401351610869	0.004238584353158668	0.004499116684994362	1.538541883602939	1.4513098582779513	0.4691940534331908	1.0601057209302585	6.911045443206031	9.796938620853204	0.9048421820651533	0.9778076664425017
ID5169	5169	6	1.0	22.749660332720584	53.64901150062404	0.0	21.0	21	1.4918359588981176	1		22950.962008141083	23055.0	15090.0	31805.0	1.6914859E7	2753.9757567312313	-0.9811608041673161	-868.0577259262529	-1.522881273889409E-4	-0.00279094575847884	1.5720139721027455	1.4513825232165123	-0.018394862757159264	1.0831148556335743	6.9918485880027905	9.824980185309835	0.9102035238205028	0.9735274652547985
ID33841	33841	6	1.0	22.09619669863716	51.24053665714175	0.0	218.0	218	1.4928497788988548	1		23654.79211956522	23720.0	15556.0	32140.0	1.7409927E7	2975.9004699530974	-0.9810119653482795	-821.3438665085467	-0.009251780446544582	-0.007586148736338668	1.5643835472230423	1.445303182105291	-0.28222026798150557	1.0823912702830236	7.001354840331839	10.235173361358267	0.8398496525654187	0.9697169190256746
ID27187	27187	6	0.9682093858718872	21.745399599744292	52.66942497568069	0.0	173.0	173	1.4739812351471515	1		22961.956884561878	23104.0	15991.0	30866.0	1.6509647E7	2577.544520894138	-0.9809692463219787	-918.4005214906315	0.004483781158172586	-0.010748752968448164	1.5782148752590943	1.3961972686347612	-0.34180017462626083	1.1303666829274883	6.82548917224475	9.87555478164242	0.8794692132967328	0.978201634877384
ID13364	13364	6	0.9799395799636841	21.476970470303577	53.339909696897024	0.0	76.0	76	1.4590218083226298	1		23046.398860398844	23222.0	16770.0	29331.0	1.6178572E7	2524.1192563796685	-0.981086637239682	-947.2438789079254	-9.333325063661996E-4	-0.0019718774485725575	1.4807782441473638	1.4628895341371588	0.5634614096426999	1.0122283395928156	6.687648513473784	9.994565425039685	0.8413088803465473	0.9623803009575923
ID40501	40501	6	0.9821218252182007	21.9750542737872	52.68100886057596	0.0	252.0	252	1.4831905098260025	1		23281.254120879126	23386.0	16814.0	30846.0	1.6948753E7	2538.8997860844015	-0.9810427404193108	-949.080782092181	3.590315937148599E-4	-7.756170395745917E-4	1.5922790778414084	1.4057432850588796	-0.4385703350895753	1.132695489116077	6.911045443206033	10.51616573322822	0.7853057346407427	0.9622766379880868
ID44597	44597	6	0.9941709041595459	21.5356664894708	52.16558071460862	0.0	273.0	273	1.4963927397904146	1		23297.177266576444	23371.0	15691.0	31130.0	1.7216614E7	2733.5395668226442	-0.9811016923181358	-884.909881558465	0.008652447828515241	-0.01041852615386771	1.611007458811702	1.4106893538551406	-0.504578845609519	1.1420001536193145	7.034626723483431	10.53919329070632	0.7958590924124365	0.9573091849935319
ID12345	12345	6	0.9771371483802795	21.08692422493962	54.25163486835006	0.0	69.0	69	1.4933564307983551	1		22998.36141304348	23051.0	16476.0	31417.0	1.6926794E7	2598.8793775130775	-0.9811250550737884	-919.982233863237	-0.0025368482673531695	4.630901538253133E-4	1.5556944956331984	1.4689069771678187	-0.8748324829549815	1.0590830595908214	7.006107966496351	9.914550902133367	0.895654672811661	0.9671916010498685
ID26172	26172	6	0.9687668681144714	21.671252654728335	52.732051914221536	0.0	166.0	166	1.4708986638362471	1		23023.47765363131	23154.0	16332.0	30516.0	1.648481E7	2496.5403543220937	-0.9810687391742905	-955.8334555606343	-2.9626987954269667E-5	-0.017853471851516003	1.5883528138999312	1.3976690580377127	-0.46758605803226333	1.136429832774529	6.796970415257656	9.588948135312188	0.9289306751251819	0.9828178694158073
ID48701	48701	6	0.9920696020126343	21.623681066939646	52.17982654235111	0.0	294.0	294	1.4538276949750928	1		23164.77331420376	23162.0	15528.0	30545.0	1.6145847E7	2696.4458259378916	-0.9810374434572303	-888.9043790487685	0.005225754200102768	0.0019026954415875294	1.5782616881599727	1.3577071260856617	-0.7075466250525602	1.1624463463708707	6.640117251828615	10.391056307900996	0.7727984028253186	0.9484046164290556
ID25150	25150	6	0.9497402310371399	21.738238478537145	53.13974232522135	0.0	159.0	159	1.4605764404187727	1		22938.44822695035	23081.0	16746.0	29382.0	1.6171606E7	2403.259417969109	-0.9810194090284985	-986.645744363486	0.0024247862154199006	0.008395073501901749	1.502822274877467	1.4305935361444106	-0.07118165417943279	1.05048865167371	6.701907891967339	10.031299234348698	0.8369392732386294	0.9604904632152588
ID8767	8767	6	1.0	22.868830211706374	53.49083255544242	0.0	45.0	45	1.4662626558155454	1		23001.073239436602	23130.0	14863.0	30441.0	1.6330762E7	2704.5449033546674	-0.9810608365451051	-881.0875145272965	0.011148487290479375	0.006513952071462559	1.509304813768939	1.4414065322345475	0.6516035248006724	1.0471055736296213	6.754192279777005	9.955188741256789	0.856415043874789	0.9543317662860976
ID17472	17472	6	0.9640573263168335	21.688191037085105	53.80380236561371	0.0	104.0	104	1.4657466386762792	1		22939.009859154925	23135.0	16611.0	29072.0	1.6286697E7	2462.678501812147	-0.9811095916235576	-967.5493363331557	0.024859621275652166	-0.0033346691200145493	1.5201713996685748	1.4574636023269025	-0.5689713544849571	1.0430252921867529	6.749439153612486	9.867956571647637	0.871009900467415	0.9549428379287151
ID6211	6211	6	1.0	22.82302494771938	53.62160115373788	0.0	28.0	28	1.4667784914184208	1		22948.361971830993	23051.0	14944.0	31170.0	1.6293337E7	2783.324939832878	-0.9812222965771222	-861.6734445349116	0.0024311340517183654	0.007637164690235309	1.539379982539891	1.4094715919914482	0.2303507741589026	1.0921681510195567	6.758945405941515	9.904033811875069	0.8658936880868259	0.9627623561272851
ID14404	14404	6	0.965530514717102	20.983587090062127	53.20524762084493	0.0	83.0	83	1.4579844659886299	1		23029.52347083928	23101.0	16357.0	30014.0	1.6189755E7	2485.430890478133	-0.9810496710465257	-959.373015634068	0.0034424090122779742	-0.009313312634817812	1.5449315876989576	1.3956141917904412	-0.4546084459276427	1.1069904539426876	6.678142261144756	10.08214397143544	0.8255810974968346	0.9716459197786994
ID36932	36932	6	0.9661949872970581	21.620414590385913	53.63708754148577	0.0	234.0	234	1.4610942835268406	1		23153.841359773367	23312.0	16572.0	28843.0	1.6346612E7	2383.8215520082163	-0.9811475763909199	-1010.9890525095879	0.0033248546500051334	-0.002616798131474417	1.486233063481244	1.4639282632711093	2.7106736154913476	1.0152362658538303	6.70666101813184	9.716938282675063	0.8926009223927209	0.9697594501718214
ID19526	19526	6	0.9621520042419434	21.651190945641968	53.772883879139265	0.0	119.0	119	1.464714059021051	1		22945.940677966082	23108.0	16669.0	29501.0	1.6245726E7	2476.605337246111	-0.9812054599033119	-967.4027348512288	-0.002970434723404724	-0.0036183769834402975	1.5017091966724083	1.441279706986222	1.928835183416501	1.04192766289102	6.7399329012834555	9.851435328247	0.8727028930174904	0.9652825051055133
ID7241	7241	6	1.0	22.83047528477088	53.748286659351706	0.0	35.0	35	1.487773770394516	1		23000.9959128065	23092.0	15076.0	31568.0	1.6882731E7	2803.864220834923	-0.9811347188087999	-853.2671361058424	0.003678936800994887	0.005120625590465566	1.5585149353088608	1.4532955999083133	0.022024051793487542	1.0724005050364054	6.953823578686668	10.162660282803925	0.846094195819714	0.9682329583057576
ID42057	42057	6	0.974731981754303	22.21861957641732	52.228565295241964	0.0	260.0	260	1.5539290232558869	1		23293.558197747174	23312.0	17389.0	31334.0	1.8611553E7	2551.6031313970334	-0.980989867221557	-942.1760808322487	0.004686596444576846	0.006525918714401563	1.6561901133225658	1.4734103547559616	-0.3359638350432517	1.1240521745870842	7.585989358567269	11.503019275699065	0.7204409630341008	0.9556886227544901
ID22603	22603	6	0.9579305052757263	22.00299370256114	53.65631412685565	0.0	141.0	141	1.450180746437313	1		22944.271676300592	23121.0	16053.0	28583.0	1.5877436E7	2414.256042485059	-0.981172429407455	-990.5399512586315	-7.436832863515127E-4	-0.003950555920950067	1.4948178031084622	1.423954049803461	-0.6838157782439271	1.0497654775551093	6.606845368677008	9.788905440259722	0.8664345059325957	0.9632709632709634
ID24143	24143	6	0.9720873832702637	23.612621313598506	53.28487407125631	0.0	152.0	152	1.4683249109216374	1		22932.239495798323	23147.0	16218.0	30228.0	1.6373619E7	2460.6388120402144	-0.9811551503580181	-970.4509862388126	-0.01354929441177699	0.016680175766738838	1.5403865466921411	1.4329585378596397	-0.727175771615146	1.0749693769876711	6.773204784435072	9.662418504753045	0.9116589134761253	0.9787087912087907
ID31827	31827	6	0.9599757790565491	21.5713929933731	52.77561611413662	0.0	205.0	205	1.4683249109216374	1		22965.49016853932	23110.0	16299.0	30811.0	1.6351429E7	2503.7557920067366	-0.981117968452054	-953.2048834555374	0.0067007508508795865	-1.4468589947418944E-4	1.5845757556193953	1.3890097531383325	-0.44597625673290187	1.1407952694638757	6.773204784435074	9.79137730945746	0.8878027741730379	0.9740259740259744
ID46164	46164	6	0.9821738004684448	21.826217438812485	52.81244103328286	0.0	281.0	281	1.5014396099017473	1		23209.6572580645	23251.0	16168.0	32018.0	1.7267985E7	2684.3362961337994	-0.9809644143740958	-891.145893007904	0.028883279312478947	5.597651499471456E-4	1.6784195230474677	1.3865955519415731	-0.3604504489626662	1.2104607725715473	7.082157985128606	9.887284655468465	0.9103772559734887	0.9789750328515111
ID39509	39509	6	0.9624037742614746	22.107348901216117	52.816980467360686	0.0	247.0	247	1.4918359588981192	1		23285.69972826087	23330.0	17050.0	30998.0	1.7138275E7	2541.2143764336624	-0.9810217470611622	-947.3280335230351	-0.006482063060464872	0.015436696851362015	1.5699654879881877	1.4267436727142435	-0.3590433601472832	1.1003837045244984	6.9918485880028065	9.994438887474518	0.879599644859014	0.9684002633311392
ID9815	9815	6	1.0	22.660521530215526	53.22848638972614	0.0	52.0	52	1.482680384098162	1		23061.24380165291	23170.0	14780.0	30533.0	1.6742463E7	2825.4392546749395	-0.9811279026458567	-848.6570177325125	-0.005578742110700349	0.0029232970587689884	1.5427463169295663	1.4415779657296515	0.8683089879742292	1.0701788967402182	6.906292317041517	9.843916293020436	0.8956101283937643	0.9693128752501663
ID32856	32856	6	0.9606083035469055	21.637111094835088	52.73540151965277	0.0	212.0	212	1.469354953076323	1		23011.693706293714	23104.0	16267.0	30690.0	1.6453361E7	2520.188678389025	-0.9810168563977872	-943.743255391504	0.0106627604500271	0.006972408699885687	1.5986868532065066	1.3675080117633516	-0.3561960479878657	1.1690511788264102	6.782711036764106	10.307603244532597	0.8022279560205582	0.9602960969044413
ID16474	16474	6	0.9622331261634827	21.637118101338363	54.04405083925367	0.0	97.0	97	1.482680384098162	1		22914.555708390624	23012.0	16378.0	30384.0	1.6658882E7	2469.339328862245	-0.9811368113018966	-965.3284913562126	-0.005763677519533906	-0.006519635747545027	1.529900152121728	1.4551758807579924	2.3671765989674953	1.05135068025235	6.906292317041515	10.221938751525885	0.8305930095418419	0.96995994659546
ID35418	35418	6	0.9556741714477539	21.924528610337166	53.3716880101115	0.0	226.0	226	1.4444312236325405	1		23252.46734397681	23309.0	16819.0	29610.0	1.602095E7	2444.984492958398	-0.9810482582220554	-984.6098371248853	-0.005782981709952183	0.0017269918752730801	1.5009205443163143	1.411641456502486	-0.29420780617461534	1.0632448752497168	6.55456098086734	9.942319980974535	0.8332551371628409	0.9576388888888883
ID21083	21083	6	0.9657547473907471	21.434620510491765	53.724573517311526	0.0	130.0	130	1.4672941456763684	1		22926.182841068938	23068.0	16850.0	29032.0	1.6300516E7	2411.756335714718	-0.9810861143194088	-986.1765889794073	-0.005055307301002317	-0.008121983435033573	1.4738618833782542	1.4708435827388628	1.4978863485125036	1.0020520881178752	6.763698532106034	9.963044533822282	0.856268490919187	0.972658920027341
ID3682	3682	6	1.0	22.86060047801902	53.548485043295564	0.0	11.0	11	1.488282150306976	1		22949.18579234972	23097.0	15014.0	31505.0	1.6798804E7	2771.906881101824	-0.98107186711959	-858.2458005565516	3.9997224871573346E-4	-5.257380310905813E-4	1.5653351065498937	1.4249635667742764	0.2676156362091098	1.0985088622956023	6.958576704851181	10.151519434054926	0.8485319159439458	0.9676140118968932
ID23139	23139	6	0.9556064605712891	21.689141930275984	52.87648312096683	0.0	145.0	145	1.4785930423892575	1		22995.30694444446	23119.0	16555.0	30439.0	1.6556621E7	2513.8296632885836	-0.9811088354413853	-950.1492189555942	-0.018721584297091035	0.009152344842521944	1.5835265712490936	1.4119605497046528	-0.4626610979614325	1.1215090758593278	6.868267307725393	9.968665168007936	0.8685264227661333	0.9639759839893266
ID30820	30820	6	0.9627876281738281	21.741889884052075	52.66684653548814	0.0	198.0	198	1.4719269049012407	1		23008.49790209788	23124.0	16350.0	30553.0	1.6451076E7	2535.65730922803	-0.9810381887942137	-938.9312614053874	0.0069279122849660495	0.01005714188413389	1.5954726369650754	1.3900333002108807	-0.2696104586610091	1.147794543283983	6.806476667586689	9.973486488597194	0.8598807306687106	0.9630127774041696
ID18022	18022	6	0.9622904062271118	21.412085956313756	53.63240327865261	0.0	108.0	108	1.4698697034697878	1		22967.715686274525	23121.0	16660.0	29327.0	1.6398949E7	2430.59757203882	-0.9810115029109111	-976.3785880623411	-0.006975163437604767	-0.00283180725905736	1.4810340028441158	1.4603817485741706	-1.4279166183667416	1.0141416819883629	6.787464162928605	10.132965473473947	0.830700148062881	0.956463496316141
ID43630	43630	6	0.9873456358909607	21.605715498105997	52.22704957050489	0.0	268.0	268	1.5034536143079644	1		23308.414993306575	23424.0	16166.0	31160.0	1.7411386E7	2708.2267576244867	-0.9810162351522336	-889.5114892322997	0.001050381980412628	0.002720360339465349	1.632274937956578	1.385332452481434	-0.5020561782168957	1.1782550354846706	7.10117048978665	11.220486733384636	0.7087880885639217	0.9431818181818183
ID2671	2671	6	1.0	22.961474353339387	53.81600778537122	0.0	4.0	4	1.4898062491705728	1		22988.360655737695	23035.0	15308.0	32008.0	1.682748E7	2809.99339342951	-0.9810785108726714	-848.3618871648728	0.016884518877526337	2.5658572378163594E-5	1.5605299087862619	1.447625831434694	0.011375338586968226	1.0779925826825516	6.972836083344734	10.466100105752886	0.7999255181834835	0.9470626210458362
ID20079	20079	6	0.9585716128349304	21.788404612542053	53.092247669877125	0.0	123.0	123	1.463163823209347	1		22965.609618104674	23094.0	16596.0	30376.0	1.6236686E7	2563.2812685209587	-0.9811018708555992	-930.2656850609351	0.009161810147886322	-0.004054278746080223	1.5322766819112847	1.4212543593243603	-0.23989446938212686	1.0781157305576903	6.725673522789918	9.924615402913668	0.8580612188121947	0.9612771739130437
ID47727	47727	6	0.9968352913856506	21.613045067626242	52.25146328536708	0.0	289.0	289	1.4750073273251243	1		23187.983286908086	23169.0	15468.0	31092.0	1.6648972E7	2677.9964116391875	-0.9810389505512276	-895.9976352114684	0.006874368028905716	0.012988602154122997	1.5883314619743727	1.3886756359291226	-0.7104378796587965	1.1437742701604081	6.834995424573767	10.384220277048692	0.7965266446850295	0.9554817275747503
ID29808	29808	6	0.9701825380325317	21.60001580389694	52.7193511949634	0.0	191.0	191	1.4683249109216376	1		22999.969101123606	23159.0	16411.0	30989.0	1.6375978E7	2583.733153576276	-0.9810159000145597	-920.0165165598295	0.009217607309215399	0.009690049134565186	1.610959523598264	1.3797446800611604	2.8560137124719924	1.1675779924202023	6.773204784435075	9.851293624181519	0.8770362478919465	0.965447154471545
ID27762	27762	6	0.9684668779373169	21.694391254053937	52.74587575961485	0.0	177.0	177	1.4683249109216376	1		22951.13807531382	23052.0	16123.0	30180.0	1.6455966E7	2546.38515864352	-0.9809976087788046	-930.614512073307	0.007210344963653807	0.0065707009359136535	1.5735500983690351	1.3990180521874835	-0.36213883614697695	1.1247532481147444	6.773204784435075	9.75600872633366	0.8942515679575173	0.9674134419551934
ID10867	10867	6	0.9707715511322021	22.0704326620191	53.27235222627905	0.0	59.0	59	1.4770573732447183	1		23050.914246196393	23151.0	16503.0	29838.0	1.6665811E7	2510.2168960494782	-0.9810323553796696	-949.8976850685863	0.0037806981843345553	0.008916082651593833	1.5227651686626875	1.458240285028663	0.7265852041904135	1.0442484577449156	6.854007929231844	9.761600780927221	0.9038833400514052	0.9756427604871445
ID8310	8310	6	1.0	22.834443953208016	53.69464620154905	0.0	42.0	42	1.4739812351471502	1		22982.598885793836	23147.0	14760.0	31706.0	1.6501506E7	2852.0379643651427	-0.9811114768543538	-837.1324639886449	0.011316373198357894	0.008061790277585707	1.5362537189300955	1.4391557570936833	0.2927686389285645	1.0674686956973287	6.825489172244738	10.030116347600833	0.8525732543390486	0.9592518370073475
ID13946	13946	6	1.0	21.75292460566187	53.391975598183144	0.0	80.0	80	1.4667784914184219	1		23006.98450704226	23148.0	15592.0	30072.0	1.6334959E7	2661.9688443160653	-0.981128257247781	-898.6705369910653	-0.00284307741939143	0.009237150320628551	1.497757261290446	1.4523063967563514	0.555274045305087	1.031295644387167	6.758945405941525	9.657685405200736	0.9106315519647087	0.97464016449623
ID15482	15482	6	0.9611074924468994	21.467629365895586	53.72047533075783	0.0	90.0	90	1.476032706195799	1		22948.84379358439	23028.0	16948.0	29919.0	1.6454321E7	2375.2063081534066	-0.9811607854006406	-1006.3912599179212	-0.0012313735384336748	-5.611912875105187E-4	1.523610777021233	1.4568274112915773	-0.8553469173111868	1.0458416454907637	6.844501676902798	10.570299834882753	0.7697985435479191	0.9536423841059593
ID21626	21626	6	0.9589955806732178	21.665396172529213	53.055214832596405	0.0	134.0	134	1.4574655179508385	1		23009.89758179231	23180.0	16737.0	30384.0	1.6175958E7	2504.601526622428	-0.9810508797035852	-951.2803348755442	0.012035538996011943	-4.097600355114303E-4	1.5160214587517953	1.444751426387404	-0.11499064928638053	1.0493303076658673	6.6733891349802406	9.787429812479955	0.8754250962908393	0.9702833448514169
ID25722	25722	6	0.983539342880249	21.68072522972775	52.77616680263147	0.0	163.0	163	1.466778491418422	1		22998.641853932597	23122.0	16694.0	30018.0	1.6375033E7	2458.027068864314	-0.9810172002575557	-967.0788390340937	-0.0027457572202841383	-0.008161497455473475	1.5727035201665365	1.3950686141318915	-0.5489235777587664	1.1273305873526382	6.758945405941527	10.207931047142488	0.8151046054182889	0.9550033579583612
ID28795	28795	6	0.9633389115333557	21.682261830389127	52.79811426593424	0.0	184.0	184	1.4641974961204798	1		22953.238363892808	23091.0	16592.0	30244.0	1.6273846E7	2513.369143234744	-0.9810377218957669	-944.9588103421519	-0.007411424130387577	0.005013505707604055	1.5631035785690885	1.3875089801322236	-0.3555884274828807	1.1265538464624074	6.735179775118951	10.046599686659324	0.8385343554100043	0.9626358695652172
ID38523	38523	6	0.9917346835136414	21.589334000625794	52.14266486205314	0.0	242.0	242	1.49386291086406	1		23251.61224489796	23348.0	14908.0	31188.0	1.7089935E7	2772.390740419003	-0.9809813419096055	-865.1860415706122	0.009737124918258339	0.01756992910557173	1.6251016224760468	1.4135526603022126	-0.4067824853457195	1.1496576449642886	7.010861092660852	9.966391822049035	0.8869626092753056	0.9723137771918261
ID35964	35964	6	0.9471018314361572	21.748287758232557	53.463964581175524	0.0	229.0	229	1.4460015425129848	1		23226.837916063698	23342.0	17047.0	28845.0	1.6049745E7	2360.18335072787	-0.9811540200400769	-1024.6907249476812	0.0078107201963876	-0.012331058297511506	1.4798367903625638	1.4322924900849272	-0.17247058301928658	1.0331945469286217	6.568820359360888	10.253061525185043	0.7852177752593862	0.961725817675713
ID4738	4738	6	1.0	22.968086925739957	53.83295886422994	0.0	18.0	18	1.5054649243902904	1		22981.179144385038	23025.0	15782.0	31346.0	1.7189922E7	2703.837543041899	-0.9810779482581165	-881.3674315401913	-0.001979847925333692	0.001840898485332444	1.5789379484050508	1.428834363256675	0.007575510626409265	1.1050531741175735	7.120182994444727	11.110968563498984	0.7247649489500452	0.9565772669220943
ID12931	12931	6	0.9858254194259644	21.566279389372593	53.31859782967334	0.0	73.0	73	1.4564270671471389	1		23070.35378031387	23294.0	16323.0	29561.0	1.6172318E7	2618.377248892496	-0.981134568393356	-916.4607363449268	0.0029758298152268493	0.003150530425161953	1.5116702048205453	1.4422089825178872	1.0274318497448933	1.0481630770191077	6.663882882651206	9.640189821570358	0.9010855986111208	0.9749652294853962
ID45189	45189	6	0.9854779243469238	21.682875463169836	52.560116087737065	0.0	276.0	276	1.4974034746167633	1		23262.150740242225	23334.0	15863.0	31409.0	1.7283778E7	2657.8895568447197	-0.9810489279101292	-906.1494149735895	-0.006638043992303925	0.024944832358949228	1.6613337717094137	1.378935248773508	-0.5028867737096969	1.2047946219281034	7.044132975812474	10.000951758588743	0.8850233825708281	0.9673629242819841
ID11910	11910	6	0.9479586482048035	21.584561517828803	53.24484525969467	0.0	66.0	66	1.4887903566220477	1		23056.23392612858	23148.0	16702.0	30017.0	1.6854107E7	2429.2062193569545	-0.9810872440378677	-984.7064700631856	-5.157425643251338E-4	-0.008842423610588703	1.5430707991713317	1.4706553330054455	-0.5264494751275092	1.0492402703343804	6.963329831015708	9.740167455768377	0.9223462447860326	0.977970627503338
ID18567	18567	6	0.9646874070167542	21.633239416881835	53.63353840129643	0.0	112.0	112	1.4543479410804816	1		23006.30571428573	23172.0	16486.0	28632.0	1.6104414E7	2434.29274967032	-0.98110891774623	-981.6676079862505	-0.014946110455932641	2.466995141364881E-4	1.469274484964554	1.4469509981707571	1.4337343487059013	1.0154279494067306	6.644870377993131	10.05397131131429	0.8260780723316753	0.9575342465753425
ID6793	6793	6	1.0	23.07206149804191	53.74394584722759	0.0	32.0	32	1.482680384098161	1		22961.32093663911	23067.0	15173.0	31704.0	1.6669919E7	2786.2609968154165	-0.9811668907951592	-858.6692862936598	-0.005817557835606224	-8.149275129205087E-4	1.5482944837038	1.4258330440125515	-0.11445522953438991	1.0858876431609552	6.906292317041508	10.009869900216732	0.8661596626132675	0.967376830892144
ID5772	5772	6	1.0	22.91475694784468	53.69748673667284	0.0	25.0	25	1.480638123646589	1		22928.853591160212	23058.0	15256.0	31745.0	1.660049E7	2762.7926763920723	-0.9811102724682423	-862.0970718878135	-0.002777222114946026	0.0031591227316505334	1.559286398521704	1.4347798127891274	0.05608866665773771	1.0867774864287665	6.88727981238344	9.939102749533575	0.8761192666915014	0.9672897196261685
ID31372	31372	6	0.9741271138191223	21.76523929175663	52.82367416637442	0.0	202.0	202	1.4852292606300537	1		22963.55601092895	23033.0	16644.0	30419.0	1.6809323E7	2537.5743166904813	-0.9810520492620326	-937.0875529718231	3.2691156172842445E-4	8.453170947668746E-4	1.5940061785145738	1.4019096879932187	-0.39986451237281234	1.1370248684109845	6.930057947864102	10.151650869099157	0.8450324441596613	0.9604743083003957
ID17038	17038	6	0.9584199786186218	21.67533672904967	54.016617177527586	0.0	101.0	101	1.4877737703945169	1		22938.45355191255	23083.0	16469.0	30368.0	1.6790948E7	2478.1618478651562	-0.9810308839484058	-957.4146108081452	0.007587689353726857	0.004743677065410762	1.5107802757079474	1.4773210799423508	-1.0205082078832188	1.0226485604381292	6.953823578686677	10.061989705844612	0.8631092975679285	0.966314398943197
ID26766	26766	6	0.9752525687217712	21.679784959144428	52.73111952135984	0.0	170.0	170	1.4678096187805116	1		22981.223479490785	23096.0	16081.0	29954.0	1.6247725E7	2486.4623767753496	-0.9810407740760012	-956.5060154173356	-0.009779841711919035	-2.8372118930066054E-5	1.588400955094458	1.3768593438148922	-0.3916241694190517	1.1536406839448416	6.76845165827056	9.868258379430562	0.8734100228241688	0.9780219780219775
ID49295	49295	6	0.989154040813446	21.56852870932444	52.07491103278007	0.0	297.0	297	1.470384273660056	1		23166.910364145657	23221.0	15729.0	30782.0	1.6541174E7	2591.635267706106	-0.9810189038046299	-924.0177600261736	0.0121666948501948	0.021271582889595818	1.6070751112304629	1.3474804718962476	-0.7759196545773558	1.1926518749239456	6.792217289093133	11.713235404138576	0.6221107298929119	0.9401315789473684
ID23696	23696	6	0.9789897203445435	22.290718236077556	52.901437491355296	0.0	149.0	149	1.4882821503069774	1		22957.066939890727	22987.0	17203.0	30987.0	1.6804573E7	2521.7896186244075	-0.9810887221216479	-944.5499970300153	0.0038325995279447516	0.012913756689833704	1.6232473627607311	1.4005126670152421	-0.1017788087428298	1.1590379730161091	6.958576704851194	9.757859379239742	0.9183773676396122	0.9812332439678285
ID24723	24723	6	0.9769092798233032	23.64554423516206	53.28626905441178	0.0	156.0	156	1.4538276949750943	1		22890.582857142854	23096.0	16362.0	29885.0	1.6023408E7	2513.372634015241	-0.9811610367638541	-948.6658333769501	-7.176528199893383E-4	7.297955897511332E-4	1.470337624417217	1.4519734932717807	-1.5114829933461487	1.012647704128576	6.64011725182863	9.78799203616227	0.8709603764501157	0.9647790055248617
ID42645	42645	6	0.9813579320907593	22.866844950224547	52.42217125871031	0.0	263.0	263	1.5079752895229035	1		23339.38533333333	23305.0	17640.0	32622.0	1.7504539E7	2608.5301289096624	-0.9809619354396164	-922.0466899243361	0.027575202503153436	-0.0555507321489728	1.508624276743498	1.3866009641334727	-0.20321846075096336	1.0880017508759496	7.143948625267306	17.039226768806582	0.30920636203054325	0.8951756998213224
ID34457	34457	6	0.9672077298164368	21.851641641870355	52.65716803377847	0.0	221.0	221	1.4857385112058379	1		23396.684931506803	23490.0	16613.0	30910.0	1.707958E7	2502.7696541527635	-0.9810877702265491	-969.9035930461465	0.00624122740626929	-0.008728477239873172	1.5898522486048479	1.4083309891631572	-0.4981734282587416	1.128891049645618	6.934811074028615	10.233033892807752	0.832215256024592	0.9517286366601436
ID9370	9370	6	1.0	22.799062316694595	53.34647932405939	0.0	49.0	49	1.4913287904459653	1		23015.75340599457	23138.0	14560.0	30960.0	1.6893563E7	2855.064866998664	-0.9811364359555168	-838.5807039625054	0.00123217019286276	0.006306678878570691	1.5294253879408257	1.4783588364561464	0.8861444730111603	1.0345427309157862	6.987095461838287	9.85092406267885	0.9048000134799384	0.9735099337748343
ID37530	37530	6	0.9461398124694824	21.92202379500775	53.50642577993721	0.0	237.0	237	1.4724407561666395	1		23112.987430167614	23222.0	17152.0	29829.0	1.6548899E7	2389.5650752370875	-0.9811068252474497	-1004.5662238407375	0.004652993463600358	0.00726775887620185	1.5417998653861833	1.4045488871772884	-0.15069075509833363	1.0977189042417221	6.81122979375119	10.707553663236515	0.7465430853477908	0.9636852723604562
ID22171	22171	6	0.9721606969833374	21.684905560529305	52.83780825709526	0.0	138.0	138	1.470384273660057	1		23019.19134078215	23164.0	16649.0	30693.0	1.6481741E7	2558.8702551942574	-0.9810511249704961	-931.4938697443226	-0.0016309419318562026	-0.011588881448722959	1.5624099967241516	1.4044826282542313	2.803594891509926	1.1124452273690446	6.792217289093141	10.224046048023544	0.8165369481752126	0.9648885887913572
ID32413	32413	6	0.9677224159240723	21.558588877860895	52.81027563302184	0.0	209.0	209	1.473467921102281	1		23016.030683403067	23153.0	15922.0	30936.0	1.6502494E7	2568.1943065632536	-0.9809990414908255	-925.3917387136275	-0.013511148474333542	0.004628685009513169	1.5955612383974995	1.3678136698250227	-0.4402072345917605	1.1665048197695023	6.820736046080234	9.803867157657013	0.8917564748977184	0.973541383989145
ID41119	41119	6	0.9761425256729126	21.910883118865428	52.623973837740415	0.0	255.0	255	1.5039566939989102	1		23304.156417112325	23346.0	16897.0	31259.0	1.7431509E7	2566.47412011808	-0.9810488169931099	-940.1145752543521	-0.00608375921886039	0.00796614265608109	1.640564170921004	1.4141412893240264	2.6349082711298237	1.160113337547205	7.105923615951184	10.664704963421357	0.7851139756718907	0.9614147909967845
ID46754	46754	6	1.0	22.069902771313675	52.86359048662967	0.0	284.0	284	1.4943692192706899	1		23228.4456521739	23280.0	15463.0	32346.0	1.7096136E7	2822.799410877277	-0.9809510369361022	-847.512511199041	0.002102967728730117	-0.015302005077449353	1.604901853869457	1.4355343052163418	-0.4419403295683544	1.1179822370233017	7.015614218825383	9.967549487706444	0.8873577823415464	0.9729729729729727
ID29355	29355	6	0.9744791984558105	21.699878191663093	52.775013577314176	0.0	188.0	188	1.4585032293802418	1		22977.607954545503	23141.0	16310.0	30076.0	1.6176236E7	2537.583765176066	-0.981028965477664	-936.494518640332	-0.002926305452130762	-0.007006865286499246	1.5603164742936906	1.3771875678843168	-0.483511696285814	1.1329731045210514	6.682895387309273	9.70740753578956	0.8911852744069835	0.9730103806228372
ID40107	40107	6	0.9745434522628784	22.023958901069737	52.694126257346134	0.0	250.0	250	1.4898062491705737	1		23260.121253406007	23327.0	17108.0	31182.0	1.7072929E7	2536.8866150105	-0.9811071286155655	-952.2684069404477	-0.012570501947960215	-0.011519286493192778	1.5854142394618622	1.443084307314345	-0.2711010740677558	1.0986289792121715	6.972836083344741	9.944176993802271	0.8860977398406074	0.9721669980119289
ID19116	19116	6	0.9533854722976685	21.5103087031465	53.69193258861795	0.0	116.0	116	1.4600584136458112	1		22949.42165242165	23084.0	16847.0	29162.0	1.6110494E7	2439.357606203479	-0.9810895084326975	-976.1848929082738	0.032124276612853574	-0.006535798723423893	1.5208482589838455	1.4496750949149886	-0.11036259555931305	1.0490959417862047	6.697154765802806	9.718908987326698	0.8909742831904971	0.9663923182441703
ID20652	20652	6	0.9851145148277283	21.72475788776332	53.11201608810256	0.0	127.0	127	1.4734679211022808	1		22977.865464632447	23109.0	16343.0	30560.0	1.6567041E7	2562.256246387718	-0.981027959092398	-927.4370680044799	0.006002584250226409	0.006049613613609086	1.5193563927438571	1.4530540901305302	0.16246736488076954	1.0456296176884723	6.820736046080232	10.114924286712967	0.8377526969933865	0.9579439252336447
ID44206	44206	6	0.995265543460846	21.580543589023165	52.12762622584825	0.0	271.0	271	1.507473550933228	1		23301.227393617013	23374.0	16332.0	31243.0	1.7522523E7	2690.1057706735323	-0.9809912805030916	-894.0292396242753	0.020587893173215122	0.005802345037077467	1.6437564123921145	1.4039695854484064	2.7245469095193315	1.1707920381103725	7.139195499102777	10.40331259731222	0.828926153330669	0.9622037155669444
ID33455	33455	6	0.9804995656013489	21.978712872447012	52.467385236117266	0.0	216.0	216	1.478081329952271	1		24323.72022160664	24447.0	18873.0	31736.0	1.7561726E7	2389.1680820134898	-0.9810816692769417	-1055.9312401717218	0.0015952532831888596	-0.01002748804017918	1.5387148279117773	1.4358522699224967	-0.2340902912862964	1.0716386776996445	6.8635141815608725	10.768253642319417	0.7438165651761197	0.9487516425755583
ID16048	16048	6	0.9668658971786499	21.3285392192693	53.35730441968416	0.0	94.0	94	1.4765451286053335	1		22967.44228094575	23069.0	16729.0	30014.0	1.6513591E7	2406.999726122222	-0.9810514524822626	-988.0580216413694	7.369814567182524E-4	0.004730321166968595	1.5262872121156246	1.437908791288355	-0.4061507839398263	1.0614631618936574	6.849254803067322	9.741965895426347	0.9069012014430754	0.9762872628726283
ID30388	30388	6	0.9608135223388672	21.6490937209311	52.80423291015039	0.0	195.0	195	1.4667784914184223	1		23022.405329593257	23157.0	16486.0	29942.0	1.6414975E7	2458.742449952063	-0.9809735129915045	-965.5312275945946	-0.002485521785729897	-0.004274868288807174	1.580788618279895	1.3806194305408805	-0.38376694373042974	1.1449850576567613	6.758945405941529	10.00213842641843	0.8489909895573665	0.9693251533742329
ID2230	2230	6	1.0	22.81941188628691	53.674483847851256	0.0	1.0	1	1.4708986638362456	1		22989.57784011222	23133.0	14955.0	31731.0	1.6391569E7	2832.519654406327	-0.9811313960198411	-844.0641673582978	0.017552815587727828	0.0018717026334344536	1.548948406171189	1.4305910987820147	0.3602789868036715	1.0827331495980521	6.796970415257641	9.797645046747581	0.8897783624824956	0.9714673913043479
ID15030	15030	6	0.9567105174064636	21.28188110843101	53.62409620480611	0.0	87.0	87	1.4698697034697885	1		22974.35425383542	23153.0	16801.0	29482.0	1.6472612E7	2401.0722383722687	-0.9810880225656263	-992.7482162745514	3.068032185408689E-4	-0.0021592651752920314	1.527282816396019	1.4389178571586723	-0.5743855380332789	1.0614107044385666	6.78746416292861	10.148692756282635	0.8281274949307622	0.9603227975790177
ID3256	3256	6	1.0	22.686112751726697	53.459998010599286	0.0	8.0	8	1.4882821503069765	1		22991.030054644812	23107.0	14535.0	31535.0	1.6829434E7	2853.566858474661	-0.9810863860906162	-835.8591526584707	0.01949628365695789	0.0028880531020637435	1.5808435555850249	1.4348992566670724	0.15006665851327017	1.1017104847185901	6.958576704851185	10.331279851392114	0.8192605285420596	0.9500324464633355
ID7868	7868	6	1.0	22.784887603435422	53.588568851289075	0.0	39.0	39	1.4887903566220468	1		22971.196990424076	23100.0	15050.0	31594.0	1.6791945E7	2806.709189330163	-0.9811121736749306	-850.2622330715245	0.0013053392685586987	-0.005275647137798988	1.5448073276035275	1.450182310891382	0.14925227065863977	1.0652504281713258	6.963329831015699	9.989598299472204	0.87686105416054	0.9606557377049184
ID36542	36542	6	0.9714363217353821	21.710073311657688	53.62641961271418	0.0	232.0	232	1.4449548528770857	1		23143.55426917507	23271.0	16463.0	28872.0	1.5992196E7	2427.056374996861	-0.9811501285839035	-992.6754035585013	0.01527053442635812	0.01468767082986915	1.487462932409036	1.4357448886273079	2.7693668582567086	1.0360217502366837	6.55931410703185	10.033179245021843	0.8188251065446471	0.9543568464730291
ID4287	4287	6	1.0	22.805477707165153	53.50682575873683	0.0	15.0	15	1.4785930423892564	1		22946.958506224062	23064.0	15256.0	31121.0	1.6590651E7	2701.546335370542	-0.9811654415107518	-884.9719474239837	-3.216001743308982E-4	-0.0012133344808397685	1.5401841786858903	1.4337505451815111	0.30730115889342624	1.0742344153674968	6.868267307725383	10.014309306272198	0.8606271669421716	0.9633333333333328
ID48319	48319	6	0.9957643151283264	21.64358815510938	52.3858520307011	0.0	292.0	292	1.4857385112058372	1		23181.812071330594	23229.0	15266.0	31499.0	1.6899541E7	2745.84260653339	-0.9810554416507054	-874.4013164923934	0.019314372150958024	-0.01263276206406974	1.5923447690892676	1.410930307506255	-0.6084543016737982	1.1285779039672434	6.93481107402861	10.74444158740198	0.754878054155835	0.9334612923864365
ID28352	28352	6	0.9677415490150452	21.66704405882443	52.79353110032977	0.0	181.0	181	1.4714128741871542	1		22923.688547486036	23056.0	16332.0	30440.0	1.6413361E7	2552.9119891880287	-0.9810446373358811	-929.4698830392092	0.0014084220186769368	-0.010594212156755375	1.5706614647978476	1.3954071730112005	-0.44351835995552225	1.1255936583789083	6.801723541422175	10.11456336745732	0.8354771195201433	0.9636363636363644
ID10433	10433	6	1.0	22.624735781238748	53.26863343248062	0.0	56.0	56	1.4770573732447185	1		23056.937413073738	23200.0	14356.0	31028.0	1.6577938E7	2888.114971154486	-0.981045015615947	-826.3854141296844	-8.506132288221845E-4	-7.795403602664765E-4	1.5460095570820673	1.4344327981455252	0.7018284602344469	1.0777845843184788	6.854007929231846	10.24938262743985	0.8198965400910361	0.9613333333333334
ID27329	27329	6	0.9764015078544617	21.753671678908976	52.69875645559695	0.0	174.0	174	1.4657466386762805	1		22980.702397743327	23099.0	16159.0	30536.0	1.6293318E7	2555.2085401991503	-0.9810482350665042	-931.1242634699184	-0.013322469949010601	0.005801852191801501	1.577332082461061	1.380466200998513	-0.4121374861826191	1.142608258949152	6.749439153612499	9.851367647541755	0.8739457938858839	0.9673024523160765
ID39105	39105	6	1.0	21.53831496814445	52.22719645232892	0.0	245.0	245	1.4903139357585475	1		23306.763586956513	23397.0	15000.0	32120.0	1.7153778E7	2990.613305667055	-0.9810888339299427	-808.6148817257892	-0.004139062354303103	-0.0015345390033909495	1.5723887038778166	1.4096209073597983	-0.11901870400769782	1.115469198610909	6.97758920950924	9.988993171764566	0.8787631343664958	0.9696169088507264
ID17606	17606	6	0.9503622651100159	21.322265558093886	53.64473627756881	0.0	105.0	105	1.4703842736600552	1		22922.443977591025	23038.0	16388.0	29358.0	1.6366625E7	2450.9321180334064	-0.9811209967093405	-972.0825351699277	0.0012455557049442338	-0.0011886689154254973	1.5140029062854148	1.4513754034889323	-0.5547101884529956	1.043150450700717	6.7922172890931245	9.851134264411955	0.8795265591758199	0.9721088435374152
ID13512	13512	6	0.9621275663375854	21.224331010669985	53.07906592553357	0.0	77.0	77	1.4667784914184228	1		23082.98166431595	23232.0	16455.0	29963.0	1.6365834E7	2490.1488578816106	-0.9810617616341002	-960.4026795718872	-0.006518405607529961	-0.019017508047536588	1.5246081196142327	1.4618350319352398	-0.26970522355358084	1.0429412938585083	6.758945405941532	9.74889479594317	0.8936717611042416	0.9666893269884435
ID25291	25291	6	0.9534170031547546	21.77177133179462	53.042117947767856	0.0	160.0	160	1.4517448462050142	1		22961.45702005728	23086.0	16571.0	29345.0	1.6027097E7	2418.811865871947	-0.9810778680101313	-984.3754161922316	-0.005280085905636596	0.00590301575774348	1.549256029703192	1.4033905161551	-0.468701960695552	1.1039379359265753	6.62110474717057	9.684397975008572	0.8871459334064963	0.9693806541405705
ID41675	41675	6	0.9968387484550476	21.819224876472035	52.46529192599371	0.0	258.0	258	1.5029503662221324	1		23295.827309236953	23338.0	15869.0	31616.0	1.7401983E7	2697.2385368798227	-0.981052005711153	-894.370699228507	-0.00932656700196678	0.01134135272854008	1.6411960214758095	1.3863376386884225	-0.3347800059531781	1.1838357234739019	7.096417363622147	10.070743830569375	0.8792774107162481	0.9758169934640523
ID11470	11470	6	0.9598907828330994	21.65477554003396	53.228529407818925	0.0	63.0	63	1.46574663867628	1		23036.859353023898	23167.0	16625.0	30163.0	1.6379207E7	2495.1012590407254	-0.9811217382923386	-959.6789900734394	0.0015800205269497377	-0.014344835813594128	1.5014056398313604	1.4645240159567834	3.112257689257374	1.0251833520466251	6.749439153612495	9.832526473695603	0.8772983281472807	0.9739368998628258
ID12494	12494	6	0.9577683806419373	21.275822222200507	53.43903432405963	0.0	70.0	70	1.485229260630053	1		23015.315068493142	23019.0	16514.0	29878.0	1.680118E7	2431.6425326861904	-0.9811263143531257	-984.0459892760251	0.008945480082307167	9.914565423690908E-4	1.5430207283917328	1.4461558338497953	2.910482000710693	1.0669809520347988	6.9300579478640945	10.25756945400271	0.827671112448004	0.9560655737704917
ID26318	26318	6	0.9627124667167664	21.734015545425766	52.7220451074768	0.0	167.0	167	1.473981235147151	1		23006.10306406683	23095.0	16521.0	30223.0	1.6518382E7	2499.693898240332	-0.9809927775821426	-950.0213815844215	-0.004152661141869237	2.473946806282507E-4	1.5907326931511543	1.3903468395562983	-0.36090960967427144	1.1441265214504355	6.825489172244747	10.28501729594854	0.8108370656963508	0.9579719813208804
ID6351	6351	6	1.0	22.588797409985013	53.629805676794554	0.0	29.0	29	1.4842102352883848	1		22948.222982216113	23017.0	15022.0	31970.0	1.6775151E7	2789.8522798459244	-0.9811489405821918	-856.242982919505	-0.0049098292508386624	0.009854148443447114	1.5399898529108733	1.4554025730754465	0.3308947480713991	1.0581195068637836	6.920551695535053	9.76187245050989	0.9126081091939963	0.9804713804713807
ID5328	5328	6	1.0	22.708888055811524	53.64824629793778	0.0	22.0	22	1.4862475872910876	1		22935.58791208792	23061.0	14907.0	31766.0	1.6697108E7	2769.3730112323237	-0.9810629039133112	-858.1078773275501	0.014511814063298439	-0.008426039754235165	1.5596162588366487	1.4503969207784266	0.014912332178526055	1.0753030680729825	6.939564200193116	10.121362200750296	0.8512637277403826	0.963696369636964
ID19668	19668	6	0.958466649055481	22.003093393882192	53.86947470307331	0.0	120.0	120	1.456946385069561	1		22951.756795422047	23075.0	16655.0	29361.0	1.6043278E7	2493.5243152949943	-0.9810703023567511	-954.0887474164202	-0.011193012706894904	-4.714970658810949E-4	1.4749278729114654	1.4523491833887128	-0.7011749110821552	1.0155463230062007	6.668636008815725	10.211729990184775	0.8036153637134821	0.959644322845417
ID22740	22740	6	0.9607596397399902	21.76578216069009	52.976877978431	0.0	142.0	142	1.4678096187805116	1		23001.186535764384	23128.0	16997.0	30471.0	1.6399846E7	2543.4597848667054	-0.9810641908237621	-937.0632719874471	0.015898667714999374	-0.010303645860039207	1.524047367923212	1.4588081451309256	-0.34860975742464234	1.0447209065907919	6.7684516582705605	9.715956273900144	0.9010068488718893	0.9693669162695709
ID14551	14551	6	0.9627814292907715	21.133791321283844	53.20136215096981	0.0	84.0	84	1.4657466386762805	1		23017.37587657786	23127.0	16343.0	29848.0	1.6411389E7	2497.2888342039487	-0.9811076796810553	-957.3007626921178	-0.005065075658045991	-0.010298526515743964	1.5477633776604693	1.4354674790109305	-0.21386978450414026	1.0782294968653092	6.749439153612498	9.853653324807476	0.8735403957482545	0.9640190088255263
ID7384	7384	6	1.0	22.76587488184287	53.607889603902116	0.0	36.0	36	1.4872652167066462	1		23001.263661202174	23109.0	15125.0	31666.0	1.6836925E7	2835.8625504561874	-0.9811412229984061	-843.9457149277127	-0.008353152227584062	0.007883706803730605	1.54533782976082	1.449066468417909	0.18655946790259603	1.066436815316015	6.949070452522147	9.863276989199925	0.8976233051299453	0.9675711449371275
ID8922	8922	6	1.0	23.429278578721902	53.97923947336604	0.0	46.0	46	1.514982182235126	1		22986.994736842113	22939.0	15248.0	30756.0	1.7470116E7	2803.137917012014	-0.9811391966340784	-853.175086004953	0.005770426649259275	0.007758502990755702	1.572630316328026	1.4723378689447482	0.08354278954266399	1.0681178209830053	7.21049239157053	10.63389481942442	0.801290633557266	0.9546884833228445
ID35034	35034	6	0.9405779838562012	22.631619744850447	53.63217400113372	0.0	224.0	224	1.464197496120478	1		23182.13314447594	23351.0	17182.0	30447.0	1.6366586E7	2413.5376317716496	-0.9811008578840869	-997.2427357657367	0.004894420322541121	-0.0024564740211896687	1.5031483029087591	1.444232046078394	2.4452852367483477	1.040794176386228	6.735179775118936	9.764122169644764	0.8877540187557919	0.9665757162346518
ID45788	45788	6	0.9957678318023682	21.70467406803692	52.46264700933064	0.0	279.0	279	1.4943692192706892	1		23263.4789687924	23349.0	16368.0	31405.0	1.7145184E7	2779.5881434448834	-0.9810658940201527	-867.3164469112144	3.522811268173701E-4	0.013684553741594602	1.6082355025368353	1.4028002619835194	-0.46143478730873816	1.146446537059265	7.015614218825378	10.511748368278132	0.7978580870203859	0.9559585492227979
ID43231	43231	6	0.9944706559181213	21.661052994776313	52.46098509541353	0.0	266.0	266	1.4887903566220475	1		23291.04904632153	23393.0	15398.0	31604.0	1.709563E7	2752.690203985758	-0.9810037237269146	-873.9043215938879	0.007543574919371845	1.4863466614358306E-4	1.6344900557318034	1.3888236833878849	-0.49082375473119266	1.1768880926228462	6.963329831015706	9.943696777605487	0.8849751702498801	0.9682749504296103
ID24290	24290	6	0.9698848128318787	23.6143503323025	53.30243362769841	0.0	153.0	153	1.458503229380242	1		22960.34708392605	23191.0	16333.0	30146.0	1.6141124E7	2486.6668560847297	-0.9810844508173022	-957.8075949793167	-0.0073295204981169305	0.0038215132423816143	1.511406710322165	1.4406996072816591	-0.9281176252007391	1.0490783107617536	6.682895387309274	9.800637955633816	0.8743107823500194	0.9636737491432487
ID32994	32994	6	0.9627858996391296	21.610115315798144	52.82644987081384	0.0	213.0	213	1.4600584136458128	1		23016.366477272706	23108.0	16211.0	30556.0	1.6203522E7	2507.5978773392876	-0.9810384654872566	-949.7765030684587	0.010003728896879324	0.001401753364754271	1.6025408374363814	1.3572802117487803	-0.44114888954658465	1.180700067358675	6.697154765802822	10.45155987893762	0.7704384931378682	0.9533152909336938
ID23268	23268	6	0.9608092308044434	21.651465980936347	52.82155971464634	0.0	146.0	146	1.464714059021052	1		22993.119718309885	23138.0	16200.0	30243.0	1.6325115E7	2516.478050993871	-0.9810173538404356	-944.3971916102709	0.0013330345409367174	0.0036501207657768705	1.5748230079460186	1.3910955626180024	-0.43912975780942043	1.1320739209190247	6.7399329012834635	9.921862663331911	0.8603576296388642	0.9665985003408315
ID31973	31973	6	0.9678567051887512	21.69877020195932	52.72480207282398	0.0	206.0	206	1.468324910921638	1		22980.788218793852	23116.0	16316.0	30465.0	1.6385302E7	2568.209248837808	-0.9810658262349006	-927.2915453713484	0.011043584212162621	0.0012886536102135816	1.578919958050326	1.3868582956203472	2.930275474528591	1.1384868685117313	6.7732047844350785	9.920248619088076	0.864886179910955	0.967413441955194
ID16617	16617	6	0.962961733341217	21.458914649623562	53.741995259354034	0.0	98.0	98	1.4734679211022799	1		22941.240896358544	23116.0	16611.0	29742.0	1.6380046E7	2468.544282196261	-0.9810533026435851	-962.4209425744683	-0.0016774388953422874	0.005182571663952238	1.5253422441081674	1.4412658782110865	-1.2519011768416672	1.0583350838787895	6.820736046080223	9.760583391520857	0.8996830835366766	0.9689399054692772
ID18153	18153	6	0.9515478610992432	21.843177693813878	53.77826271617199	0.0	109.0	109	1.4486149578794745	1		22953.017391304347	23083.0	16731.0	29539.0	1.5837582E7	2482.553172086556	-0.9812242856907617	-966.3691171630586	-0.0122294321174177	0.005594278862756681	1.4913461301597692	1.4220608940992827	-1.1928307711636774	1.0487217082953195	6.592585990183464	9.94426160887812	0.8377618609316317	0.9638637943015981
ID21225	21225	6	0.9583631157875061	21.27838340828951	53.632411633260936	0.0	131.0	131	1.4667784914184205	1		22930.0789844852	23053.0	16792.0	29484.0	1.6257426E7	2443.44030341474	-0.9811628507912684	-977.5967111597032	0.006190979808184287	6.855240134018554E-4	1.5026026715637486	1.4533559947769714	-1.035585882032141	1.0338847997075449	6.758945405941511	10.016514875241505	0.8465556681785446	0.9608108108108111
ID47337	47337	6	0.9968016147613525	21.68403407894551	52.359840668222596	0.0	287.0	287	1.480127118239258	1		23222.526170798916	23223.0	15364.0	30923.0	1.6859554E7	2707.990681744972	-0.9809728313726048	-884.2500711641205	-0.003825985068728168	0.007018729561766873	1.5924448650421674	1.3957619532328343	-0.595005227646967	1.1409143667756385	6.882526686218933	10.26021075903008	0.8215711952674946	0.954515491100857
ID30955	30955	6	0.9689533114433289	21.62395981185626	52.785438348238344	0.0	199.0	199	1.4678096187805114	1		23012.784011220192	23170.0	16122.0	30565.0	1.6408115E7	2510.158365101707	-0.9810858073965932	-951.0803768605233	0.0075443823212172755	4.666376103326245E-4	1.5851580864554629	1.3869924392299695	-0.40971145438179996	1.142874352895183	6.768451658270557	10.16762615823681	0.8227351570320136	0.9595687331536382
ID34032	34032	6	0.9688591957092285	21.768223171227007	52.56656205418695	0.0	219.0	219	1.4590218083226307	1		23601.423680456497	23679.0	16365.0	30418.0	1.6544598E7	2490.111417233862	-0.9810583807257534	-981.809356037463	-0.018995179840995493	0.016528897384699582	1.6309092291045257	1.344747864553391	-0.48036705674834757	1.2127992704760107	6.687648513473793	9.760047124650505	0.8822252315992982	0.9650205761316873
ID44784	44784	6	0.9950312972068787	21.59181981429219	52.44216458043704	0.0	274.0	274	1.4857385112058372	1		23274.657967032967	23352.0	15555.0	31472.0	1.6943951E7	2692.738419359487	-0.9809931392376283	-892.2256682641811	0.012289874760303935	0.009697687719583913	1.64290175656227	1.3867350065165214	-0.3754148054413289	1.1847265330737122	6.934811074028609	10.091392577627365	0.8557409108011087	0.9668654738237246
ID38129	38129	6	1.0	21.52771567616009	52.25894976243449	0.0	240.0	240	1.4867564890650462	1		23232.10866574965	23328.0	14842.0	31772.0	1.6889743E7	2956.3497624482047	-0.9811553368697826	-818.2993468535615	-0.012329448590560553	-0.023173402307183764	1.5749493845697518	1.4303403925833478	2.8618339643698887	1.101101103440996	6.944317326357629	10.072022478704621	0.8602130947124824	0.9701195219123506
ID9972	9972	6	1.0	22.69202214474174	53.12554296984788	0.0	53.0	53	1.472440756166641	1		23055.277545327754	23182.0	14620.0	29879.0	1.6530634E7	2833.374503149141	-0.9810614301895618	-843.0345852553777	-0.004774444114582406	0.004203635852857972	1.4975549056999808	1.4581897963527568	1.0713827010392931	1.0269958749167527	6.811229793751203	9.748592105579565	0.9006407603534348	0.9721845318860242
ID29946	29946	6	0.958482027053833	21.613559931960957	52.8022783919001	0.0	192.0	192	1.4626467128121368	1		23014.080622347952	23143.0	16274.0	30166.0	1.6270955E7	2532.723598770394	-0.981097912682974	-943.2751982761829	-0.00116597977842114	0.0024288581965984327	1.559177408594078	1.3991647186058433	-0.4379232304216103	1.114363010916738	6.720920396625402	9.867403088484371	0.8674268803132159	0.9684931506849314
ID2812	2812	6	1.0	22.869462870953505	53.765862489095554	0.0	5.0	5	1.4760327061957996	1		22978.13592233009	23070.0	15284.0	31620.0	1.6567236E7	2798.960631168789	-0.9811263777706069	-853.5278447567681	0.004675159730105783	-0.0022429260632379077	1.5381641969792974	1.421777210429446	-0.09226058937243678	1.0818602138901192	6.844501676902802	9.985252177694878	0.8626480070852778	0.9677419354838704
ID20221	20221	6	0.9614406228065491	21.765135792093744	53.21873404349995	0.0	124.0	124	1.4791045777937282	1		22968.58184319121	23143.0	16941.0	30320.0	1.6698159E7	2488.9057711877513	-0.9810895845466865	-957.5540933498237	0.02359598864940358	-0.005367003675224551	1.5491650085783737	1.4711239528513336	0.24527123511313387	1.0530485929318063	6.873020433889904	9.737190272125392	0.9109408670807749	0.973737373737374
ID21759	21759	6	0.9529200792312622	21.561419777093825	52.951826507710905	0.0	135.0	135	1.4662626558155463	1		23022.88575458393	23178.0	16605.0	30397.0	1.6323226E7	2517.347045310611	-0.9810746387426572	-948.2100034742793	-0.025418827260997676	0.012290979718787181	1.564486422783782	1.4124977224685187	-0.3526386999963765	1.1076027931922212	6.754192279777014	9.815138493392178	0.8810294387328172	0.9752916952642414
ID27907	27907	6	0.9786247611045837	21.762598954433905	52.8630772040186	0.0	178.0	178	1.46986970346979	1		22964.36783216783	23078.0	16128.0	30434.0	1.6419523E7	2563.2653179099907	-0.9810396540111109	-927.1099303462928	0.005234399689752843	-2.5691091737519746E-4	1.5682212423683621	1.4023357169892292	-0.45648562058414066	1.118292305736378	6.787464162928623	9.7407342107461	0.8989468754125352	0.9687924016282223
ID28934	28934	6	0.9740998148918152	21.712492399862022	52.74515010013087	0.0	185.0	185	1.4872652167066478	1		22943.116279069756	23037.0	16200.0	30608.0	1.6771418E7	2541.6975572955225	-0.9809398379776386	-929.1253613613834	2.564405285627559E-4	0.007736531627312844	1.593465294045436	1.4042275143564205	2.784401094965167	1.134762905408349	6.949070452522163	9.867981641966512	0.8967676085062254	0.9740173217854761
ID3847	3847	6	1.0	22.968769972219388	53.570300831408105	0.0	12.0	12	1.4847198353841866	1		22963.896836313626	23066.0	15519.0	31271.0	1.6694753E7	2717.514270229658	-0.9811268741361695	-878.5876312298371	-0.005585751801492475	-0.0052083466985651215	1.567531112815117	1.4137189059635205	-0.12248605742375429	1.1087997099018534	6.925304821699567	10.199268474290088	0.836586226832047	0.9642620780939768
ID11018	11018	6	0.9684984087944031	21.605691002861395	53.22385412266162	0.0	60.0	60	1.4862475872910887	1		23051.58276333788	23196.0	16625.0	29806.0	1.6850707E7	2482.945424384036	-0.981078452698452	-962.7436476888092	-0.004151301324605039	-0.008170120141649676	1.5264462198683038	1.4857813853796606	0.015307625599498439	1.027369325587729	6.939564200193125	10.085260464763492	0.8573690938021454	0.9656084656084658
ID25866	25866	6	0.9516856670379639	21.62207196106623	52.84237937004495	0.0	164.0	164	1.4381328016644606	1		22991.331864904547	23160.0	16715.0	29625.0	1.5657097E7	2482.396877485706	-0.9810741763772703	-960.2182714616802	0.004003863718262849	0.004120284054382809	1.5336676426143439	1.361716882275028	-0.44249624632556916	1.1262749713817433	6.497523466893159	9.726276447075277	0.8631067285418138	0.9613220815752465
ID42250	42250	6	0.9654921889305115	22.479007889529484	52.24308873907452	0.0	261.0	261	1.510982222298577	1		23324.953580901878	23351.0	17737.0	31927.0	1.7587015E7	2575.2612542658417	-0.9810257457043717	-936.5806443039419	0.04810565558046075	0.02120812409046429	1.576639515823765	1.3620725235832651	-0.3144437576473203	1.1575297853274573	7.172467382254389	13.682401713600472	0.48145286089381745	0.9407730673316707
ID15627	15627	6	0.9801097512245178	21.309413609709498	53.46229228820153	0.0	91.0	91	1.4765451286053335	1		22959.544568245117	23069.0	16817.0	30256.0	1.6484953E7	2426.019304411018	-0.981149561650656	-985.1736166708592	-0.003877504914663065	-0.0011452746892560445	1.5338055585168469	1.43522667738014	-0.4319389757265209	1.0686852346673574	6.849254803067321	9.753447148641794	0.9047673437967407	0.9703703703703705
ID37131	37131	6	0.9439721703529358	21.73913348109775	53.20654036829562	0.0	235.0	235	1.464714059021052	1		23202.677464788743	23321.0	17345.0	29708.0	1.6473901E7	2435.6140605811815	-0.9810513767519299	-986.4469103017115	-1.5773037822443384E-4	-0.0023500945495669927	1.5299180093056515	1.43013787623067	-0.15886156557442102	1.069769589864976	6.739932901283465	9.826527225741504	0.8771327230815932	0.9679180887372011
ID40715	40715	6	0.9803998470306396	22.051297191358923	52.74335776153979	0.0	253.0	253	1.4867564890650482	1		23285.230136986327	23376.0	16790.0	31543.0	1.6998218E7	2585.6633393464654	-0.9811149143645347	-935.7061233746773	-0.0016264375244512742	0.009422582228773771	1.5634309454206294	1.411963501832996	-0.3245696928861273	1.107274333501539	6.944317326357648	10.365083492585484	0.8122576542262625	0.9592908732764283
ID13071	13071	6	0.9957559704780579	21.60908516800415	53.37358418450343	0.0	74.0	74	1.473981235147151	1		23050.955493741294	23231.0	16145.0	29332.0	1.6573637E7	2588.9719355862476	-0.981042266554766	-921.4948050003457	0.025222146376250077	0.009369600329193387	1.5546803036287138	1.4320130828727242	0.6478612808259671	1.0856606844051382	6.825489172244746	9.687154274982886	0.9140105604087492	0.984235777930089
ID48911	48911	6	0.9867756962776184	21.68435829983089	52.2002292093958	0.0	295.0	295	1.4826803840981606	1		23146.674450549406	23117.0	15864.0	31017.0	1.6850779E7	2645.219516154534	-0.9810264623169217	-904.8764571693838	0.006444071813025183	0.006349541291904598	1.613561423739166	1.3893333009974274	-0.5353103405252139	1.1613926064974915	6.906292317041505	10.079542089585583	0.8542268441829685	0.9628893306825705
ID18707	18707	6	0.9591201543807983	21.567429732664035	53.69410619102141	0.0	113.0	113	1.4672941456763677	1		22981.409859154915	23161.0	16523.0	29208.0	1.6316801E7	2447.517347734762	-0.9811592754339082	-977.9638426723221	-0.007795995362737851	-0.0016518870274354765	1.496306345598385	1.467609928368482	-1.1212034993718083	1.0195531637359556	6.763698532106028	10.087077747825445	0.835340176579195	0.9550335570469797
ID35603	35603	6	0.974044919013977	21.8787832117602	53.7143348846041	0.0	227.0	227	1.4512236669219436	1		23213.961206896554	23346.0	16232.0	29301.0	1.6156917E7	2409.4007541661445	-0.9810957324685603	-1000.0500593335566	0.012009232461741595	-0.008062882660892529	1.5074052919780125	1.4273809939052213	-0.35158563950287947	1.0560637267936783	6.616351621006042	9.896379023293878	0.8489376627588101	0.9586776859504132
ID46355	46355	6	0.9949957132339478	21.65169253004997	52.51625303650238	0.0	282.0	282	1.4923429549905456	1		23220.118690313793	23284.0	15746.0	31665.0	1.7020347E7	2757.876972303752	-0.9810787945286283	-873.1213929496096	0.01661623741798855	0.003851897479762293	1.59409334579859	1.4175741353659228	-0.4133917045394339	1.1245220310027042	6.996601714167317	10.884372055539828	0.7421475513186987	0.9527508090614889
ID12052	12052	6	0.9617888927459717	21.30454973664693	53.41075023587926	0.0	67.0	67	1.4693549530763228	1		23026.0168539326	23034.0	16446.0	29941.0	1.6394524E7	2430.639509940203	-0.9811024115707833	-983.6400829937256	0.00633993290535392	-0.01163400705098861	1.5385729504792611	1.4342508599666348	-0.438078959104576	1.0727362928093718	6.782711036764103	9.847988647759912	0.8788567662757338	0.9681139755766618
ID14100	14100	6	1.0	21.670752310788195	53.1484143511209	0.0	81.0	81	1.4831905098260028	1		23016.22696011005	23191.0	15810.0	30463.0	1.6732797E7	2669.1981997756134	-0.9810595977920266	-893.2838812507433	0.0033381235924539576	0.0039477527095266385	1.5293527283908643	1.4624295949274895	0.5249779097803324	1.045761610470344	6.911045443206035	9.975481822348073	0.8727419457239931	0.9778076664425016
ID8472	8472	6	1.0	22.75619803061842	53.56451118177571	0.0	43.0	43	1.4867564890650466	1		22976.248974008195	23102.0	14914.0	31442.0	1.6795638E7	2760.627500308811	-0.9810826263042934	-863.2688224547178	0.005389136898061127	0.010535897379661497	1.5364243603452354	1.445000814122653	0.25491952471459345	1.063268854473339	6.944317326357634	10.43169540802702	0.8019173810154762	0.9611842105263151
ID39704	39704	6	0.9743683934211731	21.99949261291433	52.75498168463065	0.0	248.0	248	1.4877737703945169	1		23284.599179206558	23320.0	17016.0	30973.0	1.7021042E7	2544.4946861048397	-0.9811039758661403	-950.2586127216084	-0.0014648608411922445	0.010455446479093458	1.5862410059991134	1.405265746315296	-0.33561451112699703	1.128783655446201	6.953823578686678	10.342286612538482	0.8169592494709024	0.9530944625407171
ID4890	4890	6	1.0	22.97946440620544	53.715975373074286	0.0	19.0	19	1.485229260630052	1		22966.024725274725	23032.0	14973.0	31283.0	1.6719266E7	2753.3925092972836	-0.9810847608537742	-865.2515591910949	0.02113249420721895	0.014904819175260913	1.5361584934001788	1.4372313972121857	3.136247959500335	1.0688317110104073	6.930057947864084	10.901188068983046	0.7328229565975882	0.9560655737704918
ID24859	24859	6	0.9736128449440002	23.67153478841687	53.300063787890394	0.0	157.0	157	1.465230439808827	1		22904.361581920894	23138.0	16518.0	30010.0	1.6216288E7	2527.6362773438336	-0.9811017908814811	-940.8643757267686	-6.306504408243024E-4	0.0039021891733669847	1.5113559902528049	1.4453565406889899	-1.1353174327236657	1.0456630926043713	6.744686027447975	9.667699768359709	0.9068287737354114	0.9759284731774411
ID31515	31515	6	0.9596192836761475	21.669676030241412	52.824418547262106	0.0	203.0	203	1.463680750914296	1		22974.5796897038	23136.0	16165.0	30867.0	1.6288977E7	2573.2820215898905	-0.9809864526358678	-921.2766069858446	5.924687325383717E-4	-0.006926016103937831	1.5628060657314113	1.3898339239827207	2.6757828826284324	1.1244552595557749	6.730426648954434	10.353143495545597	0.7890563018089769	0.9672131147540989
ID5919	5919	6	1.0	22.781165621934036	53.74362931720667	0.0	26.0	26	1.4729544281711604	1		22932.31799163177	23016.0	15267.0	31518.0	1.6442472E7	2757.173562250187	-0.9810543133477715	-861.383496808544	0.005826796642066042	0.012605112290436857	1.548643523526659	1.4311494629690866	0.12390269082245312	1.0820976869276933	6.815982919915707	10.065363742881845	0.8454334157884605	0.95855614973262
ID26911	26911	6	0.9569627642631531	21.775458487970727	52.72232237713861	0.0	171.0	171	1.4688400222902014	1		23003.023809523787	23143.0	16248.0	30060.0	1.6424159E7	2505.3835763790657	-0.9810184402994625	-949.0431834535194	-0.009534789358080832	0.003659540855376364	1.5988704156233717	1.3629711696980766	2.756115438863292	1.173077208946064	6.777957910599591	9.950414518138162	0.860253375539203	0.96221322537112
ID23841	23841	6	0.9968515634536743	23.12882676725675	52.935063224573305	0.0	150.0	150	1.483190509826003	1		22982.0534979424	23058.0	15355.0	30130.0	1.6753917E7	2722.3596707781107	-0.9810586986354577	-874.497361240492	0.008475795060728373	0.009778205375432586	1.5453651367925518	1.44332696488252	0.28374510471478814	1.0706965049449744	6.911045443206037	9.813559314820475	0.9017798131415288	0.9732262382864793
ID17189	17189	6	0.9546011090278625	21.38281909747134	53.68065190826927	0.0	102.0	102	1.4626467128121345	1		22944.888732394378	23093.0	16779.0	29259.0	1.6290871E7	2418.649342222741	-0.9810029636519958	-979.7776058075657	-0.002231230211693491	0.012864360742028118	1.4987950743433944	1.4491588244946596	-0.9124315762644137	1.0342517666178126	6.720920396625383	10.117175714900746	0.8251255397756512	0.9684931506849315
ID6953	6953	6	1.0	23.039669656026607	53.84593929485776	0.0	33.0	33	1.5049623488715649	1		22987.60106382976	23011.0	15244.0	31537.0	1.7286676E7	2788.0816208030647	-0.9810344635641234	-852.976953038943	0.006488378633222756	0.009404113910267091	1.5713799356998877	1.4549256752357191	-0.02903978967971477	1.0800413811140568	7.1154298682802075	10.032238109721028	0.8884138978619058	0.9822834645669287
ID22315	22315	6	0.9526995420455933	21.70120678683845	52.8155225249481	0.0	139.0	139	1.4641974961204796	1		23028.985855728417	23162.0	16763.0	30083.0	1.6281493E7	2460.5365343003655	-0.9811132894135207	-972.3840440002058	0.007294486148526863	-0.0033815962172392684	1.5664288973024252	1.397198583170165	-0.4633596196425209	1.121121160707368	6.73517977511895	10.475930396553144	0.7712121231701509	0.951006711409396
ID9516	9516	6	1.0	22.679894989691757	53.30940847755105	0.0	50.0	50	1.475007327325126	1		23024.710124826623	23179.0	14866.0	31172.0	1.6600816E7	2919.623666867606	-0.9810937213185252	-818.4680535124982	0.01878489967889616	0.005260814635088788	1.5435733899112605	1.4358092167049414	0.625605808904124	1.0750546604329707	6.834995424573784	10.514810477380632	0.7768643526248639	0.9586666666666668
ID19251	19251	6	0.9628477096557617	21.461606436518377	53.74372964395256	0.0	117.0	117	1.4512236669219434	1		22946.054834054874	23143.0	16695.0	28948.0	1.5901616E7	2453.0561686094848	-0.9811656811744399	-974.592268081088	-0.008851828430855106	0.004643801234112388	1.4865898241848285	1.4327934955746147	-1.069534262573133	1.0375464634480625	6.61635162100604	9.985113841766244	0.8339161795461305	0.9693593314763231
ID20787	20787	6	0.9544795751571655	21.6373915986969	53.19729773912805	0.0	128.0	128	1.4590218083226305	1		22943.537037037062	23118.0	16748.0	30251.0	1.6106363E7	2530.586172118603	-0.9810690442689229	-939.7152363816267	-0.0035018171656826073	-1.1280158156923374E-4	1.508470099906727	1.4279756762245144	-0.1941967820246329	1.0563696042043484	6.687648513473789	9.839127162140864	0.8681008003544989	0.9623803009575925
ID32564	32564	6	0.9803482294082642	21.581475795753164	51.940966962489604	0.0	210.0	210	1.4729544281711606	1		23049.34309623432	23135.0	14983.0	31203.0	1.6526379E7	2698.148045185934	-0.9810374336922277	-883.916497322282	0.0011783297593597006	0.002617345787774058	1.5865816693280568	1.3926005582199452	-0.41818918625636714	1.139294150044046	6.81598291991571	10.171035858551598	0.8279573895658071	0.9591973244147156
ID43828	43828	6	0.9737846851348877	21.894592184106703	52.584590896525704	0.0	269.0	269	1.4994229003146957	1		23288.326585695	23303.0	16702.0	31957.0	1.725665E7	2631.9184147397677	-0.9810280072675348	-915.091059642247	-0.01897283344503477	-0.015690029036130038	1.6755042384823768	1.3926192697705873	2.573334583321476	1.203131591564427	7.063145480470542	11.14601771971506	0.7144445987359169	0.9422954977805967
ID47930	47930	6	0.988010823726654	21.62852882029347	52.44278534986058	0.0	290.0	290	1.4821700827978643	1		23180.78129298484	23238.0	15615.0	31065.0	1.6852428E7	2643.0357827829453	-0.9810030572602654	-905.8195077716224	-0.007237053910196426	0.006510215753644365	1.6116683914784666	1.3832536485868454	2.5231308926874987	1.1651286032210892	6.901539190876997	10.477381145592446	0.7900422854107662	0.9496402877697844
ID16191	16191	6	0.9674419164657593	21.37571526827825	53.521883758685284	0.0	95.0	95	1.465230439808826	1		22950.25561797753	23056.0	16656.0	30308.0	1.6340582E7	2473.9506234015403	-0.9811209953790551	-964.2063158216998	-0.0021349564616097738	-0.0015717321737624265	1.500437950188003	1.4541485049571679	-0.9897041291029824	1.0318326808252631	6.744686027447968	9.655728563456458	0.9090787463895545	0.975928473177441
ID38719	38719	6	1.0	21.564839672410034	52.18814035209278	0.0	243.0	243	1.4887903566220462	1		23237.589603283162	23353.0	15216.0	31738.0	1.6986678E7	2937.128524778894	-0.9810369577757568	-818.6070459698285	-4.8129492061754894E-4	0.0052283051351077366	1.5749390197085482	1.4167251271930983	2.9151718980201933	1.1116757862754314	6.9633298310156935	10.29022183221046	0.8263753544564314	0.9581425768476128
ID36161	36161	6	0.9603340029716492	21.81274008213224	53.47155511141563	0.0	230.0	230	1.450180746437314	1		23214.08920863308	23346.0	16452.0	28936.0	1.6133792E7	2366.0229354203757	-0.981143394013876	-1021.0138942820823	0.003163889528961978	0.0021629285048538264	1.5023838894884216	1.4189885846943795	-0.3535541339492758	1.0587709483314862	6.606845368677016	9.930798653870761	0.8418518159047504	0.9606081548030411
ID3394	3394	6	1.0	22.738056539677668	53.48856201309865	0.0	9.0	9	1.4887903566220475	1		22967.796725784447	23051.0	14846.0	31564.0	1.6835395E7	2802.6353622350625	-0.9811144777739875	-851.4779775886835	0.014455533912011855	0.021643008729264283	1.5741483405161079	1.4666392832241795	0.1909901888861505	1.0733029985775278	6.963329831015704	9.826027931641908	0.906297625577466	0.9805890227576973
ID29506	29506	6	0.9620953798294067	21.62120841646753	52.904451809881714	0.0	189.0	189	1.462129419528827	1		22977.828368794326	23146.0	16204.0	30009.0	1.6199369E7	2503.031376989523	-0.9809835451915945	-947.1196565449619	0.001047404764049263	0.007007645127259052	1.5449892724717331	1.3975479621573583	-0.4278208940672891	1.1055000002195083	6.716167270460885	9.76769688474922	0.8846001733293833	0.9684715558601783
ID2374	2374	6	1.0	22.853613523801243	53.79418312182005	0.0	2.0	2	1.4739812351471506	1		22993.84497206702	23056.0	15501.0	31726.0	1.6463593E7	2783.8273507152094	-0.9811638185905085	-860.4942201367985	-0.004867558797197675	0.010754524890809759	1.5284170558314647	1.451672187159832	-0.1728355720560825	1.0528665282358152	6.825489172244742	9.890487964450124	0.8768154797446205	0.9670033670033666
ID30536	30536	6	0.959172785282135	21.72689215557098	52.72810466720391	0.0	196.0	196	1.46729414567637	1		22998.296348314583	23123.0	16466.0	30515.0	1.6374787E7	2514.369533811704	-0.981075955981184	-948.3862272560802	5.565409010192609E-4	0.0045097745156675246	1.567610135265932	1.3861586310053697	-0.2976053027285909	1.1309024091484803	6.763698532106048	9.963707463953842	0.8561545519458967	0.955674949630625
ID41290	41290	6	0.9947245717048645	22.069369186300964	52.59047934953663	0.0	256.0	256	1.526919192902023	1		23269.741222366683	23301.0	16771.0	32437.0	1.7894431E7	2637.3896302695193	-0.9811124742014596	-916.6234887168023	0.002476339709025035	-0.014202111116350533	1.6362373538212518	1.446390024858301	-0.3414848516433962	1.1312559722482527	7.324567419518909	10.749743957153258	0.796518018390451	0.9524103831891225
ID42827	42827	6	0.977395236492157	22.322945310702867	52.5139848593588	0.0	264.0	264	1.5441619307404624	1		23266.356147021554	23212.0	17217.0	31720.0	1.8357155E7	2468.363743907472	-0.9810432917861518	-975.60598470252	0.0026313648860041327	0.006000269984051056	1.6842220175141212	1.4371410437552434	-0.515879763075972	1.1719253477816318	7.4909268352769605	10.687409373275255	0.824139119320888	0.9698461538461539
ID8014	8014	6	1.0	23.116766850495413	53.59441577759885	0.0	40.0	40	1.505464924390289	1		23022.65194109774	23096.0	15195.0	31479.0	1.7197921E7	2864.764050262988	-0.9811005160161173	-834.3726172523421	-0.003945367715318273	0.008846179817537568	1.592157189678921	1.443611843548606	0.14260654213900026	1.1028983980660405	7.120182994444711	10.395798355707228	0.8279141885507669	0.9565772669220943
ID4432	4432	6	0.9950526356697083	22.81106881911489	53.616400997169364	0.0	16.0	16	1.4831905098260012	1		22945.38820301785	23033.0	15918.0	31427.0	1.6727188E7	2675.56449860199	-0.9811249796639512	-891.5524247632804	0.006868651943871123	-0.003523366779714755	1.5555823383153107	1.4467622621661496	-0.01740715228505962	1.0752162805146932	6.91104544320602	9.95306010921899	0.876678506059749	0.9584706657877391
ID17744	17744	6	0.9649266004562378	21.430597061817775	53.630822480477086	0.0	106.0	106	1.4610942835268401	1		22940.82719546741	23139.0	16718.0	29205.0	1.6196224E7	2436.9025238038894	-0.9811532657886693	-980.1705718230872	-0.005541165873971507	-3.0141986997600945E-4	1.4965714028328543	1.4397179397920938	-1.0829881710399885	1.0394893065297015	6.706661018131836	10.121182921913853	0.8227230630903394	0.9598639455782313
ID45392	45392	6	0.9859007596969604	21.684909270520716	52.4386227705444	0.0	277.0	277	1.4857385112058372	1		23270.592339261268	23364.0	16681.0	31462.0	1.7010803E7	2688.394600774871	-0.9810748830117111	-897.4453335859815	0.0024376083707068493	-0.004540338609737625	1.6097688914482877	1.3874077201655857	2.6845842990767066	1.1602709629265746	6.93481107402861	10.551032347771093	0.7828067989821759	0.9504885993485344
ID15185	15185	6	0.9531649351119995	21.34888144532173	53.700485338755506	0.0	88.0	88	1.4739812351471497	1		22970.601671309203	23125.0	16698.0	29473.0	1.6492892E7	2422.9549723173286	-0.9811064965841857	-984.6019196599897	0.008208649913265838	-0.00371997299722665	1.5298832689698505	1.4486192690568336	-0.9717018498905748	1.0560975555474463	6.825489172244735	9.864643305610453	0.8814158857260106	0.9676549865229113
ID22865	22865	6	0.9688994884490967	21.64101422185184	52.82100752246701	0.0	143.0	143	1.4688400222902016	1		23014.490196078415	23182.0	16530.0	30064.0	1.6432346E7	2483.563384203019	-0.981017028391443	-957.7859326994387	-0.001033744177603945	-0.005980063734627803	1.551580451225676	1.4144377269082593	-0.3622378658003641	1.0969591815238053	6.777957910599592	9.618264391265411	0.9206939931250318	0.983448275862069
ID27474	27474	6	0.9689692258834839	21.718610953041768	52.73705597043568	0.0	175.0	175	1.470384273660057	1		22972.974789915967	23112.0	15999.0	30345.0	1.6402704E7	2558.4464083910393	-0.9810903844861923	-931.7453374598754	-0.014490501804816213	0.006601928699166621	1.5823516556798436	1.3773597669670423	-0.3721083156443493	1.1488295895009297	6.792217289093141	9.771084606416862	0.8939966416768229	0.9688135593220341
ID28498	28498	6	0.9672461152076721	21.6554458025099	52.75792666058702	0.0	182.0	182	1.4636807509142962	1		22921.776520509156	23043.0	16294.0	30033.0	1.6205696E7	2491.2419461797444	-0.9810351824142599	-951.9152288018653	-0.007965597035487956	-0.011405784995145673	1.5796467786962556	1.3763374939800053	2.665968081900278	1.1477176096745962	6.730426648954435	10.49292625082319	0.7681733188093713	0.9554655870445345
ID49490	49490	6	0.9910027384757996	21.572610224611736	52.231191507610156	0.0	298.0	298	1.4882821503069759	1		23167.428961748636	23178.0	15454.0	30314.0	1.6958558E7	2591.0994590542787	-0.9810373083198329	-925.14390491058	0.025257030215144083	0.013189244509782278	1.593669789648317	1.369342717104071	-0.8339281476080289	1.1638209848726986	6.958576704851178	11.8453615006142	0.6232088966130057	0.9525048796356533
ID13654	13654	6	0.9635960459709167	20.98680260636913	53.24915751663351	0.0	78.0	78	1.4600584136458126	1		23083.818439716277	23108.0	16054.0	30352.0	1.6274092E7	2490.0309453969626	-0.9810375151200679	-959.2311394310688	-0.00397508351228477	7.506761336110133E-4	1.5444238243180988	1.3988022083771217	-0.36856766257810014	1.1041045081776972	6.69715476580282	9.775992797983102	0.8805995381796922	0.9710544452101995
ID25432	25432	6	0.9563583731651306	21.658841811553	52.980616333205994	0.0	161.0	161	1.4564270671471393	1		22981.467902995744	23153.0	16856.0	29560.0	1.6110009E7	2399.412472290372	-0.9810708315886115	-992.8226520996183	-0.0058214078352246245	-0.006219801265988533	1.5172230806252518	1.4120667594367842	2.578336449777437	1.0744697943533563	6.663882882651212	9.904746480888898	0.8535923061318591	0.9583048530416958
ID19801	19801	6	0.9418216943740845	21.603733348211943	53.60164077672788	0.0	121.0	121	1.4683249109216363	1		22968.88235294117	23107.0	16954.0	29217.0	1.6399782E7	2383.1865317355646	-0.9810770332688943	-999.3686150520042	-0.004146613351604275	-0.0057411223635073	1.5036067308471839	1.4455274339403528	-0.7778163856861108	1.0401786196118832	6.7732047844350625	9.685910377496924	0.9072420640863653	0.9760273972602737
ID46937	46937	6	0.9936716556549072	21.562770438618806	52.284092200637694	0.0	285.0	285	1.5009356865413865	1		23221.9679144385	23248.0	15323.0	31230.0	1.7370032E7	2653.305977344285	-0.9809764979862713	-902.6301065484637	0.006335282342269699	8.760888651606929E-4	1.5912542713400675	1.4225082338151358	-0.5776748286471324	1.1186257017805503	7.07740485896408	10.98327945795624	0.7372585811047162	0.9418089816571783
ID10587	10587	6	1.0	22.647876196524763	53.109655874796914	0.0	57.0	57	1.4688400222902014	1		23043.32867132872	23178.0	14664.0	29665.0	1.647598E7	2803.2388469911816	-0.9810436329768984	-850.840828601505	-0.0016637181720165688	-0.016117848636854316	1.5484462704464192	1.429983903529275	1.3548189339484633	1.0828417485153314	6.777957910599591	9.609854373016589	0.9223061801845153	0.9793956043956045
ID37727	37727	6	0.9725258946418762	21.721471259076058	53.030409861943774	0.0	238.0	238	1.4765451286053344	1		23163.30790568658	23292.0	16771.0	30473.0	1.6700745E7	2574.242039914354	-0.9811084447701975	-934.6101623811483	0.005159835502480401	-0.0032010252260114783	1.5462983122198228	1.4343131802174178	-0.14341820218025267	1.0780757881520895	6.849254803067331	9.946901251527615	0.8699165113844985	0.9671140939597314
ID26464	26464	6	0.9713266491889954	21.680694218816647	52.63463300375777	0.0	168.0	168	1.4791045777937286	1		23005.630705394193	23142.0	16326.0	30818.0	1.6633071E7	2562.0113501790856	-0.981056067199851	-930.0510208514918	0.010654337856325392	0.009677217139987175	1.6109501020385684	1.3818564663495563	-0.3711961078102667	1.1657868536044178	6.8730204338899075	9.84521675523048	0.891059972037475	0.9757085020242915
ID6498	6498	6	1.0	22.821268398934194	53.56417611778372	0.0	30.0	30	1.4770573732447172	1		22955.178918169207	23070.0	14722.0	31571.0	1.6550684E7	2814.1727529100995	-0.9811197935142957	-847.7644903637989	0.0024333558206427715	0.005074020841677308	1.5226327399011927	1.4566529853188133	0.17526115892470992	1.0452954514543755	6.854007929231834	9.977239188501978	0.8652342426392299	0.9639037433155078
ID5475	5475	6	1.0	22.96768113883386	53.61034684983115	0.0	23.0	23	1.481659605743701	1		22929.11157024792	23069.0	15083.0	31147.0	1.6646535E7	2839.2505611365514	-0.9811333980333226	-839.9392482852835	-0.0032690816475234056	0.005708111867046163	1.550714426493858	1.4358306223809851	-0.04358677778742126	1.0800120866083531	6.896786064712469	9.77919641654174	0.9062547177720197	0.9764468371467023
ID34659	34659	6	0.9692292213439941	21.79145664434835	52.85923939017904	0.0	222.0	222	1.4729544281711617	1		23369.61538461543	23459.0	16333.0	30758.0	1.6709275E7	2555.503332934029	-0.981088392903356	-948.8221399118187	-0.013813194748288406	0.008254845895999313	1.6137909486590518	1.363935275533507	2.56758436337894	1.1831873385837999	6.815982919915719	10.086288925201426	0.8419291541850601	0.9650067294751008
ID12646	12646	6	0.9530390501022339	21.184216009700386	53.43151264292061	0.0	71.0	71	1.4734679211022812	1		23043.56145251398	23097.0	16368.0	30146.0	1.649919E7	2459.8072578697424	-0.981038366700358	-969.3681969522368	-0.0018514206255605	-0.003547706322962341	1.5323182334315961	1.4405739519557486	-0.3610686583309919	1.0636859227888258	6.820736046080235	10.041341679657357	0.8500757295412195	0.9630872483221475
ID11625	11625	6	0.9710469841957092	21.826982347189603	53.29504909292413	0.0	64.0	64	1.4755201058309084	1		23042.3407510431	23188.0	16329.0	30060.0	1.6567443E7	2561.265399718246	-0.981074626349022	-932.7378244920413	-0.0037787362633502053	0.0012179506344658412	1.5141453831922578	1.4505678410203622	0.4896705432857702	1.0438294165732873	6.839748550738298	10.099003301119492	0.8427387656843714	0.9631860776439095
ID31087	31087	6	0.9684508442878723	21.713972830416505	52.850684741255264	0.0	200.0	200	1.459540203012402	1		22978.68838526914	23086.0	16372.0	30021.0	1.6222954E7	2495.2648482760724	-0.9810464785154114	-953.3190117352959	-7.052804821388796E-4	-0.021682719270617733	1.5782937305354814	1.3730842810242228	2.654816089695466	1.1494514592783678	6.692401639638309	9.774331802855537	0.8802736575437393	0.9764216366158113
ID21360	21360	6	0.959602415561676	21.51223496740393	53.640406747627544	0.0	132.0	132	1.463163823209345	1		22962.68169014085	23104.0	16676.0	28733.0	1.6303504E7	2425.960899313038	-0.9809794410250239	-976.3497837493549	0.004635116909895093	-5.005931144051063E-4	1.5067908452993222	1.455190286149893	-0.25034368265950635	1.0354596643755454	6.725673522789898	9.852940451775304	0.8705905123212289	0.9678522571819427
ID16754	16754	6	0.9589113593101501	21.55122991275271	53.90216569392375	0.0	99.0	99	1.4708986638362462	1		22922.15041782731	23099.0	16645.0	30321.0	1.6458104E7	2463.8110821393393	-0.9810770372057165	-964.6992143115864	0.018212181798587877	0.006663511868484411	1.5204758895169057	1.4880373256496064	-0.4900384648099769	1.0217995632959933	6.796970415257649	9.685876738598736	0.9104316933714641	0.9855272226051
ID32116	32116	6	0.9626103043556213	21.5953568857142	52.8545038245008	0.0	207.0	207	1.463163823209347	1		23010.77291960509	23096.0	16379.0	30767.0	1.6314638E7	2544.0412150771817	-0.981076246583978	-937.8481799198563	-6.56780496525829E-4	-0.008292060768407187	1.5898406080783243	1.3807894932426177	-0.4108993736476664	1.1513996998519849	6.725673522789918	10.196009185547393	0.8129900116597129	0.9711736444749485
ID9077	9077	6	1.0	22.655120072170753	53.51137035066058	0.0	47.0	47	1.4698697034697892	1		22973.629213483142	23155.0	14965.0	31949.0	1.6357224E7	2834.993770128956	-0.9810561037517364	-839.3286192303161	0.0023391146352084533	0.006731631047564211	1.556410397266581	1.424026799875971	0.4958734600102542	1.092964259803355	6.787464162928615	9.915172391381756	0.8675946685157426	0.9642133693450367
ID23413	23413	6	0.9582468271255493	21.60613701956123	52.893187103100026	0.0	147.0	147	1.4693549530763232	1		22984.714887640435	23152.0	16311.0	30355.0	1.6365117E7	2496.034443373448	-0.9810468474606046	-953.2939377357269	0.02644775901655925	0.00901527764123235	1.5746754290659528	1.4120091887334054	2.8246208904240184	1.1152019700937368	6.782711036764107	9.857938932389583	0.8770834825018823	0.9714091218515994
ID24439	24439	6	0.959036111831665	23.615994394375505	53.26676998126957	0.0	154.0	154	1.461611943165237	1		22920.73191489361	23157.0	16332.0	30205.0	1.6159116E7	2495.6302766524113	-0.981193213281986	-958.3368052609294	-0.004185285746430548	-0.004128008388541634	1.5135451238250883	1.434224006294294	-1.228500752179042	1.055305947454988	6.711414144296369	10.067199437295136	0.8321594668930665	0.9598912304554726
ID33143	33143	6	0.9731899499893188	21.641372453746232	52.72507252647522	0.0	214.0	214	1.4652304398088276	1		23004.475988700557	23154.0	16020.0	31322.0	1.6287169E7	2595.286635299857	-0.9810798671011148	-919.2575201046072	-0.0055626929974227695	0.011296985190794362	1.5814127277246322	1.373896992550118	-0.3962055042727905	1.151041698394972	6.7446860274479805	9.854835939381143	0.8727157309024199	0.9666212534059948
ID33655	33655	6	0.9862586855888367	21.95364069759124	52.326540696700285	0.0	217.0	217	1.4816596057437021	1		23526.651515151516	23654.0	16075.0	31991.0	1.7080349E7	2689.613377890718	-0.9810733865679454	-906.8361864748642	0.03862287430354246	0.012348065831005535	1.6054048667479255	1.413010381699007	-0.206961530098092	1.136159286259159	6.8967860647124795	10.112140234651248	0.8475599976349962	0.9609271523178807
ID14712	14712	6	0.9566737413406372	21.160011284729784	53.29173462281264	0.0	85.0	85	1.4750073273251256	1		23006.643949930447	23066.0	16481.0	29970.0	1.6541777E7	2473.424958686867	-0.9811128862605079	-966.357702227634	0.004563691551718658	-8.633097043023364E-4	1.5563163081597984	1.4243723282036396	-0.3477209245203892	1.0926330688567654	6.834995424573782	9.740780931934795	0.9052333377198181	0.9729364005412723
ID44408	44408	6	0.9968245029449463	21.41750262364373	51.9445562293384	0.0	272.0	272	1.5034536143079658	1		23298.222520107232	23363.0	15794.0	31426.0	1.7380474E7	2774.0069531134377	-0.9810760641897499	-870.8361580419507	0.0025524027555526743	-0.00403182162900208	1.6190440635500842	1.4340974894549008	-0.3041988156936985	1.1289637388358316	7.101170489786661	10.711202531824302	0.7777917659887824	0.9521988527724665
ID18297	18297	6	0.966762900352478	22.439976922451216	53.93919565713897	0.0	110.0	110	1.4821700827978646	1		22943.576551724145	23064.0	16995.0	29121.0	1.6634093E7	2399.6290496592906	-0.9811410630998002	-994.8583478903803	0.0053433266482018705	0.0059647862378109495	1.5168039617792743	1.4689808250055825	-0.3699087737644319	1.0325553172373847	6.901539190876999	9.927480373445547	0.8799900228646406	0.976462676529926
ID40313	40313	6	0.963897168636322	22.247767928054376	52.79616862969296	0.0	251.0	251	1.4963927397904162	1		23255.018944519616	23285.0	17345.0	31353.0	1.7185459E7	2577.5431748214787	-0.9810489146166173	-934.1084871156143	-0.020206134741513056	-0.006334271931505211	1.5450927635924354	1.4776083796189314	-0.4019239419767831	1.0456713598165353	7.034626723483447	10.60229982681345	0.7864131342506411	0.9666884389288052
ID7546	7546	6	1.0	22.813073316221143	53.68972775063575	0.0	37.0	37	1.4847198353841868	1		23005.329670329647	23108.0	15097.0	31543.0	1.674788E7	2810.8854828875556	-0.9810383323468695	-846.8856049942917	0.01189542798325338	0.008710481619942706	1.5854383197380981	1.4317758382458288	0.09083636535425918	1.1073230022379288	6.925304821699569	10.165911927160058	0.8420852731138638	0.9610817941952505
ID41860	41860	6	0.9907131791114807	21.954980702515034	52.26401861732742	0.0	259.0	259	1.523943706100031	1		23282.694117647065	23316.0	16301.0	31305.0	1.7811261E7	2621.753984654499	-0.9810986197296123	-921.9140561130504	-7.483451049126143E-4	0.007297206535772264	1.5967830053058545	1.4652787772940266	2.796317618645536	1.0897469000777318	7.296048662531805	10.604971367781417	0.8152270571652245	0.9654088050314467
ID48516	48516	6	0.9878016710281372	21.589694648855563	52.25020286598923	0.0	293.0	293	1.484719835384187	1		23162.27983539094	23223.0	15349.0	30620.0	1.6885302E7	2634.484812355092	-0.9810955651907337	-912.5637550351621	0.005307056331506732	0.004577032229848793	1.5673030544579405	1.4299184900387183	-0.6317119174740069	1.0960785984489942	6.925304821699571	10.108417641247723	0.8516916783824211	0.9579224194608814
ID36741	36741	6	0.9593099355697632	21.78192616755421	53.47916101679092	0.0	233.0	233	1.437606687580029	1		23130.76392961875	23243.0	16781.0	28730.0	1.5775181E7	2379.2284201338866	-0.9811825341737632	-1013.8471994307895	0.013598569617125125	0.002866604573953423	1.4928547681232847	1.4086260038240483	-0.09732812208825592	1.0597949804068485	6.492770340728635	10.250676905200748	0.7764881197227677	0.948611111111111
ID21896	21896	6	0.9558866024017334	21.655770165340268	53.03123683942734	0.0	136.0	136	1.4548680011511304	1		22994.269727403127	23181.0	16632.0	29815.0	1.6027006E7	2490.8520980317226	-0.9810909673987653	-957.9473559167591	-0.004394661447644492	0.0063848668261772355	1.5240610827159329	1.4238007044764547	-0.2805068089355365	1.0704174242394022	6.649623504157664	9.592067616820279	0.9082020075323127	0.974233983286908
ID10122	10122	6	1.0	22.618345997004123	53.27402014338519	0.0	54.0	54	1.4719269049012407	1		23068.452513966455	23219.0	15140.0	30859.0	1.6517012E7	2773.6234590958475	-0.9811517812932656	-865.8982061336602	0.005663544667004236	0.0036549455358670115	1.5193362552821295	1.438723234134556	0.9546160441541771	1.0560309441280866	6.806476667586689	10.384757999166782	0.7931210258314102	0.9559412550066757
ID39307	39307	6	0.9858217835426331	21.83336098521356	52.64695127214017	0.0	246.0	246	1.490313935758549	1		23296.519073569467	23391.0	16517.0	31944.0	1.7099645E7	2680.476467295135	-0.9810521114286554	-899.9953922198011	-0.003079008078276044	0.005870173953845811	1.5757402414871378	1.420360425410022	-0.47313248065323954	1.1093946390630123	6.977589209509254	9.985647036692209	0.8793521703697439	0.9607329842931934
ID30093	30093	6	0.9681123495101929	21.617856964734496	52.76674926968287	0.0	193.0	193	1.4501807464373146	1		23016.22413793105	23147.0	16221.0	30197.0	1.6019292E7	2474.584342404904	-0.9810520359091947	-963.1441775215129	-0.002490932160405588	1.463957025447375E-4	1.5707889773729322	1.3763493801877715	-0.5502086763685703	1.1412719764211567	6.606845368677021	9.655575966434917	0.8905281172368975	0.9733893557422965
ID20368	20368	6	0.9370550513267517	21.620945385996052	53.30268460220475	0.0	125.0	125	1.4719269049012398	1		22939.214186369973	23067.0	17157.0	30089.0	1.6493295E7	2392.7914122131783	-0.9810251980026112	-991.3034111826083	0.0107071738355332	0.006366994364403658	1.5371303046002387	1.4324852015958833	-0.1630072225448807	1.0730514373815336	6.806476667586683	9.974754730581557	0.8596620851891204	0.9721656483367274
ID2961	2961	6	1.0	22.948387293936328	53.66757036738158	0.0	6.0	6	1.4811489527539545	1		22954.07015130674	23006.0	15311.0	31285.0	1.6687609E7	2713.8430826857257	-0.9810688084982152	-876.6505045874798	-0.0027753571215454512	7.676641780535501E-4	1.5436038806426293	1.4309011466424921	0.01697789478546407	1.0787634661308267	6.892032938547957	10.097008032754657	0.8495164733040664	0.9647371922821025
ID15764	15764	6	0.9544619917869568	21.346544281617973	53.396174943808276	0.0	92.0	92	1.4760327061958003	1		22972.51527777777	23009.0	16802.0	29916.0	1.6540211E7	2418.069611878175	-0.9810938664223763	-986.0015190984711	0.004943033820029157	0.00719715493766712	1.5302057055468348	1.44720206367728	-0.4411409723827963	1.0573545629548413	6.8445016769028095	10.2617830948528	0.8167817716992865	0.9555408095554075
ID29077	29077	6	0.9685562252998352	21.71688940353385	52.828281523656244	0.0	186.0	186	1.4744943704925995	1		22948.675000000017	23080.0	16162.0	30258.0	1.6523046E7	2541.541832682276	-0.981022207640592	-933.5197206764075	-0.009149049043556496	-0.008361482150229145	1.5706815495612148	1.408675781248331	-0.2521390738855149	1.11500571704961	6.830242298409268	9.890346929320364	0.8774510996366842	0.9637826961770626
ID3990	3990	6	1.0	22.92676756487739	53.63104037213542	0.0	13.0	13	1.4847198353841866	1		22962.039780521263	23073.0	15570.0	31257.0	1.6739327E7	2728.912194679865	-0.9811349374909936	-875.2283787099583	0.0019327957286205263	-0.003928807610805089	1.571903591589492	1.4123123717076618	0.08361226615044885	1.1129999446856538	6.925304821699568	10.194442965824546	0.8373784053499276	0.9560367454068245
ID18844	18844	6	0.969681441783905	21.570257288532265	53.67821690438766	0.0	114.0	114	1.4548680011511284	1		22987.152639087024	23178.0	16503.0	29024.0	1.6113994E7	2474.0645241232432	-0.9811023910789965	-964.7429871981184	0.015229044520145429	-0.007166424727947538	1.501886371015511	1.44311451446382	-0.8429649048769646	1.0407257053841825	6.649623504157646	9.833549521655314	0.8641443647887701	0.9695079695079695
ID28060	28060	6	0.9767242670059204	21.70170164518072	52.840112168230924	0.0	179.0	179	1.471412874187154	1		22933.320279720272	23063.0	16488.0	30559.0	1.6397324E7	2552.0392657802026	-0.9810952146037888	-932.7150522666834	-0.013616933133837546	0.010820173793892706	1.5787132080747148	1.3927445348880256	-0.4299436584218766	1.1335267656976595	6.801723541422173	10.150147155222685	0.8296294548134798	0.9655870445344127
ID13214	13214	6	0.9907353520393372	21.58804259568644	53.29584480508381	0.0	75.0	75	1.4724407561666406	1		23075.969359331495	23293.0	16510.0	29551.0	1.6568546E7	2570.612107485122	-0.9810584449554643	-929.8922982123975	0.014397671546876408	0.006847247089843491	1.512069571716491	1.470355065880257	0.15233367454997318	1.028370362237138	6.8112297937512	9.994297944342938	0.8569013204747334	0.9735054347826088
ID35232	35232	6	0.9609116911888123	21.8374973709916	52.98537247373492	0.0	225.0	225	1.4626467128121368	1		23270.65162200284	23344.0	16762.0	30588.0	1.6498892E7	2525.3711717319916	-0.981034534695732	-953.3099265666261	-0.006118018944237975	0.007476075141890848	1.5436882859436882	1.390585197356205	-0.4694186564688627	1.1100997543182285	6.720920396625404	9.836299540255956	0.8729213674959748	0.9724896836313625
ID11169	11169	6	0.9839571118354797	21.815457217848426	53.13291559969216	0.0	61.0	61	1.4708986638362471	1		23052.548117154816	23239.0	16310.0	29874.0	1.6528677E7	2602.226358673218	-0.9810542082045531	-917.4535931533679	-0.006267662914411666	0.009302219184822968	1.515837795087644	1.4547087185383487	0.2546137338092629	1.042021523463966	6.796970415257656	9.770893251591001	0.8946572928530732	0.966869506423259
ID45985	45985	6	0.996838390827179	21.720604324046967	52.55064204505897	0.0	280.0	280	1.4928497788988544	1		23244.10162601626	23340.0	16219.0	31966.0	1.7154147E7	2821.0194456721338	-0.981034744323315	-852.4371493695794	-0.006399201890638968	0.01127153613138623	1.6160408666933943	1.406556536458585	-0.4041761417293979	1.148934169942608	7.001354840331834	10.339238500485685	0.8230284462187726	0.9527813712807246
ID26020	26020	6	0.9640164971351624	21.652374147743	52.82740133117002	0.0	165.0	165	1.4507023004000275	1		23015.124098124103	23140.0	16571.0	29761.0	1.5949481E7	2450.9435912455374	-0.9810983395493307	-974.815854680646	0.005414857590600916	-0.0024859116237400834	1.549716094625384	1.3772164393632782	2.717039969828176	1.1252523934014735	6.611598494841537	10.175543911642041	0.8024187543383345	0.9573296627666895
ID12197	12197	6	0.961838960647583	21.136266048142424	54.06065096966976	0.0	68.0	68	1.4994229003146953	1		23016.35302013425	23042.0	16367.0	30794.0	1.7147183E7	2542.800177920581	-0.9810939636845311	-939.4299211045469	0.011141192797063262	-0.0026834826828258896	1.5524189617295283	1.4905202886692708	-0.98847362570982	1.0415282324774797	7.0631454804705385	9.749112038080574	0.9338516550292277	0.9802110817941951
ID27047	27047	6	0.9588412642478943	21.71378784642725	52.694365181308505	0.0	172.0	172	1.466262655815546	1		22975.32394366195	23104.0	16277.0	30433.0	1.631248E7	2527.3894260662505	-0.9810523224662125	-941.3598261518235	0.016679628007812627	0.0016150236969289572	1.5875212019578113	1.3871836948122065	2.778979313211986	1.1444203157049984	6.754192279777013	9.848019719551406	0.8751559805783276	0.9693042291950886
ID5033	5033	6	1.0	22.837846676590726	53.58830436374164	0.0	20.0	20	1.4831905098260012	1		22946.717630854004	23079.0	15059.0	31336.0	1.6659317E7	2723.3059070926947	-0.9811598515053307	-877.6262131950283	0.0039003477872907224	6.384728993295165E-4	1.5598097142894134	1.4267017874769479	0.31299288338261877	1.0932976519556061	6.91104544320602	10.108614116010031	0.8499049844898072	0.9610046265697285
ID8621	8621	6	1.0	22.7501412812104	53.500361667430326	0.0	44.0	44	1.4595402030124014	1		22970.218439716333	23203.0	14967.0	31047.0	1.6194004E7	2774.8264765465233	-0.9810717095108082	-858.1212391046258	-0.007281116519519971	0.002084858584448937	1.5266608572205123	1.4183312254866307	0.40779217909265997	1.076378232240296	6.692401639638301	9.954473830223321	0.848702033137419	0.968363136176066
ID14255	14255	6	0.967201828956604	21.00762359816871	53.23069998365778	0.0	82.0	82	1.4631638232093465	1		23035.666666666682	23160.0	15982.0	30232.0	1.6309252E7	2495.0939276277854	-0.9810946623756072	-958.2313099164973	0.010014028856560364	-0.003201579469634568	1.550812799160272	1.4005725475864146	2.7478058078483207	1.1072705957522615	6.725673522789913	9.770932054062177	0.8852657445922197	0.9785615491009675
[truncated: 870 more rows]
