# Supplementary material for: Adhesion pilus retraction powers twitching motility in the thermoacidophilic crenarchaeon Sulfolobus acidocaldarius
Source: Nat Commun. 2024 Jun 14;15:5051. doi: 10.1038/s41467-024-49101-7 (PMC11178785; doi:10.1038/s41467-024-49101-7)
Supplement: Supplementary file 15 — Source Data [file 41467_2024_49101_MOESM15_ESM.zip › TWITCHING FULL TRACK DATASET/Figure 1/MSD data/MW001_100X_1sec_interval_5min_total__2_spots.csv]

LABEL	ID	TRACK_ID	QUALITY	POSITION_X	POSITION_Y	POSITION_Z	POSITION_T	FRAME	RADIUS	VISIBILITY	MANUAL_SPOT_COLOR	MEAN_INTENSITY_CH1	MEDIAN_INTENSITY_CH1	MIN_INTENSITY_CH1	MAX_INTENSITY_CH1	TOTAL_INTENSITY_CH1	STD_INTENSITY_CH1	CONTRAST_CH1	SNR_CH1	ELLIPSE_X0	ELLIPSE_Y0	ELLIPSE_MAJOR	ELLIPSE_MINOR	ELLIPSE_THETA	ELLIPSE_ASPECTRATIO	AREA	PERIMETER	CIRCULARITY	SOLIDITY
Label	Spot ID	Track ID	Quality	X	Y	Z	T	Frame	Radius	Visibility	Manual spot color	Mean intensity ch1	Median intensity ch1	Min intensity ch1	Max intensity ch1	Sum intensity ch1	Std intensity ch1	Contrast ch1	Signal/Noise ratio ch1	Ellipse center x0	Ellipse center y0	Ellipse long axis	Ellipse short axis	Ellipse angle	Ellipse aspect ratio	Area	Perimeter	Circularity	Solidity
Label	Spot ID	Track ID	Quality	X	Y	Z	T	Frame	R	Visibility	Spot color	Mean ch1	Median ch1	Min ch1	Max ch1	Sum ch1	Std ch1	Ctrst ch1	SNR ch1	El. x0	El. y0	El. long axis	El. sh. axis	El. angle	El. a.r.	Area	Perim.	Circ.	Solidity
			(quality)	(�m)	(�m)	(�m)	(sec)		(�m)			(counts)	(counts)	(counts)	(counts)	(counts)	(counts)			(�m)	(�m)	(�m)	(�m)	(radians)		(�m^2)	(�m)
ID94724	94724	1	1.0	68.81639270562489	37.649784647433506	0.0	1.0	1	1.4631638232093478	1		51478.52340425525	51673.0	34702.0	65504.0	3.6292359E7	6364.7134683265585	-0.9812980887488929	-848.7742218240944	0.0013265723454121813	0.007905020952079143	1.535662290714879	1.4150673127692786	-0.25369256458679257	1.085222078736026	6.725673522789926	9.821491382016386	0.8761748163331036	0.9691780821917814
ID96902	96902	1	1.0	68.57391217014518	40.38884257990805	0.0	7.0	7	1.5124834469334483	1		51211.817218542994	51307.0	31901.0	65503.0	3.8664922E7	6219.967975087088	-0.9810866906332831	-854.1849033146185	1.9793112951249704E-4	-0.0044477102200211425	1.5348440747466376	1.5078238971700089	-0.910707383170086	1.017919982318454	7.186726760747957	10.130183710239528	0.8800479885697209	0.9742268041237114
ID105096	105096	1	1.0	70.42210751399986	41.97776806402724	0.0	30.0	30	1.451744846205013	1		50944.95977011491	51141.0	32911.0	65504.0	3.5457692E7	6376.830967857297	-0.9810205750244625	-825.8884255260906	0.00103584413736667	-0.0032641427166941114	1.5301613014655733	1.4175605224304908	-0.15764213920983586	1.079432784176313	6.621104747170559	9.868085439035923	0.8544261282642128	0.9600275671950373
ID98315	98315	1	1.0	68.6033633219448	42.6600060455233	0.0	11.0	11	1.5189716089767649	1		51053.96710526318	51224.0	35365.0	65498.0	3.8801015E7	6114.262172435649	-0.9811075118477729	-867.2471382268192	0.0031998003765211598	0.0218166750627383	1.5728098130462402	1.5000625997588903	0.5641783493451683	1.0484961182946917	7.248517400886668	10.241013152577393	0.8685067578233131	0.9676395939086299
ID102925	102925	1	1.0	72.06378433801889	43.512760432354504	0.0	24.0	24	1.3883515475980706	1		50968.96713615021	51558.0	33828.0	62621.0	3.256917E7	5827.411125604403	-0.9810857233742458	-907.3553187730432	0.0022350081028948816	0.027590699368935774	1.485878568595801	1.3454658689576642	-1.0905779545802614	1.1043599119663399	6.055482733593189	10.127087892984322	0.7419753471821968	0.9472118959107804
ID103632	103632	1	1.0	71.68899441409027	42.62649468534992	0.0	26.0	26	1.4051412734026891	1		51146.65030674847	51357.0	34628.0	65110.0	3.3347616E7	5836.256261985125	-0.9809795375467284	-903.9652077226423	-0.005215268264598828	0.0038178403492755016	1.5560099987753477	1.2825858489731858	-0.8341414253795383	1.2131819480318298	6.202829644693185	9.589922849666	0.8475581243545252	0.9717051377513028
ID101522	101522	1	1.0	72.28625288847908	43.793936351233086	0.0	20.0	20	1.3790574969501477	1		50957.267942583676	51367.0	36019.0	65468.0	3.1950207E7	5717.133101139349	-0.9810938762790327	-925.051469259614	-0.0027381816769100667	0.004654054780340018	1.4744565903677096	1.2962986261550875	-0.8030343064959318	1.1374358968049292	5.974679588796423	9.91384906622039	0.7639059249282261	0.9451127819548878
ID100437	100437	1	0.9936134815216064	71.5723521680562	42.433881037073654	0.0	17.0	17	1.1630101208971269	1		51410.98666666674	50711.0	41245.0	65504.0	2.3134944E7	5986.909395976753	-0.9808228818706747	-878.3962930954864	0.013897648833833823	-0.021607070953769333	1.2191142734414049	1.1484169048980386	-0.7124165125665062	1.0615607174030959	4.2492947910771734	9.6077294101475	0.5784758042576038	0.876470588235294
ID102229	102229	1	1.0	73.61793309480589	43.08922552466895	0.0	22.0	22	1.4872652167066458	1		51024.12704918041	51337.0	34233.0	63637.0	3.7349661E7	5902.776284497098	-0.9810677468580526	-895.8719743307561	7.882274107913103E-4	0.0053206139177056685	1.6294864909955025	1.381595156532833	-0.5439753726627748	1.1794240036891577	6.949070452522142	10.211964402877395	0.8373711504250163	0.9593175853018364
ID97620	97620	1	1.0	68.10091935930859	42.01354328225032	0.0	9.0	9	1.5234472266256742	1		51053.35071707954	51199.0	35370.0	65405.0	3.915792E7	5985.586600212087	-0.9810975825427265	-885.4058420891569	0.0012705216256302227	-0.003988648629102024	1.5497571345209995	1.519687149033044	-0.3808773851383672	1.0197869578005505	7.291295536367307	10.445433850283045	0.8397724050663935	0.9575530586766542
ID100820	100820	1	0.9968282580375671	71.48942633238795	43.58110320426281	0.0	18.0	18	1.290649727980875	1		50967.390596745034	50890.0	39151.0	65483.0	2.8184967E7	5366.005207171315	-0.9810571643564467	-983.8312829710336	-0.005456027134074274	0.0035232343269265875	1.4021761379646314	1.2298599242307706	2.4677479342100193	1.1401104388710266	5.233191907131954	8.827576468030536	0.8439049777339019	0.9507772020725396
ID95447	95447	1	1.0	68.87680494903397	38.44213843009076	0.0	3.0	3	1.5089782662147837	1		51414.0185676393	51678.0	34002.0	65429.0	3.876617E7	6269.345900774593	-0.981061383326197	-849.6444819476059	0.003470480172129213	-0.0017017630766686935	1.5554506721844972	1.4871342598315822	-0.05599387346942801	1.0459382950135596	7.153454877596346	10.12707185333122	0.8765121152060928	0.9690920798454605
ID99031	99031	1	1.0	69.05414680864708	43.33650449966028	0.0	13.0	13	1.5288996336732976	1		50935.34540750329	51104.0	36955.0	64231.0	3.9373022E7	5596.034214838924	-0.981099897078595	-944.9698475319029	8.062321092620728E-4	-0.00531666172748734	1.5783692971118577	1.4917616869966082	-0.455591295636358	1.058057269381692	7.343579924176976	10.495588885482215	0.8377299995020524	0.9578425294482329
ID103255	103255	1	0.9952360391616821	72.07141435335362	42.84353008584423	0.0	25.0	25	1.2765051943389982	1		51097.35687732341	51101.0	40564.0	64747.0	2.7490378E7	5032.383358897813	-0.9810501449470262	-1051.3323494951503	-0.02699151592363144	0.021686527539769598	1.4553311782452227	1.1235004524731642	2.31485026821477	1.2953543321158427	5.1191168791835695	9.838210876811168	0.6646188506693793	0.9505736981465137
ID104728	104728	1	1.0	70.06923477395867	42.325087467737184	0.0	29.0	29	1.4698697034697887	1		50887.84313725489	50992.0	33506.0	65504.0	3.633392E7	6092.656721864343	-0.9811120278372499	-867.7019951575614	-0.037824951086445284	-0.01705144678701098	1.5726757473285808	1.4311470270521531	0.18103904472984217	1.0988918102760872	6.787464162928613	10.352470501648948	0.7958466824101913	0.9622641509433965
ID105437	105437	1	1.0	70.59152247570242	41.28832201560839	0.0	31.0	31	1.4418102248778706	1		50910.55523255815	51085.0	34126.0	65504.0	3.5026462E7	6172.560737732073	-0.9810633709519266	-854.6077884916481	-0.004054377438422244	0.0044105318405205955	1.5627162406001907	1.3680246682482304	-0.8059813081983591	1.1423158345538205	6.530795350044756	10.003342019722126	0.8201356742306005	0.9621848739495794
ID96158	96158	1	1.0	69.069384311341	39.3283211442506	0.0	5.0	5	1.4913287904459662	1		51393.78444747615	51594.0	32768.0	65501.0	3.7671644E7	6208.94376548716	-0.9811662408557194	-862.4391298367515	0.017036182537863008	0.003794577540138861	1.5760787931375264	1.451139020584984	0.18444959904017566	1.0860977279090578	6.987095461838296	10.124170923123994	0.8566188043052844	0.9595300261096604
ID96544	96544	1	1.0	68.75004604157948	40.01497412208055	0.0	6.0	6	1.487265216706648	1		51293.265027322435	51553.0	34735.0	65498.0	3.754667E7	6132.679430229493	-0.9810543053121461	-866.2087974844402	0.0024104904499764866	-0.009060399699294116	1.563175137422332	1.4420485936515508	-0.13488013965631493	1.0839961595635725	6.949070452522164	10.079580765699585	0.8595113985702058	0.965016501650165
ID101152	101152	1	0.9936470985412598	72.05611993799194	43.740304687692806	0.0	19.0	19	1.256796562127612	1		50938.0804597701	50872.0	39316.0	65501.0	2.6589678E7	5200.629172888379	-0.9811194794158864	-1017.9457103406262	-0.0020419156089576903	-0.01638423927427914	1.4390453682539455	1.1339565200387658	2.373732016301267	1.2690481008960994	4.962263715754548	9.0504918880641	0.7612816083949995	0.9338103756708422
ID95077	95077	1	1.0	68.9476758203563	38.084793202291735	0.0	2.0	2	1.5219568164596937	1		51482.84534731326	51671.0	34369.0	65483.0	3.9281411E7	6240.7787096291395	-0.9811644706037961	-859.4443009158734	0.0034449774800656774	0.015319452663410489	1.5629889144846312	1.4869668919125827	0.5662557256204004	1.0511255650583227	7.27703615787376	10.594388753635082	0.8147278962887706	0.9574734208880551
ID94375	94375	1	1.0	68.80823130907135	37.27900666751955	0.0	0.0	0	1.407293098971748	1		51495.02900763362	51564.0	33822.0	65504.0	3.3729244E7	6035.504019406366	-0.9811295783043987	-887.2101927183194	-9.09888180832454E-4	0.0013249484357586278	1.4887881523654434	1.337199025905074	-0.5777063759137449	1.1133631744592152	6.221842149351244	9.396484149653	0.8855194030814209	0.9717891610987378
ID104359	104359	1	1.0	69.66580041887518	42.80801104053931	0.0	28.0	28	1.4222647235201824	1		50706.82934131733	51185.0	34291.0	65485.0	3.3872162E7	5857.280660208379	-0.9810987932766116	-898.7183849673931	0.0034761536929940424	-0.001403172965582008	1.4889375522368606	1.3825137107488994	2.1629429117572374	1.0769785070922098	6.354929681957675	9.55437834700896	0.8748140376473726	0.9681390296886314
ID106471	106471	1	1.0	69.84081268322511	40.451671621996475	0.0	34.0	34	1.393789686503095	1		51101.68642745712	51242.0	34798.0	65499.0	3.2756181E7	5660.884665565192	-0.9810993135715015	-937.1655518702527	-8.279369927657993E-4	0.004042439864686872	1.460687609868194	1.3607170243513416	-0.5788111764654489	1.073469048838063	6.103013995238334	9.473989148812985	0.8544535607738193	0.9610778443113766
ID97961	97961	1	1.0	68.51914382800598	42.39924497244148	0.0	10.0	10	1.332750282263537	1		50918.375850340155	51388.0	37776.0	59972.0	2.9940005E7	4804.639315337733	-0.9811133643295303	-1101.053283135074	0.014604895182404657	-0.04663615648036409	1.4096610929910616	1.2925432576844154	-0.525621793159961	1.0906103796606872	5.580170117141615	12.652247477068327	0.43804824718241864	0.8446043165467637
ID95791	95791	1	1.0	68.95661921954232	38.794171418952146	0.0	4.0	4	1.4943692192706906	1		51404.97150610586	51712.0	33177.0	65504.0	3.7885464E7	6265.273780886094	-0.9811738640674208	-855.2239329736723	0.002923124186055592	-0.0049239887082782995	1.5290456619218862	1.4825710226401345	1.4416796787534807	1.031347327427856	7.015614218825389	10.145391810223384	0.8565208035515111	0.9559585492227982
ID97265	97265	1	1.0	68.33848059368505	41.1355176653631	0.0	8.0	8	1.4989182989541796	1		51222.5673854447	51451.0	35459.0	65465.0	3.8007145E7	6056.845877515962	-0.9811536246283157	-880.5499384315372	8.641803634867741E-4	-0.00950015960110624	1.5750519227251978	1.4589441144122568	-0.3587894418235532	1.0795834515976066	7.058392354306032	10.03257124505279	0.8812338172493687	0.9724950884086451
ID106164	106164	1	0.9944409728050232	68.68661917360461	40.71889844798076	0.0	33.0	33	1.3389794443554475	1		51002.2579564489	51108.0	35719.0	64950.0	3.0448348E7	5359.06851102223	-0.9810177471258367	-983.6921359058925	0.008878607132011853	0.008749824119186973	1.4858705239143764	1.226194790265345	-0.7604550006245002	1.211773639645654	5.632454504951284	9.522528382049972	0.780554092293009	0.948
ID98678	98678	1	1.0	68.79462899238882	42.60218820168586	0.0	12.0	12	1.5174768030293342	1		51048.93971166451	51265.0	35991.0	65474.0	3.8950341E7	5998.0095978139425	-0.9811167287425314	-884.4087170769577	-0.016765091559260346	-0.008517096784896686	1.5371227204166418	1.504018517529346	0.3076588849512912	1.0220105021989199	7.23425802239312	10.592250277132012	0.8102655806392384	0.9663492063492067
ID99384	99384	1	1.0	69.25621442383189	43.47734703615654	0.0	14.0	14	1.522453781964027	1		50978.798955613514	51183.0	37147.0	63998.0	3.904976E7	5510.6780166024555	-0.9811421614136518	-962.6193406601274	2.0426466270390706E-4	-0.006212701047770799	1.5670223166552333	1.5092509936222358	-0.4507231256382425	1.038278141460318	7.281789284038272	10.596797043804418	0.8148895309274016	0.9557080474111045
ID103995	103995	1	1.0	70.83244838180171	42.91845468155857	0.0	27.0	27	1.4496590048314955	1		50771.15539568346	50986.0	35921.0	63041.0	3.5285953E7	5282.357058546214	-0.9811119459890377	-998.5059021904216	0.009861907915939055	-1.7769633982280835E-4	1.5790121114697249	1.3563670432475683	2.6297790534286367	1.1641480964393491	6.6020922425125015	9.778722754628605	0.8676152669208084	0.9652536483669216
ID106811	106811	1	0.9936124086380005	69.31293706226162	39.35289767787162	0.0	35.0	35	1.1733712175114304	1		51300.99124726478	50695.0	40358.0	65504.0	2.3444553E7	6162.195894771381	-0.9809814092976187	-858.8210824828791	1.447951932722644E-4	-0.005634574496267294	1.3609470527432832	1.0318108678662512	2.5820556397848344	1.3189888720184486	4.325344809709424	9.095650003982081	0.6569965928553251	0.9210526315789478
ID101885	101885	1	1.0	73.30895992169458	43.06962421158282	0.0	21.0	21	1.4454782924352332	1		51072.38808139535	51247.0	34934.0	63818.0	3.5137803E7	5212.861054049325	-0.9811560368863387	-1020.2482223592509	-0.012388424985311846	-9.486146912945279E-4	1.6267689497645808	1.301931110459437	-0.6022532204829174	1.2495046294657726	6.564067233196342	9.906583014687676	0.8404949693881734	0.9603616133518769
ID102591	102591	1	1.0	73.92097026516096	42.85676447756808	0.0	23.0	23	1.4877737703945166	1		51123.40871934606	51417.0	33792.0	62357.0	3.7524582E7	5838.373635340987	-0.9810459493152962	-906.4528637590613	-0.010703378128118106	0.002746703562427938	1.6449375885295439	1.3592668972298838	-0.6311876940473823	1.2101652676761585	6.953823578686676	10.508375707898244	0.7913385970303392	0.9593442622950817
ID105790	105790	1	1.0	70.53964237766539	40.46267968786114	0.0	32.0	32	1.5004315939372304	1		50916.96921017401	51186.0	37531.0	64854.0	3.8034976E7	5607.996869930705	-0.9811906251048236	-947.2482362323672	-0.008065631493781193	-0.0018367277320520648	1.5480561070157894	1.474160884265178	-1.1273534388067805	1.050126972937181	7.072651732799559	9.99899772950075	0.8889538145132336	0.9750982961992131
ID188418	188418	8	1.0	19.93087131988881	43.095133636184016	0.0	260.0	260	1.3839856514178168	1		47945.9255150555	48116.0	30852.0	64707.0	3.0253879E7	5674.089450691022	-0.9810772762256127	-876.2037163327027	-0.010031252515466297	0.012170658054284095	1.5678677764184084	1.241520944749308	2.2321681391588033	1.2628605123814463	6.017457724277046	9.67349453762337	0.8080832975340034	0.9620060790273556
ID143875	143875	8	0.9968315958976746	20.126053737301554	42.82438720147218	0.0	137.0	137	1.3796059390068052	1		47839.495207667765	47965.0	30610.0	64869.0	2.9947524E7	5821.668613376839	-0.9810727571682253	-851.8889123321806	0.002596329787519508	0.004552903181380517	1.532711245891351	1.2498512873872005	-0.7528372885322743	1.2263148915063855	5.979432714960931	9.633125550202182	0.8097210062662673	0.9603053435114505
ID155137	155137	8	1.0	20.177573871592166	42.641848546233575	0.0	168.0	168	1.3713562780022497	1		47789.66183574879	47997.0	29670.0	64541.0	2.967738E7	5829.431579519498	-0.9810511246665902	-848.8793035608738	0.015585973274028846	0.002626172498538481	1.5343606631685338	1.2496913765127422	-0.6831504095673818	1.2277916708124847	5.90813582249319	9.345597236904151	0.8500534098709578	0.957627118644067
ID191492	191492	8	1.0	19.830817125760582	43.093317978611815	0.0	268.0	268	1.376312008467622	1		47942.99679999999	48205.0	30612.0	64609.0	2.9964373E7	5721.983431277154	-0.9810656266645339	-868.271809205855	-0.008628843998765401	-0.016022181263962376	1.5377201583304863	1.269756633829515	-0.9053955116825023	1.2110353412313415	5.950913957973824	9.290632116548327	0.8663692069715815	0.9682907965970607
ID138761	138761	8	1.0	20.508578581035156	42.62378246365988	0.0	123.0	123	1.3434916035442768	1		47902.13735343384	48279.0	28742.0	62685.0	2.8597576E7	5802.048500594425	-0.9810094438036805	-852.9803689622696	-0.023232199799064965	-0.00603706387699015	1.509322855703268	1.2152169786062106	-0.8419663092897017	1.2420192297135129	5.670479514267397	10.063123785538906	0.703661872944677	0.9513556618819774
ID98318	98318	8	1.0	18.174023261916684	43.980709271132525	0.0	11.0	11	1.367489404667208	1		47838.11612903228	48216.0	29496.0	62740.0	2.9659632E7	5492.833521924535	-0.9810659628738412	-902.5320061791501	0.005358898371915296	0.005512053286244654	1.5385345976579887	1.2218457405876595	-0.780171485105038	1.259188902944503	5.874863939341581	9.187376729420185	0.8746305179394601	0.9747634069400631
ID102928	102928	8	1.0	18.223406487686233	43.89330324926951	0.0	24.0	24	1.3597226677520882	1		47701.44951140069	48047.0	29467.0	62859.0	2.928869E7	5546.1390420684265	-0.9810101718967703	-888.6347570195031	-0.0233095666925831	-0.018210472093814694	1.5148464601616562	1.2809988158082974	2.3840459340502314	1.1825510230513392	5.808320173038358	9.135746020708678	0.8745252981843576	0.9729299363057325
ID94739	94739	8	1.0	18.01176413078323	43.91482857035592	0.0	1.0	1	1.3563804521255052	1		48066.057660626044	48390.0	28830.0	62604.0	2.9176097E7	5532.542489756422	-0.9810283026206256	-898.5020849024312	0.009127527117452792	-0.005289098996325322	1.5421072514753011	1.210807383948207	-0.8132897420516042	1.2736189685652477	5.779801416051263	9.12252533258418	0.8727555615802204	0.9704708699122107
ID196112	196112	8	1.0	20.363005715080213	43.12593523461796	0.0	280.0	280	1.3708045353615288	1		47857.11290322581	48172.0	30451.0	64282.0	2.967141E7	5742.976277188524	-0.9811018152682031	-865.2337625782811	0.01456802759674797	-0.0021592664420092508	1.5350755882118017	1.2664655759222267	-0.7743902275981476	1.2120942072144172	5.903382696328665	9.485220630795041	0.8245479713425828	0.9539170506912446
ID172566	172566	8	1.0	19.948764414992347	42.62741244452312	0.0	217.0	217	1.3768615441287573	1		47907.20959999999	48268.0	30501.0	62639.0	2.9942006E7	5712.512561219205	-0.9811041448973252	-870.8678617976929	3.3077389506069185E-5	0.004928601480436498	1.5233419961105408	1.263611212361451	-0.6579220202696526	1.2055464380247956	5.955667084138348	9.255896907329713	0.8735811606167971	0.966820987654321
ID131092	131092	8	1.0	20.47234746081397	42.54404819710393	0.0	103.0	103	1.3299091997694097	1		48102.518707483	48448.0	29561.0	63006.0	2.8284281E7	5754.638574725102	-0.9810697597038305	-866.4101327146905	0.0012555163659072987	-4.783031352463357E-5	1.5075201468215225	1.1916040528300809	2.344236421909301	1.2651183446725742	5.556404486319021	9.441604743800205	0.7832710701479686	0.9527302363488177
ID177685	177685	8	1.0	20.43833448421583	42.78936806637367	0.0	231.0	231	1.3652748454737225	1		47854.978930307996	48127.0	31828.0	64162.0	2.9526522E7	5659.9436752517995	-0.9810194126465914	-874.0030929680979	0.021509431933720766	0.002623909937623484	1.5462510886492704	1.228025704407972	-0.7814637611321229	1.259135768167584	5.855851434683514	9.739788988312938	0.7757125502142279	0.9397406559877953
ID197658	197658	8	1.0	20.372189497188096	43.106279203964036	0.0	284.0	284	1.3774108605456359	1		47872.08945686893	48069.0	30213.0	64536.0	2.9967928E7	5732.319013731237	-0.9811000968989393	-867.0332815764382	0.013373692776834093	9.930338763275768E-4	1.5501445657363202	1.2524026195872653	-0.7559866835458503	1.2377366044213298	5.96042021030286	9.535423819995478	0.8237714589156423	0.9471299093655589
ID107546	107546	8	1.0	18.703431039111155	43.83005685188413	0.0	37.0	37	1.3552645486440285	1		47711.94019933552	48109.0	30427.0	64486.0	2.8722588E7	5572.3782042911635	-0.9810358537077226	-885.8660765987778	0.0010910405441751155	0.0020634780295403607	1.5394742639177383	1.2161255853926707	-0.8450438561727642	1.2658842823544927	5.770295163722235	9.161866538192891	0.8638532485037069	0.961965134706815
ID116762	116762	8	0.9968270063400269	20.58112607010975	42.43056075329874	0.0	63.0	63	1.3507917161515866	1		48022.792703150895	48408.0	29110.0	62845.0	2.8957744E7	5681.123408377001	-0.9811437657223278	-879.6722010601034	0.0072515322452221375	-0.0026943940396281607	1.52575242916591	1.204645630996062	2.273355052157527	1.2665570603566965	5.732270154406107	10.058991255991089	0.7119141953227728	0.9312741312741319
ID111132	111132	8	1.0	20.28361205921059	42.678382887676406	0.0	47.0	47	1.3333177722966032	1		47683.72525597268	47985.0	29936.0	63059.0	2.7942663E7	5732.063232717679	-0.9811183296116714	-864.5103109748247	0.006121346606029923	-0.008664266562449252	1.5130830477515111	1.2042701662640223	-0.7990931674278605	1.2564315633970335	5.584923243306115	9.376566375833942	0.7982508840144579	0.9460547504025766
ID149025	149025	8	1.0	20.098931033547743	42.69408396379177	0.0	151.0	151	1.3652748454737227	1		47943.10731707318	48092.0	30304.0	64417.0	2.9485011E7	5882.072001775129	-0.9811141796451724	-846.8559355778481	0.014760772720990155	0.004326929251730484	1.5304841574421462	1.2397428452782664	2.4419082873717315	1.2345174350238912	5.855851434683517	9.343980478896606	0.8428223991819099	0.9609984399375974
ID125990	125990	8	1.0	20.485145126879903	42.53964237553558	0.0	89.0	89	1.3429284127404293	1		48211.9597315436	48614.0	29525.0	63623.0	2.8734328E7	5712.045523474167	-0.9810963233127021	-876.1096987924849	0.0022761618389287625	-0.004696502665405338	1.5334810356372999	1.2059572454312468	2.293327171947063	1.2715882270676448	5.665726388102884	9.132260062128324	0.853707153432969	0.9667477696674778
ID180264	180264	8	1.0	20.317338488873933	43.13109328355892	0.0	238.0	238	1.3752122783611596	1		47907.57507987215	48170.0	31334.0	64195.0	2.9990142E7	5631.629837689439	-0.9810593846121468	-881.2543921258524	0.006880602139486744	0.015716451501526604	1.5474561076655986	1.2509736096203814	-0.7256764862302474	1.2370014009609582	5.941407705644793	9.197684584718429	0.8825558431130854	0.9674922600619198
ID121386	121386	8	1.0	20.486816957823542	42.45189125764342	0.0	76.0	76	1.3401089084486033	1		48294.21922428332	48774.0	29274.0	62733.0	2.8638472E7	5729.705078771278	-0.9810929156696765	-874.7389296677654	-0.007974044332873633	0.018058693303005927	1.537439323790201	1.1822379335389819	-0.7628649345358368	1.3004483109317413	5.641960757280304	9.311104038579707	0.8177820363782758	0.9642567018683993
ID129578	129578	8	1.0	20.460889184659703	42.524034188433156	0.0	99.0	99	1.3224938215362427	1		48112.918402777796	48518.0	29446.0	63343.0	2.7713041E7	5823.219552217683	-0.9811069970671321	-858.1118769413337	-0.010488502103441561	-0.00968864947089225	1.5101264595985928	1.1973856820396602	-0.8455728522248183	1.2611863347373597	5.494613846180312	9.423955753592395	0.7774644923638652	0.9498767460969599
ID173609	173609	8	1.0	20.347701737559788	42.825816907236074	0.0	220.0	220	1.3429284127404293	1		47770.910000000025	48038.0	31989.0	64678.0	2.8662546E7	5610.95534542743	-0.9810136713088653	-879.8137849049289	-0.008592692217165708	-5.564479302862662E-4	1.5245054254471486	1.2030111725195776	2.375704595874826	1.2672412860923277	5.665726388102885	9.471321819484263	0.7936778764812029	0.9371069182389936
ID122413	122413	8	0.9968324303627014	20.396231076087513	42.50495057960698	0.0	79.0	79	1.3287710658854754	1		48208.960616438395	48581.0	29741.0	64006.0	2.8154033E7	5741.544297446813	-0.9810557558622428	-869.651904196266	-0.004503519733663702	-0.0013831610105999093	1.4764704583387709	1.2265516893558073	2.3842809978740505	1.2037572253593507	5.546898233989987	9.259214727830717	0.8130396967261627	0.9565573770491803
ID169006	169006	8	1.0	20.197296855276303	42.73697591931846	0.0	207.0	207	1.3630566882890536	1		47769.0405844156	48023.0	31358.0	63648.0	2.9425729E7	5765.030639393601	-0.9810524338488965	-858.0521468100843	0.004634131554826514	0.010683431404797127	1.4888915413083772	1.2654745610692335	-0.6932116607749409	1.176547982165973	5.836838930025459	9.285055813722883	0.8507824753175165	0.9571317225253312
ID163890	163890	8	1.0	20.462403266779617	42.3858793476758	0.0	193.0	193	1.3384143548834107	1		47955.54713804713	48297.0	29976.0	63017.0	2.8485595E7	5713.79923327839	-0.9810004170268031	-866.700391925718	-0.00773273862700821	0.0031159937908427017	1.513337904004396	1.203323202954191	2.3150713349022087	1.2576321143721907	5.627701378786762	9.355153434687422	0.8080515710031138	0.9641693811074923
ID176178	176178	8	1.0	20.32952187812154	42.829155246571624	0.0	227.0	227	1.3613906986402502	1		47710.30944625408	47936.0	30733.0	64758.0	2.929413E7	5630.542950764165	-0.9810808233976541	-878.8090265711809	0.023452043287372753	-0.014812132988092608	1.5752884451117954	1.2062186788323	2.419862025399804	1.3059725178827273	5.822579551531907	9.356683292217063	0.8357597189695528	0.9540498442367605
ID185394	185394	8	1.0	20.005850836573657	43.10508502672161	0.0	252.0	252	1.4029861474818444	1		47915.19601837673	48033.0	30654.0	64669.0	3.1288623E7	5591.79146679699	-0.9811085715595308	-890.0298457422823	0.003423754380572678	0.019523209061588154	1.5565779402750173	1.303741029709394	-0.8386118458280524	1.1939318505777032	6.183817140035102	9.642471059461332	0.8357758435948345	0.9687267311988088
ID141361	141361	8	0.9968328475952148	20.45521509079793	42.61844909831123	0.0	130.0	130	1.3338850208958868	1		47878.402044293034	48354.0	28933.0	62711.0	2.8104622E7	5819.403340326393	-0.9811098950590214	-854.6227887141584	-0.0030778348909182083	-0.010211633913232782	1.4966885350392813	1.2113326341740818	-0.7581298030529072	1.2355718758124292	5.58967636947063	9.979194283505384	0.705351463938315	0.937799043062201
ID201271	201271	8	1.0	19.853882640434044	43.03536985516638	0.0	293.0	293	1.374111668118135	1		47955.48475120384	48160.0	29936.0	63999.0	2.9876267E7	5637.105895793879	-0.981117379840504	-884.0377278767414	-0.007056046075220922	0.007162728478089999	1.5901983540849747	1.2198939092040186	2.334419027472305	1.3035546305191243	5.931901453315764	9.73882359930151	0.7859425336586241	0.9519450800915334
ID166459	166459	8	1.0	20.460111112920835	42.30546829717366	0.0	200.0	200	1.3586095094257093	1		47927.72131147546	48209.0	30125.0	63209.0	2.923591E7	5679.405221730148	-0.9811288054993549	-877.4867276382736	-0.01922322240987615	-0.00885495701337115	1.5183182343131718	1.2558971128702392	2.267237732300746	1.2089511304339198	5.7988139207093266	9.522626428509945	0.8035918844991761	0.9606299212598421
ID99386	99386	8	1.0	18.167872144263487	43.995123275581385	0.0	14.0	14	1.3641662177265674	1		47831.011345218816	48148.0	29285.0	62210.0	2.9511734E7	5502.3284151809285	-0.98106644842704	-900.8643223830595	0.016956872616365262	0.006245338232248831	1.5416769926846519	1.233941359115478	2.420748963746123	1.24939242962872	5.846345182354483	9.174502115099802	0.8728292812854419	0.9700315457413251
ID95805	95805	8	1.0	18.158092906562853	43.99264889991513	0.0	4.0	4	1.3485497366541475	1		47908.2196339434	48275.0	29959.0	62300.0	2.879284E7	5537.214692275098	-0.9810691278550224	-896.7629402417247	-0.009359180142928948	-0.0032532004960414114	1.5164229436198247	1.2355016944112798	2.3971629178066785	1.227374232248548	5.713257649748041	9.055976684195644	0.8754333403386326	0.9662379421221863
ID103997	103997	8	1.0	18.211382524054024	43.816066035220686	0.0	27.0	27	1.363056688289053	1		47574.76585365851	47904.0	29749.0	61979.0	2.9258481E7	5487.415611348026	-0.9809749452380665	-894.0685134600609	0.0033881224393800756	-0.004673758705229337	1.5143147253095703	1.242072444615051	-0.7809863712534547	1.2191838985518224	5.8368389300254515	9.098099724184188	0.8861070407056432	0.9753772835583798
ID117820	117820	8	1.0	20.55493606228362	42.44551258354179	0.0	66.0	66	1.338979444355446	1		48054.80912162163	48421.0	29581.0	62151.0	2.8448447E7	5689.144639872091	-0.9809872585913711	-871.642709600962	0.011865941647115394	-0.005302680261513965	1.5211842555818895	1.1978846821289222	-0.8064560311998575	1.2698920674721277	5.632454504951273	9.164159760185491	0.8427955873506154	0.9571890145395797
ID112191	112191	8	1.0	20.331763759422213	42.65145347188129	0.0	50.0	50	1.3463040236277217	1		47725.087893864045	48060.0	29792.0	63405.0	2.8778228E7	5679.989542235358	-0.9809945037014961	-867.394283387476	0.0010420564849222555	0.008968801425563786	1.495651495216276	1.2292321014719936	-0.7707119697489758	1.216736443365942	5.694245145089977	9.297755019418636	0.8277321540419473	0.9530628480509145
ID146493	146493	8	0.9968251585960388	20.1546208899938	42.69101838754461	0.0	144.0	144	1.3669361012236934	1		48028.351701782805	48192.0	30626.0	64505.0	2.9633493E7	5856.408281715342	-0.9811143258531101	-852.0860530552951	-0.007484849233646452	0.002960456328090597	1.4964688137496192	1.2652706124832167	-0.740501429540871	1.1827262871557993	5.870110813177067	9.805959368388391	0.7671423966273674	0.9370257966616083
ID153661	153661	8	1.0	20.12891537810096	42.6120939166829	0.0	164.0	164	1.3713562780022501	1		47871.719806763285	48127.0	29853.0	64121.0	2.9728338E7	5830.962369422665	-0.9811272441921765	-853.608638989355	0.0012502747533707321	5.988825924463032E-4	1.5344418511764188	1.2376285291844589	-0.7567147535044836	1.2398242404670055	5.908135822493192	9.598604266484553	0.8058313536404371	0.9605873261205558
ID127041	127041	8	1.0	20.49547364821685	42.57014952723743	0.0	92.0	92	1.335018795023991	1		48242.51443123942	48606.0	29664.0	63589.0	2.8414841E7	5764.587754983907	-0.981127132966284	-870.119862021713	-0.005322551370315121	0.0029086028156394043	1.5279617324902195	1.1756251894601006	-0.8140784963477741	1.2997014237096498	5.599182621799661	10.004453328808102	0.7029877730723232	0.9364069952305244
ID182851	182851	8	1.0	20.042752455237363	43.115370200988096	0.0	245.0	245	1.3697003833214214	1		47921.46376811595	48182.0	30759.0	64941.0	2.9759229E7	5729.565971631874	-0.981036206498716	-865.3626861646935	0.0036227905643126477	-0.01133522918580565	1.5533583946918372	1.2359642169016454	2.3086308509144042	1.2567988404921995	5.893876443999635	9.323727659304117	0.851984575402472	0.9642301710730946
ID199232	199232	8	1.0	20.168927367813026	43.05345074729881	0.0	288.0	288	1.355822615189665	1		47988.2425742575	48259.0	30685.0	65150.0	2.9080875E7	5805.395893468718	-0.9811141035619125	-858.8452432779472	-0.008240745080484196	-0.0017745458356904224	1.561755295495543	1.2155391222572633	2.3719509284079283	1.2848251996985125	5.775048289886739	9.177336685998801	0.8616525040494922	0.969672785315243
ID108614	108614	8	0.9968280792236328	19.228165574874556	43.55982547996317	0.0	40.0	40	1.2970810914780881	1		47616.483812949664	48004.0	29755.0	62734.0	2.6474765E7	5535.841094627148	-0.9809478130417735	-885.7369683152511	0.0029488878196501918	0.0025496878495849928	1.4712217400298433	1.153455708483343	-0.6795808528390564	1.2754904494463206	5.285476294941613	9.346133768710773	0.7603788143383978	0.9313232830820766
ID144971	144971	8	1.0	20.15324222448514	42.80981710393438	0.0	140.0	140	1.385624474551361	1		47867.96366508689	47997.0	30740.0	64700.0	3.0300421E7	5815.439931899031	-0.9811515552507035	-856.9450014018832	0.0040143163741119476	0.0017068181670292601	1.524487965058456	1.2776453247896091	-0.7084788360158459	1.1932012237508047	6.031717102770607	9.523610243860915	0.8356946103537841	0.9591836734693875
ID142415	142415	8	1.0	20.029190725180783	42.77839104282192	0.0	133.0	133	1.355822615189666	1		47853.875827814576	48034.0	30453.0	64743.0	2.8903741E7	5882.495455069831	-0.9811216241195428	-845.5586419014812	0.009279268127307666	0.009194993137955217	1.5386317645040066	1.2128344439013092	-0.792110183047211	1.2686247263515285	5.775048289886746	9.367697122874763	0.8269891330499117	0.9658187599364069
ID133708	133708	8	1.0	20.416864832147265	42.64135024045774	0.0	110.0	110	1.33841435488341	1		48040.988175675666	48395.0	29697.0	63470.0	2.8440265E7	5828.803264011717	-0.9810741141808311	-854.4922573132229	0.004914197823087871	-0.0048949728249416255	1.5077904711971009	1.1921728421740243	2.3634055252291777	1.2647415021193757	5.627701378786758	10.213249207188904	0.6779740177653895	0.9381933438985738
ID178765	178765	8	1.0	20.54511041579883	43.326184053385745	0.0	234.0	234	1.3630566882890522	1		47874.466666666696	48140.0	30763.0	64471.0	2.9442797E7	5742.004583214738	-0.9810697266081303	-864.1982813067785	-8.344251512375017E-4	0.005054993968442846	1.5177330676806418	1.2675990062375404	-0.7612244583151391	1.1973290135226153	5.836838930025446	9.974185321601206	0.7372804303306896	0.9352627570449352
ID158290	158290	8	1.0	20.091627661866628	42.63251926742786	0.0	177.0	177	1.3730101756219861	1		47859.4583333333	47952.0	30542.0	64696.0	2.9864302E7	5860.241028591652	-0.9810172858541436	-844.1131150033666	0.0017685316554428491	0.00561489214115679	1.522370533606893	1.262564028152019	-0.7926475081292861	1.2057768950024228	5.922395200986739	9.244897803906133	0.8707691196014604	0.9651432997676216
ID194129	194129	8	1.0	20.05808471777502	43.11964828296135	0.0	275.0	275	1.3713562780022488	1		47895.2343499197	48176.0	30373.0	64868.0	2.9838731E7	5723.343470557163	-0.9809887754933317	-863.627447060444	0.024467718433220993	-0.010432037225167919	1.566887213659862	1.2391285048596026	2.3728329443565856	1.2645074401200993	5.908135822493181	9.921670242091688	0.7542073448246771	0.9481311975591143
ID156247	156247	8	1.0	20.17063301973186	42.65006474844173	0.0	171.0	171	1.3691479733843264	1		47747.585874799384	47916.0	30271.0	64439.0	2.9746746E7	5824.5625798192805	-0.9811429704416682	-853.0551578533648	0.003357918287405427	0.007529467805874391	1.5181931220486191	1.2563178837792066	2.3657109908813894	1.2084466373125642	5.889123317835129	9.601454072450702	0.8027614242780763	0.9574961360123645
ID100439	100439	8	1.0	18.133295232081178	43.94875538372205	0.0	17.0	17	1.352470761816713	1		47642.43615257049	47857.0	29378.0	61959.0	2.8728389E7	5494.7936291605065	-0.9810485294871417	-897.6771019848492	0.009145791520783878	-0.004180855348373205	1.5616132269779501	1.1985433979334874	2.347554427548353	1.3029258929384309	5.746529532899653	9.035270731703257	0.8845719558676747	0.9718649517684889
ID202836	202836	8	1.0	20.29906112861019	43.22290550056689	0.0	297.0	297	1.3558226151896657	1		48042.57049180328	48375.0	29957.0	64759.0	2.9305968E7	5714.853709297207	-0.9810759639275695	-871.6456810296213	0.0026215039467547656	-0.027396016474221227	1.5530723740196568	1.2324720452039175	2.327504952410295	1.2601278706996513	5.775048289886744	9.440994200947502	0.8141979833291599	0.941130906274206
ID123482	123482	8	1.0	20.414167762118254	42.482958408209385	0.0	82.0	82	1.3395442954433658	1		48195.525252525185	48523.0	29855.0	63709.0	2.8628142E7	5694.427945146385	-0.9811387591087525	-880.5353222226927	-0.00146741839017353	0.007853691606033273	1.5313945727210496	1.1883660072357443	-0.807798486104291	1.2886556527169801	5.637207631115789	9.290702393391348	0.8206855709755165	0.961881589618816
ID170078	170078	8	1.0	20.17577743127508	42.71801046645057	0.0	210.0	210	1.3708045353615306	1		47782.87339743586	47976.0	31238.0	63792.0	2.9816513E7	5765.921754078419	-0.9811564203849114	-862.9951530897498	0.0069789452383769756	-0.005097992683314407	1.5119583912999015	1.2667368765035172	2.4196126414897554	1.1935852025349192	5.903382696328681	9.561118093534342	0.8115091803430666	0.9524539877300617
ID113249	113249	8	1.0	20.3657841457921	42.446270169727526	0.0	53.0	53	1.3299091997694097	1		47846.420512820485	48206.0	29618.0	63779.0	2.7990156E7	5721.331390302496	-0.9811481753354222	-870.4895332975751	0.0011327170531717694	0.012629600424818444	1.5057798433497631	1.1820343647007363	-0.8254562789922764	1.2738883811817026	5.55640448631902	9.503354259761974	0.7731252893292482	0.9427419354838712
ID135267	135267	8	1.0	20.082833131727806	42.83831912975805	0.0	114.0	114	1.3591662025486109	1		47923.79512195125	48090.0	30878.0	64893.0	2.9473134E7	5850.414665025453	-0.9810338993335687	-847.4235183182296	0.0065768403816311724	-0.007828298913984648	1.5198549418273197	1.2676266227971396	-0.8635558768564563	1.1989768236908864	5.803567046873844	9.34388331547757	0.8353145711428278	0.9644549763033171
ID132192	132192	8	0.9968323707580566	20.438002503655373	42.585588550068046	0.0	106.0	106	1.3304779016127082	1		48076.291595197246	48452.0	29583.0	62703.0	2.8028478E7	5817.929647111908	-0.9810893666103444	-857.4227144185109	-0.005345498067339471	0.012724988138945431	1.488477857760791	1.1976836297907794	-0.7677779013923208	1.2427971968029736	5.561157612483536	8.924739766744896	0.8773723523233157	0.972568578553616
ID150112	150112	8	1.0	20.11071181315554	42.69763327924019	0.0	154.0	154	1.3641662177265677	1		48200.60522022839	48374.0	30763.0	64860.0	2.9546971E7	5926.777873201706	-0.9810675527913981	-842.8610679535656	0.0037788068979867123	0.015303808983563047	1.507934844934126	1.2562480976728283	-0.7423040116538417	1.2003479628964548	5.846345182354486	9.217053650932822	0.8647888603691284	0.9669811320754715
ID114276	114276	8	0.9968366622924805	20.400610549922188	42.528678938576455	0.0	56.0	56	1.3361516071031008	1		47872.052276559865	48193.0	29729.0	63696.0	2.8388127E7	5734.978762328343	-0.9810178808815786	-862.8046095823895	-0.005831349546682997	-0.006535753495617069	1.4879612198506889	1.2180450859938505	-0.802081807648732	1.2215978184720504	5.608688874128698	9.122834036328905	0.8468600875131224	0.9585702680747363
ID109673	109673	8	1.0	20.109733057992266	42.80340429378865	0.0	43.0	43	1.3535889685077847	1		47629.953488372084	47903.0	31124.0	64928.0	2.8673232E7	5682.962423008554	-0.9810501697951156	-867.8032315088452	-0.0019356296678260494	-0.004256348281311409	1.5195062498855059	1.2214491860969021	2.2974499778981725	1.2440192086426736	5.756035785228683	9.379637027591349	0.8221693537428241	0.9535433070866133
ID192618	192618	8	1.0	19.964240104854976	43.14290138373134	0.0	271.0	271	1.3785088366949103	1		47957.93108974354	48171.0	30291.0	64750.0	2.9925749E7	5726.436863297879	-0.9810772048459789	-868.4080792773879	0.017122579887931817	-0.0026056913144212623	1.5797837931880792	1.2427102930675675	2.3775456065566862	1.2712406117506783	5.969926462631883	9.316531258423488	0.8643116257850928	0.9713843774168595
ID174699	174699	8	1.0	20.341779022480047	42.84517973833013	0.0	223.0	223	1.36139069864025	1		47684.670473083235	47951.0	30850.0	64471.0	2.9230703E7	5620.601767993513	-0.9811354481154247	-882.4872498287184	-0.001173909897216953	0.0016768158624595577	1.536007285685466	1.215605417310113	2.452604136371462	1.2635739063127385	5.8225795515319065	9.427306554080928	0.8232846833670955	0.9540498442367604
ID160365	160365	8	1.0	20.076877459417585	42.66735671190007	0.0	183.0	183	1.354147725587727	1		47799.533884297525	47972.0	30278.0	64786.0	2.8918718E7	5846.453141465907	-0.9811646569547784	-851.784132591063	0.008203600802053875	0.005273545301999015	1.5051986136247129	1.245720304928164	-0.7013410833174406	1.208295800967547	5.7607889113932025	9.175826447046381	0.8598079267813219	0.9596199524940617
ID164973	164973	8	1.0	20.50523784196489	42.337267818752025	0.0	196.0	196	1.3625015847480977	1		47978.35725938007	48309.0	30307.0	62915.0	2.9410733E7	5658.838015374593	-0.9810569410419334	-878.1975295822298	0.008017593472010545	-0.008523329209917913	1.5664002278340587	1.2008117372097336	2.3948710820898578	1.3044511302611224	5.832085803860941	9.430490962095375	0.8240720083517613	0.9676656151419564
ID138352	138352	8	0.9968408346176147	20.479912083257123	42.645938202850274	0.0	122.0	122	1.333317772296603	1		47901.77001703573	48299.0	29038.0	62534.0	2.8118339E7	5816.83457042693	-0.9810751780285621	-853.8180454695297	-0.002040947655445811	-0.0024951604215839142	1.5405937562493444	1.1655294332508654	-0.8433899340125995	1.321797384346064	5.584923243306113	9.540390988402734	0.771071632304022	0.9545085296506904
ID118901	118901	8	0.9968293309211731	20.508172192654612	42.420199687643205	0.0	69.0	69	1.3412374214135974	1		48137.69899665554	48603.0	29366.0	62567.0	2.8786344E7	5712.21457490711	-0.9809768292270398	-869.1338255235314	-0.013632842126823261	-0.010731230575416723	1.482918283480471	1.260454023605486	-0.8881524900210366	1.176495338749948	5.651467009609336	9.26045857786252	0.8281444083243623	0.9658813972380182
ID128119	128119	8	1.0	20.42731624050321	42.52633918880521	0.0	95.0	95	1.3253508000690828	1		48136.73620689656	48552.0	29555.0	63394.0	2.7919307E7	5798.9784522092905	-0.9810792384909877	-860.836385005886	-0.001335861685285895	0.006624156291686498	1.4872977517516757	1.1954839172717782	2.300878121637389	1.2440968299647626	5.518379477002895	9.75955733466482	0.7280499667227388	0.9431356620633634
ID157300	157300	8	1.0	20.13886747911781	42.6418282664004	0.0	174.0	174	1.3691479733843261	1		47761.909677419324	47901.0	29824.0	64257.0	2.9612384E7	5849.342302746889	-0.9811349593706414	-849.3284020426573	-0.005347612508393066	0.0012986566491692273	1.5147117462234925	1.2655581836073722	-0.7420281737395692	1.1968724676932103	5.8891233178351285	9.399812985028909	0.837571876185095	0.9567567567567566
ID124534	124534	8	1.0	20.426581061649642	42.48611619865203	0.0	85.0	85	1.3401089084486035	1		48251.421404682245	48537.0	30068.0	63442.0	2.885435E7	5621.461069489759	-0.9811483727146691	-893.4633509932189	9.059211645883114E-4	1.937886123044831E-4	1.5083190082786668	1.215596244034204	2.2992746641590287	1.24080591370783	5.641960757280305	9.1699073651244	0.8431600642292478	0.9619124797406802
ID161397	161397	8	1.0	20.038487334582168	42.6715493449119	0.0	186.0	186	1.3513516298403578	1		47999.15397350989	48224.0	30391.0	64899.0	2.8991489E7	5950.912116589406	-0.9809669451593065	-831.4304315672168	0.004065491898380522	0.011595702445478338	1.5092129533758123	1.217090377020059	-0.7122930868621052	1.2400171604930361	5.73702328057062	9.264621821522807	0.839926113341307	0.9602227525855213
ID183930	183930	8	1.0	20.051554214908798	43.11938677692952	0.0	248.0	248	1.3757622532995066	1		47963.22807017545	48201.0	30732.0	64788.0	3.0072944E7	5708.823809801048	-0.9810788381464335	-871.2601851352355	-0.013225210985315315	0.0013861976412640684	1.5123644777207315	1.2867056776502037	-0.8941700686612734	1.175377169767859	5.94616083180931	9.827169693259904	0.7737303008183828	0.9564220183486236
ID152184	152184	8	1.0	20.100120621468772	42.63728341543883	0.0	160.0	160	1.3507917161515863	1		48040.64238410597	48219.0	30221.0	64532.0	2.9016548E7	5906.574327798579	-0.9810577623820351	-842.4932428797453	-0.0070672782373499285	-0.008200724471170871	1.5188030038892686	1.2399770195781987	-0.7369390765651659	1.2248638320780474	5.732270154406106	8.983373416386105	0.8926014926981539	0.9694533762057876
ID195705	195705	8	1.0	20.358846065968525	43.1340237949026	0.0	279.0	279	1.3636115658566268	1		47866.47719869706	48178.0	30455.0	64692.0	2.9390017E7	5751.582729781573	-0.9811209885020504	-865.0025868347843	-0.014177900880094851	0.0120719130456932	1.5068059166635208	1.3055186587771812	-0.8029104197125367	1.1541818315142858	5.841592056189958	9.464736772691868	0.8194529230960258	0.967716535433071
ID189566	189566	8	1.0	19.943646865407285	43.10149233172519	0.0	263.0	263	1.3779599579804602	1		47929.60925039872	48062.0	30331.0	64692.0	3.0051865E7	5685.277065537532	-0.9810298743201656	-871.9554052638282	-0.0018074799092494705	0.0017992654929232007	1.5452929878258879	1.2358019673659406	-0.9084688059477576	1.2504373909677569	5.9651733364673705	9.67027946495458	0.8015947825393744	0.9543726235741447
ID154749	154749	8	1.0	20.162163928198623	42.6009948019555	0.0	167.0	167	1.3741116681181362	1		47836.3739967897	48008.0	30332.0	64240.0	2.9802061E7	5810.266970895987	-0.981161291044137	-857.5933995246031	0.005372113163073491	-0.0010424086814286885	1.5355415508382204	1.2535907014839662	-0.7238381385636944	1.2249145985372167	5.931901453315776	9.340142758819896	0.854469888993221	0.9600000000000004
ID159363	159363	8	1.0	20.047316852843235	42.652122739241314	0.0	180.0	180	1.3580525881030976	1		47961.99342105263	48198.0	30688.0	65080.0	2.9160892E7	5970.212074192154	-0.9810011435876181	-829.6205775389035	0.00401915272587765	0.0028422877858914584	1.5094818268380983	1.2459196460606905	-0.6621830363261262	1.2115402719675625	5.794060794544809	9.082075896487126	0.8827193728310103	0.9759807846277018
ID171139	171139	8	1.0	19.92357868757182	42.6755213765651	0.0	213.0	213	1.3602789053158542	1		47863.72831423892	48175.0	31105.0	62911.0	2.9244738E7	5739.300816344453	-0.9809980334598812	-861.087173001167	0.005444759214934295	-0.004343875752443974	1.479739119406835	1.2618874319668345	-0.6267645989398571	1.1726395571595851	5.8130732992028715	9.461155346867686	0.8160698187755532	0.9539781591263644
ID186496	186496	8	1.0	19.95544992683999	43.08657982570626	0.0	255.0	255	1.386715947327577	1		47858.62204724412	48120.0	30391.0	64639.0	3.0390225E7	5659.045787308759	-0.9811441195275482	-880.1019165918243	-0.00264060255189261	0.0025561893119109	1.5737659577270304	1.2545699360355334	2.334374634140951	1.2544266465528124	6.041223355099623	9.288615583366672	0.8798989054193468	0.9643399089529595
ID181377	181377	8	1.0	20.03220606219261	43.11571404456143	0.0	241.0	241	1.3812499585839546	1		47825.25477707006	47994.0	30502.0	64455.0	3.003426E7	5691.025640785327	-0.9810739333272099	-871.2406228437898	0.0039545135426109716	0.008928361259253368	1.5482904070754666	1.2643465241165865	-0.7698205343193864	1.2245775802304475	5.993692093454464	9.429667350648485	0.8470548780568512	0.9633307868601979
ID96907	96907	8	1.0	18.170805287147825	43.948322730607515	0.0	7.0	7	1.3613906986402498	1		47817.56351791527	48180.0	29601.0	62514.0	2.9359984E7	5548.532162351054	-0.9810512876872878	-892.383108758027	0.00593155401715929	0.01580772193299201	1.5243425140463736	1.232415710386817	-0.8402305127273497	1.2368736467729138	5.822579551531905	9.064991356051001	0.8904109788275694	0.9753184713375795
ID151176	151176	8	1.0	20.09534100334579	42.62591668000776	0.0	157.0	157	1.3741116681181358	1		47966.576923076886	48137.0	30017.0	64374.0	2.9931144E7	5806.302413583873	-0.9811143079531282	-858.3329330001918	-1.2642279847665337E-4	-0.0025629026286489824	1.5062909933040487	1.2865921362038155	-0.7603966987641196	1.1707602984023133	5.9319014533157715	9.315127641735907	0.8590652880508496	0.9666924864446163
ID139913	139913	8	1.0	20.48108598279463	42.61150606307951	0.0	126.0	126	1.3395442954433656	1		47951.760539629	48361.0	29408.0	62398.0	2.8435394E7	5823.295053814299	-0.9811343069232441	-856.4883383958293	-0.010094370383947613	-0.006304797220807865	1.498275743257253	1.209453149623567	2.3209018328005317	1.2388042841705609	5.637207631115787	9.936415120955674	0.7174876682565526	0.947284345047923
ID147593	147593	8	1.0	20.150344850913243	42.70379372392139	0.0	147.0	147	1.3663825737253041	1		47959.89593495927	48125.0	29933.0	64453.0	2.9495336E7	5880.061492474089	-0.9810501432231269	-844.5232949958265	0.01148364461815371	0.004026204891879085	1.5379845577911389	1.2432327660116962	-0.7738443263027719	1.2370849609482297	5.8653576870125494	9.505510102194794	0.8157432904687514	0.9633099141295862
ID105100	105100	8	1.0	18.272660888360342	43.81051769500129	0.0	30.0	30	1.3680424843277046	1		47515.83441558445	47757.0	29588.0	62289.0	2.9269754E7	5481.720775332877	-0.9809958149562971	-894.8893716036056	-0.014203241620680308	-0.005297068755437769	1.532959391166338	1.249329979126904	-0.7683158015352255	1.2270252189398743	5.879617065506093	9.193851736561705	0.8741056230589349	0.9794140934283451
ID167570	167570	8	1.0	20.1290024658029	42.90925525638388	0.0	203.0	203	1.3304779016127082	1		48688.24657534248	48503.0	32666.0	61576.0	2.8433936E7	5598.751752650755	-0.9807462118350355	-885.938079012981	-0.0013829824732528495	0.002612795651592981	1.5042526357262547	1.1737566071110572	2.326958904928968	1.2815711763520041	5.561157612483535	9.838758614125512	0.7219289481006667	0.9162098668754894
ID188050	188050	8	1.0	19.929982600153167	43.09719773972453	0.0	259.0	259	1.380702169564361	1		47927.50556438788	48132.0	30484.0	64529.0	3.0146401E7	5716.6966608479825	-0.9811090257455976	-870.8284089267469	0.0030451004819176957	0.021261149123279238	1.5856420296450937	1.2466797826179947	-0.89468799038339	1.2718919900307417	5.988938967289952	9.77653607630225	0.7873897135585062	0.9640397857689368
ID130704	130704	8	1.0	20.448555875734627	42.56268779819892	0.0	102.0	102	1.3230657107830965	1		48156.944636678185	48532.0	29530.0	63264.0	2.7834714E7	5826.033883482628	-0.9810876130770457	-857.5853679925875	-0.0035526978023246616	-0.0041901281391919796	1.5012241346182995	1.1709389311292369	-0.7931394487521529	1.2820686841204778	5.49936697234483	9.327807823330154	0.7942612688570974	0.9483606557377042
ID101523	101523	8	1.0	18.144404486064015	43.88194673356304	0.0	20.0	20	1.3558226151896664	1		47705.95206611569	48058.0	29051.0	62393.0	2.8862101E7	5506.360894518146	-0.9810252270167318	-895.8627471941683	0.01114622330969587	-0.0024442412363043196	1.5408412040181894	1.213298194092356	2.386540741019524	1.2699608484712712	5.775048289886749	9.194916363144994	0.8583608824659544	0.9559402045633358
ID119955	119955	8	1.0	20.52616389120686	42.42738875052903	0.0	72.0	72	1.3547062522048305	1		48205.790774299734	48531.0	29280.0	62962.0	2.9260915E7	5673.858494757216	-0.9810527273869947	-879.8251100184712	0.005684172218583929	-0.005780236048566674	1.5531853295822995	1.212536285039029	-0.7682526481798129	1.2809392582691292	5.765542037557718	9.347927784437928	0.82912366239327	0.9619349722442506
ID191121	191121	8	1.0	19.944334305139453	43.12429701627414	0.0	267.0	267	1.3730101756219844	1		47963.64951768487	48108.0	30960.0	64602.0	2.983339E7	5686.827258946733	-0.9810909598748444	-875.2093941752045	0.00402956064724431	0.0076108430483862385	1.5430942910291277	1.2446896593955654	-0.8155332874001174	1.2397421954790486	5.922395200986724	9.343280266105122	0.8525276939274702	0.9621621621621619
ID143510	143510	8	1.0	20.134983328743257	42.80846314089393	0.0	136.0	136	1.3702525705574489	1		47885.69243156196	48045.0	30871.0	64545.0	2.9737015E7	5841.204884303441	-0.9810377778837864	-848.2616439304988	0.00873074604810618	0.004590746106044551	1.5210387405659649	1.2414521080381438	-0.688805054491924	1.2252093582326342	5.898629570164162	9.407578836642708	0.8375394159039168	0.9620155038759689
ID162454	162454	8	1.0	20.403231666062606	42.52750104295235	0.0	189.0	189	1.3474273479980585	1		47978.04522613068	48267.0	29471.0	62936.0	2.8642893E7	5730.683447735752	-0.981083388865797	-868.417790734288	-2.7286705426760808E-5	-0.005767503876006296	1.5575267820268885	1.1962815624938947	2.3361682296418884	1.30197340731383	5.7037513974190075	9.116284465400833	0.8624515662717988	0.9592326139088726
ID115348	115348	8	1.0	20.312516318070852	42.5752126622728	0.0	59.0	59	1.3333177722966032	1		47845.25806451613	48195.0	30508.0	64334.0	2.8180857E7	5750.914550276498	-0.981045705084086	-861.2189741297176	-6.97324945087588E-5	8.481559909441993E-5	1.4706066987663762	1.2179583977728357	-0.8416692644507227	1.2074359037677596	5.584923243306116	10.431441020872276	0.6449684325141523	0.9303246239113223
ID172197	172197	8	1.0	19.906510785129566	42.61998336085275	0.0	216.0	216	1.3796059390068047	1		47924.282988871215	48247.0	30838.0	62795.0	3.0144374E7	5681.50586614596	-0.9810798173476887	-874.7846969021341	0.0014519194690436822	0.003979353466886572	1.499384061771289	1.2760308586947149	-0.6656697445323247	1.1750374621073412	5.979432714960928	10.04180532920156	0.7451543679117124	0.9537528430629263
ID177322	177322	8	1.0	20.349786621138406	42.83273345424685	0.0	230.0	230	1.3563804521255054	1		47804.22058823531	48016.0	31857.0	64422.0	2.9256183E7	5671.680836200679	-0.9810556960784854	-872.9702928286132	0.005851621039940043	0.0038336899839194884	1.5767255680306291	1.1815905258298933	-0.8062378179742995	1.3344094536668798	5.7798014160512645	9.230177254716835	0.8525163142381996	0.9620253164556962
ID197290	197290	8	1.0	20.346896193282138	43.13771591429133	0.0	283.0	283	1.3861703183679035	1		47905.957480314966	48142.0	30302.0	64413.0	3.0420283E7	5720.912317200067	-0.9810117779556444	-865.2550620190977	0.08250977734015376	-0.05229898329263935	1.6674336332591062	1.244548348322123	2.462248746933382	1.3397901620351749	6.036470228935107	9.361115348100679	0.8656408319821949	0.971690895179801
ID107183	107183	8	1.0	18.442380156542438	43.88808070741537	0.0	36.0	36	1.3519113116327701	1		47777.77317880793	48197.0	29791.0	62539.0	2.8857775E7	5636.687580086229	-0.9809950546319253	-875.0485073093953	-0.0015551626296156982	0.012361836489833345	1.508009471629207	1.2239130908060503	-0.7796654531259619	1.2321213678955385	5.741776406735139	10.045182950231249	0.715056631604586	0.9415432579890882
ID97966	97966	8	1.0	18.17424650739066	43.982303181949156	0.0	10.0	10	1.3608349155190513	1		47810.861111111095	48133.0	29275.0	62894.0	2.9260247E7	5510.154847538626	-0.9810262595193665	-897.2643941764345	-2.710725632372703E-4	0.00371360788077102	1.5479056589154767	1.2105166402315277	2.41335624023312	1.2787148953354486	5.8178264253673895	9.08708359855742	0.885363425123005	0.9752988047808764
ID200876	200876	8	1.0	19.831222211758462	43.079959950945835	0.0	292.0	292	1.3702525705574475	1		47902.537096774206	48086.0	30069.0	64761.0	2.9699573E7	5614.1113133501585	-0.9811296048124193	-887.2640337946195	-0.0010721448043933526	0.008725651944559222	1.5829390834043255	1.2082742524093357	-0.7425165675327036	1.310082607692663	5.89862957016415	9.508719902209043	0.8198169220490842	0.9560862865947608
ID175795	175795	8	1.0	20.265052482468974	42.798735242845055	0.0	226.0	226	1.3752122783611607	1		47627.7891373802	47856.0	30572.0	63358.0	2.9814996E7	5606.7238702352615	-0.9812062144328664	-887.0074610864158	0.00820372339876289	-0.001469531978826848	1.5442791091868082	1.2546415184290203	-0.6766757129509173	1.2308528663394251	5.941407705644803	9.703464839794174	0.79294953007559	0.94197437829691
ID198834	198834	8	1.0	20.15588383638779	43.11122623733577	0.0	287.0	287	1.3011572261679587	1		47664.794642857145	48395.0	30616.0	64172.0	2.6692285E7	5934.038129708722	-0.9812543968854194	-840.9294988363671	0.005457857319211453	-0.01477332507133498	1.4576420813858844	1.203367500443731	-0.8047813258192181	1.2113025163538087	5.3187481780932195	9.243771623691723	0.7822055230733705	0.9395465994962218
ID116402	116402	8	1.0	20.554358514530396	42.435233238856256	0.0	62.0	62	1.3384143548834098	1		47988.56155143338	48405.0	29649.0	62649.0	2.8457217E7	5730.313501695033	-0.9810409863420742	-866.683957527382	0.025236402772399923	0.011334972969784543	1.517407676694431	1.217478499747824	-0.8057274958310008	1.246352750384283	5.627701378786756	9.541573159657984	0.776785194571926	0.9441786283891548
ID106169	106169	8	1.0	18.349152167385196	43.86029677160003	0.0	33.0	33	1.371907798747652	1		47639.85209003214	47974.0	29518.0	62030.0	2.9631988E7	5490.324358012667	-0.9809856965937565	-895.3331262657302	-6.006119559281956E-5	-2.5833664650603075E-4	1.5678873904721469	1.226855531007114	-0.809454745263567	1.2779723046812879	5.912888948657706	9.358731073742074	0.8483511458975993	0.9621036349574633
ID94395	94395	8	1.0	18.003608597027842	43.90579623606529	0.0	0.0	0	1.3674894046672081	1		48032.04361873989	48286.0	29700.0	62567.0	2.9731835E7	5468.373599022164	-0.981058975212489	-909.9018029481937	-0.00743675257903973	0.004276376536750856	1.5516379786008436	1.219242768482367	-0.7404888566516168	1.2726243031420397	5.874863939341584	9.350805176914747	0.8443250213997681	0.9724626278520853
ID146105	146105	8	1.0	20.15203371862404	42.73507828699505	0.0	143.0	143	1.365274845473723	1		47919.4692556634	48036.0	30168.0	64317.0	2.9614232E7	5838.179061029907	-0.9810863335340595	-851.522413569973	0.007622717905774163	0.001218612849294415	1.5283863943462217	1.2517674078824188	-0.721444482485273	1.2209827358676415	5.855851434683518	8.957601754114139	0.9170994088260589	0.9793322734499201
ID166073	166073	8	1.0	20.49119918777639	42.331895054401905	0.0	199.0	199	1.3580525881030983	1		47973.50653594773	48269.0	30032.0	63049.0	2.9359786E7	5683.027914749866	-0.9810494475729001	-874.0186361748476	-0.004839704047867936	-6.277247550985063E-5	1.5285971867470352	1.2244276533051912	2.3236421445982645	1.2484177261276121	5.794060794544813	9.563228546669558	0.7961297297524977	0.9605988967691095
ID148670	148670	8	1.0	20.119793963465877	42.69781647141694	0.0	150.0	150	1.3702525705574486	1		47867.766505636064	48074.0	29875.0	64568.0	2.9725883E7	5851.247679898831	-0.9811085606004352	-849.7216686976299	-0.005646238742010673	0.002044491755716186	1.5356669358278847	1.243849649977208	2.4216494442528713	1.234608166554554	5.89862957016416	9.572529249934297	0.8089237445109329	0.9560862865947605
ID179903	179903	8	1.0	20.469987708836403	43.20293248257259	0.0	237.0	237	1.3845321413310858	1		47883.055292259145	48067.0	30108.0	64435.0	3.0309974E7	5705.6949730162105	-0.9809851398393213	-865.9096742067901	0.006822257599264953	0.012482429787817275	1.507670127033994	1.2881231168945764	-0.8491789488521484	1.170439461306078	6.022210850441559	9.575591505237517	0.8253432417624951	0.9583963691376703
ID110782	110782	8	1.0	20.279634713928544	42.68284366117178	0.0	46.0	46	1.3434916035442772	1		47700.477386934675	47948.0	29702.0	63905.0	2.8477185E7	5686.298763616092	-0.9812143138842118	-876.3142227090021	-0.009157481665694753	0.007882622378945658	1.5427933028020528	1.1916529074316133	-0.8091516710930419	1.2946666711259551	5.670479514267401	9.34026918503836	0.8167908508257772	0.9659919028340082
ID125630	125630	8	1.0	20.465708746217338	42.5289025234819	0.0	88.0	88	1.3213493004897112	1		48190.79513888891	48632.0	29919.0	63206.0	2.7757898E7	5815.2655334082465	-0.9811575287337437	-863.0290544630079	-0.017606707364144478	-0.002877941697538215	1.4903315069986323	1.2042311204638916	2.3455744327729167	1.2375792999142305	5.4851075938512865	9.637303704114407	0.7421367267064309	0.9552980132450333
ID133318	133318	8	1.0	20.473283892328137	42.62981928062242	0.0	109.0	109	1.3264918685542877	1		48068.352739726004	48433.0	29359.0	63141.0	2.8071918E7	5835.854962613277	-0.9811574886017321	-857.7973129871552	-0.006773811996407337	0.01537865774678739	1.4852605294369514	1.2067085933158237	-0.8441854692737758	1.2308361253612323	5.527885729331924	9.369800260956612	0.7912400375785869	0.9540607054963082
ID153287	153287	8	1.0	20.121838434106	42.62293810857651	0.0	163.0	163	1.365828821899634	1		47851.400324149174	48058.0	30270.0	64163.0	2.9524314E7	5833.330245810553	-0.9811229655045228	-852.7029297345748	0.005763419961786645	0.015934769457380545	1.5100557368185075	1.2471661743849898	-0.7815513806991997	1.2107895225455063	5.860604560848033	9.567395759646558	0.8045717961078915	0.9632812500000002
ID102598	102598	8	1.0	18.196877731933075	43.862075968437615	0.0	23.0	23	1.3713562780022497	1		47696.280645161234	48032.0	29636.0	62342.0	2.9571694E7	5479.293126698362	-0.9810820676606058	-902.8625620199323	-0.0060573391493338015	-0.011694940845104522	1.5391207347580829	1.2524985467553469	2.322797328178785	1.2288403357794255	5.908135822493189	9.449056766028356	0.8315405237258228	0.9495798319327728
ID129225	129225	8	1.0	20.430593162088304	42.52120026379216	0.0	98.0	98	1.337849026725187	1		48175.817567567625	48579.0	29501.0	63322.0	2.8520084E7	5741.8847171821535	-0.9810930160270589	-870.7481264278357	0.0035128572876819194	-0.008918033929059222	1.5179122394399085	1.1996856607855886	2.340707844255644	1.2652582997832416	5.6229482526222405	9.209373281480646	0.8331319656233552	0.9571197411003235
ID168648	168648	8	1.0	20.112077205997554	42.72117791375684	0.0	206.0	206	1.3812499585839562	1		47788.65615141951	48053.0	31243.0	63728.0	3.0298008E7	5732.323383213219	-0.9810424526944965	-862.8390334702432	0.0021160019588959632	0.001792207557377832	1.5043120205347082	1.275147460836004	-0.6507209180478712	1.179716124399025	5.993692093454477	9.49789901683997	0.8349283295963085	0.9545798637395919
ID121034	121034	8	1.0	20.50732149243812	42.44863951872417	0.0	75.0	75	1.3287710658854752	1		48325.31046312183	48752.0	29382.0	62862.0	2.8173656E7	5759.3180761628455	-0.981072790668219	-869.8577350191571	-0.0092672135133515	0.010568184107508394	1.493806909814482	1.1992994217711435	-0.7667277212550211	1.2455662720227159	5.546898233989986	10.009976128036309	0.6956551084605606	0.9511002444987776
ID122061	122061	8	1.0	20.49637834973261	42.48137684826412	0.0	78.0	78	1.3429284127404293	1		48295.63819095473	48697.0	29347.0	62967.0	2.8832496E7	5702.621854008396	-0.9810346916279524	-876.168807037187	-0.003471373890631568	-2.727971077668474E-5	1.4983070756302181	1.212933589024551	2.4203193237496183	1.2352754422731145	5.665726388102885	10.217509084511008	0.6819859012136574	0.9349019607843132
ID144590	144590	8	1.0	20.15044376235911	42.809176570002876	0.0	139.0	139	1.376312008467623	1		47917.956800000036	47991.0	30545.0	64655.0	2.9948723E7	5827.66064302359	-0.9810618240200696	-851.9071473226958	0.0010170244025956017	0.001705302174610366	1.5170120088320616	1.270360011351186	2.4117647614361815	1.1941591322750553	5.9509139579738335	9.366471602028266	0.8523961776538175	0.9667953667953666
ID163534	163534	8	1.0	20.45923359178223	42.35343857645369	0.0	192.0	192	1.3563804521255054	1		47938.438220757824	48260.0	29877.0	62871.0	2.9098632E7	5671.031892154823	-0.9810479309769624	-875.1558172283591	-0.0011355919594490825	0.002613737273619467	1.557924044806768	1.1997320850950501	2.2765388443011387	1.2985599569785113	5.7798014160512645	9.419297148880494	0.8186264744303091	0.956726986624705
ID134863	134863	8	1.0	20.110918992171037	42.83219145241202	0.0	113.0	113	1.3513516298403578	1		47905.90131578946	48077.0	30819.0	65028.0	2.9126788E7	5862.02612864479	-0.9809414522949693	-841.2489689387291	-0.016161995284311163	-0.008341963572751293	1.5305308861590796	1.2339671246262538	-0.7206860097658189	1.240333600153772	5.73702328057062	9.454034438502461	0.8066072407807829	0.9518927444794955
ID103635	103635	8	1.0	18.19386039201313	43.8101778157262	0.0	26.0	26	1.3613906986402498	1		47608.44426229504	48036.0	29226.0	61814.0	2.9041151E7	5539.511374687049	-0.9811375917313341	-894.0777808631624	-0.025146397364014295	-0.016786408065351022	1.5125534916348222	1.278480815071417	2.2767628912332714	1.1830865772908212	5.822579551531904	9.082764169324625	0.8869297423275524	0.980784627702162
ID173271	173271	8	1.0	19.92748981485481	42.61165926033213	0.0	219.0	219	1.3954169955062643	1		47814.20716510906	48112.0	29973.0	62562.0	3.0696721E7	5626.1368614295825	-0.9810222252964302	-878.6384853239406	0.0025860032300297642	-7.795133510859927E-4	1.5419203010923475	1.283927720741219	-0.6616333844558479	1.200940112269083	6.117273373731885	9.213195350108881	0.905622478436199	0.9720543806646524
ID99033	99033	8	1.0	18.16156883663443	43.99113408957215	0.0	13.0	13	1.3563804521255052	1		47794.632619439886	48129.0	29276.0	62546.0	2.9011342E7	5541.646209209241	-0.9810231765649335	-891.7150122347949	-0.009346282587034455	-0.009110607611712236	1.5317844820993642	1.2396200465852214	2.3451794365833636	1.2356886985806397	5.779801416051263	9.002171417631434	0.8962480509491387	0.966613672496025
ID202457	202457	8	1.0	20.309742567308888	43.31043387695731	0.0	296.0	296	1.380702169564362	1		47988.78855325915	48182.0	29609.0	64276.0	3.0184948E7	5621.998058253178	-0.9810635399874104	-884.4584426028692	0.01626189643620996	0.003084354475041895	1.5838181776332427	1.2302808384180035	-0.9049887812099349	1.2873631191963022	5.988938967289959	10.313563936376182	0.7075257018254197	0.9190371991247266
ID117466	117466	8	1.0	20.55374837533192	42.458912616295166	0.0	65.0	65	1.3513516298403578	1		48074.363184079666	48466.0	29754.0	62658.0	2.8988841E7	5651.968038663251	-0.981051660701852	-880.7741559821145	0.007927807994098555	-0.0052119013782954676	1.5121560253584378	1.222390226356501	-0.844204739067313	1.2370485240753462	5.73702328057062	9.356624951091543	0.8234894372663673	0.9571768437747818
ID185049	185049	8	1.0	19.998238376289258	43.08772517660435	0.0	251.0	251	1.3910732744755663	1		47924.869701726915	48114.0	30749.0	64734.0	3.0528142E7	5645.788501089409	-0.9811127570446471	-881.8946082979782	-0.009582308137976983	-0.006578003849030416	1.557799543590537	1.2764856838610525	2.3626125332550365	1.2203815234954924	6.079248364415754	9.790245672479031	0.7970261502500509	0.9638281838733986
ID193753	193753	8	1.0	20.042185411548974	43.121913602305156	0.0	274.0	274	1.36859534047649	1		47971.05457463887	48175.0	30585.0	64651.0	2.9885967E7	5709.620469891155	-0.9809998732635075	-867.5898734091588	0.0019225692039712547	-0.0019164634289996789	1.554919167561159	1.2260279433198236	-0.8418999528480287	1.2682575271088585	5.884370191670601	9.078748838522444	0.8971350980240163	0.9748031496062989
ID141023	141023	8	1.0	20.440381741234816	42.61276581328403	0.0	129.0	129	1.3361516071031	1		47887.64915254235	48373.0	29184.0	62791.0	2.8253713E7	5810.862310226582	-0.9811604890657761	-858.3874412458898	-0.00716160339022792	0.0056132754059751815	1.5087291217268899	1.1870485436387035	-0.8387387820041545	1.2709919318902723	5.608688874128692	9.497464573863107	0.7813684095941589	0.9546925566343043
ID195295	195295	8	1.0	20.28846322913839	43.154955699705255	0.0	278.0	278	1.353029980679483	1		47918.717607973354	48285.0	30424.0	64384.0	2.8847068E7	5841.201294458612	-0.9810862320617362	-851.0638327031957	0.010926190902739576	0.01700912918096364	1.514979230212126	1.2255657382723997	2.34942181812712	1.2361468527569104	5.75128265906416	9.366934628579978	0.8237199753681275	0.9482758620689659
ID123103	123103	8	1.0	20.409424659738058	42.49071097267464	0.0	81.0	81	1.3207766680465716	1		48213.322299651576	48585.0	29858.0	63580.0	2.7674447E7	5808.848022302137	-0.9810392786858235	-858.892047307849	-0.005400794256248901	0.007991808665807143	1.4887038275622841	1.1862705718483193	-0.8688674369058775	1.2549445825354546	5.480354467686767	10.13660882058123	0.6702443155093558	0.9313408723747978
ID178403	178403	8	1.0	20.534239654961173	43.30896574961964	0.0	233.0	233	1.3932468277925316	1		47816.48447204972	48053.0	30662.0	64095.0	3.0793816E7	5577.353243145478	-0.9809651589087444	-883.6571878197282	0.010562216141583343	0.004820156453501127	1.5909591981694788	1.2530351998904117	-0.8564296033716126	1.2696843618667866	6.098260869073821	9.286036707180845	0.8886997753432714	0.9661144578313252
ID192227	192227	8	1.0	19.950294499985958	43.106623271215874	0.0	270.0	270	1.3937896865030948	1		47905.7492211838	48090.0	30327.0	64950.0	3.0755491E7	5633.67126757077	-0.9810073009071024	-878.4391489841902	-7.834691448155171E-4	-0.0016166374281572234	1.571451208032887	1.2510340543120284	-0.8189445913917976	1.256121847855743	6.1030139952383315	9.631356561992362	0.8267597163455999	0.9654135338345865
ID136417	136417	8	1.0	20.07566789184926	42.853763043818255	0.0	117.0	117	1.3932468277925318	1		48452.042187500025	48222.0	29630.0	63520.0	3.1009307E7	6432.81456151823	-0.9807823456368923	-768.7998887581019	-0.01642301625531899	0.001395646563482685	1.600582241214943	1.2260102930484804	-0.4359908526471268	1.3055210468381042	6.098260869073823	11.061444648045631	0.6263140606216414	0.9190544412607448
ID126693	126693	8	1.0	20.488342062060852	42.57743058886975	0.0	91.0	91	1.3507917161515866	1		48204.626446280985	48518.0	29815.0	63713.0	2.9163799E7	5689.126518398563	-0.9811258838845736	-880.9093835964726	0.009019124834040805	0.0019205801175225952	1.5503174309830816	1.2041953969670773	2.3873260895467565	1.2874301254495388	5.732270154406107	8.984388598970499	0.8923997867533973	0.9710144927536234
ID95463	95463	8	1.0	18.107955422271573	43.997743585338796	0.0	3.0	3	1.3395442954433658	1		47958.259696458685	48362.0	29456.0	62619.0	2.8439248E7	5613.510594323213	-0.9810287595486531	-883.577961058014	0.005858350236465926	0.0029660100560654386	1.5082432975158375	1.2162906312564614	-0.8116299702007813	1.2400352833087114	5.63720763111579	9.29348253850856	0.8201946282746664	0.9556809024979853
ID155876	155876	8	1.0	20.15479907566748	42.64822987690151	0.0	170.0	170	1.3602789053158546	1		47784.08169934638	47990.0	30305.0	64310.0	2.9243858E7	5854.6937013829465	-0.9811207844027913	-848.2963352895104	0.011489480838222982	0.0072382350600987315	1.4830415710633584	1.2513896290103652	-0.8053507619217269	1.1851157598582547	5.813073299202875	9.840052724923355	0.7544332352622716	0.9554687499999994
ID182504	182504	8	1.0	20.034694946262885	43.118186192520916	0.0	244.0	244	1.376312008467622	1		47902.17224880384	48170.0	30832.0	64889.0	3.0034662E7	5693.336701597664	-0.9809924037136987	-868.4739184141188	0.011061359068678871	-0.0089140965413278	1.5652938183921243	1.2486266733994535	-0.8512166954443461	1.253612350063392	5.950913957973825	9.250037775075432	0.8739901184575708	0.9653045489591362
ID137961	137961	8	0.996834397315979	20.557709794123458	42.633103784315736	0.0	121.0	121	1.3372834595780678	1		47939.224283305215	48428.0	29226.0	63079.0	2.842796E7	5778.359633085689	-0.9810726667811746	-860.0588680961339	-0.0040817809090907585	0.01525692917503454	1.496693569613762	1.2083145648227007	-0.760519077351442	1.2386621937586062	5.618195126457724	9.844309968247284	0.728511015457297	0.9478748997594227
ID100079	100079	8	1.0	18.120119172504346	43.95890559955842	0.0	16.0	16	1.3276319563182915	1		47652.99313893658	48038.0	29178.0	61752.0	2.7781695E7	5520.008903258135	-0.9811143807960893	-896.9511988313535	-0.008955699865356876	-0.003075072080422051	1.5394926592634939	1.1980975856773144	2.2786222174176363	1.2849476350402462	5.537391981660956	9.264872988402809	0.8106552349173397	0.9502446982055467
ID111854	111854	8	1.0	20.329730564338554	42.65980423700379	0.0	49.0	49	1.326491868554288	1		47717.99483648886	47989.0	29738.0	63368.0	2.7724155E7	5785.855773585434	-0.9810765964838444	-855.1617029548595	-0.002161513046787015	-0.02452463135506894	1.5177031552073732	1.209024274091922	-0.8046075684355747	1.2553123934151735	5.527885729331926	9.047139483588957	0.8486846529304589	0.9603633360858792
ID187629	187629	8	1.0	19.913284304050773	43.097754099301746	0.0	258.0	258	1.386715947327577	1		47897.03475513428	48101.0	30426.0	64712.0	3.0318823E7	5701.492791593062	-0.9810515666194917	-869.8984763514704	-0.0038667087333536317	0.009632688418381372	1.5540793260266186	1.2760373535455518	-0.8612079824606932	1.2178948537113818	6.041223355099624	9.789481534990871	0.7921644955171291	0.9492158327109783
ID189170	189170	8	1.0	19.92953331786211	43.12700030297836	0.0	262.0	262	1.3779599579804602	1		47970.16852146261	48203.0	30185.0	64571.0	3.0173236E7	5714.678501265768	-0.9810577370751231	-869.505120364713	0.007692305349597924	-0.0012928077258708586	1.5308935682906355	1.254414260223817	-0.865190476271606	1.220405106059212	5.9651733364673705	9.75222133460584	0.7881807671598403	0.9565548780487805
ID131831	131831	8	1.0	20.490205854393754	42.534494269104854	0.0	105.0	105	1.353588968507785	1		48095.34991708123	48480.0	29533.0	62601.0	2.9001496E7	5699.788783340734	-0.981066022358737	-874.441372136901	-0.0045812061024422795	-0.0035138757382802226	1.5434848628057605	1.211725592047497	2.4050656448807466	1.2737907600001068	5.756035785228686	9.549235303185938	0.7932245726843976	0.9498039215686275
ID127737	127737	8	1.0	20.49799424654145	42.51634405122724	0.0	94.0	94	1.3530299806794837	1		48180.6446280992	48520.0	29890.0	63023.0	2.914929E7	5679.594006074098	-0.9811171316080821	-881.5322449408826	9.158366959873424E-4	0.0033683081707502126	1.515569957100276	1.2351530648089002	2.354905372425205	1.2270300744748275	5.751282659064166	9.511576728827778	0.7988579198845579	0.9649122807017542
ID108280	108280	8	1.0	19.37928808824884	43.55506089105109	0.0	39.0	39	1.380702169564362	1		47649.4015873016	47854.0	32146.0	65081.0	3.0019123E7	5659.5119663250825	-0.9810204153403314	-870.3617665287796	0.012478760346169595	-0.00598998046152513	1.5318436932840789	1.2798194927942705	-0.6709789496672932	1.196921676774555	5.988938967289961	9.18864452442329	0.8913676125798943	0.9714726291441788
ID149755	149755	8	1.0	20.07222982510321	42.67642395214151	0.0	153.0	153	1.3558226151896655	1		48035.52796052634	48246.0	30048.0	64969.0	2.9205601E7	5953.512665936586	-0.9811283376419306	-838.9478084223055	0.005323042586542056	-0.010077504561370106	1.537649419459789	1.2222392740887353	-0.833812099419342	1.2580592458921056	5.775048289886742	9.313476539536973	0.8366461834131326	0.9619952494061752
ID154364	154364	8	1.0	20.14199040688678	42.6094584085384	0.0	166.0	166	1.3602789053158544	1		47839.62418300649	48062.0	30221.0	64411.0	2.927785E7	5879.622137836328	-0.9810347528006605	-841.77151045797	0.011998726684530983	-0.00570818376980065	1.5311518267571547	1.2297267896450874	2.4173423565038235	1.2451154513752294	5.813073299202872	9.470730575306321	0.8144205046623837	0.9547228727556589
ID113927	113927	8	0.9968340992927551	20.39323184049786	42.53480495756207	0.0	55.0	55	1.3395442954433658	1		47858.34010152278	48246.0	29606.0	63534.0	2.8284279E7	5691.847689732919	-0.9810665192105794	-871.3694882753462	-0.011710262872812873	-0.016564732058194667	1.5089927472498839	1.224198034570142	-0.8051135296865027	1.2326377797034636	5.63720763111579	8.893605447236366	0.8956084405456625	0.9745275267050121
ID139525	139525	8	1.0	20.493611160256645	42.60425521902185	0.0	125.0	125	1.338979444355446	1		47851.537162162174	48246.0	29419.0	62725.0	2.832811E7	5774.486992132314	-0.9810529071286996	-858.148261304745	0.011249919324232248	-0.004605808928267631	1.511558678509562	1.2019546770699354	-0.7527246037431392	1.2575837569802246	5.632454504951273	9.815312437174887	0.7346818308676116	0.9352801894238352
ID156933	156933	8	1.0	20.141567558552453	42.682664847199845	0.0	173.0	173	1.3507917161515868	1		47713.68490878938	47892.0	29854.0	64314.0	2.8771352E7	5917.978459468402	-0.9811472842458314	-839.189150251064	0.0031712894034270226	0.0029341248235212037	1.5263787980557684	1.2211759681844252	-0.7223942251090286	1.2499253488627862	5.732270154406109	9.164847004762317	0.8576025727611719	0.9548693586698338
ID186117	186117	8	1.0	19.963800715879277	43.08785423240522	0.0	254.0	254	1.371356278002249	1		47855.99678456587	48117.0	30141.0	65009.0	2.976643E7	5777.718365449864	-0.9812358162112614	-866.2708642887216	-0.013120591674664497	-0.0015686331587092559	1.5477702602857892	1.2464696482266282	2.312934560446098	1.2417231839442109	5.9081358224931835	9.491279308053661	0.8241586609408496	0.9488549618320613
ID112904	112904	8	1.0	20.36326821242713	42.610528796679844	0.0	52.0	52	1.3344520283692725	1		47798.72325976233	48102.0	29976.0	62794.0	2.8153448E7	5685.9913302764035	-0.9809812536598902	-867.1993047022091	0.003661371588784282	0.014126226947527236	1.4749181745368247	1.2322321634102091	-0.7925131279493209	1.196948284854845	5.594429495635148	9.434610552420654	0.7898010620536675	0.9522653721682851
ID158987	158987	8	1.0	20.055237084598055	42.6292770667462	0.0	179.0	179	1.3674894046672081	1		47891.0161550888	48075.0	30591.0	64978.0	2.9644539E7	5856.684652002976	-0.9810410005078964	-846.2602666065009	-0.003858353548884531	-0.011062838880978271	1.5054737005555354	1.2772356261807547	-0.7728697347086553	1.1786969214578427	5.874863939341583	9.432343466834716	0.8297905098739334	0.9537037037037035
ID174345	174345	8	1.0	20.323502697788932	42.81864700215352	0.0	222.0	222	1.3479886591442551	1		47737.11480865225	48010.0	31118.0	64316.0	2.8690006E7	5653.968290955506	-0.981122265162331	-877.6190550586691	0.0073272191169589	0.01870624295029113	1.5262910140242212	1.220669608126793	-0.7441361159094216	1.2503719301789014	5.708504523583526	9.360106676510066	0.8187863930919959	0.9577352472089308
ID161038	161038	8	1.0	20.08172603724706	42.63564546676865	0.0	185.0	185	1.3641662177265679	1		48036.339805825184	48142.0	30611.0	64968.0	2.9686458E7	5922.936492544697	-0.9809090382297299	-833.41968906268	0.010924335865934798	-0.015438461278076472	1.5593857868000633	1.2349839656836845	2.410813277242587	1.2626769497665427	5.8463451823544865	9.136678377810606	0.8800708626433343	0.9685039370078741
ID142092	142092	8	1.0	20.08814676974108	42.75457434312646	0.0	132.0	132	1.3641662177265677	1		47857.06514657983	48014.0	30242.0	64613.0	2.9384238E7	5841.48803354023	-0.9810711484299297	-849.2367985240707	0.007324849994444805	0.0057318289538996385	1.5521950605518247	1.2151414148225428	-0.8203112378077229	1.2773781237457902	5.846345182354485	9.855816129134622	0.7563261776319751	0.94980694980695
ID157968	157968	8	1.0	20.103711344283248	42.6791869716207	0.0	176.0	176	1.3563804521255054	1		47770.01475409836	47935.0	30686.0	64252.0	2.9139709E7	5863.122419596159	-0.9810952816129344	-845.663105533466	7.358978413624722E-5	0.004074743026068208	1.4882081598489025	1.2531660404644667	-0.6865393973528083	1.1875586409102827	5.779801416051265	9.518008392798066	0.8017345772261371	0.9582348305752557
ID124181	124181	8	1.0	20.44524529504303	42.488958767238486	0.0	84.0	84	1.3355853211666238	1		48421.88682432428	48711.0	30043.0	63849.0	2.8665757E7	5714.789383801784	-0.9809490222611672	-872.570736247464	-0.00829897530581212	-0.002377236089147151	1.4944772138965718	1.2091939121302735	2.3519807166252953	1.2359284965830717	5.603935747964178	9.783887864406005	0.7356649724167725	0.9515738498789347
ID170774	170774	8	1.0	20.019676670534064	42.58502626718735	0.0	212.0	212	1.373561032284318	1		47881.0432692308	48227.0	31318.0	63897.0	2.9877771E7	5753.943048036796	-0.9811225730758097	-864.9848706321382	-0.0071283500450518445	0.004014871400509525	1.4903938745168435	1.2653458498599182	-0.6764968447555891	1.177854951420467	5.9271483271512535	10.199268474290081	0.7160075668219397	0.9418429003021146
ID150807	150807	8	1.0	20.08287809682467	42.66569071041762	0.0	156.0	156	1.3350187950239913	1		48074.92372881352	48289.0	30547.0	64592.0	2.8364205E7	5952.96700126178	-0.9810323361517097	-835.3810177714355	0.00274989599033235	0.006747352492842301	1.4835124251568315	1.2027107049602694	-0.6403421633999496	1.2334740341450923	5.599182621799663	9.185282397096216	0.8339681609636238	0.96636587366694
ID183575	183575	8	1.0	20.06568839680589	43.10601756896423	0.0	247.0	247	1.3702525705574478	1		47913.59319286874	48195.0	30666.0	64939.0	2.9562687E7	5750.4102912471235	-0.9811671454192212	-868.1939368529636	0.021398616490713986	-0.01822809778690539	1.5536640936969934	1.2475058757854511	-0.8247476630294941	1.2454162532250839	5.898629570164153	9.405745537965196	0.8378659417572066	0.9568234387047025
ID167188	167188	8	1.0	20.444567273436284	42.305888020754914	0.0	202.0	202	1.3541477255877268	1		47737.896210873165	48236.0	30031.0	63478.0	2.8976903E7	5748.215515098745	-0.9812278640296	-868.1932604342679	0.0017479259753282197	-0.007097696610363768	1.5819571418771918	1.1980529337153747	-0.8117182928119181	1.3204401052391417	5.760788911393201	9.396356352260394	0.8199226208608484	0.9498432601880881
ID181012	181012	8	1.0	20.025661398830515	43.13978363925625	0.0	240.0	240	1.3763120084676215	1		47871.12841091493	47986.0	30817.0	64580.0	2.9823713E7	5705.329451546747	-0.9811299503219884	-872.5220731978252	-0.003257578158856902	0.004199569827447358	1.5631879129886594	1.2357387483317135	-0.8133967327906925	1.2649825176227683	5.95091395797382	9.373908177337546	0.8510442561639263	0.9660493827160492
ID169749	169749	8	1.0	20.15652316981109	42.70880897386737	0.0	209.0	209	1.378508836694912	1		47767.73885350325	47964.0	31219.0	63485.0	2.999814E7	5718.962963114903	-0.9811604932789292	-869.997332574235	-0.011705730168176838	-5.894681796023699E-4	1.5087048581136804	1.2786724213614875	-0.7693404160253747	1.1798994276479835	5.969926462631899	9.811980941601442	0.7792296218964128	0.9551330798479082
ID114971	114971	8	0.9968312382698059	20.40398916041814	42.51400477767291	0.0	58.0	58	1.3259214570600335	1		47871.822719449265	48188.0	29402.0	63363.0	2.7813529E7	5762.016654086105	-0.9809573658514089	-855.9700297001825	-0.005483328551669858	0.014539726557269136	1.5065200384930693	1.1923180564100506	-0.7795668977195966	1.2635219523799288	5.523132603167411	9.35148001226899	0.793660258878155	0.9540229885057474
ID109338	109338	8	1.0	19.818091816650785	43.08726271006366	0.0	42.0	42	1.3535889685077835	1		47547.640728476785	47740.0	31854.0	63739.0	2.8718775E7	5612.688013011809	-0.98109041145223	-879.0529142075958	0.006469549836065377	6.575633037708697E-4	1.5157957397225787	1.232373699741104	2.4215377634670667	1.2299805976393492	5.756035785228673	9.30549231748779	0.8353233845505204	0.9595879556259909
ID164638	164638	8	1.0	20.510114119631652	42.336557540124055	0.0	195.0	195	1.3652748454737222	1		47906.806818181816	48264.0	30143.0	63051.0	2.9510593E7	5618.017719151602	-0.9810471273846032	-882.7931246960611	-0.0066631603075209414	-0.00909641736165856	1.5560558360108017	1.2190685877494132	2.3033275464681786	1.276430097246225	5.855851434683513	9.822683528270469	0.7626751744071055	0.945510360706062
ID104732	104732	8	1.0	18.28824692116125	43.86609579912861	0.0	29.0	29	1.3597226677520882	1		47485.99014778323	47859.0	29310.0	61984.0	2.8918968E7	5519.4880834956175	-0.9810417444761274	-890.4013477724033	-0.004519136875107131	-0.001796019245310213	1.5071067097854185	1.229265298861204	2.295048917193653	1.2260223331624245	5.80832017303836	9.826587589741633	0.7558836523129238	0.945820433436533
ID130337	130337	8	1.0	20.446644121987465	42.55270102134271	0.0	101.0	101	1.336717653138703	1		48163.89881956152	48450.0	29516.0	63653.0	2.8561192E7	5750.214865540276	-0.9810274484527556	-866.2095655326397	-0.002792847312580725	-0.012333539705051511	1.4985683193257013	1.2038982296020968	-0.8765650160120226	1.244763288522317	5.61344200029321	9.964242425102267	0.7104778346569588	0.9373015873015872
ID118560	118560	8	1.0	20.569152860436542	42.4507079259354	0.0	68.0	68	1.332750282263535	1		48106.79251700682	48483.0	29544.0	62779.0	2.8286794E7	5749.52536855798	-0.9811077467424525	-869.0351620401431	0.005760034053951292	-0.0038385754382771332	1.5076767102224058	1.2163990212404077	2.443116972732433	1.2394589965100198	5.5801701171415985	9.493064756744076	0.7781161265974829	0.9392000000000004
ID190752	190752	8	1.0	19.922632025849495	43.13222218959861	0.0	266.0	266	1.3774108605456346	1		47911.828525641045	48120.0	30529.0	64633.0	2.9896981E7	5730.464357891618	-0.9810754137054707	-866.8798808617416	-0.008382003114350856	-0.004628458100784422	1.5461495152062437	1.2474835957955417	2.310972809508527	1.2394147068685402	5.96042021030285	9.448720243735014	0.8389590463700695	0.9638739431206765
ID101154	101154	8	1.0	18.13194609026027	43.8669409577928	0.0	19.0	19	1.3513516298403578	1		47741.67993366502	48065.0	29743.0	62452.0	2.8788233E7	5548.213784757584	-0.9809973459405251	-888.4399433901815	-0.010695880078026172	0.008020695296373639	1.4917934701520612	1.2375316346905303	-0.7226047381903515	1.2054588572397296	5.73702328057062	9.507632876248346	0.7975385214151489	0.9640575079872205
ID151846	151846	8	1.0	20.119948116867402	42.68723349005537	0.0	159.0	159	1.3451797611989653	1		47966.887394957994	48183.0	30282.0	64479.0	2.8540298E7	5932.432983478223	-0.9811018145398821	-839.523127543087	0.003927305232514128	-0.00483907151723194	1.5330684922524076	1.2081349640269425	-0.7313083889498793	1.2689546597860226	5.684738892760946	9.259665924477638	0.8331625669016895	0.9567999999999999
ID119591	119591	8	0.9968340396881104	20.52471081250798	42.43915957958907	0.0	71.0	71	1.3401089084486035	1		48177.52195945947	48563.0	29589.0	62939.0	2.8521093E7	5708.528334196631	-0.9811077215733487	-876.5620191165907	-0.010277998973828908	0.0038019794236288547	1.506330414491064	1.2354897469036834	-0.7475203169006371	1.2192172523213136	5.641960757280305	9.5872335587081	0.7713532434916553	0.9564867042707497
ID160042	160042	8	1.0	20.04721075214511	42.645960193073726	0.0	182.0	182	1.3058000856167278	1		48425.38732394365	48755.0	30892.0	65424.0	2.750562E7	6258.085462762502	-0.9808908310873679	-794.4022848834138	-0.00843463958528915	-0.013748273475358116	1.4386030442469073	1.221164989674622	2.422393317280462	1.1780578844061207	5.356773187409355	8.92547549165605	0.8449877221312422	0.96160409556314
ID96552	96552	8	1.0	18.183141025472473	43.92399454667478	0.0	6.0	6	1.3602789053158546	1		47801.52209492629	48154.0	29470.0	62547.0	2.920673E7	5537.306318035595	-0.9810441319301938	-893.5483133601713	4.2154804544934155E-4	5.78058488751314E-4	1.5464037869888347	1.214227130987078	-0.7706177669421065	1.2735704445441944	5.813073299202875	9.19636332050979	0.8637407749611821	0.9614779874213837
ID147241	147241	8	1.0	20.182594727031276	42.72642149513842	0.0	146.0	146	1.3658288218996337	1		47823.733333333344	48024.0	29915.0	63687.0	2.9411596E7	5837.476062665546	-0.9809844066609803	-845.279977816924	0.007804193092977067	0.004243709333293965	1.5493458480563889	1.2235935060688456	-0.7825075303794137	1.2662259487091578	5.8606045608480315	9.278575847115546	0.8554401664766393	0.9587869362363911
ID200494	200494	8	1.0	19.904893917449325	43.113711069211334	0.0	291.0	291	1.3719077987476505	1		48010.24555735059	48183.0	29492.0	64409.0	2.9718342E7	5628.474128972274	-0.9810590372601088	-883.621636827993	-0.03454031235428381	-0.014911004570686824	1.5576924143905466	1.252279053942337	2.4499916357771054	1.2438860248334656	5.9128889486576925	9.519595896106457	0.8199220392927378	0.9591364687740944
ID176940	176940	8	1.0	20.322204182285947	42.849510822971105	0.0	229.0	229	1.353588968507785	1		47767.05289256198	48042.0	30888.0	64451.0	2.8899067E7	5698.989098853703	-0.9811136686790757	-870.8279079796056	-9.029281675322481E-4	-0.010194637814075437	1.5245821605026013	1.2127027504591092	2.437604956306347	1.257177127639415	5.756035785228686	9.529289337791111	0.7965486795756137	0.9483163664839467
ID143149	143149	8	1.0	20.092801929887884	42.814264239023075	0.0	135.0	135	1.3602789053158546	1		47849.42483660138	48023.0	30058.0	64852.0	2.9283848E7	5900.598491038232	-0.9810806109176374	-841.0237065647825	0.01790711296334104	-0.00905827921374127	1.524417789389318	1.2366928164419007	-0.7365809789767086	1.2326567835780218	5.813073299202875	9.367327894850503	0.8324999537087563	0.9547228727556588
ID198450	198450	8	1.0	20.28951898504828	43.08730790977396	0.0	286.0	286	1.3457420098175377	1		47910.585000000014	48192.0	30942.0	64889.0	2.8746351E7	5828.618996106878	-0.9810099214336748	-849.2634627227716	7.453512732798266E-4	-0.007119694808324408	1.5632462345474896	1.1779180014339479	2.2578674526133136	1.3271265339730434	5.68949201892545	10.06106873948836	0.7063096244348506	0.9417781274586932
ID196912	196912	8	1.0	20.34535660852893	43.12277061748696	0.0	282.0	282	1.369147973384325	1		47864.15883306318	48154.0	30571.0	64450.0	2.9532186E7	5760.812180411525	-0.981114704589702	-863.2820537331355	0.006493674248566794	-4.674854541844614E-5	1.5582074843987626	1.221611604372089	-0.8289251427905244	1.2755342850559155	5.889123317835119	9.562046881449907	0.8093917534337911	0.948698315467075
ID132927	132927	8	1.0	20.51184411575437	42.606912556072835	0.0	108.0	108	1.3355853211666238	1		48081.003395585765	48470.0	28934.0	62856.0	2.8319711E7	5786.042433374022	-0.9809296047864844	-854.8699517405819	-0.00958626843193962	0.013489892202235858	1.4585204103001723	1.2345428919558952	-0.7624305054642241	1.1814254650880764	5.603935747964178	10.628865565946354	0.623346008670832	0.9394422310756975
ID125247	125247	8	1.0	20.478246866224104	42.519851128820605	0.0	87.0	87	1.3202037872267145	1		48265.46701388888	48718.0	29485.0	63674.0	2.7800909E7	5840.482415359828	-0.9810933397907876	-857.6563276090038	4.327824163211127E-4	0.011434259089357454	1.519077902646343	1.1593130062489698	-0.7927754386234618	1.3103259382566708	5.475601341522253	9.17546842335059	0.8173069562836153	0.9576059850374058
ID165692	165692	8	1.0	20.48041917551798	42.35354947882205	0.0	198.0	198	1.34236498564924	1		47967.259631490815	48302.0	29992.0	63069.0	2.8636454E7	5754.403716180082	-0.9809902502543103	-860.3256421447239	-0.008969586684773207	8.305630604805488E-4	1.5023304773819868	1.2155500757487645	2.2821999314101675	1.235926439687455	5.660973261938367	10.195681892414287	0.68433446651595	0.9370574350904801
ID179521	179521	8	1.0	20.518005252109827	43.19214926599918	0.0	236.0	236	1.3905293552858669	1		47898.18181818183	48206.0	30629.0	64190.0	3.055904E7	5697.138988242138	-0.9810776088316029	-871.8054045590087	0.008798418654003602	0.009521787046614284	1.5288217173061622	1.2722860109857195	-0.7785312783690685	1.201633676787571	6.074495238251233	10.216193562190435	0.7313779022723117	0.9328467153284667
ID145734	145734	8	1.0	20.147958113286165	42.76041249621516	0.0	142.0	142	1.3697003833214227	1		47941.70000000001	48088.0	30458.0	64772.0	2.9723854E7	5876.939745800309	-0.9810331040823307	-843.8778525836325	0.008773661316266548	0.003020769942285367	1.539823700030983	1.2436384825578966	2.321979914276956	1.238160222305036	5.8938764439996465	9.653799446107614	0.7947203735036079	0.9509202453987725
ID128839	128839	8	1.0	20.43967882413321	42.5075967744718	0.0	97.0	97	1.332750282263535	1		48132.20135363789	48477.0	29564.0	63576.0	2.8446131E7	5752.916291117777	-0.9810734108849696	-867.3748339443066	-0.0038095766312284908	0.0029427013274883956	1.5163060621326623	1.180809487766761	-0.7931675926239017	1.2841242197337173	5.580170117141599	9.785154820023624	0.7323554203287047	0.9506072874493922
ID105798	105798	8	1.0	18.316245988527324	43.8735281017797	0.0	32.0	32	1.346865802923453	1		47524.0016666667	47936.0	29356.0	62007.0	2.8514401E7	5566.224730573616	-0.981042709040561	-883.6777097711009	-0.008929552516693457	0.0025753284110799817	1.4887112408343561	1.2278004658583996	-0.7965970205509104	1.212502586724093	5.698998271254494	9.797521831712322	0.7460636995503713	0.9553784860557769
ID106822	106822	8	1.0	18.40858102217438	43.85275819226886	0.0	35.0	35	1.3702525705574484	1		47684.37299035371	48010.0	29752.0	62292.0	2.965968E7	5475.59328169835	-0.980996715204779	-899.1119425535218	-0.009196610270965407	0.01321616976660063	1.593290874059539	1.1977292030310718	2.34334461997162	1.3302596864361547	5.898629570164157	9.45933852890617	0.8283987812398407	0.97257053291536
ID175429	175429	8	1.0	20.348717164372115	42.83509980257839	0.0	225.0	225	1.3491105808192358	1		47713.621890547256	47969.0	31099.0	64409.0	2.8771314E7	5664.3719602416495	-0.9810785882078483	-873.516023578598	-0.009134462078079754	0.010714604701259752	1.540956216372263	1.1800870129636871	-0.7138983906107254	1.3057988092778716	5.718010775912561	9.63757276106201	0.7736054020495917	0.9420516836335164
ID152911	152911	8	1.0	20.100523035879903	42.62721324344567	0.0	162.0	162	1.3491105808192354	1		47921.35274542432	48141.0	30135.0	64320.0	2.8800733E7	5906.244974208509	-0.9810650650034746	-840.7785064831345	-0.003568090192938801	0.0033225278754144293	1.4830958967515542	1.2348219196447607	-0.7981431593377842	1.2010605522602142	5.718010775912557	9.354835977866955	0.8210743383544252	0.9570405727923624
ID134476	134476	8	1.0	20.239364310764593	42.65614987691812	0.0	112.0	112	1.3663825737253044	1		48002.71382113825	48177.0	29985.0	64430.0	2.9521669E7	5756.590306514459	-0.9810438087766208	-863.1132520165974	0.017541951109355254	-0.004787417316017591	1.5476688129949265	1.2275659371120153	2.3815911265252154	1.2607622663724187	5.865357687012551	9.599287617833914	0.7998827979802693	0.9610591900311527
ID148307	148307	8	1.0	20.104975046125126	42.70773776622273	0.0	149.0	149	1.3647206441740576	1		47925.218597063635	48084.0	30108.0	64745.0	2.9378159E7	5872.131810608208	-0.9810969815382804	-847.186611234386	-0.002183163520234228	0.012901803831584643	1.5296980655373182	1.2474251071660651	2.3680412921300675	1.2262844933532953	5.851098308519005	9.153033822714265	0.8776414468205853	0.9692913385826774
ID110419	110419	8	1.0	20.233087380178603	42.70157174078012	0.0	45.0	45	1.3299091997694092	1		47679.652991453004	48018.0	29808.0	63693.0	2.7892597E7	5808.682033534598	-0.9811124299100503	-852.7626424743712	0.0012919325170853658	0.007046066185384021	1.4922825905272707	1.2133850429621986	2.3699574281277758	1.2298508203827931	5.556404486319018	9.31568683237261	0.8045887515176855	0.9442649434571889
ID162128	162128	8	1.0	20.108851573366554	42.62446517295315	0.0	188.0	188	1.3674894046672077	1		47943.93831168831	48134.0	30555.0	64297.0	2.9533466E7	5869.537178975473	-0.9810491879258274	-845.7126005561289	-0.0014378816372764634	-0.00560913012444887	1.5109653607543831	1.2472987514380751	-0.7887733613964609	1.211390101218584	5.874863939341579	9.199277564459111	0.8723690141115543	0.9544401544401537
ID102230	102230	8	1.0	18.162067754844987	43.871627190214824	0.0	22.0	22	1.356938059734723	1		47785.66721581547	48146.0	29536.0	62458.0	2.90059E7	5519.532753754164	-0.981077993166003	-897.76294115219	3.1047042605948145E-4	-0.013311390830433412	1.5323947775031062	1.2204373933484476	2.354016279579303	1.2556111324143864	5.78455454221578	9.451534320041434	0.813720304711787	0.9612954186413901
ID193370	193370	8	1.0	19.973552213478644	43.12126305840449	0.0	273.0	273	1.3948747701135338	1		47974.92834890962	48111.0	30462.0	64967.0	3.0799904E7	5648.001925591773	-0.9810858396694522	-881.1897477064527	0.018408217823314955	-0.010600260063389114	1.5758361749801981	1.2792958163437989	-0.7834979254199133	1.2317996782666776	6.112520247567364	9.400158252389312	0.8692803141922346	0.9764616552771452
ID97624	97624	8	1.0	18.188116281421973	44.026486836113506	0.0	9.0	9	1.3468658029234528	1		47801.64000000002	48151.0	29725.0	62339.0	2.8680984E7	5550.869397867955	-0.9810272391013628	-890.5582182012885	0.0045674460179255475	-0.010602808927480068	1.5015512975398329	1.2342116632857665	-0.7521350140087958	1.2166076064638252	5.698998271254492	9.09635627874393	0.8655127402789253	0.9653784219001607
ID168283	168283	8	1.0	20.216071898619823	42.72428091590772	0.0	205.0	205	1.3730101756219866	1		47668.96623794216	47883.0	31406.0	63395.0	2.9650097E7	5742.18634688361	-0.9811581595261131	-864.577929019725	-4.3065738220995366E-4	0.003858603497955739	1.4984640329170884	1.2762498087335303	-0.7656949258160736	1.1741149911740785	5.9223952009867435	9.827706477828047	0.7705536721392787	0.9389600602863599
ID120667	120667	8	0.9968351721763611	20.53082353308806	42.42742104300728	0.0	74.0	74	1.3574954382999151	1		48251.50903119868	48647.0	29592.0	62784.0	2.9385169E7	5613.742214277017	-0.9811112890184518	-892.9032042869726	-0.0036543768161475354	0.002121212863003289	1.5522834627780462	1.203881791262251	-0.7684426930124364	1.289398572222362	5.789307668380297	9.641678455150076	0.7825844364210184	0.9552941176470591
ID103258	103258	8	1.0	18.195589800739757	43.831960865723204	0.0	25.0	25	1.358052588103098	1		47708.41243862517	48115.0	29349.0	62092.0	2.914984E7	5548.325068789661	-0.9810100184769076	-888.4069825516015	-0.0028882151660061016	9.026930327140602E-4	1.5117452498403159	1.2373156127776368	-0.8086995731095185	1.2217943701903307	5.794060794544811	9.148662396502656	0.8699167810107543	0.9682287529785542
ID202076	202076	8	1.0	19.964631588755406	43.08587532652387	0.0	295.0	295	1.3680424843277035	1		47955.337662337675	48153.0	30137.0	64192.0	2.9540488E7	5662.458613609407	-0.9811406223116625	-881.1823858550783	0.009705631962000858	-0.01089324048513873	1.5621942180726267	1.2291092743919483	2.369130859027156	1.270997014358596	5.879617065506084	9.441168927878453	0.8289099808743027	0.9566898685228149
ID136034	136034	8	1.0	20.09835589622685	42.864595398092064	0.0	116.0	116	1.3602789053158544	1		47857.33061889251	48034.0	31221.0	64812.0	2.9384401E7	5863.427463638043	-0.9809834653263614	-842.0874936083503	-2.3418438055644103E-4	-0.005545531671393014	1.5145163814891005	1.250398467098465	-0.8203260898938772	1.2112269979053303	5.813073299202873	9.082230067013668	0.885585842578267	0.9729514717581539
ID116064	116064	8	1.0	20.489613621088775	42.43817186534264	0.0	61.0	61	1.330477901612708	1		47979.66382252565	48398.0	29262.0	62919.0	2.8116083E7	5747.626456343811	-0.9809320435831749	-858.8818637208519	0.002242618967740093	0.0040614853937209015	1.5061757066530728	1.1763348898765928	-0.7868060463154474	1.2803970362649728	5.561157612483533	9.988798519192462	0.7004039094040677	0.9352517985611506
ID203617	203617	8	1.0	20.279592598164086	43.242921285866956	0.0	299.0	299	1.3636115658566268	1		48087.56910569108	48471.0	29808.0	64572.0	2.9573855E7	5697.78075244676	-0.9811424514015051	-878.2211998076831	2.60111167189941E-4	0.0012075016182369063	1.5882671892208424	1.2215608768562178	2.318476312225976	1.3001948730614	5.84159205618996	9.303017728860798	0.8481904764319864	0.9646781789638936
ID171873	171873	8	1.0	19.927971953371436	42.62930400257703	0.0	215.0	215	1.3641662177265677	1		47880.2687296417	48211.0	30952.0	62810.0	2.9398485E7	5724.896773848666	-0.981149323024544	-870.6168568940744	0.006281701564942142	-0.012270153989540813	1.499509787240896	1.2536150018727843	-0.7163691332094975	1.1961485663467395	5.846345182354485	9.669162262410172	0.7858083165772561	0.9439754412893326
ID163174	163174	8	1.0	20.4387149097576	42.35962820492744	0.0	191.0	191	1.3457420098175392	1		47939.093645484914	48350.0	30166.0	62978.0	2.8667578E7	5678.958650553806	-0.9810685724738376	-874.9175104644614	-0.007657049919999478	-0.003999520153541032	1.5343025265838128	1.2090142746902697	2.270718029164633	1.2690524493409119	5.689492018925464	9.184069518602763	0.847643101075223	0.9553072625698326
ID137575	137575	8	1.0	20.548325687901762	42.56545201830514	0.0	120.0	120	1.3412374214135971	1		47897.503367003366	48320.0	29246.0	62391.0	2.8451117E7	5745.352506220188	-0.9811136607107832	-866.1592098761035	0.014423158571764993	0.0038368408526455755	1.496386301262556	1.218933599940076	-0.8863919874903806	1.2276192085738877	5.651467009609335	9.882281946421804	0.7272045374555863	0.9481658692185009
ID140644	140644	8	1.0	20.447267122159047	42.63264172292852	0.0	128.0	128	1.3264918685542875	1		47862.635897435925	48246.0	28938.0	62645.0	2.7999642E7	5864.8973608961105	-0.9809741760530702	-841.5507145600476	0.0027280702368993955	-0.0023666933499377745	1.5122191861279213	1.1814408827608587	-0.7089996800707922	1.2799787176774184	5.527885729331923	10.091542182705572	0.6821090962376214	0.934136546184739
ID194917	194917	8	1.0	20.2068839084394	43.16735188340904	0.0	277.0	277	1.3823448853976588	1		47907.1373801917	48150.0	30485.0	64674.0	2.9989868E7	5740.798382132619	-0.9811385898265346	-868.1886820886225	0.017152456775811894	-0.015590318011887474	1.5667601683768375	1.2397127252520952	-0.7781735878832906	1.263809055487623	6.003198345783501	9.597116129224418	0.8190512109326062	0.9700460829493084
ID182122	182122	8	1.0	20.04406395057449	43.103731164451005	0.0	243.0	243	1.3719077987476511	1		47840.39325842701	48027.0	30688.0	64630.0	2.9804565E7	5698.8087741893605	-0.9810286520524715	-868.208742359909	-0.001630403535337732	-0.004520129476360796	1.5411157370468174	1.243695451985975	-0.834376153710241	1.2391423757206086	5.912888948657699	9.458086936071853	0.8306211461595863	0.9583975346687209
ID121711	121711	8	0.9968388080596924	20.49828101062009	42.430171794510244	0.0	77.0	77	1.343491603544277	1		48327.6783919599	48733.0	29589.0	63567.0	2.8851624E7	5698.383370807022	-0.9810203155644621	-876.7247724993736	-2.70569154204462E-4	-0.01159573880706638	1.5638983231083359	1.1728695938467846	2.331226112046622	1.3333948900312549	5.6704795142674	9.636344279047885	0.7673703848040939	0.9590032154340836
ID144236	144236	8	1.0	20.135582363515915	42.80597173857659	0.0	138.0	138	1.3812499585839564	1		47862.507154213046	48044.0	30521.0	64622.0	3.0105517E7	5818.237928916327	-0.9810984143834707	-853.9811779677907	0.009188044373956494	-0.0017201183134946953	1.5369123320195748	1.2669432930465185	-0.7839514258601028	1.2130869159296649	5.993692093454478	9.751114174306005	0.7921288110956869	0.9445692883895133
ID172914	172914	8	1.0	19.936527123753372	42.61933045972162	0.0	218.0	218	1.3785088366949116	1		47867.39074960128	48261.0	30562.0	62679.0	3.0012854E7	5661.411261203039	-0.9811104652386562	-878.2975930715866	-5.733131980787037E-5	-0.005692316671012983	1.525617856794125	1.2682082011364841	2.4752269074290765	1.2029711331522437	5.9699264626318955	9.741960182791814	0.7904713705064756	0.9507948523845572
ID191859	191859	8	1.0	19.95254500158968	43.11645322317466	0.0	269.0	269	1.3823448853976583	1		47888.56603773582	48053.0	30525.0	64623.0	3.0457128E7	5645.9611131936745	-0.9809689852209114	-874.4143498422153	0.0018732074555305085	0.0011220022959249373	1.5539076638414133	1.2492507944746407	-0.8712142602941011	1.2438716634916314	6.003198345783496	9.33249050455488	0.8661586428066739	0.9722863741339492
ID184689	184689	8	1.0	19.98817477485901	43.08136847028573	0.0	250.0	250	1.3921604753249752	1		47931.287051482046	48075.0	30636.0	64674.0	3.0723955E7	5650.585705701021	-0.9810630260268101	-878.9050223541446	-0.003313432230093195	0.003297549986803905	1.5862140451659457	1.2443877434208386	2.2870225365980965	1.274694365604584	6.0887546167447795	9.353167188676244	0.874623094952812	0.9697199091597271
ID95094	95094	8	1.0	18.091179722382936	44.00399565560876	0.0	2.0	2	1.3513516298403583	1		48013.688225538885	48408.0	29544.0	62783.0	2.8952254E7	5545.180757217023	-0.981060133548755	-897.0116260305972	0.002107891023118815	0.010527376258426622	1.517431031116394	1.216520715700136	-0.7055960015994958	1.2473532193350914	5.737023280570624	9.337406118354124	0.8268828407676379	0.9526440410418314
ID98682	98682	8	0.9968367218971252	18.1625428093271	43.994981038735716	0.0	12.0	12	1.3652748454737227	1		47791.29545454548	48112.0	29387.0	62809.0	2.9439438E7	5491.20778756579	-0.981060581871222	-901.6544182848635	-0.0010025234033446775	0.008884960534459835	1.5507573485101926	1.2159795041942576	2.401003649596136	1.2753153677024913	5.855851434683516	9.295404224441258	0.8516543187425907	0.9595015576323986
ID178044	178044	8	1.0	20.490015667921597	42.941439470852494	0.0	232.0	232	1.366936101223693	1		47730.224755700336	48044.0	31118.0	64314.0	2.9306358E7	5725.313406009935	-0.9812123785967661	-870.7940009566835	0.01548639483003798	-0.0035025651125958875	1.5778521174169504	1.211521111665789	-0.8654093136470487	1.3023727793298396	5.870110813177064	9.533832248135898	0.8115609682762924	0.9633385335413412
ID188802	188802	8	1.0	19.939406467345105	43.10463956824413	0.0	261.0	261	1.398124968159123	1		47916.78637770899	48037.0	30356.0	64856.0	3.0954244E7	5644.528730270835	-0.9810593037933614	-879.4057759025045	-0.015048858537006778	5.003503530447598E-4	1.5567896862898363	1.278338772818071	2.217167702153333	1.2178224735043637	6.141039004554457	9.90867053023183	0.7859970999762917	0.9563286454478164
ID190338	190338	8	1.0	19.932966555661654	43.1202989871283	0.0	265.0	265	1.3735610322843168	1		47911.29712460066	48086.0	30684.0	64741.0	2.9992472E7	5674.167018583056	-0.9809455595417333	-869.3897488188134	-0.00132279026423793	0.002809397070851023	1.55464878482308	1.2347438439290381	-0.8048452252700297	1.2590860788388973	5.927148327151245	9.42938172970303	0.8377013674124114	0.9540933435348126
ID173952	173952	8	1.0	20.386803310391326	42.77645239458659	0.0	221.0	221	1.3641662177265674	1		47825.343089430906	48122.0	32612.0	64554.0	2.9412586E7	5723.458196810049	-0.9811125126210132	-868.108886889504	0.006343679665339397	-0.007890106496619717	1.5121247926626484	1.2331367907565731	-0.8092750799298023	1.2262425417823324	5.846345182354484	10.493140475958965	0.6672419511243614	0.9360730593607305
ID155521	155521	8	1.0	20.178147208665145	42.62604469537467	0.0	169.0	169	1.3669361012236931	1		47706.88978930313	47893.0	29795.0	63890.0	2.9435151E7	5851.482190756717	-0.9810481471492679	-844.0804825056737	0.010070086152151676	-0.006725933809825851	1.5445589726577271	1.2303471901019296	-0.8103356243392298	1.2553846467758147	5.870110813177066	9.025820693125022	0.9054881280235731	0.9824980111376291
ID131462	131462	8	1.0	20.489240211373758	42.55621916563894	0.0	104.0	104	1.3355853211666238	1		48158.209106239454	48486.0	29544.0	62792.0	2.8557818E7	5730.815339270876	-0.9809557488962083	-865.7040050267827	-0.005382261876140927	-0.0013669920231860872	1.5286783569962967	1.1969355059839335	2.403629111916548	1.2771601722514332	5.603935747964179	9.290778001994928	0.8158284483344906	0.9492753623188405
ID185735	185735	8	1.0	19.961981612009257	43.1078438223772	0.0	253.0	253	1.3741116681181342	1		47968.626602564116	48201.0	30978.0	64901.0	2.9932423E7	5731.416247512013	-0.9811124105724602	-869.4959534720658	-0.008841243632088661	0.00439430029199173	1.5735830799795596	1.2314144028358447	2.356307129421331	1.2778663919763558	5.931901453315758	9.445851353512715	0.8354521435332918	0.9614791987673348
ID149386	149386	8	1.0	20.09300306574429	42.6871315386017	0.0	152.0	152	1.3702525705574486	1		47976.64563106796	48161.0	30553.0	64728.0	2.9649567E7	5866.336509645296	-0.9809830054896888	-843.747515122346	-0.0041531244774934035	0.01331686190165246	1.5208810548882032	1.2403179651694747	-0.7374806242586432	1.2262025525691655	5.898629570164159	9.494296845781736	0.8223096283986344	0.9620155038759687
ID99720	99720	8	1.0	18.142295103363576	43.98180076662123	0.0	15.0	15	1.347988659144255	1		47744.125000000065	48050.0	29646.0	62492.0	2.8646475E7	5539.291846102913	-0.981067228940382	-893.2649071924512	-0.006972394181785966	0.010386166870159547	1.515029451046885	1.2175194918740213	-0.8330106831359755	1.2443574506679418	5.7085045235835254	10.015713729920453	0.7151026831444008	0.9479084451460137
ID126344	126344	8	1.0	20.480400577518378	42.54263074795251	0.0	90.0	90	1.3276319563182912	1		48178.008561643874	48562.0	29668.0	63408.0	2.8135957E7	5777.191016942295	-0.98104557196947	-863.2579986517162	0.005276475833657478	-0.0026711757880132393	1.5100778070024614	1.1831803324607486	-0.8095692548053587	1.276287109896291	5.537391981660954	9.458154028827732	0.7778616613058671	0.9372485921158483
ID107914	107914	8	1.0	19.265612778380575	43.791009990304545	0.0	38.0	38	1.3713562780022501	1		47674.969502407745	47942.0	32602.0	65152.0	2.9701506E7	5696.0044226907685	-0.9810159592248772	-865.0426417525496	-0.0013861339359344854	0.007527210775466735	1.5036053457010847	1.255411070013952	-0.8173368271445897	1.1976996074157402	5.908135822493193	9.81448377391918	0.7707710816443774	0.9546850998463902
ID122762	122762	8	1.0	20.414917790083507	42.461308920518356	0.0	80.0	80	1.3530299806794839	1		48140.9139072848	48470.0	29744.0	63383.0	2.9077112E7	5638.952601649857	-0.9811040590411803	-886.5279479972362	-0.008489977954066202	-0.0028344660103040964	1.5387283951709156	1.2203983440801658	-0.8646332860989334	1.2608411037550862	5.751282659064168	9.364362163262438	0.8241726024842018	0.9431021044427123
ID187276	187276	8	1.0	19.92308141919976	43.09236770953534	0.0	257.0	257	1.3823448853976585	1		47941.9889415482	48116.0	30534.0	64777.0	3.0347279E7	5696.331267551742	-0.9810102469667781	-869.570969752017	-0.0055506443858955685	1.244718950102297E-4	1.5617480645597626	1.253062327439969	-0.8733794675634652	1.2463450782615455	6.003198345783499	9.396812426810614	0.8543413783003332	0.9575435936315387
ID112529	112529	8	0.9968341588973999	20.29878495413343	42.63672708447052	0.0	51.0	51	1.321921684878908	1		47714.58131487887	47998.0	30026.0	64143.0	2.7579028E7	5800.968738300111	-0.9810420926049046	-851.290588559444	0.005903731337403755	3.681287383341693E-4	1.471742075392997	1.19737144126181	-0.83620782815258	1.2291441274413986	5.489860720015796	9.292250386297038	0.798967995624745	0.9420880913539961
ID127377	127377	8	1.0	20.420889732072915	42.51302344996788	0.0	93.0	93	1.3507917161515868	1		48193.69090909093	48532.0	29650.0	63478.0	2.9157183E7	5670.121894925298	-0.9810176537397375	-878.5262040261017	-0.008745495839039809	0.019957340047941842	1.5331347597050853	1.2208444695587495	-0.9140732863278889	1.255798586906985	5.732270154406109	9.500362779480046	0.798097839113544	0.9648000000000002
ID129939	129939	8	0.9968290328979492	20.459612882049704	42.521259478708906	0.0	100.0	100	1.3310463604729175	1		48205.78498293509	48591.0	29666.0	62903.0	2.824859E7	5781.768255666746	-0.9811431940282449	-867.6263593511471	0.013920325907195207	-0.009040841858782385	1.5107520380169646	1.1984970762754175	2.2491803303071842	1.2605387763747786	5.565910738648051	9.57801306233562	0.7624217045278826	0.9278922345483361
ID117138	117138	8	1.0	20.561077604056315	42.48166476031805	0.0	64.0	64	1.3316145766612213	1		48036.773037542625	48442.0	29595.0	62743.0	2.8149549E7	5753.65422209002	-0.9810725880619612	-865.5057738012687	0.016707920038892418	-0.001726382296041839	1.5045038816176362	1.210422590628982	2.357962129554026	1.2429575367028123	5.570663864812566	9.536308284132746	0.7697616196635144	0.9505271695052717
ID139153	139153	8	1.0	20.498761036247476	42.6573080814453	0.0	124.0	124	1.3321825504881404	1		47876.340715502585	48205.0	28936.0	62499.0	2.8103412E7	5837.581619436112	-0.9810091143818308	-847.3167723159062	0.006414885755771595	0.005411917760075558	1.4927414535397479	1.2010309417454053	-0.7714366233741912	1.242883427607962	5.575416990977079	9.739324681161516	0.7386343998658924	0.9391513210568451
ID200080	200080	8	1.0	20.017759186182342	43.06357219447978	0.0	290.0	290	1.3406732836719575	1		47985.406408094444	48381.0	30444.0	64931.0	2.8455346E7	5855.058209524334	-0.9810905788635335	-850.4304992907187	0.0020373540955611427	-0.008263452914796455	1.5185107413795151	1.2040684874506684	-0.7207711303493849	1.2611498076779704	5.6467138834448125	10.00136583947825	0.7093931974453599	0.9332285938727413
ID111511	111511	8	1.0	20.329097670052928	42.63360612130935	0.0	48.0	48	1.3608349155190511	1		47700.05237315875	47924.0	29464.0	63259.0	2.9144732E7	5664.165369668987	-0.9811392711195881	-876.1634133806141	-0.008305679878692565	0.01220590806160265	1.5312747153945467	1.2247586824739058	-0.8544841342563894	1.2502664706989504	5.817826425367388	9.400731140417902	0.8272701606689641	0.9517884914463447
ID141721	141721	8	0.9968326091766357	20.23591805801903	42.69151216282605	0.0	131.0	131	1.361946254957453	1		47822.907014681914	48045.0	29756.0	63607.0	2.9315442E7	5705.715470951671	-0.9810703911136526	-868.7891428078767	0.008134484757166506	0.007599651705988118	1.5353628271951492	1.2431354237754817	2.4239093505367446	1.2350728632059684	5.827332677696421	9.06417527764398	0.8912983164744955	0.967640094711918
ID154009	154009	8	1.0	20.138665563187004	42.60475966532384	0.0	165.0	165	1.368042484327705	1		47825.741935483864	48020.0	30307.0	64191.0	2.965196E7	5811.11846328754	-0.9810933295029011	-854.1364396142168	-0.0077924355787397665	0.0011749476795545465	1.5266945224987265	1.2495889717376953	-0.7113808304023994	1.2217573594425089	5.879617065506097	9.378845139044218	0.8399630383966248	0.9596586501163691
ID169375	169375	8	1.0	20.17198776518615	42.7276976193163	0.0	208.0	208	1.3702525705574486	1		47767.234726688126	48005.0	31514.0	63465.0	2.971122E7	5765.311745509911	-0.9810481963929729	-857.7823322738129	-0.002301028064536146	0.0020475436614173087	1.4948569953801625	1.2792085377616118	-0.7600276554136964	1.1685795953143787	5.89862957016416	9.527149300745016	0.816648268115788	0.9394398183194548
ID108967	108967	8	0.9968310594558716	19.44621994271571	43.25668998752611	0.0	41.0	41	1.322493821536242	1		47642.596885813145	47991.0	29670.0	63156.0	2.7537421E7	5475.87339299161	-0.9809936714858164	-898.131642188485	0.01922795348691191	-0.005691673408529698	1.546412192219314	1.1768715604187476	2.4455004724816165	1.3140025166969609	5.494613846180306	9.021611488912763	0.8483572961204514	0.9522240527182866
ID183205	183205	8	1.0	20.069391216361886	43.096640499463824	0.0	246.0	246	1.3872613616838985	1		47885.139498432545	48092.0	30714.0	64820.0	3.0550719E7	5656.9699757944845	-0.9810303771883155	-875.5292074981322	0.011503238137667354	0.017559908270359973	1.5776082139831222	1.2540099530691085	-0.7915791157602213	1.2580507914805843	6.045976481264141	9.502449858793797	0.8414051079109129	0.9687738004569689
ID104361	104361	8	1.0	18.21276915290139	43.7645289308565	0.0	28.0	28	1.3702525705574484	1		47488.106796116546	47784.0	29433.0	62629.0	2.934765E7	5497.25282488143	-0.9810184586382528	-892.9247151717707	-0.010916301056781676	-0.005523553189951688	1.5271616175476506	1.2540787797950543	-0.9185606854140951	1.2177557280709466	5.898629570164158	9.381912229560479	0.8421282885244237	0.9687743950039035
ID158635	158635	8	1.0	20.075676949066313	42.64747359166241	0.0	178.0	178	1.3613906986402498	1		47870.827079934796	48069.0	30180.0	64820.0	2.9344817E7	5883.284675640382	-0.981053568354379	-842.6483172932119	-0.004686441418042727	-0.009362662970732875	1.5536242338003037	1.2257376319963857	2.4292749151473867	1.2675014564657543	5.822579551531905	9.122736896249034	0.8791743221493181	0.9683794466403162
ID96171	96171	8	1.0	18.16648906749996	43.95820275330045	0.0	5.0	5	1.3669361012236931	1		47911.526058631935	48265.0	29892.0	62351.0	2.9417677E7	5507.084058484622	-0.9810950918859351	-902.9939206721556	-0.012200027382889838	0.006130550443771824	1.5306148364439294	1.237620076211571	-0.796027018263447	1.236740471380549	5.870110813177066	9.314293874211417	0.8502688942311811	0.970149253731343
ID196520	196520	8	1.0	20.35631711400416	43.1257726496274	0.0	281.0	281	1.3685953404764901	1		47836.31663974149	48130.0	30304.0	64245.0	2.961068E7	5755.1062893047565	-0.9810745781470658	-861.7689301717912	-0.006428980435285836	0.004625286931020574	1.5290562760430435	1.2462138531402056	-0.8232220705720686	1.2269613856322752	5.884370191670603	9.734109604480732	0.7804002265567772	0.9626749611197511
ID180649	180649	8	1.0	20.080699828306848	43.139386863522326	0.0	239.0	239	1.3669361012236918	1		47879.180487804886	48145.0	30493.0	64935.0	2.9445696E7	5773.065550336197	-0.9810834663181297	-860.2696750152057	0.04000601804382079	-0.023069191583870767	1.5842720675769713	1.2370205395577443	2.4537226839428055	1.2807160567789564	5.870110813177055	9.193457062410108	0.8727672868772864	0.971675845790716
ID166830	166830	8	1.0	20.43268595010295	42.31317497858568	0.0	201.0	201	1.3316145766612215	1		48017.4837049742	48362.0	29734.0	63027.0	2.7994193E7	5841.809384885711	-0.9809642429462228	-847.1592068364205	-5.222321090624902E-4	0.012587104735118017	1.5014004915339596	1.1910727051490675	-0.8909597033674552	1.2605447887801722	5.570663864812569	10.005563072476829	0.6992520525599846	0.9383506805444358
ID156588	156588	8	1.0	20.149840508222415	42.6620048108129	0.0	172.0	172	1.3496711919304123	1		47753.148514851455	47952.0	29842.0	63946.0	2.8938408E7	5881.206569667229	-0.9810753906749996	-841.8622436032961	-0.006383195673034961	-0.0114428845121244	1.494080009482729	1.2681646372442925	-0.8316627850598847	1.178143567170701	5.722763902077076	9.079025318808233	0.8724433539137676	0.9624300559552358
ID198060	198060	8	1.0	20.353556452937877	43.098790217489814	0.0	285.0	285	1.3959590102851058	1		47923.862928348964	48068.0	30249.0	64568.0	3.076712E7	5640.703462941933	-0.9810899795738084	-881.587423492803	-0.002996087769919909	0.007534955861766982	1.5591648089523613	1.2558964080968982	-0.8161751881696763	1.2414756495044172	6.122026499896395	9.849194144146693	0.793055666861505	0.9484536082474224
ID150451	150451	8	1.0	20.074093461541235	42.655267139813546	0.0	155.0	155	1.3569380597347227	1		48093.2388797364	48243.0	30537.0	64483.0	2.9192596E7	5819.568647943149	-0.9810504558629352	-855.6887127074855	-0.006204324655173934	0.003142977503482904	1.51077917882897	1.2534115384478375	-0.7124386067612183	1.2053337092299659	5.784554542215779	9.355826494536439	0.8304537797558375	0.9635787806809182
ID118197	118197	8	0.9968327879905701	20.530802347519238	42.44541349102064	0.0	67.0	67	1.3440545583578134	1		48117.49999999998	48507.0	29657.0	62861.0	2.8774265E7	5704.064705980875	-0.9810364385248223	-872.7982000888296	3.216060898043136E-4	-0.004227610458054748	1.511541375457104	1.207272192103147	-0.8246521017065958	1.252030308777261	5.675232640431916	9.531821648937244	0.7849495010222066	0.9498806682577572
ID123831	123831	8	0.996836245059967	20.411767586648388	42.49753753353446	0.0	83.0	83	1.3247798972641889	1		48217.94473229705	48651.0	29864.0	63586.0	2.791819E7	5796.946630100565	-0.9811784231296601	-867.2241669550341	-0.04249685968176818	-0.02132709555665316	1.4629975895331249	1.2289797774357538	-0.7092460572984038	1.1904163244944888	5.513626350838383	10.215157064580927	0.6639832109739583	0.9539473684210529
ID142772	142772	8	1.0	20.059706890811373	42.808135375358994	0.0	134.0	134	1.357495438299915	1		47891.75901639342	48018.0	30055.0	64513.0	2.9213973E7	5889.876554330062	-0.9811529837930733	-846.6008819964663	0.007679945776553591	-0.0012266673427541496	1.5179099732359533	1.2367397052644122	2.3700655666838726	1.227347975305303	5.789307668380295	9.2308350137893	0.8537967886959503	0.9620853080568721
ID160692	160692	8	1.0	20.059961685666575	42.64560287722853	0.0	184.0	184	1.3790574969501468	1		48002.973143759875	48159.0	30641.0	65019.0	3.0385882E7	5838.590712422733	-0.9810400334451077	-850.8230825751759	-0.005869353863108474	-0.008033529113100736	1.5248000618675366	1.2847473428868788	-0.7669838253597621	1.1868481926113579	5.974679588796415	9.023152035714794	0.922163511037088	0.984338292873923
ID164282	164282	8	1.0	20.46939385771189	42.37472565503931	0.0	194.0	194	1.3389794443554461	1		47885.4393939394	48237.0	30093.0	62890.0	2.8443951E7	5725.019325477987	-0.9810679172325807	-866.876429776215	-0.0024744443620787326	0.0021373366333608365	1.5236720177011727	1.194238113421393	-0.841345405881002	1.2758527805949675	5.632454504951275	9.642929815635586	0.7611838141065973	0.9510433386837884
ID114618	114618	8	0.99683678150177	20.372170025815258	42.5388847446917	0.0	57.0	57	1.3236373529401566	1		47880.320137693634	48239.0	29870.0	63467.0	2.7818466E7	5741.4385414215985	-0.9810447402963133	-863.2277549517529	-0.01307584646062935	-0.0026672251760938574	1.4847377550620793	1.1864490119806508	-0.7168136366558681	1.2514130317184613	5.504120098509347	10.412032368982047	0.638008913775883	0.9212410501193323
ID179129	179129	8	1.0	20.5188608665942	43.2223545855182	0.0	235.0	235	1.3856244745513595	1		47972.57007874014	48162.0	30668.0	64209.0	3.0462582E7	5684.590057554472	-0.981033869539308	-873.0298604915304	-0.01898716562681546	-0.013053025084751643	1.5424917030585257	1.2795155506842917	-0.8200204234145002	1.205527906428017	6.0317171027705925	9.328047718848069	0.8711026000808915	0.9672256097560977
ID151484	151484	8	1.0	20.06927180247216	42.64034689711748	0.0	158.0	158	1.3412374214135974	1		47955.991568296784	48131.0	30019.0	64786.0	2.8437903E7	5972.062371112331	-0.9810973350070025	-833.5613984004722	0.013011870460024362	0.0217126802614063	1.4717320027247696	1.25055629184934	-0.7068487575739153	1.176861859251735	5.651467009609337	9.782472197591222	0.7421194537118077	0.9481658692185003
ID165314	165314	8	1.0	20.52118396545776	42.31448098997523	0.0	197.0	197	1.3697003833214225	1		47888.25361155704	48180.0	30009.0	63357.0	2.9834382E7	5610.327942327903	-0.9810516350040627	-883.8750428116933	0.011926373820094191	0.001874097289904032	1.5643631358776193	1.2293262145758812	2.3211761847597208	1.2725370347831768	5.893876443999646	9.211585560042172	0.8728550133596136	0.970266040688576
ID170434	170434	8	1.0	20.15900426803941	42.676622933722086	0.0	211.0	211	1.3757622532995077	1		47804.13600000003	47973.0	31230.0	63607.0	2.9877585E7	5745.746674860169	-0.9810992270750001	-863.7386699903326	-0.0032063831355778104	0.003917482670748883	1.519540330862099	1.248694536843616	-0.6578180820344198	1.2169031624844877	5.946160831809319	9.919499950635489	0.7593936419164609	0.960829493087557
ID113600	113600	8	0.9968335628509521	20.365685596447104	42.52899413247742	0.0	54.0	54	1.319630657706661	1		47897.77989601386	48260.0	29841.0	63648.0	2.7637019E7	5753.871270635063	-0.9811022007948382	-864.3472568382181	-0.007668760285406304	0.007112540125020352	1.4914014191898244	1.1703521135050556	2.4103850583060296	1.2743185593293518	5.4708482153577345	9.691394666032098	0.731967789295597	0.9434426229508198
ID134083	134083	8	1.0	20.373230661659846	42.61169190115547	0.0	111.0	111	1.3161866396786774	1		48046.62697022767	48438.0	29696.0	63789.0	2.7434624E7	5931.694596121524	-0.9811245744157067	-842.0570545095445	-0.011426029803285	-0.003790685757754122	1.488147002648846	1.171447971969195	2.448961163460691	1.2703483537107347	5.4423294583706365	9.873624981556587	0.7015222290945426	0.9494195688225534
ID132550	132550	8	1.0	20.483337580101082	42.51890950381199	0.0	107.0	107	1.3468658029234526	1		48077.44666666666	48426.0	29696.0	62923.0	2.8846468E7	5699.6593832992885	-0.9810376584219043	-872.8029410329085	0.006146967750202362	-0.0012264512431941932	1.512322386663666	1.2348702945862722	2.2895329791093397	1.2246811614902038	5.698998271254491	9.483925044804202	0.7962183153706276	0.9630522088353416
ID203211	203211	8	1.0	20.330038839379636	43.22568784765071	0.0	298.0	298	1.3685953404764908	1		48017.196774193595	48255.0	29814.0	64564.0	2.9770662E7	5699.852190073092	-0.9811353428166101	-876.2806212473895	-0.004020162995646834	0.013390665816728682	1.5838462778375328	1.2120935861766533	2.2217100102765177	1.3067029608113936	5.884370191670607	10.58263926350415	0.660270457677513	0.9082905355832718
ID124875	124875	8	0.9968361854553223	20.4558636169543	42.51078298534854	0.0	86.0	86	1.3304779016127082	1		48270.53424657532	48623.0	30059.0	64024.0	2.8189992E7	5758.914475284821	-0.9811076565549413	-870.5672095280995	0.006156945482830713	-0.0017107055300201873	1.4967315695622447	1.1956983314932208	-0.8489218606094592	1.2517635344469247	5.561157612483535	9.757081372170843	0.7340661772506573	0.9397590361445781
ID176584	176584	8	1.0	20.353424991260663	42.799874038754155	0.0	228.0	228	1.363611565856628	1		47800.511400651456	48075.0	32559.0	64812.0	2.9349514E7	5717.90436967805	-0.9810903422869129	-867.463048157056	-0.00848362129265195	-0.001422362457587772	1.5080165299853787	1.2333672630660564	-0.8651075605173515	1.2226824686724418	5.8415920561899695	9.70590703606624	0.779235687998469	0.9512383900928789
ID194505	194505	8	1.0	20.040009528466538	43.1041615049977	0.0	276.0	276	1.3680424843277041	1		47870.785714285674	48098.0	30205.0	64629.0	2.9488404E7	5770.154367707825	-0.9811217235866336	-862.3303481639554	0.003044059602265773	0.00540803259496882	1.536883326466739	1.2164912806351678	-0.8655497836148476	1.2633738941920607	5.87961706550609	9.912413220841067	0.7519692980219146	0.9428353658536585
ID145358	145358	8	1.0	20.11508225133151	42.85793078201116	0.0	141.0	141	1.3597226677520882	1		47885.24512987018	48045.0	30433.0	64695.0	2.9497311E7	5838.92374368163	-0.9809694961841142	-845.4815290833708	0.002947907909935892	0.0048574038803392205	1.5274933926941967	1.2332382210036017	-0.7925701383831149	1.238603675007033	5.808320173038359	9.258731033402354	0.8514467185330546	0.9675376088677755
ID152526	152526	8	1.0	20.08923118433493	42.611680751845604	0.0	161.0	161	1.3597226677520882	1		47921.95573770493	48101.0	30196.0	64684.0	2.9232393E7	5863.317533237864	-0.9810838348086239	-847.8014146599243	0.0033171925767330342	0.010061050481098323	1.5448788090190786	1.2116410872653336	2.380348181115262	1.275030060680643	5.80832017303836	9.242503563920003	0.8544391880407035	0.9690721649484537
ID146895	146895	8	1.0	20.149463866853942	42.73688781408803	0.0	145.0	145	1.368042484327705	1		47973.9177419355	48164.0	30284.0	64396.0	2.9743829E7	5845.698440991689	-0.9810487727449306	-849.6734212311517	0.010057072355227233	-9.538308252382606E-4	1.5393589249461825	1.2461573768842171	2.4261467920680335	1.2352845262570775	5.879617065506097	9.111385273585281	0.8900001576581626	0.9770932069510264
ID110030	110030	8	1.0	20.233230500548967	42.70386512133384	0.0	44.0	44	1.3378490267251872	1		47616.617597292716	47881.0	29870.0	64160.0	2.8141421E7	5733.034242267513	-0.9811043334128386	-862.4957804771385	0.004490419640518222	0.011035006669406969	1.5073198450439669	1.2062744899662678	2.3708249201618856	1.2495662119872215	5.622948252622242	9.423563215170505	0.795689549846587	0.9486768243785083
ID199635	199635	8	1.0	20.1505955341413	43.038189578747264	0.0	289.0	289	1.3658288218996335	1		47941.56980519481	48228.0	30098.0	64969.0	2.9532007E7	5741.296983720833	-0.9811305173924227	-868.3584322660655	-0.0016597518569214246	0.0031975029099404356	1.5448080201107344	1.246084477181514	2.317351275505571	1.2397297682456452	5.86060456084803	9.33158636696072	0.8457486687059679	0.9617784711388455
ID100821	100821	8	1.0	18.137386285910516	43.92167274971287	0.0	18.0	18	1.3395442954433658	1		47736.95431472087	48047.0	29731.0	61968.0	2.821254E7	5604.290832798319	-0.980990350603026	-879.1331697106301	-0.004722934561949221	-0.0012078764667932489	1.484768569087091	1.225049441625319	-0.7455951501834639	1.2120070575414434	5.637207631115789	9.596434542201708	0.7692262294070497	0.9360694554064719
ID119253	119253	8	0.9968262910842896	20.525802812791035	42.44626585610401	0.0	70.0	70	1.3321825504881406	1		48163.80204778155	48606.0	29130.0	62759.0	2.8223988E7	5729.688153838312	-0.9810959358244921	-872.5213579391113	-0.005207189661712874	0.0014462045376336303	1.511122078761667	1.1971777565470907	2.3365210589153484	1.2622370157628529	5.5754169909770805	9.477835028641712	0.7799538893581313	0.9583333333333335
ID175063	175063	8	1.0	20.35693320685201	42.83708587963313	0.0	224.0	224	1.3663825737253041	1		47661.650485436876	47948.0	30975.0	64131.0	2.94549E7	5594.5998688804	-0.9810962895948994	-884.2898092487441	0.005377400976099058	0.0015853663883073242	1.5426292147279086	1.2218651188619052	-0.6793020743341218	1.262520053084727	5.8653576870125494	9.68508605456538	0.7857735358387133	0.9514263685427908
ID157653	157653	8	1.0	20.12644129964342	42.66767558803826	0.0	175.0	175	1.3574954382999154	1		47774.798690671065	47958.0	30198.0	64356.0	2.9190402E7	5861.342741067147	-0.9811203444243137	-847.1493035523639	0.006743910497159297	0.008669303135678158	1.4951167890071555	1.2449101308810813	-0.7527578461618039	1.2009837111286028	5.789307668380298	9.089500066671407	0.8805550257020722	0.966666666666667
ID201694	201694	8	1.0	19.867368036016284	43.049092783619244	0.0	294.0	294	1.3680424843277041	1		47958.49270664508	48181.0	29820.0	64228.0	2.959039E7	5650.0746610710585	-0.9811008008269763	-881.2752275496865	-0.005858343226352937	0.009748337668215321	1.548773613137885	1.218340910135872	2.2832209647926454	1.271215306202894	5.87961706550609	9.15770690978123	0.881019307254815	0.9740157480314964
ID137186	137186	8	0.9968317747116089	20.494831551469552	42.75470772413049	0.0	119.0	119	1.305220631367819	1		47848.52120141342	48264.0	29306.0	62479.0	2.7082263E7	5932.398358622794	-0.9810089707554371	-833.2833149033701	-0.004108452563104731	-0.02406156828244409	1.4714651632008213	1.1883067253504558	-0.7067052960756217	1.2382873308798756	5.3520200612448345	9.888507683298785	0.6878061995753525	0.9000799360511581
ID105443	105443	8	1.0	18.25206585741145	43.78262159501875	0.0	31.0	31	1.361946254957453	1		47524.62622950824	47888.0	29904.0	62306.0	2.8990022E7	5501.269254765881	-0.9810006482231364	-892.1057003840693	0.004335574738530717	4.925706995562738E-4	1.546178733678258	1.228713493063658	2.3451466153067635	1.2583720634686255	5.827332677696419	9.268343036549574	0.852462881243596	0.9684044233807269
ID192992	192992	8	1.0	19.94433878856271	43.13020709067866	0.0	272.0	272	1.3724590978652402	1		47944.62300319488	48168.0	30855.0	64720.0	3.0013334E7	5695.8704284460355	-0.9809781627068771	-868.1937991600136	-0.0025282344424635878	0.005496103073517168	1.561864979247264	1.2329307451235765	-0.847908461519603	1.2667905196010978	5.917642074822211	9.427427873831661	0.8367045307585737	0.9718969555035126
ID181738	181738	8	1.0	20.008834546469114	43.080915167951204	0.0	242.0	242	1.3910732744755663	1		47888.72755905512	48113.0	30486.0	64530.0	3.0409342E7	5664.60318993978	-0.981101577115876	-877.7729874174163	0.013177380445103333	0.0010119757388254921	1.5649479017912626	1.2570244926614447	2.278161646437475	1.2449621395028387	6.079248364415753	9.446738210785162	0.8560438075930766	0.9660120845921447
ID128490	128490	8	1.0	20.476286121790274	42.50399680337792	0.0	96.0	96	1.341801321973056	1		48212.95294117648	48516.0	29890.0	63782.0	2.8686707E7	5745.514550115872	-0.9810674979697074	-869.67237460318	0.0013124679849172791	0.0034926656183290315	1.5229747964302873	1.1960786999377255	-0.8125757909878597	1.2733065111096635	5.656220135773854	9.526463130391505	0.7832001925984495	0.9527622097678141
ID120301	120301	8	1.0	20.511007947380676	42.437070415931494	0.0	73.0	73	1.345179761198965	1		48243.83000000001	48627.0	29599.0	63030.0	2.8946298E7	5713.171930747736	-0.981036775883964	-873.7105714950002	0.003962848904108332	-0.01252116844418623	1.5303057204717263	1.213290642338721	-0.7994247680710945	1.2612853565918316	5.6847388927609455	9.60308825603906	0.7746375501926016	0.9537480063795851
ID106478	106478	8	1.0	18.37013421210389	43.834143981486825	0.0	34.0	34	1.3491105808192352	1		47586.11774461026	47987.0	29749.0	62771.0	2.8694429E7	5639.65941289207	-0.9810805164329464	-875.0900923732869	-0.03000158131938942	-0.011896190068871068	1.5127768578498164	1.2708769164884637	-0.8243693364060126	1.1903409671093421	5.718010775912555	9.38258643273719	0.8162246114325221	0.9555202541699759
ID186866	186866	8	1.0	19.94622188106507	43.128630996378845	0.0	256.0	256	1.3625015847480961	1		47841.4951140065	48097.0	30916.0	64963.0	2.9374678E7	5728.176462720701	-0.9810678660053658	-865.6011648292921	-0.0065228851201013455	-0.005006181387391823	1.5681189176090695	1.2116718004004656	-0.8307980567560603	1.294177942484752	5.832085803860928	9.60256975227826	0.7948017740779808	0.9699604743083006
ID135667	135667	8	1.0	20.077702856344064	42.84024135904075	0.0	115.0	115	1.380702169564362	1		47871.68462757523	47952.0	30994.0	64881.0	3.0207033E7	5814.0276947485445	-0.98107921431957	-853.8793650746227	0.0016882240442008373	-0.007744604261365912	1.5423661576557102	1.2689728995087663	-0.850923656279515	1.21544452072442	5.98893896728996	9.465852171320968	0.8399246280223897	0.961098398169336
ID159728	159728	8	1.0	20.04249178967647	42.68431836876118	0.0	181.0	181	1.3316145766612215	1		47735.378607809835	48208.0	30459.0	64764.0	2.8116138E7	5981.219684925264	-0.9812061444870475	-833.3452967283417	0.019938268051978836	-0.004097343470603259	1.5057714249721998	1.1998670950099313	2.401308229647075	1.2549485115763896	5.570663864812568	8.96257023232248	0.871468460407783	0.9685950413223137
ID184304	184304	8	1.0	19.994839919816886	43.09112525502183	0.0	249.0	249	1.3856244745513595	1		47907.36435331228	48138.0	31015.0	64686.0	3.0373269E7	5654.667254124919	-0.9810001122451234	-874.8694306666046	-0.007610748328519608	-0.004718058911196965	1.547297006327638	1.26993204942626	-0.8314986648153256	1.2184092897149008	6.031717102770593	9.376678163413665	0.8620903989010353	0.9657534246575343
ID162801	162801	8	1.0	20.411235819809225	42.39010214858393	0.0	190.0	190	1.346865802923453	1		47981.311774461086	48327.0	30034.0	63531.0	2.8932731E7	5713.155066708455	-0.9810405187724663	-869.1337123841788	0.002323003884015206	0.005385087467782957	1.4949594827266859	1.2370020303633236	2.3666564326808657	1.2085343807298334	5.698998271254495	9.318774807383189	0.8246900511937725	0.9599679743795035
ID97269	97269	8	1.0	18.18713652544488	44.00672439908816	0.0	8.0	8	1.3530299806794837	1		47787.56528925616	48195.0	29740.0	62156.0	2.8911477E7	5502.700025500889	-0.981068765054441	-900.0975206600905	-0.004618352568607257	0.006719536144214321	1.536610302539605	1.2180864076360922	-0.771495273862976	1.2614953199598242	5.751282659064167	9.117817498706758	0.869346252120343	0.9664536741214055
ID115701	115701	8	0.9968321323394775	20.457852002308407	42.48270356685137	0.0	60.0	60	1.34236498564924	1		47946.88107202684	48267.0	30002.0	62879.0	2.8624288E7	5658.188405708149	-0.981108974083866	-880.186406907006	-0.0015259621866555596	0.005373026839058589	1.510486060517369	1.2177264371547254	-0.9293433157209091	1.2404149359249275	5.660973261938368	9.381106457483662	0.808337708468463	0.952038369304556
ID161783	161783	8	1.0	20.07098028127544	42.68186208336626	0.0	187.0	187	1.3697003833214225	1		48018.48237179485	48209.0	30583.0	64981.0	2.9963533E7	5895.879672589446	-0.9809960733495102	-840.8407243480596	0.003940145470129578	-0.003509028492328869	1.537739218560016	1.2412547151284985	-0.6422840046207379	1.2388587127347384	5.893876443999646	9.334329196029499	0.8500503782475081	0.9657320872274139
ID167931	167931	8	1.0	20.08427526583137	42.846192856231625	0.0	204.0	204	1.3259214570600333	1		49115.506003430506	48480.0	33353.0	61814.0	2.863434E7	5587.0793373524875	-0.9805171258253803	-884.8424256170628	0.008186729299266005	0.010532164278602402	1.5249392911246211	1.1674906939542438	-0.6404260262066803	1.3061682624293247	5.52313260316741	9.522923960521313	0.7653405094102943	0.937096774193548
ID140286	140286	8	1.0	20.46048620666331	42.622269192438154	0.0	127.0	127	1.3367176531387028	1		47983.364406779685	48441.0	28714.0	62744.0	2.8310185E7	5858.643631690294	-0.981117744694836	-851.1201548456871	-0.009926793436267132	0.005641053271722165	1.5368457486991958	1.1689011128859312	-0.7926130444604266	1.3147782406544521	5.613442000293208	9.562708709359882	0.7713957645614666	0.9478330658105936
ID171519	171519	8	1.0	19.91552318904694	42.655888585539124	0.0	214.0	214	1.3702525705574484	1		47848.36655948553	48151.0	30924.0	62944.0	2.9761684E7	5692.095391216884	-0.9810314549259312	-869.5085444646443	0.003933021705116046	-0.007300724481808483	1.4980488387865254	1.270055851967561	-0.7101893756835835	1.1795141422054465	5.898629570164158	9.368484361054602	0.8445440670791629	0.9687743950039029
ID189951	189951	8	1.0	19.926707874954324	43.129042617162135	0.0	264.0	264	1.391073274475566	1		47931.51557632402	48127.0	30626.0	64647.0	3.0772033E7	5619.142162857498	-0.9809598648290998	-878.9463136753525	-0.004307920937144615	0.012037060533524378	1.5605218481671166	1.247274191364321	2.3784606171975633	1.251145785723468	6.079248364415752	9.511414937540456	0.8444413552508946	0.9638281838733987
ID147964	147964	8	1.0	20.122258880373487	42.719639355047924	0.0	148.0	148	1.3735610322843181	1		47952.835200000016	48098.0	30291.0	64524.0	2.9970522E7	5820.795957062827	-0.9811135872332502	-855.9171391314272	0.02487827530532781	-0.0060321032629021476	1.519433617470092	1.2826074435452142	-0.8100732821103047	1.1846443158557338	5.927148327151256	9.5786901594409	0.8117894609433055	0.9636785162287479
ID101886	101886	8	1.0	18.12890681802452	43.83503486531642	0.0	21.0	21	1.3636115658566281	1		47687.20941558441	47984.0	29206.0	62133.0	2.9375321E7	5452.9137263754055	-0.9810062338905414	-903.3664543934583	0.003578303915544653	0.009435157161294574	1.5269312568436266	1.2488636522442336	-0.725153574097717	1.2226564958470045	5.841592056189971	9.07110723699217	0.8921142710706845	0.9761715647339161
ID101889	101889	11	1.0	47.257811544477974	45.42214585198294	0.0	21.0	21	1.4501807464373149	1		49898.66762589927	50075.0	33894.0	63992.0	3.4679574E7	5599.493405479981	-0.9810720556337127	-923.7781004811674	-8.651799877311115E-4	-5.847203306641915E-4	1.6076552016399055	1.3270335075654773	-0.8947722967868763	1.2114654170181773	6.606845368677022	9.693283136431072	0.8836132293944331	0.9733893557422971
ID140290	140290	11	1.0	47.36197623195214	45.44834338104421	0.0	127.0	127	1.452786643860587	1		49878.60114777621	50071.0	34424.0	63817.0	3.4765385E7	5612.775729488834	-0.9810887778632161	-922.0517224560758	-0.006075415919601474	-0.004310065987374301	1.5650090761343702	1.3694672445657905	-0.907319052670088	1.1427867897859647	6.630610999499599	10.310670551644652	0.7837717266362226	0.9509202453987727
ID155142	155142	11	1.0	47.40994874637775	45.28998415002027	0.0	168.0	168	1.4564270671471387	1		49773.994301994244	50005.0	35077.0	63647.0	3.4941344E7	5614.125310700419	-0.9811531236426173	-923.0979716517264	0.004669742344473423	0.0025956283083253826	1.5724652270850643	1.3718646431943857	2.2776409363584857	1.1462247641455212	6.663882882651205	9.465046085537795	0.9347419936926458	0.9817927170868341
ID143881	143881	11	1.0	47.34690275340057	45.381782440988715	0.0	137.0	137	1.4527866438605872	1		49772.0845272207	49913.0	33839.0	62387.0	3.4740915E7	5478.734597695353	-0.9811220507584418	-944.2865101578684	-0.02412431010824903	-0.01351471750067744	1.5885017749156995	1.3712874770419081	-0.9041427185578149	1.1584017221118057	6.6306109994996	9.975990997627957	0.8372425979617887	0.9674063800277388
ID138764	138764	11	1.0	47.36361802104256	45.43438101893881	0.0	123.0	123	1.4444312236325416	1		49798.18813314048	50079.0	34337.0	63487.0	3.4410548E7	5596.017435504259	-0.980949339598214	-916.4336388035691	0.0037733456964186276	-0.004140333060947705	1.6065778023199542	1.3385872469170703	-0.9172124568639248	1.2002040255650865	6.554560980867349	10.076890695449887	0.8111485137799603	0.9596381350034802
ID102929	102929	11	1.0	47.26747617791671	45.41404271325439	0.0	24.0	24	1.4517448462050142	1		49848.50000000002	50047.0	34310.0	63970.0	3.4694556E7	5590.125974050624	-0.9810398752309386	-922.7965544970152	-0.0016612733453846445	0.0021346154692478375	1.5972013836266734	1.3364057877533377	-0.9081467389734302	1.1951470116810592	6.62110474717057	9.882765363681116	0.8518896731213044	0.9560741249142077
ID98320	98320	11	1.0	47.29244942253118	45.5375887923853	0.0	11.0	11	1.4538276949750943	1		49976.75395683456	50167.0	34012.0	63773.0	3.4733844E7	5548.474153899762	-0.9811938153889582	-939.8933572808073	0.009364580081353975	0.001515421731678883	1.6034833543069182	1.343323739313139	-0.9129092177465896	1.193668590362888	6.640117251828629	9.825313978091955	0.8643561712374255	0.9796633941093971
ID94741	94741	11	1.0	47.18439634948415	45.24783561403462	0.0	1.0	1	1.45798446598863	1		50199.69416785203	50530.0	34012.0	62933.0	3.5290385E7	5634.590763578141	-0.9810587367320448	-922.9002363008711	0.007992927957901227	0.00640596004388484	1.5559191733280648	1.385039082905289	2.6095603600116215	1.1233756451582102	6.678142261144759	9.54164091232807	0.9217632594437052	0.9873506676036538
ID131099	131099	11	1.0	47.340028526426394	45.452141931523876	0.0	103.0	103	1.4708986638362471	1		49997.24546722456	50152.0	34421.0	64792.0	3.5848025E7	5573.8987539737345	-0.9810442167978677	-928.4613869999106	0.00520842499651189	0.00827430659667163	1.5885003811374117	1.3727808228531373	-0.9545388745776126	1.1571405680303217	6.796970415257656	9.83553336022734	0.8829363809770437	0.9734513274336285
ID107547	107547	11	1.0	47.372049566367345	45.42329312636883	0.0	37.0	37	1.461094283526842	1		49813.4194008559	50025.0	34527.0	63276.0	3.4919207E7	5527.090377753169	-0.9812057734122311	-941.055897009375	0.0010890727098805807	-0.013069353943884967	1.5907073650539947	1.3745647724241554	2.246979772352753	1.1572443852526895	6.706661018131851	9.866918945273497	0.8656714582033638	0.9771468144044321
ID116767	116767	11	1.0	47.410611164945166	45.34477162616539	0.0	63.0	63	1.455387875386465	1		49865.727272727265	49995.0	34763.0	64412.0	3.5105472E7	5591.4904897589295	-0.9809793348865781	-919.8959821935159	-0.008994190381036262	0.006994286146365437	1.522778541810405	1.398798737009934	2.2585038041150307	1.088633054577594	6.654376630322176	10.001710538799385	0.835927627654708	0.9675190048375948
ID111139	111139	11	1.0	47.329940851300755	45.45534987433226	0.0	47.0	47	1.4579844659886299	1		49662.44871794871	49806.0	33703.0	63674.0	3.4863039E7	5542.786992892563	-0.9810852815722557	-929.4730798960668	-3.8050504528184886E-4	-6.818105749951008E-4	1.564752112478191	1.3619343772162515	-0.8971314618072495	1.1489188749875687	6.6781422611447585	10.005157966348666	0.8383350628451524	0.9682977257064096
ID149030	149030	11	1.0	47.35382149686638	45.31331520997241	0.0	151.0	151	1.4595402030124016	1		49883.16595744683	50085.0	34975.0	63681.0	3.5167632E7	5532.046095455872	-0.9810497940083172	-933.6311440510996	-0.005367479846778131	0.0018697551504860141	1.6315850027631327	1.3383325701216915	-0.9053363833166941	1.2191177583123278	6.692401639638304	9.94155728188345	0.850908814610345	0.9743944636678203
ID125995	125995	11	1.0	47.40931764509662	45.41746934455798	0.0	89.0	89	1.4631638232093465	1		50126.56699576866	50286.0	34632.0	64670.0	3.5539736E7	5614.018940216765	-0.9810186406063321	-922.9411968537783	0.003749616880137249	0.003822628895134877	1.5948085219446693	1.36165543641436	-0.9079627754029321	1.1712276683918437	6.725673522789913	9.681293685344288	0.9017348540191253	0.9731774415405774
ID129581	129581	11	1.0	47.374245824730444	45.457185718186814	0.0	99.0	99	1.4569463850695614	1		49992.32810271038	50145.0	34632.0	64942.0	3.5044622E7	5659.270316990192	-0.9811157417670238	-917.8954822641792	0.0015038558199007741	0.008334889532036168	1.5606624621959437	1.3855061202278076	2.275877500756051	1.126420475096376	6.668636008815729	9.904905490669423	0.8541737192978388	0.9716066481994464
ID121388	121388	11	1.0	47.29775290797015	45.404404912687276	0.0	76.0	76	1.4480926521268276	1		50132.583573487034	50320.0	34756.0	64838.0	3.4792013E7	5638.650700901029	-0.9810485391256979	-920.4976673366674	0.0048874402444890564	-0.00607898080761949	1.5960538532207345	1.3438499731433728	-0.9557609121707938	1.1876726458441165	6.587832864018955	9.836002767597908	0.855687429263935	0.9604989604989601
ID169010	169010	11	1.0	47.560381885468026	45.354696587022886	0.0	207.0	207	1.4636807509142948	1		49775.15655853319	49922.0	34706.0	64533.0	3.5290586E7	5714.539287204426	-0.9810061749743598	-899.7476390233326	-0.00279975181746832	-0.007782379564124742	1.5811357436462654	1.3790669143914396	2.1627246959196933	1.146525761111451	6.730426648954423	9.963570093125426	0.8519664616350943	0.9580514208389721
ID122416	122416	11	1.0	47.312600586723626	45.39844018214669	0.0	79.0	79	1.4610942835268426	1		50116.31728045322	50233.0	34458.0	63687.0	3.538212E7	5523.096560913644	-0.9810830282683748	-941.1972675174271	-0.010718873002094726	0.0064283251985805265	1.596084132660711	1.3625021242655742	-0.7660529737863935	1.1714360691518508	6.706661018131857	10.36419031799936	0.7845948645770667	0.9677640603566534
ID141367	141367	11	1.0	47.321628478782465	45.41409614810551	0.0	130.0	130	1.4564270671471393	1		49794.562500000015	49989.0	34493.0	63201.0	3.5055372E7	5535.154668331057	-0.9811843662632826	-938.2399583177129	0.010241490528336023	0.004037346177122131	1.5934332814505041	1.3636555582666603	2.307181027824999	1.1685012918334845	6.663882882651211	9.924275844611229	0.8502361494030167	0.9662301860785665
ID163893	163893	11	1.0	47.39916050156285	45.34134315067156	0.0	193.0	193	1.469354953076323	1		49821.91584852731	49974.0	34549.0	63823.0	3.5523026E7	5566.061140962344	-0.9811291150167306	-930.757068078519	0.0014500376888053983	0.011423458759734176	1.580563861301544	1.3885719686700841	-0.950908146040256	1.1382657125185536	6.7827110367641055	9.725053109667988	0.9012166688193042	0.977397260273973
ID99387	99387	11	1.0	47.28266560553278	45.524610794455896	0.0	14.0	14	1.4796159363492976	1		49939.849447513836	50032.0	34176.0	63188.0	3.6156451E7	5398.892325125447	-0.9810567658948101	-958.1038144787517	0.0078869886528569	0.005370015729248758	1.5965624512401573	1.3996542389444175	-0.811465838713643	1.1406834679715203	6.8777735600544245	9.987327002788337	0.8664813069992804	0.9627411842980702
ID153663	153663	11	1.0	47.3511804882491	45.27426068937389	0.0	164.0	164	1.4349732237685153	1		49860.9911894273	50004.0	35229.0	63450.0	3.3955335E7	5633.932633128313	-0.9810671780523282	-917.1970505027657	0.0026740063994070253	-0.005891476637982928	1.5548057759676466	1.3462540896428292	2.341389317681557	1.1549125740298753	6.4690047099060655	9.978892661282826	0.8163617144992293	0.955087719298246
ID103998	103998	11	1.0	47.289921016683124	45.39392330967584	0.0	27.0	27	1.448092652126828	1		49655.1027496382	49806.0	33713.0	63886.0	3.4311676E7	5574.029333020167	-0.9811216619168237	-925.9418977043057	0.004814895345714106	0.008107017899116468	1.5692136748539232	1.3539520034164014	-0.9529033769512113	1.158987667874752	6.587832864018959	9.926492705454855	0.8401576397393754	0.96652719665272
ID95809	95809	11	1.0	47.331330867919064	45.50379572784494	0.0	4.0	4	1.4719269049012398	1		50072.57724719103	50182.0	34189.0	64594.0	3.5651675E7	5589.343849354507	-0.9811319873734791	-931.6877600425663	-0.0023484085027334796	-0.01082675732012466	1.6021635342582967	1.3786282824578804	2.178073090352249	1.1621432366104427	6.806476667586683	9.928761556011795	0.8676449873418723	0.965610249494269
ID112192	112192	11	1.0	47.21078466418716	45.22835481845133	0.0	50.0	50	1.4475701579181808	1		49632.315942029025	49950.0	33610.0	61456.0	3.4246298E7	5665.543477521076	-0.981046040228593	-906.8644852818331	-4.419138231815517E-4	-0.007677931697720701	1.552682462785149	1.364077002269731	-0.5397116216075369	1.138265992463469	6.583079737854445	9.973130442720574	0.8317177705742848	0.9538567493112943
ID117824	117824	11	1.0	47.349996781615395	45.34899545424183	0.0	66.0	66	1.448092652126828	1		49989.65755395684	50192.0	34879.0	64219.0	3.4742812E7	5605.799089603014	-0.981052370438451	-923.4426622883326	-0.007761820903462659	0.013306851891098327	1.5574402630747362	1.3537265506124783	-0.9839893503786795	1.1504836500178637	6.587832864018958	10.019899932363483	0.8245664644294473	0.9699090272918129
ID127043	127043	11	1.0	47.35820229584437	45.47759136436267	0.0	92.0	92	1.4318066736266941	1		50145.15781710913	50496.0	34817.0	63771.0	3.3998417E7	5657.737095867747	-0.9811358812971323	-921.9531945199492	-0.0023437057439422916	-0.008831447928705646	1.5876611777562757	1.317334725377028	-0.8279396210638483	1.2052071103658781	6.440485952918966	9.830668591495705	0.8374567555762363	0.963041933191187
ID166464	166464	11	1.0	47.40738000440749	45.34913920980328	0.0	200.0	200	1.4559075639855619	1		49792.0241820768	50004.0	34873.0	63574.0	3.5003793E7	5577.761304916884	-0.9810670321698348	-925.1450668783633	-0.0015209533034757005	-0.0014985681297980228	1.6065907233648753	1.3405134235964486	2.2768094987594254	1.1984890975985685	6.659129756486693	9.849619381620453	0.8625582723918522	0.9675414364640885
ID146497	146497	11	1.0	47.38362868585323	45.32733882452505	0.0	144.0	144	1.432862967885913	1		49865.59705882351	50184.0	34784.0	63368.0	3.3908606E7	5590.118328027256	-0.9810919681719152	-925.7067144648331	0.0013331096229238554	7.700825860439827E-4	1.5757288230184825	1.3179846654276843	-0.868027949482552	1.195559299248114	6.449992205247998	9.741504767296558	0.8541161996547677	0.961048158640227
ID108615	108615	11	1.0	47.36080768849127	45.447293303142246	0.0	40.0	40	1.4439074044952311	1		49682.45058139541	49944.0	33780.0	64626.0	3.4181526E7	5683.945264300918	-0.9810698402269	-906.0011799539634	-0.004773289978254803	0.006039424845715463	1.559706035123403	1.3415388686474503	-0.9487595563716044	1.1626245586875246	6.549807854702827	9.917592897220356	0.8368080885255058	0.9676966292134828
ID144974	144974	11	1.0	47.39297794746467	45.42651605678986	0.0	140.0	140	1.4460015425129853	1		49868.126801152786	50049.0	35335.0	63876.0	3.460848E7	5617.424749647573	-0.9810060192924904	-917.0045002325318	0.001724071340480143	-9.455643551320671E-4	1.5538012193569655	1.3620858750728966	2.1822551226383666	1.1407512902032029	6.568820359360893	9.597056012506505	0.8962335348661965	0.976678445229682
ID142419	142419	11	1.0	47.363342941857205	45.3873975135775	0.0	133.0	133	1.4672941456763693	1		49810.54901960787	49910.0	34492.0	64298.0	3.5564732E7	5545.527432120298	-0.9810475936103698	-929.8955789463989	-0.0026811427463372408	-0.001951942602694068	1.6006016795021671	1.3705891138680117	-0.9116729137904909	1.167820219281492	6.763698532106042	9.926654289841638	0.8625580086092972	0.9582491582491577
ID133716	133716	11	1.0	47.37083942662157	45.39363883598229	0.0	110.0	110	1.4734679211022808	1		49934.18270571823	50039.0	34711.0	64678.0	3.5802809E7	5531.143879525586	-0.9810694927161028	-935.7298957855793	-8.933978652115165E-4	0.003730301355189026	1.6011983321099388	1.3773340940409957	-0.9794414787444541	1.162534449003685	6.820736046080232	10.471043307525049	0.7817379500408222	0.9566666666666662
ID158292	158292	11	1.0	47.334416175823605	45.31472253218467	0.0	177.0	177	1.4439074044952314	1		49817.36376811591	50083.0	35550.0	64240.0	3.4373981E7	5668.658507430731	-0.9810993782903601	-912.3623458305938	-0.0044150155412247295	5.798795124211959E-4	1.5512156166244524	1.3568642700995677	2.1759718643211134	1.1432356579856164	6.549807854702829	9.909441123567055	0.8381854166324114	0.9656622284512965
ID156251	156251	11	1.0	47.39455019835877	45.312096672230005	0.0	171.0	171	1.4507023004000268	1		49699.60258249635	49932.0	35290.0	63633.0	3.4640623E7	5580.942221426539	-0.9811468554466497	-926.8844668724967	0.0060689421625779215	-0.005524489093825503	1.5962843787853862	1.3343771135518427	-0.9605641070208008	1.1962767965469665	6.611598494841532	9.857014815159589	0.8551169549318746	0.9593103448275857
ID100442	100442	11	1.0	47.25289234917287	45.53515911851906	0.0	17.0	17	1.4470474750493927	1		49879.77344877348	50075.0	34140.0	63804.0	3.4566683E7	5644.313372515319	-0.9809639828089786	-910.7943416312434	-0.005012841811337843	0.010128048991714555	1.5552542167410786	1.3610861194255084	-0.8709695574822923	1.1426567316677398	6.5783266116899295	10.46522531704092	0.7547934624920389	0.9505494505494508
ID123486	123486	11	1.0	47.35734376423829	45.37431111390934	0.0	82.0	82	1.4574655179508385	1		50117.035612535634	50290.0	34722.0	64174.0	3.5182159E7	5586.029647367542	-0.9810347478776983	-928.1921771242451	0.0184014771481725	-0.023450300664658433	1.5981841686915867	1.3678594324981874	-0.9030759286076636	1.168383337294203	6.67338913498024	10.17644095607375	0.8097752141907218	0.9583617747440273
ID150115	150115	11	1.0	47.3358358417143	45.3098000587082	0.0	154.0	154	1.451744846205014	1		49992.546762589925	50223.0	34619.0	63997.0	3.474482E7	5631.4428989603575	-0.9810962562032878	-921.4661119598593	-0.0052399521348545485	0.0041223501620583905	1.5475899471935164	1.3865741126401259	-0.8450255846239121	1.1161249392193007	6.621104747170569	10.233689055599166	0.7944670474683942	0.961352657004831
ID114277	114277	11	1.0	47.38882182939982	45.350391886615576	0.0	56.0	56	1.455907563985562	1		49758.50284900282	49916.0	34245.0	64159.0	3.4930469E7	5556.499886298911	-0.9811726607725421	-933.3670848159675	-0.0015300621614646518	0.009894706526186877	1.6004877871192396	1.340232626751242	-0.9402892317451108	1.1941865577462194	6.659129756486694	9.849222167224916	0.8626278469157749	0.9776692254012562
ID135270	135270	11	1.0	47.39403358354701	45.354565741119565	0.0	114.0	114	1.4574655179508385	1		49865.65242165243	50041.0	34621.0	63726.0	3.5005688E7	5526.554796005713	-0.9812070622440306	-942.1998067529335	0.0020818689377512705	-0.006407073100638932	1.604020307383318	1.3443531687480903	-0.906347599654229	1.1931539603369543	6.67338913498024	9.78329046409748	0.876166044557312	0.9696132596685088
ID113252	113252	11	1.0	47.33653881759312	45.37925084197612	0.0	53.0	53	1.4439074044952316	1		49749.372463768115	49969.0	33949.0	63013.0	3.4327067E7	5519.617139190586	-0.9810992333847521	-935.7119263749288	-0.006078449048214145	-0.003666986111148947	1.5878180388526275	1.3302700398982203	2.3180719900061364	1.193605802754238	6.5498078547028316	9.80209658467379	0.8566441801245158	0.9569444444444444
ID132196	132196	11	1.0	47.29573364182688	45.42410366571665	0.0	106.0	106	1.466778491418422	1		49985.90042075738	50090.0	34409.0	63101.0	3.5639947E7	5493.760516464208	-0.9810978695923841	-944.5161085957287	0.010446307078037932	-0.012487900622712269	1.6356322721337815	1.344196164649655	-0.9250515059575638	1.2168106970905435	6.758945405941526	9.858856254818097	0.8738476718985266	0.9719753930280243
ID136810	136810	11	1.0	47.42161143547575	45.443550329751815	0.0	118.0	118	1.4621294195288268	1		49715.936260623224	50047.0	34413.0	63879.0	3.5099451E7	5533.544864383434	-0.9810468730330735	-930.1030503499675	0.01213978294102956	-0.003899780518019379	1.6134292018450362	1.352943429109783	-0.8875010158864326	1.1925326418907618	6.716167270460883	9.715999724961128	0.894038827514932	0.9771784232365143
ID109675	109675	11	1.0	47.34353505299392	45.43226417995428	0.0	43.0	43	1.451744846205014	1		49630.05747126432	49837.0	33798.0	63554.0	3.454252E7	5544.943724594734	-0.9810824060748171	-928.3617093463761	0.0024030817269174707	0.019660941749151645	1.602137541498181	1.3404642336468817	-0.9321332190370801	1.195210958474728	6.621104747170568	10.07874042849955	0.8190827917109573	0.9720865317515702
ID160368	160368	11	1.0	47.31385966413986	45.30172295633505	0.0	183.0	183	1.4533072626351777	1		49733.49641319944	50072.0	35407.0	62800.0	3.4664247E7	5584.259391751901	-0.9812579133936593	-932.5639793102715	-0.005742999077818277	8.927306135639828E-4	1.5948219909318957	1.3446155597029035	-0.8725320252615191	1.1860802735945404	6.635364125664117	9.687364383011497	0.8885121133100495	0.975541579315164
ID164976	164976	11	1.0	47.43571721438486	45.34251169480936	0.0	196.0	196	1.468324910921637	1		49829.86357243315	49997.0	35036.0	63861.0	3.5429033E7	5575.627385372541	-0.9810710169854695	-926.4012142813905	0.0060638410434009915	-0.0011158706134889757	1.6061673618192072	1.3674590939806122	-1.0204768440342433	1.1745633700410927	6.773204784435068	9.716545464020214	0.9015302348016961	0.9733606557377044
ID138359	138359	11	1.0	47.41273316121099	45.42926688851226	0.0	122.0	122	1.4621294195288264	1		49761.82102272733	49996.0	34445.0	64107.0	3.5032322E7	5612.241299698712	-0.9811110575920761	-921.0865766067566	9.467169787206123E-4	-0.0038411442518733727	1.6065252826035992	1.33771557978102	-0.9205091299019983	1.200946828223816	6.716167270460881	10.00825027834166	0.8425875803485151	0.9718019257221454
ID124537	124537	11	1.0	47.37336523448281	45.40415513004342	0.0	85.0	85	1.4496590048314957	1		50128.63203463204	50335.0	35224.0	65000.0	3.4739142E7	5709.259178374276	-0.9810458073366557	-908.9083337844111	-8.16586183686067E-4	-0.004893702623263017	1.566122854487348	1.3564975638575858	-0.9125194173653477	1.1545342182802254	6.602092242512503	9.956992215813441	0.8368259065807999	0.9612456747404838
ID152187	152187	11	1.0	47.33527519512223	45.284599656558335	0.0	160.0	160	1.451223666921945	1		49837.25071633237	50126.0	34881.0	63674.0	3.4786401E7	5667.6916843520385	-0.981182076392219	-916.9713356763344	-0.0051301932089121045	0.005635894855159063	1.577408847076883	1.3484059338510557	-0.831657796359257	1.1698323238401909	6.616351621006055	9.900839967197857	0.848172836713675	0.9639889196675905
ID161400	161400	11	1.0	47.352623044565604	45.330025394199986	0.0	186.0	186	1.4480926521268283	1		49848.92230215831	50041.0	35666.0	63324.0	3.4645001E7	5563.46868712057	-0.9811144643326394	-930.9588654997203	0.010377473551363868	-0.01450465248441729	1.595149754887507	1.352577419626427	-0.7898951170458288	1.179340813872286	6.58783286401896	9.654284463103968	0.8882030377044363	0.9638386648122391
ID118906	118906	11	1.0	47.34682808914365	45.355206654524906	0.0	69.0	69	1.4610942835268421	1		50041.7917847025	50340.0	34428.0	64892.0	3.5329505E7	5670.263248594192	-0.9810481422963305	-913.6884984841166	-0.005493347528443603	0.0011528542989677748	1.5952704268620663	1.3517347952038328	-0.9319615169318212	1.1801652458176974	6.706661018131853	10.199418885862173	0.8101498632424002	0.9546684709066305
ID128122	128122	11	1.0	47.35233131963112	45.405169305870984	0.0	95.0	95	1.4538276949750943	1		50113.693409742074	50324.0	34443.0	64020.0	3.4979358E7	5615.412914596748	-0.9810841845522851	-925.7333666461145	0.0029968977938008468	0.018736200875716653	1.6009073686665942	1.3477573402647922	-1.000915260463097	1.187830569226999	6.640117251828629	9.983957597114834	0.8371054252269975	0.9634482758620689
ID157308	157308	11	1.0	47.40940343996414	45.31779280769703	0.0	174.0	174	1.4739812351471513	1		49689.731468531456	49888.0	35046.0	64213.0	3.5528158E7	5585.24690972886	-0.9810873785992328	-923.0181232027535	0.00113499244670377	0.003193089589317313	1.5826683911008574	1.388101708195051	-0.8837981065378184	1.1401674544142746	6.825489172244748	10.11757038905235	0.837898044862465	0.9579719813208805
ID154754	154754	11	1.0	47.43359143200356	45.25026746512452	0.0	167.0	167	1.4470474750493918	1		49759.180115273775	49972.0	35474.0	64237.0	3.4532871E7	5673.530414379929	-0.9810744982789961	-909.2941761159616	-0.007723093384037876	0.00864703031657595	1.5635408670953763	1.3468375620754434	-0.9783337847613383	1.1608978774589553	6.5783266116899215	10.033675179170993	0.8211173359504006	0.9558011049723757
ID159367	159367	11	1.0	47.34780280232691	45.30636472841664	0.0	180.0	180	1.4296917438553536	1		49861.8212703102	50177.0	35437.0	64109.0	3.3756453E7	5739.43996419719	-0.981018644397631	-898.0047868844352	-0.006031377304795396	0.006075210114454403	1.52256484618113	1.3640543512475243	-0.9842455864948952	1.1162054098420908	6.421473448260903	10.28408743458214	0.7629797902081148	0.9343015214384516
ID151179	151179	11	1.0	47.30122050465429	45.288586528537024	0.0	157.0	157	1.427043673895772	1		50154.84947839049	50516.0	35533.0	64125.0	3.3653904E7	5638.224936319349	-0.9809895296534343	-918.0620578780932	0.003815537585414214	0.007233157967121721	1.5597853966632125	1.3366526920005275	-0.9786153706771062	1.1669339432734236	6.397707817438327	10.358252700610848	0.7493095405527764	0.9327789327789333
ID105101	105101	11	1.0	47.31346114658523	45.41266915668842	0.0	30.0	30	1.4465246033159536	1		49623.19565217389	49801.0	34296.0	64354.0	3.4240005E7	5622.414829469628	-0.9810134107743519	-912.0524806033843	-0.008096831658931177	0.0042491042424470885	1.5890165075241467	1.3414925871314238	2.152803916637823	1.1845138189857722	6.573573485525407	10.159897168462765	0.8002630437651491	0.953135768435562
ID139918	139918	11	1.0	47.36868601025201	45.43176021821832	0.0	126.0	126	1.4538276949750946	1		49850.50071530759	50075.0	34742.0	62998.0	3.48455E7	5566.1560538646145	-0.9810689495738352	-928.2585557017666	0.0015909596078818612	0.017588205301458767	1.5652897128275245	1.3818397765360702	-0.934986186157268	1.1327577476104487	6.640117251828632	9.819520575326255	0.8653763922546581	0.9728412256267411
ID147597	147597	11	1.0	47.35808660944896	45.35614733102227	0.0	147.0	147	1.4480926521268274	1		49864.05035971231	50100.0	34667.0	64078.0	3.4655515E7	5628.4633084918905	-0.9810561210741546	-917.5984077036693	0.015703879726137224	-0.012030268165667159	1.5861110764453106	1.3718992130326826	2.106012769147364	1.1561425659973208	6.587832864018951	9.716347141557355	0.8768925715358544	0.9692307692307691
ID96913	96913	11	1.0	47.312682339452984	45.539852100989414	0.0	7.0	7	1.4600584136458126	1		49903.773181169745	50138.0	34205.0	64123.0	3.4982545E7	5577.8983887860995	-0.9810735727885244	-927.5252025145578	0.012771877012673934	-0.0017007808352930151	1.586937364514538	1.3668361596393068	-0.8452640421742824	1.1610296913225602	6.697154765802819	10.187969318573392	0.8108209145170318	0.9690508940852818
ID130707	130707	11	1.0	47.29381647310478	45.42520147304836	0.0	102.0	102	1.4770573732447185	1		50020.69486823861	50175.0	33900.0	63171.0	3.6064921E7	5459.011834021568	-0.9810779213230458	-950.1678657758467	6.688140472985976E-5	-0.003154691273867058	1.6104726318969225	1.3818659990032864	-0.8716827171634319	1.1654332859036445	6.854007929231845	10.06667080537756	0.8499291665947677	0.9626168224299065
ID101527	101527	11	1.0	47.27541614911906	45.412515026213164	0.0	20.0	20	1.482680384098162	1		49863.43663911843	49981.0	33674.0	62690.0	3.6200855E7	5391.030394324595	-0.9810519515246705	-957.784801949995	1.926003427558802E-4	0.0030108329866254985	1.6102446263752388	1.3757802615818997	-0.9644564020124542	1.170422829386829	6.906292317041517	10.136252155502696	0.8446951661443352	0.964167219641672
ID167572	167572	11	1.0	47.34420644344486	45.35949768815769	0.0	203.0	203	1.4543479410804832	1		49833.64520743921	50065.0	34305.0	62520.0	3.4833718E7	5538.3447570172875	-0.9811149453441199	-934.9196981378093	0.006694164698951595	-0.00588352837419982	1.5896419390703633	1.3434162906509985	-0.8007134206170983	1.1832832087364726	6.644870377993146	10.24508779100941	0.7955454735348202	0.9471544715447153
ID119958	119958	11	1.0	47.31177707228867	45.34670236348186	0.0	72.0	72	1.4605764404187724	1		50042.30965909093	50181.0	34710.0	64406.0	3.5229786E7	5590.057496007446	-0.981123111733749	-930.5595443837075	0.001950601534850757	0.005373054917086665	1.5626732836929298	1.3744056596413083	-0.8770149081721477	1.1369811181516492	6.701907891967338	10.030749888622244	0.8370309476613896	0.959183673469388
ID162458	162458	11	1.0	47.400204470379585	45.32251258435724	0.0	189.0	189	1.4667784914184219	1		49908.272855133626	50175.0	35157.0	64306.0	3.5484782E7	5590.531151044361	-0.9811302224751896	-928.344863109577	0.0014345063490022348	0.007851758571030919	1.5957412357032106	1.364072835365144	-0.8900584286763991	1.1698357993296247	6.758945405941525	10.017461324146854	0.8463957107182952	0.9614604462474644
ID115352	115352	11	1.0	47.35906199745223	45.35169503685218	0.0	59.0	59	1.4491370753798958	1		49762.40489913541	49942.0	34210.0	63046.0	3.4535109E7	5527.6769147549985	-0.9810997768489549	-934.6197415664205	-5.13564282549701E-4	-0.006593896690949365	1.575840398340714	1.3573086431702064	2.2183970067017	1.161003730632771	6.597339116347987	9.806402708240185	0.8621031349855788	0.9565816678152996
ID143518	143518	11	1.0	47.37099003399136	45.384850527755	0.0	136.0	136	1.461094283526842	1		49794.54031117401	49988.0	34127.0	62922.0	3.520474E7	5464.274121905096	-0.9811354093067083	-947.8962562504721	-0.001241955448328972	-0.0022367081517491593	1.6094715532454802	1.3393402386200635	-0.7988227966036184	1.201689837157238	6.706661018131851	9.888872039403056	0.8618321785564845	0.9690934065934066
ID97968	97968	11	1.0	47.34747522703931	45.54098828317275	0.0	10.0	10	1.4714128741871535	1		49968.553695955394	50137.0	34225.0	64281.0	3.5827453E7	5538.5350761154605	-0.9810205620863339	-932.6670378627274	0.006432919853198936	-0.009808664103290805	1.6351233304654371	1.3591450673093637	2.2405930028249137	1.2030528379891152	6.8017235414221675	9.759677451801132	0.8973418240127066	0.9708276797829035
ID107184	107184	11	1.0	47.36408364221255	45.4286240783306	0.0	36.0	36	1.4688400222902012	1		49779.07584269661	49972.0	34233.0	63655.0	3.5442702E7	5553.010680966839	-0.9810291678945662	-927.1368778424248	0.006658442250078401	-0.007040953583050608	1.6240109167830126	1.351912326839636	-0.9883256062050474	1.2012694052279715	6.777957910599588	9.830405919976679	0.8813853533664052	0.9694085656016315
ID116404	116404	11	1.0	47.39190009840124	45.261201703865744	0.0	62.0	62	1.4517448462050135	1		49855.68866571024	49991.0	34651.0	64165.0	3.4749415E7	5625.543995079532	-0.9810608281971084	-918.1531777857781	0.014630192289007075	-0.008693466578403758	1.5980098293441125	1.344821448723814	2.196989813328634	1.188269142242314	6.6211047471705635	9.60888271171511	0.9011447107223439	0.9789177793394236
ID106170	106170	11	1.0	47.33748090552894	45.36688500267998	0.0	33.0	33	1.458503229380242	1		49736.404829545456	49884.0	34237.0	63465.0	3.5014429E7	5518.509009114248	-0.9810464598612771	-933.0004747158272	0.004963059395248464	0.001714607754836379	1.5993570954985945	1.3425545098212623	-0.8731319291208952	1.1912790756715874	6.682895387309275	10.150851162191175	0.815022516261335	0.9597269624573375
ID94397	94397	11	1.0	47.16704128728795	45.257304683187435	0.0	0.0	0	1.45226583845082	1		50140.278735632164	50372.0	33567.0	62918.0	3.4897634E7	5700.902884180411	-0.9810563957746439	-910.9708042199868	0.007589831369901998	0.010813865116793569	1.5548207161160414	1.3841700064579514	-0.485600722857082	1.1232873916223485	6.625857873335082	9.799505956342896	0.8670489516811257	0.9761904761904757
ID146111	146111	11	1.0	47.37587941978016	45.31775370640518	0.0	143.0	143	1.431806673626694	1		49817.61413843882	50153.0	34779.0	63479.0	3.382616E7	5631.32617934771	-0.9811163767408199	-919.2580344819117	-0.0020375036060471642	0.01311481885747277	1.5489932165862115	1.351788065034015	-0.8559253518080958	1.1458846668743403	6.440485952918964	10.07971358813338	0.7965849876355835	0.9582743988684581
ID166076	166076	11	1.0	47.41484094439775	45.339263230265004	0.0	199.0	199	1.4724407561666406	1		49799.164574616436	49963.0	34781.0	63963.0	3.5706001E7	5557.577677915235	-0.9811587862249961	-933.2477067447879	-0.005955928205046539	-0.005117459543725718	1.605345626153079	1.3740908722374765	-0.913223922925164	1.1682965505323843	6.811229793751199	10.2302343702157	0.8178322454684496	0.9591700133868812
ID148672	148672	11	1.0	47.32892305758015	45.33023064192158	0.0	150.0	150	1.4579844659886299	1		49861.80851063829	50054.0	34496.0	63036.0	3.5152575E7	5502.028085937967	-0.981049532874088	-938.3097622708559	0.0038872716829333955	0.010939195594603652	1.6127623236575488	1.3381583396242689	-0.9106950672398971	1.2052103819869209	6.6781422611447585	9.712884825955127	0.8895473136202303	0.9750173490631506
ID125638	125638	11	1.0	47.36795623672918	45.405703825586095	0.0	88.0	88	1.4460015425129855	1		50130.38550724631	50364.0	34248.0	63527.0	3.4589966E7	5612.393656849219	-0.9811410442950856	-929.3872677391389	-8.41292402494261E-4	0.008371848233613206	1.547064038425675	1.3637322286164892	2.3233257368411966	1.1344338763594204	6.568820359360895	9.942004968040779	0.8351207941268292	0.9684653118430273
ID102601	102601	11	1.0	47.26726456216948	45.424366090800454	0.0	23.0	23	1.4683249109216374	1		49798.2535014006	49958.0	34051.0	63868.0	3.5555953E7	5524.369966059673	-0.9811117199739214	-936.4560565128496	0.0048146232666925765	-0.002678056577211941	1.583683642796561	1.3846405803807724	-0.9229444432460902	1.1437507070326165	6.773204784435073	9.826283391638905	0.8815064619864083	0.9654471544715448
ID153290	153290	11	1.0	47.38898211349648	45.256692248330694	0.0	163.0	163	1.462646712812136	1		49830.88700564977	49983.0	35055.0	63965.0	3.5280268E7	5604.431462289709	-0.9811040327822464	-923.3003178480858	0.00672603979566976	-0.003631802797599318	1.5857112102165984	1.3644114313010285	-0.8617394764826757	1.16219431605359	6.720920396625397	10.26523756183426	0.8014946112468384	0.9684931506849317
ID133323	133323	11	1.0	47.368263733399075	45.413928598535044	0.0	109.0	109	1.4486149578794756	1		49972.26149425292	50165.0	34650.0	63649.0	3.4780694E7	5534.266026268341	-0.9810924514761022	-937.0735483076112	-0.003930278633176277	-0.00975732968223328	1.580861388108556	1.3584342700919083	-0.9722603665841973	1.1637378582929883	6.592585990183474	9.598817386243738	0.8991459828167427	0.9733333333333325
ID129229	129229	11	1.0	47.35490636915732	45.4559874575626	0.0	98.0	98	1.4595402030124016	1		50118.852272727294	50329.0	34414.0	64340.0	3.5283672E7	5627.783796645633	-0.9810793427607369	-923.5525700618559	1.3828955068438464E-4	-0.001985025068879839	1.5911581422223275	1.3614343600065353	-0.8582417139221016	1.1687365832420225	6.692401639638304	9.960037097918146	0.8477541977180788	0.9558723693143247
ID110796	110796	11	1.0	47.3693852862497	45.45953211111581	0.0	46.0	46	1.4522658384508205	1		49642.29124820667	49920.0	33460.0	64209.0	3.4600677E7	5618.313814449918	-0.981081044157375	-916.3967528082518	-0.005780456917698639	0.0062324028240499625	1.5762155716339452	1.3591981614929523	-0.8150750233851816	1.1596657619832413	6.625857873335085	9.755584645422049	0.8748737317740969	0.9727843684577806
ID121039	121039	11	1.0	47.29426505280801	45.37704259572562	0.0	75.0	75	1.4574655179508393	1		50171.72610556348	50338.0	34625.0	63558.0	3.517038E7	5549.839383185823	-0.9811302464129203	-940.0891913285574	-0.00717097918395861	-2.7402122284559836E-4	1.6043994995290438	1.3403258960505657	-0.7827821422395661	1.1970219364235246	6.6733891349802485	10.233271142684677	0.8008060602615882	0.9609856262833681
ID168652	168652	11	1.0	47.32273933318255	45.36461990934728	0.0	206.0	206	1.4538276949750946	1		49779.7621776504	49975.0	34335.0	63074.0	3.4746274E7	5570.601404895705	-0.9810867812005954	-927.0917282688268	3.342836394405109E-5	-0.01031863512695915	1.6200387318825442	1.327272878533761	-0.8612397228460487	1.2205769876592383	6.640117251828631	9.88338028560429	0.8542295681775088	0.9714881780250344
ID122065	122065	11	1.0	47.31208262326884	45.380604388082034	0.0	78.0	78	1.4600584136458132	1		50083.49929078008	50215.0	34803.0	64140.0	3.5308867E7	5585.199672949773	-0.9810771193778093	-929.826360993957	0.0031694364003626197	-0.009833642663134983	1.6054082090478543	1.3587766922894255	-0.8233300847488784	1.1815099700767424	6.697154765802826	9.81510536308166	0.8735952565339022	0.9717241379310353
ID134866	134866	11	1.0	47.379166859938245	45.36465031266383	0.0	113.0	113	1.4610942835268421	1		49890.62711864403	50044.0	35041.0	63362.0	3.5322564E7	5523.147683960585	-0.9810104865232219	-933.3018237141341	-0.01678349489672492	0.005345839438206774	1.5655590130840638	1.3657276669075784	-0.9018808196604114	1.146318589729506	6.706661018131854	10.050910190312115	0.8342677108544125	0.9704264099037142
ID144593	144593	11	1.0	47.35373420256304	45.387261679452536	0.0	139.0	139	1.4496590048314952	1		49861.14637681163	50141.0	34728.0	63495.0	3.4404191E7	5508.676841413834	-0.9810900058406217	-939.2093687561123	0.006025142472808327	3.0956921322476536E-4	1.5830586926967016	1.3597822113199194	-0.9655974866067683	1.1642001781741587	6.6020922425125	9.825667613533597	0.8593445257853123	0.9645833333333336
ID103637	103637	11	1.0	47.2838105239053	45.40128910685599	0.0	26.0	26	1.463680750914296	1		49689.209859154915	49845.0	34015.0	63607.0	3.5279339E7	5524.392681455162	-0.9810014918623825	-928.8759400416503	0.01324276283460592	-0.019978759648102945	1.6238210351461064	1.3486028683932296	2.3081282044336646	1.2040765099964388	6.730426648954432	9.774379327281713	0.885266603768418	0.9772256728778462
ID163547	163547	11	1.0	47.41182415327352	45.35106670658615	0.0	192.0	192	1.4501807464373142	1		49818.004304160684	50043.0	35392.0	63166.0	3.4723149E7	5570.6275171946545	-0.9810731276662736	-927.1173935133761	-0.01231418736482349	0.0017706876846911108	1.5517180499663128	1.3832389503335925	-0.8386480588707113	1.1218004304983522	6.606845368677018	9.926560520970774	0.842570824572726	0.9706703910614523
ID99034	99034	11	1.0	47.26986492037408	45.5344991585763	0.0	13.0	13	1.456427067147139	1		49972.247851002794	50179.0	34133.0	63277.0	3.4880629E7	5528.717167490912	-0.9811348913847066	-940.1646508526375	-0.0025607605036521417	-0.00775069404422699	1.582464466040232	1.3687347841229927	-0.8698407211599918	1.1561512751750407	6.663882882651209	10.068521354575417	0.82604903610451	0.956996587030717
ID117468	117468	11	1.0	47.34358400288266	45.36622513502981	0.0	65.0	65	1.4538276949750948	1		50115.41000000001	50221.0	34344.0	62995.0	3.5080787E7	5543.662539162311	-0.9810312003842002	-935.07720262029	0.0022761738401030625	0.005791313037499317	1.5791973978986875	1.3547845568047225	-0.990839412312294	1.165644670192614	6.640117251828633	10.327007167882615	0.7824140766059601	0.9614590502408814
ID141026	141026	11	1.0	47.36361584403102	45.39753617701415	0.0	129.0	129	1.470384273660056	1		49785.97468354435	49950.0	34574.0	63076.0	3.5397828E7	5489.201191987655	-0.9811279897404234	-943.0513956739786	-0.0030627143341855397	0.001294544773131279	1.608860679662684	1.3599897560862462	-0.8675313510500327	1.1829947045282416	6.792217289093133	10.009833853380332	0.851858962465084	0.9675016926201764
ID136423	136423	11	1.0	47.417119182786436	45.4187555637978	0.0	117.0	117	1.4486149578794747	1		49772.34248554911	50038.0	34688.0	63853.0	3.4442461E7	5619.456018838206	-0.9810892493324815	-919.0170065886675	0.004119253464675828	6.541500422062652E-4	1.5971948136851941	1.3283675621023177	-0.989968630583252	1.202374146473	6.5925859901834665	10.127319235674205	0.8077494425666323	0.951956074124914
ID126695	126695	11	1.0	47.37632045876998	45.44653933156716	0.0	91.0	91	1.4512236669219445	1		50131.695965417886	50394.0	34582.0	63862.0	3.4791397E7	5642.876028863877	-0.9811244695250949	-923.5636365444248	-0.005612628993888005	0.0012279808381798582	1.5933455714529912	1.3371593028183466	-0.8325229542757674	1.1915899385321387	6.616351621006052	10.09462170548688	0.8159214386058168	0.957359009628611
ID123110	123110	11	1.0	47.291839126584875	45.36244527321264	0.0	81.0	81	1.4605764404187727	1		50119.84822695038	50312.0	34152.0	64138.0	3.5334493E7	5557.256840052224	-0.9810537946642357	-934.0064082118565	0.009919116557308287	-0.010808927733222513	1.607690142569194	1.3461937679903215	-0.9608878503701218	1.194248689005038	6.701907891967339	10.075291505449803	0.8296464862597195	0.9539918809201624
ID95465	95465	11	1.0	47.28850116321167	45.49565372136607	0.0	3.0	3	1.4574655179508387	1		50155.42653352351	50404.0	34647.0	63786.0	3.5158954E7	5536.583869327272	-0.9811314584272746	-942.0954548337393	0.0013996000525365268	-0.0026320084275819585	1.5819187654481495	1.3594550620844243	2.1965385867381313	1.1636418220567188	6.673389134980243	10.225398458452696	0.8020396396140255	0.9629629629629627
ID155882	155882	11	1.0	47.404738773723764	45.267696283405314	0.0	170.0	170	1.4600584136458126	1		49744.457386363596	49883.0	34779.0	63159.0	3.5020098E7	5514.564080392851	-0.9810678424717503	-934.8941389141463	0.00919943253668108	0.0034281852011769317	1.614125429111697	1.3384200061894727	2.262879008041695	1.205993202169151	6.69715476580282	9.700217081973486	0.8944113305501376	0.981197771587744
ID137967	137967	11	1.0	47.395543545147184	45.46102169229304	0.0	121.0	121	1.4610942835268417	1		49769.0707213578	49971.0	34567.0	64493.0	3.5186733E7	5592.129921861624	-0.9810557989951547	-921.7851147648016	-0.0011725822088756897	0.007183490284436858	1.5869115308301098	1.3714692129612445	2.1777765369136715	1.157088701541967	6.7066610181318485	9.660338183488575	0.9030910941433034	0.9778239778239778
ID111856	111856	11	1.0	47.252900384041965	45.36017645855398	0.0	49.0	49	1.4538276949750946	1		49656.15857142857	49813.0	34150.0	61575.0	3.4759311E7	5335.061844906975	-0.9810892657615037	-965.7479377882272	0.005435870035239697	0.0019871511619409376	1.6343360586972417	1.322838983745816	-0.73736898818087	1.2354761832535168	6.640117251828632	9.806320117296163	0.8677077567633468	0.964113181504486
ID100083	100083	11	1.0	47.26997949323791	45.50572612143674	0.0	16.0	16	1.4688400222902016	1		49898.051893408156	50064.0	33923.0	63687.0	3.5577311E7	5529.01942779888	-0.9810845480691935	-936.171000020357	-0.0013817705991758234	-7.526956434107715E-4	1.6101099059820552	1.3614055710212092	-0.984581438059619	1.182682031170395	6.777957910599593	9.825102231277665	0.8823371715000579	0.9667796610169497
ID108281	108281	11	1.0	47.36032474265046	45.42570830096889	0.0	39.0	39	1.4590218083226303	1		49691.776671408275	49825.0	34336.0	63973.0	3.4933319E7	5582.61905418813	-0.9810842780646892	-923.3363257154729	-0.004148002549614865	-0.005924448930694484	1.5858831674730092	1.3570462618945665	-0.9786466472192717	1.168628669489104	6.687648513473787	10.061168690535492	0.8302070982728417	0.9545454545454541
ID131835	131835	11	1.0	47.32815388008636	45.45247893440704	0.0	105.0	105	1.4595402030124018	1		50053.269230769285	50211.0	34535.0	64648.0	3.5137395E7	5638.719626335013	-0.9810458605746669	-918.8977377772599	0.0026432793851491644	0.011591167253908612	1.592900546724002	1.3733301017805886	2.079432383701342	1.1598817681624614	6.692401639638306	9.997546076712466	0.8414048909824344	0.9565217391304351
ID127744	127744	11	1.0	47.35930462546278	45.43726411916448	0.0	94.0	94	1.456946385069561	1		50102.51783166906	50231.0	34341.0	64350.0	3.5121865E7	5659.039598860152	-0.981102631649363	-919.3056434620456	-0.005305373284020185	-0.010170841703143125	1.5998191175680292	1.3546155420549062	2.135586154419454	1.1810134077903442	6.668636008815724	10.060429265802782	0.8279685742833711	0.972279972279972
ID154371	154371	11	1.0	47.38305955622734	45.26389984497099	0.0	166.0	166	1.4480926521268274	1		49827.443804034534	50054.0	35463.0	63834.0	3.4580246E7	5610.852121175309	-0.9810718985852076	-920.5842978400409	-0.004066016822009009	0.00767701182877093	1.563997582215107	1.3626386456067165	2.1859085481214575	1.1477713385405528	6.587832864018954	9.951288589248396	0.8359759708756438	0.9665271966527197
ID149761	149761	11	1.0	47.313124954733915	45.31085835431587	0.0	153.0	153	1.4507023004000275	1		49956.01002865328	50137.0	34714.0	63487.0	3.4869295E7	5578.918249912847	-0.981077484679155	-928.5219731430761	-1.848274717700146E-4	0.005312986769541457	1.5895519345612434	1.3417441576393339	2.2420681491073857	1.1846907814064216	6.6115984948415365	10.014787767676614	0.8283861624728501	0.9593103448275866
ID156936	156936	11	1.0	47.374219984628915	45.317977042680496	0.0	173.0	173	1.4386587233502302	1		49722.04518950442	49892.0	35149.0	63258.0	3.4109323E7	5582.0724403523955	-0.9811424247898302	-926.8932469227112	-0.0023500093585196273	0.0036363307565448846	1.5511269909837853	1.3578905057903723	-0.8640476108630903	1.1423063821194759	6.502276593057672	10.246990520491057	0.7781846047371506	0.946058091286307
ID112906	112906	11	1.0	47.337505798845726	45.41350093352536	0.0	52.0	52	1.4574655179508387	1		49735.01854493581	49944.0	34346.0	63864.0	3.4864248E7	5544.602065169705	-0.9810179303045478	-927.1612642697803	-0.008703509672938155	-0.001981367762715053	1.5809541109678436	1.3745356709406986	-0.936126657891855	1.1501732144105632	6.673389134980242	9.7679865701414	0.8789136437991402	0.9783972125435542
ID113933	113933	11	1.0	47.38318721238386	45.36811656842567	0.0	55.0	55	1.4475701579181801	1		49764.15440115438	49974.0	34657.0	63330.0	3.4486559E7	5534.835750402109	-0.9810981483267279	-933.361735294543	0.001081462171504973	0.005011080576363231	1.5763310756474258	1.3429711393939219	2.3092236197972187	1.1737639249335012	6.583079737854439	10.07017219271784	0.8157652214372416	0.9604715672676836
ID158990	158990	11	1.0	47.29938977406131	45.291790749394764	0.0	179.0	179	1.4512236669219445	1		49866.91366906478	50131.0	35208.0	63563.0	3.4657505E7	5591.313548971376	-0.9810580699463457	-923.8450248089068	0.023342938545825257	0.008852555027901544	1.5834288955895535	1.3653560722851705	-0.8982858670716144	1.1597186460960316	6.616351621006052	10.429107409654897	0.7644237308037223	0.9411764705882357
ID161039	161039	11	1.0	47.34346781370933	45.28779088344384	0.0	185.0	185	1.4631638232093467	1		49795.37642045452	49996.0	34703.0	64074.0	3.5055945E7	5626.073348928443	-0.9811219648583939	-919.9830669101682	0.002730636175175669	-2.5044227677163797E-4	1.586796831004883	1.3670261012486442	-0.9216940109760265	1.1607655695494767	6.725673522789915	9.767969598867197	0.88580279740875	0.9705075445816184
ID139532	139532	11	1.0	47.376395990525545	45.45118547431348	0.0	125.0	125	1.4507023004000275	1		49745.47769784168	49957.0	34529.0	62718.0	3.4573107E7	5532.48327901414	-0.9811164269467436	-934.3290795888275	-0.007259514718496732	-2.1400426718889788E-4	1.5706267194533186	1.3758451470006974	-0.8011943540625438	1.1415723076664837	6.611598494841538	9.79221075766962	0.866472595825259	0.9686629526462401
ID142097	142097	11	1.0	47.323237265378516	45.38896582386879	0.0	132.0	132	1.4569463850695612	1		49744.68142857144	49932.0	33985.0	63159.0	3.4821277E7	5509.708226225615	-0.9811492192208718	-939.8396614999941	0.007491177418103284	-0.012536828049156791	1.6206455042579746	1.344568760973463	2.2772368770873364	1.2053273520088577	6.668636008815726	9.62933836175365	0.9037618031010012	0.9736294240111031
ID150810	150810	11	1.0	47.34251471529148	45.28534791549979	0.0	156.0	156	1.4564270671471393	1		49806.57489300998	50016.0	35070.0	63226.0	3.4914409E7	5620.550377894898	-0.9811720001988361	-923.5890793765152	-0.005493057304911899	-0.001076237148678067	1.5927203847994655	1.3419818715149108	2.170788391539002	1.1868419526424048	6.663882882651211	10.12717542900022	0.8165082053928409	0.9596167008898014
ID124184	124184	11	1.0	47.3467643652904	45.38217276131582	0.0	84.0	84	1.455907563985562	1		50150.58941344779	50372.0	34896.0	63701.0	3.5055262E7	5564.285669618841	-0.981027822260783	-932.0962449677974	-0.0030745215901696412	0.0025111802207581943	1.5787846820041238	1.3549754115235177	-0.8194876489518619	1.1651758907041403	6.659129756486695	9.915098692093892	0.8512032215481404	0.9576213260423789
ID157976	157976	11	1.0	47.36120199974041	45.323866742993154	0.0	176.0	176	1.4522658384508202	1		49762.05587392551	50075.0	34954.0	64135.0	3.4733915E7	5625.730465157481	-0.9810312049569436	-914.9396889103924	-0.003263056352147751	0.0026228103807670396	1.586754111178816	1.3435220328359236	-0.9136765792321888	1.1810406323069187	6.625857873335084	9.648436040121837	0.8944130669968079	0.9809992962702326
ID167193	167193	11	1.0	47.39861691744386	45.36248240875822	0.0	202.0	202	1.457465517950838	1		49857.736170212804	50056.0	35067.0	63942.0	3.5149704E7	5627.677214270755	-0.9810765390573029	-918.6195700102535	0.008989499292737804	0.0018257370265497984	1.5584722691827204	1.379922915665696	2.201788205455842	1.129390817044943	6.673389134980237	9.950204932480085	0.8470172654183915	0.9564032697547681
ID104733	104733	11	1.0	47.32452420325946	45.396523609681104	0.0	29.0	29	1.4548680011511301	1		49611.23537803136	49807.0	34840.0	64222.0	3.4777476E7	5558.004579775348	-0.9810790377686196	-925.6608896613301	0.009119557832906485	-0.00483922595409965	1.5936998037821175	1.3525421037009344	-0.9337007059345193	1.178299588176448	6.649623504157663	10.012335836426931	0.8335585371887141	0.9588759424263195
ID109340	109340	11	1.0	47.35659719520807	45.425158480655	0.0	42.0	42	1.4585032293802422	1		49594.56879432625	49784.0	34157.0	63770.0	3.4964171E7	5549.723571242683	-0.9810592374642125	-925.7432085571808	-0.005287724103529313	0.012118083338458725	1.582898918121057	1.3680250839134982	-0.9258456369612948	1.157068636192599	6.682895387309276	9.838180313489	0.8676507985202712	0.9683195592286502
ID114974	114974	11	1.0	47.407181866247065	45.343863235888115	0.0	58.0	58	1.4517448462050135	1		49778.333812949604	49934.0	34132.0	64265.0	3.4595942E7	5590.69262263633	-0.9811196446482838	-925.3724031408926	0.0027549594417883108	-0.0032798025428062115	1.606857603484394	1.3247326391328709	-0.8973428576377925	1.2129674743548202	6.621104747170565	9.915801558713804	0.8462226957657574	0.9653499653499656
ID164643	164643	11	1.0	47.388752202817464	45.33853581333718	0.0	195.0	195	1.449137075379896	1		49777.11815561961	49963.0	34990.0	63362.0	3.454532E7	5575.72997392735	-0.9811486835794053	-929.2897657854004	0.007632164160096446	-0.004840233309181034	1.5955627532103176	1.3442480277950473	2.2510618968070775	1.1869556214469577	6.597339116347988	9.633590154039904	0.8933102975091012	0.9760900140646978
ID130339	130339	11	1.0	47.31610389285754	45.46764832235148	0.0	101.0	101	1.4376066875800297	1		50067.302496328935	50391.0	34819.0	63524.0	3.4095833E7	5589.198942088551	-0.9811907426393739	-934.5798518817451	-1.1134104231321145E-4	0.0029293905413492853	1.5435420994629916	1.3428898984138244	-0.8472621099561043	1.1494182071710948	6.492770340728641	10.392676926317998	0.7554140395728564	0.9472954230235789
ID101156	101156	11	1.0	47.276884800683966	45.44036818226814	0.0	19.0	19	1.4569463850695612	1		49875.40798858773	50080.0	33933.0	63730.0	3.4962661E7	5538.445779576387	-0.9811339265229028	-936.6456498422685	0.006684353529425388	0.007737803293259819	1.5998284269465468	1.3489018479514718	-0.8431734179927787	1.1860228595402609	6.668636008815727	9.768942890623341	0.878115687241641	0.9763395963813498
ID118564	118564	11	1.0	47.331307143694076	45.36682921182737	0.0	68.0	68	1.461611943165237	1		50170.61299435036	50357.0	34416.0	63990.0	3.5520794E7	5612.189138382584	-0.9810225032436637	-924.2450809206216	0.01615736574541365	-0.007544847871644642	1.5523504671433244	1.3923277377961625	2.264341851406039	1.1149317973083355	6.711414144296369	10.123745025428143	0.8228894714463697	0.9559918754231549
ID96555	96555	11	1.0	47.29191416266739	45.51541141979314	0.0	6.0	6	1.448092652126828	1		49914.53690303903	50192.0	33726.0	63339.0	3.4490945E7	5598.59915110875	-0.9812564848040964	-933.4889149104945	0.003190329737509957	-0.002576412266294317	1.6036498825763161	1.3273397948986683	-0.9395837331915575	1.2081683143529514	6.587832864018959	9.920417273063999	0.8411870085217293	0.9705882352941176
ID119595	119595	11	1.0	47.354477265389654	45.36028821995268	0.0	71.0	71	1.4517448462050142	1		50051.994252873556	50252.0	34268.0	64343.0	3.4836188E7	5702.14030092892	-0.9810898863886226	-910.8107409597712	-0.0057599074371031305	-8.144202249044525E-4	1.6110687992811927	1.3268687871377576	-0.8964631975916038	1.2141884826128848	6.62110474717057	9.517085650908708	0.918612534072951	0.983062808750882
ID151849	151849	11	1.0	47.341790733867484	45.27420860285937	0.0	159.0	159	1.4418102248778717	1		50116.73508005824	50517.0	35520.0	64147.0	3.4430197E7	5558.795667827147	-0.981026695302641	-932.330517536909	0.006172818647682513	0.0013612581395439013	1.5600276807030882	1.3559932753797996	-0.7483234817420533	1.1504685967311605	6.530795350044767	10.619314432839477	0.7277512807133173	0.9353301565690952
ID147246	147246	11	1.0	47.374521182491954	45.31837286194403	0.0	146.0	146	1.454347941080483	1		49814.995708154485	49984.0	34625.0	63305.0	3.4820682E7	5528.167213004556	-0.9810746287130454	-934.2574254068961	-0.007196061623232884	-0.0016414914540162947	1.5778841977002191	1.3635681150311534	2.289444424841493	1.157172993638216	6.644870377993144	9.998323410007472	0.8352991058868534	0.9654696132596683
ID160046	160046	11	1.0	47.356015618784866	45.27767910892914	0.0	182.0	182	1.4688400222902014	1		49907.11640953719	50052.0	35010.0	64043.0	3.5583774E7	5512.851727082867	-0.9810604499407304	-937.8691961032366	0.012593789784621588	-0.0011937910279080297	1.5957374492264733	1.3816010748065244	-0.8214859714406405	1.1549914648480828	6.777957910599591	9.741873342249194	0.8974779225428258	0.9727148703956345
ID143159	143159	11	1.0	47.378577106069265	45.397479906555375	0.0	135.0	135	1.4621294195288268	1		49847.95197740115	50018.0	34856.0	63257.0	3.529235E7	5504.268624406729	-0.9810730885092325	-938.8566929110219	0.004135858466708309	-0.009639045676901447	1.5853954720539793	1.3670596842888512	-0.8142728957407008	1.1597119644989802	6.7161672704608835	10.209995166174613	0.8096182608260806	0.9547297297297299
ID132930	132930	11	1.0	47.37588319886356	45.438292471799386	0.0	108.0	108	1.4600584136458126	1		49944.10764872519	50129.0	34825.0	64337.0	3.526054E7	5573.242630223961	-0.9810813805618593	-929.4411482082754	0.004037125423137867	0.010403822634477132	1.5905025646405353	1.3801160718089893	-1.0282972297579005	1.1524411584858811	6.697154765802819	9.659585089580025	0.9019516436739617	0.979152189020153
ID165696	165696	11	1.0	47.4069281964755	45.34826914600643	0.0	198.0	198	1.454347941080483	1		49817.960057061304	50118.0	34791.0	63120.0	3.492239E7	5559.532787009255	-0.9811180272015553	-931.2183555046711	9.78903728390986E-4	-0.005929404651875477	1.6061282167801632	1.339211494992618	-0.8568411763631936	1.1993088640484053	6.644870377993145	9.76816119190064	0.8751263131366083	0.9728601252609603
ID125252	125252	11	1.0	47.36736024209658	45.41033489319056	0.0	87.0	87	1.4418102248778717	1		50194.20232896652	50476.0	34973.0	63824.0	3.4483417E7	5639.80259110046	-0.9810748368507002	-922.7459645723352	-0.004378828579217706	0.005357699777465336	1.5578763893556111	1.357873530351997	-0.8210463775585204	1.147291227447204	6.530795350044765	9.692927063805689	0.8735063153662938	0.969654199011997
ID105799	105799	11	1.0	47.367901147274175	45.388449945302995	0.0	32.0	32	1.4590218083226305	1		49640.113798008555	49820.0	33977.0	64274.0	3.4897E7	5568.922744740596	-0.9810309915551226	-921.9973405822985	-0.007608304157019786	4.1515781461923577E-4	1.600986100753249	1.352736985079257	-0.9641424732913919	1.1835161738107185	6.687648513473789	9.648725758645245	0.9026998659070097	0.9818562456385203
ID128841	128841	11	1.0	47.36716289830812	45.459220089603576	0.0	97.0	97	1.4381328016644603	1		49997.91094890516	50212.0	34578.0	64802.0	3.4248569E7	5721.206448849962	-0.9811040709815492	-907.488361134981	-0.004389504854130602	0.0064543775604935585	1.536352235072887	1.3580220800239278	-0.992923626541518	1.13131609395174	6.497523466893158	9.65710836420851	0.8755148389450743	0.9729537366548046
ID145738	145738	11	1.0	47.38194934096378	45.36286594184668	0.0	142.0	142	1.4433833952584159	1		49889.70930232563	50210.0	34310.0	63314.0	3.432412E7	5554.426128893951	-0.9810910075205117	-932.0574449107305	0.0017251630956034525	-0.004529842702898164	1.6054312125806989	1.3189103783519749	-0.8686871195627216	1.21724056382568	6.545054728538315	9.915747939916846	0.8365120273684984	0.9710860366713687
ID106824	106824	11	1.0	47.31882139422178	45.43756387513802	0.0	35.0	35	1.4407604903194322	1		49698.808139534915	49978.0	34104.0	62547.0	3.419278E7	5538.899421243602	-0.9811580509777572	-934.4705902497439	-0.004117024236682756	-0.008074393683749178	1.563246825426275	1.3529185174267062	-0.8764284177939964	1.1554626574256814	6.521289097715736	10.02757037808686	0.8149892495602102	0.9594405594405594
ID134478	134478	11	1.0	47.372734925595516	45.39085570192403	0.0	112.0	112	1.4621294195288268	1		49926.04101838763	50155.0	34408.0	64114.0	3.5297711E7	5571.438733454592	-0.981058652408476	-928.2690363654727	-0.0010558918534440298	0.012280286256137491	1.5989990167610157	1.369388056639142	-0.950146480684817	1.167674136639838	6.7161672704608835	9.611297284734357	0.913623679044273	0.9792099792099793
ID110421	110421	11	1.0	47.36676740580542	45.449907114731054	0.0	45.0	45	1.4667784914184219	1		49591.13080168773	49862.0	33949.0	63838.0	3.5259294E7	5550.985382494682	-0.9810853135228877	-926.7691120645171	-0.002064168255367459	-0.0048671644360713555	1.592626624764428	1.3702113258299145	-0.8930580282338016	1.1623218949820024	6.758945405941525	10.091787850137544	0.8339741284693175	0.9673469387755109
ID148310	148310	11	1.0	47.31351276517101	45.34042102954304	0.0	149.0	149	1.4548680011511301	1		49879.32097004282	50069.0	34513.0	62675.0	3.4965404E7	5542.630969492186	-0.9810533068107785	-931.9524356493913	-8.146980971535851E-4	0.0040544647065208364	1.6036160607313261	1.3359979436651	2.318138056561373	1.2003132701926607	6.649623504157662	10.361628710562934	0.7783068780982908	0.9575633127994524
ID152916	152916	11	1.0	47.364199292816515	45.25648801888514	0.0	162.0	162	1.4543479410804832	1		49870.78111587983	50078.0	34715.0	63689.0	3.4859676E7	5596.515446468947	-0.9810499615818584	-922.655319078612	0.022264793369219764	-0.011809243203176807	1.6095459763118736	1.3454847766270397	2.389174172549515	1.196257292740838	6.644870377993146	9.691728249495332	0.8889839518043884	0.9694868238557558
ID162132	162132	11	1.0	47.38714604882846	45.29613882403916	0.0	188.0	188	1.4734679211022812	1		49838.186889818724	49987.0	35366.0	63632.0	3.573398E7	5539.024958686895	-0.9811420176171526	-936.258033393314	0.010607162189211289	-0.005908368125814692	1.6002214061095248	1.3869234656149652	-0.8764712032290377	1.1537921491579803	6.820736046080235	9.912160786129354	0.8723774497884703	0.9656796769851959
ID102233	102233	11	1.0	47.22590531788335	45.39048453229653	0.0	22.0	22	1.450702300400028	1		49878.59339080462	50007.0	33995.0	62656.0	3.4715501E7	5497.988828356532	-0.9810535471722225	-939.518074908338	0.0022194745080203557	-0.014122410252623063	1.607310298952232	1.339753779708986	-0.8234444373185967	1.1997057394392	6.61159849484154	9.818058619021114	0.8619163015584584	0.961964038727524
ID103259	103259	11	1.0	47.2831281476142	45.40069491278492	0.0	25.0	25	1.464714059021052	1		49764.009859154954	49936.0	34060.0	63578.0	3.5332447E7	5477.621949987334	-0.981129223156127	-944.6909186624508	-0.0038483041657449315	0.017322888083494015	1.6044050289520524	1.3710724879180782	-0.9767023437405083	1.1701824980736655	6.739932901283463	9.800730434140913	0.8817562537641455	0.9765840220385671
ID97626	97626	11	1.0	47.340816394574155	45.53318506045323	0.0	9.0	9	1.4610942835268417	1		49950.70070921984	50152.0	34101.0	64487.0	3.5215244E7	5620.267503876248	-0.9810470022573089	-920.081922442472	-9.341782357773328E-4	-0.015911899778913736	1.6012908238555825	1.3631626193381574	-0.9674263685023382	1.1746880387851606	6.70666101813185	9.816044128477683	0.8746679550187174	0.9690934065934065
ID168285	168285	11	1.0	47.22341302868491	45.204439283127265	0.0	205.0	205	1.463163823209347	1		49810.80985915494	50036.0	34056.0	61214.0	3.5365675E7	5487.181008052802	-0.9810227342170712	-938.5334236020444	7.629716388791399E-4	0.006207831968721469	1.5738032806480122	1.367423968053465	-0.6778593135832821	1.1509256217647912	6.725673522789917	10.038684664650086	0.8386717632525851	0.9671907040328098
ID120672	120672	11	1.0	47.32566590975797	45.368499237420444	0.0	74.0	74	1.4678096187805119	1		50128.18539325841	50331.0	34244.0	64317.0	3.5691268E7	5563.5238779270585	-0.9810116815956043	-931.0000330142293	-0.006083603863051814	0.0035477314449339392	1.581445018134563	1.3710326461775963	-0.8870667978250641	1.1534699939812454	6.768451658270561	10.09936765722379	0.8338939641958212	0.966078697421981
ID116068	116068	11	1.0	47.388283503927774	45.3577488091647	0.0	61.0	61	1.4595402030124016	1		49857.2159090909	50068.0	34682.0	63817.0	3.509948E7	5530.840707264577	-0.9811562186781119	-938.7219508836894	-0.011202457215254463	-0.0027966119546228817	1.5906129438379628	1.3594321465547252	-0.8414256235542751	1.1700568857880331	6.692401639638304	9.973387524960296	0.8454861006543906	0.9657064471879283
ID136037	136037	11	1.0	47.42446335666919	45.41269424230281	0.0	116.0	116	1.4439074044952314	1		49773.51589595368	49980.0	34559.0	63658.0	3.4443273E7	5573.934564897196	-0.9810930130114204	-926.7323140770745	-9.11918411631461E-4	-1.0747415905865295E-4	1.5531287942634167	1.356736216600226	-0.9076624116849707	1.1447536929141027	6.549807854702828	10.589676139758126	0.733961140506944	0.9496898690558235
ID140648	140648	11	1.0	47.34770205186104	45.40064382183304	0.0	128.0	128	1.4626467128121368	1		49808.02691218132	50007.0	34706.0	62566.0	3.5164467E7	5502.7939727992825	-0.9811599998342804	-942.7683905578682	-0.0024695925423044514	0.007786610242371412	1.6068892029511868	1.3421205038569852	-0.8991887201408524	1.197276398306493	6.720920396625402	10.446276137089084	0.7739548248977158	0.9671682626538991
ID163186	163186	11	1.0	47.40328705690428	45.33577100307173	0.0	191.0	191	1.4678096187805112	1		49852.17275280902	50033.0	34901.0	64446.0	3.5494747E7	5557.3581521398555	-0.9811151180552334	-932.0761472902311	0.012464622400747584	0.0018562660968080343	1.6025414131206885	1.367817700161123	-0.8773959999615025	1.1716045295596893	6.768451658270556	9.814274489449483	0.8830449166208556	0.9740082079343368
ID121715	121715	11	1.0	47.313044835963574	45.39179639144167	0.0	77.0	77	1.4533072626351775	1		50174.5263908701	50310.0	34758.0	64359.0	3.5172343E7	5592.292438291647	-0.9809768420387804	-925.3361828571859	0.007252533052539475	-0.021877723974365597	1.6024973485617795	1.3539709740283896	2.270721702204118	1.1835536945034826	6.6353641256641165	10.009455774728451	0.8322497902079011	0.956164383561644
ID144240	144240	11	1.0	47.40867130052223	45.3908330251678	0.0	138.0	138	1.4657466386762796	1		49822.42134831458	49990.0	34212.0	64138.0	3.5473564E7	5585.436820915958	-0.9810311509874116	-922.6553416854915	-0.00829747548644099	0.006484044171127561	1.5759010895228438	1.370609791409643	-0.9247669342985068	1.149780994853439	6.7494391536124905	10.056195170716038	0.8387067985895167	0.9686221009549791
ID95097	95097	11	1.0	47.17928472871219	45.257045393881086	0.0	2.0	2	1.4548680011511306	1		50146.05420827389	50416.0	33753.0	62678.0	3.5152384E7	5648.4160763299815	-0.9811542348139732	-924.4077718754324	-0.006806902522601582	0.002945224654000966	1.5683438561990246	1.3627364383943323	2.6002251108722447	1.1508783444926098	6.649623504157667	9.900641617797747	0.85247222950147	0.9608516483516486
ID137595	137595	11	1.0	47.39919012843606	45.44524214896421	0.0	120.0	120	1.4636807509142955	1		49775.36248236949	49990.0	35055.0	63954.0	3.5290732E7	5571.7119712649655	-0.9810165874338402	-923.3318865319732	0.004716237936146487	-0.001121686797973681	1.56267641843619	1.3899185343388358	2.1277511176259902	1.1242935321957792	6.730426648954428	9.98671333229572	0.8480223377759732	0.9639210347174951
ID98683	98683	11	1.0	47.29510454809755	45.56992106274122	0.0	12.0	12	1.4579844659886299	1		49921.91012838801	50128.0	34431.0	63644.0	3.4995259E7	5589.429168060787	-0.981154936352289	-930.0230608561258	0.007323032711646061	0.006764975766379929	1.5969743594259804	1.35360650566227	-0.9308320134737383	1.1797921720571516	6.678142261144758	9.988726374627769	0.8410954767638829	0.9703038674033153
ID155524	155524	11	1.0	47.405624966067734	45.308989195211225	0.0	169.0	169	1.450702300400027	1		49635.44892086336	49850.0	35083.0	63628.0	3.4496637E7	5590.07639979351	-0.9811326269493995	-923.4651020313289	0.006415132362346103	0.004264540141554855	1.5464492134498642	1.3658150360716206	-0.9706205788892259	1.1322537624844038	6.611598494841533	10.564570984628961	0.7444106967776839	0.9586492074431421
ID131467	131467	11	1.0	47.307924824280484	45.45190050053179	0.0	104.0	104	1.4610942835268421	1		49975.84560906514	50224.0	34093.0	63350.0	3.5282947E7	5510.68885065685	-0.9811298660482023	-943.0522806803364	0.00798361198369272	0.00115047367347499	1.6108663954568172	1.3416300274669946	-0.8675520056873746	1.200678549583556	6.706661018131855	9.980385923992724	0.8460997171727206	0.9737750172532783
ID107915	107915	11	1.0	47.343904242784	45.45238518413591	0.0	38.0	38	1.4454782924352374	1		49740.41473988442	49989.0	33902.0	63951.0	3.4420367E7	5599.110647537827	-0.9810577543215587	-920.2026033674895	-0.006551443471952873	0.00639444765823229	1.5622066164202288	1.363773545792984	-0.8936614363154929	1.1455029474940162	6.56406723319638	10.03121419577366	0.8197395269481662	0.9550484094052567
ID99722	99722	11	1.0	47.25343171447292	45.52424168783249	0.0	15.0	15	1.4574655179508385	1		49872.87055476532	50076.0	34022.0	62511.0	3.5060628E7	5504.003422945997	-0.9810679679602327	-939.1123060444095	0.013198948434829239	0.008280667823174217	1.5953432105253351	1.3534016277152945	2.1710928770359863	1.178765547384827	6.673389134980241	10.669399603711021	0.7366757121429214	0.9564032697547684
ID126349	126349	11	1.0	47.38227451901973	45.384671873183365	0.0	90.0	90	1.4636807509142957	1		50140.82203389831	50280.0	34829.0	63334.0	3.5499702E7	5502.471944123348	-0.9810969331918102	-945.8957136127002	-0.002042715752691483	0.001102612251524582	1.6102864445082374	1.3380777985104435	-0.9100886091479581	1.2034326003322215	6.730426648954431	10.066997708432188	0.8345503046382147	0.9632653061224489
ID122767	122767	11	1.0	47.33149067355143	45.38304025693018	0.0	80.0	80	1.4579844659886299	1		50064.60227272725	50236.0	34848.0	64874.0	3.524548E7	5660.649193305278	-0.9810513726436056	-915.816617417124	-0.006917789412189733	6.591596176770415E-4	1.5906815581674878	1.3668180576683373	-0.9758795583857984	1.1637844183014676	6.678142261144756	10.088107710218278	0.8246052762952666	0.9610123119015047
ID149389	149389	11	1.0	47.35502836417007	45.33449021051696	0.0	152.0	152	1.44757015791818	1		49913.36903039078	50135.0	34780.0	64202.0	3.4490138E7	5661.848709820368	-0.9811699266330957	-918.7150612300917	-0.0022405985770105542	-0.0015560077300199144	1.5471893779366799	1.3797444814513002	2.0379812480852615	1.1213593522108172	6.583079737854437	10.253567749688322	0.7868446004073176	0.9598059598059591
ID112531	112531	11	1.0	47.207572056860386	45.24196798691302	0.0	51.0	51	1.4333908231139447	1		49673.46842878117	49988.0	33268.0	61552.0	3.3827632E7	5681.981758357782	-0.9810493928641194	-905.1538250120982	-0.0036924591602449535	-0.008569368797799227	1.522541562819422	1.3647483542320018	-0.3524004724257425	1.1156207355723222	6.454745331412515	10.047515301804358	0.8034736221731157	0.953651685393258
ID117141	117141	11	1.0	47.41275509326728	45.387788798032396	0.0	64.0	64	1.4548680011511301	1		49886.778254649456	50107.0	34492.0	64385.0	3.4870858E7	5645.779552923951	-0.981096713455982	-917.2042111351782	0.001144455578975946	0.0027733295839509273	1.582147578364783	1.3567588204718835	-0.9250670065133518	1.1661229354046203	6.649623504157662	9.899854355716744	0.8526078164953469	0.971527777777778
ID127381	127381	11	1.0	47.34959863710602	45.438491845618366	0.0	93.0	93	1.4569463850695614	1		50126.740425531905	50404.0	34464.0	63611.0	3.5339352E7	5608.145188369524	-0.9810233840587379	-924.1464579677689	9.457999602608291E-4	-5.703136366453366E-4	1.5910161712283386	1.3467891203642417	-0.9498118367590936	1.1813402314967063	6.668636008815728	9.919616001861604	0.8516421666573653	0.9629375428963626
ID129941	129941	11	1.0	47.34702709564565	45.45337260454615	0.0	100.0	100	1.4538276949750948	1		50054.731428571446	50277.0	34462.0	64356.0	3.5038312E7	5630.843485643334	-0.9810472810834407	-920.2802292511176	-0.006310494900360717	0.004023414251224567	1.6034782274258255	1.3423641941290476	-0.9131925433664366	1.1945180260608736	6.640117251828633	9.657898881581499	0.8945823065307862	0.9748778785764134
ID139157	139157	11	1.0	47.37222890996549	45.45877680012484	0.0	124.0	124	1.462129419528827	1		49779.66053748233	49953.0	34412.0	63493.0	3.519422E7	5538.5871231626015	-0.9810519361617946	-930.7008160002136	-0.006829446020990768	-0.007388319216431776	1.5728787214872348	1.3804727882972405	-0.8916205987179034	1.1393768387331413	6.716167270460885	9.949501674537338	0.8525673740758424	0.9618788291354664
ID111512	111512	11	1.0	47.367151725222925	45.4435373980206	0.0	48.0	48	1.4543479410804832	1		49621.79685264667	49884.0	33910.0	63791.0	3.4685636E7	5625.308438427173	-0.9811105159406842	-916.3343708468434	0.0010731964211837049	-0.009821154335715988	1.598088463742386	1.3565393504663523	2.250064581321646	1.1780627397155812	6.644870377993146	9.789496915716041	0.8713158810526638	0.966136834830684
ID154011	154011	11	1.0	47.391776638823934	45.276241178521296	0.0	165.0	165	1.4512236669219445	1		49775.88378766147	49961.0	34644.0	63478.0	3.4693791E7	5583.873961849435	-0.981082032334187	-924.5793974973218	-0.0041912708551115315	-0.0023851192439083213	1.5943592283487455	1.337147535168454	-0.7832022433345623	1.192358499279504	6.61635162100605	9.865091824395444	0.8543310237086162	0.9720670391061451
ID141725	141725	11	1.0	47.323163270398595	45.39231605878091	0.0	131.0	131	1.4579844659886292	1		49772.4048640915	49939.0	34086.0	63222.0	3.4790911E7	5499.071608076215	-0.9811825133180149	-943.8814000109003	0.005187859827598415	-0.0011985002922640304	1.6028555165553342	1.3635661583517398	-0.8365347610885676	1.1754878974796823	6.678142261144751	9.854627654931328	0.8641419550396762	0.9662998624484184
ID169381	169381	11	1.0	47.53254751897579	45.35463206410451	0.0	208.0	208	1.460058413645812	1		49773.76420454545	49993.0	34299.0	65080.0	3.504073E7	5727.096516352905	-0.9810867302630347	-901.6474625810708	-0.0032688654076828932	0.009552828291861762	1.5770243581598533	1.365482175889809	-1.029455167162238	1.154921232957284	6.6971547658028125	9.991789857645488	0.8429729057814872	0.9657299520219332
ID108969	108969	11	1.0	47.32446956797508	45.45568419124785	0.0	41.0	41	1.4486149578794751	1		49650.00144092214	49920.0	33989.0	64150.0	3.4457101E7	5602.343999616695	-0.9810908959351683	-919.6398514535327	-0.006625997661285958	-0.0023495995453255273	1.595025582382545	1.3435291217647158	-0.9894393138191944	1.1871909261538673	6.592585990183471	9.674054828695372	0.885214620557048	0.96993006993007
ID158638	158638	11	1.0	47.30713333872924	45.310886727909676	0.0	178.0	178	1.442859195714976	1		49848.49053857353	50073.0	35131.0	62685.0	3.4245913E7	5568.964828316046	-0.9810698637577215	-927.7986330781268	0.0019692662667126627	-0.00121418648136403	1.569621486484057	1.3568456210931938	2.202765622401549	1.1568165619456636	6.540301602373797	9.782447917312071	0.8588405697096465	0.9635854341736699
ID96174	96174	11	1.0	47.32245778602788	45.50531078702108	0.0	5.0	5	1.4852292606300532	1		49976.23803009576	50076.0	34082.0	64208.0	3.653263E7	5463.159515446101	-0.9811065329140483	-950.0668873266743	0.009365192638385051	0.006636633066573005	1.5920803906885217	1.4042743235875734	-0.9277739537472288	1.133738874197422	6.930057947864095	9.974100011108545	0.8753853877142821	0.9745989304812838
ID104370	104370	11	1.0	47.3246804548084	45.395159670496824	0.0	28.0	28	1.4486149578794756	1		49621.49279538899	49796.0	34389.0	63531.0	3.4437316E7	5553.041591244338	-0.9810768376041143	-926.5699275126943	0.001365823938487063	0.006546716652791652	1.584712901153858	1.3376463589285714	-0.8105543159325845	1.1847024369155255	6.592585990183474	9.842702626081527	0.8551394437977978	0.9699300699300701
ID156593	156593	11	1.0	47.42352821081869	45.30706737807513	0.0	172.0	172	1.4527866438605863	1		49696.43633762519	49988.0	35051.0	64083.0	3.4737809E7	5656.2032723668835	-0.9810877544810038	-911.580427622762	0.0024023653207515534	-0.003938450061643795	1.596314256149599	1.3359026219993528	2.1797289431258617	1.194933096066917	6.630610999499593	9.790972799181752	0.8691840050088045	0.9620689655172412
ID166838	166838	11	1.0	47.38502891988633	45.344948655751814	0.0	201.0	201	1.4585032293802418	1		49875.618233618305	50094.0	34725.0	63990.0	3.5012684E7	5592.325288101629	-0.9811745390344715	-929.6650693817418	0.007138673550697806	-0.009636508320706269	1.6219115282156864	1.3473746733840493	-0.9985290740092978	1.2037568764314932	6.682895387309271	9.717808141828455	0.8892786907924438	0.9763888888888888
ID150455	150455	11	1.0	47.29815645384805	45.29504587122357	0.0	155.0	155	1.436553881369556	1		49819.90935672508	50143.0	34771.0	62680.0	3.4076818E7	5587.380227818745	-0.9812213169789886	-931.8082376536238	0.008420448076228243	0.009757397720974096	1.5968212379994648	1.3411865970689458	-0.9018924325896351	1.1906033369921738	6.483264088399606	9.705727415870172	0.8648631564933156	0.9592123769338959
ID118199	118199	11	1.0	47.33798726038821	45.37806621396218	0.0	67.0	67	1.4496590048314957	1		50061.582733812975	50391.0	34530.0	63358.0	3.47928E7	5612.998246786956	-0.9811367231713599	-927.7950649943411	-0.006384084272361221	0.0021766097798816136	1.5931929927594597	1.33350710021929	-0.9188835151569733	1.19473904000771	6.602092242512503	9.912988981233614	0.8442716476220504	0.9579310344827591
ID160696	160696	11	1.0	47.33121703838449	45.320408123984166	0.0	184.0	184	1.4652304398088274	1		49842.77009873059	50010.0	34654.0	64256.0	3.5338524E7	5556.422093866368	-0.9810875517255787	-930.672645455189	0.004196214807626119	-0.007194583135052556	1.600369556811389	1.370460832536624	-0.7468763745899576	1.16776015688768	6.74468602744798	9.777553965897113	0.8865661761696513	0.9692622950819673
ID123834	123834	11	1.0	47.3164926003204	45.379605161316206	0.0	83.0	83	1.446524603315954	1		50116.36599423634	50261.0	34775.0	63212.0	3.4780758E7	5556.139742003069	-0.9810508172910285	-933.9796814851723	0.0032598957017203447	0.00957939385676625	1.5679859090540078	1.3502772351802748	-0.8073813706828015	1.1612325737274738	6.573573485525411	9.727097759216171	0.8730614753298327	0.9718903724525646
ID164287	164287	11	1.0	47.41843733742218	45.363829867049034	0.0	194.0	194	1.4621294195288264	1		49808.04372355432	49963.0	34793.0	63979.0	3.5313903E7	5594.474869158396	-0.9811111636165426	-924.8752667607138	-0.0015906876633214537	0.00922158818913689	1.6107575610685305	1.3469188457980632	-0.9604075091259131	1.1958831566530945	6.716167270460881	9.696716626465042	0.897598172639986	0.9758287292817674
ID142780	142780	11	1.0	47.38202158621921	45.38373762550414	0.0	134.0	134	1.45226583845082	1		49778.50071736016	49916.0	34949.0	63974.0	3.4695615E7	5659.040553485268	-0.9810793259808408	-912.2135565324579	-0.001862486331407852	-0.0021469655152158906	1.562526299198416	1.3674285001850055	-0.8377297742055259	1.1426749544762411	6.625857873335082	9.769845135009255	0.8723215884757556	0.9700765483646484
ID114625	114625	11	1.0	47.37133443057842	45.30576055352853	0.0	57.0	57	1.45486800115113	1		49783.001430615164	49943.0	34019.0	62215.0	3.4798318E7	5436.799894789811	-0.9810945411463926	-950.3670277549073	0.006604186908847015	0.00534804239134704	1.610832674674383	1.3472390991427121	-0.8229864301296729	1.1956546359880762	6.64962350415766	9.6411929394362	0.8989703594589256	0.9831342234715391
ID151488	151488	11	1.0	47.34343081772447	45.270062735124206	0.0	158.0	158	1.4433833952584156	1		50216.66472303205	50294.0	35368.0	64337.0	3.4448632E7	5625.163622974485	-0.9810279350150612	-923.2290708403399	0.005024639704777903	0.005022237045161818	1.553245905041329	1.3699288740903293	-0.8851100053716152	1.1338149990252064	6.5450547285383145	9.954775719452273	0.829965780405173	0.9476944253269103
ID113602	113602	11	1.0	47.36605529656221	45.35485924094223	0.0	54.0	54	1.4470474750493925	1		49785.84659913168	49932.0	34504.0	64249.0	3.440202E7	5582.476594931301	-0.9811062477553905	-926.2043291455946	-0.001643689988337735	-0.008932203120354117	1.5879082763803363	1.3459645846695059	-0.8542980087917915	1.1797548720572304	6.578326611689926	10.096216144207538	0.810976028465064	0.9538249483115094
ID134084	134084	11	1.0	47.36121617639228	45.37747493914738	0.0	111.0	111	1.449137075379896	1		49923.4820143885	50158.0	34440.0	63779.0	3.469682E7	5537.04866838717	-0.9811474041373226	-938.4683373835345	-0.005191896564353575	0.010950125529906886	1.5918005544377551	1.3390590007511864	-0.9105676194570287	1.188745644176086	6.597339116347989	10.053984661284606	0.8201668951581238	0.9645587213342601
ID165317	165317	11	1.0	47.41574125910227	45.332396433275164	0.0	197.0	197	1.4600584136458123	1		49786.87943262408	50052.0	34789.0	63385.0	3.509975E7	5554.108307548291	-0.9811321929851499	-932.2591572420496	-0.004403671491700146	-4.567760073075704E-4	1.57746018903238	1.3621482909303924	-0.8878498188751387	1.1580678840443448	6.697154765802817	10.175598788728662	0.8127935515018972	0.9670555936856554
ID132555	132555	11	1.0	47.35067187188704	45.43340377987888	0.0	107.0	107	1.4553878753864655	1		49849.79290780139	50082.0	33775.0	62902.0	3.5144104E7	5516.152980236323	-0.9811337440414927	-939.9387246014743	-0.005761327771518205	-0.0013744823771369883	1.6076197406837662	1.344572687592836	-0.8343462573295398	1.1956361716389305	6.654376630322181	9.716275473331557	0.8857631390699917	0.9702009702009706
ID124879	124879	11	1.0	47.381397246938526	45.39439205303514	0.0	86.0	86	1.4626467128121359	1		50169.86421499292	50392.0	34469.0	64347.0	3.5470094E7	5574.547498876514	-0.9810365138884478	-931.1728289482022	0.005606168255792346	-1.3210605210927894E-4	1.5941008113910256	1.3544824262953785	-0.9197934410434339	1.1769077106087107	6.720920396625395	9.940584955210095	0.8547020253166638	0.9619047619047619
ID110032	110032	11	1.0	47.323692574610355	45.443201014770366	0.0	44.0	44	1.447047475049392	1		49605.92474674393	49864.0	33676.0	63120.0	3.4277694E7	5558.99094092491	-0.9810734731098252	-925.1202481458064	0.005776866770886723	-0.01673724225215069	1.6044014547169638	1.3327910741878963	-0.9129819363223582	1.2037906659110593	6.578326611689923	9.840661854883534	0.8536437768633856	0.9705469845722297
ID146899	146899	11	1.0	47.39479717785775	45.33732167829203	0.0	145.0	145	1.4626467128121363	1		49884.29561527586	50138.0	34879.0	63521.0	3.5268197E7	5597.7369313349445	-0.9809652305105391	-918.5173152097667	-0.008706656958365309	-0.0015036728339111144	1.5770010005709667	1.3710086621772477	-0.9149071902337582	1.150248750483159	6.7209203966254	10.152095194447465	0.8194590441671445	0.9665071770334934
ID152531	152531	11	1.0	47.35062122714618	45.28721470158523	0.0	161.0	161	1.4402353361229012	1		49655.17836257314	50054.0	34383.0	63430.0	3.3964142E7	5666.783300039303	-0.9811935548597008	-914.3361944476759	-0.002769513038923969	-0.0023709359017570143	1.5664094736053542	1.3353452603668183	-0.8656279545134713	1.1730370564801067	6.516535971551219	9.612211572884375	0.8862985077671148	0.9758007117437723
ID145361	145361	11	1.0	47.39146887363824	45.38489369885546	0.0	141.0	141	1.4595402030124016	1		49854.70028409091	50088.0	34789.0	63217.0	3.5097709E7	5496.612323015923	-0.9811378174090283	-943.580743448829	0.004330704558027023	-0.008729035968754302	1.6022806970890902	1.3504524596012886	-0.8359310474413532	1.1864769364499896	6.6924016396383035	9.730142806594896	0.8882872577149699	0.9710344827586208
ID100824	100824	11	1.0	47.28816692770464	45.47148397853723	0.0	18.0	18	1.4559075639855623	1		49897.87124463522	50076.0	34098.0	63720.0	3.4878612E7	5564.675347204719	-0.9811000168469145	-930.9450518148617	0.004363715534109627	0.005301172908293779	1.5899374039634961	1.3635914644900655	2.1942256746538185	1.16599248775591	6.659129756486697	9.791540678112124	0.872821180196544	0.9735927727588607
ID119261	119261	11	1.0	47.336510428352355	45.3530379631546	0.0	70.0	70	1.4574655179508385	1		49976.83428571426	50229.0	34524.0	64104.0	3.4983784E7	5588.047592172511	-0.9811285838786924	-929.9510298217787	0.0046819399684737755	-0.02335552722484662	1.6048413422053578	1.3641334365372468	-1.0108081277321572	1.1764548094936595	6.67338913498024	9.99492291010172	0.8394549925475538	0.9716262975778542
ID105444	105444	11	1.0	47.29610180826626	45.38552548726394	0.0	31.0	31	1.4449548528770875	1		49649.12861271681	49825.0	33963.0	61978.0	3.4357197E7	5463.412648501421	-0.98093579092996	-935.189045788903	0.0030417408243006037	-0.007477808412108254	1.6009919858528867	1.3218507087789284	-0.8321388589602128	1.211174586676144	6.559314107031865	10.211194792163276	0.7905242021269158	0.9603340292275575
ID137194	137194	11	1.0	47.409177537434246	45.44200967672783	0.0	119.0	119	1.45486800115113	1		49754.7863247863	49930.0	34723.0	64455.0	3.492786E7	5642.743094619957	-0.9810576171975866	-913.3442276109586	0.013834564697827645	-0.0016168651849844022	1.6112962316055448	1.3393904397391667	2.2352742298347312	1.2030071171176413	6.64962350415766	9.67295830892106	0.893075733124597	0.9803784162578837
ID128493	128493	11	1.0	47.36760004150889	45.451070645994065	0.0	96.0	96	1.4585032293802418	1		50154.31339031338	50340.0	34570.0	64408.0	3.5208328E7	5621.928274626202	-0.9810289835642236	-922.6653738906667	-0.0023885630350015275	0.00303789188725195	1.5933932981543346	1.3521391711557933	-0.8173527912691414	1.178424035147447	6.682895387309273	10.266509485231678	0.7967625288963373	0.9538670284938942
ID106479	106479	11	1.0	47.33583341596878	45.407421627391635	0.0	34.0	34	1.4475701579181803	1		49860.07225433521	50067.0	33271.0	63081.0	3.450317E7	5548.487739940592	-0.9810729797577165	-931.5954024983064	0.0036560366524426243	-0.014405521311984353	1.5863583680579179	1.3488193292127821	-0.9079685489302708	1.176108863285472	6.5830797378544395	10.083613281934204	0.813591900229261	0.9611380985426785
ID159730	159730	11	1.0	47.33319019548062	45.288801647170494	0.0	181.0	181	1.4605764404187724	1		49905.51699716715	50116.0	34664.0	64245.0	3.5233295E7	5587.527176863929	-0.9810261636325898	-923.6008956003179	0.0040287584585754765	-0.00791888948151949	1.6065007575818644	1.347179916755815	-0.9312550792847911	1.1924916171928452	6.701907891967338	9.738428925149933	0.8880358956084614	0.9737569060773483
ID120306	120306	11	1.0	47.32582773986048	45.403885058379075	0.0	73.0	73	1.450180746437315	1		50116.32517985615	50284.0	34743.0	64219.0	3.4830846E7	5653.74566214835	-0.981087787439287	-919.6836714638221	0.009381679341581335	0.0046802780461742246	1.5595007241852334	1.3690495215595344	-0.823924667425505	1.1391119894689778	6.606845368677024	9.93254194465622	0.8415563298689026	0.9632709632709635
ID97271	97271	11	1.0	47.32360915908769	45.51321015333672	0.0	8.0	8	1.454347941080483	1		49986.721825962966	50153.0	33941.0	63613.0	3.5040692E7	5580.551472589689	-0.981045363693089	-927.2165346121477	0.00475981655367713	-0.0037771735906589926	1.5933725476855234	1.3622212033177146	-0.9391876976628255	1.1696870844506277	6.644870377993145	9.960554761803142	0.8416457263817311	0.9628099173553717
ID135672	135672	11	1.0	47.40736129873368	45.38644342111329	0.0	115.0	115	1.4470474750493925	1		49766.67004341537	49916.0	34575.0	63319.0	3.4388769E7	5578.403858355261	-0.981084799114969	-925.452673533895	-0.003231057893682531	-3.370785551040948E-4	1.5836567174550369	1.345086573031494	-0.7813058587573856	1.1773641557404475	6.578326611689926	9.670915628550619	0.8838734882522229	0.9767113620324633
ID115706	115706	11	1.0	47.39055602289317	45.35613590420608	0.0	60.0	60	1.444431223632541	1		49815.7789017341	50032.0	34454.0	63121.0	3.4472519E7	5583.800559704183	-0.9810913803305247	-925.798891755615	0.010784795731860721	-0.010931652859080116	1.6321419980855634	1.3084059623763844	2.3111076809284934	1.247427820583449	6.554560980867344	9.702397019895294	0.8749744844984152	0.9690794096978214
ID161785	161785	11	1.0	47.35842634404428	45.29876435812034	0.0	187.0	187	1.4652304398088276	1		49910.43459915616	50035.0	35130.0	64119.0	3.5486319E7	5565.144324047423	-0.9811164087511115	-931.9247879702551	-0.014352922528613993	-0.0059627940093853575	1.600626529605135	1.3705915558891402	-0.9490988278448734	1.167836269476186	6.744686027447981	9.822369780720532	0.8784944898285908	0.975257731958763
ID147966	147966	11	1.0	47.368209966357846	45.3419063591432	0.0	148.0	148	1.470384273660056	1		49868.08823529415	50018.0	34639.0	64027.0	3.5605815E7	5546.588136100459	-0.9811799093441211	-937.4621290827833	-0.0017263249909571044	-0.002928224615873319	1.5895702635489959	1.378860613865077	-0.9427144568084215	1.15281432188659	6.792217289093135	9.941539052347192	0.8636030933153147	0.9668470906630579
ID167934	167934	11	1.0	47.26239003228508	45.299931069701145	0.0	204.0	204	1.451744846205014	1		49846.581661891076	49985.0	34284.0	62103.0	3.4792914E7	5487.685459404191	-0.9810940277196659	-942.7309844220815	-0.005768716998858337	0.001264796731053108	1.5960542975372074	1.3382399888441516	-0.7783815754794754	1.1926517746011551	6.621104747170568	10.016868296276234	0.8292326533847618	0.9593663911845729
ID162815	162815	11	1.0	47.38930178220184	45.3299175500423	0.0	190.0	190	1.4512236669219445	1		49869.16017316018	50097.0	35116.0	64015.0	3.4559328E7	5673.367582081856	-0.9811463914777592	-914.8722467654515	-0.0015933732297597864	5.946668958480994E-4	1.5695297378562951	1.365575995826451	-0.913412170086894	1.1493536373319235	6.616351621006051	10.152956007306429	0.8065725407546336	0.957359009628611
ID98691	98691	15	0.9968319535255432	41.11686479291333	50.53831165907846	0.0	12.0	12	1.3867159473275767	1		49334.329133858206	49446.0	31552.0	64806.0	3.1327299E7	5624.978105840469	-0.9810341002576667	-907.3378733416683	-3.989488087389589E-4	-0.006733851933754028	1.4977171120500359	1.2947374649232088	-0.8750675137434647	1.1567728227736622	6.041223355099621	9.872390950815179	0.7789149978379428	0.945684523809523
ID101895	101895	15	1.0	41.48092286166594	50.18199668181643	0.0	21.0	21	1.4275736808495676	1		49317.767062314524	49485.0	32596.0	64497.0	3.3240175E7	5674.377696919183	-0.9810128722614407	-898.1121973316774	0.007754642887468461	0.004764394412135491	1.5469266109018853	1.3325904894542149	-0.8504744538312206	1.160841701290736	6.402460943602833	9.661620117120505	0.861900011973998	0.9655913978494621
ID99724	99724	15	1.0	40.73428342961171	49.975076260302274	0.0	15.0	15	1.4029861474818457	1		49316.17438271607	49373.0	31499.0	64695.0	3.1956881E7	5835.591156890473	-0.9810316240365603	-874.1528463939767	0.017615172392912777	-0.0086636969485067	1.5048686914926956	1.33791997255908	-0.7728794305183295	1.1247822906883493	6.183817140035114	10.220309685503885	0.743940824343848	0.9266381766381766
ID102931	102931	15	1.0	40.893909960372994	49.78682488195455	0.0	24.0	24	1.414798715397962	1		49321.75945537066	49416.0	31287.0	64817.0	3.2601683E7	5674.691942346779	-0.9809658314383064	-895.8725621169193	0.014203070345508157	-0.015582563949263037	1.5855068300847954	1.3050770146362363	-0.8204178920897434	1.21487606654901	6.28838591565446	9.38791717054262	0.8966243974851053	0.965693430656935
ID107922	107922	15	0.9936381578445435	40.687369849067636	51.13085085812388	0.0	38.0	38	1.3796059390068052	1		49064.16507936509	49241.0	36012.0	63297.0	3.0910424E7	5057.034770087034	-0.9810142643196931	-1002.6430800609431	-3.170112928017388E-4	0.0029723024469646593	1.6090215338889526	1.2046007355266308	2.2701931977372336	1.3357301605710177	5.979432714960931	9.623257924638015	0.8113824228515508	0.946576373212942
ID105109	105109	15	1.0	40.633384087453926	50.29889048398867	0.0	30.0	30	1.3735610322843186	1		49051.7186495177	49072.0	32556.0	64127.0	3.0510169E7	5560.2141358345525	-0.9811324367195697	-917.4967306703014	-0.010585410368314918	-0.023385277173626578	1.5079565676136877	1.283089787674225	2.3650245798494396	1.1752541264840586	5.927148327151259	9.515229882689937	0.8226537647089943	0.9577572964669743
ID96919	96919	15	1.0	41.114180934119005	50.00925077853963	0.0	7.0	7	1.4072930989717467	1		49457.01524390246	49542.0	32360.0	65169.0	3.2443802E7	5835.069494258033	-0.9810018621412463	-875.3276813634072	0.008428456153875323	0.0032834865472304207	1.5343765427777807	1.3165109864520954	2.434809551099791	1.1654870780173416	6.221842149351233	9.773951732572828	0.8184430643053804	0.9520000000000002
ID98327	98327	15	1.0	40.51759528132368	51.87498467838413	0.0	11.0	11	1.4470474750493927	1		49210.07780979824	49412.0	33080.0	64562.0	3.4151794E7	5646.595102174864	-0.9811803326613756	-908.7288000313437	0.0039857704748156855	-0.012981836097179233	1.6225395593535579	1.317842584478315	-0.8744081837449897	1.2312089307660832	6.578326611689929	9.98552162642233	0.8290558403885281	0.9544827586206903
ID94747	94747	15	0.991226851940155	41.18895135050114	50.243992875448946	0.0	1.0	1	1.1446525516298416	1		51698.99308755762	51719.0	38177.0	62991.0	2.2437363E7	4955.957648135603	-0.980187604030489	-1032.1829968181287	0.028728051203234278	-0.00636209414698431	1.2603257641917223	1.02427350044016	2.498394592127564	1.230458235666669	4.116207258470717	10.927755834989133	0.43315679601777446	0.898340248962656
ID111515	111515	15	0.9968292117118835	38.20452239658934	51.8485684488011	0.0	48.0	48	1.4538276949750935	1		48697.369999999944	48929.0	30528.0	62593.0	3.4088159E7	5785.1367501293125	-0.9812862575030251	-882.7890564213973	-0.0046894347589452245	0.00575629605632223	1.5462133688565853	1.4111083737444305	-0.8145806689819804	1.0957438830538921	6.640117251828621	9.823561781021331	0.8646645435885569	0.9667820069204147
ID101530	101530	15	1.0	41.30317253536749	49.93251825265686	0.0	20.0	20	1.4233280991629542	1		49361.50074962524	49570.0	32134.0	64599.0	3.2924121E7	5768.050756247826	-0.9810001147924063	-883.7050944607098	-0.006127521091147937	1.5988042447641273E-4	1.5387054417332509	1.3359751508165099	2.2244318005810286	1.1517470521759616	6.364435934286704	9.868100790092333	0.8213015263762381	0.9530249110320284
ID107550	107550	15	0.9912102818489075	40.77930809281113	50.68539558949279	0.0	37.0	37	1.3075369076022227	1		49137.13321492005	49224.0	36450.0	62609.0	2.7664206E7	5132.1340751675825	-0.981103159094248	-994.1851788585129	-0.004616157089472069	-0.005970058904243652	1.4940228078057574	1.1662912541846377	2.07382053420182	1.2810031820484147	5.371032565902894	9.983059306992127	0.677236485547148	0.9120258272800648
ID104736	104736	15	1.0	40.504143982295034	49.91102112199936	0.0	29.0	29	1.383985651417818	1		49113.01757188497	49266.0	31398.0	64438.0	3.0744749E7	5863.381088321884	-0.9810882629424915	-869.0707865582917	-0.012668896151551532	-7.317163954519167E-4	1.49488468774322	1.323485113675231	-0.9171799844161854	1.1295062349375609	6.017457724277056	10.105116945543676	0.7405258511425108	0.928152492668622
ID109344	109344	15	1.0	40.25732991375382	51.45950612610568	0.0	42.0	42	1.4590218083226303	1		48897.281027104145	49017.0	33126.0	64358.0	3.4276994E7	5506.320769240391	-0.981134588828751	-923.6671751442229	-0.02567464426898504	-0.02637580216288259	1.6015061208531485	1.3950271128404272	-0.7852109311879236	1.148010749118924	6.687648513473788	9.908214858428089	0.8560368737880982	0.955193482688391
ID111143	111143	15	1.0	38.49559986496524	51.855526874690746	0.0	47.0	47	1.423859489175556	1		48739.33035714283	48828.0	30493.0	63811.0	3.275283E7	5649.348676787755	-0.981215838799648	-901.3301878174143	-0.012269363717624661	0.014041994014382306	1.5349763680468713	1.3260217312945035	-0.8763187496008988	1.1575800997985002	6.3691890604512285	9.932166148623972	0.8113459125492835	0.9591982820329271
ID101161	101161	15	0.9968279004096985	41.31176253512048	50.05901970422043	0.0	19.0	19	1.3867159473275776	1		49367.90521327012	49454.0	32873.0	63584.0	3.1249884E7	5194.199579897887	-0.9810501120433952	-984.1031176563023	-4.8698797108432984E-5	-0.02148153440284238	1.5465299576204494	1.2818212283423391	2.4457966078176048	1.206509865358084	6.04122335509963	9.685866290946645	0.8092036214077555	0.9380073800738012
ID96560	96560	15	0.9968262910842896	40.67746269345455	49.82456452207839	0.0	6.0	6	1.3867159473275787	1		49446.048742138344	49666.0	33994.0	63254.0	3.1447687E7	5385.173673054477	-0.9810130151699714	-948.8130299302145	-0.010455547121561217	-0.020791933768722733	1.538265849399683	1.2974222997955864	-0.971084493523919	1.185632349345346	6.041223355099638	9.481926003481385	0.8443871842485609	0.9643399089529595
ID108978	108978	15	0.9968226552009583	40.55457129446554	51.271689954251464	0.0	41.0	41	1.38835154759807	1		48940.91666666669	49091.0	35362.0	63832.0	3.1126423E7	5303.921421162236	-0.9810832311526291	-957.1145305092435	0.011712639145974348	8.612292984232532E-4	1.5995727433909968	1.2162254249854036	2.287407793595317	1.3151942974800035	6.055482733593183	9.950979343461137	0.7684701182096024	0.9340175953079178
ID104375	104375	15	1.0	40.81269316066157	50.246764698760224	0.0	28.0	28	1.3636115658566283	1		49058.178861788605	49203.0	31358.0	64411.0	3.017078E7	5653.042175759927	-0.9810294410914429	-897.5550753547734	0.015357627638725968	0.003634585081997628	1.5067560336637549	1.2711680291952245	-0.8403861133861147	1.185331914473715	5.841592056189973	9.701005868060212	0.7800232619551267	0.9453846153846152
ID107191	107191	15	0.996826171875	40.35595478868568	49.97129872411747	0.0	36.0	36	1.397583793388256	1		49254.97519379853	49570.0	32589.0	64183.0	3.1769459E7	5752.283813478983	-0.9809930096623801	-883.8780592857462	0.010021693274592541	-0.014685850777979986	1.5672342313559697	1.2826542447634601	-0.7296412344612679	1.2218680425799318	6.136285878389952	10.110086801483986	0.75440694847839	0.9382267441860467
ID96182	96182	15	1.0	41.01836625986944	49.78693504235265	0.0	5.0	5	1.4259830690120592	1		49519.865871833026	49632.0	31164.0	65373.0	3.322783E7	5872.638546039639	-0.9809663039989547	-869.1748375116462	0.01934298792712787	-0.013891217178213889	1.5714224513117578	1.3429502898058476	-0.8041933502303026	1.1701270428549821	6.388201565109289	9.872744107385012	0.8235931267806661	0.9478138222849086
ID97976	97976	15	1.0	41.040842879997236	51.445121088722175	0.0	10.0	10	1.4465246033159538	1		49372.08802308807	49720.0	33290.0	64621.0	3.4214857E7	5438.87984334396	-0.981001192924318	-937.4437730829421	0.01603656184752458	0.01582836451688733	1.5771394745082024	1.361095620528246	-0.9661405855445635	1.158727903257898	6.57357348552541	9.715857406995147	0.8750827473083194	0.9712078651685394
ID99389	99389	15	1.0	40.98194884469536	49.87626169020159	0.0	14.0	14	1.4259830690120594	1		49402.73065476188	49482.0	31887.0	65129.0	3.3198635E7	5906.664390409926	-0.9810191972165977	-864.5728313238956	0.01656666779030421	-0.035333446716299406	1.5589229755132494	1.3609498542838634	-0.8446131981241942	1.1454668741880722	6.3882015651092905	9.652852163486278	0.8615434105462155	0.9600000000000006
ID106173	106173	15	1.0	40.477339677397445	49.61200231658379	0.0	33.0	33	1.38234488539766	1		49267.49128367668	49672.0	33636.0	62454.0	3.1087787E7	5575.736647424434	-0.980898955562839	-907.5182100184629	-0.01702971106043106	-0.00387983782887902	1.5728577087161812	1.2516359672576673	2.3336583177788963	1.256641507484249	6.003198345783511	9.94208057827511	0.7631993632631571	0.944652206432311
ID94400	94400	15	1.0	41.18863750829429	49.981925898904954	0.0	0.0	0	1.4238594891755556	1		49666.81913303438	49749.0	31959.0	65386.0	3.3227102E7	5898.855950320148	-0.9809961500577077	-869.2691404188196	0.00349539575932962	1.0499462068381075E-4	1.5387994194249521	1.3366824693985768	-0.8352424580786092	1.1512079006447322	6.369189060451226	10.068313650108708	0.7895516253320785	0.9585121602288986
ID104000	104000	15	1.0	40.649796970268916	49.75801153859144	0.0	27.0	27	1.3948747701135351	1		49133.474258970404	49324.0	30394.0	64696.0	3.1494557E7	5798.262228868833	-0.9809958462809192	-874.8392334236138	0.00305524826998665	-6.181649507291098E-4	1.5369255650803615	1.2853341285037152	2.239275163223139	1.1957401044579197	6.112520247567375	10.140900277548814	0.7469252664778792	0.9421245421245418
ID95811	95811	15	1.0	40.79709422025982	49.7247764093076	0.0	4.0	4	1.3086935083658338	1		51368.47795414459	51235.0	33946.0	65504.0	2.9125927E7	6353.347134804287	-0.9800731576777872	-795.32405660091	6.067153118548096E-4	0.02781412873243539	1.3583612450575104	1.2717741351299667	0.011790185957737136	1.068083716703906	5.380538818231934	10.8832808107308	0.570842057775435	0.9225753871230643
ID102603	102603	15	1.0	40.8838565517323	50.151189124835604	0.0	23.0	23	1.364720644174057	1		49257.19186991872	49373.0	31754.0	64547.0	3.0293173E7	5569.949531838702	-0.9810216707529135	-914.2585049655014	0.009821859546822223	-0.016937821301638834	1.4983180892143007	1.2770363564826988	-0.771677719617697	1.1732775512680558	5.851098308519	9.309357417363149	0.848414045800481	0.9587227414330217
ID105802	105802	15	1.0	40.544227885018664	49.985071806275485	0.0	32.0	32	1.368042484327705	1		49160.617504051836	49216.0	31880.0	63970.0	3.0332101E7	5717.247948113901	-0.9809334380276001	-884.7640081588165	-0.009732545589436899	-0.004934253162513736	1.4865415299980187	1.2846290102990638	-0.9227749542185516	1.157175743409336	5.879617065506098	9.533092965666775	0.8130013173724707	0.942835365853658
ID106830	106830	15	1.0	40.51598989837577	49.72526638883188	0.0	35.0	35	1.408367778852666	1		49282.42009132419	49399.0	31781.0	64208.0	3.237855E7	5879.250526481446	-0.9810241625466489	-866.7199794404555	0.002089827288554453	0.008949904148899106	1.540135406529552	1.313323597102795	-0.7995006297083163	1.1727006275735137	6.231348401680268	10.498650880806098	0.7104359171609789	0.9404591104734573
ID108622	108622	15	1.0	40.01365139289886	51.43821244152977	0.0	40.0	40	1.4683249109216374	1		48948.421940928274	49063.0	31818.0	63542.0	3.4802328E7	5740.0361172512585	-0.9810839329641905	-884.5642529063812	-0.006986827422617972	0.01457741980847209	1.5649207855841896	1.3859581591050825	-0.9321790531892308	1.1291255621992686	6.773204784435074	9.961960678867175	0.8576585552898964	0.964793500338524
ID110035	110035	15	1.0	39.48506054722548	51.65556517181688	0.0	44.0	44	1.473981235147151	1		48767.96927374307	48931.0	32597.0	63647.0	3.4917866E7	5420.499536668795	-0.9810587465847005	-931.9908642352175	0.029651001648623086	-0.019098978507285366	1.6978411293726294	1.3280037837270433	2.243611210922242	1.278491183667894	6.825489172244746	9.905924343496721	0.8740849298306946	0.9676549865229114
ID110802	110802	15	0.9968240261077881	38.50849001140745	52.14595050552571	0.0	46.0	46	1.3888963196604698	1		48702.59748427668	48763.0	30942.0	64604.0	3.0974852E7	5638.933592564111	-0.9812989227083733	-906.3998746062742	0.020635335438045598	-0.008263336824369047	1.5785898431911434	1.2543303410309383	2.2966227550209957	1.2585120454741572	6.060235859757691	10.089824003503798	0.7480527246062211	0.93475073313783
ID103640	103640	15	1.0	40.78940307507472	49.73748442743202	0.0	26.0	26	1.4169358747965624	1		49214.41452344935	49401.0	31622.0	65205.0	3.2530728E7	5940.540346102159	-0.9810263079328597	-856.6929140368646	0.018364338304266394	-0.0036380378228617395	1.523589535514202	1.3442864308376477	-0.7556782493731524	1.1333816220735244	6.307398420312521	9.634524126203628	0.853885407655302	0.9485346676197279
ID103261	103261	15	1.0	40.703427811420156	49.740405438850324	0.0	25.0	25	1.401907342133945	1		49269.894899536426	49384.0	30883.0	64894.0	3.1877622E7	6021.878172097719	-0.9810019773588167	-844.9697243662929	0.0032138657037304886	0.0032377178716111875	1.5284883720883622	1.3030422465720621	-0.9088335070744842	1.1730152081479979	6.1743108877060795	9.504289067895098	0.8589325952136205	0.9593796159527321
ID100444	100444	15	1.0	41.34116840264906	50.08915553305639	0.0	17.0	17	1.4169358747965612	1		49316.82628398786	49436.0	31709.0	65494.0	3.2647739E7	5891.449267158959	-0.9811234764736168	-870.1710447391732	0.00750216176457586	-0.007731764736384361	1.5867940189235306	1.284577782001656	2.372377661353899	1.2352650350615242	6.307398420312511	9.996873016863447	0.7931069905074777	0.9512544802867382
ID100828	100828	15	1.0	41.22051548170319	49.84933919149113	0.0	18.0	18	1.4249216746937923	1		49413.0699404762	49515.0	31002.0	65115.0	3.3205583E7	6003.025294889	-0.9809638959151594	-848.3530231029056	0.01557639990836139	-0.013040794286208919	1.5762962405083534	1.3353139438434714	2.4053796397055356	1.1804686439289744	6.378695312780255	9.71383859064075	0.8494932971312623	0.9606299212598426
ID110428	110428	15	0.9856961369514465	38.85010307374657	52.62931356319863	0.0	45.0	45	1.2711604177830764	1		48827.64981273408	48558.0	34544.0	64582.0	2.6073965E7	6068.737302715569	-0.9812319259661221	-841.2971943163577	-6.284163722525708E-4	0.008186451179076881	1.404569757326786	1.1585548489576605	-0.7697942052315476	1.2123463628765287	5.076338743702926	9.579655713641344	0.6951213963699822	0.9434628975265021
ID97631	97631	15	1.0	41.29630894640515	50.99567118153677	0.0	9.0	9	1.4019073421339436	1		49416.2012383901	49622.0	32174.0	64581.0	3.1922866E7	5664.078594558147	-0.9810658690241857	-904.1133283330834	-0.010525413892467006	0.004442634564085148	1.5995604665765688	1.2467548767448544	-0.8613283209581587	1.2829791135470452	6.174310887706069	9.691176305132133	0.8261242455893786	0.960798816568048
ID102238	102238	15	1.0	40.98501638430119	49.872437927555865	0.0	22.0	22	1.4131937248468058	1		49372.121580547086	49533.0	32738.0	64779.0	3.2486856E7	5590.727633660948	-0.9810262571344759	-913.2108676496085	0.01855328960015266	7.046077426952566E-4	1.5449890790163094	1.3272830021153612	-0.7749151267439089	1.1640238566710932	6.274126537160909	9.630475952570862	0.8500953391937812	0.9544468546637749
ID99040	99040	15	1.0	40.776594105910064	49.86601496314759	0.0	13.0	13	1.4169358747965628	1		49436.88855421682	49572.0	31955.0	64732.0	3.2826094E7	5769.8459789707795	-0.981053378644307	-887.3148844749176	-9.19059131941252E-5	-0.006429313072990274	1.5194377151865068	1.3339679730299243	2.211231364386106	1.1390361282327592	6.307398420312524	10.414846445288449	0.7307257079278916	0.9411347517730504
ID95467	95467	15	0.9968394041061401	40.78408098914051	49.899798858838324	0.0	3.0	3	1.3236373529401568	1		50540.13148788929	49630.0	29775.0	65504.0	2.9212196E7	8534.541593515758	-0.9805105944558287	-595.8540035839088	0.013921559648217837	0.002115450603422046	1.3765373808434767	1.3035615682737016	0.1867263675189328	1.0559818687094438	5.504120098509348	9.672169640626787	0.7393497927779451	0.9376518218623486
ID105454	105454	15	0.9968301653862	40.38836350286152	49.96846758199348	0.0	31.0	31	1.3691479733843268	1		49154.87237479804	49302.0	31768.0	64000.0	3.0426866E7	5775.850709545786	-0.9808962201999329	-873.9455324119884	0.002308208242904696	0.0038967919313437713	1.4951287805222568	1.279288718574473	2.274206176106294	1.1687188035147351	5.889123317835133	9.513506312317828	0.8176723105928198	0.9422053231939157
ID109682	109682	15	1.0	39.85148649425494	51.474536008602186	0.0	43.0	43	1.4626467128121359	1		48810.64548022602	48886.0	33006.0	64075.0	3.4557937E7	5531.424200768553	-0.9810764331164589	-914.9712016379094	-0.005339511783528564	-0.01235745458550387	1.5820777940593744	1.3879332739321284	-0.9965197157941806	1.139880298119245	6.720920396625393	9.996422752618326	0.8451803414134953	0.9599456890699263
ID106484	106484	15	1.0	40.651559243382934	49.65217081107419	0.0	34.0	34	1.397042408981583	1		49356.85869565216	49568.0	31077.0	65034.0	3.1785817E7	6045.112489790127	-0.9809631297582836	-841.453759087698	-0.00788039275815821	0.012309020961539071	1.5352062180401314	1.2824492743928415	2.3812200841284543	1.197089232840772	6.131532752225439	10.035752802694049	0.7650309507512353	0.9478324761204997
ID100088	100088	15	1.0	41.408339359325254	50.387041832214074	0.0	16.0	16	1.408367778852665	1		49537.37042682932	49646.0	32314.0	64657.0	3.2496515E7	5539.9686637560435	-0.9809358340344866	-920.1919432661216	-9.642786377493155E-4	-0.005297170319401861	1.5317978923112985	1.2964209762802719	-0.7693388375653629	1.1815590154259743	6.231348401680258	10.679625476970928	0.6865621424273396	0.9311079545454545
ID97276	97276	15	1.0	41.610217361402384	50.71382696716035	0.0	8.0	8	1.4439074044952311	1		49437.6211901306	49669.0	31527.0	65373.0	3.4062521E7	5856.365008814675	-0.9810762005697659	-875.2937514537157	0.009088053148156354	0.023801849247326153	1.5343037168166884	1.408328571838725	2.0593678085345264	1.0894501095106586	6.549807854702827	9.998075208938925	0.8233900698144713	0.9562803608605126
ID108287	108287	15	1.0	40.506494861036316	51.34592620329691	0.0	39.0	39	1.448092652126828	1		48980.642651296796	49161.0	32404.0	64897.0	3.3992566E7	5490.205190626007	-0.9811074881150067	-926.6010433964451	0.013365401373132345	0.010308426896909334	1.6186869173332916	1.3215529922507239	2.351783354652385	1.224836935654409	6.587832864018958	9.646789282018066	0.8895837725009758	0.9726315789473681
ID95102	95102	15	1.0	41.16323255572235	49.97156476349057	0.0	2.0	2	1.3098490878478184	1		51474.761484098955	50476.0	33887.0	65504.0	2.9134715E7	6690.090436152147	-0.9800819538875231	-757.1954737028785	0.005293928176386507	-0.013340868630282617	1.4047394263423851	1.2384600545443605	1.7593481547301528	1.1342630076665656	5.390045070560963	10.695160596134043	0.5921444188403158	0.8915094339622652
ID104385	104385	23	1.0	36.549971943126515	54.572381685119204	0.0	28.0	28	1.4862475872910883	1		48374.21870701514	48571.0	32038.0	63347.0	3.5168057E7	5737.081948281934	-0.9810745364217033	-874.1951316381129	0.03404974572743473	-0.03659607163586563	1.707856939781314	1.3648838616448369	-0.7702313768248914	1.2512837082879391	6.939564200193123	11.543850240115727	0.6543960873539182	0.9124999999999996
ID107201	107201	23	0.9968283772468567	36.57860179631487	54.59267782854249	0.0	36.0	36	1.5014396099017469	1		48608.56586021507	48909.0	32120.0	64727.0	3.6164773E7	5751.695214883725	-0.9810461913449491	-874.8627050497647	0.02044809313889247	-0.013120066422640976	1.645987614513225	1.402113464614937	-0.7300672930365546	1.173933248665623	7.082157985128603	11.435992209289676	0.6804994412089019	0.9283489096573208
ID96192	96192	23	1.0	37.468343134967554	54.59188703641999	0.0	5.0	5	1.5159805231554901	1		48703.06307490142	48914.0	30987.0	65063.0	3.7063031E7	5817.551325511761	-0.9811497659335404	-871.4944094676907	-0.005970794592943804	-0.019765837382252707	1.6262934710010457	1.4400114425457535	-0.8807585666499329	1.1293614918267383	7.219998643899564	10.999004803126025	0.7499636198639489	0.941140024783148
ID106179	106179	23	1.0	36.56914054698175	54.57061838702936	0.0	33.0	33	1.4847198353841877	1		48478.10684931505	48754.0	31931.0	63757.0	3.5389018E7	5763.140137672788	-0.9810476980077666	-870.8525386918855	0.015689808577338236	0.021425933733526237	1.669727301905603	1.3729530528361702	-0.7876103231037074	1.21615760892652	6.925304821699578	11.276808327412635	0.6843469883899698	0.9262555626191996
ID100098	100098	23	1.0	36.99267000705329	53.78943558237025	0.0	16.0	16	1.5602448464733907	1		48738.95533498756	48879.0	31758.0	63915.0	3.9283598E7	5505.031792732566	-0.9810870551210513	-918.533011509022	0.00426940592240693	-0.01604858086328299	1.708673671457495	1.4520288947269544	2.384988786898125	1.1767490837562162	7.647779998705989	11.52164070073542	0.7239633729776447	0.9520710059171593
ID108293	108293	23	1.0	36.5495158013567	54.617592927587765	0.0	39.0	39	1.4734679211022808	1		48479.88966480449	48769.0	31952.0	64555.0	3.4711601E7	5851.291098251774	-0.9810670577233421	-858.658545182069	0.025306768470231115	-0.015424623546280177	1.6354684516639788	1.377257638956747	2.439675299157145	1.1874818519088577	6.820736046080233	10.826878279253465	0.7311973330441148	0.9258064516129033
ID99396	99396	23	1.0	37.879120534231156	53.9275364074465	0.0	14.0	14	1.5114827961808872	1		48855.44754316077	49015.0	33170.0	65122.0	3.6788152E7	5561.939371960499	-0.98102106547548	-908.0781935652982	0.013560828050443088	-0.00585595633114237	1.70232222316857	1.3583912808339562	-0.7744052864256495	1.2531898924759473	7.177220508418915	10.881899835884234	0.7616522078403962	0.9550917141049967
ID95112	95112	23	1.0	37.69198824026213	54.543044783125765	0.0	2.0	2	1.5044596054638946	1		49101.18048128347	49217.0	32695.0	65145.0	3.6727683E7	5799.891090312356	-0.9809880635215533	-873.6539786477366	0.010788493651511724	0.010393623861020896	1.6622892407721679	1.369144743099815	-0.9800876936155125	1.2141077480301012	7.110676742115704	10.514176522063316	0.8082957057058535	0.9707981829980538
ID98699	98699	23	0.9880463480949402	38.11306587029344	54.21474805955049	0.0	12.0	12	1.2941617065219349	1		48838.35081374324	48837.0	37415.0	60871.0	2.7007608E7	4768.658822317162	-0.981087406768048	-1062.554838931977	-0.0033549684388657183	-0.012484232108202062	1.5054936826108354	1.1006731875540927	-1.1581701086894818	1.367793546380767	5.261710664119032	11.576779198909094	0.4933570364754581	0.9141205615194055
ID104011	104011	23	1.0	36.487889886433834	54.582763630834044	0.0	27.0	27	1.4760327061958005	1		48440.37830319894	48708.0	32128.0	64467.0	3.4828632E7	5800.100925197873	-0.9811187893497371	-867.9480397710429	0.001545112679122099	-0.014106579521908254	1.6718003802512436	1.3443872741878484	-0.7915919134472944	1.243540765633316	6.844501676902811	10.524839206094217	0.7764629883682687	0.9381107491856678
ID94412	94412	23	1.0	37.33199940567416	54.927288446343915	0.0	0.0	0	1.456946385069561	1		48746.05999999994	49006.0	31610.0	63318.0	3.4122242E7	5663.23939302571	-0.9812328429696312	-900.0739289573312	0.005764353293730088	-4.5798543089196724E-4	1.5873053974878955	1.3563547982387838	-0.7789685677709206	1.1702729990331433	6.668636008815725	9.767303113620324	0.8784105556946121	0.9629375428963626
ID95820	95820	23	1.0	37.40040019558266	54.65149353691128	0.0	4.0	4	1.4683249109216379	1		49431.9929971989	49696.0	31283.0	65504.0	3.5294443E7	6344.137185155623	-0.9809182595083679	-801.0882918465812	-0.013335099375247059	-0.013448076193943309	1.5509317392238564	1.3840146250763619	2.6228278982714874	1.1206035768142877	6.773204784435078	10.728194428831443	0.7395214904563902	0.9474734042553193
ID101903	101903	23	1.0	36.44868546284025	54.624444943439705	0.0	21.0	21	1.4621294195288268	1		48614.65669515667	48958.0	31953.0	64590.0	3.4127489E7	5885.480439214455	-0.9810456177154803	-855.0566025782621	-0.0019545700392948795	6.039410429783611E-4	1.6284422717297828	1.324217762896392	-0.8071988292741514	1.2297390333807157	6.716167270460884	10.328635199257638	0.7911256957466632	0.9451505016722408
ID108627	108627	23	1.0	36.537483927897256	54.61440908752615	0.0	40.0	40	1.4862475872910887	1		48475.354883081134	48746.0	31629.0	64836.0	3.5241583E7	5779.693902506161	-0.9810685256404521	-869.2827465276428	-0.004440734394145917	-0.01028619326248406	1.6401547534330172	1.361245673005577	-0.8394626262940076	1.2048925377383348	6.939564200193125	11.772704409767496	0.6292012579792885	0.9193954659949625
ID106839	106839	23	1.0	36.5584174562746	54.57593140051011	0.0	35.0	35	1.5019433641886606	1		48607.930107526896	48841.0	31535.0	64681.0	3.61643E7	5723.147756972269	-0.9810923097060127	-881.4010356656311	0.015407589507428836	0.004372497273793073	1.6721863762951026	1.3566150468803169	-0.8595073859002877	1.232616710348655	7.08691111129311	10.63427207757595	0.787501363740626	0.9424778761061943
ID102614	102614	23	1.0	36.48410692265527	54.60087140871793	0.0	23.0	23	1.4796159363492967	1		48580.00276625176	48863.0	32094.0	64755.0	3.5123342E7	5763.864208339812	-0.9810630248890262	-873.2932227472913	0.021580946602796514	-8.304482778428578E-4	1.6780197449245886	1.3322515253647438	2.3732433543392033	1.2595367413560892	6.877773560054416	10.745113298973159	0.7485757239175632	0.9457516339869283
ID110806	110806	23	1.0	36.53013767166219	54.63856714404266	0.0	46.0	46	1.4882821503069767	1		48461.839064649204	48813.0	31836.0	64549.0	3.5231757E7	5793.341389693448	-0.9809165487044783	-859.9553564430696	0.020995223018270007	-0.02135340814073089	1.6536131237573863	1.3805451561481727	2.376438549585613	1.1977972009051079	6.958576704851187	11.09581868524708	0.7102505522661575	0.9366602687140122
ID99737	99737	23	1.0	37.35381161006179	54.094856119648206	0.0	15.0	15	1.5451414182672736	1		48647.5723350254	48814.0	31581.0	64830.0	3.8334287E7	5502.37653851817	-0.9810890425505858	-917.3514869856251	0.00285805959342172	-0.0035993809758906583	1.7173133014126585	1.408189641372786	2.3509629232718874	1.219518487395292	7.500433087605995	10.824990936446643	0.8043426955598397	0.9511754068716097
ID110043	110043	23	0.996833324432373	36.56789880946539	54.609421638109026	0.0	44.0	44	1.483700460162482	1		48397.78932968543	48591.0	31981.0	64283.0	3.5378784E7	5754.662072074816	-0.9810537933010016	-870.9761139191155	0.011831596526158403	0.009389755113186822	1.6388256026743115	1.3565217216214749	-0.7068264992793304	1.2081086329494184	6.915798569370545	10.418286036403135	0.8006812262944517	0.9423575129533682
ID107930	107930	23	1.0	36.596358649719235	54.60961690472952	0.0	38.0	38	1.5004315939372312	1		48522.10497981154	48773.0	32068.0	64295.0	3.6051924E7	5727.139956436249	-0.9810647029365499	-877.9248871280568	0.0074770825458604214	0.005161843841900767	1.6493314064222064	1.3740268179336852	2.4350276479679582	1.2003633298093372	7.072651732799569	11.203746823110135	0.7080526699850354	0.9447619047619047
ID105117	105117	23	1.0	36.522595727463774	54.577690914420515	0.0	30.0	30	1.482170082797864	1		48460.524204702575	48670.0	31824.0	64303.0	3.5036959E7	5791.413127340549	-0.9810735657800655	-867.4937042100391	0.00870435696537117	0.00235213652615065	1.6613739549582356	1.3429080241131977	2.353644716318421	1.2371464948653799	6.9015391908769965	10.363160977662604	0.8075535558118273	0.9508840864440082
ID111521	111521	23	0.9968327283859253	36.541704926808826	54.65112155962657	0.0	48.0	48	1.4775694402988406	1		48446.854368932036	48762.0	31847.0	64549.0	3.4930182E7	5818.382416448743	-0.9808698116074247	-853.8575812080798	0.024723583433281873	-0.01478429814253623	1.6583701801348314	1.3543374593524997	-0.6919151268690462	1.2244881574254676	6.858761055396354	10.720207071105474	0.7499791481127828	0.9531043593130779
ID102944	102944	23	1.0	36.48542796673261	54.5936132450946	0.0	24.0	24	1.4882821503069772	1		48611.551299589526	48887.0	31734.0	64930.0	3.5535044E7	5768.772271846022	-0.9810706763268676	-873.4766080074578	0.029493716977575073	-0.00895421380752115	1.6751657906001565	1.3588798145278442	-0.8255321541393674	1.2327549299731182	6.958576704851191	10.850160010332553	0.7427762298369143	0.934865900383142
ID110432	110432	23	1.0	36.5456550915973	54.62502547571947	0.0	45.0	45	1.4882821503069767	1		48404.230874316956	48681.0	31702.0	64201.0	3.5431897E7	5787.9889308098045	-0.9808828028917002	-858.180278497421	-0.002415862954885068	-0.02153123455625219	1.6090171559150435	1.4235301847636317	2.359639818302653	1.1303006941030975	6.958576704851186	10.875195049864578	0.7393603777885475	0.9330783938814532
ID101539	101539	23	1.0	36.48767836781293	54.62565751809015	0.0	20.0	20	1.4821700827978646	1		48678.2197802198	48908.0	32245.0	64443.0	3.5437744E7	5754.234055587748	-0.9809675450965493	-872.0411713358617	0.009728291250685434	0.0033609204188626124	1.6392007591584776	1.3537144193628372	2.4587182086419723	1.2108911124179444	6.901539190877	11.771565278264394	0.6258746937560097	0.9075000000000006
ID94757	94757	23	1.0	37.56326835395651	54.68104386280284	0.0	1.0	1	1.5199673295746676	1		48964.69764397901	49167.0	32477.0	65199.0	3.7409029E7	5776.950292815085	-0.981118328343263	-880.8366767512395	-0.003931902998962782	-0.013292521641887024	1.6589560691372676	1.4119875485487252	-0.8387833193870713	1.1749084266659309	7.258023653215688	10.416785949478678	0.8405446011453654	0.9555694618272835
ID98341	98341	23	0.9968499541282654	38.32622789010258	54.430177325309735	0.0	11.0	11	1.45486800115113	1		48791.55920114121	49055.0	34356.0	63008.0	3.4202883E7	5160.337611988629	-0.9809656098762795	-974.5663067069555	0.008361936274268664	-0.00528601679349273	1.6710891289419074	1.2899100051868626	-0.7427221809285034	1.295508308503914	6.649623504157661	9.936022309045677	0.8464119860148719	0.9641626464507235
ID100452	100452	23	1.0	36.77119832469653	53.73597724433014	0.0	17.0	17	1.5568472023958109	1		48689.104868913826	48954.0	32162.0	63814.0	3.8999973E7	5622.212604170065	-0.9810940483496744	-898.8073593764825	0.01672469272706941	-0.006579859699104816	1.7060632250284924	1.435981487816868	2.398381479586249	1.1880816288392628	7.614508115554373	10.606020348403817	0.8506419685062412	0.9627403846153846
ID103655	103655	23	1.0	36.48500277334748	54.59193680962879	0.0	26.0	26	1.4933564307983547	1		48547.83989145184	48739.0	31908.0	64652.0	3.5779758E7	5755.808324544486	-0.9810198703897862	-871.9111148144902	0.007928021826560883	0.0028528842701992553	1.6643156830499348	1.3545087592880236	-0.684348015671998	1.2287227171013322	7.006107966496346	10.838946427804098	0.7493980352725812	0.9473007712082264
ID96934	96934	23	1.0	37.63384389586035	54.375018024576434	0.0	7.0	7	1.526423681224883	1		48794.534370946916	48994.0	31578.0	65435.0	3.7620586E7	5736.856015053324	-0.9810707034256183	-881.6435917901383	-0.002387076607617649	-0.010432960976635758	1.6524485683348298	1.4373344490899769	-0.7751656582688494	1.1496618406252272	7.3198142933544	10.547693285245252	0.8267894797813754	0.9547427154370743
ID103273	103273	23	1.0	36.48025344213716	54.60433334885303	0.0	25.0	25	1.4867564890650475	1		48550.12739726027	48820.0	32004.0	64530.0	3.5441593E7	5734.2783359810965	-0.9811806263111211	-882.8469044565277	0.013283046511328106	-0.0026835902456673116	1.6847082885762656	1.3346386536910637	2.4169798371762248	1.2622954414792744	6.944317326357641	10.573830616185738	0.7805032645679896	0.9530332681017614
ID104745	104745	23	1.0	36.527563676249564	54.57709396580127	0.0	29.0	29	1.4953813218041	1		48415.84803256444	48629.0	31945.0	64440.0	3.568248E7	5710.615589791921	-0.9811087376229044	-880.6245242795815	0.017142158370742414	-0.027157725389346958	1.676376885884032	1.379271497211248	-0.7178394496455391	1.2154074736362652	7.025120471154408	10.826518820628237	0.7531577854950358	0.9278091650973005
ID107561	107561	23	0.9968340396881104	36.59911854484763	54.61803691782945	0.0	37.0	37	1.5049623488715653	1		48616.89986648864	48843.0	32163.0	64516.0	3.6414058E7	5761.714817049522	-0.9810245395082492	-872.475109538423	-0.00788217608492655	-0.013747791227117268	1.641825711650199	1.3927001135210078	-0.8053757661887632	1.1788795704908468	7.115429868280212	10.833469127629346	0.7618612876873968	0.9486692015209126
ID100840	100840	23	1.0	36.724404984174505	53.79567892006493	0.0	18.0	18	1.5288996336732965	1		48785.23735408559	48981.0	31386.0	64949.0	3.7613418E7	5713.709552137497	-0.9810578250088823	-884.4331652721296	-7.894417053348197E-4	0.0019343707431389886	1.6593119902890336	1.4187625108979305	-0.9026825228705865	1.1695487987195687	7.343579924176966	11.269733704559998	0.7265916149629876	0.9380692167577408
ID102248	102248	23	1.0	36.49689861201494	54.6029927075082	0.0	22.0	22	1.5074735509332295	1		48671.1196808511	48845.0	31752.0	64902.0	3.6600682E7	5694.468049941912	-0.9810807633885478	-886.4399570606217	0.030046487679311472	-5.370473090815557E-4	1.6970065671309404	1.3793285621228482	-0.6765348947353036	1.2303135117561632	7.139195499102792	10.946668541401081	0.7486782260007181	0.9482323232323241
ID109352	109352	23	1.0	36.538747560367206	54.62315676049304	0.0	42.0	42	1.4791045777937282	1		48414.77008310247	48708.0	31967.0	64800.0	3.4955464E7	5832.846583331274	-0.9811364120400062	-863.4404847077789	0.02409207226808009	-0.0010109820861999934	1.6641723429114683	1.3461872982262577	2.4705719035574476	1.2362115918818941	6.873020433889904	10.781516103561051	0.7430154207110565	0.9457161543492484
ID99050	99050	23	0.9880915284156799	37.71746279882894	54.48922879389161	0.0	13.0	13	1.4265134700231528	1		48764.75519287833	48778.0	33161.0	63972.0	3.2867445E7	5462.551040778992	-0.9811484188823538	-929.2390736727376	0.018979741134027367	-0.015966292725891014	1.6295081825134246	1.3038077195721935	-0.7393660777757444	1.2498071288058488	6.3929546912738076	10.937640450719268	0.6715281222619283	0.9295093296475464
ID111149	111149	23	1.0	36.561468666579295	54.62454318910707	0.0	47.0	47	1.4857385112058372	1		48463.13424657535	48756.0	32207.0	63696.0	3.5378088E7	5785.109012023276	-0.9810094290268767	-865.4960806767656	0.007359819496347239	0.006168566080230554	1.6168163247824072	1.3713029131470562	2.275188018347631	1.1790366003612671	6.934811074028608	11.539976683370849	0.6543869582805371	0.9316730523627081
ID95477	95477	23	1.0	37.71530079049074	54.53197071023281	0.0	3.0	3	1.4538276949750948	1		48631.69627507159	49241.0	32203.0	65358.0	3.3944924E7	6031.407287002576	-0.981383045684485	-850.0817158565942	-0.004021333639916888	-0.003131940983161766	1.5959484315847914	1.3358926120948778	-0.7034631891165413	1.1946682069617165	6.6401172518286335	10.17909924423711	0.8053170888437752	0.9561943874058862
ID108983	108983	23	1.0	36.56638491416512	54.6188653864639	0.0	41.0	41	1.5039566939989097	1		48435.02937249661	48669.0	31662.0	64799.0	3.6277837E7	5703.935219516517	-0.980975488055528	-875.7085905211314	0.011126302472500184	0.009166384103973298	1.6543666718385168	1.3646685734440909	-0.6917881150768271	1.2122845825219661	7.105923615951179	10.879612070201963	0.7544032982294823	0.9522292993630576
ID96566	96566	23	1.0	37.45591560529822	54.72343890701013	0.0	6.0	6	1.523447226625674	1		48770.2980392157	48993.0	31474.0	65075.0	3.7309278E7	5773.961365775213	-0.9810805908955081	-876.0091598472779	0.01350009600365342	-0.008638852603751914	1.6706043527552052	1.4108993691627914	-0.6335482041434444	1.1840705221567427	7.291295536367303	10.526855418269427	0.8268319489530839	0.9581511555277956
ID101177	101177	23	1.0	36.844864341991844	54.08472298421777	0.0	19.0	19	1.5144827649866002	1		48760.002645502595	48979.0	31116.0	65040.0	3.6862562E7	5654.253099327204	-0.9810860700943987	-894.6307172389979	0.020628797983302104	-0.012565916625798921	1.6653203030115398	1.409901910885069	2.4035219120514753	1.1811603985742039	7.205739265406006	10.688482515706246	0.7926040828655795	0.9540591567023275
ID105465	105465	23	1.0	36.51020860731586	54.590983928534435	0.0	31.0	31	1.4755201058309078	1		48427.83518005543	48728.0	31803.0	64370.0	3.4964897E7	5762.827997276576	-0.980972300595182	-866.4826209791216	0.018773555449135552	-0.015091222541351187	1.6729173366102876	1.3425704255641422	2.328714129747989	1.2460555548937666	6.8397485507382925	10.196435382978656	0.8267101264396345	0.9542440318302395
ID109689	109689	23	1.0	36.55120465545814	54.63200936145953	0.0	43.0	43	1.4579844659886294	1		48413.66666666667	48765.0	31248.0	64411.0	3.4131635E7	5863.253191908432	-0.9811563890596325	-859.8712531447347	0.008471172543501248	-0.01725915721563285	1.618356943533015	1.347845526304943	-0.8128143416545563	1.2006991246019614	6.678142261144754	10.650857544907817	0.7397694259402376	0.9310801855533474
ID106494	106494	23	1.0	36.75586202947451	54.986494639070976	0.0	34.0	34	1.6775335198160048	1		49236.497849462365	48941.0	31504.0	65504.0	4.5789943E7	6580.039249566042	-0.9807483715520968	-762.3928071223401	-0.0075319835850660155	0.008261185171317142	2.0276022466864743	1.4471495642423589	1.1192869954437388	1.4011006856419888	8.840814665999456	14.385442282663146	0.5368534057862223	0.8711943793910998
ID98944	98944	27	0.9873075485229492	23.819981108948436	20.78634896506042	0.0	13.0	13	1.2835969444322355	1		51095.8605504587	51441.0	32608.0	65504.0	2.7847244E7	6100.976275148907	-0.9811080966933523	-869.8763491800959	0.0017428059730728496	-0.013409719454402185	1.453341339357328	1.1563430434125292	-0.9292554218576408	1.2568427229590238	5.17615439315775	10.378361709676897	0.6038922836368432	0.8904333605887165
ID100352	100352	27	1.0	21.905574442692114	21.038997947647648	0.0	17.0	17	1.2782818203822555	1		51017.58441558441	51673.0	34165.0	65502.0	2.7498478E7	6265.479795562689	-0.981061553383315	-843.621143897082	0.011332721819546083	-0.030775231558072744	1.3325497660476617	1.2840937151851206	3.1197292377999997	1.0377356031647234	5.133376257677106	8.962431415990086	0.8030845502925245	0.9342560553633216
ID105349	105349	27	1.0	21.851268746569186	21.240841674546687	0.0	31.0	31	1.2835969444322357	1		50864.898523985255	51125.0	34547.0	65459.0	2.7568775E7	5629.039784001212	-0.9809986119760864	-933.0328319857615	0.0025490662099989653	-0.013034951613746659	1.4040889979766051	1.2088151415784327	2.4698487233769066	1.161541537396024	5.176154393157751	9.46444230206703	0.72615115074356	0.9404145077720207
ID95368	95368	27	0.996824324131012	24.135549566774518	20.34635206869945	0.0	3.0	3	1.3361516071030999	1		51429.4805414552	51816.0	30111.0	65472.0	3.0394823E7	5840.85082197968	-0.9810040975373547	-909.4459841425711	-0.03592372025586946	-0.04989765999675724	1.3756074787748322	1.322959414421792	0.3134145360438171	1.0397956761024678	5.608688874128691	12.092335614740982	0.4820042071881241	0.876020786933927
ID113166	113166	27	1.0	20.950515818909064	20.867557587722445	0.0	53.0	53	1.2976641803326596	1		51040.4442446043	51235.0	34338.0	65500.0	2.8378487E7	5679.446575194571	-0.980783162879592	-917.3382770304904	0.04336660579180076	-0.023876859267785502	1.4570704443720712	1.1957722412155871	2.2680081498176197	1.2185183717685701	5.2902294211061305	9.510816746097863	0.7349346827303154	0.9145439605587515
ID108177	108177	27	1.0	21.771140431049385	21.20997178836258	0.0	39.0	39	1.311003648748794	1		50868.27513227516	51064.0	34445.0	65504.0	2.8842312E7	6022.407996483795	-0.9809619772194236	-870.4366426871203	-0.0019636447847228666	-0.021841530967312738	1.4094414288141228	1.2477100607846807	-0.733548318791062	1.129622556644073	5.399551322889995	9.151208496854863	0.8102343236323365	0.931911402789171
ID120593	120593	27	0.9525743722915649	22.0091532752716	23.234240297931617	0.0	74.0	74	0.8852778835451125	1		51910.70428015564	51327.0	42245.0	65465.0	1.3341051E7	4938.9513711498685	-0.980745789249696	-1070.7372154450652	0.0018607428218718695	0.016113863933804148	1.0412516826201332	0.7831741914705095	2.400181732584313	1.3295275737636991	2.462119353219206	6.724769268610354	0.6841702566613062	0.9200710479573713
ID117392	117392	27	1.0	21.475591711219888	20.703896214388326	0.0	65.0	65	1.3081153358134858	1		50946.031634446415	51429.0	34062.0	64379.0	2.8988292E7	5743.991851171226	-0.9809418353572634	-913.0377284797277	-0.01122166194528267	-0.005662832255086743	1.3806569032341003	1.2640500441479123	-0.4994594231751965	1.0922486096385462	5.375785692067414	8.92446732766525	0.8481783899127059	0.9691516709511568
ID114195	114195	27	0.9968177676200867	21.175360903972216	20.61290752041249	0.0	56.0	56	1.2729445034579379	1		50747.27052238806	51091.0	36879.0	65428.0	2.7200537E7	5589.13576148636	-0.9810003075681677	-937.606475488076	-4.348739426558826E-4	1.3904414676743166E-4	1.389300606636716	1.1937363163405372	2.5090953685923876	1.1638253671427972	5.090598122196467	8.71841804784047	0.8415952929758438	0.9614003590664273
ID109589	109589	27	1.0	21.57427181964929	21.59828959621169	0.0	43.0	43	1.2717553910980233	1		50804.947761194046	50961.0	34707.0	64776.0	2.7231452E7	5256.051880378335	-0.9810029957424792	-998.301158377959	-0.005386451785897338	-0.0032446576754637992	1.4304105435157397	1.1440363298320109	2.414137111911154	1.250319160516327	5.08109186986743	9.278877166956	0.7416108245713322	0.9352580927384077
ID94996	94996	27	0.9968217611312866	24.098834747409395	20.35326381877829	0.0	2.0	2	1.3429284127404293	1		51428.32046979868	51736.0	30528.0	65470.0	3.0651279E7	5834.781828068649	-0.9811666154500819	-918.379337572415	-0.03373062789896943	-0.02480604917890169	1.3926886461125612	1.3884902081776196	0.769570300537826	1.0030237432790052	5.665726388102884	11.347411952806267	0.552932119127009	0.8908819133034379
ID98580	98580	27	0.9968200922012329	24.096699151675136	20.471158570911047	0.0	12.0	12	1.3310463604729175	1		51227.90085470085	51558.0	30103.0	65498.0	2.9968322E7	5931.8062222772	-0.9810556573760835	-894.465733422883	-0.057152984166792674	-0.020944956137809317	1.399234957751305	1.32523898115818	3.1084259485979135	1.055835949323236	5.565910738648051	10.781373901576808	0.6017247645770567	0.8884673748103183
ID111768	111768	27	1.0	21.222965283160875	20.73395098684596	0.0	49.0	49	1.3242087483274183	1		50776.17758620684	51199.0	35594.0	65323.0	2.9450183E7	5734.618539534253	-0.980959458764745	-912.3410907723518	-0.004320219353904871	0.0127206622743189	1.4152419391116864	1.2875090804685219	2.0955396871269607	1.0992092875932826	5.5088732246738585	9.246168435839508	0.8097464278829316	0.9634247714048213
ID97183	97183	27	1.0	24.125933760911117	20.34718865362753	0.0	8.0	8	1.3287710658854754	1		51236.49143835621	51713.0	30050.0	65458.0	2.9922111E7	5892.44194676379	-0.9809991494092652	-897.8621285397377	-0.043528698365984594	-0.024574491301077108	1.3828845706765538	1.3237729535661105	0.1607509617936691	1.0446538939711698	5.546898233989987	11.292774845555735	0.5465862767884695	0.8794272795779953
ID106399	106399	27	1.0	21.882424200160226	21.28213522762573	0.0	34.0	34	1.2894769428881672	1		50970.63119266062	51250.0	34084.0	65453.0	2.7778994E7	5644.324623680067	-0.9809990205506945	-932.4608557193525	0.04201976548192132	-0.0375432909667859	1.4656445106195777	1.2045482580619935	-0.6452145347491283	1.2167586485722572	5.223685654802908	8.93365797852928	0.8224855093735273	0.9548218940052126
ID101794	101794	27	1.0	21.719424678978232	21.154133325326363	0.0	21.0	21	1.2841861558217391	1		51057.79373848994	51504.0	35190.0	65504.0	2.7724382E7	5855.489292140039	-0.9810966606073535	-905.1115664715479	0.012630221056453644	-0.014004796151128481	1.3952722372647623	1.2306531253268609	-0.5305682131273959	1.1337656473217657	5.180907519322267	9.129303395809158	0.7811607675739377	0.9332191780821916
ID118818	118818	27	1.0	21.442476634264853	20.661002058383	0.0	69.0	69	1.2651952960922677	1		50709.4583333333	51514.0	33357.0	63273.0	2.6774594E7	5771.58435541708	-0.9811211022205798	-913.2084080222121	0.02129574027757718	-0.016130559045372802	1.3967674506835	1.214456083173632	-0.4788431796706504	1.1501177111595915	5.02880748205776	8.412325693653708	0.8929820243666703	0.9724264705882351
ID115621	115621	27	1.0	21.318137368129346	20.29490951091984	0.0	60.0	60	1.2835969444322353	1		51029.22977941174	51564.0	34667.0	65372.0	2.7759901E7	5780.603255123526	-0.9809363985808814	-908.472418098574	0.03187993702033998	-0.013227741494208236	1.4101132872349011	1.2406059185057647	2.0988496321276453	1.1366327261547309	5.176154393157748	8.76015280112235	0.847605415571288	0.956942003514938
ID105002	105002	27	1.0	21.84258417250268	21.265522577478386	0.0	30.0	30	1.2835969444322355	1		50827.783486238535	51041.0	34188.0	65485.0	2.7701142E7	5611.463387574978	-0.9811432560210543	-942.585493574749	0.014135388680214385	-0.00629541867021315	1.3964164364456089	1.2009260588119697	-0.7062174404463893	1.16278302581512	5.17615439315775	9.213159624956564	0.7663018861160174	0.9396031061259706
ID117034	117034	27	1.0	21.514029924201143	20.66742770781636	0.0	64.0	64	1.3110036487487937	1		50917.95279720281	51370.0	34220.0	64188.0	2.9125069E7	5666.014035793596	-0.9807913730754003	-917.7060595445689	0.03298388692519728	-3.401787581615678E-4	1.4337225179693929	1.2542113485651678	-0.46582903917111645	1.1431267302832078	5.399551322889994	9.142528659693228	0.8117735127662912	0.9482470784641065
ID99633	99633	27	0.9968260526657104	22.756495768232117	21.026730437545385	0.0	15.0	15	1.183641620956006	1		50640.90517241376	51174.0	34625.0	65504.0	2.349738E7	6397.126486703593	-0.9812495680902733	-828.5423660420793	-8.265010918733813E-4	-0.004192834243747769	1.2937847150227582	1.0925475956920403	-0.6474544594148381	1.184190711804414	4.401394828341667	8.31341335748921	0.8002790409223529	0.9439347604485221
ID112816	112816	27	1.0	21.0118158321797	20.745141189460043	0.0	52.0	52	1.3213493004897103	1		50940.67071057191	51348.0	35393.0	65504.0	2.9392767E7	5713.498540468512	-0.9809268590144132	-917.0794057710374	0.005344871172507483	0.005857255717377034	1.4766201174916898	1.215226652251885	-0.7937403347875757	1.2150985289496634	5.48510759385128	9.144777335779612	0.8242306195083665	0.9592684954280968
ID96819	96819	27	1.0	24.163946577104845	20.353397174142327	0.0	7.0	7	1.3333177722966034	1		51235.43728813554	51607.0	29476.0	65483.0	3.0228908E7	5814.930421050907	-0.9811259364315035	-916.0417410841113	-0.027665615161114595	-0.030127876162478244	1.3738358867471747	1.3171836087746527	3.003786909798958	1.0430101601592388	5.584923243306117	10.92231164024882	0.5882987763254941	0.8847891566265061
ID107827	107827	27	1.0	21.766738212947683	21.139021333884372	0.0	38.0	38	1.2941617065219353	1		50904.53429602892	51200.0	34879.0	65504.0	2.8201112E7	6147.675162374522	-0.9809989823642222	-855.0022318833675	0.011956780393914856	-0.016770230077468102	1.3817995916554453	1.2536575963536805	2.6023235779879057	1.1022145087099313	5.261710664119036	9.26275933078864	0.770648019615764	0.9381355932203388
ID98226	98226	27	1.0	24.1276909335523	20.41923890747425	0.0	11.0	11	1.334452028369272	1		51210.05093378605	51525.0	30205.0	65483.0	3.016272E7	5881.903633564919	-0.9811328920186562	-905.5028028457255	-0.036743250650665235	-0.03601493291682327	1.3941883468770115	1.329069127751611	-0.03865786465057558	1.048996111463038	5.5944294956351435	11.37518901302371	0.5433109093999927	0.8724981467753884
ID115250	115250	27	1.0	21.38792792633596	20.370595096717373	0.0	59.0	59	1.266987781471997	1		50884.10586011344	51337.0	34104.0	65427.0	2.6917692E7	5724.67646069902	-0.9809839212569619	-917.0692222931427	-0.004350391804236139	-0.007305257293504121	1.3758154386540675	1.1887296858991945	-0.8614957750048056	1.157382923110358	5.043066860551306	8.81882209419904	0.8148608020878638	0.9663023679417125
ID94644	94644	27	0.9968269467353821	24.1122184268922	20.36003339776963	0.0	1.0	1	1.3321825504881408	1		51507.0703259005	51851.0	30162.0	65504.0	3.0028622E7	5872.979296288504	-0.9810439609972723	-907.7771552455912	-0.05270191862550162	-0.025587828068880655	1.401879892882945	1.3321775323885017	2.8476875731762656	1.052322125842696	5.575416990977083	10.90796613249768	0.5888431896986874	0.903002309468822
ID102839	102839	27	1.0	21.781647649664475	21.32480512158238	0.0	24.0	24	1.275912435916351	1		51043.658582089534	51344.0	34344.0	65417.0	2.7359401E7	5577.598277643104	-0.9810395574536024	-947.0275407946764	0.03669048817861267	0.007032527967547986	1.4155946947112954	1.2016412541187829	2.5553535464815242	1.178051011363965	5.114363753019043	9.264155002806534	0.7488414091401648	0.9446883230904296
ID96440	96440	27	1.0	24.13077666291688	20.379099479198437	0.0	6.0	6	1.3247798972641878	1		51295.06563039723	51727.0	29955.0	65477.0	2.9699843E7	5891.5299435095785	-0.9810190580649139	-899.9889556543307	-0.038733637588021126	-0.014206032505579554	1.3925259019768919	1.3205172158325111	3.020741227908723	1.0545306681965394	5.513626350838374	11.40390427277012	0.532770376951125	0.8708708708708708
ID101434	101434	27	1.0	21.771805945734684	21.048044472738756	0.0	20.0	20	1.2888901501647727	1		51027.13019891497	51527.0	35364.0	65504.0	2.8218003E7	5936.69151331968	-0.9809153910759748	-883.5577512982877	0.04767086746747051	-0.04383501896420506	1.424575566583373	1.2557060300340734	2.5726415802874385	1.1344817437443677	5.218932528638395	8.851256150586204	0.8371084540029758	0.9424892703862668
ID109244	109244	27	1.0	21.626334318917532	21.631023520943874	0.0	42.0	42	1.2912357210771184	1		50738.29764065337	51037.0	33971.0	64994.0	2.7956802E7	5436.11516888953	-0.9810448850235286	-966.1391769013653	-3.950267952460015E-4	-0.003884708872807682	1.461886475531021	1.1675473050534468	2.4927437024305306	1.25210042385743	5.237945033296454	9.121828838690636	0.7910555153550137	0.9491817398794142
ID104639	104639	27	1.0	21.83889946425596	21.23284893129921	0.0	29.0	29	1.2841861558217393	1		50810.1611721612	51030.0	34457.0	65471.0	2.7742348E7	5600.064454710466	-0.980826607901588	-928.2839203828622	0.02885758772079259	-0.025507099768266647	1.4363582875156045	1.1908874681773547	2.3282296630630137	1.206124277816057	5.180907519322268	9.020331983804631	0.800148620680097	0.946180555555556
ID107455	107455	27	1.0	21.742622589670493	20.973895558232062	0.0	37.0	37	1.280646821146857	1		50958.03874538744	51455.0	35469.0	65504.0	2.7619257E7	5997.720425585606	-0.9810739701364045	-880.8434201613986	0.014663910674708881	-0.00903696353743212	1.3466447983908454	1.25320439734859	-0.5948429742126201	1.0745611819109058	5.152388762335169	9.073428983068931	0.7864581178140425	0.9517120280948197
ID108863	108863	27	1.0	21.612057848207105	21.638953380698883	0.0	41.0	41	1.2877157625403521	1		50817.22527472523	50999.0	34522.0	65244.0	2.7746205E7	5460.295049542402	-0.9810631677204548	-964.3051174115266	0.0026659830048779533	-0.006336206055432537	1.3797602435915632	1.2119676440792524	-0.659390344483159	1.138446434879691	5.20942627630936	9.334249159732181	0.7513477351118574	0.9319727891156464
ID112447	112447	27	1.0	21.053407972878095	20.713437896985184	0.0	51.0	51	1.3293402546311712	1		50895.47773972599	51228.0	35686.0	65482.0	2.9722959E7	5774.200320166508	-0.980996851445814	-910.0377218912183	0.008618786781344513	0.01240459947854594	1.4420428886299526	1.2315681992479792	-0.7068816192560836	1.1708997435225215	5.551651360154504	9.23813554809012	0.8174541227660911	0.9589490968801314
ID111424	111424	27	0.9911932349205017	21.140074822763935	20.853272632880422	0.0	48.0	48	1.2428754388359127	1		50763.29941291587	51041.0	37690.0	63659.0	2.5940046E7	5096.983783820494	-0.9809407061157274	-1025.18569048761	-0.005233986944844676	0.004595220405839965	1.391509780277684	1.1329248406314207	2.1544499543547975	1.2282454496294248	4.85294181397067	8.907454361124545	0.7686130192650292	0.948003714020427
ID113858	113858	27	1.0	21.019689503614032	20.925605854063193	0.0	55.0	55	1.2865403029046514	1		50827.79927007302	51140.0	33942.0	65429.0	2.7853634E7	5593.20253778978	-0.9809991288683823	-938.3521750589406	0.019150376952077414	-0.014017224880173063	1.4337783814058287	1.180590654717022	2.3476978305908722	1.214458521823124	5.199920023980328	9.208080885685378	0.7706696868867079	0.9232067510548523
ID118469	118469	27	1.0	21.47705587168019	20.59383817089344	0.0	68.0	68	1.2782818203822557	1		50895.33763837641	51399.0	33811.0	65097.0	2.7585273E7	5597.509807968158	-0.9808654651954877	-932.1904899009513	-0.005934372396573898	-0.005337983627244061	1.380489774051744	1.215701076208332	-0.5934957509800053	1.135550342981824	5.133376257677107	8.818049140083172	0.8295984506355362	0.9608540925266903
ID116678	116678	27	1.0	21.54304097694736	20.650022042942815	0.0	63.0	63	1.2835969444322355	1		51050.44871794869	51586.0	34079.0	64344.0	2.7873545E7	5775.305037905062	-0.9808335462032056	-904.7074702484342	0.001562819132013564	7.44319764809736E-4	1.386243034873052	1.212438391430243	-0.4503625182413574	1.1433513196804843	5.17615439315775	9.116047221473567	0.7827155349385668	0.9379844961240303
ID111050	111050	27	1.0	21.095923636882294	20.598445505765795	0.0	47.0	47	1.3133097255508421	1		50832.171328671255	51206.0	38095.0	64483.0	2.9076002E7	5371.083765706023	-0.9808864214223888	-971.3672290785458	-0.0026389840936629234	-0.010190311192688503	1.4048877696250377	1.2606922306991335	-0.7045965514141698	1.1143780658074958	5.41856382754806	9.225027385108456	0.800126638150355	0.9413707679603631
ID107087	107087	27	1.0	21.75851478801639	20.95214003232786	0.0	36.0	36	1.2859521701640184	1		51005.08791208794	51504.0	35568.0	65504.0	2.7848778E7	6121.69462473389	-0.9811589145984333	-867.7712764076659	0.037541966926538654	-0.03836613407201452	1.4060082873147846	1.2450089509407942	2.57247674233142	1.1293158063259954	5.195166897815814	8.90605877743827	0.8230728079930542	0.9689716312056739
ID114895	114895	27	1.0	21.280896436310957	20.302032886273107	0.0	58.0	58	1.2912357210771188	1		50916.9109090909	51314.0	34143.0	65365.0	2.8004301E7	5978.215109809298	-0.9809509071110275	-877.1896096589534	0.0036508288101144994	0.011387375417461243	1.3653975861996412	1.2608564309038142	2.0337391689722306	1.0829128144438216	5.237945033296458	9.047640941455418	0.804081530063406	0.940273037542663
ID96078	96078	27	1.0	24.11801119621504	20.367461286223186	0.0	5.0	5	1.3378490267251868	1		51310.34966216222	51704.0	29763.0	65440.0	3.0375727E7	5858.400658469907	-0.9810261304350003	-905.6920686797013	-0.02752369765285758	-0.04803053103985619	1.390160984390045	1.3323255247586723	0.7028291689985043	1.043409406002222	5.622948252622238	12.130361797831121	0.48020473969839245	0.86921381337252
ID104270	104270	27	1.0	21.798126510715807	21.26000724256986	0.0	28.0	28	1.2770976776358514	1		50789.94619666049	50975.0	34448.0	65496.0	2.7375781E7	5647.291216544477	-0.9809810176661469	-927.7712135911062	0.005938071890599514	-0.021113042460580187	1.416354027331601	1.2008079323708778	2.4803325429607477	1.1795008919829073	5.123870005348076	9.02294715919105	0.7908809939982296	0.9522968197879856
ID101075	101075	27	1.0	21.82207679843455	21.20939486334416	0.0	19.0	19	1.2818276852254513	1		51058.75231053603	51447.0	34800.0	65501.0	2.7622785E7	5629.893202856816	-0.9809423879850842	-933.6305572993713	0.03628459637132368	-0.037951032712117604	1.4316637187900247	1.1924792361427345	-0.6967948258701813	1.200577482104402	5.161895014664203	9.286502771087676	0.7521676416559513	0.9329896907216494
ID110676	110676	27	1.0	20.93983316743254	21.3414917640228	0.0	46.0	46	1.3069582233925998	1		50817.33333333334	51009.0	34153.0	65345.0	2.8508524E7	5825.803131124431	-0.9810796388097547	-904.6089957535534	-0.0026593273940362454	0.0021599910667646567	1.40083798466056	1.2216049717844917	-0.707244790928577	1.1467192889811582	5.366279439738384	9.156223658345974	0.8043598100171121	0.9519392917369306
ID99288	99288	27	1.0	23.337098036459512	20.993006378749968	0.0	14.0	14	1.2207671943157594	1		50889.902240325886	51209.0	34112.0	65504.0	2.4986942E7	6229.01061775767	-0.9812489595862354	-855.059586661978	-0.0020498463043737646	0.005821734293672988	1.3925874215219889	1.0849777112867567	-0.6796587513317922	1.2835170778489216	4.681829272048104	8.872759283013641	0.7473224656769546	0.9345351043643259
ID94299	94299	27	1.0	24.038117786414414	20.361391501969244	0.0	0.0	0	1.3299091997694095	1		51408.373287671224	51813.0	30526.0	65468.0	3.002249E7	5931.6640323924985	-0.9810564526508008	-897.6768045395745	-0.026949752984755257	-0.009995043476930327	1.3997002938571275	1.339633661672391	0.6777861049612196	1.0448381030600185	5.556404486319019	11.35631896340188	0.5414128426939284	0.8717375093214016
ID95706	95706	27	0.9968258738517761	24.147278820110657	20.381284824293616	0.0	4.0	4	1.3247798972641884	1		51342.11072664358	51696.0	30086.0	65471.0	2.967574E7	5876.988295858638	-0.9811756115853459	-910.6987872514635	-0.03532048440199341	-0.043901518197008146	1.3767070789796985	1.3295334104475047	-0.012082113859627302	1.035481371255135	5.513626350838379	11.212660234691601	0.5510993142345032	0.8734939759036149
ID97882	97882	27	1.0	24.16319835248321	20.367020413048717	0.0	10.0	10	1.3316145766612213	1		51303.04770017039	51676.0	30012.0	65476.0	3.0114889E7	5837.568524736756	-0.9808203362145892	-898.8550062629879	-0.050119944571254266	-0.03791519280583246	1.3738490093750746	1.3627629968756974	-0.19928994130854644	1.008134952684211	5.570663864812567	11.643491888821753	0.5163573079154957	0.8779026217228464
ID106074	106074	27	1.0	21.861563727252307	21.277529301019182	0.0	33.0	33	1.2765051943389976	1		50943.39478584732	51265.0	34680.0	65504.0	2.7356603E7	5640.290599039609	-0.9811044533010269	-937.9337919382161	0.020960400681440564	-0.02858348710260674	1.450317542453051	1.1633702930522989	-0.7165370242763116	1.246651690450078	5.119116879183564	9.03070042106996	0.7887911666263203	0.9530973451327436
ID118106	118106	27	1.0	21.480185706007646	20.605112853903375	0.0	67.0	67	1.248947167395805	1		50810.03294573639	51429.0	33774.0	65026.0	2.6217977E7	5581.581826185798	-0.9809674101792516	-938.3802694957001	0.017390805122903058	-3.967663639889916E-4	1.4179121073473275	1.1318593149721157	-0.4768040529841131	1.2527282221309095	4.900473075615829	8.808216806518143	0.7937283265992374	0.9546296296296298
ID110301	110301	27	0.9832533597946167	21.403766842666794	20.716645029256604	0.0	45.0	45	1.153212051438278	1		50750.772727272706	50668.0	39268.0	64506.0	2.233034E7	5008.656503140606	-0.9810193465329063	-1047.4126582791953	0.008365534451355431	-4.790036429788829E-4	1.3434157918769403	1.0080920683420647	-1.1228760944132044	1.3326320423156965	4.177997898609422	7.966307804036231	0.8273016979946571	0.9585605234460194
ID116321	116321	27	1.0	21.49284354196433	20.583705173019112	0.0	62.0	62	1.263998893653436	1		50946.479087452484	51646.0	33940.0	65092.0	2.6797848E7	5664.121528369012	-0.9810526600977629	-931.4417096034907	0.012863176287484089	0.003830672415672116	1.4074798556828358	1.1522319360296538	-0.44936435200650976	1.2215247743720001	5.019301229728724	8.89393025799511	0.7973806366293559	0.9420160570918822
ID102500	102500	27	1.0	21.779874641964025	21.309986316246288	0.0	23.0	23	1.2747260921582755	1		50989.36871508382	51221.0	34208.0	65285.0	2.7381291E7	5560.139906331015	-0.9810050620294396	-947.2340036294327	0.005317206233924101	-0.011624143530755858	1.3985791139359642	1.187787451232339	-0.7716702433680354	1.177465810473858	5.104857500690013	9.097387830440173	0.7751041613563601	0.9379912663755461
ID103911	103911	27	1.0	21.782655894181776	21.253220345454956	0.0	27.0	27	1.2812373892304245	1		50861.709023941126	51173.0	34500.0	65482.0	2.7617908E7	5635.029311655886	-0.9810077149554443	-932.438008797726	0.016881954962264335	0.005290856853356268	1.4029976203278829	1.2085547596184494	-0.6963515543551052	1.1608887467960662	5.1571418884996865	9.572738002631882	0.7072070781446712	0.950920245398773
ID106726	106726	27	1.0	21.851474137992756	20.964298230226948	0.0	35.0	35	1.2871281669074128	1		50984.366972477044	51374.0	35082.0	65503.0	2.778648E7	6154.77291515637	-0.9808694266231627	-849.4507502846072	0.018638511800240853	-0.016629606949347224	1.3729375765522924	1.2729248982058772	0.030885316221443748	1.0785691901284813	5.204673150144844	9.153219744168242	0.7806485329255792	0.9287531806615772
ID112104	112104	27	1.0	21.043401226465296	20.665932711756952	0.0	50.0	50	1.2959141266970973	1		50854.66068222619	51151.0	37722.0	65474.0	2.8326046E7	5361.38627059924	-0.9809149809249311	-975.0399890308352	-0.007862619061301155	-0.023611715722522304	1.405400654434345	1.251384341293931	2.379095685219159	1.1230767463345124	5.275970042612582	8.791991296370318	0.857704494737793	0.9685863874345546
ID114536	114536	27	1.0	21.174513361668243	20.33684706055222	0.0	57.0	57	1.271160417783075	1		50891.115671641826	51351.0	34429.0	65424.0	2.7277638E7	6033.618795220189	-0.9809101124490607	-866.8020729310841	0.009110307208343462	-0.0030819577476918583	1.3404846191966266	1.2248698757312726	-0.4337333389225761	1.0943894088311459	5.076338743702915	8.612809676214022	0.8599451630928813	0.9647696476964767
ID103534	103534	27	1.0	21.78676991025863	21.311125568870665	0.0	26.0	26	1.2912357210771188	1		50945.805454545414	51174.0	33927.0	65342.0	2.8020193E7	5521.994341258261	-0.9810039524045184	-952.905819677981	0.017945139198215027	-0.029072489806095645	1.4519336371197686	1.1730675871301999	-0.7841298913914364	1.237723770607104	5.237945033296458	9.162220080269558	0.784096222676051	0.9499999999999998
ID105713	105713	27	1.0	21.86981946940554	21.27881986082999	0.0	32.0	32	1.2770976776358516	1		50859.631481481505	51116.0	34410.0	65493.0	2.7464201E7	5646.977921913994	-0.9809788401420182	-928.9872620251939	0.009928668918552475	0.005001923352192639	1.3958601163807955	1.2024294163949387	2.612389585680667	1.160866573412509	5.123870005348077	9.26526216310637	0.7500540188619446	0.9514563106796116
ID117744	117744	27	1.0	21.49499680834685	20.584512074258857	0.0	66.0	66	1.274132506052908	1		50894.44859813084	51550.0	33728.0	65138.0	2.722853E7	5643.092878938856	-0.980928637971703	-927.7669858573588	0.010043504616206747	0.0039396088505649525	1.38995743660572	1.2129283954896777	-0.6055706547783788	1.1459517658044216	5.100104374525497	9.162289235422698	0.7634505866734317	0.9512411347517731
ID100723	100723	27	1.0	21.899366151307095	21.07283468474333	0.0	18.0	18	1.280646821146857	1		50993.3376383764	51463.0	35096.0	65504.0	2.7638389E7	6068.011767000684	-0.9809319303651898	-864.6277343893667	0.01955526310738966	-0.019676980381082444	1.3464535520694279	1.2696590410358082	-0.6659497133253531	1.060484357257811	5.1523887623351685	8.932037789480859	0.811553929170189	0.9417897480451776
ID113523	113523	27	1.0	20.96096340560515	20.940835898585743	0.0	54.0	54	1.2888901501647723	1		50951.95454545454	51394.0	33481.0	65471.0	2.8023575E7	5712.331012413411	-0.9811232340953427	-927.2000553850688	-0.004225568121715331	0.013793177365527135	1.4028400559166287	1.2201086434325474	-0.9720312626993184	1.1497665092921567	5.2189325286383905	9.15717775548307	0.7821107532186387	0.9531249999999993
ID109938	109938	27	0.9968433380126953	20.876765617105335	20.471212862201202	0.0	44.0	44	1.2735386432818676	1		50806.13108614231	51144.0	36936.0	65370.0	2.7130474E7	5418.153569516025	-0.9810675830089465	-971.8241209616907	0.008789241920974786	0.005131101690882058	1.376810380778799	1.1849077262739944	-0.8020095280213139	1.1619557795510818	5.095351248360983	9.38992860270175	0.7262052953209001	0.9354275741710298
ID97525	97525	27	1.0	24.158528714304435	20.382091750802815	0.0	9.0	9	1.3052206313678194	1		51241.02664298396	51611.0	30449.0	65478.0	2.8848698E7	5958.268461092454	-0.9812194022510128	-898.6373541527045	-0.024304250183650455	-0.026076935332493684	1.3616414949347493	1.2910522844726904	-0.4385431030951697	1.0546757178706283	5.352020061244839	10.653102428829673	0.5926187541817026	0.8708430007733949
ID108535	108535	27	1.0	21.64799568871694	21.64612686548711	0.0	40.0	40	1.2976641803326596	1		50874.830630630655	51021.0	33876.0	65225.0	2.8235531E7	5421.206772165133	-0.9810294215083781	-970.5959116075458	-7.219433693590815E-4	-0.0020169690334630205	1.4577277107924445	1.1823764510316281	-0.5188971235000402	1.232879519480087	5.2902294211061305	8.975999513852916	0.8251230695912147	0.9653078924544665
ID119161	119161	27	1.0	21.425446719486533	20.583404021951015	0.0	70.0	70	1.2501579744347888	1		51085.21553398056	51603.0	34234.0	64869.0	2.6308886E7	5785.8480639586	-0.9809202709683963	-907.8617266517223	0.0021430917665568963	0.005857414769060364	1.4064656781594937	1.1302453117769502	-0.541198237430918	1.2443897475215138	4.909979327944862	8.87207385153487	0.7838613140048915	0.9468377635197068
ID103163	103163	27	1.0	21.785840985232948	21.344175797734334	0.0	25.0	25	1.282417709507664	1		50978.42173112342	51187.0	34150.0	65323.0	2.7681283E7	5510.3256144410625	-0.981004489556452	-955.5626039508097	0.038076443519934854	-0.029771587148092624	1.5106153018651993	1.1573477464551225	-0.6617751233795874	1.3052389020431512	5.166648140828721	8.688685416280734	0.8600240644731008	0.9551845342706505
ID115963	115963	27	1.0	21.33426584337461	20.28901708394474	0.0	61.0	61	1.2877157625403526	1		51051.548094373866	51575.0	34236.0	65391.0	2.8129403E7	5823.088784309879	-0.9808910307758797	-900.0549039016075	-0.01600496734391208	-0.008093777068492984	1.36103023969517	1.2762814966726332	-1.2550231083506824	1.0664028611583598	5.209426276309362	8.7511841171654	0.8548031582512813	0.9647887323943665
ID102141	102141	27	1.0	21.75032784891697	21.267564874649345	0.0	22.0	22	1.280646821146857	1		51070.92222222227	51396.0	34357.0	65469.0	2.7578298E7	5592.359413710928	-0.9810134355072804	-943.7070234729637	0.03095706291359054	-0.02804359010180934	1.4333156131286318	1.1840972235963734	-0.6882186349554386	1.2104712219283187	5.152388762335169	8.826304934705218	0.8311140674747006	0.9559082892416223
ID120959	120959	27	0.992946207523346	22.010195142292016	23.38749387216214	0.0	75.0	75	1.0254326397519944	1		50830.27089337177	51056.0	40236.0	65378.0	1.7638104E7	4844.34685628279	-0.9811587748912811	-1092.8167490279568	-0.009235453508640135	0.001776715343332111	1.225558824435796	0.914587812543876	-0.939089425776957	1.340012197436757	3.30342268433851	8.01667148040314	0.6459305674641472	0.8853503184713377
ID107265	107265	28	1.0	85.1366635191297	63.86183226127758	0.0	36.0	36	1.6410610428106378	1		50830.49436936939	51174.0	33561.0	64123.0	4.5137479E7	6290.177171951059	-0.9809706594218031	-833.1510194661168	-0.011271128095878508	0.0035428176815160074	1.6637403269594837	1.6556660212876664	-0.33176300364827427	1.0048767719866218	8.460564572838196	11.113458619650807	0.8608168013476404	0.9616423554835222
ID113666	113666	28	1.0	85.14720499754698	63.807734650422994	0.0	54.0	54	1.6562032661570854	1		50666.2960088691	50888.0	33388.0	64157.0	4.5700999E7	6216.741509555646	-0.9810299259478417	-842.9456448963521	0.0028964753200184977	-0.005128539844867368	1.7123600626486983	1.629725327756588	-0.6974917960343232	1.050704700653982	8.617417736267218	11.64997967373772	0.7978783391778262	0.9512067156348373
ID100101	100101	28	1.0	83.77975379351895	55.89965641640725	0.0	16.0	16	1.5670180342373206	1		50565.42487684734	50926.0	33650.0	62192.0	4.1059125E7	5568.35076058162	-0.9811770973143373	-946.7119897818696	-0.008806898403047131	0.003963265089159166	1.6682897640424514	1.4836078858399595	2.003811403776708	1.124481596495379	7.714323765009219	11.090508832401564	0.7881425631093693	0.9677996422182474
ID97287	97287	28	1.0	84.94759044797284	55.71367154664959	0.0	8.0	8	1.5900213639917913	1		50638.11004784691	50748.0	35685.0	63842.0	4.233346E7	5719.239798095067	-0.9810082370831132	-914.6955191270079	0.007453916999397981	0.006984410147263016	1.684829960213823	1.5515077360468243	-0.9444865076236677	1.0859307505012499	7.94247382090597	10.541591053413509	0.8981592094124624	0.9709471237652527
ID114694	114694	28	1.0	85.00493729332874	63.889838606450276	0.0	57.0	57	1.6479611196740667	1		50639.54413407822	50810.0	34645.0	63711.0	4.5322392E7	6259.00250538563	-0.9810218046923709	-836.4469585217089	-0.012623401281238731	1.83202207316496E-4	1.6987207872614034	1.6219231898555053	-0.21102167857704834	1.0473497129125702	8.531861465305939	11.293270936367268	0.8406479616459893	0.9750135795763173
ID100873	100873	28	0.992605447769165	86.54194793292227	59.38108431820598	0.0	18.0	18	1.29766418033266	1		49964.316725978635	50430.0	36948.0	60960.0	2.8079946E7	4996.454291390904	-0.9810431613986036	-1035.0235509991483	-0.0215917486124916	-0.001592305358626682	1.5448653754349764	1.1241354531744028	2.2903398565563178	1.3742697742273768	5.290229421106134	8.850711073049988	0.8486488815173053	0.9686684073107049
ID105864	105864	28	0.9662420749664307	84.29798090327802	62.94497166243653	0.0	32.0	32	1.3932468277925338	1		50587.83202511772	50244.0	39324.0	64661.0	3.2224449E7	5382.760615263967	-0.9809188778332595	-966.273741906935	0.003248405551455378	0.012529011878701335	1.5617085345704644	1.274953070946018	2.1579430955153978	1.2249145244316118	6.098260869073839	10.745045169118484	0.663742109954842	0.9243515850144094
ID108680	108680	28	1.0	85.21014451645671	63.88959721195177	0.0	40.0	40	1.6456643086350202	1		50523.81319910516	50830.0	32966.0	64317.0	4.5168289E7	6229.320829196538	-0.9810050987672306	-837.7600421611402	-5.696317033517154E-4	-0.007376785682219247	1.6847757861636559	1.612750386986414	-0.9043162768765605	1.0446599794726006	8.508095834483353	11.364492521911973	0.8278318715482493	0.968614718614719
ID110858	110858	28	1.0	85.04245344351169	63.91759363440893	0.0	46.0	46	1.6598533053306106	1		50455.89670329671	50686.0	33865.0	63511.0	4.5914866E7	6216.575648940418	-0.980940811423664	-835.4666105638115	-0.004810997366401783	0.0018844683647990565	1.6860810365476326	1.6449578356388208	-0.5345839728415108	1.0249995471116995	8.65544274558335	11.419449135648549	0.8340821808138518	0.9624735729386897
ID117898	117898	28	1.0	85.08566328484963	63.82048318949746	0.0	66.0	66	1.658029290158402	1		50740.730176211415	50932.0	34120.0	63992.0	4.6072583E7	6302.313782501838	-0.9809588949980887	-829.5553100639952	0.01633117074176365	0.020379150149522046	1.691300171958789	1.6515863920874123	-0.9481278762839973	1.0240458386322637	8.636430240925282	11.304668871818423	0.8492360894205501	0.970619658119658
ID98701	98701	28	1.0	84.52622847526519	54.5360318484467	0.0	12.0	12	1.5014396099017484	1		50531.458556149824	50561.0	37166.0	65470.0	3.7797531E7	5491.00487016938	-0.9809997517735358	-950.2756992853168	-0.010526511465598748	3.283061120736313E-4	1.5994154137418308	1.438724873054033	-0.8843205418596262	1.1116895548950192	7.0821579851286165	10.696031460047328	0.7779113916426066	0.9526854219948857
ID106893	106893	28	1.0	84.55420738703509	63.87965048220543	0.0	35.0	35	1.6429038968924863	1		50754.4764044944	50927.0	35420.0	64072.0	4.5171484E7	5600.078468637577	-0.9809982468482971	-935.8037784685512	0.0026929035228995435	0.0033346438335819487	1.7064890567644062	1.5978900525983017	-0.2900672678664009	1.067964002898393	8.479577077496268	11.56158379287288	0.7971671503838207	0.946921443736731
ID110093	110093	28	1.0	85.09425166652544	63.90263029660373	0.0	44.0	44	1.6625855759952983	1		50621.27991218439	50795.0	34125.0	63977.0	4.6115986E7	6261.299481879371	-0.9808851211847334	-829.7461354489311	-0.00900214641873234	-0.009821461773822083	1.7039273375718509	1.645582720482783	2.7759193624746734	1.0354552927439287	8.683961502570444	11.636571936685547	0.80589346896651	0.9610731194108368
ID122127	122127	28	1.0	84.92787151477539	63.866294860657995	0.0	78.0	78	1.6294959865000076	1		50997.68721461183	51355.0	34369.0	63230.0	4.4673974E7	5800.411568480965	-0.9810057513043378	-908.1782569258705	-0.01709224799199791	-0.004573174363493332	1.6832692683860133	1.599864176485912	-0.9965705302468546	1.0521326079588205	8.341736418725304	11.61075337012436	0.7775807969833524	0.9481361426256077
ID121107	121107	28	1.0	85.04919169287466	63.86470523578202	0.0	75.0	75	1.6488789482719133	1		50963.093541202645	51191.0	34635.0	64498.0	4.5764858E7	6335.956220547814	-0.980999676914566	-830.5800375320626	-0.010790101761584228	-0.014126465835252509	1.7050960670710908	1.63017728809807	-0.3263666898846121	1.0459574424941405	8.541367717634968	10.996788058604093	0.8875760468265778	0.9798255179934572
ID110486	110486	28	1.0	85.16032846311063	63.9041754167552	0.0	45.0	45	1.653917901102463	1		50450.34035476716	50784.0	33606.0	64401.0	4.5506207E7	6248.804834051339	-0.9810088574610909	-834.1016313232374	-0.008572501351653182	-9.773949991381222E-4	1.6962927471321065	1.6132059481318535	-0.7692044628708725	1.0515041486776504	8.593652105444638	11.149309225065204	0.8687437852904534	0.9647812166488793
ID95129	95129	28	1.0	86.11074948085653	56.78567427395193	0.0	2.0	2	1.524440023881012	1		50721.43116883118	50990.0	36841.0	65488.0	3.9055502E7	5559.308408453485	-0.9809337352090729	-938.8036677001916	0.025090796381090227	-0.020960838584616927	1.7096870229110555	1.4138678433332283	-0.7433665579390178	1.2092268955494638	7.300801788696318	10.18043112379724	0.8852136086007915	0.9770992366412207
ID99738	99738	28	1.0	84.11009740890876	54.69298689643746	0.0	15.0	15	1.5938229745921826	1		50400.15089820353	50458.0	33430.0	62945.0	4.2084126E7	6029.054353848779	-0.9811016013231728	-867.963797407483	0.006247746418906074	-0.005995803626489507	1.6244425807022056	1.575035398400213	-1.1000710187438079	1.0313689345345356	7.980498830222104	11.225837171994916	0.7957972336264373	0.9577866514546494
ID119331	119331	28	1.0	85.07557028871958	63.83467383970286	0.0	70.0	70	1.6520873328590713	1		50878.48111111108	51135.0	34413.0	64490.0	4.5790633E7	6299.902078151972	-0.9809802490975514	-833.078205696074	-0.0074868497549043025	-0.009820115022242065	1.7078724912553005	1.6249220212162332	-0.5616299924133518	1.0510488927813164	8.574639600786577	11.315375615673027	0.8415652405224574	0.9605963791267303
ID116133	116133	28	1.0	85.14417867085642	63.78274863907754	0.0	61.0	61	1.674373895152205	1		50781.58594594595	50909.0	34318.0	64350.0	4.6972967E7	6225.901345967155	-0.9809624618817044	-840.5733637108355	-4.6159996031027025E-4	0.007601256046162598	1.7277295404919375	1.6585963429486281	-0.710753404346214	1.0416817496536894	8.807542782847852	11.224542481825173	0.8784707984536301	0.9671189979123176
ID98342	98342	28	0.9968224763870239	84.44077724333751	55.49246730480953	0.0	11.0	11	1.4349732237685158	1		50638.067846607664	50546.0	35977.0	65344.0	3.433261E7	5411.593852274754	-0.9809245099329393	-962.3694083091167	0.011902650758377058	0.003025445449057879	1.6024631734677464	1.2892290825655564	-0.7572044909513018	1.2429623215440164	6.46900470990607	10.789322954214338	0.6983271795380425	0.9484320557491287
ID109737	109737	28	1.0	85.04881642941315	63.914934059090754	0.0	43.0	43	1.6639500288929803	1		50453.56783369802	50727.0	34340.0	64132.0	4.6114561E7	6238.217765140687	-0.9809795088020907	-834.2564150317618	5.951540673281263E-4	0.01138720948458818	1.678426853809531	1.6663407743300358	1.4541226434815575	1.0072530659188572	8.698220881063989	11.67582895334229	0.8017977767222191	0.9662090813093979
ID117545	117545	28	1.0	85.1176996948072	63.85397274169185	0.0	65.0	65	1.6516293737836452	1		50683.74944567626	50927.0	34166.0	64096.0	4.5716742E7	6315.137979637398	-0.9809548268697829	-826.7609785507527	-0.010515344499131614	-0.012826996782014113	1.6810369403676295	1.6593590425045748	-0.19015524921509372	1.0130640188818538	8.569886474622063	10.988877717341571	0.8918221437626527	0.9709208400646205
ID96936	96936	28	1.0	84.83172107616387	55.581600446203566	0.0	7.0	7	1.5876407347722268	1		50614.78802395209	50654.0	35493.0	64130.0	4.2263348E7	5983.653954070428	-0.9811258288338224	-879.4228956160779	-0.004510249651534763	-0.00747711911267566	1.6579152361348528	1.5605720225570496	-0.7522816506118772	1.0623766235526273	7.918708190083393	10.953017852176503	0.8294622246605055	0.9444444444444444
ID114347	114347	28	1.0	85.07569017383733	63.84450300001448	0.0	56.0	56	1.6571165296762587	1		50620.79005524864	50796.0	34519.0	63500.0	4.5811815E7	6261.483285962496	-0.9809960256744226	-834.6502003785802	-0.02231280876874214	-0.008080158733246492	1.7120920658972312	1.633297110833852	-0.10684918538523154	1.0482428791067606	8.626923988596253	11.123572850617741	0.8761475051785016	0.9747583243823847
ID105514	105514	28	0.9818432331085205	84.32081425085701	61.92283111495096	0.0	31.0	31	1.2422666337840382	1		51416.46183953033	50424.0	41182.0	65287.0	2.6273812E7	5241.873914854036	-0.9805896731682402	-991.0603018003189	-0.017169396309875882	0.03882881975554474	1.3534534907669813	1.1353813713820378	1.1808261532432673	1.1920694886155268	4.848188687806177	14.613522449550008	0.28528540614391196	0.8044164037854901
ID113322	113322	28	1.0	85.1993003040231	63.78735831228952	0.0	53.0	53	1.6530028703817454	1		50660.0477247503	50886.0	32559.0	64374.0	4.5644703E7	6247.678404099652	-0.9809288392231845	-834.1368342042415	-0.012242701660862734	0.0014461844596562567	1.6918999750631478	1.6349036359436633	2.1966052204395843	1.0348622009679405	8.584145853115611	11.483643978644478	0.8179890922677139	0.9626865671641791
ID120748	120748	28	1.0	84.97951151863595	63.89297207300748	0.0	74.0	74	1.6520873328590715	1		50890.3665559247	51141.0	35195.0	63996.0	4.5954001E7	6286.835374690432	-0.9809810384148305	-835.0400358932609	-0.011283783555053876	0.0021971150652972987	1.6915430413287265	1.6294327852551316	0.03646265330500873	1.0381177159534505	8.574639600786579	11.270719622889501	0.8482472240566559	0.9590643274853802
ID120366	120366	28	1.0	85.01911262478306	63.88813075447018	0.0	73.0	73	1.654832425861926	1		50893.98121546963	51120.0	34929.0	64067.0	4.6059053E7	6314.407416254673	-0.9809945645436712	-832.0560779157707	-0.003715683601438028	-0.0034919731265481524	1.697236669489685	1.6398398968524535	0.028917479663985897	1.035001449072803	8.603158357773678	11.036227983769356	0.8876187223227224	0.9663641217298458
ID106544	106544	28	1.0	84.89366167867098	63.1193097343387	0.0	34.0	34	1.6493376710372973	1		50647.11542730302	50690.0	37874.0	65502.0	4.5633051E7	5726.514768454578	-0.9810052835224117	-913.5511254052469	-0.010067130240586796	-0.012602657063534856	1.7242946735951474	1.5986222841363904	-1.2541976991837516	1.078612934841358	8.546120843799487	11.375659827892864	0.8298998770562812	0.9625267665952889
ID111922	111922	28	1.0	85.08070868876614	63.91807263459212	0.0	49.0	49	1.658029290158402	1		50459.3292951541	50705.0	33595.0	63859.0	4.5817071E7	6221.993995105392	-0.9809655840860486	-835.9034119421648	0.006308863897449721	-0.016854902480551638	1.695467269522577	1.6508401664902357	-1.0514081216852096	1.0270329641465052	8.63643024092528	11.791779201695839	0.7805225530002271	0.9553101997896949
ID94772	94772	28	1.0	86.4456205895912	57.261237014503	0.0	1.0	1	1.56798324408199	1		50454.01600985223	50740.0	35987.0	65259.0	4.0968661E7	5979.419449073249	-0.9811190064388357	-876.9272414813628	0.0016462854609773727	-0.007754672923008241	1.702932765538784	1.4583734971788767	-0.7159978598387564	1.1676931655937182	7.723830017338242	11.15779334194406	0.7796253367832676	0.9553203997648444
ID118964	118964	28	1.0	85.1014697647045	63.82984209183404	0.0	69.0	69	1.6788858243643638	1		50843.558539205194	51007.0	34771.0	64201.0	4.7335353E7	6218.212389940392	-0.9809501503219827	-842.0846835371559	-0.0072298597803684885	-0.009965521145671445	1.7209111954202212	1.6720793395513676	-0.19522821682468353	1.029204269626318	8.855074044493012	11.028641281571561	0.914867160983682	0.9784663865546217
ID121780	121780	28	1.0	85.01770952971408	63.86106976988385	0.0	77.0	77	1.6539179011024634	1		51032.84146341456	51234.0	34498.0	64658.0	4.6031623E7	6310.786332954869	-0.9809673322020259	-833.5874106630043	-0.017145771498272417	-0.008791781239124642	1.684987649707756	1.6545683489147256	-0.23608192557070612	1.018385037289625	8.593652105444644	11.525988249820097	0.8128890759219333	0.9601699415825812
ID96569	96569	28	1.0	85.29602789062288	55.738485510134	0.0	6.0	6	1.5928734225420993	1		50854.537544696104	50812.0	36780.0	65355.0	4.2666957E7	5916.840362606716	-0.9808962594714302	-882.6215369393185	0.007949581358432661	0.008052851461600823	1.6706834332120477	1.5439187599847142	2.7080531396284737	1.0821057924243298	7.970992577893063	11.505746511462826	0.75664586923367	0.9469226425748166
ID102969	102969	28	0.9968205690383911	86.56423898499133	58.45598117190227	0.0	24.0	24	1.2824177095076637	1		49791.81433823532	49948.0	33876.0	63191.0	2.7086747E7	4854.904017662436	-0.9811996066284112	-1070.5272535788902	0.016309078934807004	0.017516793018303046	1.5598956144711909	1.0854016686929364	2.2583159234846515	1.4371597717825975	5.166648140828717	9.125561209928271	0.7796498241535821	0.9468641114982578
ID108345	108345	28	1.0	85.24646295267677	63.87970334722746	0.0	39.0	39	1.6285672340811548	1		50600.784246575306	51050.0	32732.0	64769.0	4.4326287E7	6268.176863602144	-0.9809816289406884	-832.786275576763	0.004403926438961761	0.01073405764917857	1.71092853093044	1.5660291468591958	-0.991668109525469	1.092526620185743	8.332230166396267	11.763843811236427	0.7566109508299309	0.9579234972677598
ID115775	115775	28	1.0	85.11038041504415	63.836066990707515	0.0	60.0	60	1.6598533053306102	1		50732.797579758044	50904.0	34026.0	64161.0	4.6116113E7	6288.654560511957	-0.9809633475335616	-831.425359934486	-0.012129753903104465	-0.010269616873130282	1.7119275486844987	1.6473309185527243	-0.16281621383021924	1.0392129045866063	8.655442745583347	11.366371063918027	0.8418902739780244	0.95691014188124
ID101568	101568	28	0.9863868355751038	85.92697629368587	59.39584752495131	0.0	20.0	20	1.2076838306031241	1		49912.38541666665	49393.0	38577.0	65503.0	2.3957945E7	5586.2779964151005	-0.9812289407409188	-934.1085470901703	-0.0013042317653599604	0.023053904226719414	1.4016371848805094	1.0773518112018743	2.389156355800569	1.301002300554791	4.582013622593249	8.452055715402603	0.8060120555268604	0.9432485322896283
ID97988	97988	28	1.0	85.06507756542561	55.36294368409046	0.0	10.0	10	1.4339184840274968	1		50672.78581979321	50742.0	38588.0	65488.0	3.4305476E7	5471.31635502113	-0.9810190480625124	-957.3536567596551	0.014465101669699214	-0.0014384958559206331	1.6205231078487958	1.3020391832485134	2.3541408157544206	1.2446039479439346	6.459498457577025	10.875039914609332	0.6863520634007644	0.9219810040705562
ID99398	99398	28	1.0	84.13427709856872	54.764059256364476	0.0	14.0	14	1.6164448931724202	1		50317.85681024444	50515.0	32938.0	63098.0	4.3223039E7	6030.56348202291	-0.981136101520822	-867.9446743847151	-0.010609443603320003	0.0019375596409014523	1.712290162921695	1.547253180944608	-1.0372883072104522	1.1066644968060952	8.20864888611887	11.862941271148575	0.7329878620176474	0.9536167863059092
ID96200	96200	28	1.0	85.45501792647657	56.08895675156731	0.0	5.0	5	1.5923984341842758	1		50694.70095693781	50714.0	36091.0	65434.0	4.238077E7	6032.09859939817	-0.9809537091987496	-865.6896638672038	-0.0020372942190009314	0.01673238509859082	1.6642813897535658	1.568294030073189	2.5389054133754687	1.0612049512653552	7.966239451728536	11.083246547275358	0.8149467496982529	0.958810068649885
ID112971	112971	28	1.0	85.04726761253447	63.90593408746944	0.0	52.0	52	1.6534604490397502	1		50646.81415929203	50940.0	34580.0	63704.0	4.578472E7	6253.839106949686	-0.9809082951990087	-832.1835379776642	-0.011894632190026382	0.0013110037908684652	1.6901916559452776	1.6361821138605235	3.0848344563967363	1.033009493030895	8.588898979280126	11.571307193367415	0.8060881040971987	0.9581124072110286
ID104399	104399	28	1.0	86.82075851689808	56.892854427001375	0.0	28.0	28	1.3361516071031	1		49772.35483870972	50548.0	31884.0	59599.0	2.9315917E7	5684.977102670596	-0.9811451506483408	-911.1705184008883	-0.006216924655580664	0.02877387593743443	1.4398415129520579	1.2164628825874066	2.627015426236902	1.183629631090368	5.608688874128693	10.451405605701808	0.6452407814562465	0.9284028324154209
ID107983	107983	28	1.0	85.3811804134446	63.9065194065862	0.0	38.0	38	1.6267081384590671	1		50732.301605504595	51101.0	31995.0	65233.0	4.4238567E7	6372.347274621696	-0.9809221974714128	-818.6934937040957	0.01454840915886248	-6.193740546747085E-4	1.7334447597828377	1.5700075119750236	2.2181626574379	1.1040996597539936	8.313217661738195	11.37601089846857	0.8072332026329184	0.9546943231441044
ID114001	114001	28	1.0	85.05448091944837	63.83547750445918	0.0	55.0	55	1.6680366908701225	1		50599.45583424208	50788.0	34032.0	63954.0	4.6399701E7	6184.963081039554	-0.9809085874991686	-840.6770771639164	-0.002911650163069695	0.003615426565767566	1.722031594092997	1.6387990948835702	-0.6876887852276681	1.0507887144124521	8.740999016544635	11.148954993536158	0.8836954335742514	0.9766330323951141
ID105168	105168	28	0.9936259388923645	84.63947655577253	61.52615902790446	0.0	30.0	30	1.1919211628665451	1		51492.50959488271	50073.0	40508.0	65504.0	2.4149987E7	6111.521136766424	-0.9805095607581231	-847.7249049162883	-0.037718559171218115	0.008892808076023974	1.2410052668969205	1.1442656526348913	0.9207356810367086	1.0845429678320482	4.463185468480377	12.079914191030962	0.38435018974135154	0.8165217391304334
ID120019	120019	28	1.0	85.0805074103103	63.81050069739646	0.0	72.0	72	1.662130509454409	1		50847.231613611395	51025.0	34111.0	64190.0	4.6321828E7	6292.911101724566	-0.980986374320217	-833.7651668201125	0.00499183583774928	0.01865624342439584	1.7152110737404724	1.624897488576457	2.3885899476620205	1.0555810971454804	8.679208376405926	11.344140856050453	0.8475137612509875	0.9754273504273507
ID95829	95829	28	1.0	85.35567738397049	56.588487339613124	0.0	4.0	4	1.5534421271063017	1		50732.991206030245	50836.0	35534.0	65446.0	4.0383461E7	5884.606608519338	-0.9809723517391847	-888.944571244843	-0.002913166150932174	0.0023921584368053863	1.6324073011196607	1.4986002989071503	-0.7175330066193102	1.0892879858025444	7.581236232402756	10.846909433357173	0.8097255916567223	0.9620024125452343
ID111573	111573	28	1.0	84.98414681143308	63.97606258857062	0.0	48.0	48	1.6644045979572977	1		50497.40546448081	50760.0	34399.0	63404.0	4.6205126E7	6188.143214104153	-0.9809790715229768	-841.718231286502	-0.007621729576849179	0.007860455574665255	1.6971986590808126	1.6625169438304417	-0.265597290994147	1.0208609694951223	8.702974007228503	11.551690222439518	0.819570810475526	0.958137100994244
ID112596	112596	28	1.0	84.98931596674576	63.95072727840797	0.0	51.0	51	1.6502547340333924	1		50604.38444444441	50876.0	34088.0	63898.0	4.5543946E7	6251.763262283143	-0.9808597905125949	-829.6135994753184	-0.023414378626033065	-0.01402549236635694	1.7048762912456688	1.6474408260029374	0.11423012573518655	1.0348634465870818	8.555627096128514	11.179467631012894	0.8602396688121448	0.9729729729729727
ID94423	94423	28	1.0	86.79258367870682	57.29600258671633	0.0	0.0	0	1.517975235232964	1		50297.32938076422	50694.0	36458.0	65426.0	3.8175673E7	5657.943512074355	-0.9811542437445139	-925.6355618472966	0.004962638292007112	-0.010315179385341018	1.6617021376927554	1.4210448188699116	2.243000847311721	1.1693523776500074	7.239011148557634	10.522978480119063	0.821507901557911	0.9663705583756347
ID104023	104023	28	1.0	87.0730281083017	57.41405354484605	0.0	27.0	27	1.3970424089815836	1		49490.35493827161	50089.0	35150.0	61975.0	3.206975E7	5803.608714571109	-0.9812829167908266	-894.1461423937251	-0.0064433740231774695	0.00937399909335989	1.466793478064013	1.3322678571929394	-0.5902964059801403	1.100974905417681	6.1315327522254455	10.159951235316479	0.7464413153738384	0.9478324761205
ID101211	101211	28	1.0	86.47096419040723	59.60520660662784	0.0	19.0	19	1.360278905315854	1		49870.48032786884	50027.0	32628.0	64022.0	3.0420993E7	5701.414918193458	-0.9811840039988762	-912.2505762037407	-9.944947018120966E-4	-0.0072670792468678734	1.478638421362482	1.2831698390023647	-0.9164544677008248	1.1523325879542878	5.813073299202869	9.421346185505952	0.8229808674117316	0.940046118370484
ID115035	115035	28	1.0	85.21832213662012	63.80437618566227	0.0	58.0	58	1.6461239272192183	1		50605.66219239369	50874.0	33398.0	64412.0	4.5241462E7	6351.07622502717	-0.9809823469601425	-822.0269481150322	-0.01373495773063435	-0.014277891271182086	1.6925576557915665	1.6349913148323183	-0.6280968796481412	1.035208958259911	8.512848960647863	11.112325489782101	0.8663131055541821	0.964978448275862
ID115419	115419	28	1.0	85.28204962719288	63.8048216755414	0.0	59.0	59	1.6470427796085059	1		50613.203351955264	50737.0	33285.0	64804.0	4.5298817E7	6402.887501670568	-0.9810002846743935	-816.2815656851814	0.003443457532214282	-0.009688049474620777	1.6728349996366045	1.6498832867602478	-0.3280184283078371	1.0139111130226826	8.522355212976903	11.84110841056956	0.7638090171590947	0.9421965317919081
ID111194	111194	28	1.0	85.06211471208132	63.92291447353837	0.0	47.0	47	1.6634953356124884	1		50555.01202185793	50812.0	33899.0	63958.0	4.6257836E7	6262.933268499345	-0.980913635462822	-829.7055337345796	0.005302963186182466	0.013130600350274151	1.698720132875496	1.6519659281036019	-1.438059891351101	1.0283021604601532	8.693467754899473	11.26165835718895	0.861386806247672	0.9656810982048573
ID117210	117210	28	1.0	85.13700499146618	63.82684482380597	0.0	64.0	64	1.647042779608506	1		50734.51227678565	50974.0	33936.0	64021.0	4.5458123E7	6339.834301437346	-0.9809873531951466	-825.8029048734548	-0.007661238799688986	0.0020232318477957775	1.6710493631344636	1.6455602652146224	-0.8382796668404994	1.015489616794142	8.522355212976905	11.83516066226742	0.7645769129977058	0.948677248677249
ID109404	109404	28	1.0	85.16581598836508	63.883035603447304	0.0	42.0	42	1.6294959865000076	1		50527.85535307521	50905.0	32846.0	64337.0	4.4363457E7	6379.263771233784	-0.9809751185008919	-816.8199428529447	9.184789653680487E-4	2.731738760732286E-4	1.6889877872414734	1.587402144729152	-0.7898753271968472	1.0639949006303342	8.341736418725302	10.877190829505812	0.8859981829803381	0.9658778205833795
ID104802	104802	28	0.9601439237594604	84.7489623634514	61.6828276780949	0.0	29.0	29	0.9962461461804609	1		54145.90243902439	52618.0	41938.0	65504.0	1.7759856E7	6659.28964695736	-0.9792632773702834	-767.9395536744216	0.008325298065142086	0.03186582726925819	1.103503058931545	0.8988969126162074	0.826499626203405	1.2276191445800373	3.1180507639223984	9.744697926941393	0.4126257087848444	0.8179551122194513
ID107621	107621	28	1.0	85.22060261829613	63.861018996160475	0.0	37.0	37	1.64566430863502	1		50807.56201117324	51033.0	33106.0	64597.0	4.5472768E7	6363.638337693494	-0.9808635304979713	-818.4640940498753	-0.00466553978383567	0.013406276207247101	1.7133599309916172	1.615489205763284	-1.1172712072996107	1.0605827169127333	8.508095834483347	11.16441797972388	0.8577684381029026	0.9744148067501361
ID102628	102628	28	0.9587502479553223	87.49983050401612	57.09687432566294	0.0	23.0	23	0.9932041661137176	1		50528.795107033664	49280.0	40598.0	65504.0	1.6522916E7	6354.065967298876	-0.980610223799785	-804.3421712178982	-0.007638239168629425	-0.0010443704126142392	1.0944583229268556	0.8772796678293213	2.339118817038166	1.2475592026826585	3.0990382592643413	10.228193409604081	0.3722536274688043	0.8704939919893203
ID109031	109031	28	1.0	85.16872670636258	63.87050037613697	0.0	41.0	41	1.6406000058461214	1		50509.83558558556	50810.0	32700.0	64036.0	4.4852734E7	6302.914404362552	-0.9810594264917231	-830.1694190333639	0.004371922247618818	0.014079943321797824	1.679754801647841	1.63045114134508	-0.9006877526479626	1.0302392749175462	8.45581144667368	11.085710630749219	0.8646454852089847	0.9780098955470038
ID99051	99051	28	1.0	84.56205024579586	55.15765122918066	0.0	13.0	13	1.551980522146854	1		50482.57716436636	50624.0	32660.0	64924.0	4.0234614E7	6174.393084175978	-0.9810862804526271	-848.2180231113377	6.779914857217461E-4	-0.009143223203385124	1.6388187247277246	1.488329857119298	-0.9759265843028647	1.1011125772210886	7.5669768539092175	10.869550167517026	0.8048392114600862	0.9481834425253123
ID118635	118635	28	1.0	85.04693975121849	63.86070424174343	0.0	68.0	68	1.6634953356124882	1		50843.144104803454	50999.0	34850.0	64139.0	4.657232E7	6224.489495250103	-0.9809161099077695	-839.6989632001906	0.010089748678029324	-0.01056884318473063	1.7061887241786975	1.664638572298859	-0.38811202041514226	1.0249604644343053	8.693467754899471	11.429718489764724	0.8362417450075021	0.9570905285190998
ID97642	97642	28	1.0	85.24845934804873	55.68007829283133	0.0	9.0	9	1.5771232759814053	1		50695.09622411695	50778.0	37084.0	65188.0	4.1620674E7	5755.116463337932	-0.9808842209810019	-903.9982248451792	-0.010129804680478704	0.007151310424593904	1.6586801286100887	1.531399616950981	-0.880843698213286	1.083113845824595	7.8141394144640355	10.754486631781711	0.8490077433755944	0.9670588235294121
ID116845	116845	28	1.0	85.15474697853541	63.8406103989453	0.0	63.0	63	1.6429038968924858	1		50809.1451068616	51076.0	33926.0	64410.0	4.516933E7	6328.72162064884	-0.9810137001787314	-829.6418059851982	-0.008877190485554076	-0.012589022065780886	1.6979793504198257	1.6292243729037155	2.659898796231181	1.0422010489528648	8.479577077496263	11.019488712946902	0.8775283731106752	0.9732678668848888
ID121452	121452	28	1.0	85.095328173336	63.83251901769	0.0	76.0	76	1.6438245491905163	1		50980.51681614355	51200.0	33918.0	64284.0	4.5474621E7	6348.720085291044	-0.980968051450398	-827.7890140264128	-0.003430122992255891	0.004933665095294832	1.6780482541703612	1.6348975653229592	-0.8766909139572967	1.0263935122069119	8.489083329825293	11.251087355106648	0.8427168302007833	0.9643628509719223
ID116465	116465	28	1.0	85.14682930945757	63.822403942057086	0.0	62.0	62	1.647042779608506	1		50774.771556550935	50996.0	33931.0	64137.0	4.5341871E7	6341.543229605625	-0.9810014658222823	-826.8611331769134	7.460020947794928E-4	-1.257125274455442E-4	1.683352222509579	1.6348942341470405	-0.8053699645297364	1.0296398307305916	8.522355212976905	11.61781770531181	0.7934514905448078	0.9577991452991453
ID119665	119665	28	1.0	85.00501927836548	63.90755215491816	0.0	71.0	71	1.6653133638442594	1		50873.71413043473	51185.0	34852.0	64111.0	4.6803817E7	6230.482302632174	-0.9809442075104425	-840.65745043518	-0.007400400237643668	0.009033196622880216	1.741458021178446	1.6337086467047701	-0.09124392667696231	1.0659538496604086	8.712480259557536	11.107256209521298	0.8874381436749652	0.9693283976731888
ID122481	122481	28	1.0	85.75403938369001	63.91002481651904	0.0	79.0	79	1.6345946921339591	1		51047.67836919597	51333.0	34715.0	64910.0	4.50751E7	5870.605205916841	-0.980917492976307	-893.9642760989764	0.008228016437029022	0.0228182975841447	1.7178236517492687	1.5970457029968763	2.105669814926432	1.0756258562455356	8.394020806534956	11.71599148031406	0.7684609635410299	0.9535637149028067
ID106226	106226	28	1.0	84.46520424137434	62.968371575009705	0.0	33.0	33	1.5139831829954449	1		50454.72200263512	50703.0	38835.0	64456.0	3.8295134E7	5089.37437959223	-0.9810242524035854	-1025.0575836590867	-0.0038063661009533805	0.01186069028369708	1.640810110843874	1.4064806485435668	-0.9592483280974458	1.1666069579719842	7.2009861392415075	10.97382615921186	0.7514250810364596	0.9504391468005021
ID118263	118263	28	1.0	85.0415769936788	63.87769804240852	0.0	67.0	67	1.6684901465508848	1		50839.80108695651	51049.0	34627.0	64058.0	4.6772617E7	6209.191568232601	-0.9810152610693333	-846.1939451930573	-0.010752489263495821	-0.007115709825985299	1.7209156905187477	1.6522323616620624	-0.4763757621998872	1.0415700179044993	8.745752142709149	10.964622824527126	0.9141545716415583	0.9797657082002134
ID103286	103286	28	0.9774958491325378	86.74243174245453	57.17133285300422	0.0	25.0	25	1.1165504233656682	1		49981.94902912626	49705.0	39694.0	63636.0	2.0592563E7	5182.613091133035	-0.9811532789551195	-1004.1427392315336	0.01031997404472186	-0.006025684979588445	1.1866027155943064	1.0074554583199136	-0.9733717136992822	1.1778215163707073	3.9165759595610634	10.71768765563751	0.42846388886415837	0.8637316561844863
ID103672	103672	28	1.0	86.6896652099429	57.78519722270143	0.0	26.0	26	1.2964977403842817	1		49536.55635062618	50114.0	35409.0	63228.0	2.7690935E7	4988.7945067700975	-0.981200812952072	-1036.5231900826911	-0.0036629640723174818	0.006240963791201588	1.5180487631441655	1.1062638924474713	-0.8623523671239381	1.372230236843102	5.280723168777109	9.536182850251354	0.7297164312478656	0.940728196443692
ID112251	112251	28	1.0	85.03260349426596	63.948418616914054	0.0	50.0	50	1.6562032661570856	1		50495.13561190745	50761.0	34077.0	63533.0	4.5799088E7	6265.619313367508	-0.9809859488037596	-831.5792842553246	0.001339155809867902	-0.007962225057672996	1.7073867250336225	1.6244470196635739	-0.6309052724217519	1.0510571932270378	8.61741773626722	11.244632384720317	0.8564391003543225	0.9602754237288134
ID95484	95484	28	1.0	85.60552952844215	56.98007301199696	0.0	3.0	3	1.5694299458297618	1		50679.62039312036	50745.0	34883.0	65341.0	4.1253211E7	6136.854859708555	-0.9810667262331585	-855.8355622637297	-0.005791316225221988	-5.961525101566027E-5	1.6100341654607213	1.5588074084645855	2.2922272773259773	1.0328627877427101	7.738089395831773	10.507809864193817	0.8806821524768457	0.9621749408983451
ID102144	102144	30	1.0	57.13965500404287	21.528658402227617	0.0	22.0	22	1.430749599526433	1		52170.800295857945	52294.0	31716.0	65504.0	3.5267461E7	6801.787686585967	-0.9812315555914155	-802.0060618817979	-0.0030204085936145135	7.2743608106367326E-6	1.5225225226416967	1.3617472293947999	-0.7874439833652398	1.1180654454632892	6.430979700589928	9.810800684262887	0.8396109566702133	0.957537154989384
ID100357	100357	30	1.0	57.14491791548123	21.638163753450687	0.0	17.0	17	1.420135583518758	1		52163.43862275451	52241.0	31115.0	65504.0	3.4845177E7	6886.971443377296	-0.9811160502718684	-787.0375816936381	-0.0019220842633372345	-0.0018037703629628912	1.4994753419650242	1.3597683144789356	-0.7497675955004827	1.102743258537852	6.335917177299608	9.46140798300191	0.8894218935034751	0.9729927007299268
ID120583	120583	30	1.0	57.1182081717233	21.457137356840025	0.0	74.0	74	1.4355003030236693	1		52494.12316715547	52584.0	31625.0	65503.0	3.5800992E7	6764.1015398347845	-0.9810961740980868	-805.5498782491812	0.002253728509843092	0.004849546212176767	1.5298805178524262	1.3732016938671838	2.300639125415379	1.1140974590149293	6.473757836070571	10.350912772322497	0.7592923357816692	0.9445214979195561
ID115977	115977	30	1.0	57.19353072883462	21.458590219918	0.0	61.0	61	1.4397099903691024	1		52233.74927113699	52320.0	31241.0	65504.0	3.5832352E7	6759.127465703488	-0.9810186044176038	-798.8029545268373	0.014671591082966885	-0.009122419587585393	1.5208118244316404	1.4103940407627833	-0.759286088086031	1.0782886062175503	6.5117828453867	10.029087700388553	0.8135549937295702	0.9634317862165964
ID133642	133642	30	1.0	58.23868360482703	25.678630596612656	0.0	110.0	110	1.4164018872611879	1		52014.79758308153	52157.0	31910.0	65487.0	3.4433796E7	6759.95473837404	-0.9811566088777007	-801.2949232432987	0.022425927421382236	0.003273317605295973	1.4952857262327897	1.3759704089995162	-0.5129896800899512	1.0867135778886619	6.302645294148004	9.454248599630459	0.886091752803745	0.9728539985326483
ID113167	113167	30	1.0	57.17006040666288	21.486044449563828	0.0	53.0	53	1.4454782924352365	1		52179.12247838622	52288.0	31489.0	65503.0	3.6212311E7	6698.055474815622	-0.9810323553975779	-805.8383914159783	-0.007449111453342335	8.343486848192392E-5	1.542538397636448	1.3757198954992236	-0.7914590025324608	1.1212590605711121	6.564067233196372	9.925905002973094	0.8372259017633558	0.9557093425605534
ID132113	132113	30	1.0	57.71230598280071	23.99948663558918	0.0	106.0	106	1.4449548528770872	1		52291.62662807526	52364.0	32261.0	65491.0	3.6133514E7	6625.104338436788	-0.981086569337069	-818.8539412633244	-0.004907726679830465	-0.0032843482311481842	1.501933931623735	1.4140849570899376	3.0939678633880954	1.0621242550480015	6.559314107031864	9.49427599384086	0.914417624320348	0.9794180269694819
ID114197	114197	30	1.0	57.29404905721077	21.45938506925067	0.0	56.0	56	1.4259830690120596	1		52104.60029717689	52227.0	31117.0	65504.0	3.5066396E7	6878.455367975148	-0.9811167032218393	-787.1508912107998	0.0054053633356608705	-0.023098242782316297	1.5639522489506206	1.3392676984208884	-0.7548198364964235	1.1677667211675862	6.388201565109292	9.927808985271573	0.8144822978844659	0.9662113587347235
ID109588	109588	30	1.0	57.1586315473857	21.557134458930317	0.0	43.0	43	1.4423348056574175	1		51930.897959183654	52068.0	30729.0	65502.0	3.5624596E7	6703.066587116999	-0.981203573811301	-808.8465399124987	0.007522937291050148	0.0036406418262499413	1.5557736056637854	1.380445185000833	-0.9477369644474686	1.127008607489798	6.535548476209273	9.54947043732572	0.9006028710593781	0.9751773049645379
ID128022	128022	30	1.0	57.22491740107194	21.528334461985143	0.0	95.0	95	1.4454782924352367	1		52490.35260115605	52646.0	31486.0	65504.0	3.6323324E7	6802.414142415036	-0.980983158189589	-796.1035752005948	0.00624883473233601	0.0012744836494838067	1.536944198846644	1.3592953467823903	-0.8245479632934	1.1306918709644442	6.564067233196375	10.198987437002025	0.7929919362210512	0.9537292817679557
ID98585	98585	30	1.0	57.130203387131175	21.653484595961817	0.0	12.0	12	1.4254524706424287	1		52276.05067064082	52310.0	31850.0	65504.0	3.507723E7	6847.829812699589	-0.9810695824383111	-791.2603881503114	0.002891866783090057	-0.0066015079339871675	1.5072022801849942	1.364565461683347	-0.7206989209460617	1.1045291138511513	6.383448438944765	10.300710711483651	0.7560157407177347	0.9531582682753721
ID95004	95004	30	1.0	57.16725441231368	21.613380700932495	0.0	2.0	2	1.429691743855353	1		52471.317507418426	52581.0	31532.0	65504.0	3.5365668E7	6824.426754611275	-0.9811378598734071	-799.8800321609498	0.007135450999131495	0.025744548555651402	1.5076145785519661	1.3886755570142855	2.3158634981261725	1.0856492511421494	6.4214734482608975	10.326954132904628	0.7566587505942759	0.9487359550561792
ID124446	124446	30	1.0	57.201596279371756	21.49591904720013	0.0	85.0	85	1.4126583227723346	1		52515.370257966664	52632.0	31189.0	65504.0	3.4607629E7	6936.861788126092	-0.9810909207733819	-785.5833334124154	0.00502436985236448	0.00988356012515089	1.5088911714414557	1.3373917894908045	2.267742211278877	1.1282342117682265	6.269373410996394	10.031214195773659	0.7829373179179081	0.9578794480755268
ID135197	135197	30	0.988079309463501	57.69861561311475	26.903886090183125	0.0	114.0	114	1.1446525516298416	1		52092.514942528745	51771.0	41591.0	65485.0	2.2660244E7	5081.042329895152	-0.980921389107499	-1054.2411438959268	-0.015037901473106007	0.016714848291624035	1.2749413819898043	1.0222784920106847	2.566312985395324	1.2471566133433618	4.116207258470718	10.107134859031166	0.5063501898553289	0.8625498007968116
ID135965	135965	30	0.9968242049217224	56.08093337388534	25.574312156688993	0.0	116.0	116	1.1545232651096171	1		51796.9795454545	52104.0	41557.0	63904.0	2.2790671E7	4815.009256328884	-0.9812454423606414	-1125.6623285942328	0.004381677711159919	-0.010296973533818568	1.3853691585157757	0.9939774500743824	-1.0488856159228532	1.3937631667721477	4.187504150938456	8.295118598053882	0.7647507564829222	0.9244491080797469
ID136738	136738	30	0.9721502065658569	48.76864994737282	27.063797958171705	0.0	118.0	118	1.1643103003091726	1		51723.596881959915	51325.0	39534.0	64983.0	2.3223895E7	5178.642356911106	-0.9807809094277785	-1019.3937468030961	0.005148289809198163	-0.005933479745435016	1.312958445465575	1.044928367273689	-0.25918973565018005	1.2565056960710141	4.258801043406198	8.33786152464321	0.7698176420195069	0.9333333333333341
ID118821	118821	30	1.0	57.19613568299823	21.4746643953527	0.0	69.0	69	1.4344459508410061	1		52338.0337243402	52442.0	31903.0	65504.0	3.5694539E7	6804.546664559503	-0.9810406165983644	-795.9961748637179	0.0063189326790029495	-0.003321157764340586	1.5317403855938085	1.3761814942452273	-0.6544044057959959	1.1130366103592304	6.4642515837415395	9.801807814136767	0.8455041597332401	0.9659090909090907
ID121638	121638	30	1.0	57.04821184685938	21.52225110625355	0.0	77.0	77	1.4062175977837188	1		52473.69372128634	52707.0	30871.0	65504.0	3.4265322E7	6900.1680672987795	-0.9811364601244779	-791.0759531704549	-0.005007005336438179	8.745060827291931E-5	1.4476663913134729	1.376328882631706	-0.6786460974320931	1.0518317311959342	6.2123358970221965	10.148201679747617	0.7580303855345627	0.9645756457564569
ID117039	117039	30	1.0	57.192336050179534	21.447015494906694	0.0	64.0	64	1.4344459508410061	1		52235.65390279824	52371.0	31315.0	65504.0	3.5468009E7	6808.044719026472	-0.981143953664862	-798.4665494265987	0.013533915943937757	-0.003979478874870259	1.5337871054645693	1.3626940519665989	-0.9597701464061668	1.1255550013233375	6.4642515837415395	10.157947183613583	0.7872564251090107	0.9570724841660795
ID105006	105006	30	1.0	57.21094748453163	21.506847872684087	0.0	30.0	30	1.4370803808856274	1		51915.70906432752	52018.0	31193.0	65504.0	3.5510345E7	6771.9889882269745	-0.981112267704009	-796.4370037423859	-0.0077253617178751795	0.004674094989603265	1.5143346429252615	1.3872026702548301	-0.6973167203138327	1.091646286008862	6.48801721456412	10.00301623334509	0.8148166791287251	0.9646643109540632
ID99635	99635	30	1.0	57.065863365375534	21.68808637414832	0.0	15.0	15	1.4035252392010595	1		52258.93394777262	52435.0	31422.0	65504.0	3.4020566E7	6931.4981435539585	-0.9810659394589122	-781.300077319099	0.011142649554897311	0.007455092294777992	1.462967829511727	1.3648740466300016	-0.7302315791159475	1.0718702089206897	6.1885702661996165	9.67563162189042	0.8306948920046732	0.9673105497771174
ID96823	96823	30	1.0	57.194951712689786	21.601838215478065	0.0	7.0	7	1.4444312236325405	1		52277.7227866473	52301.0	31559.0	65504.0	3.6019351E7	6712.694046830605	-0.9811000724285383	-808.5427212695328	0.006847777452933087	0.009847753733431079	1.5379596031007434	1.3820978741951389	-0.8074531697619122	1.1127718462025493	6.55456098086734	9.910261269130945	0.8386548522056032	0.973870056497175
ID126263	126263	30	1.0	57.269414812989666	21.534615535255547	0.0	90.0	90	1.4307495995264337	1		52533.84740740738	52684.0	31540.0	65504.0	3.5460347E7	6872.649169731579	-0.9811422121506664	-795.4012046611176	-0.003192597628627427	0.011556039133054271	1.5366497928904617	1.3619987571643724	-0.9011296845218303	1.1282314207758206	6.430979700589933	9.450184535783425	0.9049121605136565	0.97198275862069
ID107830	107830	30	1.0	57.24320186254787	21.547585729425858	0.0	38.0	38	1.439184452848264	1		52107.376093294464	52243.0	31545.0	65504.0	3.574566E7	6804.396633711056	-0.981149542587906	-797.1735708649504	0.010929680262688563	0.023128033265195018	1.5271929795708754	1.3960476694239934	2.3280069664959218	1.0939404241124462	6.507029719222184	10.014692577202775	0.8152999390415412	0.9695467422096318
ID115256	115256	30	1.0	57.27043963713059	21.461394381597838	0.0	59.0	59	1.4333908231139443	1		52171.912979351044	52300.0	31352.0	65504.0	3.5372557E7	6818.274587125707	-0.9811189785222159	-795.2221348341383	-0.017068158146367612	3.390666859866563E-4	1.5072493728366616	1.3829876862528723	-0.7578651030035423	1.089850175687731	6.454745331412511	10.398204937685836	0.7501916583453724	0.952314165497896
ID101437	101437	30	1.0	57.152845890111394	21.54490263925017	0.0	20.0	20	1.4291625223884494	1		52167.33284023669	52226.0	31203.0	65504.0	3.5265117E7	6813.141328683036	-0.9811742648423964	-798.1333071093742	-0.01076163671064495	0.0012230511125818305	1.5166015200347993	1.365401839318922	-0.7031314924916118	1.1107363974193103	6.416720322096379	10.174333916314247	0.778952545672976	0.9554140127388533
ID108862	108862	30	1.0	57.194786738050624	21.54346076090113	0.0	41.0	41	1.444431223632541	1		51997.965166908536	52136.0	31088.0	65499.0	3.5826598E7	6729.073555005076	-0.9811237165250591	-803.2825857551726	0.002697122861056598	0.025132944252761306	1.5137965451524684	1.4060407497092795	-0.93373219402993	1.0766377471388857	6.554560980867345	9.811162640149014	0.8556822478864312	0.9773210489014883
ID129854	129854	30	1.0	57.215708586326386	21.457144044494047	0.0	100.0	100	1.4360271888197285	1		52372.546255506575	52441.0	31897.0	65504.0	3.5665704E7	6845.197675871336	-0.9811945947324655	-798.3992868452539	-0.004663271494116077	0.006300823040510042	1.4982191990791152	1.4252019425282856	-0.5891268257892197	1.0512329196108856	6.478510962235092	9.939406563063503	0.824070089338589	0.963250883392226
ID131389	131389	30	1.0	57.487999920839414	23.092519695399837	0.0	104.0	104	1.4206681676678086	1		52343.579579579564	52587.0	31989.0	65494.0	3.4860824E7	6759.192733562718	-0.9811817575884573	-807.549199393015	3.278951800462451E-4	0.004646130538503831	1.4933960216918456	1.3820237237552822	-0.35213666292989476	1.080586386486868	6.3406703034641305	9.727808844848877	0.8420055998208953	0.9687726942628906
ID112451	112451	30	1.0	57.11286546586409	21.54873406616828	0.0	51.0	51	1.4270436738957701	1		52056.488130563805	52122.0	30684.0	65502.0	3.5086073E7	6773.313966352304	-0.9810663799959255	-796.4681092255994	-0.0018864551968439875	0.004082900227622926	1.5210101103204088	1.3561794942462273	-0.9126177215692695	1.1215404131779734	6.397707817438313	9.708655123300543	0.8529353572606794	0.9683453237410063
ID130627	130627	30	0.9968149065971375	56.74936603498849	22.185639390066616	0.0	102.0	102	1.3350187950239902	1		52592.24406779657	52859.0	33327.0	65504.0	3.1029424E7	5788.124751943836	-0.9810840325111411	-942.5219291391363	0.006362375995242439	-0.01512137354476923	1.5422703385114913	1.1847817053476986	-0.8816971338756786	1.3017337552987285	5.599182621799654	10.053589987133034	0.696132896884527	0.9371519490851229
ID111426	111426	30	1.0	57.16111709060246	21.544295717232284	0.0	48.0	48	1.433390823113944	1		52053.07794117646	52158.0	31000.0	65504.0	3.5396093E7	6770.743482523918	-0.9810187501956208	-794.6804946526015	-8.577173001131944E-4	0.01856232498961663	1.5413358078137704	1.3699188045335338	2.1605418914180383	1.1251293162141864	6.454745331412508	9.588312817787735	0.8822762473110549	0.9713876967095855
ID122690	122690	30	1.0	57.06447048597338	21.52286399348324	0.0	80.0	80	1.4323349181285714	1		52390.601769911475	52587.0	31563.0	65504.0	3.5520828E7	6753.199280826473	-0.9811541994798989	-807.7863202174776	-0.005631143864637364	0.0035532888653008856	1.5129558900996072	1.380439846999183	-0.544438546436842	1.0959955215640067	6.445239079083477	10.326827585141748	0.7594777294189934	0.9556025369978858
ID119879	119879	30	1.0	57.18836865605942	21.497611856758045	0.0	72.0	72	1.423328099162955	1		52482.080717488774	52657.0	31932.0	65504.0	3.5110512E7	6898.530930745831	-0.9811002417599632	-789.8444276283408	0.002824527587284091	0.010747855301488368	1.5242261106932302	1.3464564162967323	-0.8239131842864824	1.1320278118510751	6.364435934286711	9.587137073942708	0.8701455620424025	0.9681851048445408
ID127306	127306	30	1.0	57.26918830202445	21.572637876565985	0.0	93.0	93	1.4386587233502297	1		52483.43294460638	52598.0	31736.0	65504.0	3.6003635E7	6838.502390198634	-0.9811043732507798	-796.9758050752467	0.006216131561584708	-0.00319839407014709	1.543235058671719	1.3798866451373069	-0.7466515933003398	1.1183781393276386	6.502276593057669	9.519870647389792	0.9015985586925183	0.9778413152251608
ID104273	104273	30	1.0	57.19551132921721	21.49957215819345	0.0	28.0	28	1.4491370753798953	1		51913.541786743546	51993.0	31425.0	65504.0	3.6027998E7	6754.1249135753515	-0.9811195683600655	-798.8248853336213	0.0018200414444492425	0.007767193795877121	1.5326567270783074	1.4063166475047943	-0.7211494360723627	1.0898375766209383	6.597339116347983	9.777589975062108	0.8671915353827424	0.9699510831586299
ID107089	107089	30	1.0	57.18633900241162	21.52068776747979	0.0	36.0	36	1.4407604903194315	1		52114.951824817465	52236.0	31432.0	65504.0	3.5698742E7	6779.0831451319	-0.98107728111958	-797.1518478304139	0.0073317332646494525	0.03288815005680094	1.5215804339535886	1.402767184141644	-1.0537409286036161	1.0846991939611466	6.52128909771573	10.148198300284767	0.7957294427149507	0.9601119664100772
ID96082	96082	30	1.0	57.128228007244104	21.620896850367078	0.0	5.0	5	1.417469661168782	1		52280.703148425746	52395.0	31645.0	65504.0	3.4871229E7	6767.843959984728	-0.981086333501862	-801.4059781542844	5.421269991133214E-4	0.006779630718595133	1.5029630414924107	1.3612247442348844	-0.8761272892315696	1.1041255662283707	6.312151546477029	10.19462623568789	0.7632110776926352	0.9595375722543351
ID110677	110677	30	1.0	57.23296926486777	21.517147967725077	0.0	46.0	46	1.4402353361229012	1		52003.3620437956	52036.0	31290.0	65504.0	3.5622303E7	6779.886759026577	-0.981105869965546	-796.5773465686187	-0.007954542992474061	-0.010217298260264338	1.5284973011934802	1.400267651006234	-0.7273188485325329	1.0915751000139868	6.516535971551219	9.538590935864814	0.9000325417589442	0.977888730385164
ID118109	118109	30	1.0	57.12354198305566	21.474543446957703	0.0	67.0	67	1.440760490319432	1		52296.30858806402	52483.0	30991.0	65504.0	3.5927564E7	6724.761704143937	-0.9811318542883991	-808.764882593445	0.006361708223471655	-0.0029359248139132865	1.5457240011321876	1.3759054647131972	-0.8990253034694314	1.1234231135599047	6.521289097715733	9.698753213515955	0.8711872282876498	0.9648382559774964
ID106076	106076	30	1.0	57.217645898050534	21.482988742777245	0.0	33.0	33	1.4574655179508385	1		52071.366998577505	52144.0	31211.0	65504.0	3.6606171E7	6694.787094112142	-0.9811932161813813	-811.5816312835658	-0.0020971252466471502	-0.001020779826926424	1.5277487243498435	1.4158829197364693	-0.758475017896718	1.0790078071103473	6.67338913498024	10.070659806121812	0.8268761452775865	0.9669421487603304
ID94305	94305	30	1.0	57.14945008870936	21.59808397559172	0.0	0.0	0	1.4190698155761308	1		52461.01649175411	52551.0	31452.0	65504.0	3.4991498E7	6880.303723787157	-0.9811161845935652	-792.3002269012635	-0.004831409352961798	-0.002578554767714123	1.52839034963907	1.32952092036877	-0.7468530726266429	1.1495797668344623	6.326410924970576	10.167509296096938	0.7690208333658957	0.9473309608540924
ID116323	116323	30	1.0	57.260164607493195	21.41405706448281	0.0	62.0	62	1.4533072626351773	1		52209.43	52334.0	31904.0	65504.0	3.6546601E7	6725.909496664729	-0.981117242845289	-806.6468251241802	-9.263707214300774E-4	-9.725345510425314E-4	1.541163543067179	1.3848603724393564	2.3491463594758306	1.1128656532734076	6.635364125664116	9.850659449164418	0.8592984216774188	0.9660899653979241
ID125545	125545	30	1.0	57.21279702325213	21.51242554276114	0.0	88.0	88	1.4355003030236697	1		52487.39500734214	52649.0	31611.0	65504.0	3.5743916E7	6797.135968092724	-0.9811512070092694	-803.9174483176001	-0.0021662396745825746	0.005066546766326317	1.5307190458124054	1.3804111071402925	-1.0208220580888419	1.1088863584874336	6.473757836070575	9.980884495052422	0.8166354983317259	0.9714693295292439
ID102504	102504	30	1.0	57.12872301035213	21.529878015053242	0.0	23.0	23	1.415333307790135	1		52126.90483383683	52227.0	31685.0	65504.0	3.4508011E7	6846.719723102736	-0.9810803296229618	-789.5877222483723	0.0013145221771448789	8.690454424564062E-4	1.5178008966009144	1.3274011721303387	-0.7723251655092697	1.143437966206557	6.293139041818968	10.00781616484506	0.7895843885475957	0.9594202898550722
ID123752	123752	30	1.0	57.170157881179186	21.486342244366732	0.0	83.0	83	1.43813280166446	1		52458.297376093265	52666.0	31629.0	65504.0	3.5986392E7	6727.696312844523	-0.9810443215055316	-807.0995429910024	-0.002910561622614322	0.01039731939527485	1.5007627754369315	1.3945424483016806	-0.6891120091517366	1.0761685865242823	6.497523466893154	9.966170600711216	0.8220553998422275	0.9592982456140356
ID129135	129135	30	1.0	57.190300629971055	21.592447648802775	0.0	98.0	98	1.4243906809452653	1		52449.90611028313	52574.0	31769.0	65504.0	3.5193887E7	6908.934038683034	-0.9811221533600762	-789.1040870795165	-6.095845111198731E-4	0.006838360223068552	1.5047512159531256	1.3595257593244576	-0.9440197765721856	1.1068206730417744	6.373942186615736	10.574500560870202	0.7163054489399013	0.9456981664315932
ID114542	114542	30	1.0	57.268242581607595	21.458554627192783	0.0	57.0	57	1.4296917438553536	1		52158.51923076924	52269.0	31692.0	65504.0	3.5259159E7	6805.813023927895	-0.9811405727971508	-797.4031970679234	-6.272338844801477E-4	-0.006644154169886344	1.5240740501326242	1.35981471361564	-0.7410845812198864	1.120795381070875	6.421473448260902	9.501233323380655	0.8938910493467078	0.9768618944323932
ID103539	103539	30	1.0	57.047113605918994	21.51340153245077	0.0	26.0	26	1.434445950841006	1		52043.17699115047	52248.0	30508.0	65490.0	3.5285274E7	6747.76906562568	-0.9810962000332714	-800.5640162742286	0.005991598007617533	0.01334680270616808	1.5219255522125157	1.3742197238705838	-1.013522708899968	1.107483414607024	6.464251583741538	9.89382456725585	0.8298502014480794	0.9672830725462302
ID109941	109941	30	1.0	57.20825400500756	21.549478991162427	0.0	44.0	44	1.4196027995632157	1		51906.4872563718	51991.0	31327.0	65504.0	3.4621627E7	6892.059042028103	-0.9809571039341516	-775.9248575858951	-0.011209803431738871	0.008442119707410737	1.5071186997146018	1.3423118467342243	-0.7182062717530244	1.1227783643430878	6.331164051135096	10.378460469438728	0.7386310496689168	0.9568965517241376
ID113524	113524	30	1.0	57.23963293777978	21.443550774982562	0.0	54.0	54	1.4291625223884497	1		52180.424556213016	52285.0	31316.0	65504.0	3.5273967E7	6831.660903106986	-0.9811323922985855	-794.3686184162055	0.002526006087711183	-0.0014018203398917144	1.5251164449232033	1.351198178499584	-0.8410595021253991	1.1287141066284918	6.41672032209638	10.11009784808342	0.7888823817735856	0.9433962264150939
ID120951	120951	30	1.0	57.090494030621564	21.475569297423633	0.0	75.0	75	1.4291625223884494	1		52500.16592592592	52685.0	31314.0	65504.0	3.5437612E7	6791.63736779523	-0.9811607532477086	-805.1796980908031	-0.0015044784480132314	-0.0016411325368318411	1.5049965160516812	1.3632107687183617	-0.8671871613005325	1.1040086761246912	6.4167203220963795	10.091237178782405	0.7918340028384012	0.9649749821300925
ID100726	100726	30	1.0	57.07112000491034	21.585815049132805	0.0	18.0	18	1.4099782628309283	1		52183.47424242421	52267.0	31244.0	65504.0	3.4441093E7	6796.8752046168465	-0.9810258258446571	-793.9099548259469	-0.00959618022455151	-0.01090253287621503	1.4786551358882052	1.3693446013357469	-1.0027210826107762	1.0798268999971445	6.245607780173808	10.567471031342233	0.7028172939074199	0.9460043196544272
ID133237	133237	30	1.0	58.15432210585377	25.171863191856577	0.0	109.0	109	1.4475701579181803	1		52101.3126801153	52186.0	31951.0	65498.0	3.6158311E7	6487.788082741554	-0.9810172401633185	-830.0405162194833	0.002631331075185349	0.015478735368454462	1.5266820422887908	1.3928589298927212	-0.6511963973177508	1.0960780087085895	6.5830797378544395	10.339601720264126	0.7738046929660535	0.965829846582985
ID132474	132474	30	1.0	57.77682834878605	24.387193472368867	0.0	107.0	107	1.4349732237685149	1		52208.0910425844	52245.0	31538.0	65504.0	3.555371E7	6604.308747765865	-0.9811123372761419	-821.2605456601094	-0.00426146917600832	-0.0027064604804922336	1.5220470689776058	1.3771088052873064	-0.5969392680692687	1.1052482295762105	6.469004709906062	9.29117078571359	0.9416867182642013	0.9883805374001456
ID121979	121979	30	1.0	57.099463115628346	21.52171355086423	0.0	78.0	78	1.4323349181285714	1		52532.99853157118	52709.0	30954.0	65504.0	3.5774972E7	6787.7588700497545	-0.9810444266064673	-801.1014708330453	0.008153688188056011	-0.0030307166390622707	1.5236329479467474	1.372959788028015	2.346298659559717	1.1097433160334174	6.445239079083477	9.65761703184519	0.8683782481491328	0.9720430107526877
ID119165	119165	30	1.0	57.15391976653475	21.45331919716132	0.0	70.0	70	1.4381328016644597	1		52395.47750362842	52435.0	31808.0	65504.0	3.6100484E7	6764.58506413903	-0.9811223756293017	-805.1160347063663	0.008111087473348037	0.004808584591194998	1.5216020831588324	1.3778621728161684	-0.8456460962504178	1.1043209641562906	6.497523466893151	9.866037272649713	0.838826644691143	0.9799283154121863
ID124796	124796	30	1.0	57.22865864376987	21.503650555503857	0.0	86.0	86	1.4275736808495678	1		52539.610370370356	52683.0	31615.0	65504.0	3.5464237E7	6841.166900798483	-0.9810337599835577	-794.491706796984	0.009200741050833782	0.0163738137646995	1.5152511242094537	1.381186908624241	2.3995586713121697	1.0970644991985554	6.402460943602836	9.680086174535973	0.8586147696790747	0.966977745872218
ID98948	98948	30	1.0	57.11360249157414	21.64966106608114	0.0	13.0	13	1.4254524706424292	1		52276.516369047655	52384.0	31671.0	65504.0	3.5129819E7	6826.763226576971	-0.9810785509926313	-794.0926634968602	0.00909143865345103	0.010451250088731602	1.5198703547663275	1.3626829813157042	-1.0150924399475318	1.1153513881114556	6.383448438944769	10.113919500461824	0.7841989086178937	0.9511331444759201
ID134021	134021	30	1.0	58.38484097784411	26.094502827300087	0.0	111.0	111	1.4312782341646544	1		51981.11323529412	52084.0	32234.0	65494.0	3.5347157E7	6719.019541776174	-0.9810674434402231	-801.787476796555	0.00894414075566346	0.0019677134242194385	1.5003259697390596	1.404875361191162	-0.4620759079644932	1.0679424034221565	6.43573282675444	9.968493226725865	0.8138583700052232	0.9555398729710654
ID105352	105352	30	1.0	57.17283565950706	21.517330922431483	0.0	31.0	31	1.4312782341646553	1		51955.45294117647	52108.0	31299.0	65504.0	3.5329708E7	6769.204779066291	-0.9810299632541125	-793.8484086379259	-2.1429062236925318E-4	0.01333550098167889	1.5132996337167186	1.3813269460003226	-0.8013184091326797	1.0955405149364004	6.435732826754447	10.167304817671171	0.7823411652105137	0.9602836879432621
ID95375	95375	30	1.0	57.17181580559322	21.607837745572457	0.0	3.0	3	1.4391844528482636	1		52472.20291970805	52600.0	31980.0	65504.0	3.5943459E7	6767.051200593459	-0.9810811092788416	-804.2092710695466	0.002783978713123401	0.010556278389380499	1.5375566355028853	1.3726483773337486	-0.704820199127018	1.1201387484895855	6.5070297192221815	9.590796966338228	0.8889621289956309	0.9716110716820444
ID123022	123022	30	1.0	57.07102032703643	21.484907778407084	0.0	81.0	81	1.4190698155761308	1		52425.98646616544	52684.0	31313.0	65504.0	3.4863281E7	6846.12798499011	-0.9811727046917125	-798.1584509430677	0.01217792102337483	-0.0023026608520972055	1.4950854897511805	1.3647075915547071	-1.0032615353734615	1.095535409199229	6.326410924970576	9.927212603767037	0.8067010379759165	0.9446415897799855
ID134797	134797	30	1.0	58.66023169120611	27.043589690313464	0.0	113.0	113	1.4099782628309285	1		51843.09436834091	52109.0	35305.0	63754.0	3.4060913E7	5367.89699847184	-0.981078528899112	-1001.5337980934069	0.0016940565200361873	-0.005226556902620496	1.563447450021044	1.2808586933041186	-0.6791752328021572	1.2206244593523083	6.245607780173811	10.082578169088505	0.7720427978476386	0.9563318777292573
ID108179	108179	30	1.0	57.21986812054415	21.537350872320765	0.0	39.0	39	1.4339184840274968	1		52070.99558173786	52190.0	31618.0	65504.0	3.5356206E7	6796.563307221232	-0.9810880434302764	-794.8918268956775	0.001052730328453563	0.0031686767304377156	1.5215872900451113	1.3666707291299331	2.361355751590396	1.1133532442110639	6.459498457577026	10.649575866375024	0.7157214603168781	0.9450625869262866
ID117395	117395	30	1.0	57.22515887923995	21.46517786312883	0.0	65.0	65	1.450702300400027	1		52235.145323741046	52383.0	31442.0	65504.0	3.6303426E7	6730.246609670213	-0.9810814868874839	-804.97038946934	0.009684741783734682	-0.004037299784998248	1.5541952412794913	1.3681138300695879	2.317854404783569	1.1360131058688578	6.611598494841534	9.672633947778204	0.8880283505211	0.9720475192173307
ID126611	126611	30	1.0	57.23262900799321	21.582735376617524	0.0	91.0	91	1.4196027995632157	1		52538.55405405404	52722.0	31872.0	65504.0	3.4990677E7	6924.58776542935	-0.9811926560088687	-791.6642047493762	-0.004394416654544931	0.011234072032743512	1.4915346016776834	1.3856248106912907	2.2756671147678285	1.0764346814297834	6.331164051135096	9.561489921190722	0.8702465050914244	0.9631236442516266
ID99986	99986	30	1.0	57.16431659009969	21.658000170293565	0.0	16.0	16	1.4072930989717465	1		52219.721712538245	52282.0	31569.0	65504.0	3.4151698E7	6955.526936677619	-0.9810908654554573	-779.0621266775612	0.0023681740553490884	-0.0024176679392169985	1.5035080674112133	1.3386358867340342	2.4674987292864095	1.1231643214641658	6.221842149351231	9.430252724619704	0.879188885708624	0.9681952662721899
ID128402	128402	30	1.0	57.24749260359341	21.53691906478467	0.0	96.0	96	1.4491370753798958	1		52510.68109668113	52608.0	31707.0	65504.0	3.6389902E7	6786.380644724417	-0.9810631558206816	-801.7312132557773	0.004659248137526564	0.003685771718238856	1.5269513863277493	1.3952588904939018	-0.7347321487723859	1.094385706287978	6.597339116347985	9.934211599073695	0.840063005526563	0.9726699369306239
ID111773	111773	30	1.0	57.186683657509604	21.534061279897227	0.0	49.0	49	1.4433833952584152	1		52043.03483309142	52117.0	31061.0	65503.0	3.5857651E7	6707.051568967161	-0.9810986563676135	-805.5286052138998	-9.284000161870017E-4	0.004194518419555724	1.5395188956872843	1.376168030509279	-0.8925331098083654	1.1186997965049035	6.545054728538311	9.816296852359264	0.853547667309298	0.9642857142857146
ID127644	127644	30	1.0	57.229700406865035	21.52832810891841	0.0	94.0	94	1.443907404495231	1		52514.87264833578	52639.0	31911.0	65504.0	3.6287777E7	6804.92939349297	-0.981094630213455	-800.9666083377131	-0.02629048722979148	0.007942845004731334	1.5034699413942731	1.400135266651681	2.2884908279600213	1.0738033511502851	6.549807854702825	10.152872442440135	0.7984736043745685	0.9616189811584086
ID120222	120222	30	1.0	57.1487715673668	21.468264647342405	0.0	73.0	73	1.4412854531680857	1		52475.851959361346	52681.0	31831.0	65504.0	3.6155862E7	6721.046420302867	-0.9810681836725361	-809.206771215183	-0.007486773228998835	-0.004113934151560424	1.5244715412865701	1.373971598722791	2.349898931090407	1.109536429067151	6.526042223880248	10.225046177991869	0.7843848327319166	0.9675828047921072
ID106401	106401	30	1.0	57.214236160170024	21.508856877702488	0.0	34.0	34	1.4381328016644594	1		52120.34890510951	52244.0	31432.0	65504.0	3.5702439E7	6780.481021466926	-0.9811033556465446	-798.19109251905	0.009994789035968649	0.011370871711835361	1.5349354021205959	1.387437503503613	-0.8531336088062976	1.1063095802474094	6.49752346689315	9.98960957554259	0.818202290083227	0.9667609618104664
ID136352	136352	30	0.9968233704566956	49.635224830313476	26.684378268835495	0.0	117.0	117	1.2543865952655922	1		51386.64807692305	51981.0	36979.0	64783.0	2.6721057E7	5329.293797380819	-0.9809790744381297	-994.5777056488658	-9.68857002645494E-4	0.0027288174392203616	1.4247669825601552	1.1208693872223856	2.5776612602170896	1.2711266797024896	4.943251211096475	9.614689551950507	0.671973294434492	0.9171075837742503
ID97188	97188	30	1.0	57.17825513167711	21.646743288430326	0.0	8.0	8	1.4212005522349938	1		52300.5570570571	52389.0	31685.0	65504.0	3.4832171E7	6833.670821508718	-0.9811445455413877	-796.4861802181073	-0.003951962851131718	-1.4930325396363147E-4	1.506660684627136	1.3826855476801316	-0.7293840209187618	1.0896625680039902	6.3454234296286405	10.670827229956496	0.7002841473687675	0.9495021337126597
ID101796	101796	30	1.0	57.11091385883175	21.534904598810034	0.0	21.0	21	1.4164018872611872	1		52189.41503759405	52254.0	31574.0	65504.0	3.4705961E7	6837.816157251959	-0.9810316972514186	-789.4953414009036	-0.0015884529877234093	0.0018057646050267011	1.487011836756192	1.3804423540759836	-0.9748073482173992	1.0771995167820985	6.302645294147998	10.42235426213977	0.7291234533561183	0.943100995732574
ID115627	115627	30	1.0	57.26755018206391	21.453954685420197	0.0	60.0	60	1.4349732237685147	1		52203.5454545454	52318.0	31587.0	65504.0	3.5602818E7	6809.396179799415	-0.9810679910844766	-794.5546955389317	0.0014821039756574349	-0.011306608335290333	1.5348965473249099	1.3738163222150308	-0.7616475095933842	1.117250190222057	6.46900470990606	9.714325213777437	0.8614340897120413	0.9611581920903953
ID131757	131757	30	1.0	57.62747267274764	23.521026115526162	0.0	105.0	105	1.4265134700231532	1		52341.56780923994	52547.0	33001.0	65346.0	3.5121192E7	6428.212489250973	-0.9810929352981025	-845.0307960800437	-0.001716574730407315	-0.00272899684130975	1.4820633312429137	1.3836746304203857	-0.615557605298543	1.0711068185102415	6.392954691273811	9.83611905605206	0.830355252006361	0.9655419956927498
ID112819	112819	30	1.0	57.148144793044715	21.500059285803776	0.0	52.0	52	1.4386587233502295	1		52131.40702781845	52215.0	31202.0	65504.0	3.5605751E7	6710.5528532713915	-0.9810886377615782	-806.0399617479562	0.007559062845968342	-0.012032579291907689	1.5513400321220383	1.3588166149048473	-0.8123839374073568	1.1416846210926503	6.502276593057668	9.808905655916657	0.8492473271880596	0.9640591966173364
ID94648	94648	30	1.0	57.12820438654597	21.61536884773078	0.0	1.0	1	1.4137289241558413	1		52490.827794561956	52518.0	31895.0	65504.0	3.4748928E7	6875.915713942946	-0.9810748695165691	-791.4912932604004	-0.0021068166845328363	-0.007377313514342891	1.504633291584211	1.348841230355057	-0.6761976980456551	1.11550066658931	6.27887966332542	10.087592403704676	0.7753842441677631	0.9428979300499644
ID109242	109242	30	1.0	57.258780599105485	21.547738488654243	0.0	42.0	42	1.443907404495231	1		51902.84225759771	51904.0	31233.0	65504.0	3.5864864E7	6799.4191537736815	-0.9810932463116064	-792.2142354048314	0.010939136289028803	-0.020015187488261078	1.5616541791000937	1.3896600285131266	2.4910551072287848	1.123767070404258	6.5498078547028245	9.877544382878341	0.8436075233890225	0.966339410939691
ID102844	102844	30	1.0	57.121481403910046	21.52001747299744	0.0	24.0	24	1.4281034911037882	1		52134.09836065572	52138.0	31604.0	65504.0	3.498198E7	6834.512206060381	-0.9810233598368006	-788.6864244320632	0.0037931164601547095	-0.0027687501483644717	1.4934219446025612	1.3861603567934786	-0.7652991312220483	1.077380360276068	6.407214069767351	9.88404769140158	0.8241560173697087	0.9546742209631726
ID96449	96449	30	1.0	57.14280650868734	21.619221280252358	0.0	6.0	6	1.4147987153979613	1		52227.218373494004	52293.0	31131.0	65504.0	3.4678873E7	6805.174821112701	-0.9810377646270794	-794.1157282155086	-0.0011578130257373553	0.005807737644693428	1.5042243223905212	1.3457049304922561	-0.7120283387925205	1.1177965453691836	6.2883859156544535	10.307603244532606	0.7437614476630664	0.9443254817987151
ID107457	107457	30	1.0	57.21111430604898	21.504529368408814	0.0	37.0	37	1.4470474750493916	1		52146.29956584663	52210.0	30986.0	65502.0	3.6033093E7	6750.961407323683	-0.9811098872572837	-802.3631376622285	4.238459492410851E-4	0.0047807818016973236	1.5322407011018786	1.3841941909752375	-0.8838250256509852	1.1069550147601288	6.57832661168992	9.88292733981418	0.8463579763092376	0.9525120440468001
ID104643	104643	30	1.0	57.18861549617037	21.477809234804887	0.0	29.0	29	1.443907404495231	1		51955.478260869604	52044.0	31591.0	65504.0	3.584928E7	6751.354695019309	-0.9810801716635885	-798.1007598906541	0.010059879893860021	-0.008191982627843496	1.5482444995375915	1.38473021459492	2.28194739641564	1.1180838572158294	6.549807854702825	9.548346985318107	0.9027802263044126	0.9738515901060069
ID130245	130245	30	1.0	57.211666474994026	21.57725564847258	0.0	101.0	101	1.4190698155761314	1		52436.386227544885	52539.0	31775.0	65504.0	3.5027506E7	6919.191470123507	-0.9811466223601076	-788.773201451508	-0.00925826563554542	-0.0076223454045636465	1.4998604840037437	1.3671714145968068	-0.843532915429162	1.0970537183488935	6.326410924970582	10.4960948392622	0.7216253302310199	0.9459843638948117
ID113860	113860	30	1.0	57.26229264937516	21.46176487850956	0.0	55.0	55	1.4275736808495676	1		52163.545185185256	52252.0	31502.0	65504.0	3.5210393E7	6830.993303062628	-0.9812338995535848	-798.5677051154063	-0.009838503760098323	-0.0014771233608419233	1.51409993508826	1.3552136552305643	-0.5828014907926459	1.1172407607054875	6.402460943602835	10.036472763272272	0.7987200401508212	0.9662840746054517
ID131012	131012	30	1.0	57.399123378963274	22.512714466202446	0.0	103.0	103	1.4333908231139445	1		52391.393225331354	52627.0	32017.0	65504.0	3.5573756E7	6457.857611407717	-0.9811875866201835	-846.2701257853872	-0.004175992455354723	0.012965345372268726	1.487420386965015	1.369157347614464	2.8310706366367	1.0863765143988784	6.454745331412513	10.675486764761304	0.711727265004135	0.9576868829337092
ID124102	124102	30	1.0	57.21036519540414	21.482170029226673	0.0	84.0	84	1.4386587233502297	1		52488.12352941171	52613.0	31790.0	65504.0	3.5691924E7	6822.395117720952	-0.9811009637185626	-798.7819051005673	-0.0021944427213715484	0.0062642292567131365	1.514066926832299	1.3876709798062015	2.4636304539771694	1.091084953757374	6.502276593057669	9.81721678161669	0.8478100127732399	0.9620253164556961
ID116680	116680	30	1.0	57.22924260880963	21.473909572946823	0.0	63.0	63	1.4312782341646555	1		52248.66814814814	52374.0	31667.0	65504.0	3.5267851E7	6840.42108713746	-0.9811843276839748	-796.6237401703247	-0.0014102375977697718	-0.007100337886743509	1.5300132112879246	1.3575398107825432	-0.8587793383131886	1.127048502839825	6.43573282675445	10.322978276504427	0.7589232251929134	0.9589235127478758
ID111053	111053	30	1.0	57.22342756709891	21.5408704851422	0.0	47.0	47	1.4174696611687825	1		52003.912650602375	52129.0	31535.0	65504.0	3.4530598E7	6897.990948135819	-0.9810734443748207	-781.5798074492772	0.0010683241484712078	0.0067249732550115696	1.4900114738213421	1.3643342133196878	2.319445755318694	1.0921161833183508	6.3121515464770335	10.185329681209291	0.764604939577347	0.9499284692417737
ID118476	118476	30	1.0	57.21711415195354	21.436395483101244	0.0	68.0	68	1.4370803808856276	1		52344.15044247796	52462.0	31349.0	65504.0	3.5489334E7	6885.582567790859	-0.9811706250272475	-792.2570163405715	-4.938354956837119E-4	0.009576768380594085	1.5216303048365911	1.375291424489529	-0.8248849011973955	1.1064057244459147	6.488017214564123	9.945621867963885	0.8242481305779452	0.9599156118143464
ID114898	114898	30	1.0	57.20278021093316	21.46549851275696	0.0	58.0	58	1.421732737444523	1		52159.5575485799	52285.0	31432.0	65504.0	3.4894744E7	6814.9369753209285	-0.9810573793791836	-792.7867773119949	0.014798981831873345	0.005427451542898457	1.5286548739870196	1.3664637418788659	2.3149642721015806	1.1186940620064632	6.350176555793161	9.842250908902136	0.8237715702552358	0.9583931133428977
ID101079	101079	30	1.0	57.177852207775786	21.54854188388265	0.0	19.0	19	1.4428591957149755	1		52168.055152394765	52290.0	30850.0	65504.0	3.594379E7	6768.58409112999	-0.981089410787195	-799.724388811618	-0.007704656317807969	0.002461130613224414	1.5383585907951445	1.3706279791157703	-0.6542974998553142	1.122375009291421	6.540301602373793	10.21507495512208	0.7876341260112525	0.9535689535689533
ID129494	129494	30	1.0	57.197702993214484	21.536494573704154	0.0	99.0	99	1.420135583518758	1		52384.308845577216	52526.0	31711.0	65504.0	3.4940334E7	6913.27532927375	-0.9811070048186842	-786.9786002281314	-0.006406887577743527	0.0030980054412175903	1.532070556238496	1.3420742059297717	-0.9415448409348214	1.1415691840803224	6.33591717729961	9.646957884389671	0.8555365941636259	0.9715743440233231
ID122329	122329	30	1.0	57.02599241513168	21.52861076608909	0.0	79.0	79	1.4046028019234764	1		52493.88414634149	52715.0	31339.0	65498.0	3.4435988E7	6867.782360962654	-0.981038753354481	-790.9362053975225	0.006423569823592805	-0.003831623011864821	1.4902717419156177	1.358613602079436	-0.7912837239791043	1.0969062429778942	6.198076518528652	9.63671741695247	0.8387036814746311	0.9616519174041298
ID125912	125912	30	1.0	57.2264726535171	21.52519452280099	0.0	89.0	89	1.4386587233502295	1		52533.33625730996	52732.0	31891.0	65504.0	3.5932802E7	6834.812646955024	-0.981103376104854	-798.1213248856127	0.0031477013658846894	0.002543103300765625	1.5222543647399704	1.3714406443669034	-0.8376298026068015	1.1099673697090164	6.502276593057667	9.752585690710138	0.8590842435438968	0.962025316455696
ID99291	99291	30	1.0	57.15471652169232	21.630433684210853	0.0	14.0	14	1.4206681676678081	1		52251.55538922152	52315.0	31488.0	65503.0	3.4904039E7	6861.18277106192	-0.9811029895229398	-790.7728048066012	-0.004560461296114763	4.967876843147043E-4	1.4968383605693176	1.3703505475593218	2.399067823053391	1.0923032527956282	6.340670303464124	9.671442513924069	0.8518488201554821	0.9659666908037652
ID119514	119514	30	1.0	57.181363502911815	21.452877176714008	0.0	71.0	71	1.4475701579181801	1		52428.325108853394	52576.0	32089.0	65504.0	3.6123116E7	6758.971054592924	-0.9811435388594767	-807.2122624652924	-0.001782381007488005	-0.010062862065488083	1.5404892991820527	1.3733283272219496	-0.7965126239371377	1.1217195980354138	6.583079737854438	10.181259014072701	0.798060851536154	0.9671787709497205
ID110303	110303	30	1.0	57.22462600401044	21.568193332794397	0.0	45.0	45	1.419602799563216	1		51962.56456456458	52050.0	31586.0	65504.0	3.4607068E7	6918.821346417661	-0.9810747623453664	-778.6624252575776	-0.001465145520509886	-0.01736545641802273	1.4927932569862068	1.3812420070531786	-0.7076388261401443	1.0807615532711883	6.331164051135098	10.212604051024568	0.7628171390505534	0.9400141143260412
ID121310	121310	30	1.0	57.08880088511356	21.49604231870839	0.0	76.0	76	1.4381328016644592	1		52501.59030837	52676.0	31854.0	65501.0	3.5753583E7	6764.272754559981	-0.9811390523458404	-807.5109044191012	0.0064750309240717676	0.004730431692649265	1.5269771687793396	1.3735362580693464	-0.8970312144748738	1.111712311785399	6.497523466893148	9.81928263225137	0.8468338302622971	0.9606465214335905
ID95712	95712	30	1.0	57.14670069920174	21.60837046954537	0.0	4.0	4	1.4243906809452656	1		52344.31736526947	52421.0	32033.0	65504.0	3.4966004E7	6790.151903797114	-0.9812622229139526	-807.3968625600734	0.0015832186823889587	-0.015147818793111948	1.5280396783349859	1.3467610307759623	2.3723792714424246	1.1346034251188397	6.373942186615738	10.154723163960275	0.7767509757826954	0.951738821859475
ID106728	106728	30	1.0	57.214046444321234	21.49971681605975	0.0	35.0	35	1.446001542512985	1		52127.73988439313	52265.0	31469.0	65504.0	3.6072396E7	6638.126434929207	-0.9810673761050662	-813.8444342321546	-0.01132985172477144	-0.001587711243480726	1.5182098660533212	1.4054686569838413	-0.8759484673932851	1.080216096253206	6.568820359360891	9.82113640326277	0.8558029189203844	0.9766784452296816
ID125160	125160	30	1.0	57.24108173527926	21.50098326117661	0.0	87.0	87	1.4318066736266937	1		52529.23372781064	52673.0	31654.0	65504.0	3.5509762E7	6841.280696117367	-0.9811499730000476	-799.3133583212328	0.012865455270939413	-0.003190236045066396	1.5209861467223662	1.3729605387833361	-0.8349418775460787	1.1078149034568792	6.440485952918962	9.93622375389598	0.8197582115750544	0.9609929078014183
ID103915	103915	30	1.0	57.216303974315515	21.52028623450104	0.0	27.0	27	1.4470474750493918	1		51957.54558610713	52078.0	31167.0	65504.0	3.5902664E7	6760.591455914818	-0.9811538655712793	-800.2188278466991	0.007208110454837244	-0.005813883396262545	1.5383054409170025	1.3968249579437488	-0.682215264347173	1.1012871957711334	6.578326611689922	9.724571211414933	0.8741468046784032	0.9705469845722299
ID112108	112108	30	1.0	57.192350870196506	21.555894715103697	0.0	50.0	50	1.439184452848264	1		52070.3483309144	52147.0	31460.0	65503.0	3.587647E7	6727.040276913028	-0.9809600662127158	-797.5948571456736	-0.008195390780126698	9.034053461459602E-4	1.4910101654850538	1.3800760266044918	-0.7175485991096446	1.0803826287407527	6.507029719222184	10.182322721929214	0.7886765701910984	0.9513551077136903
ID126961	126961	30	1.0	57.25727778765507	21.549667754447245	0.0	92.0	92	1.4533072626351768	1		52480.200573065915	52513.0	31580.0	65504.0	3.663118E7	6753.928873903269	-0.9811566674411684	-809.1883949524073	0.002062163358982068	-0.0034790089369322783	1.498502324051869	1.4082106063972943	-0.7849567434746018	1.064118049703924	6.635364125664111	10.04376117126715	0.8265742469774123	0.9620951068228806
ID117746	117746	30	1.0	57.17287667106678	21.459179237570723	0.0	66.0	66	1.4465246033159531	1		52269.7727930535	52381.0	31247.0	65504.0	3.6118413E7	6729.260777858005	-0.9810889691407457	-805.9469176061767	0.009702763071369575	4.696426374793762E-4	1.5421561407185598	1.392477420996401	2.2092658830830803	1.1074909491997755	6.573573485525404	9.79819324834672	0.8604376090555105	0.9678096571028689
ID108533	108533	30	1.0	57.2054078822968	21.55314039536126	0.0	40.0	40	1.4407604903194315	1		52026.67103347889	52114.0	31509.0	65504.0	3.5742323E7	6750.881474855094	-0.9810958060810137	-799.9241458135043	0.004371936303359919	6.067453017307346E-4	1.5350621641798223	1.3663855687278093	-0.7667902401987834	1.1234472899249526	6.52128909771573	9.659375233198656	0.8783047734298504	0.9661971830985915
ID105716	105716	30	1.0	57.202396017481284	21.49775918369333	0.0	32.0	32	1.441810224877871	1		51950.74529667154	52043.0	31433.0	65504.0	3.5897965E7	6733.583816460078	-0.981139619552604	-802.7048224203953	0.009547522141379156	0.012773187228954194	1.5105133051458217	1.4023586535564214	2.2702533008926062	1.077123388738763	6.530795350044761	10.283310724332816	0.7760863075496871	0.9710247349823315
ID128760	128760	30	1.0	57.25190141768942	21.551386214051806	0.0	97.0	97	1.44757015791818	1		52432.8063583815	52553.0	31377.0	65504.0	3.6283502E7	6803.242358862298	-0.98120203741689	-804.5718186552133	0.003926066206466456	2.3639264222958632E-5	1.5301837485532523	1.392522422055652	-0.8953653656313062	1.098857529557322	6.583079737854437	9.953471309117184	0.835006472088167	0.9685314685314681
ID103165	103165	30	1.0	57.100754426978725	21.51689827045003	0.0	25.0	25	1.436027188819728	1		52071.82768777613	52144.0	31465.0	65504.0	3.5356771E7	6766.756677566551	-0.9811471396842288	-800.9569039768256	0.0034984574938558112	0.002774094376775585	1.527045982814447	1.380185769516544	-0.7751858167608503	1.1064061204958993	6.478510962235087	10.55430396855789	0.7308459862758294	0.9544817927170871
ID134398	134398	30	1.0	58.57969795562377	26.585295610521918	0.0	112.0	112	1.4206681676678083	1		51967.680659670164	52245.0	32450.0	64129.0	3.4662443E7	5755.956392247967	-0.9811290783969399	-938.8125187327009	-0.012031696934905444	0.005744747345243181	1.527037002831062	1.3520584454105653	-0.5474312171821496	1.1294164154030804	6.340670303464128	10.062827264110455	0.7868736461019377	0.9617880317231436
ID132863	132863	30	1.0	57.98180497511213	24.857478222346238	0.0	108.0	108	1.4605764404187722	1		52101.298866855475	52159.0	32398.0	65490.0	3.6783517E7	6528.65830600051	-0.9810305580879644	-825.434445436794	0.0012719714780138954	-0.0035160375535637414	1.5145538988244789	1.4377182008455067	-0.48561520847456524	1.0534428081482072	6.701907891967337	9.961088551730894	0.848779177980399	0.9730848861283649
ID123391	123391	30	1.0	57.1407808092697	21.482133583942396	0.0	82.0	82	1.437080380885627	1		52452.77092511016	52698.0	31485.0	65504.0	3.5720337E7	6768.510101529457	-0.9811665870772055	-807.4563823645794	0.007734951921998237	0.006166000154013532	1.54971660996852	1.3494350175613332	-0.8559248517277206	1.1484188492226406	6.488017214564118	10.141940345092767	0.7926468793329329	0.9532122905027933
ID97536	97536	34	1.0	27.869680220119104	23.655152612584825	0.0	9.0	9	1.2616026850650464	1		51032.24716981136	51527.0	21792.0	65504.0	2.7047091E7	7073.4905093631505	-0.9811209511462969	-749.8654650245884	0.017920515829118796	-0.011866705482583494	1.3207799117132233	1.2346460774377541	2.321032599397412	1.0697639881173249	5.000288725070663	10.019019891181609	0.625971367033031	0.9131944444444441
ID123395	123395	34	0.9968202114105225	28.107565766789307	23.631278765010418	0.0	82.0	82	1.2681813641968651	1		51274.009398496215	52320.0	28656.0	64235.0	2.7277773E7	6412.402847940904	-0.981069614142504	-828.794450833024	-0.02135037555157022	0.015771235964023984	1.437947419563485	1.1283863958719624	-1.1082910418681322	1.2743395567546778	5.0525731128803395	9.012506205089112	0.781684170213601	0.9465716829919857
ID102149	102149	34	1.0	27.94319405110755	23.499528148564305	0.0	22.0	22	1.2416575302250918	1		51054.798418972394	51182.0	25727.0	65504.0	2.5833728E7	6836.757847707897	-0.9811483294842671	-777.3224157867547	0.0016493603614695543	0.015244153787602207	1.3399037901813022	1.1548917751649856	-0.9876460898363301	1.1601985735762004	4.84343556164164	9.354263210053343	0.6955754066774004	0.9374425022999079
ID133638	133638	34	1.0	28.072806363709965	23.376661405888083	0.0	110.0	110	1.2765051943389973	1		51059.463821892445	51296.0	27887.0	65504.0	2.7521051E7	6537.7205431030025	-0.9811678278730015	-813.8095415263009	-0.007804553646579292	0.010380366276678411	1.4288362200437275	1.171296692740976	-1.0389039071860522	1.2198755694426813	5.119116879183562	8.93716273878436	0.8053887837546366	0.952254641909814
ID103177	103177	34	1.0	28.13088124872354	23.583999525811166	0.0	25.0	25	1.2988295727366703	1		51073.21903052066	51551.0	28470.0	65500.0	2.8447783E7	5973.0169207355	-0.981139735167028	-889.6364322480842	-0.01459879312142562	0.003849380341928017	1.5218789429680686	1.1365547954377546	-1.0825792133170147	1.3390282185047688	5.299735673435162	9.56417141186762	0.7280636882519437	0.9268495428096425
ID100364	100364	34	1.0	28.12159445872054	23.802328952651965	0.0	17.0	17	1.2812373892304245	1		51139.612546125485	51879.0	29782.0	64696.0	2.771767E7	6279.464884520309	-0.9810208808026616	-841.9125643359954	0.0018839575885442994	-3.4556954720633645E-4	1.4804528510380823	1.123477117054396	-1.0128973302960804	1.3177418823799705	5.157141888499685	9.73911338821996	0.683250723142544	0.9281437125748503
ID132111	132111	34	1.0	28.02656423180237	23.775050553097213	0.0	106.0	106	1.2912357210771184	1		50918.27140255008	51617.0	33383.0	65074.0	2.7954131E7	5890.061999562311	-0.9812140198426729	-903.0538876923955	0.010070229315611471	0.0033761739922299875	1.4796767249120588	1.1482493374477747	-1.0398939164705123	1.288637124930506	5.237945033296454	9.26162160716663	0.7673557181176976	0.9386712095400345
ID115984	115984	34	0.9968293905258179	27.98557775255759	23.532671801671185	0.0	61.0	61	1.2064303960872977	1		50995.766528925575	51548.0	24754.0	65504.0	2.4681951E7	7411.525795560332	-0.9811706737260804	-717.0777934822953	-0.019137311445045293	0.008883295660393005	1.2972389354855072	1.1577034768958563	-0.24866485541583383	1.1205278047223168	4.572507370264239	8.664107665413665	0.7654495944398667	0.9422135161606263
ID120592	120592	34	1.0	28.20222656325046	23.563524992274765	0.0	74.0	74	1.2883030901706807	1		51472.113345521	52045.0	29059.0	65503.0	2.8155246E7	5965.359545822765	-0.981031271466895	-892.5036498535391	-0.009160758336696866	-0.001520856825795612	1.5018926669705166	1.1304640675990398	2.0691151646913823	1.328562941554032	5.214179402473875	9.193338813210156	0.775263436124829	0.9241786015164279
ID135959	135959	34	1.0	28.03051718778402	23.604661737310284	0.0	116.0	116	1.1842805638478602	1		51098.343347639486	51767.0	30910.0	65504.0	2.3811828E7	6125.025784639934	-0.9807459732469355	-849.8922270414777	0.019516751003647914	-0.019660605900035284	1.3123648531311065	1.0935027609362966	-0.6971493977411971	1.2001477271144814	4.406147954506185	8.946416541319874	0.6917843144191943	0.9307228915662654
ID113175	113175	34	0.9902790188789368	28.069130853927486	23.702394207891135	0.0	53.0	53	1.1192572162429093	1		50554.53398058247	52072.0	28629.0	63305.0	2.0828468E7	6605.016084809658	-0.9814367502360786	-809.3279439144977	-0.0014701375665484152	-0.011043537677972297	1.2735260113182898	1.028106862516896	-0.018545593298458517	1.2387097662207858	3.935588464219117	7.599725330635478	0.8562956747722053	0.9539170506912439
ID135189	135189	34	1.0	28.012332818697807	23.427327614509018	0.0	114.0	114	1.2765051943389971	1		51030.1113172542	51251.0	27530.0	65504.0	2.750523E7	6912.012207803141	-0.9812227112208998	-771.5902323200395	0.002749062750775249	0.0036726416365148668	1.4651013573928175	1.1238834888203637	-1.160879307824963	1.303606087256072	5.11911687918356	9.122538276125619	0.7729893688321874	0.9439088518843125
ID109593	109593	34	1.0	27.88909493427128	23.55841136804829	0.0	43.0	43	1.3017384891972517	1		50722.80035650623	50922.0	23863.0	65504.0	2.8455491E7	6840.152354145955	-0.9811661015838726	-772.626775739599	-0.006738996423390974	-0.004230167918392856	1.3812616268731004	1.2426858354741386	-0.6278659032975148	1.1115131334430066	5.323501304257743	10.152687475724239	0.649000741983538	0.9427609427609426
ID114202	114202	34	1.0	27.962295092047707	23.422621916890144	0.0	56.0	56	1.285363768316621	1		50810.48816029143	51021.0	25142.0	65504.0	2.7894958E7	6745.0582049580535	-0.9811705034988492	-785.0610628731521	-2.85304916993017E-4	0.010598774104241513	1.3883593768120213	1.2070189684539332	2.2282899283856796	1.1502382423951187	5.190413771651298	8.859097245399674	0.8310610085334315	0.9595782073813708
ID128026	128026	34	1.0	28.081744511442448	23.612841238437888	0.0	95.0	95	1.2687777344927935	1		51134.73033707868	51369.0	27600.0	65504.0	2.7305946E7	6269.951256003621	-0.9812629805623913	-854.2140465764038	-0.006538951771891932	0.017784070942479278	1.4034340250722517	1.156573816030186	-0.8551983509738597	1.213440945679876	5.057326239044853	9.443139653138669	0.7126856416313808	0.9440993788819868
ID136729	136729	34	1.0	27.957169383204853	23.56856402973663	0.0	118.0	118	1.2657930732558327	1		50729.11632270169	50869.0	24506.0	65504.0	2.7038619E7	6909.743105730883	-0.9811087117280566	-762.5721643085743	0.024360532447914123	-0.02434077628081242	1.3786072243264187	1.2108435720736452	-0.7806584097966351	1.1385510532673249	5.033560608222279	8.712184660916247	0.8333568742681787	0.96448087431694
ID98592	98592	34	1.0	28.083817848664214	23.73185643768639	0.0	12.0	12	1.2592019166001767	1		51173.92925430212	52190.0	27457.0	62593.0	2.6763965E7	6438.679718840298	-0.9811900193268247	-829.1759752762715	0.003854456407463014	0.0037911145254986745	1.444545508209955	1.120528923589143	2.0794281595254223	1.2891639633745118	4.981276220412601	8.522365435673114	0.8618470184428519	0.9721706864564005
ID95010	95010	34	1.0	27.901167134707094	23.65646528729756	0.0	2.0	2	1.3075369076022236	1		51174.63427561839	51440.0	23425.0	65504.0	2.8964843E7	6887.95163372151	-0.9811969189578753	-775.3928862757631	0.012686322989783562	1.3271856424295104E-4	1.402140523505954	1.2551073010499034	-1.2013113599737018	1.1171479301674498	5.371032565902902	9.480232387637841	0.7509822687360665	0.943238731218698
ID124450	124450	34	1.0	27.893554501951822	23.465091029989384	0.0	85.0	85	1.2935770389038774	1		51126.870036101085	51370.0	24669.0	65504.0	2.8324286E7	6748.699392833622	-0.9812100111994515	-791.2151008677472	0.0030798474553335683	-0.0027164014314568835	1.3773294281274275	1.2281607598270707	-0.7798661439441346	1.1214569567597652	5.256957537954519	9.38627364747038	0.7498215365226775	0.9534482758620689
ID121642	121642	34	1.0	28.198233102756948	23.61678480794961	0.0	77.0	77	1.2788734805946274	1		51413.953703703766	52056.0	31012.0	64888.0	2.7763535E7	5842.4271197045	-0.981041703565173	-910.7639961215657	-0.01932119235792043	-0.002874439602923232	1.4758165134179355	1.1175195400633928	2.149321421915069	1.320618083630303	5.138129383841621	9.5029098303948	0.7149928243630165	0.9375542064180394
ID118829	118829	34	1.0	27.989881211916416	23.439251419227038	0.0	69.0	69	1.2501579744347888	1		50988.16279069764	51145.0	25336.0	65504.0	2.6309892E7	6669.790878415696	-0.9812640398533877	-800.7502291839204	0.0024593346434024148	-0.009825933678174545	1.3204877811927813	1.1931037425427464	-0.6938221373906119	1.1067669424777375	4.909979327944862	9.221653355818471	0.7255576771717953	0.9494485294117639
ID105009	105009	34	1.0	28.009432002584436	23.397391259037846	0.0	30.0	30	1.3017384891972517	1		50745.84285714285	51013.0	26958.0	65504.0	2.8417672E7	6565.028719644118	-0.9811404598664971	-804.2552825907533	-0.011380340853703685	-0.002429011627810502	1.3870499977120443	1.253435235422539	-1.1063031958250529	1.106598856098427	5.323501304257743	9.7366277552576	0.7056512180761649	0.9372384937238486
ID117045	117045	34	1.0	28.14904743184972	23.581478504045396	0.0	64.0	64	1.2883030901706813	1		51095.88342440799	51592.0	30879.0	65495.0	2.805164E7	5690.906448160417	-0.9811127662601611	-932.7924739487962	0.0016810510111056253	0.004778937984018087	1.5202787990130058	1.100568763826229	-0.9162543372359954	1.381357393542241	5.214179402473881	9.040282161622779	0.8017368812044049	0.9547432550043518
ID99640	99640	34	1.0	27.960145611072022	23.80782808955459	0.0	15.0	15	1.236773902529125	1		50971.66798418967	51334.0	27661.0	65504.0	2.5791664E7	6639.170928531671	-0.9811460473759622	-799.0541997780485	0.017766428703414928	-0.0049814272821138645	1.3911234413146785	1.1165222545050333	2.5860950254023813	1.245943317028982	4.805410552325514	9.27698301558811	0.701660193320059	0.9335180055401654
ID107835	107835	34	0.9733239412307739	28.12855241481968	23.6845621797093	0.0	38.0	38	1.2114363528435603	1		50668.85567010306	52205.0	21573.0	64364.0	2.4574395E7	7468.966174975461	-0.9811783780172464	-707.2965204996223	0.014295150480827006	0.003513163496032591	1.3041937822443268	1.1559442925087733	-1.462003025891276	1.1282496835671936	4.610532379580364	9.549536088260778	0.6353256535032581	0.9082397003745312
ID96828	96828	34	1.0	28.07585582024496	23.88004340149599	0.0	7.0	7	1.2604028724445393	1		51138.97514340343	51881.0	30085.0	65025.0	2.6745684E7	6388.923474737168	-0.9811836868607999	-834.7763118039096	-0.0063727641093027166	0.009813690589677666	1.4457516476763823	1.0994857990211309	-1.0243201232508796	1.3149343529161823	4.99078247274163	8.826166598776592	0.8050711498576067	0.9624197983501374
ID126268	126268	34	1.0	28.185841688059423	23.542017589779224	0.0	90.0	90	1.2929921069097368	1		51386.82246376817	51550.0	29766.0	65504.0	2.8365526E7	6095.748555145017	-0.9810524521525883	-872.9591674382467	7.120893015823308E-4	-0.004082554400756073	1.4616505825478494	1.1513115260771822	-0.9897379467733689	1.2695526357910036	5.252204411790006	9.055724286350465	0.8048317514914235	0.950946643717728
ID115262	115262	34	1.0	27.850748411716655	23.60657289180523	0.0	59.0	59	1.2300272551631675	1		50562.25656565656	50959.0	24332.0	65504.0	2.5028317E7	7245.2538873065505	-0.9814023933775712	-736.5341543889616	0.036782246486793825	-0.019233785815816546	1.3438236413974716	1.1931440469096504	2.429255913082384	1.1262878483768115	4.753126164515844	8.341111921729764	0.8585019953408902	0.9765624999999998
ID131392	131392	34	0.996838390827179	28.171365195076284	23.69018147347575	0.0	104.0	104	1.3138856123250877	1		51097.2548330404	51831.0	27311.0	64582.0	2.9074338E7	6266.964905787198	-0.9812632889582329	-854.009090775661	0.012989425375269103	-0.003581773055974884	1.458399221607901	1.2083040352568468	2.1057682003496283	1.2069803452223775	5.423316953712571	9.611004062076063	0.7377977542545281	0.9261363636363633
ID101442	101442	34	0.9864160418510437	27.933024378111785	23.710517957667083	0.0	20.0	20	1.1320260995366969	1		50563.78199052133	52412.0	21773.0	65151.0	2.1337916E7	7853.358046892518	-0.9814392975023819	-680.8997607016853	0.01892366984210548	-0.01867775675579373	1.2467929619320908	1.0612029913847698	0.21571725181711088	1.1748863997312555	4.025897861344919	9.048857712474668	0.6178529121055901	0.9186550976138834
ID129861	129861	34	1.0	28.127779331211702	23.73670704035345	0.0	100.0	100	1.2906497279808735	1		51151.68123861568	52198.0	26324.0	62115.0	2.8082273E7	6581.993269799067	-0.9811557947296313	-809.2684718218648	0.0015132235491840007	0.00139003525231656	1.4267320367168455	1.1889144600714574	2.106544211072034	1.2000291733612984	5.233191907131941	8.897052670853144	0.8307764974386896	0.9666374012291483
ID112455	112455	34	1.0	27.93193342166168	23.455946206686583	0.0	51.0	51	1.3046409197552264	1		50691.45535714285	50979.0	24121.0	65504.0	2.8387215E7	6826.765053551603	-0.9812334779174494	-776.4944608221163	0.008939432701934752	0.0029192308978520758	1.4327035929099	1.2188500776123865	-1.1130522318254217	1.175455143520549	5.347266935080318	9.139937790825787	0.8043688597045546	0.9453781512605038
ID122694	122694	34	1.0	27.826213230139377	23.5984850336713	0.0	80.0	80	1.3017384891972514	1		51186.50623885917	51439.0	25907.0	65504.0	2.871563E7	6587.536967126985	-0.9810894703253259	-806.2455657964487	0.008151661010176005	-0.011131492073930731	1.4488860959703234	1.2084603050641187	-0.8640046518524342	1.1989521624323838	5.32350130425774	8.81658553811397	0.8606099800781869	0.9655172413793105
ID108872	108872	34	1.0	28.058510482842564	23.60635736213804	0.0	41.0	41	1.247735185385552	1		50714.93980582525	50987.0	24925.0	65504.0	2.6118194E7	6790.5656387971985	-0.981219672561772	-780.410394619289	-0.014562297471802028	-0.01659542382047772	1.3104778645900061	1.2111720685152838	2.9154732148784737	1.0819914846587046	4.890966823286801	10.519115191053475	0.5554515193383889	0.9114260407440208
ID111432	111432	34	1.0	28.00986710958208	23.687276469159038	0.0	48.0	48	1.2794648672068576	1		50912.73469387757	51316.0	29851.0	65504.0	2.7441964E7	6119.172193428418	-0.9810475388158603	-861.3669080958849	-0.0015635718378061594	-0.001674044962946589	1.4778957530381358	1.127409583751005	-0.8128055295801767	1.3108774081208607	5.142882510006139	8.848373163178927	0.8254477862798723	0.9583702391496898
ID130635	130635	34	1.0	28.022517530502665	23.673839836135528	0.0	102.0	102	1.2687777344927935	1		51023.33457943922	51321.0	24928.0	65504.0	2.7297484E7	6868.395844572048	-0.9812618227844209	-778.0384812016296	0.009818556746806364	-0.02946342842459317	1.3557397935775497	1.1926083347503489	-0.5105636987780938	1.1367854425244726	5.057326239044855	10.570173842324206	0.5688091502569008	0.9284467713787082
ID119885	119885	34	1.0	27.88214968489907	23.46699900755532	0.0	72.0	72	1.2894769428881672	1		51067.780000000006	51303.0	24029.0	65504.0	2.8087279E7	6902.94071734216	-0.9812020242836724	-772.3073749593465	-0.0036582388855178794	0.01021131152922446	1.3900439819584376	1.2115851820766712	-0.9359836253486845	1.1472936468040043	5.223685654802907	8.958300195560373	0.8179667971462421	0.961504811898512
ID127310	127310	34	1.0	28.00228217115556	23.699174892200084	0.0	93.0	93	1.2877157625403526	1		51236.93795620445	51536.0	30057.0	65504.0	2.8077842E7	6149.468457267643	-0.981138899361732	-866.84020673839	0.028151039535778025	0.020881267415057424	1.478003100310956	1.1655557089175568	2.3609090178213537	1.2680673167338923	5.209426276309362	8.950475053044071	0.8171609176403227	0.9440137812230833
ID104279	104279	34	1.0	28.02987808867398	23.70020184531716	0.0	28.0	28	1.2824177095076637	1		50827.63401109053	51331.0	33805.0	65432.0	2.749775E7	5715.080788699282	-0.9811526071457162	-925.9612124190958	-0.0016309481955133136	0.005980866074574335	1.4970518475022287	1.1129506187479485	-0.8484892735685042	1.3451197405203728	5.166648140828717	10.275845773622946	0.6148704124236269	0.9274744027303746
ID96086	96086	34	1.0	27.90225432382343	23.54816638102733	0.0	5.0	5	1.2924069101805493	1		51054.06159420285	51440.0	24142.0	65504.0	2.8181842E7	6932.916030230329	-0.9812519187247963	-770.8467485709459	-0.0019108638316928219	-0.019174849320515726	1.4081099385602571	1.2270966127290128	2.123912619169846	1.1475135078636376	5.247451285625486	8.791072005186667	0.8532466759535442	0.9650349650349653
ID107096	107096	34	1.0	27.9356266209617	23.587182284242676	0.0	36.0	36	1.2549895208448747	1		50925.62835249043	51139.0	24768.0	65504.0	2.6583178E7	6700.739721089723	-0.9811946062841439	-793.0788440980658	0.0034715638893833855	0.017811659214813983	1.3617597820097884	1.178070014080924	-0.7747154484084298	1.1559243217578803	4.948004337260989	9.40411936694393	0.7030782606463433	0.9286351471900084
ID110689	110689	34	1.0	27.96649847773408	23.78413698518744	0.0	46.0	46	1.266987781471997	1		50827.54237288137	51101.0	25257.0	65504.0	2.6989425E7	6816.144258621088	-0.9810955291171773	-773.9931259281636	0.005148499155038185	0.0025096712650418225	1.4265397293361366	1.1441502795317338	2.351213623625383	1.2468115026987332	5.043066860551305	9.505257920945404	0.7014177930710694	0.9331574318381705
ID106082	106082	34	1.0	27.922384372873164	23.416669535208833	0.0	33.0	33	1.285363768316621	1		50800.73443223442	51143.0	24576.0	65504.0	2.7737201E7	6898.566035079572	-0.9811878745288422	-768.16668247675	-0.010634471588836113	0.008617911124392695	1.3950327228451553	1.2081262828660733	2.2343792717237028	1.1547077011979894	5.190413771651297	9.029730314468322	0.7999489729239776	0.9512195121951218
ID97892	97892	34	1.0	28.091916035244488	23.749958266512692	0.0	10.0	10	1.2687777344927937	1		51246.74248120301	51548.0	32303.0	65504.0	2.7263267E7	5838.5734616658865	-0.981029310166952	-907.7962214848837	0.015631249863992742	-0.008964750796528144	1.496290328210694	1.1196142899458117	2.340341671139414	1.3364337537020121	5.057326239044856	8.958373357129185	0.7919039642894004	0.9525514771709942
ID118119	118119	34	0.9968427419662476	28.26721500119501	23.49865672473899	0.0	67.0	67	1.2386075194033233	1		51020.07722772281	51947.0	27009.0	65382.0	2.5765139E7	6592.244104800581	-0.9812006848802926	-807.892621561179	-8.594758193378034E-4	0.006981395630366188	1.4346961958168387	1.0674785546318097	2.7011465780823722	1.3440047011639387	4.819669930819062	9.23017901326984	0.7108973793119528	0.9260273972602736
ID94313	94313	34	1.0	28.106977549429434	23.75844126971263	0.0	0.0	0	1.2847750969927227	1		51435.06422018345	51876.0	33304.0	65504.0	2.803211E7	5846.309083697011	-0.9810901293817779	-912.909778635497	0.012628995778998448	0.003592806005261085	1.4895826470642228	1.126666820781148	2.3998307621957853	1.3221145946513766	5.185660645486782	9.022990182301017	0.8004108868622252	0.9413287316652287
ID116331	116331	34	1.0	28.04602010230448	23.577419554900924	0.0	62.0	62	1.214554598292365	1		50929.893660531656	51222.0	25459.0	65504.0	2.4904718E7	6934.761252711687	-0.981199172636736	-766.5693714355315	0.008388217153690083	0.0021911673074370723	1.3037403195639095	1.140346249454505	2.6980776971202998	1.143284612184734	4.634298010402942	8.443987222014485	0.8167679486916724	0.9605911330049252
ID102511	102511	34	1.0	28.077310582327826	23.71698623866426	0.0	23.0	23	1.2604028724445393	1		51052.50572519089	51391.0	31816.0	65498.0	2.6751513E7	5758.04811823402	-0.9811105008043038	-921.0203977892372	0.007113507851008938	0.004000850711227059	1.483052517269333	1.096108927293503	2.3564452627393577	1.3530156358923795	4.99078247274163	8.948343613245049	0.7832370089099824	0.938337801608579
ID123760	123760	34	1.0	27.845170913312362	23.56082900288335	0.0	83.0	83	1.2883030901706811	1		51070.643636363595	51432.0	22771.0	65504.0	2.8088854E7	7138.424798327084	-0.9812042049831601	-746.9605041094422	-0.00882125603096688	0.0012917907491351525	1.356366824240357	1.2413957414851033	2.0921121060464416	1.0926143685797662	5.214179402473878	8.770104774088605	0.851895394033629	0.9716563330380866
ID125552	125552	34	1.0	28.10731268485208	23.645262375217698	0.0	88.0	88	1.2634002675750344	1		51208.823863636404	51412.0	26823.0	65504.0	2.7038259E7	6506.384092230827	-0.9811022297888816	-817.2196457458009	-0.00854190630384334	-0.0015445809161330583	1.3928374885833692	1.1694685431429284	-0.6325753002745119	1.1910003879541218	5.0145481035642145	8.873568587511912	0.8002856780340044	0.9634703196347031
ID133232	133232	34	0.9668572545051575	27.945779104699714	23.53082049258837	0.0	109.0	109	1.2014035809068495	1		50706.5408805032	52255.0	22575.0	64918.0	2.418702E7	7468.428589012992	-0.9812297799412133	-709.8492106752572	0.03844635454402054	-0.002387649783655439	1.294185646656187	1.152011765398449	1.5264818114855725	1.12341356705551	4.534482360948115	9.135084105095563	0.6828298223329229	0.8991517436380773
ID114549	114549	34	0.9968363642692566	28.106347881643046	23.52272192665445	0.0	57.0	57	1.2007737493663646	1		51117.87211740044	51253.0	29348.0	65468.0	2.4383225E7	5893.634489355096	-0.9810816037488682	-899.5812175594451	-0.0023709360903223157	0.002467362688283937	1.311814772002687	1.1170316811124545	-0.9618961897971215	1.174375619048018	4.529729234783599	9.430777051192287	0.6400105761922362	0.8923220973782768
ID129140	129140	34	1.0	28.025361257533817	23.773070660292362	0.0	98.0	98	1.2592019166001764	1		50991.453154875744	51229.0	25212.0	65504.0	2.666853E7	6943.22486569725	-0.9812529283625282	-768.8005414417319	6.610126729879527E-4	-0.0017654524167701172	1.3753964761063606	1.1692726255274737	-0.4087712040415119	1.1762838247289864	4.9812762204126	9.233489299096844	0.7342074523808606	0.9365504915102768
ID109945	109945	34	1.0	28.166955204837784	23.633459727970305	0.0	44.0	44	1.2800559805981557	1		50887.89724770644	51455.0	27047.0	65183.0	2.7733904E7	6102.741023845632	-0.981099519942712	-865.6847935659798	-0.006364411247811542	0.003669314937548789	1.4592820901419175	1.1427814198853363	-0.9957978819951994	1.2769564369434165	5.147635636170655	9.280058894441694	0.7511318851874543	0.9466783216783212
ID113528	113528	34	0.9968242645263672	28.13632684119546	23.67884693735604	0.0	54.0	54	1.284186155821739	1		50994.2504604052	51916.0	28062.0	64203.0	2.7689878E7	6245.937329899794	-0.9811441518774137	-849.6505329664955	0.003919667903306041	0.005838982530649699	1.4333101647136606	1.1548879242174739	-1.0352358747169412	1.2410816103084976	5.180907519322265	8.86644546332478	0.8281644994879493	0.9553023663453107
ID132473	132473	34	1.0	28.04854944682648	23.76332226730778	0.0	107.0	107	1.2918214483565404	1		51079.07427536229	51553.0	32477.0	65504.0	2.8195649E7	5883.316029471827	-0.9810670316727843	-899.7685501720819	-0.0026973911642458916	-0.0078055537961224525	1.5029820029607464	1.1297122558558836	2.22899303793446	1.330411346048529	5.242698159460969	9.172552787454885	0.7830405974864992	0.9427350427350425
ID134015	134015	34	1.0	28.107699226325956	23.709626398405387	0.0	111.0	111	1.277689886189653	1		51106.256029684635	51385.0	30268.0	65504.0	2.7546272E7	6329.768158610702	-0.9812398382631882	-844.6073425829907	3.9906298557025854E-4	0.01755499683588607	1.4689931278008554	1.1224486931511146	-0.7709783096285953	1.308739666021497	5.12862313151259	9.365442469553871	0.7347744562193229	0.9464912280701752
ID121983	121983	34	1.0	28.18336532460839	23.62306567921367	0.0	78.0	78	1.2871281669074128	1		51411.77636363642	51892.0	31105.0	65495.0	2.8276477E7	5832.44060171059	-0.9810763169254845	-913.9857123124752	8.135020378411593E-4	-0.005376629606833518	1.5567113431105697	1.0831385073859396	2.196410357473263	1.437222785909031	5.204673150144845	9.451924096713949	0.7320873027407859	0.9415305245055887
ID100734	100734	34	1.0	28.04872816023396	23.593897651281925	0.0	18.0	18	1.2830074624519248	1		51058.22651933708	51526.0	31240.0	65003.0	2.7724617E7	5614.768382341314	-0.981156865293856	-946.9982357782536	0.004707497626020714	0.010102730137312946	1.4879749134120528	1.108147698022476	2.2179776907558866	1.3427586557887456	5.171401266993234	9.582902219691999	0.7076589242917664	0.9460869565217386
ID120958	120958	34	1.0	28.06503033226003	23.4436452946717	0.0	75.0	75	1.2717553910980237	1		51391.98878504676	51574.0	30967.0	65504.0	2.7494714E7	6267.646054723395	-0.9811000063253601	-851.2802872802089	-0.009543752620361997	-0.0120109488944908	1.4261841741437258	1.1715117392392058	-1.0226906500021298	1.2173878642222633	5.081091869867435	9.92048804645457	0.6487850518350464	0.9255411255411244
ID103553	103553	34	0.9968501329421997	28.114903355107955	23.771815634467526	0.0	26.0	26	1.3040609504357223	1		50906.3612099644	51707.0	26353.0	63556.0	2.8609375E7	6581.186810555271	-0.9810567059377607	-801.1916998586177	3.9501628739292764E-4	0.011819512414372178	1.4594788507505398	1.182995567210618	-1.0974511485456124	1.2337145558303662	5.342513808915803	8.96424398315378	0.8354648458179504	0.9565957446808516
ID124800	124800	34	1.0	27.9375123191426	23.46480047230295	0.0	86.0	86	1.3040609504357228	1		51154.35957066187	51459.0	22999.0	65504.0	2.8595287E7	6980.368870454471	-0.981237863473812	-766.5249240209596	0.012013012027917968	0.0010180185758827758	1.4190351118150837	1.2172821808028842	-0.9439499926459374	1.1657404784148973	5.342513808915807	9.15088183429719	0.8017327468157911	0.9590443686006821
ID134791	134791	34	1.0	28.117737526819734	23.477692482758794	0.0	113.0	113	1.2711604177830755	1		50929.252808988786	51098.0	26970.0	65504.0	2.7196221E7	6427.066006354609	-0.9810989472219677	-822.6429023114443	0.028278392941967687	-3.5348653877331754E-4	1.3560265578525836	1.190981549504053	-0.4415857198901043	1.1385789800163222	5.0763387437029195	9.569156463673055	0.6966476034369065	0.952720785013381
ID119175	119175	34	1.0	27.924172851990477	23.4435159050058	0.0	70.0	70	1.263400267575034	1		50973.22727272729	51317.0	25345.0	65504.0	2.6913864E7	6912.0288619259445	-0.9811880580759728	-769.281357857279	-6.09061254724213E-4	0.002248793502213902	1.3836483817678338	1.1710940866999353	-0.9628831535017832	1.181500613385268	5.014548103564211	8.64187092652912	0.8437739531921158	0.9590909090909087
ID98952	98952	34	1.0	27.996122334768568	23.594898244560657	0.0	13.0	13	1.282417709507664	1		51102.344383056996	51554.0	27421.0	65504.0	2.7748573E7	6637.989461122886	-0.9812508472769914	-805.8100128795963	0.007842991461454434	0.015140671049405504	1.375939733221098	1.2243878416145837	-0.8733227683317762	1.1237776842072076	5.16664814082872	9.028195405129862	0.7965569837100511	0.9476896251089799
ID137102	137102	34	1.0	28.292306571117845	23.633309600750845	0.0	119.0	119	1.2964977403842801	1		51101.303956834534	51847.0	25832.0	65121.0	2.8412325E7	6511.985275349039	-0.9809491742625818	-808.1300748685802	-0.006624979639201461	0.005888657375587281	1.451807368061498	1.1765740110894416	-1.2604793305370943	1.2339277889685885	5.280723168777097	9.978357580740855	0.6664769575149254	0.944727891156462
ID105356	105356	34	1.0	28.034923262642902	23.527345926363573	0.0	31.0	31	1.2941617065219353	1		50830.117540687126	51040.0	29559.0	65504.0	2.8109055E7	6418.576514012401	-0.9810984245061302	-822.1043762359619	0.005232946814253068	0.004676596430261867	1.418919972325847	1.2078420537753567	-1.1251331097287505	1.174756225692526	5.261710664119034	9.277021338203571	0.7682803330739744	0.935756551141166
ID136342	136342	34	1.0	28.002792804156087	23.502590639978074	0.0	117.0	117	1.2628013577202966	1		50772.587121212106	51009.0	24726.0	65504.0	2.6807926E7	6808.240210142334	-0.9810813554050019	-773.4627852047523	0.0065633679413518945	0.007669200417247005	1.303868014587165	1.283462659994243	-0.7631208596471355	1.0158986741328444	5.009794977399699	9.361902794825284	0.7182928807533374	0.9435989256938225
ID95380	95380	34	1.0	27.97445324270868	23.69438826167876	0.0	3.0	3	1.2818276852254513	1		51197.19705340693	51467.0	26013.0	65504.0	2.7800078E7	6505.229360526346	-0.9810469760067254	-814.7509172957074	-0.009052925187354535	0.009627438661994902	1.4073158910544012	1.2049577592653056	2.2849092886297067	1.1679379465654287	5.161895014664202	9.646154377821471	0.697124932037502	0.9386343993085561
ID123031	123031	34	1.0	27.931344912898414	23.68368657005338	0.0	81.0	81	1.2859521701640184	1		51283.70695970694	51526.0	27851.0	65504.0	2.8000904E7	6289.914731574949	-0.9811614163892687	-849.2916652257097	0.007802141860627392	0.019421453109027355	1.4448394076555346	1.1686765351577657	2.4897937374921018	1.2363039422713218	5.195166897815813	9.751826660454256	0.6864950688188934	0.9406196213425132
ID128406	128406	34	1.0	27.98445690093685	23.578781828739327	0.0	96.0	96	1.3034807230653145	1		51073.92691622103	51411.0	24833.0	65504.0	2.8652473E7	6714.898315367156	-0.9812226698524916	-794.9202073107756	0.010139698432269188	-4.083029897461348E-4	1.4440724975854444	1.23401788961533	2.3567613552343167	1.170220067097725	5.337760682751288	9.359014794495081	0.7657882437029859	0.9525021204410518
ID99993	99993	34	1.0	27.938000410356956	23.892096300275835	0.0	16.0	16	1.277689886189653	1		51133.67158671587	51660.0	35297.0	65504.0	2.771445E7	5796.6182794709985	-0.9810559699260107	-913.6580432612992	-0.0010929156662783993	0.0056306066511449026	1.5109693522066225	1.0923993333293358	2.164051843138101	1.3831657582594812	5.128623131512589	8.94653017818337	0.8051955914396254	0.954867256637168
ID117401	117401	34	1.0	28.077817194552985	23.42600939579077	0.0	65.0	65	1.2275647356658863	1		50883.0221327968	51008.0	28653.0	65504.0	2.5288862E7	6255.008263828076	-0.9810612138424575	-842.7892191950074	0.00884595317490462	-0.0038723265143943268	1.3637227577527353	1.1255838672469145	2.3936514062316645	1.211569210820593	4.734113659857775	8.733157776154316	0.7800203477167763	0.9405099150141638
ID108187	108187	34	0.9689158797264099	28.073887421998617	23.89163965023362	0.0	39.0	39	1.114516014587819	1		50266.16585365856	52356.0	22017.0	61114.0	2.0609128E7	7572.647494767254	-0.9815186177950967	-705.0535568408754	-0.0011883399710105867	0.005957357069138821	1.2315362352656856	1.0131716528319628	0.9171902755888244	1.2155257520513547	3.902316581067502	8.404889458950574	0.6941740127983781	0.9297848244620609
ID126620	126620	34	1.0	28.116618900524724	23.686662585043038	0.0	91.0	91	1.2747260921582753	1		51118.83643122678	51500.0	25455.0	65504.0	2.7501934E7	6828.84552430328	-0.9811950530077372	-781.172422687604	0.008114536233566403	0.006411514130145418	1.3371725644861856	1.2654179198267048	2.1249998398446155	1.0567043057753658	5.104857500690011	9.288480121810814	0.7435397233526756	0.929065743944636
ID135581	135581	34	0.9730878472328186	28.093927461113957	23.56766465174479	0.0	115.0	115	1.2422666337840358	1		50740.9566929134	52149.0	23674.0	63317.0	2.5776406E7	7242.546846963984	-0.9812269428029694	-732.3721067180561	0.008974401802783897	-0.012303072903080928	1.3542905627412987	1.1684750971504312	1.7209931284347473	1.1590238987925519	4.848188687806157	10.01534937381617	0.6073753613034308	0.8877284595300258
ID127650	127650	34	1.0	28.13990972536838	23.691724898622933	0.0	94.0	94	1.294161706521935	1		51280.94384057972	51546.0	30227.0	65504.0	2.8307081E7	6178.676118082093	-0.9811322982093399	-863.1755780934643	0.027550554413873492	-0.01198686056523507	1.5295799192858026	1.1432855414650467	-0.7535201196518784	1.3378809263394904	5.261710664119033	8.900272000439942	0.8346997212521671	0.9551337359792927
ID111781	111781	34	1.0	27.934715305410553	23.513490548563983	0.0	49.0	49	1.2988295727366705	1		50770.523381294974	51090.0	23787.0	65504.0	2.8228411E7	6842.24875218957	-0.9811842582326488	-773.877116785251	-0.006685191767892602	0.012506822811488473	1.4336398935534471	1.1992961505011372	-0.9813898723361925	1.1954010633273418	5.299735673435163	8.708768907856399	0.8781132708053786	0.9704090513489994
ID106404	106404	34	1.0	28.020207888890535	23.409918391710857	0.0	34.0	34	1.2428754388359133	1		50907.170923379155	51158.0	25946.0	65504.0	2.591175E7	6820.957511254116	-0.981176092960161	-778.037988338805	0.008760735707574976	-0.0036709068595157067	1.3364457673653942	1.1524987994730174	-1.0386098081205917	1.1596070798307876	4.852941813970674	9.72383619297959	0.6449702458451051	0.9341262580054898
ID120231	120231	34	1.0	27.85633040515375	23.49417633818121	0.0	73.0	73	1.2924069101805493	1		51079.682971014496	51382.0	23066.0	65504.0	2.8195985E7	6926.688153766417	-0.9811531953662948	-767.8062570521956	0.0028748701936094673	0.00357395660070083	1.378775829571779	1.2241917165410614	2.2196659293294436	1.1262744314816089	5.247451285625486	9.032434575277167	0.8082554291582411	0.9558441558441552
ID101801	101801	34	0.9717215895652771	27.974471043453168	23.56410262753531	0.0	21.0	21	1.2083100602695844	1		50776.302277432704	52225.0	22189.0	64413.0	2.4524954E7	7409.188373113005	-0.981207437576503	-715.6410756900152	-0.014316511900503417	0.023056204135447202	1.3367372482172117	1.0877754054615352	-1.2371792036138505	1.2288724689910082	4.586766748757786	9.797790177359268	0.6004270508677675	0.9225621414913959
ID97195	97195	34	1.0	28.070648270929873	23.814237958041907	0.0	8.0	8	1.2918214483565402	1		51074.33815551537	51876.0	29288.0	63219.0	2.8244109E7	6166.338959432705	-0.9811042000830771	-860.1123876342991	-0.010638438075276624	-0.019969002740705146	1.4922725207575978	1.1902562942447854	-1.0687184370876477	1.2537404993976031	5.242698159460966	8.842777711976627	0.8425337421713865	0.9743816254416959
ID131758	131758	34	0.9794750809669495	27.953427337338216	23.61976738617501	0.0	105.0	105	1.1649598458549884	1		50639.42666666665	52469.0	21664.0	64875.0	2.2787742E7	7741.002102459965	-0.9812141677089121	-683.3685057766976	0.01943465133592695	-0.011418392528989345	1.2386732609709852	1.1358400890092657	1.154443065420863	1.0905349027180538	4.263554169570709	9.259568625021181	0.624885057541408	0.9115853658536579
ID115631	115631	34	1.0	27.959686758394724	23.429686203469657	0.0	60.0	60	1.2145545982923651	1		50783.17586912065	50868.0	25410.0	65504.0	2.4832973E7	6850.239441919504	-0.9812860105872927	-777.4515413891576	-0.0016687705662393043	-0.004036086136692317	1.2531191198651788	1.1785288386295645	-0.6514837908253834	1.0632910106148532	4.634298010402943	9.538067805765799	0.6401371189115895	0.9036144578313244
ID94653	94653	34	1.0	27.968080979979096	23.74305000318138	0.0	1.0	1	1.270565165857304	1		51321.80597014926	51540.0	28128.0	65504.0	2.7508488E7	6203.9172710640905	-0.98117948968889	-862.5474478004036	-0.002512278744335626	-0.004869557433899425	1.405434122699549	1.161951084666932	-0.5765467928241004	1.2095467195182406	5.071585617538402	9.266699445045866	0.7421701289773518	0.9262152777777775
ID112828	112828	34	1.0	28.05666785135604	23.630138029826913	0.0	52.0	52	1.2959141266970977	1		50898.51711711718	51376.0	31066.0	65437.0	2.8248677E7	5884.139216158956	-0.9810871616640264	-897.4351350119554	-0.007249773867165351	0.026022458795191755	1.5225558729220132	1.129868975439371	2.074360458927527	1.347550827590375	5.275970042612585	9.183994382904219	0.7860478172874276	0.9536082474226802
ID98239	98239	34	0.996834933757782	27.861950368369172	23.656060224222866	0.0	11.0	11	1.2610029214537495	1		50993.78707224334	51412.0	24619.0	65504.0	2.6822732E7	6868.1646229475855	-0.9811637049256878	-773.4861737565101	-0.00545626416163366	0.004730199108134954	1.3621426572410595	1.186574287846153	2.471374777740612	1.1479623915613366	4.99553559890615	9.838732487989274	0.648505430829821	0.9333925399644758
ID102851	102851	34	1.0	27.826301397753113	23.51877344777744	0.0	24.0	24	1.2865403029046518	1		50945.25688073389	51313.0	24783.0	65504.0	2.7765165E7	6896.701977964658	-0.9811080559547694	-767.242203041422	-0.004073687367562764	0.008338307776569952	1.4268866070674004	1.183762403759607	-1.0340827738403182	1.2053826025692618	5.19992002398033	9.059608964843912	0.7961366598971567	0.9496527777777775
ID109253	109253	34	1.0	27.963513851439753	23.422568308483672	0.0	42.0	42	1.3058000856167273	1		50800.639928698765	50976.0	28609.0	65504.0	2.8499159E7	6795.078872829536	-0.9811806828861526	-779.5604643877448	-0.0017863024419249357	-0.005503527767760403	1.4725503335398797	1.1819984945517774	-1.1508932583400262	1.2458140516484175	5.356773187409352	9.245098273124816	0.7875716204554316	0.9542760372565618
ID96455	96455	34	0.9968217015266418	28.105879719664994	23.66611362333304	0.0	6.0	6	1.2765051943389967	1		51200.27985074627	52078.0	27735.0	64405.0	2.744335E7	6345.80699477971	-0.9811236545508708	-838.7283081651279	-0.021967305375409023	0.019919285380311468	1.4636806906811108	1.1322654233214708	-1.125407581405473	1.2927010403509824	5.119116879183557	8.950173245687974	0.8030489630730002	0.9530973451327422
ID113865	113865	34	1.0	27.982865881432726	23.427911791852374	0.0	55.0	55	1.2759124359163512	1		50733.219330854976	51060.0	24792.0	65504.0	2.7294472E7	6969.4841207204045	-0.9811057833440461	-755.9772552982973	-0.004590781340916739	0.007579391176634606	1.4087801696390774	1.1714047048322773	-0.7994492074957854	1.2026417205151891	5.114363753019045	9.035583015760418	0.7872073070801595	0.9547471162377997
ID131019	131019	34	1.0	27.916498561114118	23.64863363900728	0.0	103.0	103	1.3086935083658335	1		51013.95414462082	51222.0	22873.0	65504.0	2.8924912E7	6910.254573967989	-0.9811339259579255	-767.841700901812	-0.003109934023068845	0.004822291023388556	1.4026765525976033	1.2262187780717004	-0.6228270869661789	1.1439039897948657	5.380538818231933	9.104610910181842	0.8156669237454024	0.9544688026981453
[truncated: 2,325 more rows]
