# Supplementary material for: Adhesion pilus retraction powers twitching motility in the thermoacidophilic crenarchaeon Sulfolobus acidocaldarius
Source: Nat Commun. 2024 Jun 14;15:5051. doi: 10.1038/s41467-024-49101-7 (PMC11178785; doi:10.1038/s41467-024-49101-7)
Supplement: Supplementary file 15 — Source Data [file 41467_2024_49101_MOESM15_ESM.zip › TWITCHING FULL TRACK DATASET/Figure 1/MSD data/upsE_100X_1sec_interval_5min_total__1_spots 2.csv]

LABEL	ID	TRACK_ID	QUALITY	POSITION_X	POSITION_Y	POSITION_Z	POSITION_T	FRAME	RADIUS	VISIBILITY	MANUAL_SPOT_COLOR	MEAN_INTENSITY_CH1	MEDIAN_INTENSITY_CH1	MIN_INTENSITY_CH1	MAX_INTENSITY_CH1	TOTAL_INTENSITY_CH1	STD_INTENSITY_CH1	CONTRAST_CH1	SNR_CH1	ELLIPSE_X0	ELLIPSE_Y0	ELLIPSE_MAJOR	ELLIPSE_MINOR	ELLIPSE_THETA	ELLIPSE_ASPECTRATIO	AREA	PERIMETER	CIRCULARITY	SOLIDITY
Label	Spot ID	Track ID	Quality	X	Y	Z	T	Frame	Radius	Visibility	Manual spot color	Mean intensity ch1	Median intensity ch1	Min intensity ch1	Max intensity ch1	Sum intensity ch1	Std intensity ch1	Contrast ch1	Signal/Noise ratio ch1	Ellipse center x0	Ellipse center y0	Ellipse long axis	Ellipse short axis	Ellipse angle	Ellipse aspect ratio	Area	Perimeter	Circularity	Solidity
Label	Spot ID	Track ID	Quality	X	Y	Z	T	Frame	R	Visibility	Spot color	Mean ch1	Median ch1	Min ch1	Max ch1	Sum ch1	Std ch1	Ctrst ch1	SNR ch1	El. x0	El. y0	El. long axis	El. sh. axis	El. angle	El. a.r.	Area	Perim.	Circ.	Solidity
			(quality)	(�m)	(�m)	(�m)	(sec)		(�m)			(counts)	(counts)	(counts)	(counts)	(counts)	(counts)			(�m)	(�m)	(�m)	(�m)	(radians)		(�m^2)	(�m)
ID12032	12032	1	1.0	45.17331472376308	57.97965274113783	0.0	103.0	103	1.5583042426795215	1		30814.219725343326	30730.0	22157.0	41640.0	2.468219E7	3242.830750927409	-0.9811093709162185	-987.0244050289783	-0.0175388653418064	-0.018643396779922734	1.5943994781223274	1.5175558626890782	-1.262107624465243	1.0506364327815148	7.628767494047924	11.743784462516611	0.6951012973773558	0.9491425192193965
ID6661	6661	1	1.0	45.7343839093399	57.154889607293725	0.0	49.0	49	1.5124834469334474	1		31070.161589403986	31057.0	21161.0	42625.0	2.3457972E7	3384.168186331286	-0.9809598347198041	-946.0238397593359	-0.0042557881292886604	0.0011599203646583316	1.6869527141325193	1.3701255276827111	-0.669808366773692	1.2312395324723693	7.18672676074795	10.508232524716686	0.8178650482594848	0.9563567362428843
ID3335	3335	1	0.9958513379096985	46.00706196593259	52.38514488741336	0.0	14.0	14	1.4169358747965612	1		31347.12839879156	31137.0	24428.0	43785.0	2.0751799E7	4000.0366764744613	-0.9809236861612245	-805.9434086546744	0.017076022563095067	-0.006670326037585834	1.4387920190373416	1.3925543526151813	1.0587416215183125	1.0332034913648627	6.307398420312511	12.573575705385686	0.5013517405025454	0.9145416953824955
ID13831	13831	1	1.0	45.753640769316895	58.862964224992616	0.0	121.0	121	1.56121424379989	1		30768.236612702418	30858.0	21208.0	40028.0	2.4706894E7	3006.1721957712125	-0.9811323375088155	-1064.4572880845494	0.008503514767559929	8.85856749777876E-5	1.6681071442605035	1.4918049699539482	-1.1663526597134894	1.11818044439951	7.657286251035019	10.277420199548855	0.9109961045618381	0.971652593486127
ID7689	7689	1	0.9949625730514526	45.971518523321926	56.09275586024139	0.0	60.0	60	1.223243398065711	1		31378.238383838387	31017.0	24618.0	42341.0	1.5532228E7	3936.460623276279	-0.9808313503784437	-815.7469560178002	0.05546785029598851	0.007602043136978114	1.278915849526874	1.2039805109836534	-0.4329058824921759	1.0622396607416829	4.700841776706163	11.74946088547477	0.42790722375502527	0.8713656387665196
ID11017	11017	1	1.0	44.97710519324002	57.0532427485167	0.0	93.0	93	1.5461202852759848	1		30832.46192893399	30849.0	22798.0	40678.0	2.429598E7	2996.290644064355	-0.9810894742813463	-1067.7246648582368	-0.009275667763836173	0.010965349310293592	1.6622808445541817	1.4542073795232204	-1.0657669402576824	1.1430837636783144	7.509939339935032	12.609383292997391	0.5935517644879301	0.9212827988338198
ID12555	12555	1	1.0	45.70927657367636	58.1972821629972	0.0	108.0	108	1.4953813218040999	1		30792.543243243224	30917.0	21384.0	40019.0	2.2786482E7	3165.5255739222684	-0.9809552502802878	-1002.0829098523994	0.001066357985965171	-0.008317618311869137	1.6720053227459568	1.3597976415210213	-0.9509305720993212	1.229598634158323	7.025120471154407	11.588098774131026	0.6574144769706995	0.9050826699326392
ID6926	6926	1	0.9915667772293091	46.25911280959853	57.17126225558063	0.0	52.0	52	1.200143587292334	1		31346.160083160077	30939.0	24555.0	43040.0	1.5077503E7	3850.223205292128	-0.9807433395808464	-829.2831309664443	0.014295669575859371	-0.015594774093025272	1.300190625238098	1.07095679129296	-0.9928792590331528	1.214045828747568	4.524976108619083	13.993208195510089	0.2903966239034203	0.8278260869565214
ID11537	11537	1	0.9662031531333923	45.300669372605846	57.69280999825519	0.0	98.0	98	1.3150366292889943	1		30403.850352112673	30605.0	24940.0	41355.0	1.7269387E7	2880.819648783695	-0.981211640080561	-1102.3419421378662	0.11253133626634586	-0.025153580353825648	1.2984638982044054	1.2226528750898495	1.605457625259628	1.0620053529984828	5.432823206041605	20.63398181664983	0.16035014226254493	0.7475474166121641
ID9236	9236	1	1.0	45.98820736937264	54.774849004584524	0.0	76.0	76	1.3367176531387024	1		30845.81787521077	31187.0	21164.0	38486.0	1.829157E7	3304.421396261656	-0.9811954739611503	-974.145894810806	-4.040312690124927E-4	0.0032090578721764816	1.4761987774402086	1.2200662119660062	-0.06254569205892356	1.2099333322750345	5.613442000293204	9.85944894454852	0.7256610601251726	0.9402866242038215
ID10517	10517	1	0.9920991659164429	44.903677375702394	55.61305368760158	0.0	88.0	88	1.3741116681181356	1		31216.09032258065	30924.0	24586.0	43028.0	1.9353976E7	3629.3700884590858	-0.9809482737149825	-885.7048493763859	0.09521150440692212	-0.015509188281597107	1.4023271633856997	1.2889201698559403	-0.8458100906829017	1.0879860492387474	5.93190145331577	15.280748517038825	0.3192379657596749	0.832
ID13335	13335	1	0.9884757399559021	45.899659681748616	58.39455604632195	0.0	116.0	116	1.4318066736266937	1		30942.662241887916	30759.0	24437.0	41367.0	2.0979125E7	3359.8252011166	-0.9809482322564315	-948.3787177291147	0.02472825935687114	-0.047281864557160554	1.5451683504544578	1.3616487076832298	-1.362372618403505	1.1347775250222039	6.440485952918962	14.548159844833354	0.3823951479956566	0.8410924891371824
ID5913	5913	1	1.0	47.7114129966682	59.95465856317544	0.0	41.0	41	1.5358110653737844	1		30799.340616966594	30754.0	20876.0	43327.0	2.3961887E7	3483.9160174876047	-0.9810640765906146	-916.0403883917121	0.010969841211645511	-7.272659459783516E-5	1.6479633756465923	1.4680643827756719	-0.7580789854748533	1.1225416235020873	7.4101236904801855	10.844276843221422	0.7918339697051472	0.9465695203400123
ID4380	4380	1	1.0	45.512863946886156	54.2144045770451	0.0	25.0	25	1.6243812768210377	1		30990.20412844035	31001.0	22532.0	42761.0	2.7023458E7	3354.06146479221	-0.9811502339502572	-961.8624326703904	0.01795876746305244	0.015074349596788385	1.6583371081381797	1.589251951097369	-1.084882705651827	1.0434702357880434	8.289452030915625	12.579833660577702	0.6582424546661839	0.9237288135593218
ID15390	15390	1	1.0	46.81746020798234	58.944405782990515	0.0	136.0	136	1.5387636045914357	1		30782.443877551028	30705.0	22573.0	41891.0	2.4133436E7	3157.0494505339934	-0.9809545157303715	-1004.4042883574077	0.01617578159996606	0.01709196798067692	1.6187898657589408	1.438918621603215	-1.069324702518815	1.1250044592204365	7.438642447467293	12.558774676580693	0.5926646318294639	0.9222156747200939
ID8741	8741	1	0.9616104960441589	46.467758797889715	56.524309719257886	0.0	71.0	71	1.103602498183838	1		31816.121890547256	30914.0	25197.0	43730.0	1.2790081E7	4515.649735777547	-0.9803863557291166	-704.3620582228467	0.024536805729828373	0.02111860770575679	1.2762579221841268	0.9603316312350563	-0.6704740050148219	1.328976241824677	3.8262665624352485	11.394113006827553	0.3703599711327274	0.8482613277133823
ID14633	14633	1	0.9824435710906982	45.81502984497158	57.99672964094455	0.0	129.0	129	1.3685953404764906	1		31046.14886731392	30903.0	24677.0	42932.0	1.918652E7	3736.545725880409	-0.9809359426750512	-855.0524242359405	0.05368150465451292	-0.009308786068848055	1.3793111223750534	1.2603108322456738	1.2242448868790763	1.0944213816819617	5.884370191670605	13.08240128713263	0.43205090374011373	0.9010189228529837
ID2347	2347	1	1.0	46.060901475795816	50.31462838576636	0.0	3.0	3	1.6502547340333924	1		31207.193118756917	31271.0	19892.0	41839.0	2.8117681E7	3361.9442807857686	-0.9811026441629983	-963.8458861186307	0.014628001376482411	0.0011636174663723353	1.7555347080249202	1.5812024924121184	-0.718893929595099	1.1102529349968697	8.555627096128514	11.475512206157067	0.8164273646177015	0.9554140127388532
ID7211	7211	1	1.0	45.84141965342972	56.69861498974576	0.0	55.0	55	1.5485647457514042	1		30989.68387909318	30936.0	22151.0	42937.0	2.4605809E7	3107.9412168478434	-0.9810917152397556	-1034.7413865324093	0.0128071289993936	0.0067910606662298645	1.6762169623698737	1.4525815232060064	2.1168017391977942	1.1539572379182406	7.533704970757604	10.496992413903957	0.8591889956675224	0.9694189602446478
ID10288	10288	1	1.0	44.907809231529825	55.69598645999504	0.0	86.0	86	1.4867564890650466	1		30957.982093663897	30951.0	22981.0	40377.0	2.2475495E7	2847.202711135898	-0.9811469010292332	-1131.7110097466068	0.024094428693617734	0.042730119597724624	1.6476376995866977	1.3188320323571576	2.3228633706576174	1.2493158030457172	6.944317326357633	14.34311813211577	0.42418203511035857	0.8780048076923064
ID11316	11316	1	1.0	44.93113145826319	57.79048576890354	0.0	96.0	96	1.5422010894025262	1		30788.712833545113	30694.0	22723.0	43280.0	2.4230717E7	3356.2173445704307	-0.981065215822676	-950.6244272460938	0.00526953859019888	0.007124505520246322	1.6295561515248724	1.4710115229374507	2.9890830421950136	1.1077793247131233	7.471914330618906	11.465374834068944	0.7142746429235856	0.9469879518072295
ID12852	12852	1	1.0	45.3096528237353	56.85774713628401	0.0	111.0	111	1.5446517521423906	1		30916.16264294789	30976.0	21591.0	39246.0	2.433102E7	2919.938269935032	-0.9811854408887107	-1104.3302242025238	0.0037575648020333574	-0.0057396646257201235	1.6921695389957583	1.4244488387105692	-0.8551515891288872	1.1879468697012197	7.495679961441478	11.30070650184147	0.737580978318745	0.9398092967818829
ID14133	14133	1	1.0	45.236003440571125	57.48667721018647	0.0	124.0	124	1.5298888926792145	1		30916.102199223787	30874.0	21584.0	42139.0	2.3898147E7	3121.3212064346526	-0.9810936810613825	-1027.9684024595138	-0.005328732354415821	0.007815587556843615	1.65508993354644	1.4202042977506664	-0.8736941235922457	1.1653886248392487	7.353086176506012	11.252012227446269	0.7298256604888913	0.952586206896552
ID2615	2615	1	1.0	47.03527351830571	50.46545291257261	0.0	6.0	6	1.6382928748975472	1		31280.34875846499	31300.0	20165.0	42277.0	2.7714389E7	3376.6486683755725	-0.9810389857665546	-958.6065861128081	0.012424188965199853	0.01896132297685826	1.757574719097544	1.530832446061753	-0.7637881879351203	1.1481169762367607	8.432045815851094	12.044861567179856	0.7303637262869853	0.9604764482945313
ID13624	13624	1	0.9968343377113342	45.66418735324041	58.23132505054081	0.0	119.0	119	1.5293943431616281	1		30839.49288486418	30774.0	24301.0	39495.0	2.3838928E7	2839.4974983294615	-0.9810405096998535	-1123.973356319042	-0.0032754532227913967	-0.003319451045221187	1.613781175153126	1.3844715154945972	-0.8429026752108515	1.1656297418127874	7.348333050341493	13.572541542633466	0.501275335713424	0.9240884638374176
ID11833	11833	1	1.0	44.82432402084198	57.60468929240891	0.0	101.0	101	1.4056795386104792	1		30952.504629629617	30690.0	23769.0	42344.0	2.0057223E7	3338.3173407684885	-0.9810335842824723	-959.172644278417	0.0011318773004795556	-0.017665415141104868	1.5045957269984382	1.3150792750383808	2.380176667426732	1.1441102871570432	6.207582770857685	13.646800862747549	0.41886172268897903	0.8244949494949495
ID3900	3900	1	0.9958494901657104	46.213816636801866	53.63500003718616	0.0	20.0	20	1.3179097736999972	1		31563.25391304346	31042.0	24081.0	44431.0	1.8148871E7	4347.076929087166	-0.9807212828315675	-738.7234866025187	0.035965900124357415	-0.016533427890317778	1.3919155646408221	1.293945675768412	-0.8335026143855228	1.0757140664458194	5.4565888368641735	11.207474589259744	0.5459031100188891	0.8592814371257479
ID9025	9025	1	1.0	46.128665289317134	55.74786272638795	0.0	74.0	74	1.5446517521423904	1		31008.479087452455	31034.0	20629.0	41316.0	2.446569E7	3067.570559199277	-0.9810720752021029	-1047.885455716358	0.008169381908528964	0.0015041287791393964	1.7227040924210908	1.3946870555778492	-0.9519946548200378	1.2351904217733898	7.495679961441475	10.899061740605802	0.7929442860863705	0.9517199758599872
ID10818	10818	1	1.0	44.745492323429346	57.11998455137936	0.0	91.0	91	1.563151234921765	1		30830.744099378877	30825.0	21383.0	42402.0	2.4818749E7	3180.4266691149314	-0.9810974631345604	-1006.2842485169651	0.0015522907406857669	0.008499448067411422	1.6897217969865006	1.4696356218528663	2.119072655892971	1.1497556073499071	7.676298755693082	10.759303238393395	0.8332847566007034	0.9578884934756822
ID15170	15170	1	0.9952738881111145	46.47533934342115	57.382217105369435	0.0	134.0	134	1.4105146822008519	1		30958.64447806354	30764.0	25010.0	43541.0	2.0463664E7	3692.188022858522	-0.9810065671374271	-866.1569053299688	0.03393374326237722	-0.015701215852100714	1.4612064556555582	1.3891799464391488	0.6384926161714457	1.0518482212481062	6.250360906338336	12.642263080078754	0.4914341265970943	0.8754993342210383
ID2885	2885	1	1.0	46.40549606279578	51.16348786779677	0.0	9.0	9	1.496898192512073	1		31313.8216216216	31277.0	22269.0	42585.0	2.3172228E7	3851.6613164217306	-0.9809770647039796	-838.492727304953	-0.0036731592116665017	-0.037067951515790225	1.5881856703918693	1.452314720645433	-0.3339802197739359	1.0935547562900505	7.039379849647959	13.115952830843124	0.5142148001909939	0.8997569866342648
ID9542	9542	1	1.0	44.93365757384897	53.492496390230166	0.0	79.0	79	1.4307495995264328	1		30955.50664697198	31133.0	18963.0	39443.0	2.0956878E7	3394.076599510288	-0.981113296357007	-947.5655617271323	-0.009195259935467591	-0.014823741232329796	1.5960675548316976	1.314423324765577	-1.0280981499609174	1.2142720878118554	6.430979700589927	13.041620835461682	0.47514248366341844	0.8808593749999992
ID12359	12359	1	1.0	45.142149522846836	58.512191796718945	0.0	106.0	106	1.4631638232093471	1		30618.434844192634	30905.0	21019.0	39146.0	2.1616615E7	3119.0472907815433	-0.9812207533773452	-1025.8398895452046	-0.009907034115792397	0.041370610537577936	1.592484739768251	1.350119881780628	-0.6857095198809461	1.1795135833922956	6.725673522789919	13.014936677005778	0.4989551701884773	0.923629242819844
ID6217	6217	1	1.0	46.78623680386893	58.506476409945066	0.0	44.0	44	1.5485647457514045	1		30934.569987389666	30935.0	20583.0	44801.0	2.4531114E7	3682.651461011484	-0.981018061953756	-868.2602385832528	0.005618585204558337	0.008467266934540524	1.713921863548816	1.4131336182561083	2.171664040362038	1.2128519493180683	7.533704970757607	11.393255003441979	0.7293279158714742	0.9508098380323934
ID3148	3148	1	1.0	46.86601349302508	52.08188622499281	0.0	12.0	12	1.5303832823811405	1		31260.51683937823	31197.0	21441.0	42747.0	2.4133119E7	3643.2707356731767	-0.9811102742644334	-891.3060936829833	0.0072392230571967425	-0.021997114641496587	1.6817306807866557	1.3841721150044481	2.2537096338535845	1.2149722296502492	7.357839302670516	12.722400870345982	0.5712444730892525	0.922526817640047
ID5454	5454	1	0.9852330684661865	45.69894537348694	56.53436110826078	0.0	36.0	36	1.3975837933882564	1		31036.414219474496	30689.0	24251.0	44562.0	2.008056E7	4290.861855842894	-0.9812002840326409	-755.0285602038954	0.03407379268161928	0.027158099250445242	1.453530525998695	1.3716789281917277	1.2728504512412655	1.0596725634000017	6.136285878389955	12.869965427425262	0.46554395083230454	0.8504611330698292
ID10063	10063	1	1.0	45.08166018222086	55.964279541092694	0.0	84.0	84	1.5708753152343273	1		30915.736777367772	30880.0	23463.0	42199.0	2.5134494E7	2864.6465655307024	-0.9811007520491482	-1120.489097650609	0.017853329623457863	0.01838269705606194	1.6807430593868709	1.5160149787932862	-1.0308390534017806	1.1086586101706624	7.752348774325336	10.57413531767791	0.871271362529737	0.965660153937241
ID16209	16209	1	0.9748541712760925	46.364630889050865	58.02451087685084	0.0	144.0	144	0.9503900924994999	1		32527.48333333334	31427.0	26011.0	44355.0	9758245.0	5115.07696497138	-0.9798105926930539	-617.2297441868201	0.0064598672864721604	-0.008345337221143855	1.0446259370010447	0.9000033467913904	0.16403350388156857	1.160691169344258	2.837616320215956	6.952676980787633	0.7376654313938962	0.9128440366972482
ID7512	7512	1	1.0	45.89205744486866	56.06442702319154	0.0	58.0	58	1.4968981925120726	1		31039.77732793523	31045.0	21519.0	40496.0	2.3000475E7	2974.4022307145824	-0.9810232533254362	-1078.962712018576	0.006620187752684277	-0.012899732936263753	1.6561493191421932	1.357355324561466	-0.8933474752142913	1.2201295336409141	7.039379849647953	11.18546402190267	0.707027415492582	0.9385297845373889
ID13147	13147	1	0.9817123413085938	45.19254448792933	57.90980525259301	0.0	114.0	114	1.461611943165237	1		30999.313559322043	30852.0	24938.0	41927.0	2.1947514E7	3210.527110724731	-0.9810018487505403	-997.1585469003434	0.03971014976507307	-0.041778124874714925	1.4843418212776358	1.3174216241538563	-0.9809195469588479	1.1267021840718514	6.71141414429637	15.382312787663347	0.3564352328526326	0.8759305210918112
ID14428	14428	1	0.9968344569206238	45.63054245517209	57.999923503056216	0.0	127.0	127	1.3702525705574486	1		31034.16451612905	30798.0	24803.0	42513.0	1.9241182E7	3630.382310566111	-0.9809023284901802	-878.1385396100426	0.04923712900101822	0.026100369849542393	1.4549226871374725	1.2808479636156642	0.7319231023605258	1.1359058439929266	5.89862957016416	13.186764599425906	0.4262697169156807	0.866620111731844
ID15710	15710	1	0.9836318492889404	46.55425370289525	57.8506310867012	0.0	139.0	139	1.3752122783611596	1		31145.86378205129	30907.0	25199.0	41050.0	1.9435019E7	3371.9900020181303	-0.9809681290125428	-952.1766120761042	0.10219530502508298	0.044058948124265654	1.57635355958845	1.3381281551787265	-0.28115237807016297	1.1780288408757866	5.941407705644795	12.530372115572655	0.47552273128367356	0.8267195767195766
ID6758	6758	1	1.0	45.968712527719866	57.79722690774757	0.0	50.0	50	1.5104814825259874	1		31017.64323607431	31080.0	19231.0	42312.0	2.3387303E7	3628.495611100405	-0.9810384797451036	-884.5554811246707	0.007846547206634951	-0.00107206231236051	1.658781157686621	1.4196735901252067	-0.818116374881096	1.1684243260032234	7.167714256089883	10.581338495303081	0.8044690354127163	0.9337461300309594
ID7784	7784	1	0.986583948135376	45.946178852963	56.50662160534795	0.0	61.0	61	0.8878377285514777	1		30228.39015151514	30375.0	25443.0	39314.0	7980295.0	3102.389016171134	-0.9812156579533822	-1017.9284266162168	0.048900332195265656	-0.07593422913104286	1.0643299841780245	0.7490605918746058	1.863167090313533	1.4208863685038118	2.476378731712756	13.307379232433954	0.1757283625968489	0.6955941255006687
ID11112	11112	1	1.0	44.94351707640612	57.41508592535065	0.0	94.0	94	1.4688400222902007	1		30813.357643758733	30921.0	21120.0	40641.0	2.1969924E7	3176.9063143343333	-0.9810947259692694	-1006.6826341012284	-0.02372535585648111	0.013118179720893446	1.668573446486991	1.3307171154678066	2.2479128925111733	1.2538904227593202	6.777957910599584	10.713820038104346	0.7420275623907736	0.9194068343004511
ID13928	13928	1	1.0	45.15601167915248	56.64910530017104	0.0	122.0	122	1.3586095094257085	1		30765.09672131148	31091.0	19332.0	38952.0	1.8766709E7	3184.2808483246736	-0.9811984585845408	-1008.4173686891714	0.022340666792844993	-0.004488024870271	1.53763400096878	1.2427086823584839	2.7824134088176784	1.2373245820175407	5.7988139207093194	11.403493828750324	0.5603678016829153	0.8950843727072638
ID14953	14953	1	1.0	46.180344327042015	58.0889084177901	0.0	132.0	132	1.4662626558155445	1		30879.903361344546	30830.0	24202.0	40909.0	2.2048251E7	3099.677512143387	-0.9809671047988666	-1026.9256547904793	0.0065913807638861	-0.03803615786260295	1.5260303415978447	1.353901096794865	-0.7971019934918631	1.1271357599240202	6.754192279776999	14.328722772149568	0.41339795485073055	0.8804213135068152
ID12653	12653	1	1.0	45.62876482597778	57.655527383000425	0.0	109.0	109	1.56750071345229	1		30861.415744157446	30818.0	21071.0	42971.0	2.5090331E7	3184.8981720539823	-0.9811035516430991	-1006.2014808884617	0.00927342934581689	1.819381712351057E-4	1.7213930068794978	1.438482343526581	2.1811849173396296	1.1966730176606364	7.719076891173727	11.133668843260704	0.7825257398036454	0.9564193168433452
ID2159	2159	1	1.0	46.2394705740614	50.700261743688344	0.0	1.0	1	1.6117581773264715	1		31200.853658536576	31161.0	20628.0	42599.0	2.6863935E7	3476.179790617683	-0.9810386023598947	-928.7738783088573	0.0022460126407235327	-0.0010727837754340168	1.7432106284452886	1.4644365015112628	2.2965736583584118	1.1903627276746638	8.161117624473695	14.124054167166634	0.5140918895827563	0.9065469904963038
ID12143	12143	1	1.0	45.33997189441583	57.98601383523295	0.0	104.0	104	1.572319355969989	1		30762.671568627447	30841.0	22593.0	40112.0	2.510234E7	2918.6176125135166	-0.9810957516970749	-1094.028983669833	-0.009247343546194992	0.006931970452576069	1.6611895455898067	1.5245653336666691	-0.9655722611805615	1.089615189920755	7.766608152818889	11.04773829548922	0.7996399853837584	0.9680094786729857
ID7028	7028	1	1.0	46.12801240743904	57.46981559861224	0.0	53.0	53	1.4775694402988406	1		31047.93045897079	30902.0	23002.0	42845.0	2.2323462E7	3340.420386726769	-0.981102237053675	-965.0846236141851	0.025992055108545367	-0.01229521764069175	1.6739502282296	1.3010130919245546	-1.1519893484876569	1.2866513324269238	6.858761055396352	15.21596352821148	0.3722687834337144	0.8809523809523808
ID9852	9852	1	1.0	45.12112288064459	55.36531889211256	0.0	82.0	82	1.5568472023958109	1		30965.073657927573	30935.0	22885.0	42332.0	2.4803024E7	2960.675694975342	-0.9810623346441447	-1083.6310460868015	0.006039250361976139	-0.004206503323710318	1.6705825656953308	1.4697407303904144	-0.9244050656407726	1.1366512005498859	7.614508115554373	10.134059821948348	0.9317186540761071	0.9828220858895707
ID4480	4480	1	1.0	45.12999795266844	54.39756658105892	0.0	26.0	26	1.6571165296762584	1		30981.533627342887	30983.0	21232.0	42160.0	2.8100251E7	3313.7805943529715	-0.9810447572737033	-967.7621413722952	0.00532292315922963	-0.006724890838934393	1.7545291371293867	1.5879130110815403	-0.8654719624725189	1.104927741560832	8.62692398859625	11.267909919021008	0.8538451242318732	0.9623541887592786
ID10624	10624	1	1.0	45.22003723394935	55.55152118353842	0.0	89.0	89	1.5641188309506182	1		30961.862962962932	30967.0	20990.0	41712.0	2.5079109E7	3293.2254754081887	-0.9811318455717759	-977.7629205855073	-0.007744612625406998	-0.0014752258091907783	1.6574550000861283	1.4845837430274178	2.3305408373336514	1.1164442611409613	7.685805008022117	10.493544532765807	0.8771115020806951	0.9705882352941173
ID13440	13440	1	0.995783269405365	45.569374917594445	58.55295468028766	0.0	117.0	117	1.4153333077901364	1		30950.299093655587	30689.0	23982.0	42266.0	2.0489098E7	3475.433706819685	-0.9809484438545377	-917.0680531384389	0.020987979753660516	-0.055510829866164894	1.4157546998991901	1.3386004542974612	-0.86617761880438	1.057637994484487	6.293139041818981	14.896274756036725	0.3563869911732657	0.8659254414650109
ID11649	11649	1	1.0	45.42124190289758	57.78631931318684	0.0	99.0	99	1.5785616012014405	1		30801.689320388425	30753.0	22027.0	42860.0	2.5380592E7	3169.1076378837834	-0.9810281969030871	-1005.1720942680341	-0.002446894895928367	0.002671550043900224	1.6840681754888709	1.5111365878775138	-1.0919993616031554	1.114438091830104	7.828398792957591	10.549934232209198	0.8838596354784599	0.9693937610359034
ID2434	2434	1	1.0	46.514138717894504	50.667775841759436	0.0	4.0	4	1.6539179011024636	1		31242.870144284112	31262.0	20355.0	41994.0	2.8149826E7	3383.2559133682116	-0.9810898750763272	-958.2094855975225	0.0015710122451669409	0.008793646237469638	1.7803483103954656	1.5570453890555935	-0.8804210835179962	1.1434145227296897	8.593652105444646	11.49142589798716	0.8177862243169953	0.9596602972399149
ID6019	6019	1	1.0	47.17980077952563	59.82496732855847	0.0	42.0	42	1.5064695724329624	1		30778.397863818413	30929.0	20154.0	41294.0	2.305302E7	3456.588047056555	-0.981056193104102	-922.2634696549089	0.0037305495127756215	0.01422540020861445	1.6436818437365628	1.4403707892831283	-0.6483087663039422	1.1411518866989951	7.129689246773762	11.318891071099102	0.6993147754535398	0.9085402786190194
ID8836	8836	1	0.9968452453613281	46.41044290500831	56.43953606182326	0.0	72.0	72	1.16170848633048	1		31573.346846846845	31001.0	24578.0	43571.0	1.4018566E7	4316.046617348766	-0.9805491445524754	-737.5562510940559	-0.005652053990164992	0.02110353271764889	1.3402106972150796	1.055146546827143	-0.7542825282079123	1.270165458291204	4.239788538748123	9.950375448460491	0.5381150328809932	0.8710937499999997
ID9349	9349	1	1.0	45.80754181569098	54.33297159481218	0.0	77.0	77	1.4089048113903353	1		30930.557926829275	31137.0	21043.0	39716.0	2.0290446E7	3360.310390470422	-0.9811869327434873	-960.1310226576469	0.009551878954969416	0.016775754422599026	1.5870097707812238	1.2661767074114991	2.714233991382822	1.253387273270583	6.2361015278447836	10.52784795548496	0.7070397535510154	0.916201117318436
ID3722	3722	1	1.0	45.769396840517096	53.23789775540854	0.0	18.0	18	1.5264236812248828	1		31122.76783398186	31095.0	21766.0	42133.0	2.3995654E7	3632.1445697960694	-0.9810684678867845	-888.0933893273166	0.03151820823410037	-0.015184358237146506	1.6135522766227937	1.4304530932399973	-0.7668904710106823	1.1280008301202482	7.319814293354397	14.045679890041026	0.46625595785551066	0.8715336728919074
ID2700	2700	1	1.0	46.97869385012637	50.629899059303604	0.0	7.0	7	1.5436719539136776	1		31284.56455696205	31215.0	22822.0	42199.0	2.4714806E7	3506.5873863137936	-0.9810712694433711	-924.8142485973237	0.05282790143673934	-0.01425656546130776	1.5987231358016607	1.4350947302887278	-0.7825621125762895	1.1140192365419754	7.486173709112453	14.938478030927584	0.42155773150090237	0.9036144578313257
ID15501	15501	1	1.0	46.54231241879675	58.19704451823783	0.0	137.0	137	1.5451414182672742	1		30898.805343511453	30890.0	23704.0	40653.0	2.4286461E7	3075.743318624066	-0.9811160051918301	-1043.8740055451153	-0.0027001447917402895	0.01344159246835566	1.6180967845497183	1.4443540541840083	-0.8825678257013245	1.1202909562668597	7.500433087605999	14.640774264027376	0.43971179537903254	0.9095100864553313
ID7315	7315	1	1.0	46.141706658197165	56.289300373697344	0.0	56.0	56	1.5269191929020223	1		31018.7813712807	31061.0	21588.0	41458.0	2.3977518E7	3098.8529199941318	-0.9809673598265389	-1031.8326918640448	-0.02341593631840408	-7.0088975023742E-4	1.6709993561392416	1.3825070567560658	2.133284257312095	1.2086732924605088	7.324567419518902	11.600674883882201	0.6839515430541919	0.9436619718309858
ID12947	12947	1	1.0	45.549620369432816	58.25420577475433	0.0	112.0	112	1.5636351077811868	1		30813.47342398024	30780.0	21642.0	40497.0	2.49281E7	3016.0845067864875	-0.9810638053896272	-1058.599517535202	-0.0015364742627147886	0.007677592174219728	1.6786204750234341	1.4612035542883168	2.2830819424758446	1.1487930412549612	7.6810518818575995	11.627910526773496	0.7138832627716145	0.949471210340775
ID14229	14229	1	1.0	45.733330707058684	58.35095642985667	0.0	125.0	125	1.5900213639917917	1		30791.96052631583	30790.0	23440.0	40327.0	2.5742079E7	2889.3067932888935	-0.9810496014309004	-1103.4338315773662	-0.004177235725808146	0.009460458766850371	1.709605934536491	1.5020030889622777	-1.3173660314597362	1.138217322653873	7.942473820905975	11.06874022764821	0.8146466310538967	0.9543118218161047
ID2966	2966	1	1.0	46.3988908189962	51.42819323688728	0.0	10.0	10	1.477569440298841	1		31287.333333333332	31193.0	22695.0	42685.0	2.252688E7	3793.324407587101	-0.9809188203357425	-848.0206069606878	0.01100632646680792	-0.03783020854745746	1.5604377591377883	1.3974307011005394	-0.34923770301627377	1.1166476862923318	6.858761055396357	12.158171369073836	0.5830677439090706	0.9179389312977098
ID6295	6295	1	1.0	46.86433680484678	58.15976567428769	0.0	45.0	45	1.5456309292626904	1		30985.864213197972	31063.0	19712.0	44220.0	2.4416861E7	3602.2266110202	-0.9809812049798415	-887.3608578139972	0.011564785950147139	-0.010122688911711867	1.7050119969732243	1.4215489273790907	-0.8810670081609568	1.199404370918667	7.505186213770516	11.400073558645378	0.7256981716894042	0.9277320799059926
ID11928	11928	1	1.0	45.169814855336256	58.39500715338864	0.0	102.0	102	1.5234472266256736	1		30759.70273794002	30625.0	23497.0	42135.0	2.3592692E7	3304.1892489659317	-0.9811025420840201	-966.6254606412181	-3.9834252748910506E-4	-0.023475474658105525	1.5748265718192487	1.465438783554664	-1.1261941227066112	1.0746450752444578	7.291295536367299	12.447474524094778	0.5913601748186976	0.9125520523497924
ID14745	14745	1	1.0	45.848845678595104	57.647295881669244	0.0	130.0	130	1.5607296204004129	1		30835.10099750625	30855.0	22597.0	40003.0	2.4729751E7	2997.8925404222055	-0.9811004496068578	-1067.8771934585718	0.004985260722223802	0.03375436358079183	1.6867293371842562	1.4554620395671252	-0.8365218641787587	1.1588961383602372	7.652533124870498	11.407954695136683	0.7389235475949406	0.9600477042337507
ID9120	9120	1	1.0	46.05907152061422	55.173258447912986	0.0	75.0	75	1.4963927397904149	1		30991.132075471698	31084.0	19634.0	40358.0	2.299542E7	3095.9988084959978	-0.9811510443364514	-1042.1139973176373	-0.032607770314521306	0.007855402423956978	1.6492086248884341	1.330511508006666	-0.9991419856961746	1.2395297710421391	7.034626723483434	12.419526858833201	0.5731137386782813	0.9355246523388113
ID13730	13730	1	0.9959293603897095	45.137694597468375	58.618672951397286	0.0	120.0	120	1.4527866438605879	1		30899.59742120345	30701.0	24426.0	44203.0	2.1567919E7	3492.413160989427	-0.9809738749114781	-912.3559201695314	0.05066024257818518	-0.033642045792894974	1.517053931561439	1.37665748857748	1.7814123299361821	1.1019835682795964	6.630610999499607	13.814650151561814	0.4365998996193132	0.8589901477832519
ID11428	11428	1	1.0	44.940323857248735	57.42060940605859	0.0	97.0	97	1.5568472023958115	1		30762.26059850369	30707.0	21834.0	40831.0	2.4671333E7	2940.363228544038	-0.9809957113778285	-1080.0969778275587	0.023221773596870075	0.014764930265680628	1.6564374862657734	1.4346244051662036	-0.8047333274170454	1.1546140441364319	7.614508115554379	12.80564497690768	0.5835106718922249	0.9297736506094023
ID3237	3237	1	1.0	46.287854821499735	52.17890685488238	0.0	13.0	13	1.4002875757442559	1		31405.443585780526	31203.0	23582.0	43974.0	2.0319322E7	4125.717620604977	-0.980938013730492	-783.4455897820108	-0.006444556400810832	-0.005733894708591182	1.4456210729039147	1.3418501467326023	-0.8753077993244526	1.077334213827076	6.16005150921252	11.270415280256694	0.6094167267145957	0.9204545454545454
ID5541	5541	1	0.9893478155136108	45.8248810242844	56.33170870786635	0.0	37.0	37	1.1753037544522624	1		30947.64628820959	30467.0	24672.0	39899.0	1.4174022E7	3831.828947446853	-0.9811927800242158	-842.7160120103457	0.10111900547370825	-0.03900114978010144	1.6415548707973888	0.8925141508954406	1.0334628585516694	1.8392480042478334	4.339604188202955	16.98540677951567	0.18902013952217867	0.6639999999999999
ID10917	10917	1	1.0	44.851534392162826	56.897350719925804	0.0	92.0	92	1.500431593937231	1		30867.275303643746	30950.0	21902.0	41909.0	2.2872651E7	3095.483083252124	-0.9811148439487736	-1036.0939190749032	0.011685764648468716	0.014770178587506922	1.6459605234458206	1.3773251463875162	-1.1635377966679492	1.1950413653325709	7.072651732799566	11.577452258758134	0.6630803221164331	0.9265255292652544
ID10408	10408	1	0.995249330997467	45.022959754882514	55.78413536653185	0.0	87.0	87	1.4994229003146953	1		30969.54704301071	30909.0	24377.0	41933.0	2.3041343E7	3359.7122205706564	-0.9810443270829873	-954.1402012718135	0.012181875524116226	3.512611826765513E-4	1.5434449014129519	1.3924706213798168	-0.8948776193310772	1.1084218781460056	7.0631454804705385	14.405893525096229	0.42768854105337495	0.9066503965832821
ID15281	15281	1	0.9848495125770569	46.26720464732629	58.286873466675246	0.0	135.0	135	1.3613906986402482	1		31014.25695581011	30745.0	24845.0	43244.0	1.8949711E7	3821.6347379009203	-0.9808723440794532	-832.324999704245	0.03128630276664179	-0.023394370269296534	1.4199106004967041	1.3306632750154663	1.1828138430095356	1.0670698043276203	5.822579551531891	12.72092606663572	0.45215552066844955	0.8339006126616736
ID13235	13235	1	0.9952201843261719	45.73048935904564	57.13043955497424	0.0	115.0	115	1.4636807509142962	1		31025.668079096056	30953.0	24553.0	41351.0	2.1966173E7	3100.4457864898477	-0.9810907073781744	-1038.3909046298256	0.04694313700936045	-0.020501638476170068	1.5657709940797897	1.333597454410915	2.126412937696931	1.17409566800008	6.730426648954435	14.146945416005213	0.42259767539203924	0.8746139592340959
ID5812	5812	1	1.0	47.13186124240323	59.647976056877425	0.0	40.0	40	1.5866874829692224	1		30760.73164861614	30719.0	22900.0	42706.0	2.5562168E7	3199.855844109465	-0.9811451178998927	-1000.4736831794504	-0.011843354740862353	0.0016737271408848733	1.6555876352217922	1.5604753506488245	2.2070839128985122	1.0609508407379977	7.909201937754356	12.30223623419977	0.6567111702962298	0.943310657596371
ID4277	4277	1	0.9968207478523254	45.763798709513	53.9981747182238	0.0	24.0	24	1.5104814825259876	1		31104.618351063807	30982.0	24653.0	43198.0	2.3390673E7	3606.2435873829	-0.9810486916133019	-892.9994235760371	0.010421099790847524	-0.05368753207012986	1.6242228321385732	1.4132659485583592	1.3670671523946563	1.1492690627658626	7.167714256089885	14.281701808875821	0.44160158704096236	0.8767441860465113
ID9653	9653	1	1.0	44.90116382736022	53.525532721889896	0.0	80.0	80	1.407293098971746	1		30975.638167938938	31210.0	18725.0	39063.0	2.0289043E7	3447.7420211956614	-0.98102617383722	-929.0544618807207	-7.270300433875763E-4	0.012221214173175243	1.5006628441225802	1.3240469034475675	-0.9189218680327353	1.133391000133861	6.221842149351228	10.378645503804728	0.7258510277441163	0.9296874999999988
ID6842	6842	1	1.0	46.12917557965002	57.475748143982564	0.0	51.0	51	1.4579844659886292	1		31041.03138373751	30884.0	22515.0	43171.0	2.1759763E7	3360.9605789564644	-0.9811210180780978	-959.9458354434666	0.027290173235520982	-0.02487061839430385	1.6731687382083265	1.2971028028244547	-1.1191178831449227	1.2899276252930643	6.678142261144751	12.7784504092378	0.5139361261145746	0.8656808379544051
ID7612	7612	1	1.0	45.9618193911282	56.24273203382509	0.0	59.0	59	1.4491370753798956	1		31080.10885341078	31010.0	22090.0	41511.0	2.1414195E7	3217.836580224213	-0.980970909174455	-995.833270737611	0.027946327898364993	-0.012034547013576613	1.627501474140122	1.295670759640564	-0.9972773596958081	1.2561072803646598	6.597339116347984	13.303538650127487	0.46842958988499894	0.8886043533930862
ID14528	14528	1	0.9903534054756165	46.29757680966536	58.305139256201784	0.0	128.0	128	1.2201473581781528	1		30164.35829959511	30763.0	25378.0	37996.0	1.4901193E7	2219.712082996704	-0.9812683813786861	-1423.7703305659074	0.13161279783023183	-0.24106701848003215	1.2719420626441533	1.2575272486365603	2.040962922555886	1.0114628243827097	4.677076145883582	21.165010526573056	0.13120407596402597	0.6200378071833643
ID10180	10180	1	0.9968245625495911	45.37094943549133	55.86569561905642	0.0	85.0	85	1.3883515475980694	1		30891.192789968667	30936.0	24398.0	41348.0	1.9708581E7	3299.940252845469	-0.981154755613963	-974.7524515747525	0.03443405211219512	-0.017160034249066602	1.370001794604581	1.3411680506652348	0.0582567174279317	1.0214989791361675	6.05548273359318	16.307797557183804	0.28613304135809436	0.8294270833333329
ID8649	8649	1	0.9905414581298828	46.204940781207064	57.40533431011663	0.0	70.0	70	1.1453132457983495	1		31605.988399071914	30858.0	24890.0	43616.0	1.3622181E7	4217.935408368345	-0.9806506047797571	-759.5324833366909	0.03559273840262579	0.044049833927358534	1.303505885677096	1.0037303012304473	2.3403636155888154	1.2986614871337068	4.120960384635231	12.116093035680278	0.35276306282850334	0.8156161806208835
ID11211	11211	1	1.0	44.84623616376736	57.89777287856023	0.0	95.0	95	1.5323592461252196	1		30763.598191214453	30862.0	20334.0	40582.0	2.3811025E7	3217.4002341242317	-0.9811270223670757	-994.1383991490322	0.007420721696147905	0.016759366999185267	1.720932847247771	1.3910680577091716	-0.8334630563595525	1.2371305902040657	7.376851807328581	11.611132666857	0.6875934778588947	0.9310137972405516
ID7116	7116	1	0.9608873724937439	46.47678922999432	56.53223761625895	0.0	54.0	54	0.8627744710146242	1		31341.45748987854	30997.0	25722.0	42487.0	7741340.0	3879.239416748318	-0.9803328045935975	-805.4409447673492	0.051436881057758434	0.023352343065650084	0.9173945162427877	0.7813779530330669	2.607093180915916	1.1740726913035449	2.3385380729417973	10.056310051289111	0.2905875472522908	0.7797147385103017
ID14029	14029	1	1.0	45.11004778865879	56.50670880763622	0.0	123.0	123	1.5254321749941007	1		30912.528571428586	30930.0	22508.0	41603.0	2.3802647E7	2924.622115314742	-0.9810652715197277	-1095.301260384402	-0.027318173732356565	-0.02745743379304178	1.7250800675016595	1.3087401665019516	-0.8559948676361605	1.318122658459025	7.310308041025362	11.325447684425182	0.7162007724173737	0.96125
ID2254	2254	1	1.0	46.38651148986912	50.35571828140653	0.0	2.0	2	1.653917901102463	1		31209.164823008836	31226.0	18509.0	43123.0	2.8213085E7	3441.628173310383	-0.981041056869437	-938.4718571243951	-3.0075774705886385E-4	1.5463188691307886E-4	1.793479483353933	1.5417345702766727	-0.8010820186698018	1.1632868056088819	8.593652105444638	11.771517630472992	0.7793323739504436	0.9500788229111934
ID7893	7893	1	0.9968504309654236	46.19375031114267	56.6220457062566	0.0	62.0	62	1.1893797502460504	1		31564.340471092055	31057.0	24570.0	42912.0	1.4740547E7	4142.632121557537	-0.9807323357784073	-775.6606718453395	-0.010118380991795505	0.03272999917271453	1.3331135307602806	1.0644786366113026	2.236223890982733	1.2523628797325228	4.444172963822303	11.557338354333751	0.41810480743499484	0.8577981651376154
ID12758	12758	1	0.9968363642692566	45.328761444371395	56.52745095446795	0.0	110.0	110	1.3878065616898885	1		31087.021909233168	30825.0	24455.0	45339.0	1.9864607E7	3533.3827934482947	-0.9809677583202595	-906.9497277014879	0.06509218749956652	-0.008764702824831735	1.4503104775201858	1.2733366509030388	1.9549659075037296	1.138984318476688	6.050729607428663	16.097525115094356	0.29342653631160903	0.7951280449718926
ID12249	12249	1	1.0	45.21933340822007	59.358033910702915	0.0	105.0	105	1.3586095094257093	1		30373.692307692294	30785.0	21919.0	38179.0	1.8558326E7	3094.1632969914385	-0.9812781914566466	-1029.0315771277271	0.03220002027283492	-0.011843311101862649	1.4396708425451517	1.324896732886729	3.0576314885987843	1.08662872117463	5.7988139207093266	11.034472377076979	0.5984748343254017	0.8885651857246905
ID2522	2522	1	1.0	46.57884180676922	50.93612093832195	0.0	5.0	5	1.5684656262635552	1		31233.399262899242	31208.0	22425.0	43826.0	2.5423987E7	3611.8822133751673	-0.981042796734028	-895.013025810687	0.043766000226211715	-0.01972688398873678	1.6717714078434875	1.459587603767778	-0.9068216849936138	1.1453724350138208	7.72858314350276	13.805853234994059	0.5095458196002123	0.8948816730875068
ID15066	15066	1	0.9841484427452087	45.56421180281708	57.649270886924086	0.0	133.0	133	1.2812373892304256	1		31182.25092250922	30715.0	25077.0	43789.0	1.690078E7	4061.30245443324	-0.9808852117357393	-787.9902054521335	0.046257759981361446	-0.022598882598172564	1.3670956144678408	1.1806751519094374	1.3484239894434142	1.1578931023126187	5.1571418884996945	13.740986961583094	0.34322830000977583	0.8391337973704567
ID3805	3805	1	0.9941945672035217	46.258703853218584	53.371124845387996	0.0	19.0	19	1.3236373529401553	1		31538.584775086492	31000.0	24410.0	45048.0	1.8229302E7	4443.801543338644	-0.9807227696146853	-722.1362766625309	0.03409899284264519	-0.013437552152729841	1.3948583830428556	1.347579948567443	1.5452871199832734	1.0350839551491342	5.504120098509335	11.386637814267974	0.5334660081057935	0.8440233236151595
ID11741	11741	1	0.995248019695282	44.75590283775999	57.28234853681682	0.0	100.0	100	1.3423649856492401	1		31031.84201680672	30677.0	24283.0	42062.0	1.8463946E7	3617.716824481615	-0.9809174221448426	-881.8574472532766	0.050084111949982135	0.04522318758936626	1.4585808211250966	1.2874448712870565	-0.5155592943381078	1.1329268178038223	5.660973261938369	11.992711031457436	0.49461379969005337	0.8208132322536181
ID8933	8933	1	1.0	46.176632020273445	56.121798693101745	0.0	73.0	73	1.4423348056574177	1		31067.989840348335	30924.0	22740.0	42571.0	2.1405845E7	3279.7570964654137	-0.9810569774337841	-981.1748869564159	0.10728188833719278	-0.01668352622543239	1.5496744080074023	1.315951884290847	-0.8200521878738848	1.1776071956023726	6.535548476209275	16.26085190579981	0.3106027633786402	0.8404645476772613
ID13541	13541	1	1.0	45.870661397226456	59.17803663210778	0.0	118.0	118	1.5179752352329625	1		30791.118265440193	30978.0	20578.0	39994.0	2.3432041E7	3154.0778899695697	-0.981110804405581	-1014.11600789457	5.307389507520859E-4	0.004319390480621679	1.6327716315178926	1.3967653505120565	-1.014696738920066	1.1689663055568467	7.239011148557621	12.238347313745171	0.6073563292406715	0.9230303030303032
ID9960	9960	1	1.0	45.234869105941385	55.663679531735795	0.0	83.0	83	1.5485647457514047	1		30945.484886649887	30919.0	23161.0	41141.0	2.4570715E7	2952.9348276317232	-0.981068874406414	-1086.166706175162	-0.02977705556334931	-0.016094079315696553	1.609814462458046	1.4347955202603113	-0.9894569224406019	1.121981801397025	7.533704970757609	12.287482133783218	0.6270362862923853	0.95539481615431
ID9449	9449	1	1.0	45.385804539351305	54.03834029316431	0.0	78.0	78	1.3613906986402506	1		30880.51311475405	31220.0	20341.0	39730.0	1.8837113E7	3424.738008604181	-0.9812025778093418	-941.3422136870581	-0.0041127939775234415	-0.013044998187471535	1.4763455148718487	1.2697793800753494	-0.3267610546847819	1.162678759820656	5.822579551531911	10.784663220104171	0.6290890408707033	0.9394171779141111
ID4587	4587	1	1.0	44.68860048783003	54.85439149055177	0.0	27.0	27	1.6752772531327618	1		30971.70626349897	30968.0	20459.0	43278.0	2.86798E7	3517.9678768878466	-0.9810760514771921	-912.8389744679885	-2.3863869218875444E-5	0.005344205669198052	1.8011378119820398	1.5734438632642056	2.306566733603426	1.1447105638999215	8.817049035176872	11.457433532286846	0.8440310568957103	0.9566787003610102
ID2797	2797	1	1.0	46.78488023483319	50.986487385945225	0.0	8.0	8	1.6332057146627872	1		31229.31257078143	31204.0	20391.0	41700.0	2.7575483E7	3392.0740429152747	-0.981000783367103	-950.7377888699239	-0.002032864230370501	0.00147986009981555	1.7332888691232486	1.5467511329294854	-0.8496415445076535	1.1205997087847404	8.379761428041425	12.01878536326046	0.7289879668177023	0.9303430079155673
ID3053	3053	1	0.989329993724823	46.36185475766367	51.260548906140286	0.0	11.0	11	1.281237389230424	1		31784.876611418054	31146.0	24684.0	46374.0	1.7259188E7	4659.257483789164	-0.9805864972381566	-689.1532694993979	-0.0012736354578301177	-0.012661421824868159	1.4132367070247265	1.2024310078562341	-1.1853705007369932	1.1753162533161294	5.157141888499682	11.309551649585154	0.5066734734981746	0.8908045977011481
ID6127	6127	1	1.0	46.64790788827978	59.348409444090656	0.0	43.0	43	1.5039566939989102	1		30858.744993324395	31055.0	20330.0	41382.0	2.31132E7	3624.1988991804064	-0.9809661741097766	-877.6556864009245	-0.010087114655764446	0.015919569270535453	1.7181129494733514	1.3913629419626046	-0.8954718690407036	1.2348416776501503	7.105923615951185	11.181723360729325	0.7141885970971489	0.9326263256394265
ID13045	13045	1	1.0	45.310435956362596	57.90873172920376	0.0	113.0	113	1.5446517521423915	1		30902.969543147232	30833.0	21621.0	43284.0	2.435154E7	3187.080828111547	-0.9810477618403495	-1003.8452718418677	-0.006941748578448965	-0.02196178438333606	1.7431983606585397	1.4039056244393182	2.230502161224597	1.2416777383841067	7.4956799614414855	11.1928815029194	0.7518601854965095	0.9551786795881287
ID15605	15605	1	0.9916043281555176	46.293068412214296	57.99638258718341	0.0	138.0	138	1.3997472370879256	1		31068.07219662059	30952.0	25109.0	41452.0	2.0225315E7	3513.7059343720234	-0.9809634130912575	-911.2606420183264	0.046901988904184955	-0.03631972791292235	1.4653703135805103	1.3810987918340691	0.21140616020358236	1.0610177362001239	6.155298383048005	13.622912217010839	0.41679169662274845	0.8530961791831349
ID2039	2039	1	1.0	46.5636284814838	51.42571675336226	0.0	0.0	0	1.5708753152343273	1		31083.279212792124	31050.0	22520.0	41031.0	2.5270706E7	3291.947459091965	-0.9810639975117136	-978.3921662025061	6.29786020595462E-4	-0.04715808345743522	1.6599941268039344	1.513313966656799	2.2909282153003607	1.096926456359337	7.752348774325336	12.78001788902761	0.5964585161120026	0.9225113122171938
ID7417	7417	1	1.0	46.42450954865182	55.51464498052729	0.0	57.0	57	1.5009356865413872	1		31095.66621983914	31009.0	21517.0	42393.0	2.3197367E7	3254.3339103187714	-0.9810891438997621	-991.4367891624727	0.01732648729814007	0.011450980897947943	1.6266786097419026	1.3844054168449529	-0.9014219567848981	1.1750016215980201	7.077404858964086	10.658272434740557	0.7829071690934013	0.9650032404407002
ID14841	14841	1	1.0	46.00860276505975	57.26577043787302	0.0	131.0	131	1.4243906809452653	1		30996.979104477618	30862.0	24880.0	39773.0	2.0767976E7	3007.1320836921163	-0.9810042661272205	-1064.6618233670424	0.014427452378382683	0.030413838726759075	1.5645907347649473	1.3232233374055038	-0.8523365536403961	1.1824086611355435	6.373942186615735	13.517239700481461	0.4383711388303238	0.8355140186915889
ID14330	14330	1	1.0	45.70530922666063	57.66436747397985	0.0	126.0	126	1.5485647457514042	1		30852.007556675035	30848.0	21204.0	41904.0	2.4496494E7	3118.95548727371	-0.981089428173378	-1026.3800041274344	0.00485696709736394	0.003952849388734119	1.7109095042042826	1.4232186524202528	-1.0274511043556382	1.2021410071423653	7.533704970757605	10.650922958769673	0.8345339058003296	0.9542444310656228
ID16123	16123	1	1.0	46.486399372745026	57.63168604181964	0.0	143.0	143	1.357495438299915	1		31211.655683690282	30907.0	24753.0	44752.0	1.8945475E7	3879.8692505099484	-0.9810134078300033	-831.2997191226452	0.04155589283546732	-0.005624140673113587	1.5271350642894301	1.2525376055338597	2.060978696654509	1.2192329056966962	5.789307668380295	11.964604884326757	0.508205981260855	0.880694143167027
ID6656	6656	2	1.0	62.99034373782129	55.2092406340987	0.0	49.0	49	1.352470761816712	1		31410.97532894734	31202.0	23874.0	44454.0	1.9097873E7	3811.2930050136247	-0.9810459705851627	-853.152932021268	-0.004033365461533121	-0.048827458563361376	1.4567295331218562	1.2487589360425027	2.477266507070134	1.166541828912506	5.746529532899644	11.895397309393312	0.5103376420496668	0.8735549132947976
ID4099	4099	2	1.0	61.95895815851275	55.15491910644543	0.0	22.0	22	1.5475874248930892	1		31260.39267676769	31266.0	20409.0	44344.0	2.4758231E7	3526.2458111573596	-0.9810823539261657	-919.4967738968841	5.643453580620002E-4	9.94180516420617E-4	1.6900414316371828	1.4333896393510468	-0.8514592175350137	1.1790523562053459	7.524198718428574	10.725211125568013	0.8219746443902821	0.9593939393939392
ID18947	18947	2	1.0	59.80018205670299	56.7018920266251	0.0	173.0	173	1.5004315939372317	1		31356.629032258024	31501.0	19150.0	41977.0	2.3329332E7	3856.654590710668	-0.9810357134144128	-841.1954739377844	0.00784412392830718	-0.005133731691596308	1.6822249244969376	1.3621371381670104	2.2122659756158836	1.2349893981751796	7.072651732799573	10.80881116472927	0.7607400455490274	0.9370277078085644
ID13830	13830	2	1.0	61.13918816902664	58.09052273036292	0.0	121.0	121	1.484719835384188	1		31280.48763736263	31268.0	19088.0	42750.0	2.2772195E7	3664.1785754223565	-0.9810474661138355	-883.7910880919279	0.0051920356058156045	-0.0039731007872135515	1.651101175259083	1.34527296582134	-0.8386589403840911	1.227335430955474	6.92530482169958	10.9350988221918	0.7277853908725608	0.9327784891165174
ID17927	17927	2	1.0	63.65436407440635	54.53324491142013	0.0	162.0	162	1.456427067147138	1		31369.447293447283	31423.0	20973.0	42064.0	2.2021352E7	3287.5444164863707	-0.9811073172898651	-991.0330025136675	-0.019118851197865813	0.021291418081065452	1.6493682157938858	1.2688625246171643	-0.7964375252347108	1.2998793673818414	6.663882882651198	11.5369272395266	0.6291539281442251	0.9441077441077441
ID7690	7690	2	1.0	60.2593562866277	57.36171732797099	0.0	60.0	60	1.486756489065048	1		31290.786593707297	31289.0	20114.0	42303.0	2.2873565E7	3517.619080109661	-0.9810132097591092	-919.2231874336238	0.01861883584484971	-0.02639303427458371	1.6719579810019267	1.355723986154188	-0.8884353507735965	1.2332583904079226	6.9443173263576465	10.610717882743998	0.7750859896607913	0.9359385009609228
ID5133	5133	2	1.0	60.905919623136484	54.93781078393533	0.0	33.0	33	1.4775694402988409	1		31286.484094052536	31323.0	20146.0	42963.0	2.2620128E7	3437.4418970797583	-0.9810852637002593	-944.1866422022727	-0.016824486509457413	0.042541604968628494	1.7040195538240126	1.2975717063402497	2.4453707919143337	1.3132372920107307	6.858761055396355	11.474426724996441	0.654626441763217	0.9309677419354834
ID22542	22542	2	1.0	55.617390833750754	56.3987311356503	0.0	210.0	210	1.2705651658573036	1		31468.095505617977	31129.0	22626.0	44859.0	1.6803963E7	4214.288244457405	-0.9808991856449721	-766.9176077769996	0.019626199254603592	0.008838120608841843	1.5098307764552013	1.0740493368254214	2.483996587870125	1.4057368918618054	5.071585617538399	11.270232010393366	0.5017506137836355	0.878189300411523
ID25618	25618	2	1.0	53.59605616471508	55.32476546131861	0.0	239.0	239	1.5049623488715658	1		31302.140562248976	31310.0	20362.0	43392.0	2.3382699E7	3300.1463624705866	-0.9810071785429847	-979.8363147778135	-0.008672595252905356	0.0057989459326659816	1.6361306410136551	1.397580251758703	-1.0271706498061584	1.1706881511489322	7.1154298682802155	10.95695987123662	0.7447849021859781	0.9275092936802976
ID29716	29716	2	1.0	55.920624104027745	53.46544278565516	0.0	277.0	277	1.5229505852998022	1		31380.304291287426	31406.0	20429.0	42200.0	2.4131454E7	3438.1581727471353	-0.9810680221655746	-945.9418210703101	6.808155596544654E-4	0.009281121505375163	1.674968138087725	1.4026406246161254	-0.882242088126876	1.1941534479269273	7.286542410202779	10.652236879518677	0.8069557675760008	0.9563318777292578
ID13333	13333	2	1.0	60.3584608133099	55.130949705389384	0.0	116.0	116	1.4724407561666395	1		31292.406380027736	31330.0	19592.0	42901.0	2.2561825E7	3735.4052758574517	-0.9810435855403685	-867.0883206321797	0.002828569182485314	2.2408224606975955E-4	1.7160511429777425	1.2810412446733743	2.3341067938532643	1.339575247957986	6.811229793751189	10.531508944007605	0.7717101185880071	0.9452506596306066
ID9751	9751	2	1.0	60.07004523736685	55.736105312520046	0.0	81.0	81	1.3954169955062634	1		31253.676470588245	31365.0	20140.0	41150.0	2.0189875E7	3361.401963278467	-0.9810124892848644	-960.7649762152272	0.022431929255214585	3.1282928394945627E-4	1.6023701243273494	1.2422505518409293	2.2762638355180944	1.2898928657771558	6.1172733737318765	10.427902242748353	0.7069258304514655	0.9312590448625178
ID19992	19992	2	1.0	58.20380098961551	56.93016574587613	0.0	184.0	184	1.4683249109216374	1		31323.159379407633	31444.0	19390.0	41263.0	2.220812E7	3788.3126968307556	-0.981184206338301	-862.3384353067349	-0.0013479902585254062	0.009058968290905375	1.6371625367894571	1.3300703494571702	2.318795112748205	1.2308841689897212	6.773204784435074	10.107461607466382	0.8331436138818038	0.9608900876601486
ID30746	30746	2	1.0	56.82274407603275	53.884297044634145	0.0	286.0	286	1.453827694975094	1		31218.982808022927	31253.0	21379.0	41486.0	2.179085E7	3171.7134482319507	-0.9811352089373211	-1023.8389846242306	0.0026860746464634918	0.0069602950877422805	1.6060242121616382	1.3167432343665486	-0.8390928161648394	1.219694295930258	6.640117251828624	10.82882287863607	0.7115789819867433	0.9401076716016147
ID28707	28707	2	1.0	56.526147275331084	53.80244080132612	0.0	268.0	268	1.4974034746167633	1		31404.172506738545	31366.0	22578.0	41579.0	2.3301896E7	2995.7566931467	-0.9810542978216995	-1085.658283500445	-0.02262632362109425	-0.0016327405274422075	1.6135810385059741	1.4229914221286377	-0.7542950242502607	1.1339358856374802	7.044132975812474	10.31677932863651	0.8316663449764107	0.9555125725338488
ID8742	8742	2	1.0	60.51994412255354	57.43525492611355	0.0	71.0	71	1.4667784914184223	1		31242.872011251755	31206.0	18091.0	43704.0	2.2213682E7	3975.527433048319	-0.9809903993947346	-811.1066377052412	0.01027675863289204	-0.011307256157186519	1.6014803353016982	1.379238445987261	-0.7501075639785151	1.161133769118041	6.758945405941528	10.516036501232627	0.768041403911338	0.9245773732119638
ID7210	7210	2	1.0	61.65300500147416	56.11518119383901	0.0	55.0	55	1.3338850208958857	1		31296.201694915257	31150.0	24269.0	43533.0	1.8464759E7	3459.2939923189856	-0.9810426287433615	-936.3622978530494	-0.0158847808966672	-0.0017399811517629026	1.4813527362370125	1.2218059679087194	-0.7853060523108722	1.212428794051924	5.58967636947062	11.73041416706766	0.5104695437044883	0.8750000000000002
ID32299	32299	2	1.0	56.69561428984513	53.54497301406115	0.0	299.0	299	1.4636807509142955	1		31236.379261363636	31240.0	21440.0	41506.0	2.1990411E7	3358.6244694510683	-0.9810758879968835	-964.3092385712296	0.022619252742798652	0.018564401280040492	1.6912986911486352	1.303126435968125	2.354087187331363	1.2978776613430665	6.7304266489544275	10.17305412989354	0.8172402515854825	0.9522528581035642
ID10287	10287	2	1.0	61.6048816818774	55.200057684373526	0.0	86.0	86	1.4029861474818435	1		31177.24537037037	31075.0	23393.0	41104.0	2.0202855E7	3297.215105167799	-0.981139626235158	-983.7867682823994	0.019927251199326347	0.02034192581436852	1.5201890624269754	1.2815771691359397	-0.9232389957244379	1.186186129901106	6.183817140035096	12.277384434268715	0.5155310089428631	0.8972413793103452
ID30255	30255	2	1.0	56.14266407317255	53.48446099031317	0.0	282.0	282	1.4999273319186421	1		31332.940860215047	31334.0	20611.0	42164.0	2.3311708E7	3348.384727673825	-0.9810258929601917	-967.6424807218012	-0.005950945219376149	-0.005069303414405035	1.644661167936996	1.3673618405086112	-0.9831817084452449	1.2027987904980872	7.067898606635052	10.564459705000575	0.7958030380135019	0.9544287548138636
ID22064	22064	2	0.9815279841423035	56.3485553251334	54.33102002101768	0.0	205.0	205	1.3138856123250888	1		31444.573684210525	31057.0	25288.0	45231.0	1.7923407E7	3874.6486118598036	-0.9809992571001551	-837.9951031400851	-0.05427478244818505	0.005844948587063762	1.5305200362647071	1.2027223867744061	2.263852986678728	1.2725463939932349	5.423316953712579	13.017561756621234	0.40217545071262384	0.828011611030478
ID12850	12850	2	1.0	60.46911007204329	56.4348305809784	0.0	111.0	111	1.3894408781286245	1		31196.93593749999	31083.0	23051.0	41401.0	1.9966039E7	3343.684147026422	-0.9810122584651182	-964.0905223961458	0.005960858046369358	-7.967729157271323E-4	1.4300974323734839	1.3618901575080171	-0.9800968297333219	1.0500828018246877	6.064988985922211	11.072067485654769	0.6217022400034227	0.9186465082793379
ID11315	11315	2	1.0	60.37883942474274	56.74630355842995	0.0	96.0	96	1.4243906809452656	1		31188.52089552239	31146.0	22089.0	43072.0	2.0896309E7	3366.9415109010724	-0.9810120629169523	-957.1627003152508	-0.01200441822895648	-0.02455384171840514	1.4525695113378725	1.3659231144522725	-0.8594992474177406	1.0634343148372187	6.3739421866157375	11.055217256175807	0.6553652664370941	0.9351464435146439
ID11832	11832	2	0.9941155910491943	61.48439630734755	55.2590669733158	0.0	101.0	101	1.3613906986402489	1		31197.85876623375	30988.0	25158.0	43488.0	1.9217881E7	3336.106417731169	-0.981009183581035	-966.1494814752604	0.017571799925687324	-0.04166661892561639	1.4672952148289662	1.2465867280447165	-0.5728356165378715	1.1770502459387107	5.822579551531897	14.059505536972255	0.3701563470650098	0.8316361167684999
ID17464	17464	2	1.0	62.97625605236039	54.24821143264268	0.0	157.0	157	1.5084768612279507	1		31342.561752988066	31329.0	18948.0	42267.0	2.3600949E7	3882.0593493308043	-0.9810635577376299	-836.5676588952213	0.0028900343993795855	8.476962371180406E-4	1.6638389151912816	1.3926226678885403	-0.7667550912265738	1.1947521418087734	7.148701751431826	10.721709513475515	0.7814639878595668	0.9441305712492158
ID21563	21563	2	0.9958043694496155	54.6984455894468	56.63663027131888	0.0	200.0	200	1.304640919755227	1		31202.925399644748	31240.0	24395.0	45409.0	1.7567247E7	3657.1386844655212	-0.9811679961413445	-889.0592771075612	0.006861095737950005	-0.026192276190521897	1.469473300536935	1.1917204681974438	2.103239263486026	1.2330687772440552	5.347266935080321	11.945366808950594	0.47091524275921537	0.8452291510142748
ID2623	2623	2	1.0	63.06814617635109	55.10461937585474	0.0	6.0	6	1.4522658384508185	1		31542.944126074475	31623.0	19925.0	41968.0	2.2016975E7	3747.2436888640677	-0.9809118966009046	-865.1422234062427	-0.00205174452122612	0.01185700968857195	1.5216845306478892	1.3745903349009303	-0.6322702356383628	1.1070094791242369	6.625857873335068	10.798361066431145	0.7140626051243691	0.9463679565512549
ID18495	18495	2	1.0	62.12741540528474	56.13733102130949	0.0	168.0	168	1.4105146822008516	1		31263.11280487805	31133.0	24069.0	46589.0	2.0508602E7	3926.6856411814033	-0.9810910125956556	-826.1846156967803	-0.011988215565919388	-0.014543484258547902	1.5064161829962202	1.3109476252165289	-0.8396575137889299	1.1491047804044847	6.250360906338333	11.660443351109953	0.5776766748847834	0.9176552686671318
ID19521	19521	2	1.0	58.763731375447065	56.09988501942916	0.0	179.0	179	1.5308775124222447	1		31309.169250645973	31389.0	18887.0	41776.0	2.4233297E7	3697.0839452674973	-0.9811356886813346	-880.9075793803647	-0.01829670216582865	0.006583234824223231	1.6966775129693374	1.4045535000750875	-0.8880279290640599	1.2079835427263061	7.362592428835038	11.005028031331959	0.763938359486418	0.9503067484662576
ID26689	26689	2	0.9927021265029907	56.30581169197985	54.8723183656921	0.0	249.0	249	1.198251112652761	1		31597.495798319334	30980.0	25166.0	46709.0	1.5040408E7	4484.037083041083	-0.9808122753181254	-720.4036079193094	0.03482511350296412	-0.0019180332906231074	1.428635076126041	1.0326853129196958	-0.7185192432789368	1.3834176377379497	4.5107167301255355	10.771866517706982	0.48851003829581635	0.8596014492753621
ID24130	24130	2	0.9906266331672668	55.21664637442813	55.09781519104057	0.0	225.0	225	1.2306421151141689	1		31484.835671342706	30978.0	24821.0	44893.0	1.5710933E7	3844.691255282258	-0.9809083921698952	-841.5034525231456	-0.009247897497129657	-0.006459001112279081	1.4042419688778844	1.1055196835302254	-0.5833385339297814	1.2702098296375488	4.757879290680345	11.882140128923416	0.42348101372333297	0.8272727272727278
ID6216	6216	2	1.0	62.54678796500924	58.29714097978126	0.0	44.0	44	1.3954169955062647	1		31148.608359133115	31519.0	20243.0	40174.0	2.0122001E7	3869.708989301844	-0.9811944730846339	-839.9625518731814	-0.02029176012138222	0.015956247891824534	1.47838492671079	1.3216448557014022	1.8939312000594173	1.1185946968531157	6.117273373731889	10.973027234505311	0.6384322821325813	0.9359999999999995
ID4681	4681	2	1.0	62.24552457986247	53.96474397770109	0.0	28.0	28	1.5084768612279502	1		31318.069333333373	31340.0	19525.0	44179.0	2.3488552E7	3816.8405503647614	-0.9810910115971802	-851.4555109455298	-0.020754614475229468	-0.010771158751566465	1.6408324241391785	1.408812723913137	-0.6690831546021463	1.1646916558089997	7.1487017514318225	10.673328452101277	0.7885646307896683	0.9573520050922979
ID25161	25161	2	1.0	55.01180913074727	54.054428603445366	0.0	235.0	235	1.411586909404114	1		31408.784194528846	31196.0	23893.0	44814.0	2.066698E7	3526.4556193067374	-0.9810573926342754	-922.5658102318703	-0.003990715801979906	0.010340898096435968	1.5533988877284368	1.2916474068340238	2.233079698798881	1.202649329460581	6.259867158667366	10.760281434476545	0.6794034068105574	0.9366998577524901
ID20556	20556	2	1.0	57.52458293961908	56.99862305376057	0.0	190.0	190	1.484210235288386	1		31297.725274725304	31393.0	20571.0	39976.0	2.2784744E7	3722.415955922497	-0.9810917365144761	-872.5209044350466	-0.020324099836768448	-0.012179898621131629	1.6414169784957098	1.4031561395215992	-0.6762397290829757	1.169803511001523	6.920551695535064	10.527934796027585	0.7846287334108297	0.9369369369369376
ID21070	21070	2	1.0	57.084114808245346	56.45936190685424	0.0	195.0	195	1.2675847133220621	1		31514.99624060149	31175.0	24003.0	45302.0	1.6765978E7	4181.200106150081	-0.980777978374125	-769.1622249080406	0.0012040864872786352	-0.05441593580621466	1.4195078216337567	1.2186164551660803	2.09354715068547	1.1648520054165015	5.047819986715813	12.463569701490544	0.40834649228174297	0.8162951575710992
ID29265	29265	2	1.0	56.166199390217784	53.289137605451856	0.0	273.0	273	1.5174768030293333	1		31383.439473684204	31335.0	19217.0	44077.0	2.3851414E7	3525.9205047875644	-0.9810668681353292	-922.4315892715214	0.0030904666785966832	0.010667641256405371	1.72740097050185	1.3575298090885828	-0.7719089127123852	1.272458961075478	7.234258022393112	10.27899206164323	0.8604047459618922	0.9608585858585861
ID3156	3156	2	1.0	61.30590102848974	54.989946551081815	0.0	12.0	12	1.5655691037062718	1		31303.648514851466	31402.0	19158.0	42648.0	2.5293348E7	3761.176073053919	-0.9811237292708627	-865.18478154774	0.001938423986707037	-0.0026408756973809277	1.6881594893292047	1.4549677393170326	-0.7462796587436322	1.1602727976096798	7.700064386515659	10.743191341122838	0.8383736096785385	0.9540636042402825
ID5717	5717	2	1.0	62.286172884293016	55.02926521566095	0.0	39.0	39	1.5234472266256738	1		31240.03125000005	31333.0	19786.0	41630.0	2.3992344E7	3638.589958789091	-0.9811436433334104	-893.4765299704296	-0.0012251333497168896	0.0034438615917332482	1.7006720884750242	1.3630254166496458	-0.885272150851242	1.2477185441305438	7.2912955363673015	11.681245098067137	0.6714849647714316	0.9469135802469137
ID16985	16985	2	0.9857046604156494	64.62039284977118	58.82656763671625	0.0	152.0	152	1.3519113116327701	1		31477.399339933992	31118.0	24773.0	44088.0	1.9075304E7	3870.9709118765795	-0.9808250067530944	-831.8887321459338	0.05045986130578376	-0.054009190297821696	1.468840994025212	1.2075082161545345	-0.6686029046792328	1.2164231881609264	5.741776406735139	13.899557086863817	0.37346870634647145	0.8549186128803962
ID4186	4186	2	1.0	61.6840347671776	54.22687569041075	0.0	23.0	23	1.4913287904459653	1		31283.572010869575	31307.0	20506.0	41420.0	2.3024709E7	3625.736106764504	-0.9810059338385224	-891.2587933807228	0.008155972041316935	-0.0011166004431209435	1.6888122660340301	1.3412253746490148	-0.5924235648687427	1.2591562148725193	6.987095461838288	10.50491139094654	0.7956494262651909	0.9357097390197324
ID14426	14426	2	1.0	61.62648277446871	55.1501981973402	0.0	127.0	127	1.4775694402988397	1		31204.968188105137	31349.0	20995.0	41357.0	2.2561192E7	3362.3871706179493	-0.9810481439544018	-960.825656824132	-0.003768363323272219	0.020361744199150697	1.6979830391141244	1.2976563610876868	2.418683157343677	1.3084997615939604	6.858761055396345	11.361018951145912	0.6677608736428582	0.9173553719008252
ID19035	19035	2	1.0	59.3671153525784	56.59509843842092	0.0	174.0	174	1.4801271182392584	1		31272.78808864266	31386.0	19564.0	41697.0	2.2578953E7	3768.6775072121723	-0.9810262798600046	-858.0957934247315	0.018350878472075737	-0.008413095459296116	1.6862116716674571	1.3249981776298587	2.3083113466811853	1.2726143327108064	6.882526686218935	11.12852279451785	0.6983654228108777	0.9317889317889321
ID31835	31835	2	1.0	56.5472226591206	53.78254552917045	0.0	295.0	295	1.3937896865030948	1		31207.95482866042	31310.0	18751.0	40740.0	2.0035507E7	3469.3856986333312	-0.9811295495390718	-935.3772629956718	0.02355615233451156	-0.007541313166913937	1.591473229028494	1.2773183559072114	2.3433391509570862	1.2459487657625927	6.103013995238332	10.710366370632848	0.6685679844531709	0.8941504178272978
ID13920	13920	2	1.0	60.80012327455632	55.621636724698654	0.0	122.0	122	1.4286331048772725	1		31152.88724035606	31290.0	21852.0	41931.0	2.0997046E7	3122.4200175296164	-0.9811330931536368	-1037.6817903975668	0.004660408814657779	0.008119412057308569	1.5936823688639687	1.3016345709091246	-0.8217759120329166	1.2243700378600606	6.411967195931879	10.721683459429581	0.7009308797113872	0.9309868875086271
ID6753	6753	2	1.0	62.50902351972954	55.58268889109319	0.0	50.0	50	1.3011572261679603	1		31355.10017889088	30994.0	22779.0	45297.0	1.7527501E7	4118.483678145455	-0.9811625176049932	-793.083525759203	0.004806229246760066	-0.06399922542602128	1.3890931766372667	1.2019986515866867	-0.7091551141127128	1.1556528576829996	5.318748178093232	12.609229416479183	0.4203801489162779	0.8522467631378524
ID14950	14950	2	1.0	60.88215462708817	55.779654002031826	0.0	132.0	132	1.3479886591442558	1		31118.13643926789	31352.0	19086.0	40545.0	1.8702E7	3565.7111429119745	-0.981102935777857	-906.1866385380938	0.012974331337567273	0.007657419224126331	1.5171819176014298	1.2239632304896473	-0.7155202188347984	1.23956494754706	5.7085045235835326	10.268423081843338	0.6803379624829536	0.9397496087636941
ID27751	27751	2	1.0	53.502849218192196	55.2950864068532	0.0	259.0	259	1.2519719893784458	1		30864.33720930232	31341.0	24326.0	38280.0	1.5925998E7	2711.2139986108186	-0.9814917533811325	-1207.3815354736935	-0.0011141403601089138	-0.004174396321941056	1.4515072806949354	1.1149512693893913	0.9281556542673675	1.3018571488688118	4.924238706438398	8.837718224301284	0.7922616975523045	0.9619312906220988
ID20080	20080	2	1.0	57.48710641300613	57.060877641326314	0.0	185.0	185	1.4296917438553536	1		31292.64888888889	31508.0	19348.0	39907.0	2.1122538E7	3833.6748030098297	-0.9811612349771135	-850.2467968699183	0.015588656816204298	0.008273987057788174	1.5615212197902815	1.328343404072108	-0.5813725496480637	1.1755403120935102	6.421473448260902	12.263405012048766	0.5365650886609096	0.9012675116744501
ID16501	16501	2	0.9953186511993408	62.92224041953391	59.45911215180654	0.0	147.0	147	1.2894769428881672	1		31561.83152173914	31188.0	24634.0	43920.0	1.7422131E7	4115.56657341397	-0.9807855141380294	-782.9027820258472	0.0623317787496059	0.057674744516548714	1.369667889416736	1.2576364142025123	2.259834434158453	1.0890809728066475	5.223685654802908	12.78588438481964	0.4015367989590597	0.8519379844961248
ID22645	22645	2	1.0	56.54780414932779	56.091323537853086	0.0	211.0	211	1.1669063131202144	1		31615.48780487805	30842.0	24056.0	46839.0	1.4258585E7	4621.3857702071555	-0.9808811928935195	-701.9614720028429	-0.01353142782076853	-0.008934665774508986	1.2950742254163317	1.0609297032742921	-0.6764170994838479	1.220697489588058	4.277813548064259	9.89805391396968	0.5486963680310007	0.8729388942773998
ID13430	13430	2	1.0	60.676506248037654	54.730875864992434	0.0	117.0	117	1.4948753561926609	1		31284.590785907832	31304.0	19886.0	43521.0	2.3088028E7	3603.7637137067913	-0.9811188283265359	-902.1875620333165	0.003786171433846181	0.01018405796508642	1.6992361344833804	1.3357151281188555	-0.7026366847775715	1.2721545924814726	7.0203673449898965	10.755695927882483	0.7625927458235483	0.9443734015345272
ID25720	25720	2	1.0	53.70382688050131	55.11198205985939	0.0	240.0	240	1.4852292606300523	1		31316.489010989008	31390.0	20648.0	41956.0	2.2798404E7	3393.4470077049814	-0.980971506595231	-951.5113629653274	0.009451732658136435	0.01007680627042532	1.6017994320661362	1.3887343005622474	1.9361213582614223	1.153423971322395	6.930057947864087	11.955088600902963	0.6093139650614491	0.9033457249070636
ID31353	31353	2	1.0	56.882637802633866	53.554237465626294	0.0	291.0	291	1.4626467128121357	1		31206.204513399163	31246.0	20348.0	40903.0	2.2125199E7	3376.184915943772	-0.9810579465527528	-957.4416656116665	-0.018253589370305884	0.0014852541413291345	1.6715485322612256	1.2986606155802964	-0.8114982320971615	1.2871326905638907	6.7209203966253925	10.993675756851706	0.6987997932236628	0.9370444002650762
ID9853	9853	2	1.0	60.10013284864969	56.3245934756402	0.0	82.0	82	1.3943323338612068	1		31247.47581903275	31345.0	20143.0	41517.0	2.0029632E7	3433.3424543992087	-0.9810701860422274	-943.3688784984046	-8.511722855459943E-4	-0.010902865656717074	1.5795222998569929	1.2677454499866636	2.176060639272108	1.2459301667173084	6.107767121402849	10.291929695940315	0.7246006379350293	0.9311594202898558
ID29821	29821	2	1.0	55.99483174639051	53.3021571105341	0.0	278.0	278	1.5308775124222447	1		31392.230271668795	31402.0	19667.0	42006.0	2.4266194E7	3564.8618426622047	-0.981129312081233	-915.6889685684289	7.355522671588819E-5	-0.002211286061684227	1.663898661699404	1.4202243146351008	-0.8738215160886976	1.1715745495646654	7.362592428835039	11.25774193964837	0.7300255255869393	0.934258142340169
ID5248	5248	2	1.0	61.133043989167064	54.563608114711805	0.0	34.0	34	1.4360271888197293	1		31278.704678362545	31387.0	21128.0	41109.0	2.1394634E7	3540.298142465916	-0.9810204419473553	-913.3366384135423	0.013556270893611371	0.018619878767411183	1.618486686497862	1.3124970336631556	-0.8260025851121349	1.2331355004900046	6.478510962235099	11.474399928675567	0.6183368035497724	0.8885267275097788
ID9351	9351	2	1.0	60.26899333800705	56.02254525227423	0.0	77.0	77	1.421200552234994	1		31247.09445277359	31219.0	22597.0	42713.0	2.0841812E7	3400.840603348471	-0.9810937136611457	-953.5810690147164	1.421654940542941E-4	0.020894395575102545	1.5695472025317512	1.3096869027659026	-1.2650145451307655	1.1984140630993978	6.345423429628642	10.192938591129174	0.7674881105160476	0.9427966101694918
ID22154	22154	2	0.9635536670684814	56.68579768986889	55.84389496242623	0.0	206.0	206	1.0466079223250824	1		32101.538461538454	31300.0	25846.0	44836.0	1.168496E7	4632.783434219529	-0.9803184478891243	-690.2742520108352	0.022276006240899576	0.013393451321331148	1.3301084216085248	0.8786074010873424	2.471385371280473	1.5138825600176098	3.4412633431094677	8.641519261761976	0.5790920032110219	0.8639618138424809
ID2705	2705	2	1.0	63.1725657096538	54.9383364400909	0.0	7.0	7	1.4449548528770857	1		31369.997105643994	31423.0	20599.0	42010.0	2.1676668E7	3506.4539344178634	-0.9810327712869865	-925.4564158817293	-0.013178660750478109	-0.007287936182118715	1.5532857619394005	1.3683243538237664	-0.8767516169959197	1.1351736579114167	6.559314107031849	11.561077993422645	0.6166967085225179	0.9163346613545817
ID12945	12945	2	0.9968275427818298	62.363993314268605	55.21134918483479	0.0	112.0	112	1.2794648672068574	1		31355.107011070122	30938.0	24568.0	45535.0	1.6994468E7	4003.67202704874	-0.9808825214830557	-803.6485662943564	0.039510342921762864	0.017124433263226123	1.4016302405913879	1.18895522752908	-0.6240596691450084	1.1788755439549183	5.142882510006136	13.657065365511937	0.34649876486351733	0.7909356725146202
ID24721	24721	2	1.0	53.924897494010224	54.52681946667357	0.0	231.0	231	1.405679538610479	1		31393.493066255764	31391.0	21503.0	40254.0	2.0374377E7	3183.3425300959816	-0.9810388881566807	-1020.4898472937057	-0.02294146766274735	-0.0345071410260086	1.5143967813446289	1.3405072116128849	2.257445594237741	1.1297192347980893	6.207582770857684	10.976629011766665	0.6474323722655828	0.9152067274001395
ID28817	28817	2	1.0	55.95301879103176	54.018033685132046	0.0	269.0	269	1.4999273319186424	1		31409.170928667554	31448.0	20959.0	40636.0	2.3337014E7	3159.9022723833664	-0.9810593171200067	-1029.7041218904596	-0.0064357539980894485	0.005250158555079948	1.6289212646962565	1.3589883578284765	2.311420819332957	1.1986278287910466	7.0678986066350555	12.83173440276409	0.5394229888803808	0.9282147315855177
ID7316	7316	2	1.0	61.38334398562248	56.764580261929396	0.0	56.0	56	1.4185366313320313	1		31242.068965517246	31283.0	22372.0	42000.0	2.083846E7	3303.0234322564856	-0.9810028010222395	-976.8745686046736	-0.02131795469705339	0.010597086120966161	1.504746589496898	1.3426731567650372	2.9005100121681076	1.1207095203439918	6.3216577988060525	10.29645200216062	0.7493171082971488	0.9466192170818503
ID30868	30868	2	1.0	56.881025486444116	53.58071472550327	0.0	287.0	287	1.4852292606300515	1		31232.333789329674	31279.0	19134.0	42392.0	2.2830836E7	3568.868921883059	-0.9810271882288832	-905.0095898848874	0.00484851370381781	0.008192339817904118	1.6552632287140663	1.3507552873895492	-0.8216862542686418	1.2254353132409386	6.9300579478640785	10.411020324516302	0.803452379905264	0.9424692954104714
ID11925	11925	2	1.0	60.731394001868104	54.89827056334849	0.0	102.0	102	1.4412854531680857	1		31137.595930232554	31105.0	22260.0	40766.0	2.1422666E7	3008.952044663848	-0.9810056781207099	-1068.9257416672538	-0.010008479356577246	-0.005020756993406219	1.685013957542621	1.2460178844554304	2.3612857902530258	1.352319239205024	6.526042223880248	10.363610539621192	0.7635501650791015	0.9436426116838481
ID17557	17557	2	1.0	63.30594525497862	54.63733777415512	0.0	158.0	158	1.4963927397904149	1		31387.256410256407	31417.0	19254.0	44515.0	2.3257957E7	3591.687754155992	-0.9809468937543391	-899.8383204621649	-0.008698142213673021	0.0021764449532071274	1.6415948114250576	1.3915706820275249	-0.8803651373542983	1.1796704491023384	7.034626723483434	9.962868566613082	0.8905988285529735	0.9692206941715784
ID6296	6296	2	1.0	62.49811409165909	58.36633140729799	0.0	45.0	45	1.4094416393051823	1		31160.725609756104	31456.0	20145.0	39722.0	2.0441436E7	3885.7043364419665	-0.9812080798657529	-837.4478338068527	-0.0023643063953083677	0.011351139961386194	1.4876003133640658	1.3291743254768398	-1.1874427061736612	1.1191912790148055	6.240854654009296	12.047884044071898	0.5402967738011811	0.9285714285714283
ID18585	18585	2	0.9952595233917236	61.32514916242652	56.17079713936875	0.0	169.0	169	1.2337118183493665	1		31352.662055335943	31035.0	24900.0	45682.0	1.5864447E7	4059.9202789840438	-0.9810538775576874	-799.7595414983508	0.060117652053941706	0.002888474900821583	1.3000913907831246	1.175382326075085	-0.9190551990097416	1.1061008507116799	4.781644921502936	12.907714032664892	0.3606521425555232	0.8732638888888885
ID30365	30365	2	1.0	55.848436884824	54.00654674595986	0.0	283.0	283	1.1810823928353107	1		31512.60606060609	30921.0	24895.0	43572.0	1.4558824E7	4179.202012668971	-0.9809150869804092	-775.1079314390656	-0.016555656449933377	-0.03971485928483293	1.3020410077077322	1.0858621938852846	1.864131916339625	1.1990849437799709	4.382382323683601	11.519308576809577	0.4150183531898745	0.887391722810395
ID11427	11427	2	1.0	60.34009369455391	56.753680857297255	0.0	97.0	97	1.4275736808495676	1		31159.08296296294	31175.0	20859.0	43067.0	2.1032381E7	3579.5234235432067	-0.9810302968620415	-900.349939565864	0.02575805468859135	0.002389795002913812	1.4602536101689962	1.411879793870823	-1.0573613686851593	1.034261993484269	6.402460943602833	10.793538005886251	0.690604098965263	0.9182004089979549
ID10916	10916	2	1.0	60.9655428778353	55.89565317827542	0.0	92.0	92	1.331614576661222	1		31155.720890410965	30967.0	23976.0	42649.0	1.8194941E7	3491.3179446413715	-0.9810536566108198	-924.1569972135796	0.006078425775012734	0.020904755644859753	1.4724394638486336	1.2017284776239876	-1.0241154684599605	1.2252680129207603	5.5706638648125715	12.92364749528516	0.41912793766139694	0.8878787878787873
ID4773	4773	2	1.0	61.5961856157064	54.3957356108447	0.0	29.0	29	1.4683249109216368	1		31296.455696202513	31327.0	21236.0	41305.0	2.225178E7	3152.5828490647946	-0.9811516051803304	-1033.5235861501608	-2.767962755883865E-4	-0.0048068311661145485	1.6517492151769957	1.332609056230033	2.497280960663103	1.2394852094505602	6.773204784435067	10.45376298664077	0.7788588729818879	0.9512683578104135
ID19621	19621	2	1.0	58.931179391880356	55.82474476737768	0.0	180.0	180	1.5431818215139865	1		31323.624681933816	31368.0	18393.0	42891.0	2.4620369E7	3726.20233377165	-0.9810897089327827	-872.260247773106	-0.0025899970072451642	0.003531654991467767	1.6794377888723078	1.4254123863891848	-0.843667703452685	1.1782118669016293	7.481420582947932	11.591959731313183	0.699648982047975	0.9369047619047618
ID24231	24231	2	1.0	53.84904988272805	55.49922322975069	0.0	226.0	226	1.4631638232093456	1		31386.783098591557	31222.0	23912.0	43950.0	2.2284616E7	3402.7185258474638	-0.9810386437087671	-954.4814495087898	0.013687431899185589	-0.013582669667637394	1.5498920962220222	1.3875220960688794	2.4829886483151427	1.1170215599543738	6.725673522789905	11.570520713719018	0.6313058848408326	0.9176394293125804
ID26791	26791	2	0.9745277166366577	55.62792021310941	54.30536122756695	0.0	250.0	250	1.0758344631307553	1		32054.3963254593	31179.0	25687.0	44337.0	1.2212725E7	4329.288282079963	-0.9804942286290272	-744.3599605966367	-0.002573135320641579	-0.004568077467696582	1.2170845889785233	0.9767922634622485	2.509891934448526	1.2460014626493423	3.63614151585462	8.163374955567374	0.6856636904328868	0.9139784946236563
ID12459	12459	2	1.0	60.6629614585704	56.90666730541529	0.0	107.0	107	1.411050897647783	1		31279.093939393955	31190.0	23662.0	44451.0	2.0644202E7	3553.2706364340884	-0.981022143135481	-910.096651465757	0.0018900597097523796	9.775213086455868E-4	1.4417750430199239	1.4085334641310923	0.7399366077060554	1.0236001342781997	6.255114032502849	9.670840924010735	0.840459162609012	0.955700798838054
ID3250	3250	2	1.0	61.01458486372879	55.795459759336055	0.0	13.0	13	1.4564270671471393	1		31265.701854493604	31400.0	18932.0	42164.0	2.1917257E7	3818.763984531346	-0.9810905065770905	-849.5805059470375	0.0017977077976562875	0.010488199092277634	1.604803879382379	1.3379447318660325	-0.9877418333321185	1.1994545373665457	6.663882882651212	10.840804429981203	0.7125481228452082	0.9365397461589845
ID6838	6838	2	1.0	61.760911821032714	55.46146955998908	0.0	51.0	51	1.3597226677520877	1		31340.697217675934	31199.0	23638.0	44647.0	1.9149166E7	3890.194174635668	-0.9810818797683142	-835.5927121154169	9.78298108048166E-4	-0.01821232570648909	1.4626618889639846	1.268048089182187	2.4206430983030884	1.1534750940773164	5.808320173038356	11.182089264740494	0.5837333448265197	0.8697508896797155
ID20662	20662	2	1.0	57.51732772097787	57.02893631093901	0.0	191.0	191	1.4667784914184223	1		31319.406205923824	31489.0	20373.0	39541.0	2.2205459E7	3775.7419282539686	-0.9809935721806413	-856.2623997053635	-0.006551813565479634	0.011678564467120922	1.6212325090616118	1.3638257570866847	-0.6460132572357599	1.188738737802388	6.758945405941528	10.707835360907142	0.7407734909887591	0.9404761904761911
ID4283	4283	2	1.0	62.61677168924774	55.02978477853314	0.0	24.0	24	1.450702300400027	1		31245.47763347762	31154.0	23256.0	43924.0	2.1653116E7	3541.2597826375545	-0.9811184039755885	-916.9424883097261	-0.00723825896122559	0.020182433240918986	1.5303717876410943	1.388830569927665	-0.9511106433670243	1.1019139560852274	6.611598494841534	10.679314836111615	0.7284999997225005	0.9329309188464124
ID14525	14525	2	1.0	60.92027676098066	54.656214590124044	0.0	128.0	128	1.468324910921638	1		31225.135854341737	31269.0	20818.0	40396.0	2.2294747E7	3170.3865227788638	-0.9810314017071871	-1018.7550829210791	-0.007387662636316808	-1.9518592801476032E-4	1.7042274758463776	1.2706314482450667	-0.7380319871553006	1.3412445270421822	6.7732047844350785	10.414703742298247	0.7847118835621892	0.9418374091209517
ID17087	17087	2	0.969029426574707	64.60105383199387	59.003338323502945	0.0	153.0	153	1.1868328956098169	1		31897.247311827952	31077.0	25133.0	46345.0	1.483222E7	4861.843987872495	-0.9804728988756114	-658.8400648508457	0.05169253381907429	0.026482140300448192	1.288814599517688	1.1073821532537782	-0.7528070562686245	1.1638390556781268	4.425160459164248	12.127286740797937	0.3781042810138128	0.8824644549763028
ID19139	19139	2	1.0	58.92177960597707	56.84683798719124	0.0	175.0	175	1.4590218083226298	1		31325.221906116672	31459.0	19038.0	41774.0	2.2021631E7	3887.766985799523	-0.9811790872352528	-840.1010465732322	0.0012085872113650194	0.00433204332812473	1.672538988780434	1.311508734786351	2.3192980180364553	1.2752785737663395	6.687648513473784	10.673102555290834	0.7377376341213367	0.9386257505003336
ID29386	29386	2	1.0	55.9613249615772	53.24162529286575	0.0	274.0	274	1.5089782662147833	1		31414.207171314756	31431.0	20972.0	41332.0	2.3654898E7	3410.950427090008	-0.9811688245392656	-959.7254291256227	0.0031206616000093858	0.012701943311955052	1.7183187370335675	1.3675683075703093	-0.8108975581401195	1.2564774479794862	7.15345487759634	11.882298421096063	0.6366852596571208	0.9182428309945097
ID14028	14028	2	1.0	61.53982922321541	55.13553453187935	0.0	123.0	123	1.4527866438605854	1		31151.51931330476	31185.0	22964.0	40830.0	2.1774912E7	3052.6926923706874	-0.9810954296651663	-1059.1819786277113	0.010905708530743574	0.013210330335131817	1.5790691978762712	1.3582196657936194	-0.9023385728417372	1.1626022193940238	6.630610999499585	10.452200142735272	0.7626898722273198	0.9581043956043948
ID31948	31948	2	1.0	57.06267943355408	53.68040379616439	0.0	296.0	296	1.4847198353841875	1		31216.946132596644	31299.0	18919.0	41947.0	2.2601069E7	3621.6486527408024	-0.9811405793221305	-896.8441612662887	-0.0028344134787920785	0.008618054080645421	1.6075931967876693	1.375672083779022	-0.8960316426612037	1.1685874967903336	6.925304821699576	10.864695449928767	0.7372480691906366	0.9467186484730347
ID20176	20176	2	1.0	57.52832969679488	56.99679117014314	0.0	186.0	186	1.516978207056279	1		31346.204456094398	31453.0	19475.0	41247.0	2.3917154E7	3721.0413713470994	-0.9809479417035147	-867.4701061736039	-0.015163067352364647	-0.031670366306751824	1.6450538873472493	1.4608573271147491	2.2459014814039704	1.12608798738498	7.2295048962285975	10.865678228642972	0.7694931186916512	0.9512195121951221
ID16593	16593	2	1.0	63.70034121096482	59.09853199425404	0.0	148.0	148	1.302319492791989	1		31540.756756756757	31082.0	24924.0	43805.0	1.750512E7	3944.476128015029	-0.9807935289780118	-816.6628297642019	0.021650275167675478	0.027374463796200284	1.3985706466903574	1.2267969547693396	-0.905610150837561	1.1400180292698185	5.328254430422247	10.542216593919528	0.6024637896814076	0.8826771653543305
ID27860	27860	2	1.0	53.88552590856823	55.315612635018745	0.0	260.0	260	1.5074735509332289	1		31444.305851063826	31391.0	20406.0	42446.0	2.3646118E7	3465.8670160065503	-0.9809801772758898	-935.866452194231	0.02071323253200493	0.01566826420312615	1.6659211192155705	1.3968856274489145	-0.6848432279310253	1.192596649632645	7.139195499102785	10.52828671823609	0.8093637171456871	0.9375780274656679
ID28378	28378	2	0.9928125143051147	53.78355388578383	54.45434225624378	0.0	265.0	265	1.0038107661625584	1		30562.54191616767	31353.0	24736.0	37135.0	1.0207889E7	2417.253660251137	-0.9816841636663926	-1355.3213266799282	0.1458794262353724	-0.09936816520481684	1.1648055383546168	0.9484674149916401	0.5610027736129319	1.2280923097024725	3.165582025567556	10.571640539288312	0.35594152760172	0.6865979381443299
ID29918	29918	2	1.0	55.68865040404782	53.319491633144764	0.0	279.0	279	1.5199673295746672	1		31399.965923984233	31407.0	19385.0	42770.0	2.3958174E7	3662.5222429276328	-0.9810578006415724	-888.0616047455743	0.0029553226937602153	-0.0012093519304948207	1.6806401069481274	1.3864172252102642	-0.8686064928889429	1.2122181377927133	7.258023653215683	11.135101906351878	0.7355968338359684	0.9391143911439108
ID23776	23776	2	0.977623462677002	55.11345288399807	54.628242189200655	0.0	222.0	222	1.0466079223250822	1		32198.23691460054	30962.0	25312.0	47252.0	1.168796E7	5217.04497538675	-0.9803549617019549	-615.9819381150887	0.007648773717940296	0.015994020462279865	1.168625128166825	0.9672497831312955	-0.5424544608876765	1.2081937350077385	3.441263343109466	10.45761448321939	0.39542353751246156	0.8722891566265061
ID13538	13538	2	1.0	61.32055257722715	54.719647941828455	0.0	118.0	118	1.2257145993685172	1		30751.9048582996	31309.0	23419.0	37595.0	1.5191441E7	3262.0832417524825	-0.9814878036693238	-999.6177025587328	8.688847930887778E-4	-0.010608946719344994	1.3128678286343451	1.161251888688058	0.5034224276347516	1.1305624915861945	4.719854281364228	8.434080551656608	0.8338020635125771	0.9566473988439308
ID8932	8932	2	1.0	61.74165811583902	55.41825264508958	0.0	73.0	73	1.2818276852254515	1		31361.62316176471	31044.0	24091.0	45112.0	1.7060723E7	3806.327514640258	-0.9808789195706117	-845.3281785310869	0.013929240402638212	-0.02528739162186442	1.4781036632123752	1.1590296543684817	-0.8319730927796546	1.2752940855665567	5.1618950146642035	12.383830966477937	0.42296944995761393	0.8128742514970069
ID23273	23273	2	0.995505154132843	54.35693491959618	54.74512627149745	0.0	217.0	217	1.3190572791622326	1		31683.225694444456	31388.0	24331.0	41119.0	1.8249538E7	3132.604978680154	-0.980918805163858	-1039.8752632259366	0.004287482182451629	-0.014639982689787034	1.453923174491562	1.2138400457749376	-0.2888799270205421	1.1977881101816432	5.466095089193224	9.899167833361805	0.7009542472335482	0.9185303514376999
ID5355	5355	2	1.0	60.780307781160275	55.23393126280268	0.0	35.0	35	1.5014396099017473	1		31283.513440860228	31409.0	19285.0	42841.0	2.3274934E7	3860.8880358179167	-0.9810589042193318	-839.3600493592114	-0.009320665523370282	-4.335182832908962E-4	1.6898146894638526	1.345845210506335	2.4184414041093003	1.2555787814767414	7.082157985128606	10.827068777036986	0.7591956017658984	0.935929648241206
ID6379	6379	2	1.0	62.76950916636671	58.32166519462264	0.0	46.0	46	1.4312782341646548	1		31212.834074074053	31476.0	20318.0	39724.0	2.1068663E7	3832.0096720559595	-0.9811802077389364	-849.3184463242594	-0.004801334758707071	0.007605647088959542	1.5124917404939704	1.3513255492907938	-1.1417500011452417	1.1192652586845266	6.435732826754445	11.053684858402203	0.6619020302727056	0.9337931034482762
ID9451	9451	2	1.0	61.00290133524971	55.51233185890197	0.0	78.0	78	1.3910732744755678	1		31145.707812500015	31136.0	24659.0	41595.0	1.9933253E7	3054.288857693383	-0.9811731158364551	-1062.8825630572942	0.0124405337797874	0.011302064266378871	1.5598030262189495	1.239345213875237	-0.8722281000710479	1.2585702585171499	6.079248364415767	11.513947836472337	0.5762503942146676	0.910968660968662
ID22251	22251	2	0.9967998266220093	56.36396018128184	56.54444564028479	0.0	207.0	207	1.1165504233656673	1		31675.566909975703	30899.0	25401.0	44578.0	1.3018658E7	4318.153800091405	-0.9807897593502454	-749.0303283492588	-0.039893772887038534	0.044317057554017825	1.292328316096657	1.033997871153193	2.8259021018071886	1.249836534629761	3.9165759595610568	9.760565559866118	0.5166143341828588	0.8298086606243716
ID17648	17648	2	1.0	63.834817476980525	55.16965656052172	0.0	159.0	159	1.5149821822351242	1		31389.065789473698	31363.0	18754.0	43652.0	2.385569E7	3927.6718775564414	-0.9809802986027965	-824.3844244114943	3.741177371299013E-4	0.002111570962169588	1.658453028573195	1.3844442381046593	-0.8158025377585303	1.1979197015862921	7.210492391570513	11.357907760597207	0.7023896641258461	0.9416511483550589
ID25840	25840	2	0.99046391248703	55.14630145528991	56.88644215376971	0.0	241.0	241	1.088417750191457	1		30803.57251908399	30680.0	23914.0	40358.0	1.2105804E7	3130.370081540861	-0.9813656648428948	-1036.4595465069513	0.004487620857312235	-0.006661825253470773	1.1917863275222746	1.0029539967730605	2.379640783972789	1.1882761635695853	3.7216977868158945	9.632271589451802	0.5040731089182943	0.8594950603732165
ID15601	15601	2	0.9952744841575623	61.457739198633696	56.587338907508894	0.0	138.0	138	1.2189067403096252	1		31399.80651731161	31027.0	24422.0	45351.0	1.5417305E7	4114.5281199966485	-0.980987899563435	-787.5361231667182	7.669285472903005E-4	-0.001713929233672858	1.3979475259223693	1.1370765562648826	2.4128602787202444	1.2294225206035438	4.667569893554548	10.499860829083309	0.5320269209676831	0.8583916083916084
ID2802	2802	2	1.0	63.930289732911845	54.84893043977628	0.0	8.0	8	1.5475874248930876	1		31370.535939470352	31484.0	19722.0	40675.0	2.4876835E7	3649.1412714807843	-0.9810507290416056	-890.1438920352496	-0.002866179133179515	0.013523517024353624	1.6750499266339647	1.4461380221408107	-0.8079560234525741	1.1582918787753613	7.5241987184285595	11.118340108886713	0.7648745508191667	0.9553409776704892
ID13044	13044	2	1.0	61.66302922160024	54.68693768968029	0.0	113.0	113	1.4412854531680852	1		31226.46724890827	31193.0	21902.0	42922.0	2.1452583E7	3357.005052102865	-0.9810743307210552	-964.3873850784322	0.030021269028819308	8.160818377230892E-4	1.5236855031277945	1.340463847876982	-0.6798697974870515	1.1366852642396867	6.526042223880244	11.70153133849678	0.5989276226174304	0.9283299526707239
ID18676	18676	2	1.0	60.78120694064643	55.48315073607887	0.0	170.0	170	1.3954169955062647	1		31301.57364341085	31244.0	23682.0	45563.0	2.0189515E7	3538.3589429185354	-0.9811109971773332	-918.9743557268085	0.012762950197588956	0.0016776697735282218	1.5557127010599727	1.266617503588151	-1.0178720739352394	1.2282419093789998	6.117273373731889	10.347128076626234	0.7180060496120779	0.9332849891225525
ID31482	31482	2	1.0	57.160740361322006	54.065970245370345	0.0	292.0	292	1.3981249681591228	1		31182.48068006186	31406.0	20751.0	39899.0	2.0175065E7	3516.12248690122	-0.981060907921931	-918.7841134666266	0.02381424015258184	-0.009917532837101036	1.5045505536165193	1.3380444978133026	-0.7532464091384414	1.1244398494036103	6.141039004554456	10.437206645834634	0.7084075082872978	0.9389534883720921
ID4859	4859	2	1.0	62.006026853200744	55.47679635177389	0.0	30.0	30	1.4765451286053333	1		31290.91562932228	31267.0	20985.0	42795.0	2.2623332E7	3329.699873728024	-0.9810942732028908	-975.3501173926871	0.00967290851886002	-0.00935198345348209	1.6309006234449042	1.3563768007460917	-0.7041433206350685	1.2023949558469351	6.8492548030673195	10.017475581460078	0.8577023540157855	0.9587491683300059
ID12027	12027	2	0.9898390173912048	62.598528501650314	56.1246480789703	0.0	103.0	103	1.2782818203822561	1		31418.134935304988	31123.0	25106.0	42491.0	1.6997211E7	3426.194412212661	-0.9808773298370161	-940.7290530632272	0.01560430589456323	-0.0315230047514443	1.488187074267414	1.0992732966939522	-1.1913103865190298	1.3537917083432427	5.133376257677111	12.566474085300563	0.4084943760028983	0.8385093167701859
ID7420	7420	2	1.0	61.26201228843981	57.23862235546093	0.0	57.0	57	1.4610942835268421	1		31333.386363636393	31439.0	19420.0	42275.0	2.2058704E7	3912.1815586094176	-0.9809598583617218	-825.2763303569008	-5.815835915078981E-4	-0.019993933515343544	1.6125262671711307	1.346299009840221	-0.7076294593281476	1.197747495456084	6.706661018131854	11.047463677918785	0.6905435215313195	0.9295125164690385
ID24324	24324	2	0.9936609268188477	54.313690281743824	55.33959748706355	0.0	227.0	227	1.2404384258268466	1		31505.170923379213	30980.0	24867.0	45625.0	1.6036132E7	4197.896728267637	-0.9808466398072349	-768.663427386077	0.029295461556687757	0.008625422634454089	1.2931442409089438	1.202518193586604	-0.5571488360075781	1.0753635560822914	4.833929309312604	10.791173573141368	0.5216423021106763	0.8699743370402054
ID30982	30982	2	1.0	56.88346539154919	53.65653555060608	0.0	288.0	288	1.449659004831494	1		31173.895114942516	31260.0	19721.0	41645.0	2.1697031E7	3477.3998198321847	-0.9810906052298017	-930.2462470158808	-0.02274194904956638	0.015132135401727382	1.61517175541662	1.3105103582922484	-0.9340675195993604	1.2324753827366781	6.602092242512488	10.786342561977113	0.7130878457347609	0.9429735234215884
ID19719	19719	2	1.0	59.08624454771006	55.655803137633576	0.0	181.0	181	1.5441619307404628	1		31347.3566878981	31431.0	19317.0	42408.0	2.4607675E7	3633.6925813382586	-0.9811602693544708	-898.5619069676054	0.003527638671134133	1.3009274871955345E-4	1.6771879654379431	1.4350651236606025	-0.8782270383213833	1.1687190621424395	7.490926835276965	10.933168215832689	0.7875050710106063	0.9516908212560388
ID11016	11016	2	1.0	60.41761565430371	55.125479550798524	0.0	93.0	93	1.4296917438553525	1		31213.520710059172	31388.0	20463.0	41265.0	2.110034E7	3521.730913377274	-0.9810192751170524	-916.181102710325	0.0241295366129638	0.014946086376111752	1.639734377758107	1.307965629063329	2.4012161405522106	1.2536524976825019	6.421473448260894	10.066773165523035	0.7962766664465303	0.9447552447552445
ID12554	12554	2	1.0	60.57863837326461	57.62882848810328	0.0	108.0	108	1.437080380885628	1		31207.802941176473	31207.0	20579.0	43136.0	2.1221306E7	3430.504019610349	-0.9810990146179033	-944.4166855871374	-0.023958018734347167	0.007450299702238073	1.612334442358679	1.3001262907530706	-0.596344596855463	1.2401367881152288	6.488017214564127	10.981580016379622	0.6760708279442798	0.9235453315290933
ID24842	24842	2	1.0	53.87797270174346	54.2124642681424	0.0	232.0	232	1.5234472266256731	1		31440.866840731058	31348.0	20369.0	43453.0	2.4083704E7	3523.8744056350642	-0.98092922322092	-917.8535156194944	0.0023377660420357085	0.008902603855378785	1.692462187614291	1.384010302343138	-0.933743435956007	1.2228682002936986	7.291295536367296	10.458989409323385	0.8375970118187862	0.9696586599241471
ID26892	26892	2	1.0	54.42513998704608	55.095677358681435	0.0	251.0	251	1.3735610322843181	1		31460.520833333325	31256.0	23528.0	44553.0	1.9631365E7	3643.502930078617	-0.9809483612826227	-889.181850366278	0.016323114355602672	0.004451215047824895	1.4441515325642433	1.3185950106292144	-1.0190822826466857	1.0952199279709964	5.927148327151255	11.36195697132881	0.576964881091393	0.9102189781021903
ID6925	6925	2	1.0	61.86130225713333	56.14684583006148	0.0	52.0	52	1.3647206441740567	1		31253.109477124195	31062.0	24746.0	44012.0	1.9126903E7	3752.576927939843	-0.9811089518140704	-865.0770834519021	0.010857021321823361	-0.01821951699892474	1.52550684202529	1.22772668029252	2.49786589771253	1.2425459725790275	5.851098308518997	11.722490816847024	0.53506612501295	0.8875270367700069
ID11534	11534	2	1.0	60.60016320986912	54.69531270907719	0.0	98.0	98	1.428103491103789	1		31125.43343195262	31255.0	20160.0	40929.0	2.1040793E7	3645.512033741584	-0.9810022802854235	-881.7701812691141	-0.02360277034681188	0.028734638098770963	1.6569053267825014	1.2294472548965794	-0.9884136999347481	1.3476831317353908	6.407214069767358	10.844592584759468	0.684624783565705	0.937413073713491
ID28943	28943	2	1.0	55.98428961783767	53.90648327462313	0.0	270.0	270	1.5119832043376802	1		31402.565963060697	31460.0	20203.0	40428.0	2.3803145E7	3165.8082709148175	-0.98097974667791	-1023.1852410646117	0.0070088127962761445	0.0044256341996323535	1.6756707695860782	1.356945147150132	-0.79235231308938	1.2348846768827293	7.181973634583436	11.161432792973647	0.7244589354806903	0.9426076107298814
ID8464	8464	2	1.0	60.3513668440469	55.27535857803883	0.0	68.0	68	1.4755201058309069	1		31304.368200836838	31350.0	19683.0	43591.0	2.2445232E7	3755.646176017428	-0.9810007217094273	-860.7608216115296	-0.014383400375131557	0.0032508663511527495	1.6827915431876734	1.3363363635368548	-0.9445537079460674	1.2592574662369156	6.8397485507382845	10.192151656841395	0.827405199298609	0.9392950391644905
ID20766	20766	2	1.0	57.55479141703948	56.99000529664022	0.0	192.0	192	1.4984135276655923	1		31310.078378378355	31425.0	20713.0	39603.0	2.3169458E7	3691.834626021567	-0.9811219857141038	-881.533069878087	-0.014398929484786839	0.013287085351811875	1.6245391905332593	1.4000775660818658	-0.6954901083640275	1.160320849279481	7.05363922814151	11.668022054512381	0.6510714092448676	0.9275000000000001
ID4383	4383	2	1.0	61.69765364029744	54.96288023892668	0.0	25.0	25	1.509479504649538	1		31199.27513227516	31213.0	20996.0	43308.0	2.3586652E7	3423.1059075061216	-0.9810894266841813	-945.7101785088465	-0.0022556832452733278	-0.0028942226662247886	1.6473834146365074	1.3911578443949573	2.2929798300689948	1.1841815228041128	7.158208003760846	10.322706025784198	0.8441644502040716	0.965384615384615
ID19231	19231	2	1.0	58.44298860803261	56.83760325236212	0.0	176.0	176	1.4631638232093451	1		31279.360283687914	31404.0	19036.0	41737.0	2.2051949E7	3810.4801830117062	-0.9811757170959902	-855.7294943719887	0.015139277911789505	-0.006500874661769794	1.6432643065634014	1.318962572236079	-0.8061738392699739	1.2458763737150809	6.725673522789901	10.269176709761739	0.80144623250971	0.9522207267833108
ID27428	27428	2	1.0	56.11194108423884	53.3489275878749	0.0	256.0	256	1.5164794471522636	1		31389.040843214796	31378.0	20760.0	42336.0	2.3824282E7	3433.5327649041014	-0.9811231432230924	-950.2999013800236	-0.011090604133952301	-0.0037029567058111056	1.6824482381545343	1.3963411202489755	-0.7886141631573176	1.2048977243143453	7.2247517700640715	11.33558956330118	0.7065527136856428	0.9376927822331896
ID14629	14629	2	0.9642102122306824	62.32850763525169	56.06945005033343	0.0	129.0	129	0.5769339222629669	1		29700.07207207208	29693.0	26473.0	35728.0	3296708.0	1971.9258685665723	-0.981266053825775	-1577.808972707787	0.1742808039864309	-0.133732086797423	0.8459358129421986	0.6472675156356963	1.5597967180490695	1.3069338295331963	1.0456877561934834	8.319683528350456	0.18984461114735982	0.47930283224400944
ID25382	25382	2	1.0	54.232312831225364	53.88461364211727	0.0	237.0	237	1.4585032293802414	1		31398.822695035502	31423.0	21891.0	40442.0	2.213617E7	2976.330175039025	-0.9809759212065828	-1087.9701100248394	-0.012941043278746655	0.00211336014677892	1.6659617625433438	1.3024803535518328	-1.0096173595144642	1.279068630862881	6.682895387309267	9.895423276276967	0.8576414750892685	0.9630136986301363
ID30507	30507	2	1.0	56.08119276738517	54.13968611929411	0.0	284.0	284	1.2386075194033244	1		31417.635294117656	30920.0	24010.0	45824.0	1.6022994E7	4349.398554759363	-0.9809129952648885	-742.4496224196258	-0.009725706046641636	-0.05171364235520408	1.2833602526108958	1.1845187462523377	-0.6034088092841766	1.0834444424550305	4.81966993081907	11.160728841859976	0.4862303321644888	0.894179894179894
ID20269	20269	2	1.0	57.536555503284816	57.01872362805267	0.0	187.0	187	1.4678096187805114	1		31331.674647887325	31512.0	19465.0	40800.0	2.2245489E7	3799.1769229321253	-0.9811053915203444	-856.4496778023173	-0.012542080083797053	0.017807021872416527	1.5953467062343238	1.3593504666240463	-0.61838347878875	1.1736095623642777	6.768451658270557	10.885593805177194	0.7177859384880686	0.9393139841688651
ID2352	2352	2	1.0	61.800130215090746	54.6910763877664	0.0	3.0	3	1.525928008641193	1		31323.079323797156	31355.0	19952.0	44416.0	2.4087448E7	3610.2471367249636	-0.9810890908632891	-900.230146815706	0.0196844110162534	0.002928689434353577	1.6944467091439084	1.4093429468527365	-0.7015179317660217	1.2022955185803776	7.315061167189878	11.078466663282514	0.7489770591194287	0.9470769230769231
ID16688	16688	2	1.0	63.521583595932405	59.07717411247779	0.0	149.0	149	1.3457420098175379	1		31435.582637729567	31083.0	24574.0	46545.0	1.8829914E7	4250.577298910399	-0.9808949136668613	-759.4113248464918	0.02485318614296387	-0.03008814342578502	1.3679551624338404	1.3243841237510836	-0.012920442580889396	1.0328990946821	5.689492018925453	12.089118512582315	0.4892086037120495	0.8952879581151828
ID14130	14130	2	1.0	61.382713167598965	55.32519536717583	0.0	124.0	124	1.4126583227723342	1		31200.630699088164	31088.0	24541.0	43483.0	2.0530015E7	3410.2137154246548	-0.9810998380860474	-949.8596764080579	0.03826343215525299	0.02727539806978215	1.550345456887325	1.2949683679698085	-0.8381494396334973	1.197207202302466	6.269373410996389	11.231047668096716	0.624587747775858	0.9414703783012139
ID18228	18228	2	0.970210075378418	62.90593343818863	55.91105548926672	0.0	165.0	165	1.202662254464106	1		31584.45625	30904.0	25270.0	45979.0	1.5160539E7	4341.280306012033	-0.9809529793102164	-749.3879564031661	0.007266134908180751	-0.006240799949213072	1.314804953975372	1.1342007491176007	1.639420611822485	1.1592347783214567	4.543988613277135	12.317688999452963	0.3763471478094087	0.8184931506849308
ID29494	29494	2	1.0	55.70611831510752	53.54235608014246	0.0	275.0	275	1.4872652167066462	1		31454.969821673538	31504.0	21977.0	40639.0	2.2930673E7	3078.122337637289	-0.9810459885189002	-1057.8439800038234	-0.009413980693800695	-0.0036890889125915827	1.6919280635423948	1.310870615846789	2.312761032065668	1.2906903573007869	6.949070452522148	11.755880438864105	0.6318678487350871	0.9259024699176683
ID27961	27961	2	1.0	53.72559174245064	55.16777663467688	0.0	261.0	261	1.485738511205836	1		31468.257534246575	31522.0	22193.0	40302.0	2.2971828E7	3037.2589394054	-0.9809263347463112	-1065.670908260093	0.023050305767446173	0.03525744161514266	1.6191866282015204	1.3731863612464261	-0.7941167035962277	1.1791455798700203	6.934811074028599	11.823146695411893	0.6234165706634966	0.9006172839506171
ID32062	32062	2	1.0	57.03135529011879	54.180876914721	0.0	297.0	297	1.400827705976781	1		31210.155038759694	31307.0	21554.0	40594.0	2.013055E7	3281.5917154798185	-0.981259270556969	-995.9525709730948	0.006111803790051573	0.01017382091725787	1.6698839848981863	1.1961058234529764	-0.8370485995084345	1.3961005390622412	6.16480463537704	10.8532104686179	0.6576771180664729	0.9297491039426522
ID9026	9026	2	1.0	61.80793993448507	55.63469217483755	0.0	74.0	74	1.329340254631171	1		31337.363636363658	31113.0	23894.0	45519.0	1.8269683E7	3778.1281759079466	-0.9809689902806723	-855.0848524661886	-0.007271469467428329	-0.038593089489172276	1.4924089270504957	1.2191418203720312	-0.7302643293843483	1.2241471025865347	5.551651360154503	12.987371775577293	0.4136085457658297	0.8301350390902633
ID30019	30019	2	1.0	55.84432262143436	53.264969885559125	0.0	280.0	280	1.4898062491705732	1		31403.84153005464	31458.0	20059.0	41654.0	2.2987612E7	3473.1059839785066	-0.9811287557924413	-940.1999123809451	0.004010276716174128	-0.004182447507384872	1.6655176573517882	1.3660750541374977	-0.9204372154786661	1.2191992323608825	6.972836083344737	10.953180350021832	0.7303631327225438	0.9249684741488023
ID9544	9544	2	1.0	60.02876959984851	55.5831374947268	0.0	79.0	79	1.4703842736600552	1		31317.52173913044	31368.0	19278.0	41493.0	2.2329393E7	3884.775186168291	-0.9810216580525594	-833.4351642333979	4.180438039905452E-4	0.007641439838142746	1.671535553294424	1.299604998460475	-1.006628361219377	1.2861873840701918	6.7922172890931245	10.971294835664457	0.7090970238582588	0.9309446254071662
ID2891	2891	2	1.0	63.390220765979635	54.70718168465679	0.0	9.0	9	1.4928497788988528	1		31354.532786885247	31459.0	19867.0	42524.0	2.2951518E7	3647.7252781433426	-0.9810764408741128	-891.2678319643043	-0.019143393604594734	0.011029979078743025	1.596079610067394	1.4131825839453236	2.2324249328449794	1.1294220776564188	7.00135484033182	11.269991750066405	0.6926993127159831	0.9305116866708782
ID5452	5452	2	1.0	60.601090869122544	55.14242431887498	0.0	36.0	36	1.4994229003146948	1		31333.385964912322	31447.0	19911.0	42203.0	2.3218039E7	3775.51152389262	-0.9810638888668951	-859.9397425488224	0.005576774500117658	0.00261524711487788	1.6989445612974468	1.3443931844792574	-0.7077773631555526	1.2637259552572953	7.063145480470533	11.26938910894994	0.6988874899337814	0.9316614420062703
ID18764	18764	2	1.0	60.43778416315707	56.24833350332174	0.0	171.0	171	1.4365538813695562	1		31330.346607669628	31327.0	22089.0	43788.0	2.1241975E7	3559.6526326194567	-0.9811686815327557	-917.1714445460003	-7.333515930115541E-4	-0.004957929208262464	1.5589887279939818	1.347735350227811	1.601224159886819	1.1567469293808033	6.483264088399608	9.621508232760025	0.8800700971536656	0.9639575971731449
ID28492	28492	2	1.0	53.91940595577905	55.04750930654906	0.0	266.0	266	1.4877737703945157	1		31484.602459016412	31426.0	21723.0	42101.0	2.3046729E7	3066.8754748555216	-0.9809155620579492	-1055.3203618881478	0.007189960889484861	0.006268872836730286	1.5832162418731774	1.401952761621177	-0.8875834790361887	1.12929357194774	6.953823578686667	10.883549632349618	0.7377214446460217	0.9312539783577338
ID23373	23373	2	1.0	53.67723206877918	54.72867236308048	0.0	218.0	218	1.5417104893934828	1		31484.686945500624	31492.0	20906.0	43485.0	2.4841418E7	3269.965439298637	-0.9809846663546617	-993.4464943287251	0.006716709328691096	0.012791111967591001	1.687185440910937	1.418490564808265	-1.0838353633595397	1.1894230971772386	7.467161204454383	10.958591094066684	0.7813685861471975	0.9390316796174539
ID4943	4943	2	1.0	61.17152790523921	55.04837293324057	0.0	31.0	31	1.4724407561666408	1		31260.17991631801	31346.0	20199.0	42653.0	2.2413549E7	3385.594065402033	-0.9810651621821848	-956.8037056611447	-0.01649632177973225	0.01314323428108357	1.727117626449708	1.255185089601678	2.39159573704089	1.3759864108948214	6.811229793751202	10.771655910072566	0.7376841510410923	0.9359895493141741
ID17746	17746	2	1.0	63.45044056466284	54.61070900494695	0.0	160.0	160	1.4796159363492962	1		31378.280166435514	31439.0	20553.0	45153.0	2.262374E7	3545.384499874915	-0.9810672399043212	-917.235029884295	-0.001499383546622521	0.014822264501703443	1.6151037351682709	1.3735462858916245	2.263252591647671	1.1758640766298178	6.877773560054412	10.051349697867956	0.8554782484769691	0.9589131875414183
ID13144	13144	2	1.0	60.73230899757479	55.46786287790241	0.0	114.0	114	1.4281034911037889	1		31261.29123328379	31273.0	21530.0	42909.0	2.1038849E7	3349.522390642299	-0.9811244157665382	-970.2367120655069	0.01746942819336331	0.03097920308571505	1.5332988873526963	1.3440752727467866	2.080413103821529	1.140783495123162	6.407214069767356	11.030897463553396	0.6616943144330713	0.9239204934886907
ID7513	7513	2	1.0	60.504612021747015	57.15937047720321	0.0	58.0	58	1.4605764404187724	1		31355.029787234045	31518.0	19660.0	42238.0	2.2105296E7	3816.2843119185372	-0.9809987201915157	-848.3637024597122	0.013617983504863828	-0.04493988580603136	1.5839277277270505	1.3992309833865586	-0.8572394014618	1.1319987525529704	6.7019078919673385	10.996398844270077	0.6964779183589426	0.8952380952380954
ID23897	23897	2	1.0	55.980742617138716	54.27469810435067	0.0	223.0	223	1.1976196232214706	1		31656.265822784797	31139.0	24136.0	46679.0	1.500507E7	4348.729587885938	-0.980863976187469	-746.2500245728844	0.02276436650359933	0.05625579982346405	1.4404194150417413	1.094581198808012	2.381414144202376	1.3159548296739827	4.505963603961026	11.497327405474302	0.42835490660911474	0.8074957410562182
ID15706	15706	2	0.9919968247413635	60.57165461628779	56.9878153922207	0.0	139.0	139	1.272350086192999	1		31067.700934579443	31110.0	24491.0	40844.0	1.662122E7	3025.612672084536	-0.9811781712843215	-1070.5620444301187	0.05987800364742284	-0.006361960642982348	1.3358457949652924	1.2651626785539225	0.22806678713388306	1.055868796645314	5.085844996031953	11.64064002506813	0.4716493770774428	0.8346333853354134
ID25946	25946	2	1.0	54.76607316942979	56.33900806072333	0.0	242.0	242	1.3992066897663267	1		31130.092879256958	30981.0	23232.0	47870.0	2.011004E7	4381.113132496371	-0.9811217005857563	-738.5602943259099	0.007200654773686475	0.03476565847651773	1.4184752167451753	1.4120837347272526	0.9073294823464101	1.0045262769202261	6.150545256883503	11.066969166145423	0.6310533587403919	0.922967189728959
ID24416	24416	2	1.0	53.93028029633842	56.1708674336962	0.0	228.0	228	1.4517448462050135	1		31341.22668579624	31441.0	21631.0	41019.0	2.1844835E7	3072.081129894629	-0.9810019625645447	-1053.5967994653543	0.02255115179841952	0.0011343296405291628	1.6450342216288971	1.2931657179270895	-0.6860862614835044	1.2720985399039526	6.621104747170563	11.529530248196858	0.6259175034020071	0.909268929503916
ID19811	19811	2	1.0	59.06521996636149	56.20732053975175	0.0	182.0	182	1.5144827649866013	1		31312.343873517766	31331.0	20123.0	42770.0	2.3766069E7	3416.7356227299674	-0.9811440958311032	-953.7172333749539	-0.004741827692169453	-0.0060090029730923925	1.6592879226064319	1.4231840538051226	2.2299527521279723	1.1658983377238143	7.2057392654060175	10.173160942965085	0.8749365855411007	0.9674537332482459
ID8551	8551	2	1.0	60.329674804436664	55.934717240643316	0.0	69.0	69	1.422796510685342	1		31217.49925261586	31166.0	22813.0	42609.0	2.0884507E7	3294.7206612099353	-0.9810333871764408	-980.1747606949783	-0.006054554011221596	-0.003934700552813452	1.5912457262898456	1.2899238310833343	-1.2118691273390754	1.2335966573727444	6.359682808122189	9.924350941935272	0.8114113775615054	0.9667630057803461
ID12138	12138	2	0.9725382924079895	62.102796560337424	56.31281500815253	0.0	104.0	104	1.088417750191459	1		31749.900510204094	30885.0	25405.0	46110.0	1.2445961E7	4576.736658664325	-0.9805111054184337	-698.0423158060537	0.03416519951503243	-0.011005787960906956	1.2460511302713881	0.9776680722984735	2.0275720275683464	1.2745134730051608	3.7216977868159073	11.354756247580987	0.3627399066441561	0.8164754953076115
ID12652	12652	2	1.0	60.515872657541856	56.31047644580891	0.0	109.0	109	1.4402353361229012	1		31179.94890510945	31074.0	23049.0	43355.0	2.1358265E7	3271.9308741240725	-0.9810431249186982	-986.3308691074296	-6.184256623797866E-4	0.001437784053661156	1.556571866113382	1.3357024240940234	-1.218604736480638	1.1653582699523581	6.516535971551217	9.972806116906494	0.8233640657956971	0.9580712788259956
ID26480	26480	2	1.0	57.780182148100735	54.35798635073054	0.0	247.0	247	1.4698697034697903	1		31251.178120617107	31196.0	21661.0	43205.0	2.228209E7	3268.7825471296646	-0.981113759218048	-993.3086180972724	-0.0031128510021604817	0.007115245924365813	1.5923186490422505	1.385278633938903	-0.8698862997854618	1.1494573077436774	6.787464162928627	9.67502461816681	0.9111990453813076	0.9774127310061603
ID7027	7027	2	1.0	62.51841416107858	56.82613756370095	0.0	53.0	53	1.4349732237685142	1		31206.374631268438	31209.0	21104.0	43123.0	2.1157922E7	3611.178541986383	-0.9810702180721778	-895.733534711301	-0.04607488030343743	-0.03680373511068239	1.568123118466415	1.3602974525285827	-1.0676822410927878	1.1527795744610978	6.469004709906055	11.147167909566054	0.6542116075607275	0.9171159029649588
ID24948	24948	2	1.0	53.879874123892336	54.61117536772637	0.0	233.0	233	1.2007737493663646	1		31180.707983193293	31417.0	22573.0	39728.0	1.4842017E7	3101.5887773881873	-0.9811565164086842	-1046.9087987033913	-0.004682814847109135	-0.020415085010616615	1.3699199205245238	1.0796798438489028	1.0472793937670435	1.2688205011227744	4.529729234783599	9.272446192357243	0.6620540752137714	0.9024621212121223
ID31607	31607	2	1.0	57.131954512477016	53.94663989575638	0.0	293.0	293	1.4801271182392577	1		31166.084370677723	31235.0	19455.0	41816.0	2.2533079E7	3621.9683258987184	-0.9811530210289342	-895.9062968453967	-0.006236544923221807	0.007770427061226476	1.6399977725054267	1.3479933116753697	-0.8900018073229886	1.2166215947074215	6.882526686218929	10.613159536062991	0.7678358457391977	0.9439374185136894
ID31099	31099	2	1.0	56.701784001486566	53.393658157028156	0.0	289.0	289	1.4672941456763688	1		31196.77355836852	31250.0	20448.0	42326.0	2.2180906E7	3421.1723323336405	-0.9810790421785628	-945.6395027443751	0.005529390763764976	-0.004860869857030454	1.671575815844961	1.2960331881302172	2.374136923278298	1.289763125785797	6.763698532106038	10.824821073960441	0.7253584140831653	0.9374176548089587
ID11648	11648	2	1.0	60.98331092106592	54.49243563337583	0.0	99.0	99	1.495381321804101	1		31208.10054347832	31226.0	18993.0	44207.0	2.2969162E7	3864.9983567086097	-0.9810711364458167	-836.9971449754787	0.004564615371243122	-0.008259594421849297	1.6868359958484624	1.3416776813621811	2.3731058445796402	1.2572587434978038	7.025120471154417	11.056327740488737	0.722173972795891	0.9474358974358983
ID16769	16769	2	1.0	63.68317614570603	58.2650789122658	0.0	150.0	150	1.4243906809452647	1		31359.178306092108	31194.0	24657.0	42974.0	2.1104727E7	3554.546833894597	-0.9810581702829047	-913.8675579211741	0.06327474728843027	-0.062435637689526466	1.588088866684775	1.3050946555330043	2.302995862492323	1.2168380737381803	6.3739421866157295	13.888642814016267	0.4152392195799344	0.8476611883691536
ID29058	29058	2	1.0	55.45906736233819	53.59636317865664	0.0	271.0	271	1.5646024045688953	1		31428.585396039613	31425.0	19815.0	43603.0	2.5394297E7	3664.2786571112715	-0.9810244185761826	-886.8518210477501	0.005943806504230385	-0.0088759378273285	1.7509088984672638	1.405277155904235	-0.8214693676016139	1.2459527226432638	7.690558134186623	10.948170375852524	0.8062776639332638	0.9540094339622637
ID27011	27011	2	1.0	53.700196900855964	54.90116640281366	0.0	252.0	252	1.5313715829571093	1		31490.10594315242	31442.0	19371.0	43503.0	2.4373342E7	3547.8385966722153	-0.9809485326981857	-914.0249600753104	0.003618468095711181	0.026875030423980678	1.637162990171027	1.4586259352597044	-1.0222288764337568	1.1224008504137386	7.36734555499955	11.376379314044602	0.7153404381300056	0.9348612786489751
ID2436	2436	2	1.0	62.22633230025346	53.9738465642733	0.0	4.0	4	1.4928497788988544	1		31368.28493894163	31418.0	20550.0	40401.0	2.3118426E7	3561.22040371109	-0.9810577735686794	-912.4004200615839	-0.006981903076602485	-0.007326317663867382	1.637838580125662	1.3870418780339457	-0.8309539719652426	1.1808140807162986	7.001354840331835	10.527134624001546	0.7939105977574916	0.9394132653061228
ID19332	19332	2	1.0	58.300717509851424	57.02666215208098	0.0	177.0	177	1.4621294195288266	1		31287.70338983052	31427.0	19276.0	41063.0	2.2151694E7	3696.277747641711	-0.9809906399574948	-873.6479273305831	-4.23110578117728E-4	-0.002299127368296159	1.672572058931897	1.2898392581253502	-0.7704170489041741	1.2967290679016934	6.716167270460882	11.268582965306244	0.6646496110028934	0.938247011952191
ID20868	20868	2	1.0	57.506357864763544	56.992644541409916	0.0	193.0	193	1.4877737703945166	1		31308.40355677159	31435.0	20710.0	39864.0	2.2886443E7	3720.04075908418	-0.9810069904860692	-869.4038054240561	0.017704471516265922	-0.01272782702065539	1.6567163018512836	1.3841934381969805	-0.6806527447654304	1.1968820658543833	6.953823578686675	10.633014636401523	0.772895375746668	0.9342273307790558
ID4485	4485	2	1.0	60.9560216180571	55.67156342354104	0.0	26.0	26	1.443907404495232	1		31207.88500727802	31292.0	20786.0	42963.0	2.1439817E7	3275.343004741756	-0.9811073244523859	-989.6020741909157	-0.008142671178754966	0.0015991084024419855	1.6138408858358468	1.3224162758081073	2.3568705093924462	1.220372824623362	6.549807854702835	10.186225873133127	0.7932531756956474	0.9399727148703956
ID27528	27528	2	1.0	55.882834205476534	53.632629884404366	0.0	257.0	257	1.4600584136458123	1		31371.32676056336	31369.0	23649.0	42052.0	2.2273642E7	3033.173051292227	-0.9811093212741004	-1074.3246313621487	-0.0024852104623186997	0.0024851178917826657	1.5727688287122967	1.3828293091432649	-0.9357949090211081	1.1373557230188514	6.697154765802818	9.870634753195244	0.8637937066502108	0.9663923182441698
ID18313	18313	2	1.0	62.44168766596901	55.13765430916777	0.0	166.0	166	1.339544295443365	1		31337.735785953206	31054.0	23816.0	46670.0	1.8739966E7	4152.466988132229	-0.980894047247932	-774.8985018979658	-0.0034632489692380925	-0.005943962456844716	1.4539387015724599	1.230476068729422	2.3300378523866723	1.1816066468271773	5.637207631115783	11.414656485474278	0.5436860658523085	0.8772189349112427
ID20365	20365	2	1.0	57.476988173006674	57.03139849578068	0.0	188.0	188	1.4439074044952316	1		31274.786237188895	31497.0	20361.0	40005.0	2.1360679E7	3816.9062871997335	-0.9811692653206389	-853.8656047421462	-0.004646951740266762	0.017026449964627238	1.5751037060393522	1.341405891245035	-0.5621756475818006	1.174218568980198	6.549807854702831	11.549997523597943	0.6169850508768066	0.9113756613756617
ID14742	14742	2	0.9793886542320251	62.30116438592234	56.239684308713954	0.0	130.0	130	1.2250972663656883	1		31408.77309236945	31026.0	24756.0	44817.0	1.5641569E7	4234.601874192706	-0.9807673341473306	-756.4755376622098	0.03515750153051784	-0.0027619166495285973	1.3633344446244062	1.1632374374039356	-0.672468286812866	1.1720173378076952	4.715101155199719	12.595940384759603	0.3734562098540533	0.8045417680454182
ID8087	8087	2	1.0	61.54248657690696	55.27139136915704	0.0	64.0	64	1.30927142559796	1		31384.81305114637	31120.0	23661.0	46004.0	1.7795189E7	4051.7588634135004	-0.9809284872410815	-796.8162001406973	-0.010545488225866007	9.00299523789154E-4	1.4604883634537693	1.1873912993340454	-0.7990073582369673	1.229997528424616	5.385291944396436	10.639054365946928	0.5978786699453017	0.8865414710485141
ID25499	25499	2	1.0	53.78332593968641	54.251292067109155	0.0	238.0	238	1.424390680945265	1		31284.342814371263	31404.0	21243.0	39134.0	2.0897941E7	3172.765852559196	-0.9811008817840693	-1023.7434441770794	-0.011496422101776432	0.033733256729229326	1.5111843864701178	1.29050294489312	-0.9374353221196063	1.1710042138611894	6.373942186615734	13.189802007427183	0.4604064839757882	0.9134877384196185
ID2972	2972	2	1.0	62.91131141757353	54.4424578410766	0.0	10.0	10	1.5244400238810136	1		31336.184073107044	31365.0	18814.0	42085.0	2.4003517E7	3925.286069262968	-0.9811303076911718	-830.1692929794667	1.643811284679253E-4	0.00332888553028465	1.616079227203604	1.4585089394016992	-0.8439910708886059	1.1080351882289747	7.300801788696333	11.383096524579203	0.7080429205493528	0.9481481481481485
ID13729	13729	2	1.0	61.23797451553871	57.99090814555115	0.0	120.0	120	1.4760327061958007	1		31232.179415855393	31240.0	20189.0	41998.0	2.2455937E7	3444.809968814971	-0.9810076597045457	-936.6146196890771	-0.009072464461504342	-0.007567087708099184	1.6147158843584954	1.3465878792807835	-0.9103901632513725	1.1991166036790113	6.844501676902812	10.60155605875741	0.7652660906974383	0.9448818897637801
ID5540	5540	2	1.0	61.207279606739064	54.743537318331384	0.0	37.0	37	1.491328790445965	1		31275.426630434795	31415.0	19611.0	39931.0	2.3018714E7	3581.471407048721	-0.9810953555065417	-906.3886426625936	-0.012457704901592386	0.0050100511029404216	1.6919774792824807	1.3224694421956043	2.446801099935324	1.2794076182761607	6.987095461838285	11.86427609047606	0.6237693798707794	0.9369024856596554
ID29604	29604	2	1.0	55.24285183989731	53.62813749174764	0.0	276.0	276	1.547587424893089	1		31482.822418136024	31502.0	19573.0	40398.0	2.4997361E7	3330.7433878510797	-0.9810002586436423	-976.0766282536861	-9.727639479418475E-4	-0.0019464645029451863	1.7480622816061884	1.398294613368964	-0.8113024076089722	1.2501387510851636	7.524198718428571	11.189231684069775	0.7552132277712225	0.9400237529691206
ID30631	30631	2	0.9847597479820251	56.374976785450926	54.18249910723381	0.0	285.0	285	1.002302409538644	1		31948.1903323263	30872.0	25469.0	44673.0	1.0574851E7	4659.847260147723	-0.9805892998427624	-692.7085148050393	0.01033442099925081	0.004635636269758545	1.1084413959183035	0.9306562486903771	-0.8940483235153285	1.191032024421591	3.156075773238516	7.119230584430238	0.7825122887088035	0.9365303244005636
ID18859	18859	2	1.0	60.09732601019152	56.46944693874139	0.0	172.0	172	1.462129419528826	1		31362.185552407907	31353.0	19861.0	43625.0	2.2141703E7	3515.750671472762	-0.9809844475093447	-920.3890034097997	0.010744450544163262	0.0020912873954560375	1.5867051850721514	1.3560538893312815	-1.026322682921744	1.170090066151141	6.716167270460875	11.462934630647643	0.6423026834711886	0.9193233571893296
ID5038	5038	2	1.0	61.028098331050266	54.58725629105707	0.0	32.0	32	1.3823448853976608	1		31276.27575277339	31439.0	20921.0	39216.0	1.973533E7	3347.830464506498	-0.981020766996179	-965.7864668594098	-0.001174761522641753	0.01207579299772198	1.548904727281892	1.244373965097042	-0.7139280705676672	1.2447260797208188	6.003198345783517	11.439366455175433	0.5764857962668893	0.9212253829321668
ID23470	23470	2	1.0	54.064010970668114	54.50731102497243	0.0	219.0	219	1.3190572791622333	1		31602.69827586208	31330.0	23450.0	41744.0	1.8329565E7	3337.9836720932444	-0.9808932368870834	-972.0857424470134	0.012281984723535236	-0.00909964133694991	1.3654046818097414	1.2872905739639753	2.5734871449508523	1.060681022160543	5.466095089193228	10.191651359300998	0.6612990961370508	0.906940063091483
ID13234	13234	2	1.0	60.96879062000837	55.24967720490819	0.0	115.0	115	1.3927037574823686	1		31304.11838006231	31161.0	23915.0	45990.0	2.0097244E7	3774.4912047743687	-0.9810637285544571	-859.3613241093759	0.034039937670040085	0.00911493355044538	1.514398400362137	1.2671945949158776	2.48781893474968	1.1950795926987599	6.0935077429093045	12.075346864847853	0.525143509112546	0.8946266573621777
ID32178	32178	2	1.0	56.783061920464235	53.519439180244945	0.0	298.0	298	1.4605764404187713	1		31132.999999999964	31198.0	20613.0	41052.0	2.1917632E7	3353.4453050467705	-0.9810872864138498	-963.1934978547292	-4.782200781412448E-4	0.014315532073381597	1.6750104735693174	1.3078055631231331	-0.7996327459146182	1.2807794375558954	6.701907891967327	10.099201924099637	0.8257226688849859	0.9631147540983603
ID17843	17843	2	1.0	63.84029615034596	55.3012482186181	0.0	161.0	161	1.4867564890650455	1		31341.76543209877	31346.0	19916.0	44045.0	2.2848147E7	3568.733937414804	-0.9810212055876615	-907.9230763076622	-0.002663608539914799	0.007630834800409936	1.6534117865424656	1.3611887757844003	2.39686327256278	1.2146822071682661	6.944317326357623	10.294763665941709	0.8233920318429316	0.9555264879005887
ID30134	30134	2	1.0	55.85737526358154	53.23983108328325	0.0	281.0	281	1.4974034746167633	1		31355.721399730806	31416.0	20858.0	39992.0	2.3297301E7	3376.5390056652127	-0.9810505479178346	-961.5452998402862	-0.021529112857866982	0.007691624077518195	1.659492093343015	1.36864857607259	-0.8301575553796141	1.2125041609329812	7.044132975812474	11.50253681221527	0.6690370150177456	0.9148148148148149
ID9656	9656	2	1.0	60.419342468235435	55.68431402786725	0.0	80.0	80	1.4270436738957706	1		31196.931445603557	31125.0	23471.0	41577.0	2.0933141E7	3133.469110576177	-0.9811634499763993	-1037.18554328295	-0.0010538177116312202	2.3211138223172282E-4	1.6098708743910106	1.2736902939880501	2.165519195660567	1.2639421702353921	6.397707817438317	10.585150035423625	0.7175302743647365	0.953257790368271
ID7613	7613	2	1.0	60.09538530781012	57.42027386899777	0.0	59.0	59	1.4989182989541787	1		31259.819163292865	31363.0	20303.0	40194.0	2.3163526E7	3692.6287007100987	-0.9810420569256123	-876.1475019614934	0.013105663264643543	-0.01690960770991133	1.6727845220433564	1.3722938420167872	-0.8696451537484237	1.2189696337811688	7.058392354306022	11.462161263129927	0.6751225762755632	0.9138461538461542
ID15805	15805	2	1.0	60.187724114402	56.5620790514262	0.0	140.0	140	1.422796510685341	1		31276.117734724292	31407.0	19775.0	41539.0	2.0986275E7	3496.051518989858	-0.9810627287219905	-926.9245555555148	-0.0036406672101984366	0.015246178447667897	1.574820139956846	1.305212459936277	-1.1736774837368553	1.2065622941063032	6.359682808122182	10.347549724179741	0.746397670842165	0.9259515570934258
ID19905	19905	2	1.0	58.79133669577466	56.55974005640794	0.0	183.0	183	1.5269191929020227	1		31354.207253886045	31423.0	19497.0	41190.0	2.4205448E7	3744.499788724168	-0.9810723972490356	-868.035435092147	-0.0057596958367975145	-0.005448490265791082	1.6725797481683715	1.4008810579071818	-0.9857942673500709	1.1939484360414498	7.324567419518906	11.196950016217281	0.7341627845089187	0.9356405585913776
ID10179	10179	2	1.0	60.879202787173654	55.252254234005555	0.0	85.0	85	1.4454782924352374	1		31206.85962373371	31174.0	21593.0	45155.0	2.156394E7	3673.2280482919514	-0.9811178419637759	-882.8800767973986	1.0772461939721067E-4	-0.010033640149293808	1.5616546227086707	1.3687973214363767	2.255223878532859	1.140895440290543	6.564067233196379	10.238334550209474	0.7869085274437213	0.9413769597818679
ID8647	8647	2	1.0	60.662434241627736	56.64918452042038	0.0	70.0	70	1.4013676280264993	1		31279.532407407383	31122.0	22857.0	44547.0	2.0269137E7	3575.299364325062	-0.9810825871090753	-907.4478186574273	-0.013477773430326174	-0.04838703050689653	1.450487523392473	1.3344897646773053	2.1838592199430225	1.0869229287369	6.1695577615415615	12.418980105809112	0.502680497077406	0.9218749999999994
ID7117	7117	2	1.0	61.675262539881864	57.156366280795545	0.0	54.0	54	1.4046028019234762	1		31101.38591117917	31228.0	21301.0	42016.0	2.0309205E7	3507.513173269646	-0.9812255834613877	-926.8572275444218	-0.007771255939031381	-0.020656751426307348	1.5282447165062791	1.329044989347398	-0.7307353749599608	1.149881854079819	6.19807651852865	10.531165663716875	0.7022858341207991	0.9183098591549297
ID21965	21965	2	0.9967874884605408	56.968359489083504	54.92187911286665	0.0	204.0	204	1.202662254464106	1		31667.06041666665	31013.0	24890.0	46844.0	1.5200189E7	4463.582338992807	-0.9807345124924799	-722.313365769657	0.0019104864146671737	0.019018509531736737	1.5228654097971912	1.014563980786449	2.2026112653968317	1.5010048046617301	4.543988613277136	11.362729625135003	0.44226416628246046	0.8460176991150442
ID24017	24017	2	0.9635676741600037	55.022286550528605	54.890216751152465	0.0	224.0	224	1.0566786085427515	1		32323.67208672087	31429.0	25738.0	44934.0	1.1927435E7	4524.102511080805	-0.9803354523860476	-712.375540848778	0.052181554655026746	0.03367605641443391	1.3169948785609504	0.916016674209196	1.8960658149406746	1.4377411630611658	3.5078071094126906	9.196135814144052	0.521236493900552	0.8512110726643602
ID26581	26581	2	1.0	57.5918886339532	54.01266889725339	0.0	248.0	248	1.4683249109216379	1		31308.3590462833	31380.0	19577.0	40339.0	2.232286E7	3383.734518998501	-0.9811354063956486	-962.4440993799677	0.00791106991769303	0.006671658942627559	1.626523879424474	1.3442161957307783	-0.933080763901438	1.2100165766416913	6.773204784435077	10.284100545086645	0.8047693774500216	0.94810379241517
ID12759	12759	2	1.0	60.05981533369654	56.493479963289836	0.0	110.0	110	1.4312782341646537	1		31208.134416543562	31296.0	20867.0	41399.0	2.1127907E7	3468.892246567483	-0.9809454098504499	-926.3011886356418	0.003241180217305711	-0.007934612331595058	1.615072685115228	1.315226024540303	2.025920742369215	1.2279810884062512	6.435732826754435	10.944421473856865	0.6751841698628912	0.915483434753211
ID21465	21465	2	1.0	54.21095922704715	56.49268364448942	0.0	199.0	199	1.3247798972641884	1		31288.11917098445	31344.0	23177.0	44996.0	1.8115821E7	3719.9039074859725	-0.9812066925388307	-878.2840871687936	-0.005264812687641374	0.002084582485195465	1.4771906922464633	1.1625528889451004	-0.9801109266059485	1.270643861705823	5.513626350838378	11.537139626268207	0.5205361529910371	0.9105180533751969
ID18394	18394	2	1.0	62.37114648444161	55.39205306685142	0.0	167.0	167	1.3680424843277048	1		31352.682847896453	31090.0	24567.0	46016.0	1.9375958E7	3881.1017612816213	-0.9810361697267014	-835.812063120647	0.055867678556226666	0.0034696370937139956	1.5076517253237192	1.2421132369587893	-0.8412212547697762	1.2137796140189914	5.879617065506095	12.938879825897514	0.4413321310999207	0.8531034482758617
ID11740	11740	2	1.0	61.12622826955632	54.53653790789969	0.0	100.0	100	1.4391844528482647	1		31149.92565597669	31232.0	19583.0	40820.0	2.1368849E7	3344.416722892455	-0.9811459856690349	-969.3852833802895	-0.00833399858254999	0.0018584789246338836	1.6387443501354897	1.2795818643261023	-0.6199977250173913	1.2806873837638688	6.50702971922219	10.727366757912826	0.7105692286607527	0.9351092896174862
ID2529	2529	2	1.0	62.83476610061904	54.59989114226739	0.0	5.0	5	1.529888892679214	1		31331.686934023324	31370.0	19471.0	43178.0	2.4219394E7	3832.167076589826	-0.9810420154171293	-846.1839437868182	-0.02285384679945409	0.015231420373768132	1.638350461126384	1.4399867334247465	2.3680388469028544	1.1377538577941377	7.3530861765060065	11.051303938239446	0.7565758481125224	0.943868212324589
ID16866	16866	2	0.9892763495445251	64.63851698557153	58.178189769311665	0.0	151.0	151	1.2083100602695844	1		31829.542443064198	31140.0	24804.0	45793.0	1.5373669E7	4673.652577004333	-0.9805618292850676	-687.1057093581738	0.03148994742183121	-3.377789421048197E-4	1.2471500312722446	1.1773116336975031	2.6642974955340195	1.059320230579396	4.586766748757786	13.427410681443996	0.3196921520951136	0.8405923344947742
ID19426	19426	2	1.0	58.4954598872579	56.59621680742693	0.0	178.0	178	1.4724407561666388	1		31266.941340782098	31323.0	19295.0	43096.0	2.238713E7	3529.33821676282	-0.9811021410202937	-919.8642388321502	-0.00728737335049178	0.008546274564205359	1.672084269148107	1.2998782638324433	-0.8514657724296918	1.2863391254949408	6.811229793751183	10.829047795127952	0.7298857008776077	0.935989549314174
ID25062	25062	2	0.9614964127540588	54.603043574122346	54.03271290316386	0.0	234.0	234	1.1765903489857774	1		30912.129385964923	31272.0	25229.0	39336.0	1.4095931E7	2695.339663549623	-0.9814509934984694	-1213.6497799163694	0.04509233861773598	-0.00979799625744198	1.3799223146625967	0.9760663880274142	1.5617843979139165	1.4137586659974606	4.34911044053199	12.608275029013818	0.3437945223839539	0.830308529945552
ID6121	6121	2	1.0	62.32895144752947	57.46906820639012	0.0	43.0	43	1.4585032293802422	1		31293.165957446832	31357.0	20270.0	42629.0	2.2061682E7	3548.247234467693	-0.9809923168271688	-910.3366917981708	0.0020439676125178943	0.0038839372428886776	1.6835174508355488	1.3009277763999312	2.469994181124899	1.2940898652301525	6.6828953873092765	10.527050206008992	0.7578114073883928	0.9342192691029902
ID20457	20457	2	1.0	57.52091115590054	56.989736433297416	0.0	189.0	189	1.4862475872910892	1		31310.47002724796	31427.0	20432.0	39595.0	2.2981885E7	3718.5502718034986	-0.9809817445647601	-868.632701155813	-0.013692787799631668	-0.0024771632012971427	1.6467927165746923	1.3780841673363071	2.38968792203539	1.194987037517288	6.939564200193131	10.549553739215701	0.7835629351961683	0.9586342744583061
ID29163	29163	2	1.0	55.70349181729348	54.191286970490324	0.0	272.0	272	1.5392551438483717	1		31435.400768245832	31445.0	20551.0	44456.0	2.4551048E7	3459.4514263435153	-0.9810237818609524	-939.5321190815966	-6.586525320740268E-4	0.001201098890261087	1.6512377563011666	1.4545578067323812	2.311362237757484	1.1352163170541987	7.443395573631806	10.763847849596637	0.8073202822866563	0.952554744525548
ID4588	4588	2	1.0	61.06520293503156	55.024480376861376	0.0	27.0	27	1.4423348056574188	1		31218.350724637665	31258.0	23167.0	40181.0	2.1540662E7	2904.3456132836623	-0.9810234878955583	-1111.3597634277294	-0.010104169542160348	0.014317959090444796	1.6454207020722256	1.2781025592887474	2.348124181708458	1.2873933238877853	6.535548476209285	10.187144943088592	0.7913833950900291	0.9430727023319624
ID20972	20972	2	1.0	57.46239404479519	57.01749286035155	0.0	194.0	194	1.4636807509142957	1		31343.759887005643	31518.0	20488.0	39702.0	2.2191382E7	3759.535049644576	-0.9810370902550386	-862.6356425542738	0.005613884557069825	0.0011989707375738398	1.6045943754052359	1.3429923192948914	-0.7940598691834945	1.1947904335355342	6.73042664895443	10.096754206096563	0.8296384883952059	0.9516129032258066
ID31727	31727	2	1.0	56.917428738725896	53.566176589672125	0.0	294.0	294	1.4750073273251236	1		31214.238557558943	31274.0	19256.0	41803.0	2.2505466E7	3659.0844697683788	-0.9811120084759417	-886.2232055830592	0.0031166871673013203	-0.005992741550412788	1.6246559515097412	1.3582294504740624	2.12467268927334	1.1961572110976448	6.834995424573764	10.485546925928817	0.7812066217313527	0.9441891004596188
ID3060	3060	2	1.0	62.57192023336296	55.12742137059273	0.0	11.0	11	1.488282150306977	1		31301.816689466443	31293.0	21363.0	43469.0	2.2881628E7	3490.333989481813	-0.9811304501616469	-932.6050611485167	8.447665190070897E-4	0.019365704279468793	1.548630909235955	1.4755036676224569	-0.9443880924763216	1.0495608673961014	6.958576704851189	10.187996925629523	0.8424665618579695	0.9488010369410236
ID8182	8182	2	1.0	61.89085276762555	56.08155409829113	0.0	65.0	65	1.4402353361229008	1		31189.193595342076	31167.0	24157.0	42023.0	2.1426976E7	3142.0889124280425	-0.981065461566785	-1028.629405559718	-0.014099874100948817	-0.007639689350168259	1.574447007823256	1.2967823955527729	-0.8543315631029244	1.2141181228421323	6.516535971551216	11.21618226465388	0.650933383088232	0.949445983379501
ID14326	14326	2	0.9905911087989807	61.604778077980356	55.34420967821093	0.0	126.0	126	1.1192572162429086	1		31597.88164251206	30899.0	25825.0	44414.0	1.3081523E7	4367.851117317533	-0.9807781102514701	-738.2353197751918	0.028893161383131433	-0.0017033544281070665	1.3167761434920116	0.9570817711925487	-0.2692590139274267	1.3758240759838885	3.9355884642191117	10.628087079396861	0.4378338499093594	0.8912809472551135
ID14839	14839	2	1.0	61.63849990879598	55.838341993036266	0.0	131.0	131	1.3161866396786772	1		31328.816433566426	31070.0	23880.0	40988.0	1.7920083E7	3105.315223451143	-0.981015997501177	-1042.6933373123545	0.009374209652056473	-0.04914268453102699	1.4707320611832613	1.147325618777503	-1.1546513126337348	1.281878515665286	5.442329458370635	11.325376372820951	0.5331990972283961	0.8814472671285606
ID27640	27640	2	1.0	55.23322327952811	53.465526083339945	0.0	258.0	258	1.5179752352329625	1		31370.587385019768	31325.0	22248.0	43446.0	2.3873017E7	3114.842700775994	-0.981045619504509	-1042.5481810138854	0.007586749725388833	-0.0015049080936897611	1.698430489570192	1.3862898563170956	-0.8468324750018567	1.2251626034993497	7.239011148557619	10.153983050494244	0.8822999228364622	0.9719208679004467
ID5630	5630	2	1.0	62.481562409515846	54.463617689876365	0.0	38.0	38	1.5029503662221333	1		31277.354838709703	31287.0	19440.0	42235.0	2.3270352E7	3735.804787223277	-0.9810909853412475	-868.7928243484298	-0.0017031512935529922	0.001120346373221677	1.6280830216687867	1.3984370617689832	-0.8476561676414499	1.1642161568639406	7.096417363622156	10.424000296776846	0.8206919692864194	0.9638476436410589
ID31230	31230	2	1.0	56.71485840270692	53.60778445701356	0.0	290.0	290	1.368042484327704	1		31151.84927066451	31290.0	21686.0	40191.0	1.9220691E7	3245.651937838442	-0.9811262856882921	-997.8825273676906	0.021928050979196954	-0.028315906742054364	1.592301943943534	1.2449885518411867	2.124609594333969	1.2789691452091771	5.879617065506087	10.670677782042368	0.6488956966238113	0.9055636896046853
ID3584	3584	5	1.0	58.05988663040871	5.469817795698162	0.0	17.0	17	1.3259214570600337	1		32705.001730103806	32717.0	23451.0	44025.0	1.8903491E7	3360.417910844662	-0.9811374262868122	-1012.4644285914798	-0.018598039401660663	-0.02123557371023741	1.3978893721824253	1.3152086218185794	-0.7317023223944505	1.06286512192227	5.523132603167412	9.793312920482093	0.7236625050232257	0.9135220125786166
ID10240	10240	5	0.9696111679077148	58.314317039337475	6.61740706063241	0.0	86.0	86	1.205175657946369	1		32430.595833333333	32572.0	25516.0	41562.0	1.5566686E7	3204.635391241382	-0.9812451590410326	-1058.9377735575642	-0.00973112456268383	0.02942333872827593	1.250692033395273	1.1978713273042214	0.41787252951506243	1.0440954757719454	4.563001117935201	12.402205484933717	0.37278857501742874	0.8212147134302819
ID22021	22021	5	0.9945084452629089	58.48918024184775	7.012827782148346	0.0	205.0	205	1.130688797121196	1		32813.76959619953	32398.0	24942.0	43457.0	1.3814597E7	3709.7469637271647	-0.9810282882896599	-914.7803896281085	-0.04027825822295774	-0.01169451585913944	1.2715387907634006	1.0551242167194124	-0.78895544560252	1.205108148040487	4.016391609015882	8.538241071083016	0.6923235261942124	0.9224890829694323
ID11279	11279	5	1.0	58.14306224674856	7.641336339790377	0.0	96.0	96	1.3959590102851067	1		32485.75193798448	32504.0	21835.0	41486.0	2.095331E7	3165.8888462510654	-0.981050007972203	-1062.4521277567794	0.01076931163702417	-0.008030535993818925	1.5278624474376699	1.2910733866570332	-0.7229001080827265	1.1834048034974625	6.122026499896403	10.087344476530795	0.7560514754137952	0.9415204678362572
ID18451	18451	5	1.0	58.58495234227808	7.735335549189949	0.0	168.0	168	1.2999939204135564	1		32643.41113105924	32667.0	23871.0	42656.0	1.818238E7	3211.0449219435077	-0.9811245316748145	-1056.8310101448883	0.018150825910475846	-0.014007423957362927	1.3924732341183161	1.207802578824065	-0.8833069003376762	1.1528980468596526	5.309241925764187	12.373694246269764	0.43575624357294723	0.8692607003891055
ID12820	12820	5	1.0	57.753124544637764	5.014202421468768	0.0	111.0	111	1.2776898861896542	1		32746.84044526903	32767.0	23546.0	42901.0	1.7650547E7	3381.642169508632	-0.9810879643911609	-1004.7116079970203	-7.37338633800463E-4	-0.011922650206646991	1.3692974530556146	1.2192895859093293	2.152954526393927	1.1230289087021206	5.128623131512598	10.14034085456329	0.6267661651949944	0.8917355371900836
ID17429	17429	5	0.9650885462760925	58.288293456788004	7.244697709784141	0.0	157.0	157	1.080045181624595	1		32905.77402597402	32395.0	25725.0	43005.0	1.2668723E7	3684.309456350935	-0.9807752627359635	-911.2868347240666	-0.012750668949348993	-0.01770343341032473	1.1154485255261848	1.0624478999101636	2.6946829292266012	1.0498853879051413	3.664660272841712	7.923282824023999	0.7335559891339852	0.923353293413174
ID26645	26645	5	1.0	58.68411400280052	5.824892518337551	0.0	249.0	249	1.2818276852254504	1		32736.55350553502	32722.0	22653.0	43056.0	1.7743212E7	3422.219132256674	-0.9810918525690078	-992.6949785283063	-0.003543847621226917	0.008254795053384579	1.3667985528054776	1.2104198758107423	-0.84743649714249	1.129193745178707	5.1618950146641955	9.902668129493652	0.6614767471323583	0.9345955249569708
ID2586	2586	5	1.0	58.28306030059503	8.53308773112709	0.0	6.0	6	1.25679656212761	1		32512.49520153551	32676.0	22195.0	40870.0	1.693901E7	3299.021198732812	-0.9813410898205533	-1036.6422376735754	0.0012620564927841792	-0.004349015203065815	1.2928893062599078	1.2213023692853182	2.784374615051277	1.0586152444922226	4.962263715754532	11.066788091119465	0.5091509010401096	0.8984509466437177
ID12314	12314	5	1.0	58.01896641874733	6.332440134096324	0.0	106.0	106	1.3905293552858682	1		32494.66823899374	32531.0	22840.0	42259.0	2.0666609E7	3205.0659911882526	-0.9810541495418336	-1049.9871909718215	-0.0052066134929941695	-0.006144617285171497	1.506493972533671	1.2877338566118832	-1.2115171893487688	1.1698799133055031	6.074495238251245	10.38233795005763	0.7081573016924926	0.9083155650319834
ID16923	16923	5	1.0	58.76047918985983	8.28578835940738	0.0	152.0	152	1.3502315702779657	1		32576.281198003322	32584.0	23912.0	41904.0	1.9578345E7	3125.644659766881	-0.9812165647242856	-1088.884324731875	-0.03186260072196497	-0.052682075360187285	1.4800691846565126	1.2867314501812652	2.1060782059750167	1.1502549226165346	5.727517028241581	10.549733480776109	0.6466857285700411	0.8992537313432829
ID20507	20507	5	0.976491391658783	58.676851650455234	8.322206502640723	0.0	190.0	190	1.1804417188566065	1		32502.439393939418	32484.0	24381.0	41398.0	1.5016127E7	3214.333992409176	-0.9810802029677183	-1048.6800133179534	-0.04346822452896526	0.030035604075488755	1.3604810611757967	0.9996043274532076	1.6426389503898526	1.3610195792589563	4.377629197519088	12.30172636723093	0.36351029175349675	0.8179396092362353
ID19485	19485	5	0.9727795720100403	59.01157731721704	7.922575473826577	0.0	179.0	179	0.8278732227492553	1		32189.50884955752	32391.0	25113.0	40836.0	7274829.0	3910.269959695765	-0.9815400979219282	-875.4195830998846	0.01120429136529925	-0.026497499708842225	0.996624111646004	0.7894972394516924	0.03866317941399311	1.2623528770514278	2.1531661525256753	11.046305102355918	0.22174474644772998	0.603999999999999
ID6175	6175	5	1.0	58.13169010305959	6.172333210930078	0.0	44.0	44	1.4174696611687827	1		32695.264264264286	32632.0	21599.0	43308.0	2.1775046E7	3264.2973966795907	-0.9809641995641647	-1032.3028915192547	-0.013403433930446743	0.010659359588935623	1.5294835393853639	1.2977837780068495	-1.0241802635150694	1.1785349495848696	6.312151546477035	11.236605437638483	0.6282276089396931	0.9319298245614034
ID21023	21023	5	0.9744833111763	58.76698653445057	7.657332785673204	0.0	195.0	195	0.9661783835762905	1		33936.783171521034	32586.0	27714.0	45645.0	1.0486466E7	4049.204671175135	-0.9801859006942686	-829.2110026703591	0.016557671637546855	0.019185435102029483	1.0541530936176389	0.9172490944065186	-1.4173508550139802	1.1492549843286575	2.9326788435062756	9.258725710870232	0.4299044429942069	0.8463648834019213
ID10785	10785	5	1.0	58.3033449284191	7.24993218582659	0.0	91.0	91	1.407830541458008	1		32525.31306990881	32558.0	21460.0	42409.0	2.1401656E7	3244.699906738812	-0.9810894744767665	-1040.1164458106953	-0.016227814337005875	0.010428511578332985	1.5410893693927343	1.3030006592145187	-0.7716615113717109	1.1827233996349176	6.226595275515752	11.287052242974568	0.6141853192622305	0.9160839160839165
ID3114	3114	5	1.0	58.37464365955372	8.157160297337827	0.0	12.0	12	1.28830309017068	1		32554.890710382577	32647.0	23131.0	41484.0	1.7872635E7	3243.5603420336643	-0.9811384126442007	-1044.1822235509717	0.027436264764153208	-0.026519111244789163	1.4568247692428369	1.1469423558431393	-0.7383147048023997	1.2701813319745237	5.214179402473869	12.023243056543048	0.4532654123796496	0.8692551505546752
ID31792	31792	5	1.0	57.97801194883315	7.423861975658956	0.0	295.0	295	1.3685953404764915	1		32341.088566827715	32484.0	22356.0	41893.0	2.0083816E7	3092.256852028541	-0.9811378015779649	-1088.044776626026	0.011512032792389121	0.001700961904903366	1.508656354897118	1.277559045541612	-0.17603485847227193	1.1808897288637912	5.884370191670613	9.484776343219968	0.8219694225850624	0.9501151189562548
ID8242	8242	5	1.0	58.21178789350934	7.051092718178345	0.0	66.0	66	1.32134930048971	1		32634.39999999996	32683.0	21912.0	41603.0	1.8927952E7	3275.2996585870733	-0.9809801767139712	-1027.7993576901897	-0.0011843926785295048	0.010970594602816902	1.4568463972691144	1.1904081090025311	-1.0988396414058554	1.2238209621151166	5.485107593851277	11.407481207853738	0.5296823369270178	0.913697545526524
ID5683	5683	5	1.0	58.77625720009157	6.963550853034992	0.0	39.0	39	1.214554598292365	1		32583.197125256655	32491.0	24999.0	43027.0	1.5868017E7	3423.7099030373956	-0.9811422719465686	-990.3058657074963	-0.006133738494802035	0.016377440278153788	1.3178259473201812	1.1395710535008536	-1.0333123297219595	1.1564227989748548	4.634298010402942	9.356193502231369	0.6652661579552452	0.9069767441860471
ID14901	14901	5	0.9952865242958069	59.22175409010885	6.4698457292650895	0.0	132.0	132	1.0932721382487283	1		32848.26329113925	32364.0	26106.0	44668.0	1.2975064E7	3953.343517332491	-0.9807837032359131	-848.1670554458417	-0.03862415099209326	-0.00362719556456516	1.1791980701411768	1.0669631866258917	-0.5210303738055176	1.1051909615271833	3.754969669967518	7.872130434886254	0.7614330696734897	0.9427207637231501
ID4153	4153	5	0.9944366812705994	56.500500374269606	7.893765515967836	0.0	23.0	23	1.2489471673958055	1		32467.13372093023	32611.0	22707.0	41840.0	1.6753041E7	3238.005217100104	-0.9811348081607887	-1042.950889890424	0.011416027587814702	-0.016679706175995835	1.3321520788562011	1.2295995050358914	-0.4771368187048543	1.0834032328415066	4.900473075615833	9.309187482787552	0.7105985511614609	0.9238351254480285
ID27705	27705	5	0.995887279510498	58.61667806661872	7.03135529172075	0.0	259.0	259	1.0932721382487276	1		32793.68607594937	32474.0	25498.0	42828.0	1.2953506E7	3600.8458309341536	-0.9810062751686758	-940.7567574613721	0.0012835773466385503	0.009344181328514889	1.2211789994263655	1.014981399816085	-0.9913598777599776	1.2031540673037393	3.7549696699675117	9.173061639937288	0.5607737471760774	0.8748615725359915
ID19003	19003	5	1.0	58.908323519630486	6.906162290146587	0.0	174.0	174	1.2906497279808737	1		32614.618613138693	32601.0	24608.0	43175.0	1.7872811E7	3284.7214088290684	-0.9810976624544138	-1030.7194838349346	-0.007539515993663841	-0.005789398172932049	1.4468412389340983	1.1501073327662872	-0.968241636945738	1.2580054032470989	5.233191907131943	11.611409063053976	0.4877605532242268	0.8724247226624405
ID14396	14396	5	0.9673530459403992	58.10050326036889	8.314873038207244	0.0	127.0	127	1.0386267402396003	1		32980.71787709499	32319.0	26014.0	42767.0	1.1807097E7	3786.264636891599	-0.980698159963405	-885.1477776314284	0.0054415122256119604	-0.009136335035449588	1.177969233592008	0.9420946155613645	-0.9101783405050224	1.2503725359794071	3.388978955299791	7.199048141850415	0.8217289361725603	0.9506666666666665
ID13888	13888	5	0.9968374371528625	57.493063642733254	9.419095765368027	0.0	122.0	122	1.345742009817539	1		32384.89075630254	32487.0	23237.0	42002.0	1.926901E7	3004.07006006121	-0.9811164914257752	-1120.2121043195414	0.013337366672805427	-0.07662653582930884	1.4842912889152375	1.2937868711700435	-0.8460800567408131	1.1472455950746434	5.689492018925462	12.207697651250076	0.47975093240579314	0.8400000000000001
ID31297	31297	5	1.0	58.37411599113288	5.884879523179071	0.0	291.0	291	1.2616026850650461	1		32513.61904761904	32428.0	23475.0	43186.0	1.706965E7	3272.193894794847	-0.9810618238498265	-1029.471914992228	-0.05660608492854092	0.01685621465318064	1.345252470580704	1.246269898787274	-1.0187487625990463	1.0794230622834977	5.000288725070662	10.60942821096901	0.5582400474433394	0.8694214876033056
ID17988	17988	5	1.0	58.59701475389148	6.814200329688976	0.0	163.0	163	1.2238616661860893	1		32424.164989939658	32631.0	24283.0	42118.0	1.611481E7	3175.011919100951	-0.9812522930057654	-1069.0203278627819	-0.03920056787883344	-0.03891430880627194	1.2774975750045	1.2214424538237558	2.9645208912068437	1.0458925600672075	4.7055949028706765	11.223058584349983	0.46946361742390863	0.8823529411764708
ID5191	5191	5	1.0	58.27804656304586	5.916059506587005	0.0	34.0	34	1.2657930732558313	1		32557.535849056603	32671.0	23071.0	40866.0	1.7255494E7	3421.1781883226927	-0.9811220007464337	-989.1744233179879	0.013283273898553749	-0.021049609381627716	1.3197935143075616	1.2265538681610402	2.7899763645551348	1.0760175713165494	5.033560608222269	11.05833722157964	0.5172559644884812	0.8832360300250206
ID2123	2123	5	0.9607127904891968	57.58848985557337	9.002660807985702	0.0	1.0	1	1.109754557293462	1		32176.741379310384	32616.0	24993.0	40523.0	1.3063757E7	2982.5021080140446	-0.9814519065473808	-1141.7237725671712	-0.005913633559452159	-0.002511382864685502	1.2439369915714844	1.0061158853068217	0.7818583508293323	1.2363754610555002	3.869044697915896	10.067278745720264	0.4797217659654165	0.8733905579399143
ID28235	28235	5	1.0	57.03836809831072	6.8267786140580995	0.0	264.0	264	1.3304779016127073	1		32697.586620926235	32754.0	22729.0	43187.0	1.9062693E7	3344.4025379276595	-0.9811773189546061	-1019.2792136383501	0.007555179680391303	-0.012803495093026949	1.4790557498132713	1.2106340252820247	-1.0330669539713875	1.2217199574154676	5.561157612483528	10.066502866637675	0.6896326662765	0.927835051546392
ID13388	13388	5	1.0	58.50819325747921	5.6634616900146435	0.0	117.0	117	1.2687777344927929	1		32710.96233521658	32624.0	24329.0	43523.0	1.7369521E7	3395.243734059902	-0.9810568405966708	-997.9163007004879	-0.014984743021595835	-0.007388813338224803	1.3786434935281553	1.1931481994904096	1.759934595481265	1.1554671030111516	5.057326239044849	8.620545123413892	0.8551875607986251	0.961156278229449
ID16460	16460	5	0.9951623678207397	58.791992646350714	7.8102754715698195	0.0	147.0	147	1.2170434422923875	1		32446.463265306116	32613.0	23357.0	40980.0	1.5898767E7	3200.7806115364547	-0.9810514282180033	-1049.6795727954882	0.019682430518725254	0.004940602491989374	1.2977477001310673	1.1536202506245323	-0.7480334192074715	1.1249349163457465	4.653310515061001	12.481037711870771	0.37537946162622937	0.8602811950790863
ID20044	20044	5	1.0	58.740293048398726	6.39305310873036	0.0	185.0	185	1.2495527175731516	1		32719.75828460038	32785.0	22032.0	41941.0	1.6785236E7	3500.5180877786947	-0.981171863798227	-974.1941353788689	-0.02425620341902673	0.02663405425702469	1.3712868999590684	1.1696476460286567	-0.9621615971254275	1.1723931601239435	4.905226201780341	10.546412194398025	0.5541909392378173	0.865771812080537
ID22604	22604	5	1.0	58.70557948059046	6.863486210828757	0.0	211.0	211	1.3259214570600324	1		32634.159519725566	32720.0	21787.0	43638.0	1.9025715E7	3378.2713777908866	-0.9811085229332928	-1003.3651837022235	-0.03900623233929152	-0.008981801851603776	1.4328806666125449	1.2175864779187002	-0.7275399696967524	1.1768204497982444	5.523132603167403	10.834370859244677	0.5912728526276965	0.8917881811204915
ID23631	23631	5	0.9836775064468384	59.0717117817389	7.081995381650973	0.0	221.0	221	0.9824830669825418	1		33280.97492163009	32603.0	26570.0	42026.0	1.0616631E7	3537.3638053207073	-0.9808327377566194	-962.8999763350985	-0.06381261489666257	-0.00434246722570471	1.074931872754583	0.9244881352764786	1.074467347525227	1.1627319288777163	3.0324944929611064	10.190000845912406	0.36699609632537716	0.7828220858895701
ID9809	9809	5	1.0	57.75245748159348	7.455345521621621	0.0	82.0	82	1.2195272070030598	1		32640.68024439919	32618.0	22600.0	42422.0	1.6026574E7	3441.3815411595106	-0.9810533088012794	-982.2354444173318	-0.02462126420974482	0.020558348539983808	1.3635087347553072	1.07507683734316	2.199861940957081	1.2682895653532538	4.672323019719075	9.564789305661577	0.6417884668799981	0.9461020211742058
ID25682	25682	5	1.0	58.630910810938985	5.901783239462342	0.0	240.0	240	1.2669877814719959	1		32482.68352059925	32408.0	25319.0	43130.0	1.7345753E7	3161.646774909621	-0.9810483336511657	-1063.6813654413143	0.01982669634404949	0.022112317297560764	1.324162868157915	1.2317571732914525	0.2064951117441075	1.0750194087520835	5.043066860551297	10.470927411338586	0.578008589443532	0.9130808950086052
ID15966	15966	5	1.0	59.0964290127579	6.967840918555879	0.0	142.0	142	1.2765051943389978	1		32666.09074074072	32609.0	23938.0	42158.0	1.7639689E7	3260.8817144689956	-0.9810492042176676	-1037.1831498489669	-0.003915534220712083	0.007103150835636658	1.4557773460409589	1.1240366051507185	1.9984228562622273	1.295133396341446	5.119116879183565	9.933416701618135	0.6519399590987202	0.9260533104041273
ID15457	15457	5	1.0	58.27197888754342	7.662001712589029	0.0	137.0	137	1.3981249681591237	1		32539.986089644477	32591.0	21549.0	44002.0	2.1053371E7	3349.6900302218733	-0.9811432964867652	-1010.9028158383168	0.002564279407813146	0.011535715801580679	1.5418906582878615	1.2683910352947412	-0.9652178290889396	1.2156272122575875	6.141039004554464	10.462489367910026	0.7049878957851865	0.9028651292802241
ID30817	30817	5	0.987305760383606	58.34331341155718	6.394017604612863	0.0	287.0	287	1.1420059525934743	1		32707.77030162412	32385.0	24884.0	42304.0	1.4097049E7	3516.8221484545024	-0.9809969679839896	-960.2300523579977	0.015430255711811844	-0.00345610369148312	1.2660707074230022	1.0659779507381506	-1.015513553781996	1.1877081571399246	4.09719475381265	8.496510034772927	0.7132065493679324	0.8932642487046635
ID3682	3682	5	1.0	58.75769534214753	6.082426002829125	0.0	18.0	18	1.2114363528435599	1		32632.408333333344	32686.0	24059.0	42297.0	1.5663556E7	3343.6159223595187	-0.9811141724545864	-1014.0194079814685	-0.008521056662072195	0.0015382850746081856	1.2887150153146036	1.1415057886232913	-1.4746848850939478	1.1289605608297908	4.61053237958036	9.983360475625796	0.5813095194029235	0.8778280542986429
ID28773	28773	5	0.9787293672561646	58.11185078624812	6.830231707415789	0.0	269.0	269	1.070901033112177	1		33011.61904761903	32424.0	26702.0	44073.0	1.2478392E7	3627.0193508901652	-0.9808420993724003	-931.9618391213714	-0.009633638321597473	-0.0182995712941103	1.1104932707381883	1.0685295885970714	0.027981088267834187	1.0392723632447214	3.602869632703002	7.493409933504955	0.806305140090427	0.9582806573957017
ID22119	22119	5	0.9879586696624756	58.85642387657883	7.4228977347018015	0.0	206.0	206	0.9763038668979377	1		32801.898089172006	32397.0	25895.0	42708.0	1.0299796E7	3623.389249159252	-0.9811926857043571	-944.5859882434598	0.009711021668714084	0.02635836142350777	0.9756388423301996	0.9235877418707233	1.4935825957094577	1.0563575046525053	2.9944694836449735	11.162818807122374	0.3019826589811131	0.7692307692307682
ID30315	30315	5	1.0	58.11499572091021	6.050088127154032	0.0	283.0	283	1.4110508976477827	1		32566.320182094074	32515.0	22260.0	42990.0	2.1461205E7	3216.4386310384407	-0.981084958013747	-1050.3226281490677	0.013792650416076808	-0.006543791333044243	1.4549920325985262	1.3490312769027617	-1.0444474641326453	1.0785458109904165	6.255114032502847	12.05600059956052	0.5408023543673005	0.8958475153165417
ID2672	2672	5	1.0	58.31793267586081	8.688219149413106	0.0	7.0	7	1.3597226677520875	1		32601.0393442623	32660.0	22617.0	41919.0	1.9886634E7	3241.2613979760117	-0.9809946006018954	-1038.333822522202	-0.0017836492980086494	3.7562061588484693E-4	1.5030228212777437	1.2254191362884264	-0.6934698232750438	1.226537742694413	5.808320173038353	10.22134680458771	0.6986250669621888	0.9314024390243901
ID21617	21617	5	1.0	58.74836136334132	7.165554449209018	0.0	201.0	201	1.1273386007287949	1		32539.378571428562	32684.0	23207.0	40725.0	1.3666539E7	3430.46863655179	-0.9812432806900296	-992.443093275276	0.018325914447248782	0.015077651295022906	1.352326772188964	1.0103495249102825	1.1890515467257183	1.338474200113123	3.9926259781933053	9.557835706819082	0.5492238272910395	0.9051724137931038
ID26744	26744	5	1.0	58.70510771171649	6.058544971121633	0.0	250.0	250	1.2645972363584994	1		32684.092278719392	32601.0	23609.0	42632.0	1.7355253E7	3437.5815935368414	-0.9810000001603408	-981.813091215912	-0.004829291570954608	0.007698048704198777	1.3880051663742965	1.1589425141946839	-1.3172228602104838	1.1976479845842758	5.024054355893239	9.590852543724246	0.6863565232638381	0.9362267493356957
ID26233	26233	5	1.0	57.892916201527584	5.12839613523594	0.0	245.0	245	1.3547062522048305	1		32748.133004926134	32730.0	22142.0	44552.0	1.9943613E7	3403.363114700557	-0.9810805798063591	-997.9415606019871	0.007653718142059748	0.01797320366275777	1.5342446858718848	1.237230314890345	-0.5537701550165265	1.2400639294130649	5.765542037557718	10.073895017657927	0.7139292337812423	0.9127163280662155
ID10364	10364	5	1.0	58.019745622595224	7.052140937718295	0.0	87.0	87	1.3580525881030983	1		32530.577741407553	32643.0	24404.0	42452.0	1.9876183E7	3069.2161922093633	-0.9811290278943627	-1102.1130470384576	-0.00937110158782456	-0.037113267376732116	1.4247653640666211	1.3204854221790099	-0.7492765078957102	1.0789709148894147	5.794060794544813	11.018732520564262	0.5996938987356072	0.9076693968726732
ID11388	11388	5	1.0	58.2598943209518	8.288357513518655	0.0	97.0	97	1.44757015791818	1		32438.193083573486	32437.0	21151.0	41700.0	2.2512106E7	3149.970190226752	-0.9810461962850543	-1066.0394728331464	-0.013855667011971416	-0.011051965914490971	1.618918776838065	1.2996737153588984	2.107183564466391	1.2456347756413684	6.583079737854437	10.31770868709612	0.7770920323767487	0.9473324213406291
ID24188	24188	5	1.0	59.124877932452776	6.795446234740993	0.0	226.0	226	1.3081153358134865	1		32546.25132743363	32615.0	23866.0	42156.0	1.8388632E7	3175.8637620817576	-0.9811289307074301	-1065.6109592487169	-0.026797768047566516	-0.04744401560704809	1.4341907548571937	1.2443624339275514	-0.8801471062760505	1.1525506683213602	5.375785692067419	10.554207949701096	0.6064577040343597	0.881527669524552
ID21121	21121	5	1.0	58.33376472164392	7.167367039618631	0.0	196.0	196	1.2238616661860893	1		32771.046653143974	32657.0	22912.0	42636.0	1.6156126E7	3554.3710665479716	-0.9811382484661103	-959.1924017197892	-0.005338890614364868	0.003640877730684659	1.3871013249101853	1.1092586093645243	-1.0001910268844758	1.250476050580155	4.7055949028706765	9.481024661981582	0.6578302618264598	0.9235074626865672
ID3204	3204	5	0.9938665628433228	57.97328104699549	8.155777794977919	0.0	13.0	13	1.151899345205819	1		32390.47152619591	32477.0	24577.0	40861.0	1.4219417E7	3238.358045316614	-0.9812597431152464	-1047.4440735700928	0.001715188190603244	-0.014701156238604551	1.2251671480891115	1.0818183481620205	-0.34884882649325155	1.1325072736755082	4.168491646280394	9.910207763218459	0.5333634861798912	0.8761238761238759
ID12422	12422	5	1.0	57.82503757137205	5.6033901349837	0.0	107.0	107	1.1944571682077663	1		32704.210191082795	32608.0	24270.0	43114.0	1.5403683E7	3461.8366205874872	-0.9810571920709563	-978.5365759157233	0.004861557840083229	-0.003913255885896662	1.2166281585021699	1.1693630134962356	1.768252215781147	1.0404195655758068	4.482197973138446	10.470712026307808	0.5137460171435719	0.8862781954887216
ID17032	17032	5	1.0	58.95678690490879	6.8900174765757765	0.0	153.0	153	1.215799657151629	1		32707.12551440327	32596.0	23515.0	41281.0	1.5895663E7	3464.386783287001	-0.9810326278618204	-976.6125181198698	-2.0790295249415737E-4	-0.007073010828672787	1.3491541649328767	1.1158195493953336	-1.1830181749587447	1.2091150093794178	4.64380426273198	9.723390226204188	0.6172318651679884	0.9063079777365496
ID4236	4236	5	1.0	56.63044091991301	7.815800740985382	0.0	24.0	24	1.321921684878908	1		32509.620034542295	32547.0	23152.0	42522.0	1.882307E7	3181.1689540481825	-0.9810962163898211	-1060.7621560922635	0.01967948338418443	-0.00996520490441192	1.4427003647363301	1.2382021164897008	-0.6521379555535489	1.165157404855987	5.489860720015796	9.800183499338516	0.7182948874913073	0.9080188679245285
ID4748	4748	5	1.0	56.827303701328894	7.938260006215315	0.0	29.0	29	1.387806561689888	1		32592.86520376174	32592.0	21939.0	42969.0	2.0794248E7	3256.2862837452208	-0.9810786726840717	-1037.9637647780298	-0.02575134542737395	0.001654918665339629	1.5675977299501116	1.2252432235764206	-0.718686760930453	1.2794175881049774	6.050729607428659	10.440513052370678	0.6975477280061412	0.9367181751287706
ID5779	5779	5	0.996853768825531	57.96262094586715	8.53439041988786	0.0	40.0	40	1.282417709507664	1		32524.853211009155	32471.0	24149.0	42219.0	1.7726045E7	3007.7829979857606	-0.9811169017537026	-1123.6895587995893	-0.027700444974850757	-0.0030319432744284145	1.466390518141473	1.1276161168464762	-1.1127691136773548	1.3004341603793523	5.166648140828721	11.487595609970995	0.4919947542526063	0.8545597484276723
ID19097	19097	5	1.0	58.34389692714634	7.415109753447267	0.0	175.0	175	1.2847750969927223	1		32599.401459854005	32684.0	22772.0	43091.0	1.7864472E7	3421.4864430854095	-0.9811653323806919	-992.679453104702	0.0022277792094691226	0.01347362753496729	1.542660034563164	1.0918949605434896	-1.1397180684349273	1.4128282392615006	5.185660645486778	9.793774664137803	0.6793815393179508	0.9152684563758394
ID13992	13992	5	1.0	57.39206128584716	9.368866041303216	0.0	123.0	123	1.333317772296603	1		32330.87904599659	32447.0	23325.0	41474.0	1.8978226E7	3007.1178990395438	-0.9811987495470175	-1122.192350956801	0.025420765557122783	-0.02647288764328067	1.446284723754181	1.2756193618746614	-0.5453119378597164	1.1337901939875765	5.584923243306114	10.540354091751288	0.6317084281502255	0.8915022761760244
ID20136	20136	5	1.0	58.7445750299086	6.630534182043519	0.0	186.0	186	1.1759472276756424	1		32667.530701754404	32729.0	23235.0	42101.0	1.4896394E7	3379.9024075806724	-0.9812682890379794	-1012.6338938606473	-0.007672300565451006	-0.0635422105145522	1.2905515785129005	1.1405836593518124	2.046190151925685	1.131483489116716	4.344357314367475	11.105550837371963	0.44264462285751094	0.82940108892922
ID15017	15017	5	1.0	58.63945669671508	7.0192101055953255	0.0	133.0	133	1.1151945632135947	1		32652.905569007264	32297.0	25392.0	42295.0	1.348565E7	3473.1788128894063	-0.9809284118683455	-967.1083645100296	-0.009573772043947302	-0.003725615000620637	1.240150888560941	1.0124002357992063	-1.2305999908855036	1.224961082295624	3.9070697072320186	9.687219386171957	0.5231939978869414	0.8857758620689655
ID18094	18094	5	0.9906529188156128	58.55002067129737	6.917692532082529	0.0	164.0	164	0.836961016672629	1		32010.92070484582	32691.0	24450.0	39921.0	7266479.0	3821.13989767167	-0.9815133612543432	-889.5563916020769	-0.01644541394462398	-0.025385995923264612	0.9848101151240902	0.7160858339761731	0.5562309339730578	1.3752682547227413	2.2006974141708344	9.958706322617711	0.2788459533412671	0.7291338582677171
ID27824	27824	5	0.9773914217948914	58.49746660546808	7.246494250527434	0.0	260.0	260	1.2404384258268466	1		32542.5059055118	32598.0	23659.0	41217.0	1.6531593E7	3228.1800164953597	-0.9812855744206828	-1057.1634906709921	0.03205030076391768	0.009168793560307273	1.4568690068198673	1.0956920919180744	2.1704303646596768	1.3296335873607805	4.833929309312604	10.240195189788	0.5792868758267582	0.8782383419689119
ID23729	23729	5	1.0	58.902936047726435	7.929814579327198	0.0	222.0	222	1.2045477987435866	1		32629.288981288977	32418.0	24828.0	43013.0	1.5694688E7	3559.8015127343597	-0.9810214682592674	-947.6058289633155	-0.008615045139736658	-3.4232442847221113E-4	1.3198499253424507	1.0999924462560644	1.9539740840973896	1.1998718080607675	4.558247991770688	8.816537912566504	0.7369052566694172	0.9429695181907578
ID2226	2226	5	1.0	57.67963042819962	9.178384312124912	0.0	2.0	2	1.3161866396786785	1		32586.650959860403	32548.0	24029.0	42976.0	1.8672151E7	3264.026820394052	-0.9810786250840036	-1035.3021800614083	0.006291739594551045	-0.004411312870932504	1.5281652968011228	1.1637530706020682	2.1210406169934326	1.3131353509645527	5.442329458370646	10.1016393076082	0.6702101150018072	0.8931357254290175
ID22706	22706	5	1.0	59.04757885288574	7.002161858528783	0.0	212.0	212	1.4072930989717474	1		32680.52366412215	32656.0	22050.0	43202.0	2.1405743E7	3308.1919550245716	-0.9811261868770325	-1027.0545673925558	-0.002874106389016748	0.011276832499336469	1.5946902727844965	1.2584216195358022	-0.9661958360494951	1.2672146187163684	6.221842149351239	9.778677289991242	0.8176522282713579	0.9458092485549136
ID9910	9910	5	1.0	56.97193978883577	7.843362653656557	0.0	83.0	83	1.3167612682324346	1		32442.747386759576	32588.0	21556.0	42311.0	1.8622137E7	3258.9096112121233	-0.9811416280290428	-1035.8641674774383	0.01275300042817963	-0.037298360567901555	1.4548197704109245	1.2385653405677466	2.718190679181543	1.1746007439091173	5.447082584535143	9.34457105288987	0.7838899248265915	0.9324654190398696
ID25784	25784	5	0.9875055551528931	58.658774853544905	4.7445412172487496	0.0	241.0	241	0.9253860542602947	1		34455.80701754386	32715.0	30735.0	45126.0	9819905.0	3317.1035538967612	-0.9797329064991733	-1004.2679810056835	0.008472962340421001	0.002843695822279873	1.094137647832455	0.8166575262635167	0.7425943139050837	1.339775380309667	2.6902694091159667	7.348703559467489	0.6260141935454702	0.8641221374045808
ID8890	8890	5	1.0	58.11993016461609	6.326685467198625	0.0	73.0	73	1.3485497366541477	1		32517.6877076412	32636.0	23968.0	41235.0	1.9575648E7	3077.113210348224	-0.9811822502736633	-1102.01668969165	-0.012797219874461668	0.02727775870422778	1.3704468118626894	1.2783690693434229	-1.556678629914996	1.072027511246465	5.713257649748043	12.457105458900475	0.46265727080067415	0.8691250903832255
ID13498	13498	5	0.9804933071136475	58.675798800269405	6.556907500230315	0.0	118.0	118	1.0786434351784726	1		32973.07792207793	32478.0	25660.0	42551.0	1.2694635E7	3562.321083834107	-0.9808569369184542	-948.5291033375544	-0.0038321991224806633	8.161324028602877E-4	1.1186001088144262	1.0382570423640987	0.21023539161358373	1.0773826356789138	3.655154020512679	7.838617955938698	0.7475436382981707	0.9412484700122403
ID23228	23228	5	1.0	58.850227485161724	7.520818331066717	0.0	217.0	217	1.1938236719191273	1		32658.590717299576	32576.0	25595.0	42389.0	1.5480172E7	3398.1773956431957	-0.9811482468842401	-1000.3783350597042	0.005596572457892197	-0.006167350399770336	1.2587083381281732	1.1283391131281395	-1.3815250398262526	1.1155408187868325	4.477444846973919	10.048769313880518	0.5572041677338132	0.8762790697674417
ID22208	22208	5	1.0	58.9187179162324	7.012947365636225	0.0	207.0	207	1.3161866396786779	1		32698.349040139638	32571.0	23007.0	43458.0	1.8736154E7	3504.470638324862	-0.9810848826336428	-967.9010005960135	-0.0014483519851475365	0.022301681959633286	1.4868429139570853	1.1775412149571292	-1.1121194228826201	1.2626674082157006	5.44232945837064	9.762515874869987	0.7175814223913373	0.9339314845024476
ID31427	31427	5	1.0	58.3249553362161	6.519655094060948	0.0	292.0	292	1.4169358747965617	1		32423.37878787877	32474.0	22991.0	41807.0	2.139943E7	3095.6883185911925	-0.9811975566107649	-1093.1335043385052	-0.017784311246494253	-0.021730633009403737	1.5046151710571032	1.3549890959997786	2.5112545676016356	1.110426036267785	6.307398420312514	10.586907349689088	0.7071668666556374	0.927323549965059
ID16069	16069	5	1.0	58.87306741603227	7.623665219613306	0.0	143.0	143	1.3613906986402495	1		32630.685154975545	32637.0	22496.0	42284.0	2.000261E7	3293.351624898326	-0.9812061305719475	-1034.5753684098113	-0.00484283501083494	-0.002368334570554836	1.5251528734432571	1.2630697702224603	-0.8991513725083581	1.2074969327898941	5.822579551531902	9.973973744266694	0.7355104603307161	0.9074074074074068
ID17612	17612	5	0.9958987236022949	57.148800605379456	7.98736725752225	0.0	159.0	159	1.1406803503444956	1		32784.67132867135	32360.0	24958.0	44240.0	1.4064624E7	4012.9612625832533	-0.9808498796311069	-836.8871458552917	-0.0010032232167225326	0.0032104549584413915	1.2757449726966477	1.0419109724863842	2.465253092435584	1.224428004296998	4.087688501483621	8.781254293511292	0.6661538612342776	0.8967674661105323
ID13005	13005	5	1.0	57.64924093299959	4.71110272764772	0.0	113.0	113	1.186195327529635	1		32839.82226980727	32786.0	23966.0	43201.0	1.5336197E7	3550.2681208814024	-0.980816529598509	-945.8673640231295	0.005411465018048824	-0.007704662730321174	1.386898256391165	1.0217068991892284	-0.8011709665396188	1.3574326037063396	4.420407332999731	8.891199081853552	0.7026701188984101	0.9346733668341706
ID15566	15566	5	1.0	58.52882525257009	7.425365833354627	0.0	138.0	138	1.1785176071963486	1		32652.32173913046	32471.0	23966.0	43025.0	1.5020068E7	3671.5179714038154	-0.9810620469298839	-921.4289298196611	0.02483345709800441	0.010931189957103637	1.4159720131069025	1.0469816630194242	2.2425205525735112	1.3524324858024115	4.363369819025539	8.697169521189263	0.7248965234474665	0.9080118694362024
ID30930	30930	5	1.0	58.25302206708277	6.807904739021913	0.0	288.0	288	1.4056795386104795	1		32424.883792048953	32506.0	22929.0	42534.0	2.1205874E7	3223.794927141567	-0.9811450676614383	-1046.7651688951169	-0.0035145959763964855	-0.004443928484689719	1.5250018069745732	1.3007120570488395	-1.0450819528261945	1.1724361273582875	6.207582770857687	10.391401876880014	0.7224105853826837	0.9255846917080084
ID28887	28887	5	0.9945358037948608	57.90765590321209	7.172226407698311	0.0	270.0	270	1.069487301759045	1		33069.84126984128	32495.0	25496.0	45616.0	1.25004E7	3970.1755683726915	-0.9808496519061465	-853.2536668825095	-0.012382766887056428	0.032444398101432834	1.2272762852476584	0.9761014330865658	2.3607291171933	1.2573245398962722	3.593363380373978	8.765464580315093	0.5877073515855628	0.8989298454221163
ID4825	4825	5	0.9920206069946289	56.85479639123569	7.383616495890841	0.0	30.0	30	0.6497059384952111	1		30022.007194244597	30584.0	23794.0	35600.0	4173059.0	3039.6787218112254	-0.9824954250923102	-1108.7177623041234	0.02340669510574051	0.029237264954431602	0.8887077175843537	0.5725983804960082	-1.3018977207614881	1.552061179101692	1.326122199899924	5.807088470647606	0.4941701679286727	0.8230088495575226
ID11993	11993	5	1.0	57.51925091531821	5.743379450158014	0.0	103.0	103	1.0538110900716828	1		32483.37228260871	32675.0	23277.0	40667.0	1.1953881E7	3783.9583717478527	-0.9812411934356577	-898.0806145850737	0.01713035632685789	0.0033990476691682816	1.1939241481465257	1.0347919627146145	0.15167804705956403	1.1537818142831848	3.4887946047546268	9.439897827793637	0.4919836594818799	0.8275084554678687
ID24282	24282	5	0.9834293723106384	58.77642938554265	7.661111865638532	0.0	227.0	227	1.0687797348263097	1		33104.034482758645	32355.0	26407.0	45087.0	1.2480221E7	4079.9548784242684	-0.9807459363886574	-826.5891042850567	0.026600084915273162	-0.008999904046675299	1.1786166527208777	1.01290642236919	2.014165247276668	1.1635987557114025	3.5886102542094593	8.355876619546855	0.645880422072572	0.8977407847800244
ID21727	21727	5	0.978279709815979	58.05614475232616	7.110197500212468	0.0	202.0	202	0.51894906746527	1		29077.36666666666	28681.0	25776.0	36188.0	2616963.0	2493.397084571231	-0.9828596917749715	-1337.416012103937	0.0799960673083961	-0.07276187525880994	0.6873293630487113	0.48569529560054714	0.46889717711205225	1.415145193446541	0.8460564572838182	4.9197309960109	0.4392648929604167	0.687258687258686
ID26848	26848	5	0.9968473315238953	58.897130230771445	6.3877190364638405	0.0	251.0	251	1.1131576764662894	1		32925.68536585365	32416.0	25632.0	44721.0	1.3499531E7	3949.9586703331875	-0.9809917171304132	-860.3887481580302	0.009263174069361621	0.02094712556067565	1.2290265602654802	1.053547024123756	2.1441049628228703	1.1665607059994993	3.892810328738474	8.572153341377025	0.6657225153593501	0.9233370913190528
ID10467	10467	5	1.0	58.22549432638667	5.794120977040388	0.0	88.0	88	1.1656090294360806	1		32657.207126948757	32485.0	25353.0	43544.0	1.4663086E7	3559.2495972946235	-0.9811140321669265	-953.3027225707568	0.013034484912430202	0.048620635858410415	1.1976247785052223	1.1769412050090147	2.1299950828378464	1.0175740074424953	4.268307295735221	9.541226423916038	0.5891924027988878	0.8971028971028964
ID26340	26340	5	1.0	58.20973110214519	5.3911121213684625	0.0	246.0	246	1.34236498564924	1		32775.11784511784	32787.0	22465.0	42291.0	1.946842E7	3323.4084714409187	-0.9810643910573701	-1021.900876770183	-0.022329697501175867	0.05414559300043951	1.474794593332189	1.2462806528551187	2.1707890955993983	1.1833567262346287	5.660973261938367	10.632060284294147	0.6293121357312996	0.9232558139534883
ID30437	30437	5	1.0	57.551252848347794	5.580332616363888	0.0	284.0	284	1.341801321973056	1		32616.468907563023	32690.0	22550.0	42312.0	1.9406799E7	3440.407803174806	-0.9811310657516159	-985.9086334863438	0.02417427316289401	0.006854682554034244	1.4783834635703919	1.2471401574303103	2.8236667927975367	1.185418859911103	5.656220135773855	10.862226124203469	0.6024187610948633	0.8847583643122678
ID3303	3303	5	1.0	58.70079193988144	7.545384128942728	0.0	14.0	14	1.3997472370879263	1		32649.537867078827	32600.0	21647.0	43580.0	2.1124251E7	3388.4828584143947	-0.9810310842673104	-996.6484652033669	-0.00429858619918704	0.013720329778601846	1.5718641597520797	1.2551889861078565	2.105436490281353	1.252292823749341	6.15529838304801	10.810388168311922	0.6618756404808539	0.9411337209302321
ID8424	8424	5	0.9718692898750305	58.49285574925283	7.072538992747672	0.0	68.0	68	1.1785176071963481	1		32405.32385120349	32627.0	24825.0	41095.0	1.4809233E7	3225.3162567869076	-0.9812650694699918	-1052.4665661139138	0.012065747093994274	-0.022617287136499735	1.2809780894470453	1.0817906970710482	-0.6982172073728292	1.184127477630652	4.363369819025537	10.84227224656377	0.4664351502759086	0.8414298808432633
ID17128	17128	5	0.9861012697219849	58.67806844634103	7.344807191129548	0.0	154.0	154	1.0687797348263097	1		32897.32446808511	32521.0	25985.0	42227.0	1.2369394E7	3430.0689829467065	-0.980917114590828	-985.9978982660758	-0.006737788732591433	-0.0018870416280385369	1.1310984348546358	1.0331753564293444	1.5490271849234236	1.0947787593034677	3.5886102542094593	7.525955539149512	0.7961829281241322	0.9449311639549441
ID21225	21225	5	1.0	58.5713743235483	7.9613506761627715	0.0	197.0	197	1.231870914337036	1		32650.75697211157	32731.0	22967.0	42073.0	1.639068E7	3408.6660769065484	-0.9811144643426524	-995.2430708144935	-0.003137096637669492	0.02910730898353816	1.3207698796068126	1.1169336085545047	-0.6462796655958352	1.182496318036401	4.767385543009382	11.024133789422327	0.4929480906056579	0.895535714285714
ID5866	5866	5	0.996860682964325	57.75193789772971	8.96009741985361	0.0	41.0	41	1.3144612467940306	1		32468.785340314138	32595.0	24253.0	41888.0	1.8604614E7	3015.9260167991	-0.9811930556657209	-1123.3409235770273	-4.6490596766717224E-4	-0.018879167432643017	1.395541109120096	1.2915758966371707	-0.26255693478972336	1.0804948534217895	5.428070079877095	10.568103584953404	0.6107467817576794	0.9041963578780686
ID6893	6893	5	0.9797833561897278	58.388042503501005	8.23699872012076	0.0	52.0	52	1.2195272070030587	1		32194.55102040817	32488.0	24193.0	40705.0	1.577533E7	3044.407041041477	-0.9814090163942237	-1116.4963986553519	0.00630745591145878	0.008826871502817066	1.2946897801642137	1.1625536055517123	1.1269808961980987	1.1136602854109197	4.672323019719067	8.626164555652517	0.7890549464844053	0.9571567672833501
ID12525	12525	5	0.9952386617660522	57.77118429215957	5.872298187710906	0.0	108.0	108	1.093272138248728	1		32987.288607594965	32282.0	25437.0	45747.0	1.3029979E7	4054.813866896291	-0.9809219792949715	-836.5787768135972	-0.022804963308336226	0.012391240262054782	1.2801946700010913	0.9893842662985307	-0.9585960735120833	1.2939306936732844	3.7549696699675152	9.44618610103293	0.5288144362562759	0.9154113557358045
ID4340	4340	5	0.9878512024879456	55.821541545298	8.385318272320887	0.0	25.0	25	1.1810823928353111	1		32230.078091106272	32575.0	23377.0	40301.0	1.4858066E7	3021.0286706138913	-0.9813236367832406	-1121.1312412990746	0.006907825015090452	0.0053720209909057055	1.283646355038417	1.1249109844491498	0.62586221505772	1.1411092724523417	4.382382323683604	9.226014557132595	0.6469814905949766	0.906588003933136
ID25340	25340	5	1.0	58.6734845018928	6.902676143469706	0.0	237.0	237	1.284775096992722	1		32571.308957952468	32503.0	22795.0	43243.0	1.7816506E7	3473.85780706563	-0.9809093919079389	-963.5234759673982	0.005340151959672355	0.008167526450072881	1.4218681073214694	1.1596255873836878	-1.1624344680424565	1.2261441303045453	5.185660645486777	9.992086578075567	0.6526819162679349	0.9191238416175235
ID14591	14591	5	0.9952605366706848	58.288454110033406	8.257614647921523	0.0	129.0	129	1.139353205799304	1		32692.860465116286	32172.0	25203.0	43991.0	1.405793E7	3904.7021297076394	-0.9810264878592837	-865.8207928388928	-0.001081108138059957	-0.005136677759793779	1.2819724648162383	1.0671814271358522	-1.005062017931825	1.201269467607632	4.078182249154586	8.687240692010226	0.679067248961811	0.9060190073917637
ID16643	16643	5	1.0	58.84021744558646	7.66533686222131	0.0	149.0	149	1.2865403029046518	1		32675.934545454562	32525.0	23609.0	42502.0	1.7971764E7	3395.013963139996	-0.9810629512291723	-997.2430676699408	-0.011159097965292013	0.007475394303732587	1.3633105986930911	1.2230543617731877	-1.0534079795807172	1.1146770260616703	5.199920023980331	9.035962877660516	0.8003089101029941	0.9537925021795991
ID14089	14089	5	1.0	57.762530923287216	9.264981262146305	0.0	124.0	124	1.379605939006805	1		32469.482428115054	32533.0	23151.0	42798.0	2.0325896E7	2994.3045606769415	-0.9812043274946085	-1132.1682600951783	0.013232611993931496	-0.011520301764360951	1.5643896073585024	1.2538383930130659	2.3561460445616547	1.2476804156548111	5.9794327149609305	11.541892850143242	0.5640476197709302	0.871794871794872
ID2314	2314	5	1.0	57.93395860824479	8.413858083594315	0.0	3.0	3	1.3423649856492403	1		32560.470588235283	32587.0	23890.0	41945.0	1.937348E7	3096.2745074220948	-0.9811384882487342	-1094.0445969356326	-0.007046429201102812	-0.01169412649611656	1.487112590425826	1.2302158570940616	-0.8183180586857808	1.2088224857860228	5.660973261938371	10.073350562862496	0.701056582507016	0.9043280182232347
ID29455	29455	5	1.0	56.68412279746305	5.43393359248611	0.0	275.0	275	1.2699696349289438	1		32732.10169491525	32700.0	22973.0	43087.0	1.7380746E7	3422.770350006543	-0.9811409000166664	-995.0308444911695	-0.024400174393059644	0.017510734580326752	1.4230568199287448	1.1283832396129017	2.597174838138141	1.2611467185713716	5.066832491373887	11.308081928199671	0.49793025810052594	0.8780889621087321
ID13587	13587	5	0.9727404713630676	58.108344800944714	8.257273976025498	0.0	119.0	119	0.8512997217224888	1		31127.53941908714	32401.0	24724.0	37607.0	7501737.0	2651.0583341654324	-0.9816691145176967	-1257.5845302668845	-0.018677517958150838	-0.12013867319115698	1.0660156442270923	0.7884624584585008	0.7648807339193769	1.3520182638894784	2.2767474328030826	9.864418764546416	0.2940232801156309	0.657064471879286
ID29971	29971	5	1.0	57.76830372003439	5.346052311386575	0.0	280.0	280	1.3173356461303016	1		32755.095652173906	32781.0	22693.0	43099.0	1.883418E7	3326.7776458266635	-0.9810235184523504	-1018.0024415403827	-0.012072179518583704	-0.022557907081374756	1.4388555193922616	1.2490458564695963	-0.7895644574010034	1.1519637265033316	5.451835710699675	10.555236263495395	0.6149172927278918	0.9183346677341874
ID18198	18198	5	1.0	58.6623036977601	7.060582260270104	0.0	165.0	165	1.3005757033562688	1		32640.606440071566	32646.0	22845.0	41558.0	1.8246099E7	3254.882059488037	-0.9811007260456436	-1041.1694939627141	-0.011741713911806768	-0.005129780017581289	1.4601363031900774	1.16406515940697	-1.131031736453859	1.254342414933147	5.313995051928706	11.68982219682591	0.488669460547885	0.8741204065676315
ID8986	8986	5	1.0	58.00351748278941	7.018982935297129	0.0	74.0	74	1.4158676983350567	1		32584.679758308164	32657.0	22114.0	42991.0	2.1571058E7	3285.7567991223054	-0.9811484161039574	-1032.27378750317	0.005602999656729931	-0.00567427556021267	1.5639612129881688	1.293293404945259	2.2790690443161328	1.2092856941881385	6.297892167983489	10.405048520687243	0.7309991381649455	0.9430604982206404
ID15131	15131	5	1.0	58.459449433591345	6.830636761315995	0.0	134.0	134	1.282417709507663	1		32360.633027522945	32505.0	23812.0	42333.0	1.7636545E7	3211.3579723924204	-0.9812416687737934	-1054.2414002763503	-0.0023153102688107763	-0.04610312069982266	1.347992381055057	1.2558168109821524	1.3958480589231703	1.0733988980453413	5.166648140828712	11.325063518659348	0.5062178526296526	0.8689048760991209
ID22299	22299	5	1.0	58.296079498288556	8.143278727187692	0.0	208.0	208	1.32134930048971	1		32583.296875000025	32520.0	24159.0	43143.0	1.8767979E7	3090.1233987557916	-0.9810857862097982	-1093.8754831002384	-0.008850821810366671	-0.05034666167837532	1.5232471365943552	1.1818915236966248	2.2607343051035294	1.2888214409306076	5.4851075938512786	11.613737030009386	0.511035463052217	0.9036805011746284
ID22811	22811	5	1.0	58.89316922794937	7.834453159382089	0.0	213.0	213	1.337283459578068	1		32635.50592216581	32631.0	23109.0	41869.0	1.9287584E7	3194.685795995338	-0.9811552941320945	-1063.7524729772952	-0.0017315633910573813	0.002180767855602566	1.4469790185676517	1.2343855397393177	-1.128403168355773	1.1722261578608821	5.618195126457726	10.88314052373395	0.5960712963693808	0.9099307159353351
ID9502	9502	5	1.0	58.2548395271712	7.48922951193795	0.0	79.0	79	1.368595340476491	1		32627.410339256887	32612.0	21398.0	42807.0	2.0196367E7	3331.1603957417456	-0.9811729269833394	-1020.8920116725326	-9.104619229660511E-4	0.001594461658575363	1.5323806597452083	1.2197430363080914	-0.9788942736220354	1.2563143335365177	5.88437019167061	10.77459204618726	0.6369541617575568	0.9245705750560124
ID6431	6431	5	1.0	58.76400959197679	6.761231246005393	0.0	47.0	47	1.318483651268541	1		32719.10782608694	32764.0	22859.0	42252.0	1.8813487E7	3255.3012655999582	-0.9811033426409413	-1043.6864102344118	0.00897899003874343	0.001275182963345692	1.5564105087985907	1.125443971447916	1.8734183673430274	1.3829302464486293	5.461341963028694	10.732799902608797	0.5957762267074026	0.9236334405144695
ID23842	23842	5	0.9896060228347778	58.71430168898922	7.157497949393049	0.0	223.0	223	1.1366942682055607	1		32800.36384976527	32311.0	24835.0	43885.0	1.3972955E7	3861.7539004061164	-0.9810026402530494	-877.2047858681917	0.005852362731122828	0.0015544526543521872	1.3081159416530361	1.0232851410700912	-0.8943055828944497	1.2783493956387226	4.059169744496525	8.151899358002215	0.7675902651781129	0.9242424242424245
ID5411	5411	5	0.9958915114402771	58.89105369046004	7.743945359325869	0.0	36.0	36	1.1158726992222743	1		32879.99514563104	32361.0	25703.0	44253.0	1.3546558E7	3832.733570553454	-0.9810468561920469	-888.0994524357957	-0.016708473954939504	2.5426929125757595E-4	1.2395525548482897	1.0491623523759632	2.1686342921609727	1.1814687708162264	3.911822833396534	8.050581678604622	0.7584632108053131	0.93416572077185
ID10020	10020	5	1.0	58.145893777351084	7.134939173847258	0.0	84.0	84	1.2865403029046512	1		32532.096539162107	32499.0	24284.0	42171.0	1.7860121E7	3265.1496092201046	-0.9811169781210926	-1035.3525500117346	-0.01900290089507337	-0.008277848674853554	1.4040674108920852	1.2022685503018937	-1.0668838561627998	1.1678484066970887	5.199920023980326	10.929293104682705	0.5470441547226149	0.8981937602627255
ID17703	17703	5	0.9867353439331055	57.764391404496216	8.70021872746834	0.0	160.0	160	1.102916817783266	1		32871.21144278608	32306.0	25469.0	43436.0	1.3214227E7	3776.2030412897293	-0.9809071084967232	-894.4303865464685	-0.016655209993432306	0.026769562824499715	1.2344737536339294	1.052288385210917	2.1812670312188436	1.1731325471073177	3.82151343627074	8.686394941165325	0.6364526691056168	0.8893805309734503
ID23335	23335	5	1.0	57.980661558501794	7.916758681885343	0.0	218.0	218	1.3287710658854759	1		32576.90721649485	32678.0	23186.0	42419.0	1.895976E7	3196.287937595217	-0.9812071657110456	-1064.2958719628793	0.011010105661574135	-0.00603461540003256	1.4835098205875774	1.229589961586059	-0.859690916647328	1.2065077521241185	5.5468982339899915	10.272583813938782	0.6605423626287954	0.9046511627906977
ID16169	16169	5	1.0	58.653275964368675	6.000332307810621	0.0	144.0	144	1.1353624642705458	1		32517.795294117637	32792.0	23530.0	40665.0	1.3820063E7	3521.3551814789625	-0.9812664390629279	-967.4039675377193	0.028227352874208238	-0.001413892267647729	1.2810859629590543	1.0790597729451614	0.3567312882572454	1.1872242808778675	4.0496634921674906	10.016306122543913	0.5072401503510324	0.8511488511488511
ID2860	2860	5	0.9968608021736145	58.03903284507561	8.532787284762176	0.0	9.0	9	1.200143587292333	1		32482.06903765694	32581.0	23311.0	41692.0	1.5526429E7	3242.9754806304263	-0.9811337616120974	-1041.7725701856793	0.01429329324314328	-0.06216200683712538	1.39966094550604	1.0831640026030422	-0.8425306175453695	1.2921966961073277	4.524976108619075	13.352621703798611	0.318928304735914	0.7874276261373023
ID25900	25900	5	0.9958919286727905	57.826684366147	5.123546275192844	0.0	242.0	242	1.1938236719191289	1		32782.55508474572	32695.0	24050.0	42966.0	1.5473366E7	3423.224598990449	-0.9809156523735504	-984.4456557880806	0.012622954469856456	0.01234697680291057	1.3257072147878757	1.1141707001352474	-0.5183309426760078	1.1898600588105128	4.477444846973929	9.323280619630772	0.6472955131320959	0.899713467048711
ID4911	4911	5	1.0	57.151568303749684	8.06140184959073	0.0	31.0	31	1.2567965621276098	1		32493.108986615654	32617.0	24143.0	41508.0	1.6993896E7	3115.44823770443	-0.9811653725203873	-1086.6405327296688	0.04431875013827321	-0.03372621103055626	1.410728986301469	1.1923946157068979	-0.45054423436374136	1.183105800477918	4.962263715754531	10.236113014039416	0.5951405753447533	0.8721804511278188
ID13103	13103	5	1.0	57.50127407387857	5.5887609026068485	0.0	114.0	114	1.053811090071683	1		32781.792915531354	32607.0	24922.0	43203.0	1.2030918E7	3809.8507652103276	-0.9811555168430078	-896.0007089435347	0.028010025060784233	0.022961360134903866	1.1508801469152448	0.9266754111304386	1.7411801175819945	1.2419452734925833	3.4887946047546285	12.162104051270529	0.2963929278094247	0.7969598262757863
ID19769	19769	5	0.9871507287025452	58.89996034024468	7.038011278822968	0.0	182.0	182	1.2051756579463697	1		32455.273858921195	32747.0	24410.0	40874.0	1.5643442E7	3261.785768387901	-0.9812797273569763	-1043.1349518943196	-0.019543183229804386	-0.0308191283603712	1.292928755135358	1.144759624943187	1.2387663900386379	1.1294325262384446	4.5630011179352055	10.346761180277984	0.5356135918181888	0.900562851782364
ID21818	21818	5	0.9830256104469299	58.3002146177715	7.546353805086843	0.0	203.0	203	1.0502156818081927	1		33260.05248618784	32391.0	26240.0	45318.0	1.2040139E7	4179.646331577754	-0.9806369546603714	-806.024019786695	0.03109096961478202	-0.01205306234452862	1.2041283306404615	0.9509466665486608	2.430112172985236	1.2662417073406347	3.4650289739320472	8.228436917472752	0.6431052373934117	0.9169811320754717
ID24380	24380	5	1.0	58.837346576734376	7.1325359204646706	0.0	228.0	228	1.138024513562104	1		32541.880562060902	32577.0	25596.0	41632.0	1.3895383E7	3339.53283149746	-0.9811188307340593	-1012.6972965836009	0.007320307986013312	0.02209662411507977	1.192240832945484	1.0827686940954562	3.1198256962869886	1.1011039009965844	4.068675996825555	12.26270149412667	0.34000919167991617	0.8441814595660747
ID12095	12095	5	1.0	58.20152313134965	6.092508019815233	0.0	104.0	104	1.3491105808192354	1		32515.80960264902	32523.0	21901.0	41396.0	1.9639549E7	3243.942168802411	-0.9812162051375435	-1047.2077310089687	0.04546558766625982	-0.026886461101106564	1.4083768172172946	1.3251442287991515	2.347544066912994	1.0628102108504587	5.718010775912557	11.746838034312184	0.5207303277089583	0.8550106609808105
ID31551	31551	5	1.0	58.36500929748015	6.697960442493317	0.0	293.0	293	1.327062034868411	1		32431.158347676403	32438.0	25035.0	41773.0	1.8842503E7	3048.1379317125475	-0.9809859601725103	-1097.8581582361219	-0.03343684839639975	0.019852278167442543	1.4369313296322046	1.2705739154492661	2.0126112943203815	1.130930921971679	5.532638855496433	12.438325724415199	0.44938475508600184	0.8459302325581392
ID6981	6981	5	1.0	58.541387379653145	7.715573861824426	0.0	53.0	53	1.3741116681181347	1		32694.953600000004	32709.0	21218.0	41596.0	2.0434346E7	3272.3673852324905	-0.9811015443405293	-1037.3762688760348	-0.012318441799951497	6.321026730462862E-4	1.5361433758180105	1.2268094130851332	-0.9900881516245337	1.2521450841781334	5.931901453315762	11.31755570180807	0.5819672026157819	0.919675755342668
ID12613	12613	5	1.0	57.92497356204408	5.458783046129222	0.0	109.0	109	1.2788734805946282	1		32676.21771217713	32768.0	23546.0	41981.0	1.771051E7	3316.006588870206	-0.9809793617758146	-1016.4386650805469	0.017096267334964037	0.01607105352576846	1.3137088462254192	1.2840765698322365	2.74804226410032	1.0230767207262836	5.138129383841628	11.36866265052196	0.49956975908123175	0.8897119341563791
ID8518	8518	5	0.9958890676498413	58.421941926462985	6.385867075066802	0.0	69.0	69	1.1320260995366958	1		32835.575829383866	32409.0	25565.0	43578.0	1.3856613E7	3628.345811518723	-0.9809282914371301	-930.9226969988357	-0.009860892579469486	0.06631424736835156	1.2750645985768283	1.1008610550567368	-1.1925660444184152	1.1582429887222354	4.0258978613449115	9.018914739980154	0.6219622897974114	0.8953488372093021
ID21321	21321	5	1.0	58.59961773622165	8.476816775461796	0.0	198.0	198	1.3779599579804602	1		32698.604465709683	32700.0	22451.0	41670.0	2.0502025E7	3261.7370477312124	-0.9811008649411174	-1040.8352619645284	-0.01081495786968195	0.0025823695785679624	1.4972409989594453	1.270947697110657	-1.216271600304061	1.178050837468165	5.965173336467371	10.89017770265387	0.6320668288731577	0.9289415247964472
ID17226	17226	5	0.9854234457015991	58.4733828692032	8.193673320109088	0.0	155.0	155	1.0349785844637156	1		32391.380281690137	32368.0	25146.0	40960.0	1.149894E7	3507.1773774984936	-0.9811666759286229	-962.3156071364014	-0.04504464572138488	0.029452354880996064	1.0810181594027486	1.0187900998428019	-0.17320517657396248	1.0610803536170488	3.36521332447721	10.69305357340174	0.3698443414475628	0.7910614525139663
ID20816	20816	5	0.99590665102005	59.05378727414224	7.0674057389213765	0.0	193.0	193	1.0645244568748684	1		33244.41397849462	32467.0	26881.0	42355.0	1.2366922E7	3544.856342820206	-0.9806504447859099	-950.590086487319	0.005516678321258676	-0.012635401710737803	1.118456787591044	1.038085046566991	1.2240763247060698	1.077423079438286	3.5600914972223694	7.4060464115800215	0.8156393412518486	0.9397741530740279
ID29009	29009	5	1.0	58.358989648975964	7.586833429387093	0.0	271.0	271	1.2300272551631661	1		32646.7265469062	32507.0	24478.0	43165.0	1.635601E7	3522.8706968995966	-0.9811018588752651	-962.2057431696581	-0.0015693111262674495	-0.0026691136997900626	1.3403633619364563	1.1636621548630293	-0.9278255570697083	1.151849234191367	4.753126164515835	9.727456704413829	0.6312343052889373	0.9182736455463729
ID10583	10583	5	1.0	57.65692246221281	5.869278285526515	0.0	89.0	89	1.2616026850650472	1		32619.75095057035	32555.0	22692.0	42541.0	1.7157989E7	3460.0864741119444	-0.9811520895176491	-981.514695707683	-0.025946120765961294	0.015977039780688266	1.3265427969138903	1.2507660339772964	1.851789848314383	1.0605842826540726	5.0002887250706705	10.247011163113047	0.5984261007618832	0.8832913518052062
ID19287	19287	5	0.9643726348876953	58.64151859743106	7.679645638842161	0.0	177.0	177	1.013560371114437	1		32047.81470588235	32533.0	25235.0	39492.0	1.0896257E7	3187.542765669026	-0.9816107973344897	-1073.3684459704416	-0.0447386820993025	0.061268929156790476	1.2714858539341465	0.8932552599279889	1.0482732199652594	1.4234294618501873	3.227372665706256	8.80058849746595	0.5236433003883022	0.825030376670717
ID16730	16730	5	0.9625234007835388	58.83991792217513	7.339911613424817	0.0	150.0	150	0.7421051176441924	1		32783.95108695653	32386.0	27061.0	42730.0	6032247.0	2803.348234783416	-0.9811296812923774	-1216.0779621225697	-0.20523600859334495	-0.11574615693852011	0.8907791607313509	0.829876920833118	2.0172645701887157	1.0733870750822818	1.7301379238837638	9.700746508061236	0.23103633020896677	0.5582822085889564
ID2407	2407	5	1.0	57.617579799348405	9.206609091056219	0.0	4.0	4	1.40567953861048	1		32625.72085889573	32685.0	21122.0	42337.0	2.127197E7	3313.8750404491275	-0.9810143859529642	-1017.430404648765	-0.0050143444731028984	0.02469045965481436	1.5727851033955078	1.2857285177287794	-0.895794162821482	1.2232637619128257	6.207582770857692	10.25537312605432	0.741702001270556	0.928216062544421
ID8040	8040	5	1.0	58.11567954750075	6.715142053633503	0.0	64.0	64	1.3395442954433654	1		32550.564924114653	32671.0	23178.0	41847.0	1.9302485E7	3248.3692550487517	-0.9811399237250319	-1042.582996650871	0.017179411184684593	-0.054650759275090645	1.4488109294270575	1.268249602603301	-1.1580099406031876	1.1423704974581685	5.6372076311157855	11.683831186935022	0.5189235114906677	0.8656934306569339
ID18285	18285	5	1.0	58.6105608988022	6.193641254588842	0.0	166.0	166	1.353029980679483	1		32681.84933774834	32635.0	23035.0	42550.0	1.9739837E7	3300.009762609243	-0.9811795650032822	-1032.6192862158355	-0.01607276086899984	0.029617784300894005	1.5269536396867318	1.260195176578533	-0.9909613496169462	1.2116802762509025	5.75128265906416	11.383375021623326	0.5577408945744807	0.8723864455659699
ID14192	14192	5	1.0	57.99759368479168	9.002266615043181	0.0	125.0	125	1.4480926521268278	1		32498.07636887609	32463.0	22631.0	42596.0	2.2553665E7	3092.9399144674135	-0.9811579205702579	-1094.2744302820731	-0.002397438268397155	0.007199525108056832	1.5835555876567853	1.333599902360312	-0.9880033662743646	1.1874292918393903	6.5878328640189565	11.08587799702039	0.6736157716273639	0.933333333333333
ID25456	25456	5	0.986247718334198	58.71466827126262	5.914100578704595	0.0	238.0	238	0.7203802451597157	1		34660.747126436785	32819.0	30840.0	41883.0	6030970.0	3113.8280242471765	-0.979525479206281	-1065.0629663588327	0.016205351407355073	0.005968507158810954	0.7929681089561271	0.6666473925534055	0.5330816068947319	1.1894865528820049	1.6303222744289319	7.002133989579167	0.41785200679314377	0.8532338308457709
ID29552	29552	5	1.0	57.12847731787318	4.553525101185835	0.0	276.0	276	1.1512424307838676	1		32903.10681818181	32740.0	24719.0	44335.0	1.4477367E7	3720.534123477772	-0.9810283856214924	-914.6162139969492	0.002326736747065338	0.01941782330703752	1.2999054883792236	1.0330150942072727	2.35263892614588	1.258360594795336	4.163738520115872	8.829723695874316	0.6711183058412699	0.9299363057324845
ID30577	30577	5	1.0	58.1451625401893	5.920253833579243	0.0	285.0	285	1.3052206313678192	1		32589.141843971644	32623.0	23149.0	43087.0	1.8380276E7	3334.944387640444	-0.9810895140934348	-1013.9587090257097	-0.009612986065386726	0.011098270054824756	1.3492455743895906	1.2937260524459742	-0.7580513077447502	1.0429144345038495	5.352020061244837	11.290780386519122	0.5275694955238142	0.8681572860447184
ID14706	14706	5	1.0	58.42632367607155	7.921485634092259	0.0	130.0	130	1.4307495995264325	1		32494.901033973445	32458.0	21696.0	42135.0	2.1999048E7	3200.565877843493	-0.9811190156785862	-1055.1531626920162	-0.01555199650560825	2.437418197919078E-4	1.5966689006488781	1.2911368601168833	-0.963188779164523	1.236637997078277	6.430979700589924	10.917535420153182	0.6780126293778945	0.9298969072164952
ID9077	9077	5	0.9968459606170654	58.41848781924844	6.023274218514085	0.0	75.0	75	1.0466079223250822	1		33090.79778393352	32327.0	26151.0	45752.0	1.1945778E7	4296.329796801447	-0.9808492886781247	-788.9636484945779	0.0027947710156406864	-0.007892917477080739	1.1420816912226175	0.9724649366553944	-0.5766311738085036	1.1744194039021985	3.441263343109466	7.6041259582488205	0.7478752622509015	0.9501312335958009
ID2936	2936	5	1.0	57.94023420255287	8.750374040901624	0.0	10.0	10	1.431278234164656	1		32596.075332348584	32606.0	22029.0	41985.0	2.2067543E7	3080.5703395796227	-0.9810926505578877	-1098.1041944655756	-0.0055407804129839885	0.02686549532252595	1.5688005841537258	1.2916013096769483	-0.8768016637102238	1.2146167493017717	6.435732826754452	10.975263157845665	0.6713948195928761	0.9293067947838022
ID6521	6521	5	1.0	58.60011743849569	6.790192335976795	0.0	48.0	48	1.2765051943389962	1		32662.973929236476	32739.0	24105.0	42702.0	1.7540017E7	3363.995159353662	-0.9811784583574401	-1012.3324763875606	-0.004503610110343374	-0.014119374026887642	1.4376066833617327	1.1435786975626758	-0.9645382117659521	1.2571121571481898	5.119116879183553	10.956370130203798	0.5358848989594858	0.8849630238290876
ID5498	5498	5	0.9968468546867371	58.93709689370746	7.217085123223373	0.0	37.0	37	1.1798006969690675	1		32738.768398268403	32401.0	25157.0	43801.0	1.5125311E7	3633.3626717081042	-0.9809571859704785	-928.3302664877084	-0.01694239497788932	-0.03402416657851239	1.3094016854887078	1.0756017514679945	-1.0153378668291297	1.2173666356545256	4.372876071354578	9.147881206954123	0.6566531031147258	0.9330628803245437
ID13690	13690	5	1.0	58.16813212559606	8.050540758918508	0.0	120.0	120	1.3156117601405835	1		32456.965095986026	32514.0	22434.0	41892.0	1.8597841E7	3188.400684567893	-0.9812064627928033	-1062.9599030618665	0.00976536353150758	-0.016703966643757735	1.5046758642824534	1.1891603283774241	-0.9533679660641204	1.2653263217547304	5.43757633220612	9.66201589495586	0.7319471690391627	0.9101034208432778
ID16255	16255	5	1.0	58.88264683493604	6.765560415412627	0.0	145.0	145	1.3115805480720937	1		32720.3556338028	32751.0	22349.0	42191.0	1.8585162E7	3291.934617226653	-0.9810014335506374	-1026.4684847431367	0.0021753569995483445	0.033963962636936566	1.505557813821041	1.1642506621431803	-1.3802466323519775	1.293156072636089	5.404304449054507	9.975495867972189	0.6824654731271748	0.9125200642054568
ID22911	22911	5	1.0	58.87871339143236	7.99527157538917	0.0	214.0	214	1.313885612325088	1		32533.843309859174	32616.0	23164.0	41843.0	1.8479223E7	3124.585089367212	-0.9811493233384773	-1083.8799305893745	0.026711781633256493	-0.03182682099890671	1.4676618267923245	1.2127283372952737	2.330539400235558	1.2102148367915806	5.423316953712572	9.487182449530676	0.7571821117012307	0.9128000000000001
ID23423	23423	5	1.0	58.05582483518067	7.421318152146934	0.0	219.0	219	1.2549895208448751	1		32615.5325670498	32695.0	24174.0	41857.0	1.7025308E7	3305.027684032238	-0.9811201606811216	-1025.6596595721917	-0.025536657063559023	0.015065122467254732	1.4440863821291292	1.1075457584723198	-1.0779787290748464	1.3038615976652854	4.9480043372609925	11.234282825105973	0.49266218588028127	0.8639004149377596
ID22402	22402	5	1.0	58.639672001908494	7.23629624934954	0.0	209.0	209	1.2250972663656872	1		32586.99191919193	32667.0	21886.0	41702.0	1.6130561E7	3461.253721387846	-0.9811281233427942	-978.9296171029422	0.005144380655560887	0.008652644010182798	1.385783414754676	1.0955605367479815	-0.9813949500106668	1.264908116230784	4.71510115519971	9.03403433100601	0.7260013111896318	0.9236499068901305
ID9603	9603	5	1.0	58.82741952283512	7.178577551480141	0.0	80.0	80	1.3619462549574533	1		32589.85251215563	32543.0	21914.0	43246.0	2.0107939E7	3369.1142265280696	-0.9809777281763108	-997.6849459214983	-0.02842718382236065	-0.004882735417553711	1.5170570685818074	1.2474201432613141	1.9764994527093065	1.2161556607668222	5.827332677696422	10.087920236923328	0.7195755477229739	0.9337395277989335
ID13190	13190	5	0.9958155751228333	56.604458688432004	5.432233121588931	0.0	115.0	115	0.6566548627754215	1		30020.014084507045	30607.0	23135.0	33736.0	4262842.0	2982.9087284175703	-0.9827707252180968	-1148.1169700481946	0.007892166993934963	0.001527486181254632	0.7809715330407825	0.5834274033975558	1.105240024207096	1.3385924769608692	1.354640956887017	4.709653203499999	0.767460811120756	0.919354838709677
ID32135	32135	5	1.0	58.084463942655994	7.929570248480776	0.0	298.0	298	1.3724590978652416	1		32165.61316211881	32273.0	22025.0	41474.0	2.0039177E7	3043.2614384757185	-0.9811977370686563	-1103.1358117973955	-0.026438549423703314	-0.044182892555964665	1.5320972154069654	1.2580992866219827	2.5034007595641006	1.2177872062233432	5.917642074822222	11.578788911019762	0.5546669441946446	0.8899213724088637
ID30088	30088	5	0.9611529111862183	57.95840649014853	5.653167613244686	0.0	281.0	281	0.9962461461804599	1		33283.58103975537	32436.0	25714.0	44879.0	1.0883731E7	4064.347100655742	-0.9808134723111174	-837.2579693310603	0.029033505818031376	-0.05124414534605851	1.0680783231012647	0.8742736832153555	-1.0294196982447503	1.2216750242019698	3.118050763922392	10.614473116964968	0.34777324095905954	0.8335451080050822
ID17805	17805	5	1.0	56.97629864626343	9.012160826211966	0.0	161.0	161	1.2782818203822548	1		32473.4693877551	32624.0	22997.0	41801.0	1.75032E7	3112.7583556037343	-0.9812424401022507	-1091.4736611644773	0.05388694302661549	-0.0652570480341081	1.4258416722651448	1.189674470118303	2.5522930308175162	1.1985141381771074	5.1333762576771	11.61084782114863	0.47850347460116704	0.8612440191387564
ID24466	24466	5	0.984748363494873	58.952945288201384	6.483259857643465	0.0	229.0	229	1.0007917795775911	1		33294.31498470946	32535.0	26641.0	43353.0	1.0887241E7	3587.6457284510325	-0.9807596106292215	-946.1047970771822	-0.00688709796112845	-0.02898376411690032	0.975770894055535	0.9239649363493904	1.2536314902024706	1.0560691814895393	3.146569520909481	10.624105829319138	0.3503179729918722	0.8487179487179479
ID10133	10133	5	0.9875131249427795	58.07967008404255	7.130016516202869	0.0	85.0	85	1.1532120514382782	1		32665.940639269396	32421.0	24489.0	42302.0	1.4307682E7	3407.932912090603	-0.9811150786924618	-995.9531244060702	-0.012818478558277408	-0.013032022336351893	1.277950453484013	1.0539745521136583	-0.7392236951562863	1.2125059859568617	4.177997898609423	9.256287029514791	0.6127798200109079	0.9165797705943691
ID21909	21909	5	1.0	58.80362344548198	6.501511942932038	0.0	204.0	204	1.0898069246562547	1		32974.170918367374	32501.0	26116.0	43429.0	1.2925875E7	3823.6194063444773	-0.9809625451487894	-888.735979459835	-0.007914721212164813	0.02221459468748037	1.1334540088897533	1.0818724979505665	-1.105184534884165	1.0476779944373296	3.7312040391449326	7.716894055821471	0.7873607965610527	0.9503631961259081
ID28565	28565	5	0.9958773851394653	57.899571629037986	5.393615948938497	0.0	267.0	267	1.0987937498268268	1		33015.190476190444	32451.0	26294.0	44551.0	1.3173061E7	3867.209603109383	-0.9806965307159449	-867.4518177801475	-0.0010735966590877943	-0.006113031865276316	1.150299027944603	1.0777234365091082	-0.7947093966121145	1.067341572964746	3.7929946792836406	7.508799183345078	0.8453783437969147	0.9626055488540401
ID15767	15767	5	1.0	58.16793831656729	8.236201989326887	0.0	140.0	140	1.443383395258416	1		32558.322720694618	32513.0	21507.0	42099.0	2.2497801E7	3216.357964844593	-0.981138736514058	-1053.142846417845	-0.01590027306332684	0.005603664341454434	1.6205823942720314	1.2871792250499603	2.3020722676938696	1.2590184511478038	6.545054728538318	11.108675225965278	0.6664976256885535	0.9241610738255042
ID23962	23962	5	0.9717381596565247	58.336830062928904	7.43963632802217	0.0	224.0	224	0.9716436786338918	1		32189.645161290315	32364.0	25049.0	40473.0	9978790.0	3253.5775534533877	-0.9814212106866611	-1045.2569209399085	0.011970984754163467	-0.10086860876788405	1.0473367667422193	0.9210850872188671	-1.2594749280589606	1.137068422098286	2.9659507266578817	15.464019372708501	0.1558579736858446	0.6393442622950819
ID19870	19870	5	0.9836027026176453	58.940582190352956	6.547119977649483	0.0	183.0	183	1.1253236954529235	1		32807.54916067145	32614.0	25594.0	42070.0	1.3680748E7	3580.6401934980513	-0.9810984911686542	-951.1723909162407	0.02758143106290134	0.03616584266316997	1.2438727054298795	1.0629177539297738	-1.290437712854031	1.1702436061784525	3.9783665996997577	9.585671430784803	0.5440885506370878	0.8437499999999993
ID26016	26016	5	1.0	57.82398264734767	4.720289581994861	0.0	243.0	243	1.2687777344927944	1		32713.643527204487	32709.0	22897.0	42020.0	1.7436372E7	3397.7592362578475	-0.9810501117874825	-996.8982879724964	-0.005269729064283017	0.03381261664464832	1.444242315193483	1.1316326459725243	-0.5865150835368604	1.2762465985172264	5.057326239044861	10.299306079378123	0.5991214991987229	0.8822553897180777
ID7080	7080	5	0.9747396111488342	58.600826144118514	7.561035408985505	0.0	54.0	54	1.0680716991508359	1		32323.262599469475	32525.0	24888.0	40282.0	1.218587E7	3402.320224823215	-0.9813605078262703	-1000.3788479092865	-0.014468460501710745	0.003548476658877807	1.3690150588247318	0.9257699055367514	1.2280678463240295	1.4787854418652675	3.5838571280449454	8.861186245966202	0.5735573144109121	0.8923076923076929
ID12714	12714	5	0.972810685634613	57.70537116286763	4.950143223842193	0.0	110.0	110	1.0616781297036106	1		33052.433962264135	32571.0	26089.0	43172.0	1.2262453E7	3683.7333901283023	-0.980898548820139	-921.5162127790895	-0.007386331738029989	-0.014022773909827113	1.079372775922432	1.0513761760197893	-0.26675729902550993	1.0266285279628744	3.541078992564307	8.002847552080068	0.6947945303709949	0.9335839598997498
ID17327	17327	5	0.9948714971542358	58.88962930700302	7.518920284060653	0.0	156.0	156	1.2232433980657111	1		32702.2874493927	32557.0	24095.0	42084.0	1.615493E7	3467.9543599303934	-0.9811099715290063	-979.5347128724239	0.010345440850512788	-0.0014503154245120928	1.328546505818899	1.128977334792128	-1.0559635305360537	1.1767698649712188	4.700841776706166	8.614573257318797	0.7960089681010861	0.9455066921606118
ID6068	6068	5	0.9718042016029358	58.643190033156706	6.012766163061293	0.0	43.0	43	0.9130415344839318	1		32918.64102564101	32611.0	25561.0	42133.0	8986789.0	3766.0989699616234	-0.9813853420080476	-921.6471207784059	0.012362781942802811	0.040639405962310644	0.9343539659677638	0.8591649621724887	-0.11887761315238199	1.0875140480649395	2.6189725166482263	12.590866697297223	0.20760105350055855	0.7091377091377093
ID12215	12215	5	0.9778319001197815	58.20346394450414	6.0091271228058485	0.0	105.0	105	0.9770784040026224	1		32723.344936708847	32208.0	26503.0	42492.0	1.0340577E7	3818.417315865471	-0.9809146492664661	-880.917768834519	-0.020202956780510817	-0.01890144949505464	0.9605734885816528	0.8930873626243578	1.596889112915008	1.075564976934603	2.999222609809494	12.3949553265818	0.24531755847798456	0.7704517704517707
ID20919	20919	5	0.9687127470970154	58.87299190581881	6.972016160194444	0.0	194.0	194	0.9817127939774333	1		32605.97812499999	32469.0	25234.0	41392.0	1.0433913E7	3781.353940915772	-0.9812394712197918	-902.0068448644778	-0.042688640401250276	-0.030287491713562122	1.0440645929252141	0.9104033972074139	0.16976908017618686	1.146815352543493	3.027741366796593	10.954854581256912	0.3170409820597523	0.7962500000000003
ID16824	16824	5	0.9917356371879578	58.99475885552216	7.553710208717102	0.0	151.0	151	1.1804417188566072	1		32790.59130434781	32700.0	23846.0	41781.0	1.5083672E7	3495.2180875680383	-0.9809963205873025	-968.5781059197956	0.009091766442790635	-0.0054571889859774785	1.3690830693901763	1.0098120347445472	2.4702894723003133	1.355780107865831	4.377629197519092	9.797441108985748	0.5730909007494009	0.9056047197640117
ID2493	2493	5	0.9813950657844543	57.67464054174383	8.674133106516418	0.0	5.0	5	1.2586010089464865	1		32408.516190476177	32635.0	23582.0	40722.0	1.7014471E7	2994.9232384842426	-0.9812544863502345	-1132.890037734186	0.03516235401423675	-0.09685630142426238	1.4403938487396408	1.1775249544863262	2.270289645970119	1.2232384912538745	4.976523094248086	11.637865018439367	0.46173123697847696	0.8309523809523809
ID19389	19389	5	0.9968596696853638	59.06038053105515	7.03463995715851	0.0	178.0	178	1.1049725825080454	1		32777.365671641826	32427.0	25916.0	43097.0	1.3176501E7	3652.218220928544	-0.9810067673853946	-927.086888893281	-0.020587168942130418	0.008444542841402189	1.2059994754242058	1.0528381369960718	-1.3398863490791515	1.1454747249801662	3.8357728147642893	8.580227026599772	0.6547344348551727	0.9118644067796616
ID31165	31165	5	1.0	58.40451958083775	6.790132466163515	0.0	290.0	290	1.3401089084486024	1		32493.378787878777	32447.0	22818.0	43083.0	1.9301067E7	3296.87136063694	-0.9811318411747366	-1024.9925624705927	-0.013734974760554722	-0.007347058394095419	1.52947230404893	1.2048594629833562	1.9533881695695217	1.2694196717862836	5.641960757280297	9.716253552120124	0.7510039930662799	0.9339103068450041
ID10686	10686	5	1.0	57.957302660516966	6.471980933004515	0.0	90.0	90	1.3937896865030956	1		32566.98595943838	32606.0	22742.0	41747.0	2.0875438E7	3132.1277634165954	-0.98113354650067	-1081.4487651949407	0.03119207503183521	-0.02192464910106384	1.490093983694556	1.2971081228945611	2.3152118510347055	1.1487816299919065	6.10301399523834	11.49041043333957	0.5808756163084998	0.8941504178272979
ID18367	18367	5	1.0	58.048404003584686	8.42097661671889	0.0	167.0	167	1.3691479733843266	1		32555.577170418022	32602.0	23699.0	42974.0	2.0249569E7	3073.121012344779	-0.9810631345412326	-1097.6518044935726	0.013025463247527168	-0.0355178420373696	1.5401290087181159	1.2596092106407557	2.3398973585567617	1.2227038320358592	5.889123317835132	10.700652016403502	0.6463087421375168	0.9037199124726482
ID31680	31680	5	1.0	58.38995569998472	7.083335209920003	0.0	294.0	294	1.369147973384325	1		32463.15161290321	32411.0	22787.0	42884.0	2.0127154E7	3235.3817556204403	-0.9810902465478191	-1041.1618232862095	0.0025383951472344236	0.001969387495876844	1.4923697438666108	1.2561857239167193	-0.9093527814941014	1.1880167999469715	5.889123317835118	11.633960476330085	0.5467708392552781	0.9103600293901544
ID20419	20419	5	0.9968358874320984	58.198454361143945	8.461021797720756	0.0	189.0	189	1.3224938215362427	1		32538.569204152256	32581.0	23003.0	41570.0	1.8807293E7	3133.1336614104325	-0.981121827574631	-1079.4748155804978	0.01167550498893305	-0.01910636169533427	1.456053260237013	1.2438844083831908	-0.6125714705715166	1.1705695886401541	5.494613846180311	10.846108288036122	0.5869473794587919	0.9003115264797504
ID3022	3022	5	0.9613943099975586	57.953216558727604	8.211618873791073	0.0	11.0	11	0.7098013997816084	1		30731.910179640712	32253.0	24712.0	36185.0	5132229.0	2785.7381207546896	-0.9820017114932061	-1203.8165209456697	0.023076959088850095	-0.03871884069126002	0.9656356500494466	0.5715640537246385	0.09176605471005495	1.6894618262936798	1.5827910127837765	6.902294733891247	0.41749034802842633	0.7726218097447803
ID8142	8142	5	0.9968336224555969	58.541564863649775	7.617750933174589	0.0	65.0	65	1.1306887971211959	1		32451.12765957447	32476.0	23618.0	41663.0	1.3726827E7	3446.528635156469	-0.9812221970827214	-984.0122047133093	0.016250535453336195	-0.028109792800453403	1.2351013114104616	1.0695413995727536	-0.9858542689990324	1.1547952345779637	4.016391609015881	10.352137182897556	0.47096201198286713	0.8666666666666667
ID14287	14287	5	0.9874992966651917	58.643684139554004	7.912219395260111	0.0	126.0	126	1.2669877814719968	1		32509.99056603774	32409.0	24793.0	41153.0	1.7230295E7	3209.1954438591397	-0.981081429270691	-1050.6725943202648	-7.605040940548345E-5	0.018740236763655965	1.3303730069998034	1.216489894012425	-1.253827798099204	1.0936161603544035	5.043066860551304	9.380587861350621	0.7201856754752202	0.9490161001788914
ID14801	14801	5	1.0	58.10417343575275	7.854870209083519	0.0	131.0	131	1.3446172774774472	1		32422.55592654425	32469.0	23157.0	42490.0	1.9421111E7	3072.114912659145	-0.9811074751560924	-1096.1408675531331	0.0033205409795355662	-0.006623489329237842	1.5086825593529654	1.2165108936698175	2.3867129420661577	1.2401718449078258	5.679985766596435	11.757555537997138	0.516324857354372	0.897821187077386
ID2004	2004	5	0.9657760262489319	58.30720426445351	8.502405660018614	0.0	0.0	0	1.0631022458765869	1		32973.33692722371	32340.0	26120.0	44103.0	1.2233108E7	3594.877557169103	-0.9807174867344075	-933.0159615497302	-0.00576752324560681	0.011341949327358563	1.1814270366663038	0.9905986539994035	-1.0850576969834138	1.1926394528161908	3.5505852448933313	7.443611313457203	0.8052716937334143	0.9540229885057474
ID5592	5592	5	1.0	58.81416232200546	7.5299182998136445	0.0	38.0	38	1.191286317994415	1		32644.378205128207	32537.0	25670.0	42047.0	1.5277569E7	3406.7552988256193	-0.9811201833433824	-995.9141292337398	0.014617195933274232	0.008294618985191597	1.2577899988309331	1.1384133475134859	-1.3478476927147085	1.1048623082100968	4.458432342315854	9.337964967653916	0.642521351123178	0.9106796116504857
ID9178	9178	5	1.0	58.28583900621245	6.455113026666867	0.0	76.0	76	1.311003648748793	1		32548.725352112648	32552.0	24178.0	41225.0	1.8487676E7	3213.8945406529806	-0.9811712827641474	-1055.4956669234161	-0.00935855369333597	0.0018819655756482	1.436048384624531	1.2119622479791592	-1.2915283045035157	1.1848953109051177	5.399551322889988	11.068579357162275	0.5538393020227037	0.8645357686453569
ID28124	28124	5	0.995177686214447	57.28828204625558	7.535730445311239	0.0	263.0	263	1.1532120514382784	1		32393.867579908692	32679.0	24296.0	40941.0	1.4188514E7	3207.397119146247	-0.9813000072743372	-1059.9867288590356	0.007214067712204154	-0.004088087164597834	1.233759394925394	1.1484432440729395	-1.1146366289854217	1.074288521694709	4.177997898609425	11.008242441867255	0.43325352984206844	0.8308128544423438
ID18910	18910	5	1.0	58.46335182987799	6.466811183914462	0.0	173.0	173	1.1791593266052942	1		32539.460869565228	32758.0	21463.0	40868.0	1.4968152E7	3485.5283474977746	-0.9811894583441153	-973.9200389243772	0.02557589728019707	-0.03451454834099826	1.3660028208068238	1.0877786861305232	1.7415705693995602	1.2557727396424794	4.368122945190056	10.600817349330043	0.48845663590511634	0.8377392889699186
ID4066	4066	5	0.9941118955612183	56.909718311646216	8.636959820914072	0.0	22.0	22	1.2114363528435597	1		32301.701646090554	32667.0	23336.0	40177.0	1.5698627E7	3079.369196261448	-0.9812997122926925	-1100.897839075899	-0.005576569972629055	-0.009080050557012316	1.3043561681297267	1.1350950405248459	0.8380064042031949	1.1491162603676057	4.610532379580359	8.95271102594556	0.7228560282220172	0.941747572815534
ID5090	5090	5	1.0	58.02599293292616	6.01414807350285	0.0	33.0	33	1.327062034868412	1		32688.08605851979	32644.0	22893.0	42704.0	1.8991778E7	3263.514903231735	-0.9811324707506067	-1041.7092129465059	-0.030602908553156127	0.060422470902448545	1.501297192246109	1.240046451578284	2.1723902194977063	1.210678188978578	5.53263885549644	9.759106349153356	0.729998697163945	0.9165354330708658
ID25570	25570	5	1.0	58.52823085391876	6.421257592411674	0.0	239.0	239	1.291235721077118	1		32527.388384754995	32658.0	24630.0	41188.0	1.7922591E7	3210.917145921696	-0.981129043561575	-1053.3733134482131	-0.015135658078536821	-0.01367800035028777	1.3656783705724769	1.2757820111142588	1.6959353568316127	1.0704637302259052	5.23794503329645	9.732736813662326	0.6948656470128547	0.8894269572235675
ID16355	16355	5	1.0	58.71369315068212	7.085309217096507	0.0	146.0	146	1.2628013577202954	1		32584.534220532314	32733.0	22794.0	41372.0	1.7139465E7	3414.829720047833	-0.9811241840919552	-991.9521162935829	-9.580249475869623E-5	-0.004846896024942336	1.3035914276425513	1.2333081314523957	1.9836410810078293	1.05698762085302	5.00979497739969	9.576071912567937	0.6865228859160655	0.9070567986230633
ID30697	30697	5	1.0	58.25235075815326	6.357338268553179	0.0	286.0	286	1.3602789053158542	1		32511.51386623162	32528.0	24991.0	42715.0	1.9929558E7	3077.3150850325446	-0.9811931370092261	-1102.3851733513425	-0.035122461624615825	0.018722492852487924	1.4918961269304687	1.271812577222998	2.245277810456045	1.1730471561997153	5.813073299202871	11.108759587829969	0.5919493215947864	0.8698435277382643
ID9706	9706	5	1.0	58.41761731802903	6.783762072018114	0.0	81.0	81	1.297081091478088	1		32585.509874326748	32548.0	24232.0	43225.0	1.8150129E7	3332.770163479952	-0.9810834300249944	-1014.1745346712078	-6.373247423493814E-4	-0.0033720997865953678	1.488043867713535	1.1592930901273701	-1.2477545812474817	1.283578657015928	5.285476294941612	9.203455495909882	0.7841373853471052	0.9336691855583547
ID23020	23020	5	1.0	58.93592740434766	7.211242088302399	0.0	215.0	215	1.3115805480720943	1		32654.28646748684	32734.0	23024.0	42064.0	1.8580289E7	3310.480581443704	-0.9810681034474185	-1022.3137044493816	0.013450787669000519	-0.004619980352955024	1.4831803229089582	1.2021522860278842	-0.5988875567157458	1.2337707461420204	5.4043044490545125	9.950839755611916	0.6858516782390189	0.9023809523809526
ID23533	23533	5	0.9779777526855469	58.91203152644809	7.866620111320099	0.0	220.0	220	1.1226315296454341	1		32835.35096153847	32399.0	25315.0	42379.0	1.3659506E7	3673.3542718678336	-0.9809572286947132	-920.9345429339386	-0.002115677238161876	0.02605580232255517	1.2865826242238048	1.0405821872448509	-1.055954270823127	1.2364065424090038	3.9593540950416943	8.654034696478087	0.6643500062289398	0.9083969465648858
ID13294	13294	5	0.9959107041358948	58.200792662591915	6.224179696472127	0.0	116.0	116	1.2207671943157585	1		32565.1298174442	32485.0	25245.0	43452.0	1.6054609E7	3514.5266932294194	-0.9812340383458692	-968.9865388496062	-0.0053625622008600495	0.003103232705992358	1.2534412908416117	1.2012126368346026	2.060528616719921	1.0434799405246356	4.681829272048096	9.135861392059226	0.7048982507747985	0.9248826291079802
ID32245	32245	5	0.992712140083313	58.24778843823112	7.51291758699918	0.0	299.0	299	0.9456022026362578	1		33922.0171232877	32395.0	28448.0	43674.0	9905229.0	3608.0006357170523	-0.9800455342520046	-923.5304275746889	0.01856841254122612	-0.012665452005983088	0.975248221363492	0.9175777396051419	2.1329388972120773	1.0628507855728575	2.809097563228861	9.720118385242868	0.3736229784465044	0.8540462427745668
ID19959	19959	5	1.0	58.78396495080192	6.11320219611282	0.0	184.0	184	1.2729445034579372	1		32723.633644859805	32746.0	23037.0	43553.0	1.7507144E7	3398.4481609972736	-0.9811578707258891	-1002.812597043963	0.0025593611962044286	-0.04574213408320255	1.4290296527967994	1.197073007053241	-0.9061932883659726	1.1937698405835342	5.090598122196461	10.591602700406893	0.5702368955438905	0.8865894039735093
ID15354	15354	5	0.9827346205711365	59.03876642342566	7.231011915210714	0.0	136.0	136	1.1111170557283772	1		32856.1081081081	32290.0	25724.0	43734.0	1.3372436E7	3909.3098477635153	-0.9808959221999174	-863.0637420664026	-0.007573925984117287	0.006336821341645311	1.2926454232531517	1.0096827380142739	-0.9935560148638675	1.2802491065613104	3.878550950244932	8.71066780635602	0.6423570007691618	0.9086859688195992
ID28666	28666	5	1.0	57.61834655241057	6.253696291369601	0.0	268.0	268	1.394332333861208	1		32678.815217391282	32694.0	22339.0	43441.0	2.1045157E7	3217.2139838775634	-0.9810374622223159	-1051.006697041052	-0.0011660178280966617	0.005395689518307401	1.527405771234916	1.289356181652517	-0.7060198130208174	1.184626709802795	6.107767121402859	10.184588190785528	0.739955133434803	0.9165477888730387
ID15870	15870	5	1.0	58.886682035683215	7.589444879884989	0.0	141.0	141	1.304060950435722	1		32622.843137254902	32629.0	23764.0	42255.0	1.8301415E7	3278.279942667038	-0.9810850899277705	-1032.3053108630925	0.007519783537441815	-0.002496740532984518	1.473549566843023	1.1638319367570615	-0.9885474208609037	1.2661188615849197	5.3425138089158	10.351332862085405	0.626560437498999	0.9042638777152047
ID30206	30206	5	1.0	57.98562800487844	6.989152495515448	0.0	282.0	282	1.3586095094257093	1		32425.823240589245	32580.0	23985.0	41882.0	1.9812178E7	3021.3445158503496	-0.9812220293789751	-1121.6035928256856	-0.014743347336830952	0.0019153110877858258	1.5284177812906583	1.225182410826008	-0.20719775401653642	1.2475022231670885	5.798813920709326	10.345495309154137	0.6808421909097759	0.9200603318250379
ID9733	9733	6	0.9800970554351807	22.07174946404886	31.392862916900473	0.0	81.0	81	1.1836416209560063	1		31985.24565217388	30990.0	25153.0	50073.0	1.4713213E7	5444.669467920417	-0.9805131266728002	-591.179568694119	0.034239809909943866	0.005691280302677869	1.317092867713727	1.1433271525335886	-0.7024445000305187	1.1519824966940366	4.401394828341671	9.890423562423768	0.5654190168138382	0.8844317096466093
ID24582	24582	6	0.9712995886802673	19.714570123368024	32.72841807173093	0.0	230.0	230	1.20517565794637	1		31792.553235908137	31036.0	25424.0	44073.0	1.5228633E7	4049.4951941175264	-0.9807128343438797	-798.4136683029774	3.9318438951277987E-4	-0.0350096911502436	1.3478490606543443	1.1100409636893898	-1.3396572104341717	1.2142336226715122	4.563001117935208	12.743880962474053	0.35306691826140607	0.8101265822784814
ID32264	32264	6	1.0	14.356044441542313	34.90181372669181	0.0	299.0	299	1.5752034660476544	1		30807.563414634118	30674.0	23839.0	41944.0	2.5262202E7	3101.4745470400117	-0.9811864612347152	-1036.0964360126231	0.010452131353626359	0.008663102568200904	1.6212290708085673	1.5277130538726427	-1.5686941819344253	1.0612130770885726	7.795126909805975	12.749271875919295	0.6026460151788838	0.9382151029748284
ID19977	19977	6	0.9910708665847778	20.146925340338818	32.47808376579942	0.0	184.0	184	1.1925556697855153	1		31769.929936305718	31014.0	25183.0	45566.0	1.4963637E7	4600.6166780644635	-0.9806052244800975	-698.2961516983769	0.029242057982365417	-0.035934702401960096	1.2645365321342015	1.2330752693078668	-0.6285620339829505	1.0255144706973112	4.467938594644885	12.138347667430043	0.38106399385891376	0.8188153310104521
ID15373	15373	6	1.0	19.9775946235143	32.33092797132999	0.0	136.0	136	1.2970810914780881	1		31522.881294964052	30983.0	24692.0	47573.0	1.7526722E7	4589.947467199324	-0.9808472928414128	-703.4276195865128	0.026696630613035222	-0.007642790651820214	1.3531516479784012	1.2188837317276904	1.302761542104259	1.1101564593535058	5.285476294941613	11.570260755077264	0.49614395030049036	0.9040650406504073
ID28685	28685	6	1.0	19.20917721543751	32.20920437835796	0.0	268.0	268	1.3867159473275774	1		31418.70892018779	31189.0	25331.0	44126.0	2.0076555E7	3684.7268172345657	-0.9809835309985685	-879.7208229878586	-0.031009624457106123	0.003868626668225655	1.5695931562472911	1.2488178739485207	-1.018159837194069	1.2568631415280285	6.0412233550996275	12.216803700617309	0.5086506049106527	0.8975988700564969
ID3601	3601	6	1.0	22.430781703725017	31.356618849342354	0.0	17.0	17	1.361946254957453	1		31529.470588235323	31307.0	24655.0	41358.0	1.9296036E7	3200.188834053643	-0.9810735134084344	-1021.4159097825393	-0.03209158058979621	-0.0794362393283444	1.565834274486448	1.1781918487925462	2.1194422160536925	1.3290146898327058	5.82733267769642	12.104826190812702	0.4997612284598585	0.8782234957020053
ID8723	8723	6	1.0	22.208710147246503	32.49008794408522	0.0	71.0	71	1.2645972363584999	1		31590.246679316904	31162.0	23942.0	47090.0	1.664806E7	4307.843170676028	-0.9808329052760016	-750.5193033757555	0.02798761936849315	-0.02076922544071096	1.3635795066829544	1.2275503839526283	-1.0419855710924784	1.1108134741421543	5.024054355893241	12.691637945825939	0.3919483535728166	0.8558704453441297
ID7189	7189	6	0.980890691280365	22.314880818179272	30.931926527116413	0.0	55.0	55	1.1346959761213764	1		32144.962441314532	30883.0	25162.0	50292.0	1.3693754E7	5509.552049133888	-0.9805220743523246	-587.4099514463455	0.021107534735741687	0.013523449604362173	1.293291982983335	1.018111715581733	2.0683975398674463	1.2702849433810595	4.044910366002979	8.89956877078044	0.6417721096766091	0.9200000000000002
ID22038	22038	6	1.0	20.145029992443295	31.83096536474473	0.0	205.0	205	1.4115869094041136	1		31476.422256097565	31230.0	24076.0	47731.0	2.0648533E7	4286.457050508619	-0.9810200441138693	-759.1010009923648	-0.0033306503645332886	-0.026579978085162662	1.581435660615599	1.25968377331503	-0.8032306996998653	1.2554227450702449	6.259867158667363	14.118618454041094	0.3946304360521116	0.8540856031128411
ID30232	30232	6	1.0	18.17178693852655	36.498575649196425	0.0	282.0	282	1.4688400222902018	1		30806.887798036456	30543.0	23098.0	42413.0	2.1965311E7	3499.1837256451686	-0.981087699801233	-913.4284929805905	0.01341003508661697	-0.015448820116330909	1.4864126639928594	1.4539728228183906	0.47942858999773535	1.0223111743667859	6.7779579105995955	11.371860682506183	0.6586363121776269	0.9253731343283584
ID10268	10268	6	1.0	22.496138647893048	30.74100307420985	0.0	86.0	86	1.4791045777937284	1		31458.76795580112	31328.0	23482.0	44552.0	2.2776148E7	3581.0645084742864	-0.981035548050635	-908.8746891591517	-0.006827446924007234	-0.028101381840323292	1.6557413741239482	1.363135820272526	2.215025580499493	1.2146561989640348	6.873020433889905	11.68397163673257	0.6326689358359353	0.9048811013767208
ID21533	21533	6	1.0	19.829585762457683	33.6023815672723	0.0	200.0	200	1.416401887261188	1		31332.803007518796	31109.0	23317.0	42893.0	2.0836314E7	3730.9945917093514	-0.9809450358411669	-864.6516248274515	0.01771228817390312	-0.021746546198908496	1.5267748354355812	1.3114934933417595	-0.616319504535763	1.1641497599391613	6.302645294148006	14.050498086664868	0.40118925230638536	0.8649706457925633
ID26145	26145	6	1.0	19.593042055319973	33.27531959346786	0.0	244.0	244	1.4811489527539563	1		31135.839064649273	30976.0	24822.0	41302.0	2.2635755E7	3143.8267718792663	-0.9809790389686017	-1021.5490715236764	0.01381746268398124	-0.010813963600147749	1.577179688730504	1.4153136495067837	-1.1706914099880583	1.114367609808701	6.892032938547972	10.952959326205248	0.7219286188516537	0.9218054672600131
ID11299	11299	6	0.9866322875022888	21.51375263543444	30.821334420774505	0.0	96.0	96	0.7808493584059776	1		30895.74257425742	30690.0	25745.0	39846.0	6240940.0	3197.853223161576	-0.9809416752108756	-994.5544597643751	0.1046293650028539	0.028001469386300958	0.9629998109490611	0.8193751022913615	2.6628701281774347	1.1752856637406444	1.9155098442998844	11.200321038755009	0.19188159061850607	0.5988112927191677
ID12837	12837	6	1.0	20.34356001020199	31.684560040778813	0.0	111.0	111	1.29240691018055	1		31638.45289855072	31155.0	24422.0	45012.0	1.7464426E7	4394.2464760356015	-0.9808126426623491	-736.0913472908295	0.04062113277157873	-0.01388038966853892	1.3992233885048493	1.1983622163550813	-0.2600647116107124	1.1676130717477926	5.24745128562549	12.544292050143564	0.4190501173070366	0.8591439688715955
ID11814	11814	6	1.0	21.471586689819283	33.14725442364715	0.0	101.0	101	1.4433833952584156	1		31156.98263386396	30948.0	22277.0	42086.0	2.1529475E7	3363.1396075672856	-0.9810562514661145	-959.551926242249	0.03622477751051473	-0.019557482149128162	1.6323923704209307	1.2778877082148956	-1.4975640219887605	1.277414564618709	6.5450547285383145	14.159404478612869	0.4102354345871725	0.873730964467005
ID17446	17446	6	1.0	19.801236039883534	33.774990092492324	0.0	157.0	157	1.2711604177830746	1		31587.433395872442	31035.0	23831.0	47525.0	1.6836102E7	4734.725329443472	-0.9807764676548423	-680.7480238727184	0.0025311154758966723	-0.008853140533147605	1.31425467625532	1.2225204646994967	-1.3141308998851855	1.0750369537399704	5.076338743702912	10.619139500297385	0.5656943052504172	0.8952221290863366
ID18471	18471	6	1.0	20.218411483427122	34.310596308311375	0.0	168.0	168	1.428633104877271	1		31147.32000000002	30943.0	24223.0	43345.0	2.1024441E7	3660.1740742116576	-0.9810025794868047	-878.8696215117258	0.033153670618983944	-0.005389201341184726	1.5312951559147283	1.3475231607188647	-1.5583202432974559	1.136377615281823	6.411967195931865	12.876515825364141	0.48596436462021897	0.8565079365079363
ID26667	26667	6	1.0	19.6401571135879	33.500853572343075	0.0	249.0	249	1.4115869094041136	1		31256.677224736024	30991.0	25075.0	42083.0	2.0723177E7	3378.2782174341232	-0.9809800112078125	-954.393102878699	-0.015948478235797474	0.018974699246543283	1.5724593283274801	1.2774846691371968	-0.9540155107963153	1.23090269990442	6.259867158667363	11.93772191581495	0.5519910869389533	0.8898648648648649
ID2604	2604	6	0.9776434898376465	21.225159832786314	32.03413652376208	0.0	6.0	6	1.2014035809068486	1		31876.877894736863	30945.0	25569.0	46533.0	1.5141517E7	4782.277874906745	-0.9807212256820891	-678.167733517576	0.019118733466552986	0.007664775754014351	1.375416645202312	1.0995344558257945	-1.0867497401016017	1.250908180198245	4.534482360948108	10.699173667404208	0.4977796143470869	0.8579136690647474
ID12333	12333	6	1.0	21.27168709776044	34.15509275351777	0.0	106.0	106	1.504459605463894	1		30959.888297872327	30943.0	21783.0	42594.0	2.3281836E7	2963.6871807287184	-0.9810990358950293	-1084.4908963557857	-0.016066690150549644	0.013850653385099386	1.688315739108337	1.254337834720942	-1.108638288007383	1.345981674453712	7.110676742115697	15.764497351941158	0.3595510355188616	0.8867812685240067
ID10798	10798	6	1.0	21.72812198560972	30.719505529031835	0.0	91.0	91	1.2244796221286147	1		31772.559595959592	31326.0	24439.0	43828.0	1.5727417E7	4280.980089453749	-0.9809371899314557	-763.8239468984026	0.030907834914118935	-0.032578104987017305	1.3658537888319966	1.1100733165597376	-0.8572580002214127	1.2304176385979226	4.710348029035194	11.55111794480439	0.443623786117084	0.8639930252833475
ID19503	19503	6	1.0	19.81185448275271	31.741551245168555	0.0	179.0	179	1.4355003030236697	1		31517.055718475116	31362.0	22241.0	43147.0	2.1494632E7	3546.223753137516	-0.9809723672082554	-916.3924726843206	0.018430282042413728	-0.03580256429298912	1.6726829792727602	1.2343595140977472	2.2182029475586678	1.3551019457207365	6.473757836070574	13.04197777494718	0.47827689615532865	0.8598484848484845
ID6192	6192	6	1.0	22.331530749194673	31.122036919410185	0.0	44.0	44	1.3350187950239898	1		31599.209813874786	31390.0	24844.0	43343.0	1.8675133E7	3568.332202646763	-0.9809484136225884	-911.9183692015356	0.003613120563868101	-0.044510821791344295	1.589802020812454	1.134038129928648	2.2240549032065524	1.4018946796017184	5.599182621799652	14.291341767480578	0.3444994129776564	0.84687275341481
ID27187	27187	6	0.9911599159240723	19.639160431045322	33.51736546746468	0.0	254.0	254	1.295330250061604	1		31552.4684684685	30990.0	24592.0	50542.0	1.751162E7	4972.396260431673	-0.980768403637856	-647.2152425343074	-0.0018692407016004582	-0.0075881518551994325	1.3343618234650152	1.2748915151202034	1.4942200695874568	1.0466473481386411	5.27121691644807	11.089186604551765	0.5386682384546246	0.8773734177215189
ID20533	20533	6	0.9897261261940002	20.02789597193576	32.51549009425867	0.0	190.0	190	1.4574655179508385	1		31369.395448079675	31214.0	24986.0	41815.0	2.2052685E7	3050.9983103161326	-0.9809932892903939	-1061.3368649369352	0.0019187315672755903	-0.020535778799798572	1.6337924254749003	1.2956621752912754	-0.9962196541540959	1.2609709974034016	6.673389134980241	12.776482370692962	0.5137285641279767	0.8891703609879672
ID25141	25141	6	1.0	19.54911118041466	32.42096648306791	0.0	235.0	235	1.2824177095076634	1		31570.051565377547	30940.0	24146.0	47847.0	1.7142538E7	4854.211835453987	-0.9807766697000092	-663.6331324707497	0.00861290751978473	-0.025222533746586655	1.3229124745584346	1.2717003310948911	0.9182100028650682	1.0402706063774094	5.166648140828714	10.963534295838848	0.5401539934642536	0.882305194805194
ID29237	29237	6	1.0	18.957639659368606	33.777480084358395	0.0	273.0	273	1.5612142437998897	1		31111.55845771147	30977.0	23706.0	42686.0	2.5013693E7	3240.1372009933293	-0.9810751593687987	-995.539303474127	0.028079093527650402	0.04274738443822404	1.695947416387348	1.428754693633931	1.8218944058478987	1.1870109151304569	7.657286251035016	12.842490244529198	0.5834266425658515	0.9322916666666659
ID21047	21047	6	1.0	20.01483528985588	32.23652698017802	0.0	195.0	195	1.4270436738957708	1		31465.24292101341	31248.0	24470.0	43033.0	2.1113178E7	3546.9753398912753	-0.9810658958160685	-919.2980353090869	0.00112880773095497	-0.018451557051872923	1.563524638901556	1.28541305701436	1.9535478713783094	1.2163596988295484	6.397707817438318	13.379130024705777	0.4491366725437718	0.8855263157894736
ID4666	4666	6	0.978164553642273	21.85169878461745	32.21328388624696	0.0	28.0	28	1.1239784185877126	1		31984.470308788594	31172.0	25382.0	45418.0	1.3465462E7	4605.60096768284	-0.9803848421379984	-694.2048301075358	-0.01776097525263176	0.006449534594393987	1.3249838910654768	1.0031816242763107	-1.1676205024787991	1.3207816600720854	3.9688603473707245	10.487769525148165	0.4534291241652898	0.8725182863113901
ID16957	16957	6	1.0	19.815594532673547	32.37653247489735	0.0	152.0	152	1.3133097255508415	1		31555.83157894735	31306.0	23676.0	43643.0	1.7986824E7	3942.6533596858967	-0.9809908010897294	-826.0800797278472	-0.004264492516148387	-9.09862903605973E-4	1.4484746433071776	1.2091367994989866	-1.18315813003727	1.1979410798739747	5.418563827548054	10.348871522066487	0.6357817637255173	0.9054805401111996
ID4163	4163	6	0.9842694401741028	21.825068563563075	31.797380709540935	0.0	23.0	23	1.407293098971747	1		31396.567278287435	31247.0	25344.0	42039.0	2.0533355E7	3310.728645814556	-0.9810586895619435	-982.3664984368212	0.0061251763591391745	-0.00512544042447399	1.5896911588879505	1.2207213727301787	-1.0511681726556241	1.3022555305413883	6.221842149351235	13.057478148172212	0.4585748548638015	0.8755852842809363
ID31811	31811	6	1.0	14.988317191398812	34.982686709237	0.0	295.0	295	1.544161930740463	1		30811.30973451329	30655.0	23805.0	41784.0	2.4371746E7	3205.201289738378	-0.9809916007892835	-992.2122652236126	0.012951778507155573	-0.01793650422485428	1.626358961293528	1.4544901056501116	-1.2631672506482212	1.1181643346873071	7.490926835276966	12.57488540699673	0.5953020075526861	0.9173457508731085
ID6728	6728	6	0.9668771624565125	21.587710977828078	30.830420443393344	0.0	50.0	50	1.0863306576666714	1		32228.448979591827	31150.0	25730.0	46017.0	1.2633552E7	4579.7035070213915	-0.9805456890294084	-709.3882969934951	-0.008416529157032124	0.03342010990518473	1.3873714217441306	0.8951088111721289	-1.1059045512147032	1.5499472292395298	3.7074384083223544	9.147769390958588	0.5567412410905224	0.8764044943820222
ID19017	19017	6	1.0	19.382066566263717	33.359654414695406	0.0	174.0	174	1.358052588103099	1		31396.331158238165	31085.0	23480.0	46490.0	1.9245951E7	4483.854144211235	-0.9808906156774111	-718.8384592047605	0.010270317587839086	0.009157581059806803	1.3840340533550914	1.3064741335794559	0.42026876838745786	1.0593658288229084	5.794060794544819	11.182893759633755	0.5822165061492074	0.9144786196549143
ID14411	14411	6	0.9909488558769226	19.750718420941393	32.52103410208267	0.0	127.0	127	1.4307495995264332	1		31293.51769911505	31101.0	25289.0	42682.0	2.1217005E7	3504.8015946069268	-0.9809713696714656	-920.5974043015406	-0.0031432247272929186	-0.047032621823196355	1.560606751475634	1.3041532207626987	-1.279149398649062	1.196643712280184	6.430979700589931	15.478158018932959	0.33732493900341276	0.8440424204616346
ID27725	27725	6	1.0	19.96581794943367	33.09909309348053	0.0	259.0	259	1.5159805231554901	1		31199.581241743752	31034.0	23113.0	43223.0	2.3618083E7	3593.4364030653423	-0.9811118654300609	-901.9828028145365	0.01594597252418921	-0.01633501674056204	1.6024502614490213	1.4269018249977454	-1.0943825239582603	1.1230276907463856	7.219998643899564	11.78140954491766	0.6536608489551788	0.9145093317278746
ID7764	7764	6	0.9962328672409058	21.664593472275975	31.042466377552334	0.0	61.0	61	1.2312566680189478	1		31840.30443548387	31309.0	25111.0	43097.0	1.5792791E7	3719.7614887778004	-0.9809647065304385	-882.2383233615693	0.043455881737680904	-0.07301698654024491	1.5145420482390233	1.1232322277352187	-0.8828106916336342	1.3483783770100735	4.762632416844866	12.203911993732715	0.401845207682936	0.7996807661612126
ID18007	18007	6	1.0	20.94918025222487	34.862431956598186	0.0	163.0	163	1.3530299806794837	1		31316.59868421052	30733.0	23909.0	46617.0	1.9040492E7	4418.6480470339275	-0.9808835769295643	-727.3207898378205	-0.0019640529510243925	-0.03196742899263579	1.58284968243409	1.2109802879669962	-0.8404492647582348	1.3070812945199888	5.7512826590641675	12.314184606017184	0.47661011665547426	0.8717579250720456
ID31319	31319	6	1.0	15.201771862217003	34.647934244371896	0.0	291.0	291	1.5679832440819899	1		30824.572303921555	30684.0	23318.0	41148.0	2.5152851E7	3105.2499826726394	-0.9810789175968292	-1029.4101668203189	0.01507027094634056	0.003877026234290018	1.6378916212903285	1.4917449028673397	2.1166614488110427	1.0979703152610574	7.723830017338239	11.903178435060687	0.6850411870427943	0.9469696969696967
ID13402	13402	6	0.9952545166015625	19.98378891478874	33.1755247285073	0.0	117.0	117	0.9661783835762908	1		30904.087662337664	30366.0	25519.0	41001.0	9518459.0	3979.7813047116833	-0.9811742995833445	-809.4345462007217	0.06133741732468421	-0.06819971669051557	1.000956292254658	0.9453541087691706	-1.2984581840057126	1.0588162498789795	2.9326788435062774	10.809777932686524	0.3153848486947408	0.7579852579852581
ID22619	22619	6	1.0	20.10991913013161	32.231865059514305	0.0	211.0	211	1.3304779016127077	1		31584.3350515464	31261.0	23752.0	44073.0	1.8382083E7	3891.389620707005	-0.9810399203131452	-839.9308623517655	0.018029856538347214	6.62921393591272E-4	1.4240700122172254	1.2441372976924951	-0.8682785314261748	1.1446244838559634	5.561157612483532	11.281577339332442	0.5490797381772806	0.9034749034749037
ID20060	20060	6	1.0	20.186542945353587	32.05579110731491	0.0	185.0	185	1.3975837933882556	1		31573.984520123857	31385.0	23190.0	43680.0	2.0396794E7	3751.1362701972666	-0.9810488720688022	-871.4693661976681	-0.002227702262152789	-0.04503258315540895	1.6334751011183897	1.198026096227582	2.230075827109859	1.3634720531230298	6.136285878389948	14.55484279222424	0.3639991843712412	0.8521452145214518
ID28253	28253	6	1.0	19.06988549006221	33.33214177652944	0.0	264.0	264	1.4999273319186421	1		31259.872483221487	31170.0	23542.0	42468.0	2.3288605E7	3343.090937236317	-0.9808625498748924	-958.5021442818213	0.022847532212991673	0.03313540958150259	1.6589067043769357	1.3655051316326818	1.8677271680404772	1.2148666936120884	7.067898606635054	13.598828689713196	0.48028294949464556	0.9045012165450123
ID29792	29792	6	1.0	19.33311077538577	34.81103302541362	0.0	278.0	278	1.4908214494581773	1		31014.567346938773	30824.0	23598.0	43023.0	2.2795707E7	3479.8430561434934	-0.9810718869625032	-923.9098039327197	0.010408647043580996	0.008141216450478387	1.6164182446961624	1.3763981225415978	2.388916227706927	1.1743827735766987	6.98234233567377	11.94260077586323	0.6151955318672845	0.9315155358275207
ID25699	25699	6	0.986122727394104	19.92509022519539	33.82885552880215	0.0	240.0	240	1.2367739025291242	1		31573.36094674556	30719.0	25199.0	46916.0	1.6007694E7	4667.735339910786	-0.9805479258573044	-681.9420890359353	0.039899225860769404	0.010456657274852413	1.3375527622109777	1.2071265571642984	1.5309978758502796	1.108046835911777	4.80541055232551	15.780724758381934	0.2424858894588869	0.7966903073286046
ID2148	2148	6	0.9671840071678162	22.161520571929863	31.84373604371589	0.0	1.0	1	0.46023405652145244	1		30059.915492957756	29367.0	27817.0	35792.0	2134254.0	2007.0170598355226	-0.9806217672260655	-1515.8423898562603	0.10283764488272779	-0.08450995001009048	0.7029733985774412	0.3924925540602645	-0.2629916110582235	1.7910490054022898	0.6654376630322134	4.553026818863512	0.4033822879458282	0.717948717948716
ID23655	23655	6	1.0	21.742014568158723	32.161658701707985	0.0	221.0	221	1.437080380885627	1		31482.437134502896	31304.0	23105.0	46373.0	2.1533987E7	3801.2845625487093	-0.9809246878805707	-851.7888890328779	-0.009912124376934837	-0.012617948054428273	1.6068013770424017	1.2997961981104635	2.3870415958828692	1.2361948583772109	6.488017214564118	12.525755861660045	0.5196536382105835	0.8904109589041093
ID8818	8818	6	1.0	21.505333451454877	31.969468836330986	0.0	72.0	72	1.305220631367819	1		31594.320214669053	31184.0	24628.0	46573.0	1.7661225E7	4267.55430150282	-0.9809642257115628	-763.0316951237714	-0.0030769381852752496	-0.0324976853772068	1.5224919839742657	1.1562179469986755	2.264970714848305	1.316786327289218	5.3520200612448345	11.249828236219894	0.5314174528039189	0.9073327961321512
ID24690	24690	6	1.0	19.50849783052045	33.65209948712389	0.0	231.0	231	1.4110508976477825	1		31189.20547945207	30870.0	23380.0	43950.0	2.0491308E7	3673.8814925679562	-0.9810385723991433	-878.4644987324509	0.008240263337405627	-0.018697749150891247	1.5289485470328794	1.323421275098703	-0.8914781050752324	1.1552999606409136	6.2551140325028465	12.153550606054111	0.5321557364697219	0.8618205631958084
ID30836	30836	6	0.9968353509902954	16.494816896106588	34.38440788181484	0.0	287.0	287	1.519469550838681	1		30975.468503937005	30841.0	24984.0	41072.0	2.3603307E7	3141.340078662014	-0.9810455327001836	-1020.729121152707	0.012591559723551202	-0.01678804291518877	1.6114463492114022	1.3883308873452191	-1.0846289781952363	1.1607076986472777	7.253270527051176	14.218434794353419	0.4508583927143125	0.8913551401869164
ID28790	28790	6	1.0	19.05495652271386	32.878263189890845	0.0	269.0	269	1.3167612682324359	1		31538.951388888912	31093.0	23435.0	46516.0	1.8166436E7	4535.3863684008575	-0.9807370191480181	-708.0958199828885	0.005835522792765162	-0.034539949833370165	1.355610067242759	1.264060755512311	1.5023660720011671	1.0724247717771636	5.447082584535153	11.719737621910072	0.4983541118617414	0.8808608762490395
ID15479	15479	6	0.9801558256149292	20.03857639838809	32.205056762021684	0.0	137.0	137	1.1817227194710396	1		31768.430131004374	30983.0	25561.0	43230.0	1.4549941E7	4316.263400992665	-0.9807214115947478	-748.8386229927268	0.033277039815118654	-0.012050038185088574	1.2496599729200535	1.1203156262181886	1.2129771891026238	1.1154534879947076	4.387135449848123	14.206259616752128	0.27316900015062545	0.8322813345356185
ID15991	15991	6	1.0	20.43838683780554	31.524240774729464	0.0	142.0	142	1.4019073421339447	1		31578.067692307686	31435.0	22777.0	42894.0	2.0525744E7	3635.2312611534203	-0.9810122043794313	-897.6010758883084	0.001879339914797682	-0.05375715534990773	1.5885957969665832	1.2470438967287545	2.2242710159484034	1.2738892360836596	6.174310887706078	12.42313930724733	0.5027309777093453	0.8921703296703298
ID22135	22135	6	0.991758406162262	20.454532099319728	32.675021670534704	0.0	206.0	206	1.308693508365834	1		31578.450530035345	31111.0	24791.0	46857.0	1.7873403E7	4246.146936818463	-0.9808652971654496	-762.4536381550388	0.037169897577500305	-0.008051131650681791	1.3898701792684716	1.1773511599762172	-1.352539374055894	1.180506060143133	5.380538818231936	11.235724538804085	0.5355912416162292	0.8892380204241949
ID7288	7288	6	0.995780885219574	22.18531521770114	30.667545423441172	0.0	56.0	56	1.0437127358041818	1		30651.01111111112	30532.0	25749.0	40422.0	1.1034364E7	3160.105601861745	-0.9815089432272873	-1029.6881969140406	0.11088155724937337	-0.10890130996585473	1.345699912612403	0.8269268835288123	-1.2509653512711107	1.6273505426136208	3.4222508384514074	13.20525443169213	0.24661992187475582	0.7128712871287131
ID17532	17532	6	1.0	19.937553671858275	34.05504925371037	0.0	158.0	158	1.3586095094257082	1		31314.6213114754	30999.0	22629.0	45808.0	1.9101919E7	4232.4516071385915	-0.9809153486149398	-760.5582077767972	0.008286246340455652	-0.014044521513760344	1.4323984557363996	1.311562102913166	-0.6977938630367506	1.0921316288072358	5.798813920709316	11.257201949920141	0.5750268479854223	0.9070631970260226
ID3709	3709	6	0.9671584963798523	22.808270651155947	30.176524529957415	0.0	18.0	18	1.127338600728795	1		32155.149999999998	31199.0	25486.0	46624.0	1.3505163E7	4913.444916635039	-0.9806050645073532	-661.759578762067	0.027804622168206092	0.020382001497486396	1.2583352408714545	1.043647722194591	2.051937847039925	1.2057087982000447	3.992625978193308	11.188584435180678	0.4007912254569103	0.8493427704752275
ID12926	12926	6	1.0	20.21559902560318	31.751835754504263	0.0	112.0	112	1.4355003030236697	1		31396.21260997067	31231.0	24529.0	41446.0	2.1412217E7	3229.983609968181	-0.98099181604687	-1003.3020428320734	-0.005944055947135231	-0.012644450180994405	1.6081185499271546	1.284278984018187	-1.0506705861439694	1.252156712006417	6.473757836070575	13.271556936309796	0.46187298875133825	0.8491271820448878
ID30336	30336	6	0.9839015007019043	17.285398458924753	35.18439455399092	0.0	283.0	283	1.2699696349289435	1		31294.23827392119	30668.0	25096.0	43830.0	1.6679829E7	4119.809202627125	-0.9805248666644847	-764.8837767761111	0.01265352128553044	-0.025303722516989577	1.319311097522527	1.192800188155201	1.1304946470365935	1.1060621138591447	5.066832491373886	15.425382077740062	0.2675928781545582	0.8118811881188117
ID2692	2692	6	0.9872629642486572	21.700412792678854	32.26728138835194	0.0	7.0	7	1.1623594858135333	1		31888.95758928568	31065.0	25060.0	48059.0	1.4286253E7	5193.912804827213	-0.9805266367434226	-618.2926658912651	-0.006053943365101773	0.03997816783350933	1.3114229282510195	1.0818572597774743	-1.14340439240065	1.212195894050537	4.244541664912646	8.674062204582594	0.7089173419675595	0.9292403746097819
ID11908	11908	6	1.0	21.90532849793893	34.395471005424895	0.0	102.0	102	1.553929023255888	1		30941.157499999998	30868.0	23036.0	42454.0	2.4752926E7	3258.2283403086935	-0.9810107449342034	-981.1849349476443	0.02705350718877854	1.8515357976652423E-4	1.635174287775671	1.4772127859832036	2.4233536453609266	1.1069321246683708	7.58598935856728	14.470876768255456	0.4552316018722187	0.9088838268792716
ID6278	6278	6	1.0	22.368498354176015	31.76592582115034	0.0	45.0	45	1.4683249109216374	1		31416.708860759507	31287.0	24839.0	41576.0	2.233728E7	3102.4221720179235	-0.981076040919736	-1049.9786229504525	-0.009388449273756067	0.004623438112403907	1.6653796963304652	1.3061583029186887	2.2838507847405065	1.2750213298105404	6.773204784435073	10.99095811193747	0.7045843054346991	0.9375
ID26760	26760	6	0.9936786890029907	19.524907744281716	33.80974848460136	0.0	250.0	250	1.318483651268542	1		31298.803135888484	31118.0	24824.0	42229.0	1.7965513E7	3548.1200643221323	-0.9809245551095847	-907.2361548534093	-0.01667482111197337	0.035226254175455746	1.628154123936613	1.1185841403387398	-1.1567080571431108	1.4555490867620926	5.461341963028702	11.815710363748648	0.4915747437896714	0.8549107142857145
ID18571	18571	6	1.0	20.012700634077024	34.264794413987865	0.0	169.0	169	1.3986659335375238	1		31230.051162790725	30967.0	24359.0	44242.0	2.0143383E7	3854.748831211461	-0.980972727611706	-835.3856370306439	0.02077245079105801	0.012930050992171321	1.4250452873049484	1.3429620597304406	1.526371275134469	1.0611210324072622	6.145792130718974	11.373534144417954	0.597030969341021	0.920940170940171
ID10893	10893	6	1.0	21.304104595312342	31.057566981447234	0.0	92.0	92	1.2947461101220616	1		31617.63652802895	31135.0	23786.0	47415.0	1.7484553E7	4351.44584374603	-0.9808932370675105	-746.0371262087673	-0.003322064314327059	0.01607943647699032	1.4357448219555968	1.1681112658860153	2.137080902715476	1.229116492482915	5.266463790283544	10.71790055875196	0.5761154471061392	0.9104354971240755
ID21645	21645	6	1.0	19.98969143447429	33.65336783093731	0.0	201.0	201	1.3817975304423666	1		31361.922222222187	31037.0	25152.0	42565.0	1.9758011E7	3503.0393215572963	-0.9810206833608559	-925.518809373511	0.006888543764886418	-0.04221430432493502	1.4632411041261433	1.2801509041733703	-0.6747395508130888	1.143022357251702	5.998445219618986	14.058622232412576	0.38138449992044016	0.8561736770691993
ID19601	19601	6	1.0	20.638648147673216	31.276048492506998	0.0	180.0	180	1.4867564890650478	1		31421.245541838147	31310.0	24110.0	41553.0	2.2906088E7	3201.581270764137	-0.9811372097400202	-1020.9692745694682	0.025089066629550183	-0.0014228470999998325	1.6401014706945718	1.3453976612663623	2.1904871755064526	1.2190458761098322	6.944317326357645	11.085257460295718	0.7101463407810419	0.9335463258785943
ID26257	26257	6	0.9795933961868286	19.737580439101876	33.0918881839023	0.0	245.0	245	1.0673631937998005	1		31924.334224598948	31127.0	25462.0	43384.0	1.1939701E7	4665.2134936799785	-0.980613638986869	-692.2802708763151	0.005374614698770999	-0.0014330978413546205	1.0959836742834885	1.0616709043287642	1.1806294953728544	1.0323195915182573	3.5791040018804328	7.312872728777114	0.8410235406178476	0.9666238767650835
ID24211	24211	6	1.0	20.568363992367033	32.35425640440589	0.0	226.0	226	1.3636115658566277	1		31446.10406504067	31119.0	24641.0	43769.0	1.9339354E7	3712.914683700154	-0.9809150979753845	-870.6094107737606	0.06888279072074172	-0.020282518286456573	1.4904671592563326	1.2862643187066565	-0.7364997171561499	1.158756514955653	5.841592056189966	13.124910526173455	0.42613615811875627	0.8673253352152439
ID10389	10389	6	1.0	22.82623914433678	29.915366292618163	0.0	87.0	87	1.4887903566220475	1		31596.13406292752	31464.0	24588.0	42474.0	2.3096774E7	3137.326781740653	-0.9810814959906461	-1044.5337569671055	-0.007108420603031626	-0.007090179457441462	1.7071706629269163	1.2818551370870284	-1.0295285270840828	1.331796872777998	6.963329831015706	13.6016307046801	0.4729822821180812	0.8857315598548968
ID4758	4758	6	1.0	21.399277643753173	31.694401782475257	0.0	29.0	29	1.3011572261679596	1		31652.660714285717	31230.0	24121.0	48030.0	1.772549E7	4431.296276047272	-0.9808734765560193	-732.6328441271378	0.02158947817889233	0.02493796676676468	1.5359107069411682	1.1762840998505235	-0.6590191535477288	1.3057310790278847	5.318748178093226	12.829795917420205	0.4060502632653814	0.8382022471910109
ID12440	12440	6	0.9937421679496765	20.834196672289135	33.289992610134114	0.0	107.0	107	1.3468658029234526	1		31228.572621035044	30927.0	24777.0	42469.0	1.8705915E7	3522.299242089043	-0.980980737175878	-914.5820640409893	-0.037952373251058866	0.03363934097492136	1.4857234438834763	1.2717176174350344	-1.1504893057635897	1.1682809324290693	5.69899827125449	11.252905796606994	0.5655604389189466	0.8961136023916291
ID20632	20632	6	0.993624210357666	19.99383434579618	33.46418944419034	0.0	191.0	191	1.324779897264187	1		31083.293103448268	31130.0	24608.0	41550.0	1.802831E7	3110.5814983115315	-0.9811664313614799	-1041.1792322910321	-0.012330297353089275	-0.04518459939598494	1.4821483075605975	1.1323287759391936	2.565321127696951	1.3089381273837637	5.513626350838368	14.079868815997665	0.3495022520383351	0.839363241678725
ID21145	21145	6	1.0	19.873482911350326	32.79098794916976	0.0	196.0	196	1.4796159363492973	1		31403.644937586694	31250.0	25210.0	41717.0	2.2642028E7	3349.3165830890907	-0.9810727291200272	-972.0017805951767	-0.0017978864398916427	-0.01671763311953427	1.6473583061156964	1.2891078495429242	1.9369923983643833	1.2779057289115074	6.877773560054422	13.789567968192097	0.45452357894910717	0.8769696969696971
ID5788	5788	6	0.9906240701675415	22.2604803469962	30.639449714031382	0.0	40.0	40	1.1772331189594172	1		30944.519736842092	31080.0	25777.0	40877.0	1.4110701E7	3100.904795935495	-0.9816158170552632	-1065.6694706889978	0.11100201561961229	-0.06986876458087088	1.3084199467706765	0.9411836941789856	2.156736237515057	1.3901855236793481	4.3538635666965035	20.406686526225236	0.131383157042547	0.6846038863976076
ID27298	27298	6	1.0	19.412059219718792	33.4605733801918	0.0	255.0	255	1.4796159363492978	1		31232.697931034498	31122.0	22759.0	45274.0	2.2643706E7	3718.1624944888968	-0.9809742286092032	-866.2165054837167	-0.011423810011447943	-0.02601897610287752	1.5852433443941452	1.3565495763559319	-0.688147810351862	1.1685848951075921	6.877773560054425	13.039580708529439	0.5083121419874874	0.8948670377241804
ID4259	4259	6	1.0	21.021260197055582	31.366863598538334	0.0	24.0	24	1.2201473581781532	1		31806.906693711993	31327.0	23935.0	44224.0	1.5680805E7	4358.677025662772	-0.9808036618486357	-745.69362142272	0.04115687925161381	-0.003640095652734683	1.3263919451574882	1.1556916837952507	-0.8676687768964635	1.147703980011056	4.677076145883585	11.55746751825327	0.4400063473613245	0.8616462346760064
ID6820	6820	6	0.9885114431381226	21.920189162605467	30.205625692489658	0.0	51.0	51	1.2537833797484952	1		31868.823416506715	31460.0	25083.0	42272.0	1.6603657E7	3674.111705243115	-0.9808180634765772	-887.0327922563374	0.02289380227655764	-0.005212278592331596	1.5417597922224748	1.0682238424980106	2.3268304019750254	1.443292810818671	4.938498084931957	12.070581385606832	0.4259399508945169	0.8731092436974792
ID14502	14502	6	0.9733772277832031	20.078976818649462	33.360356650747036	0.0	128.0	128	1.2386075194033233	1		31637.44466403164	30964.0	24485.0	44612.0	1.6008547E7	4424.755549538245	-0.9807324717117472	-727.8915222683763	0.0506784023476848	-0.028158659038051682	1.2597927266958846	1.1957961389730594	-0.7353014781549556	1.053517974876374	4.819669930819061	11.783953812006484	0.43615926065502053	0.8556962025316451
ID17062	17062	6	1.0	19.698339588235342	32.6027753685259	0.0	153.0	153	1.3434916035442768	1		31516.867226890707	31280.0	22906.0	44887.0	1.8752536E7	4127.541220401398	-0.9809647041762256	-787.0011548256914	0.02753239439831071	-0.0220234980360882	1.5135927347118199	1.2386305507065667	2.082153728153545	1.2219888600748652	5.670479514267399	10.321361343346378	0.6688915113591276	0.9255236617532968
ID29357	29357	6	0.9879706501960754	18.926900920801334	35.56718986458237	0.0	274.0	274	1.7563996731318858	1		31355.372664700088	30807.0	25147.0	44301.0	3.1888414E7	4069.8772072443803	-0.9808601102720672	-789.6384690887322	-0.016686795758178937	0.06079963067301348	2.6349529310847966	1.1873065439716708	-1.0409626085506116	2.2192692733509154	9.6916242494478	20.16990295552318	0.29936347715530426	0.7964843749999998
ID19119	19119	6	1.0	19.39985237648186	33.45802909860857	0.0	175.0	175	1.4024468485391903	1		31369.18195718656	31124.0	23340.0	45380.0	2.0515445E7	4229.958679206021	-0.980929020808353	-762.8895308719469	0.0026413125204396005	-0.017611851161675483	1.5364697988521856	1.2967905058716385	2.7004330589699057	1.1848249905403545	6.179064013870597	11.994135593526257	0.5397524844202108	0.9090909090909088
ID31921	31921	6	1.0	14.986351042177184	34.734409016869776	0.0	296.0	296	1.5742426831183485	1		30841.03663003663	30672.0	24390.0	41957.0	2.5258809E7	3103.2295077273457	-0.9810285467246341	-1027.8414108974039	0.027452248062554724	0.004410086236087592	1.683125324534829	1.4233480927871403	-1.4114843958841716	1.182511384997189	7.785620657476948	14.208825720459773	0.48460370340991044	0.9228169014084511
ID20150	20150	6	1.0	20.92689086141655	32.21028182543683	0.0	186.0	186	1.436027188819729	1		31513.385964912257	31299.0	23769.0	46401.0	2.1555156E7	3896.424984582178	-0.9809997805820062	-835.1587560279642	-0.024161527875026803	-0.051513355282768056	1.513224801358412	1.3350568644016987	-0.9424425577295238	1.1334534443493975	6.478510962235094	13.434742129644597	0.4510517708745795	0.8787878787878791
ID14008	14008	6	1.0	20.592245195264358	34.63508187713066	0.0	123.0	123	1.472440756166641	1		31001.383866481232	30793.0	24299.0	44171.0	2.2289995E7	3580.3854463400035	-0.9810718223836681	-897.580260455371	-0.002540711612607175	-0.029111416067030448	1.5603956245628918	1.396194610070095	-1.1808188626988825	1.1176061082806739	6.811229793751203	12.71366965382135	0.5295336352277659	0.9069620253164563
ID16568	16568	6	1.0	20.08487883402384	31.732187953126736	0.0	148.0	148	1.3378490267251868	1		31641.994974874382	31323.0	23897.0	45520.0	1.8890271E7	4274.564338055522	-0.9809500853484346	-762.3525718156994	-0.011628862736022894	-0.04070873962917136	1.5678079497398545	1.1724035527282162	-0.7206374867464311	1.3372596373420407	5.622948252622239	12.175609002719465	0.4766422814420745	0.9037433155080217
ID7866	7866	6	0.9828011393547058	21.7766402645377	30.966919168124587	0.0	62.0	62	0.7651916411905706	1		29469.528497409323	29666.0	25309.0	33558.0	5687619.0	2224.5143080537273	-0.9824403191767016	-1482.3731478901557	0.0049405504577728875	-0.014440175551631835	0.8593971172015492	0.7089842594051227	2.998910760896883	1.2121526053662057	1.8394598256676307	6.116401039253515	0.6178858708083094	0.8896551724137932
ID27839	27839	6	1.0	19.9743811305553	33.015204601009806	0.0	260.0	260	1.519967329574668	1		31152.023715415024	30981.0	23311.0	43288.0	2.3644386E7	3602.6910854921125	-0.9811146176755039	-898.4278387807882	0.018522358678502413	0.015243628145732506	1.5595845838184141	1.4650029563765437	-0.776940656150036	1.064560707560484	7.258023653215692	12.662223597417173	0.5688637850342766	0.9248940036341617
ID28352	28352	6	0.9759817719459534	19.311337111400967	32.56678506287649	0.0	265.0	265	1.1571412350586887	1		31982.84044943821	31047.0	25602.0	45643.0	1.4232364E7	4760.364228643764	-0.9804970416249352	-675.5424396588601	0.06315792229349936	-0.015042608433473883	1.2325052370509038	1.0761172285417504	-1.1076836498281315	1.1453261822794856	4.206516655596518	13.169711717574199	0.3047754210812948	0.8485139022051779
ID15043	15043	6	1.0	19.828538251588917	33.21595270428411	0.0	133.0	133	1.4126583227723346	1		31220.562783661077	30937.0	24492.0	43214.0	2.0636792E7	3715.603427203878	-0.9809635685121066	-865.9816844942136	2.542812698337607E-4	-0.019825529034459166	1.4641943625440417	1.3430284613515457	1.3684380504881135	1.090218416570682	6.269373410996393	12.155164494337443	0.5332272319528958	0.9046639231824417
ID18115	18115	6	0.9886057376861572	20.072260300180293	34.33886260134469	0.0	164.0	164	1.280646821146857	1		31500.369003690048	31075.0	24767.0	43482.0	1.70732E7	3991.5525574921717	-0.9806859032688464	-801.4184111099855	-0.009349009902487371	-0.010565658487873065	1.4215514504477091	1.1641101131704956	-0.9925241759593589	1.2211486133180844	5.152388762335168	11.820279744217917	0.4634074149196329	0.875605815831987
ID2245	2245	6	0.9738384485244751	22.858852800208968	30.718703763040708	0.0	2.0	2	0.9916796768557644	1		33146.009259259234	32150.0	25680.0	44935.0	1.0739307E7	4707.1576592479005	-0.9798797409494345	-685.8698450714262	-0.008325299272733061	0.03190844500296567	1.1541403908330992	0.8898478309924999	-1.2716069396440506	1.297008713889675	3.0895320069352983	7.800294086071675	0.6380880470923109	0.8632138114209831
ID23749	23749	6	1.0	22.501687618174415	32.55137953339569	0.0	222.0	222	1.4418102248778717	1		31371.903039073808	31241.0	24097.0	41174.0	2.1677985E7	3375.9871270325225	-0.9809830495299778	-958.7176121410446	0.023296250386579082	-0.0055656381667392165	1.5099776386947483	1.384087302937943	-0.930995235276837	1.0909554877713157	6.530795350044766	11.800046800871913	0.5893977577114446	0.9087301587301585
ID29893	29893	6	1.0	19.02237144018831	35.19948238785314	0.0	279.0	279	1.5204649453449393	1		31001.690196078416	30845.0	23468.0	43345.0	2.3716293E7	3463.9293956552283	-0.9810482392190023	-926.5889849335691	0.028260998284834957	-0.001966640937369221	1.625201962087926	1.4007739853485448	2.03174167350656	1.1602171221673128	7.262776779380199	12.306057854097464	0.6026631752353793	0.9277474195506978
ID22728	22728	6	0.9879499673843384	19.62474411943054	32.91287440219704	0.0	212.0	212	1.2459150017973886	1		31675.37426900583	31109.0	24779.0	46026.0	1.6249467E7	4532.129293164708	-0.98071641245219	-710.8943609317441	-9.823085072824733E-4	0.0336483475537244	1.3458909186799757	1.1732749053451312	-1.4288602166684035	1.1471232466904826	4.876707444793258	11.276093262466238	0.48196915873000595	0.8799313893653515
ID3787	3787	6	1.0	22.53345165917767	30.225193826467656	0.0	19.0	19	1.482680384098162	1		31520.43328748281	31373.0	24060.0	42113.0	2.2915355E7	3134.0223818544755	-0.9809893479112003	-1037.9761111330654	0.01781201645366944	-0.009484405350543996	1.6875108368278309	1.292790857406112	-0.8890728097163734	1.3053239254906976	6.906292317041516	12.569131185255388	0.5493438949248013	0.9075577763897563
ID23250	23250	6	0.9843189716339111	19.949752958247736	33.58276903158418	0.0	217.0	217	1.2126846131982527	1		31630.130434782608	30924.0	25609.0	43634.0	1.5277353E7	4049.1837681618817	-0.9807815205193713	-797.2907790526839	9.676097481690493E-4	-0.07492021600954415	1.28499857385619	1.100908477891758	1.4801429540281466	1.167216530403113	4.620038631909395	13.581668183491864	0.3147380423707448	0.8430182133564608
ID22227	22227	6	0.9669665098190308	20.024059090753976	32.205932877405814	0.0	207.0	207	1.0239561341052918	1		30860.338150289033	30724.0	25121.0	43645.0	1.0677677E7	3719.3653851069334	-0.9811701619105274	-864.6882909472332	0.06991069193533106	0.01366747449845805	1.193097199687647	0.9376479229401121	-0.8959395292845328	1.272436242322749	3.2939164320094774	12.45246322029828	0.2669389239287175	0.7317845828933479
ID8916	8916	6	1.0	21.791525570225293	31.38622140206414	0.0	73.0	73	1.4078305414580081	1		31459.540458015246	31333.0	22588.0	44562.0	2.0605999E7	3622.009898440421	-0.981037661425459	-898.7243747214982	-0.02068116864355793	-0.002972112370128848	1.6428993527031455	1.211716253200064	-0.6260660028751406	1.355844941721591	6.226595275515754	12.560840526122151	0.49593310331940493	0.9090909090909094
ID25812	25812	6	0.9726658463478088	19.93762328828017	33.370532788796346	0.0	241.0	241	1.000791779577593	1		32303.737951807216	31405.0	25434.0	45957.0	1.0724841E7	5396.9189140619965	-0.9801285046431842	-590.4584626008252	0.004412870496975521	0.0021957234868943912	1.046700204644558	0.9881720019175992	1.998713628831993	1.0592287603912898	3.146569520909493	7.4251470875977095	0.7171947028526674	0.9271708683473384
ID31447	31447	6	1.0	14.923018065814892	34.7483988645221	0.0	292.0	292	1.571356809595132	1		30810.5294840295	30680.0	23451.0	41809.0	2.5079771E7	3121.7959004827762	-0.9811538009842482	-1027.6328273470192	0.02292556184083437	0.0025162322757358293	1.6284318036418235	1.4988083843144764	-1.3341601691598584	1.0864843169306357	7.757101900489854	13.367459568716654	0.5455211615581956	0.9215132693393566
ID6363	6363	6	0.992106556892395	22.158444624098856	31.586992345417627	0.0	46.0	46	1.268181364196865	1		31726.494360902238	31300.0	24894.0	44616.0	1.6878495E7	4179.366472454796	-0.98098952650658	-783.4532113806946	0.0096654073261368	-3.409207051165776E-4	1.40703150095198	1.1543475102647376	2.1123139709289376	1.2188976789401071	5.052573112880337	12.515038244512096	0.4053760704360027	0.863525588952072
ID17629	17629	6	1.0	20.168595055574194	34.41178238445745	0.0	159.0	159	1.3513516298403583	1		31333.757475083054	31009.0	22968.0	45879.0	1.8862922E7	4317.636330815388	-0.9809761807943902	-748.4403035910686	6.404202191700447E-5	-0.004874756112910698	1.401061651711245	1.2950063391441216	-0.9847009148320298	1.0818955933738643	5.737023280570623	10.875293394514065	0.6095572650794245	0.9143939393939398
ID15582	15582	6	1.0	20.240478822169905	33.80669531779122	0.0	138.0	138	1.3321825504881404	1		31411.20918367348	30953.0	24837.0	45966.0	1.8469791E7	4099.68270664689	-0.9809099699177548	-787.3846439306017	-0.011596699970672142	-0.012321167542125516	1.4430281920437975	1.2630533038262273	1.7827497342435803	1.1424919183318423	5.575416990977079	11.847827705695591	0.49912550017421237	0.8913373860182366
ID2787	2787	6	1.0	21.976950652795175	30.726925353358943	0.0	8.0	8	1.4667784914184216	1		31579.01547116736	31387.0	24637.0	43849.0	2.245268E7	3396.8556646997185	-0.9811189585652164	-966.1559004288581	-0.018510778451296995	-0.003550846219840184	1.6352311580541865	1.2932867877654706	-1.1548735293820613	1.264399492458687	6.758945405941522	14.573126447389189	0.3999294042343014	0.8943396226415095
ID16100	16100	6	0.9947554469108582	20.28364934943361	31.788918910644327	0.0	143.0	143	1.3541477255877266	1		31589.71428571431	31371.0	24792.0	43230.0	1.9238136E7	3470.3123357569375	-0.9809578703281553	-937.8685382361892	0.03367683302443806	-0.02780253127108236	1.605245673091792	1.1438269289476752	-0.9709233958038501	1.403399091651587	5.7607889113932	13.4913862400118	0.3977211390491942	0.8769898697539794
ID18660	18660	6	1.0	19.848458829332728	33.90438298764262	0.0	170.0	170	1.3138856123250873	1		31443.48686514888	30905.0	24050.0	45856.0	1.7954231E7	4493.057588756214	-0.9809354109691465	-720.1644440500899	0.021911480894755236	-0.0053678463406035375	1.3065548606256394	1.2588105047345843	0.30299014199303853	1.0379281517841494	5.4233169537125665	12.93357580578551	0.40741557242660736	0.8879377431906615
ID13029	13029	6	1.0	20.23942480942636	32.70582682199733	0.0	113.0	113	1.2483413234758995	1		31599.803088803066	31064.0	24653.0	44726.0	1.6368698E7	4020.3950131462516	-0.980786989069813	-802.4628068333801	0.0355800356851353	0.0033939783734101363	1.4147491945018358	1.1163744827954911	-1.1000652276184033	1.2672711677887787	4.895719949451312	11.629978122568602	0.4548504569306343	0.858333333333333
ID12007	12007	6	1.0	20.974441998127983	34.15909397437707	0.0	103.0	103	1.5179752352329632	1		30886.318421052634	30855.0	22470.0	41790.0	2.3473602E7	3182.6779393360507	-0.9812001650386144	-1012.9943478395986	0.0314195063101323	0.039123478132971866	1.6386008925017412	1.398786529737517	1.6450352027640323	1.1714445754701581	7.239011148557626	11.535671669659827	0.6836020183656435	0.9180229053646772
ID4841	4841	6	0.9715973734855652	21.193757848336055	32.60211271224597	0.0	30.0	30	1.2001435872923332	1		31700.366876310258	30990.0	25191.0	47393.0	1.5121075E7	4654.522371852669	-0.9806956148908128	-691.9861824405282	0.0018898310388028511	-0.0063860878339624585	1.3259080233655718	1.1210130329153516	-1.0563947789106891	1.18277663544853	4.524976108619076	10.527147959289278	0.5131031732765878	0.8855813953488374
ID28906	28906	6	1.0	19.024143528501792	32.71027397440903	0.0	270.0	270	1.3625015847480972	1		31465.6939443535	31041.0	25678.0	43285.0	1.9225539E7	3608.9020054394528	-0.9810269089015765	-901.6438986260085	0.046242796279042896	-0.07110041798013556	1.523859742195298	1.1811258127998792	-0.9935131521659585	1.2901756321648428	5.832085803860938	15.420793360301927	0.3081912708109093	0.8450413223140502
ID30955	30955	6	1.0	16.322459054716024	34.54559012140553	0.0	288.0	288	1.5703936732437835	1		30846.806372548985	30711.0	23794.0	41878.0	2.5170994E7	3157.2321386281255	-0.9811073121986024	-1014.7439076882639	0.024623363469500753	0.024676432455844114	1.6571680880019093	1.4333894881803393	-1.1481281818677584	1.1561184881477349	7.7475956481608215	13.557940731255195	0.5296504534796347	0.9383995394358092
ID24302	24302	6	0.9909988045692444	19.84040103026837	31.82750051133484	0.0	227.0	227	1.2941617065219355	1		31613.82913669061	31246.0	25134.0	41411.0	1.7577289E7	3506.8236619451445	-0.980837114539544	-922.8458348409122	0.005320332251342744	-0.021199394999336894	1.5936156811346152	1.1373679510442276	-1.0503089264422563	1.401143473113958	5.261710664119037	12.939297588941276	0.3949257253970435	0.8092105263157906
ID21745	21745	6	1.0	19.851453362428845	32.64449426967775	0.0	202.0	202	1.3372834595780676	1		31469.388888888876	31143.0	25025.0	43258.0	1.8692817E7	3740.575303428382	-0.9810184508423385	-869.6118005142836	0.01287849759055504	-0.00114832518452929	1.4933506228108995	1.2270186093304596	-1.3910601588641975	1.2170562136997807	5.618195126457723	11.982936972724628	0.4916772712298139	0.9134466769706338
ID26866	26866	6	1.0	19.809933029869885	34.26408147630864	0.0	251.0	251	1.4857385112058372	1		31127.198630137	31010.0	23716.0	41360.0	2.2722855E7	3282.495650529596	-0.9810802245546876	-983.4548301086633	-0.0215115826447338	-0.019281715857986603	1.6350913490084198	1.3230979750831429	1.99179377779754	1.2358051934178733	6.934811074028608	14.091113789097511	0.43888814911223567	0.876276276276276
ID10996	10996	6	0.9968475103378296	21.818529850352434	30.54000796127227	0.0	93.0	93	1.4968981925120735	1		31474.36792452831	31383.0	24311.0	41741.0	2.3353981E7	3024.253066136927	-0.9810325181589231	-1076.5708328845215	0.009572926178773642	0.005929994138054156	1.6950752973119128	1.3112509703431339	-0.8801556537955337	1.2927161433240641	7.039379849647962	12.004425759702759	0.6138489035865953	0.9238927011852783
ID19705	19705	6	1.0	20.72813234352912	31.31552532462184	0.0	181.0	181	1.4714128741871535	1		31488.78181818179	31400.0	23813.0	43119.0	2.2514479E7	3226.4228016779143	-0.9810127192667375	-1008.501256824138	-0.0019840678776064384	-0.025043994387862353	1.7021748994527484	1.312108897147192	-0.8866954135265028	1.297281729552817	6.801723541422168	10.640818396321691	0.7548814916185591	0.9316406249999997
ID26362	26362	6	0.9877139329910278	19.561727444296228	33.269305898906424	0.0	246.0	246	1.2555921569040218	1		31099.653256704987	31086.0	25537.0	41036.0	1.6234019E7	3148.7735577405424	-0.9811769776895676	-1029.679592078215	0.061118394998517976	-0.0548059158366017	1.3502666359246203	1.1161398499299862	-0.9507866238698814	1.2097647405110754	4.95275746342551	16.669948788522802	0.22396924904468177	0.7816954238559641
ID6907	6907	6	0.9772325158119202	21.574850203895316	31.366863598539123	0.0	52.0	52	1.0856340685231178	1		32267.953846153865	31143.0	25068.0	47106.0	1.2584502E7	5099.858762893666	-0.9804989983650707	-636.2583715653354	0.014867715814183719	0.007713263061893205	1.2875663670035158	0.9454887870220636	2.122015483620225	1.3617997216644617	3.7026852821578364	10.029429251941654	0.462566551521967	0.8588754134509364
ID3324	3324	6	1.0	22.321214915877523	30.050600814956535	0.0	14.0	14	1.3785088366949119	1		31746.870813397163	31467.0	22928.0	45453.0	1.9905288E7	4179.418903945615	-0.9809719578661	-783.2087054056811	-0.011069634781000169	-0.02486023412732384	1.4802142192218075	1.2303959542633365	-0.41058336301203546	1.2030389193761957	5.969926462631897	13.26858979684066	0.4261174404603578	0.8971428571428571
ID11516	11516	6	0.9889096617698669	21.405745993416264	32.1458585780195	0.0	98.0	98	1.2639988936534363	1		31660.816287878788	31096.0	24887.0	49208.0	1.6716911E7	4748.11514929131	-0.9807507100912333	-679.4770280761346	0.02813086171149278	-0.009912567674550014	1.4592084049990093	1.1132130946204328	2.2723052568700925	1.3108077977618013	5.0193012297287245	12.524608472350085	0.40209142137581133	0.820512820512821
ID10493	10493	6	0.9657930731773376	21.89153280219411	31.502488798813058	0.0	88.0	88	1.1206081608701213	1		31790.4110576923	31276.0	26149.0	42062.0	1.3224811E7	3918.9961471923857	-0.9807130660671066	-824.9546431858349	-0.009440197528952986	-0.010499159433760133	1.2716449213917735	1.0045429749771426	-0.46691842577078185	1.265893996641317	3.94509471654815	9.889787813924698	0.5068662224016498	0.8848614072494665
ID5886	5886	6	0.9873935580253601	22.015117103631557	31.076889400139358	0.0	41.0	41	1.157141235058688	1		31738.89189189186	30895.0	25549.0	44286.0	1.4092068E7	4260.078442460425	-0.9807180421157544	-757.8743256086082	0.018206438057868736	0.015414911742744038	1.3008065310414574	1.0439215711750058	-1.2540716846959914	1.2460768768072392	4.206516655596513	10.166054690785547	0.5114787478630497	0.8823529411764703
ID17150	17150	6	1.0	19.92922164954094	32.857615217628855	0.0	154.0	154	1.244092155171172	1		31749.915520628692	31138.0	24538.0	46046.0	1.6160707E7	4475.607690971039	-0.9807343889491205	-722.2526998819717	0.02377493718219044	-0.009643183803113591	1.3581348682577223	1.1825867471699365	1.8288378531774407	1.1484441809515389	4.862448066299703	10.813148691478087	0.5225892717634276	0.8713798977853487
ID20736	20736	6	1.0	19.902997854196062	32.35641263784939	0.0	192.0	192	1.464714059021051	1		31449.80622347947	31300.0	23794.0	42388.0	2.2235013E7	3232.9342710053816	-0.9811761861205737	-1014.1226286078197	0.04771754394572363	-0.018318283979968	1.6209129763227565	1.306517208673896	-1.133226419752866	1.2406365301288067	6.739932901283456	13.234099225910148	0.4835892787353643	0.8873591989987486
ID21250	21250	6	0.9936984181404114	19.849714413156953	32.543736705501956	0.0	197.0	197	1.4035252392010604	1		31481.316436251935	31307.0	25431.0	41380.0	2.0494337E7	3263.7059480134944	-0.9810974873339298	-1001.3006154835683	0.014239542618134232	-0.008680886324823292	1.5755036493775527	1.2253728889676088	-1.2128081170495733	1.2857340517015463	6.1885702661996245	15.660163677401123	0.3171082906118754	0.8594059405940596
ID30470	30470	6	0.9749990701675415	16.822514899226977	34.61940783564908	0.0	284.0	284	1.2729445034579365	1		31397.721189591084	30803.0	25360.0	44146.0	1.6891974E7	4018.23748344102	-0.9805182770505441	-786.5400730630982	0.027007344360970513	-0.023181473992256844	1.3523873675076528	1.1909211493904848	-1.3333492717280069	1.1355809477393248	5.090598122196457	13.63983061063115	0.34384342413490604	0.8341121495327095
ID19208	19208	6	1.0	19.24769559455789	32.60048708534744	0.0	176.0	176	1.370804535361529	1		31494.125603864755	31232.0	21745.0	45298.0	1.9557852E7	4300.976775818918	-0.9809429999691961	-753.8443620119658	0.06792524077719216	-0.07354080288231789	1.556202752826293	1.286381715856425	-0.9920167370943935	1.20975192172273	5.903382696328667	12.688009503400416	0.46081203337229176	0.8483606557377051
ID4361	4361	6	1.0	21.530932440495043	31.465115571577556	0.0	25.0	25	1.4662626558155458	1		31344.705218617753	31192.0	23989.0	41932.0	2.2223396E7	3280.8737690446005	-0.9811372595959714	-993.8701453400081	-0.006520519329399948	0.018295115899075322	1.5911692630315588	1.3129316665680122	-0.9642823066668954	1.211920851289128	6.754192279777011	12.240300361763701	0.5664989824412178	0.9056724028043343
ID14606	14606	6	0.996833086013794	20.146582768589386	33.57594952444645	0.0	129.0	129	1.3828920237073874	1		31271.13990461049	30913.0	25086.0	43608.0	1.9669547E7	3860.318304276455	-0.9808704562540507	-830.7256764433876	-0.016229495590940897	-0.03720461874657657	1.3952273967606361	1.3257366345083943	1.9368419280069793	1.0524167171996497	6.007951471948023	12.553707118144	0.4790626314341216	0.9067431850789094
ID27406	27406	6	1.0	19.6714475645301	33.128505067662964	0.0	256.0	256	1.4994229003146957	1		31240.80510752688	31056.0	23075.0	43851.0	2.3243159E7	3721.6265240948105	-0.9810121716081955	-867.3982122971659	0.023076309832370103	-0.01570893258904447	1.5815141688764944	1.444743908612745	2.2242636379572835	1.0946674766707114	7.063145480470544	12.827581954147592	0.5394092871976586	0.895180722891566
ID16662	16662	6	1.0	19.561440588158394	31.819890429301996	0.0	149.0	149	1.4318066736266941	1		31468.183431952628	31346.0	21844.0	43245.0	2.1272492E7	3851.83730729355	-0.9810880325055488	-847.6274230580291	0.011597773447202111	-0.022563495593420618	1.6431043448763931	1.3195089640135405	-1.238878611811939	1.2452392440583162	6.440485952918967	12.894647261358083	0.4867540443956418	0.8937994722955146
ID20248	20248	6	0.993230402469635	19.850902211471375	32.80004917219141	0.0	187.0	187	1.3104264954526093	1		31620.01946902653	31068.0	25175.0	46950.0	1.7865311E7	4298.462980862721	-0.9808162464855198	-752.1994353953687	0.02841868759344884	-0.04541393477140651	1.4562366128313042	1.2083745666582015	1.8413898117551852	1.2051202110770778	5.394798196725482	13.404766068465836	0.37728243725975885	0.87442218798151
ID7964	7964	6	1.0	21.954373021360706	30.653828443890472	0.0	63.0	63	1.3502315702779657	1		31674.717607973398	31310.0	24047.0	46594.0	1.906818E7	4180.518847415904	-0.9809519962515546	-780.388478713152	0.026601297432890227	-0.010701317572450212	1.5993356840078101	1.1505351852085473	2.195260270453711	1.3900797685886614	5.727517028241583	13.067158027400357	0.4215159050965789	0.8491895701198027
ID14108	14108	6	1.0	20.483543311446873	34.60506475087673	0.0	124.0	124	1.4791045777937284	1		31045.692094313425	30869.0	24285.0	42534.0	2.2383944E7	3373.994254598311	-0.9810820444802185	-954.3729692346194	0.01874737671309575	0.05236646605010012	1.5573277588553596	1.3537143325146082	-1.2059161819874316	1.1504109260352786	6.873020433889906	11.965641497922437	0.6032336025186481	0.92811296534018
ID29471	29471	6	0.9857655763626099	19.316682416257766	34.91086169984941	0.0	275.0	275	1.4559075639855612	1		31654.264663805454	30856.0	25358.0	44325.0	2.2126331E7	4120.455417918769	-0.9804857076481646	-771.9789630498116	-0.012021631634983104	0.07446954775539855	2.034643786963595	1.0068933986219961	-1.4189739509212906	2.0207141984922607	6.659129756486687	22.655572936391508	0.16303364652906896	0.712252160650737
ID32031	32031	6	1.0	14.919187765100478	34.64979799460013	0.0	297.0	297	1.5558750841602857	1		30851.37625	30737.0	24017.0	41556.0	2.4681101E7	3127.084994509992	-0.9811570762086992	-1027.4367624980448	0.03262574775893885	0.006653489489953223	1.583710033398958	1.4938035446223041	-1.4035604338772871	1.0601862869453733	7.605001863225346	14.095238143089	0.4810213504120822	0.9205983889528191
ID2337	2337	6	0.9813116788864136	22.43339651399425	31.019227718430287	0.0	3.0	3	1.0905008482698066	1		32544.977099236654	31167.0	25521.0	50153.0	1.2790176E7	5810.509288418763	-0.980289595278283	-557.1326588684202	0.0279471343987891	-0.00654300781658507	1.1965879221105618	1.0043926574758921	-0.9127496775293311	1.1913547089418888	3.7359571653094488	10.842412498624425	0.3993557117657077	0.8962371721778795
ID3876	3876	6	1.0	21.528794385803902	31.853643391265866	0.0	20.0	20	1.241048127719562	1		31650.77362204723	31063.0	25161.0	46288.0	1.6078593E7	4573.17764288527	-0.9807973120673892	-706.990367149578	0.006023357366465987	0.03489208448086888	1.400068070946049	1.1476916536104682	1.990205758087193	1.2198991484704467	4.838682435477123	10.67731436819119	0.5333507680028438	0.9138240574506284
ID13604	13604	6	1.0	20.423579557999158	34.424036691963735	0.0	119.0	119	1.4029861474818452	1		31116.070660522302	30924.0	24970.0	43000.0	2.0256562E7	3584.1049930426493	-0.9810596175578158	-899.3747217431871	0.034326985068441604	-0.029300387868190992	1.503476438844825	1.3297922915766696	2.644381257417304	1.1306099820011941	6.183817140035111	14.22993169233401	0.3837610308146276	0.8604497354497357
ID18212	18212	6	0.9901173114776611	20.50816771692887	34.42779905171328	0.0	165.0	165	1.245915001797388	1		31677.929824561405	30928.0	24877.0	44444.0	1.6250778E7	4192.151239004957	-0.9806247767283874	-764.9023445418408	-0.003570603174821547	0.014387820352827327	1.4749908790320883	1.1026802174402042	2.471160795231478	1.3376415534652264	4.876707444793253	14.029129953522801	0.31136879833828635	0.8009367681498825
ID27942	27942	6	1.0	20.016875815941706	33.084280885285274	0.0	261.0	261	1.5204649453449397	1		31252.093872229485	31082.0	23048.0	42799.0	2.3970356E7	3547.6580369748535	-0.9809316060739959	-906.3417323373397	0.02748502777318964	-0.021804587572219928	1.655307299286481	1.421539622782379	-1.100808037258146	1.16444682424437	7.2627767793802045	11.828378042607529	0.6523222131922327	0.8946135831381731
ID29992	29992	6	1.0	18.483356430877656	35.73025437695583	0.0	280.0	280	1.5363035492938906	1		30900.113956466077	30714.0	23177.0	42726.0	2.4132989E7	3345.466567985711	-0.9810622959217535	-956.9795158746443	0.009205361721272766	-0.026928802809301457	1.6478816699946846	1.418947423693733	2.0013294000024766	1.1613408942982548	7.41487681664471	13.09237376390969	0.5435969536073929	0.9053975623911773
ID22827	22827	6	1.0	19.53629039995256	33.01550235521021	0.0	213.0	213	1.3384143548834104	1		31483.114864864896	31063.0	24118.0	48951.0	1.8638004E7	4449.409265565809	-0.9809040700137671	-726.9274310324213	0.01835654380027247	-0.04297658664361951	1.3923065401029333	1.300093391316021	-0.9008985688049582	1.0709280959374536	5.62770137878676	13.548258369448163	0.38527778476556945	0.8445078459343798
ID15148	15148	6	0.9893832206726074	20.2604791006137	32.87402680884285	0.0	134.0	134	1.1233051759884716	1		32058.136690647512	30818.0	25470.0	47993.0	1.3368243E7	5182.120615174166	-0.9803246296589448	-616.4640472948814	0.01102265943890739	0.059186752948363515	1.331543182631547	1.0389668313981455	-1.3887873170467633	1.2816031680623328	3.964107221206209	13.09739351127744	0.29039257289195863	0.8200589970501472
ID28461	28461	6	1.0	19.038531967478665	33.1768980611307	0.0	266.0	266	1.411050897647783	1		31283.37747336376	31087.0	23941.0	44167.0	2.0553179E7	3857.4304094039367	-0.9810025593008604	-837.568959093684	0.04715154262877017	0.003323112610790727	1.421297430738976	1.382551574995997	-0.8614473735534074	1.028024889952544	6.255114032502848	11.966380928604798	0.548933136636996	0.8976807639836293
ID6448	6448	6	0.9941736459732056	21.739393203615695	31.41364303735975	0.0	47.0	47	1.1830023329693466	1		31795.541125541135	31130.0	25176.0	42547.0	1.468954E7	3978.676236084121	-0.9807816992330685	-815.6709290034014	0.034203822385278776	-0.019703572666177664	1.2441942544040547	1.1502199267179394	2.3263366919252078	1.0817011820985083	4.396641702177152	10.337997285350943	0.5169613934686987	0.8533210332103319
ID9008	9008	6	1.0	21.42161198528322	31.589210835073153	0.0	74.0	74	1.3058000856167273	1		31610.285460992913	31213.0	23711.0	46062.0	1.7828201E7	4148.868753570433	-0.980849810206219	-780.473473303047	0.029155166428452575	0.011447871294742933	1.4998488479733056	1.166223645169354	-0.6183349415425765	1.2860730908568605	5.356773187409352	11.709875200690767	0.49091758499222354	0.8642638036809818
ID22320	22320	6	0.9904404878616333	20.118287560205516	31.627762534382274	0.0	208.0	208	1.2883030901706807	1		31654.149908592346	31341.0	25442.0	42919.0	1.731482E7	3693.879222951124	-0.9808853584362531	-879.4882717238758	5.199970640219319E-4	0.04715942415159213	1.5539707563997636	1.1385218844009504	2.398503062118468	1.364901964284514	5.214179402473876	12.462925263098812	0.42184786200658075	0.834220532319391
ID23349	23349	6	1.0	20.438433129765635	32.796820853482046	0.0	218.0	218	1.3372834595780678	1		31480.33898305084	31079.0	24632.0	45262.0	1.85734E7	4074.8148420449415	-0.9810257222369934	-798.8710022828318	0.034765425974774083	-0.02889524761514035	1.5068132328028516	1.2242997877665416	1.9754824023489774	1.2307551204853935	5.618195126457724	11.177534879135711	0.565086087730284	0.8954545454545451
ID2870	2870	6	0.9700021147727966	22.240819493104112	30.534880142154172	0.0	9.0	9	1.218285957615778	1		31773.277551020416	31369.0	25461.0	42514.0	1.5568906E7	3698.355263757016	-0.9809708790811649	-885.7696068893309	0.01557208902458867	0.025206478720740326	1.608866316926493	0.9462267263618045	2.1493664519296622	1.7002968444069482	4.662816767390037	11.097456324875402	0.47578563384475164	0.9202626641651028
ID9526	9526	6	1.0	21.57205384739618	30.962701584096088	0.0	79.0	79	1.372459097865241	1		31540.366129032253	31327.0	25358.0	41531.0	1.9555027E7	3251.573908912279	-0.9810449131956339	-1004.0751266427416	0.03898076564605829	-0.024589798858172026	1.534089750874184	1.2345983752114826	2.300642406287447	1.2425820264111391	5.917642074822217	14.103882994044376	0.373836037579316	0.8417849898580122
ID10041	10041	6	0.9957533478736877	22.38328092019587	30.451076797098583	0.0	84.0	84	1.0744272232045085	1		31143.6062992126	31184.0	25496.0	40455.0	1.1865714E7	2839.1853561712146	-0.9812097014186381	-1145.6007842409108	0.08748130286703226	-0.04187547373941662	1.282463866920947	0.8692782965681192	-1.243430922940467	1.4753202420721536	3.626635263525585	17.545880058812006	0.14803466717166122	0.6521367521367522
ID17723	17723	6	1.0	20.325608159990104	34.643857336656055	0.0	160.0	160	1.3812499585839566	1		31250.80507131536	30966.0	22984.0	45152.0	1.9719258E7	4221.658577817111	-0.9809057843609678	-760.5601577214179	0.0304675658208961	-9.7006643972517E-5	1.40131528764228	1.3399343559794383	-0.809544525438494	1.045808909510328	5.99369209345448	11.74073229496593	0.5464040647449374	0.9117859725234998
ID18749	18749	6	0.9968647360801697	19.68704895676903	33.17411394866573	0.0	171.0	171	1.255592156904022	1		31677.37044145874	31066.0	24420.0	45413.0	1.650391E7	4609.635738884531	-0.9807101140583191	-698.7527102866497	0.01726519498819593	-0.038692349869048244	1.2977446394244736	1.226164967553184	-1.349056895682741	1.0583768691533628	4.9527574634255105	12.464939170657065	0.4005683192457932	0.8520032706459523
ID23870	23870	6	1.0	21.95836749352526	33.278727641598394	0.0	223.0	223	1.000791779577592	1		31045.48036253775	30818.0	23174.0	42903.0	1.0276054E7	3837.2413965268415	-0.9811197448001735	-840.8594594848665	0.03649655668385652	-0.022772679586340785	1.1835951754711338	0.9081489685165194	-1.274238404764072	1.3033050925604879	3.146569520909487	12.737016872061947	0.24373154833133812	0.719565217391304
ID4928	4928	6	0.9925920367240906	21.069607599614738	31.894917940585408	0.0	31.0	31	1.275912435916351	1		31681.227016885558	31140.0	24863.0	47294.0	1.6886094E7	4373.9390592296995	-0.9810133257560198	-748.4887356363532	0.055931332111828	-0.020282151145025	1.4510511269098623	1.201617392994833	-0.7862644072540558	1.2075816606593526	5.1143637530190444	12.417671319000723	0.4167937104329511	0.836052836052836
ID15681	15681	6	0.9854841232299805	20.14792072815885	33.465838229584854	0.0	139.0	139	1.257999814257804	1		31684.49038461541	30971.0	24587.0	50110.0	1.6475935E7	5164.166362498457	-0.9806303504322235	-621.2409345119654	-0.008560782669877079	-0.0025453604498591547	1.339709671058092	1.1715296738104595	-1.20573589137545	1.1435559004669669	4.971769968083569	10.92911682194707	0.5230590905068209	0.8909710391822825
ID16193	16193	6	1.0	20.369629583584793	31.727437259721274	0.0	144.0	144	1.3790574969501468	1		31612.28867623604	31378.0	23785.0	43339.0	1.9820905E7	3615.6141429348368	-0.98097778990542	-901.783031334178	-0.00586146932793404	-0.01798713838383819	1.6116340966639364	1.1868163199274235	2.284005350305274	1.3579473669206803	5.974679588796414	12.39318442656394	0.4888309088775337	0.8940256045519204
ID25922	25922	6	1.0	19.629373003189695	33.7047356429146	0.0	242.0	242	1.3110036487487944	1		31441.499999999996	30918.0	24323.0	44408.0	1.7921655E7	3967.386075874635	-0.9807677225585465	-808.2844747715009	-0.018936315552617308	-0.03881375474032124	1.3905529752266166	1.2003661200739115	-0.907865307176853	1.1584407056915222	5.399551322889999	12.803959515971343	0.41388430041238183	0.8502994011976046
ID13127	13127	6	0.9936696290969849	19.785087065479097	32.73361171349888	0.0	114.0	114	1.2416575302250923	1		31660.376470588228	31092.0	24782.0	44691.0	1.6146792E7	4263.080325990821	-0.9808008780480205	-758.7907592569595	-0.004125958577118149	-0.05460249657809404	1.3127681787760728	1.1348001814242852	1.7638079673447609	1.1568276074193258	4.843435561641645	11.392956622150367	0.46891108819504224	0.895430579964851
ID21832	21832	6	1.0	20.08664942007405	32.942465184100755	0.0	203.0	203	1.4963927397904164	1		31344.901217861985	31210.0	23212.0	43327.0	2.3163882E7	3515.328616439262	-0.9811096976760331	-926.2103539880824	0.01850547982948622	-0.034301087985079595	1.5611270933415617	1.3909747593811788	-0.9602009932397532	1.1223259680399096	7.0346267234834485	15.370371978341842	0.37418137416097386	0.8867585380467348
ID3404	3404	6	0.9936383366584778	22.422060090767168	30.503378988173527	0.0	15.0	15	1.2263316216071285	1		31861.114457831343	31380.0	24539.0	47990.0	1.5866835E7	4395.741911288211	-0.9807410899890328	-738.2125772271263	0.028217672898896803	-0.0297114317861782	1.4075250177970182	1.0955537417209105	2.240525980679917	1.2847612711230936	4.724607407528746	11.420305821982474	0.4552187298280674	0.8765432098765432
ID19789	19789	6	1.0	20.715187638158856	30.75774828336329	0.0	182.0	182	1.2865403029046507	1		31878.479052823324	31412.0	23918.0	45487.0	1.7501285E7	4307.510846373166	-0.9807909159966848	-755.7375262462832	0.03520426686595619	-0.019472347558203068	1.5726111410018382	1.092683398495301	2.3853987498234637	1.439219396183222	5.199920023980322	11.98217319779797	0.4551298735694352	0.8467492260061917
ID11092	11092	6	1.0	21.985455147205986	30.994447389185137	0.0	94.0	94	1.4898062491705726	1		31374.16621253407	31273.0	23922.0	43004.0	2.3028638E7	3337.7866132732847	-0.9810722581623397	-974.4191526759179	-0.009293057534805535	-0.004778076008696525	1.6315365430387698	1.3682042117664133	-0.8554132602353562	1.1924656633912731	6.972836083344732	12.345550415585421	0.5749080705677126	0.9106145251396646
ID12116	12116	6	1.0	20.701076715386506	34.45863533303851	0.0	104.0	104	1.5029503662221317	1		30896.211796246662	30872.0	21542.0	41500.0	2.3048574E7	3175.445634537132	-0.9810440376872553	-1007.101432178282	0.025372764089332155	-0.02408882178401013	1.6502528642931662	1.3647368230718857	1.7915679849891608	1.2092095973336547	7.096417363622143	12.842766272562013	0.5406694815333434	0.8966966966966966
ID12629	12629	6	0.9921161532402039	20.268607758347667	32.28411109766027	0.0	109.0	109	1.2729445034579374	1		31569.409683426435	31065.0	25048.0	47456.0	1.6952773E7	4401.761285856749	-0.9809474982424726	-738.5224876496644	0.05272130200393033	0.0032349221524535206	1.382180473897087	1.2522275670665846	-1.2840141202905393	1.1037773885899387	5.090598122196463	11.72378525091348	0.46541777710756677	0.8714401952807158
ID31573	31573	6	1.0	14.862477460117521	34.806197930019785	0.0	293.0	293	1.576163663312105	1		30779.624087591237	30642.0	23725.0	41931.0	2.5300851E7	3113.9148368666574	-0.9811652638170152	-1029.8386795576303	0.027056652972604726	0.00463051165640081	1.65141392148188	1.4873190175301474	-1.294913757804321	1.110329325462556	7.804633162135014	13.098495013410615	0.5716359857086614	0.9235095613048374
ID31069	31069	6	1.0	15.926127026206194	34.429214783502445	0.0	289.0	289	1.585256530491476	1		30844.2755716005	30762.0	23866.0	42049.0	2.5631593E7	3081.3695523167466	-0.9809829466927583	-1032.7115094018259	0.044559533720429687	0.013719118660819183	1.6877713869827151	1.4648196690817068	-1.3059193532582019	1.15220420820863	7.894942559260806	13.161872578793526	0.5726951095389283	0.9253481894150418
ID7006	7006	6	0.9968554973602295	21.271782017557882	31.283195008661707	0.0	53.0	53	1.2929921069097368	1		31307.79422382668	31193.0	24934.0	41013.0	1.7344518E7	3218.2307620599436	-0.9812614418887127	-1018.8584425203883	0.0020859641994178846	-0.014450051846231092	1.4300796273946372	1.1345258368456583	2.202462486949125	1.260508646828804	5.2522044117900055	17.086811641173743	0.22606296543978927	0.7738095238095241
ID26462	26462	6	1.0	19.934728184219914	34.18622703357658	0.0	247.0	247	1.445478292435237	1		31139.20405209841	30947.0	24441.0	41689.0	2.151719E7	3314.954109947228	-0.9809831932368962	-969.1342802895665	-0.040051076937601834	-0.06149803564585059	1.583365627768543	1.3165995490552023	2.0524912441072747	1.2026174768970364	6.5640672331963765	13.158055939738539	0.47643035921486304	0.8762690355329948
ID21343	21343	6	1.0	19.96511724164557	33.11722769631663	0.0	198.0	198	1.3338850208958872	1		31559.860780984694	31127.0	24487.0	48730.0	1.8588758E7	4563.426297840604	-0.9808461170378954	-708.3013692943266	0.04299512184919953	0.009348519767229961	1.4026524003005014	1.2662500226894366	1.7445059055356333	1.1077215203687456	5.589676369470633	11.422450077876919	0.5383664537108035	0.9004594180704444
ID29024	29024	6	0.9947251081466675	19.123169009254614	33.62730967490063	0.0	271.0	271	1.3304779016127082	1		31407.039182282813	30955.0	25220.0	43876.0	1.8435932E7	3874.919112245889	-0.9808931265663026	-832.1975163616075	0.05009386815121598	-0.0034228265547474436	1.4581250595000514	1.2522975604473259	1.8407328444680342	1.1643598978019274	5.561157612483535	11.667093440209563	0.5133927314915101	0.8823529411764707
ID17249	17249	6	1.0	19.81468519666669	33.156038122166734	0.0	155.0	155	1.3034807230653154	1		31593.035650623868	31136.0	23990.0	46364.0	1.7723693E7	4445.982924282602	-0.98066723152831	-720.9102107758706	-0.011942506046321875	-0.014949692376106126	1.3558885915028542	1.2544360036624311	1.9984125799760373	1.08087506062025	5.337760682751295	11.377507476581574	0.518172908669856	0.8752922837100553
ID20839	20839	6	0.9962096214294434	20.159340156085953	33.077455078107015	0.0	193.0	193	1.273538643281868	1		31674.697761194006	31181.0	25535.0	45337.0	1.6977638E7	4211.858228444822	-0.9808443609717656	-770.1444426683853	0.02404066255648213	-0.10342124389465565	1.3465191183938099	1.1709028155307315	1.3406191072216183	1.1499836711755427	5.095351248360986	13.886318623612919	0.3320547824169476	0.8535031847133757
ID5994	5994	6	0.9937378764152527	22.314557240870997	30.563187706254883	0.0	42.0	42	1.2014035809068486	1		31731.405857740574	31290.0	25674.0	42400.0	1.5167612E7	3807.815197887812	-0.9809596137192885	-858.655230120508	0.06973661044836552	0.00421750269422602	1.3823498077187828	1.0829546609141072	2.5203985823601953	1.2764613862522742	4.534482360948108	14.92724719592332	0.2557279111563429	0.7838948233360719
ID11626	11626	6	0.9794169068336487	21.2758760372571	31.719153990198773	0.0	99.0	99	1.2026622544641068	1		31714.253668763104	31133.0	25162.0	44757.0	1.5127699E7	4347.065798359266	-0.9807274773623809	-742.5027324230757	0.01909149224796323	-0.018897171008731943	1.4932690986549262	0.9977187061046311	2.410226894361763	1.4966834735263814	4.5439886132771425	10.925668575999898	0.47835581072873934	0.8778696051423324
ID26986	26986	6	1.0	19.787813222555034	34.17690981280556	0.0	252.0	252	1.2912357210771184	1		31437.63023679416	30995.0	25369.0	43107.0	1.7259259E7	3902.6772917681283	-0.9808680617231134	-825.9785673562498	0.019665765893119854	-0.013904612369534731	1.4090967016595648	1.1866430527957048	-1.3182971110157995	1.1874646704750549	5.237945033296453	12.20483828438738	0.4418824385325032	0.8823058446757414
ID10603	10603	6	0.993646502494812	21.17473744239017	31.532013666593258	0.0	89.0	89	1.3029002372992462	1		31582.18650088808	31177.0	24675.0	46037.0	1.7780771E7	4215.396188667574	-0.9809683566603862	-772.3470625974361	0.07848210585449318	-0.007206599490405861	1.4940829477108688	1.1630741801056017	-0.5934380709822491	1.2845981565640234	5.333007556586776	12.065113023992888	0.4603829948678672	0.8664092664092674
ID4461	4461	6	0.9850135445594788	21.601342131622733	31.734436214090053	0.0	26.0	26	1.1630101208971253	1		31931.16778523488	31023.0	24597.0	47945.0	1.4273232E7	5244.9239800960695	-0.9806280775022709	-616.3639086790432	0.019809645855170036	0.007313133321960697	1.2700531209478194	1.1272757101397222	-1.2209776946827684	1.126657045409415	4.249294791077161	10.534291265706536	0.4811894320183813	0.8604427333974973
ID19309	19309	6	1.0	19.43364034742595	33.04118973219316	0.0	177.0	177	1.3502315702779673	1		31457.28925619837	31149.0	22038.0	46259.0	1.903166E7	4392.7491871445645	-0.9809194856115144	-736.3057084847644	-0.010613603555791483	0.005325450026899414	1.414752595426153	1.3095791131470138	-0.7214496645767945	1.0803109038799494	5.7275170282415955	10.709871686449063	0.6274913129660006	0.9039759939985004
ID16752	16752	6	1.0	19.413368790351523	32.06336270638811	0.0	150.0	150	1.4078305414580077	1		31502.94969512194	31262.0	23125.0	44150.0	2.0665935E7	4050.5647268777047	-0.9809194888709596	-799.6666747850699	0.023235767204140983	-0.007160890329413682	1.5418556028594923	1.305573805821673	-0.9527983166540775	1.1809792720903385	6.226595275515749	13.343369793392322	0.43947022661047475	0.8584534731323721
ID27506	27506	6	1.0	19.91866888826752	33.15607385192034	0.0	257.0	257	1.5194695508386808	1		31219.418848167512	31057.0	23094.0	42617.0	2.3851636E7	3562.181080428426	-0.9810356031702563	-906.7437105062249	0.008132035659889672	-0.009326819084488928	1.5655394733064627	1.4987321490658128	-1.3398510471735023	1.0445758932190066	7.253270527051174	11.52619992393085	0.6860747615256201	0.9344764237599511
ID20340	20340	6	1.0	20.00865041024304	33.62107554715269	0.0	188.0	188	1.3883515475980697	1		31392.204081632663	31073.0	24934.0	45736.0	1.9996834E7	3984.69292107514	-0.9809522351568659	-811.4481729960369	-0.011021420369784804	-0.020315182130071708	1.4503511202350055	1.3402884921470755	-1.565996255358785	1.0821186100849192	6.0554827335931805	10.621605860868943	0.67449427901292	0.9231884057971017
ID2423	2423	6	0.9941665530204773	22.589089305624952	30.55889797423422	0.0	4.0	4	1.4302207694956066	1		31692.751111111138	31596.0	25370.0	40685.0	2.1392607E7	3003.642923739992	-0.9810063306872686	-1089.9449693136685	0.0018338383762889479	0.0047359553962404	1.6778798298855684	1.2338590779323915	-0.9566768263827349	1.3598634235420415	6.426226574425416	10.896683480221135	0.6801069701921676	0.9292096219931274
ID8058	8058	6	0.9781711101531982	22.194828099225838	30.53357393400011	0.0	64.0	64	1.0458848770420106	1		32747.699164345428	31260.0	25581.0	48869.0	1.1756424E7	5598.559256383191	-0.9803232710270976	-582.8421035267006	0.016254323269415907	-0.006456459153784928	1.251540203733314	0.8632368418046528	-0.8563622370443439	1.449822508868931	3.436510216944953	10.52471471698834	0.38985834794131996	0.8742442563482471
ID18299	18299	6	0.9942116737365723	20.41376073113824	34.82014315435621	0.0	166.0	166	1.355822615189666	1		31276.638613861378	30825.0	24216.0	44200.0	1.8953643E7	3958.2819033273754	-0.9810091071500424	-816.3398600686788	0.06451368054493017	-0.08109772842814472	1.3875503169989811	1.2465180833210048	2.907689993022223	1.1131409448166485	5.775048289886746	14.143462965690771	0.3627888817032278	0.8580508474576262
ID14208	14208	6	0.9761841893196106	20.212914487255212	32.21725394661361	0.0	125.0	125	1.163660392192495	1		31928.74330357141	30833.0	25244.0	48436.0	1.4304077E7	5314.5778232661505	-0.9805442655443022	-605.567590573717	0.03447854319538623	0.005864064066793134	1.3170227944233261	1.0823757278001527	-1.0959855044868845	1.216788921440502	4.254047917241681	10.35813936703997	0.49825164510735526	0.8672480620155045
ID25472	25472	6	1.0	19.527076860152007	32.971546592205925	0.0	238.0	238	1.3597226677520886	1		31317.73409461663	30893.0	24876.0	43833.0	1.9197771E7	3888.7626784589033	-0.9809069661435345	-827.4881136654188	0.022113814727308116	0.003922811919648661	1.4079134248064828	1.2919409241327917	1.5361590139034058	1.0897661019226068	5.808320173038364	11.393320761658877	0.5622892273788651	0.9058561897702008
ID14722	14722	6	0.9961618781089783	19.782035887866403	33.224779660586805	0.0	130.0	130	1.3861703183679053	1		31265.628930817602	30907.0	24419.0	46606.0	1.988494E7	4272.563980147404	-0.9810025711826742	-755.7600130106937	0.028934662127836002	0.008334926229194326	1.4228504948682876	1.3152076272815894	0.6539565201146296	1.0818447713911041	6.036470228935122	12.528863548966221	0.48324744700802247	0.9097421203438397
ID30598	30598	6	0.9690512418746948	16.734034826268893	34.60647489053573	0.0	285.0	285	1.3287710658854754	1		31270.51198630134	30823.0	25342.0	44576.0	1.8261979E7	4019.517500445948	-0.98070883092172	-790.9929309685855	0.03040320270006888	-0.00429777880035223	1.4387860405485324	1.2528118281606735	-1.3587138563384196	1.1484454474387416	5.546898233989988	12.492974081864183	0.4466099394819035	0.8612546125461252
ID2953	2953	6	0.9818934798240662	22.459925996955516	30.191755343227605	0.0	10.0	10	1.17465992873731	1		32125.021978021956	31411.0	24906.0	47199.0	1.4616885E7	4909.161700192289	-0.9805364963681172	-659.3391052773858	0.013676688591456996	0.013927184992762633	1.3154815770604638	1.0812749178560543	-0.8162831934257454	1.216602323180485	4.334851062038448	9.68430712378946	0.5808271871494177	0.9101796407185627
ID13707	13707	6	1.0	20.094179664602297	33.75202616527482	0.0	120.0	120	1.405141273402687	1		31180.414003044112	30882.0	25026.0	43171.0	2.0485532E7	3712.462005511248	-0.9809478012646833	-864.8696365738994	-5.498533708755267E-4	0.007971070681981137	1.4548010144924002	1.3125835008643336	1.6684117201409976	1.1083493077083604	6.202829644693167	11.622677448241951	0.5770153238549489	0.916432584269663
ID28045	28045	6	1.0	19.891303647113027	33.066434063052775	0.0	262.0	262	1.5612142437998906	1		31243.908188585618	31142.0	23296.0	43262.0	2.518259E7	3503.360818571299	-0.9810618145408869	-923.9925871090946	0.09061223519831146	-0.04607481899196899	1.7427338150655405	1.4756788982437343	-0.7984322688292049	1.1809708854274727	7.657286251035025	15.195442998431197	0.416733117651788	0.8514799154334041
ID9102	9102	6	1.0	21.979733728257617	31.234364694189104	0.0	75.0	75	1.4402353361229008	1		31404.489795918347	31225.0	23418.0	44643.0	2.154348E7	3657.2741940621104	-0.9810993057610404	-891.4550060619054	-0.003542264191379797	-0.005783861731803942	1.5636657292410465	1.3305339429599057	2.639684797906014	1.17521671469915	6.516535971551216	11.649765853478296	0.6033818852870343	0.9226110363391654
ID3984	3984	6	0.9896684885025024	21.47628300751563	32.26462576286659	0.0	21.0	21	1.1158726992222747	1		32006.65609756099	31247.0	25356.0	45757.0	1.3122729E7	4563.413812566009	-0.9804719004735073	-704.2966430796786	-0.0027936075546936747	0.021648325741736207	1.4436200989790127	0.8938811059654159	2.0573446964691726	1.6150023636754953	3.911822833396536	9.334660682710483	0.5641465929546159	0.8965141612200433
ID6544	6544	6	0.9962648749351501	21.529116183133826	31.851460575111194	0.0	48.0	48	1.232484854526826	1		31747.709163346586	31089.0	24740.0	47164.0	1.593735E7	4640.067005490849	-0.9808603606694966	-701.2801899036722	0.016489507052322588	-0.004001100662348002	1.5017246990030144	1.0609916502363053	-1.170532970420705	1.4153972829744217	4.772138669173904	10.556229134624656	0.5381524254537668	0.9004484304932733
ID23444	23444	6	0.9968360066413879	20.403046211689993	32.9689865968402	0.0	219.0	219	1.3253508000690823	1		31519.903614457846	31062.0	24403.0	44332.0	1.8313064E7	3912.5904181691426	-0.9810307530568615	-833.2647708321247	0.027051775721949993	0.030343950907994126	1.4777889292255753	1.218881941084948	-0.8921616915387185	1.2124135073411373	5.518379477002892	11.546244133231475	0.5201635953316149	0.8729323308270671
ID22421	22421	6	1.0	20.23440511780162	31.693693254802646	0.0	209.0	209	1.4564270671471393	1		31445.356633380896	31304.0	23678.0	42931.0	2.2043195E7	3525.016347042471	-0.9810866378241808	-925.4735403887728	-0.01118679073928617	-0.012098921498727336	1.6394857850412283	1.3342454016630436	2.100409797454326	1.228773794534142	6.663882882651211	13.408165587866987	0.46579893396731514	0.8718905472636816
ID16278	16278	6	0.9926190376281738	20.09043494283046	31.692817750983902	0.0	145.0	145	1.4397099903691024	1		31488.91569767441	31314.0	25636.0	41374.0	2.1664374E7	3115.3486960495106	-0.9810130054469239	-1044.4786748323565	0.03724104493682202	-0.017273184292980453	1.6132739748681517	1.2417981818685286	2.0500235160266542	1.2991434505409445	6.5117828453866995	15.666031430900151	0.3334201067694217	0.8594730238393977
ID5015	5015	6	0.984110951423645	21.688863688404446	31.182589779752693	0.0	32.0	32	1.0276434205569915	1		31352.33428571429	31155.0	25575.0	40567.0	1.0973317E7	3564.8480968809113	-0.9812870849342568	-922.387660808366	0.05471672947387259	-0.04691164290091684	1.0601016788720916	0.9447635906378319	-0.22893903351735537	1.122081427964844	3.3176820628320502	11.627139699499727	0.3083889780090694	0.7636761487964985
ID32153	32153	6	1.0	14.623983671044769	34.7590137788634	0.0	298.0	298	1.5694299458297634	1		30766.349753694598	30657.0	23669.0	41798.0	2.4982276E7	3098.3581712217	-0.9811084842884951	-1031.3939394426636	0.02053947655668072	0.004675655081513025	1.6243750197398805	1.4915512504111264	-1.2783593049982613	1.0890507579220916	7.738089395831789	13.629447970292034	0.5234643074521302	0.9218573046432618
ID30106	30106	6	1.0	18.47552385191323	36.36106658343254	0.0	281.0	281	1.5149821822351262	1		30815.235836627155	30642.0	22378.0	42738.0	2.3388764E7	3509.739640492419	-0.9809799125202123	-905.6662732643797	0.015621268731977956	-0.0031932278764494155	1.5618215851133335	1.464014081058043	-0.3983751863386868	1.066807761838332	7.210492391570533	11.458720141084084	0.690084958830192	0.9445828144458284
ID13213	13213	6	1.0	20.01864444945095	32.83342824305795	0.0	115.0	115	1.461611943165237	1		31298.60511363636	31158.0	24845.0	42340.0	2.2034218E7	3306.3085517372747	-0.9810485532602036	-980.07594585591	-7.804723169840885E-4	-0.010292680551876413	1.6547734199220827	1.2969479620096889	1.9852693716821914	1.2758980841127385	6.711414144296368	12.744300889066883	0.5192683706460409	0.8721432983323039
ID15262	15262	6	0.9862979650497437	20.104299337777	32.627682568320246	0.0	135.0	135	1.3017384891972514	1		31450.0	30906.0	25456.0	45788.0	1.75491E7	4128.851307167235	-0.9809297849312228	-783.6167910112789	0.07892251408571564	-0.04048359618059869	1.4064342272397976	1.1986546344267903	1.2909954825422716	1.1733440032227211	5.323501304257741	14.672591954441362	0.3107374152573746	0.8320950965824665
ID9631	9631	6	1.0	21.366990365110272	31.303281988979744	0.0	80.0	80	1.2045477987435866	1		31801.565762004197	31044.0	24611.0	47016.0	1.523295E7	4668.792289985296	-0.9808459515053972	-697.6123605989294	0.024340300781965498	-0.004965479124938865	1.3141645652742546	1.119088756633958	-1.119386299808623	1.1743166549425925	4.558247991770688	9.795882311495898	0.5969262749090548	0.9159503342884431
ID17828	17828	6	1.0	20.660624668331003	34.787111131650036	0.0	161.0	161	1.4078305414580083	1		31223.484756097547	30928.0	23474.0	45350.0	2.0482606E7	4150.775112356132	-0.9809651320357365	-775.3287091051308	0.027376796527913774	-0.041339399743183756	1.5141887677155677	1.285582772687795	2.3559041072559346	1.1778228519271623	6.2265952755157565	12.776912067284282	0.47930139165572605	0.8744993324432581
ID28580	28580	6	1.0	19.215679548781747	32.28764046487224	0.0	267.0	267	1.4559075639855612	1		31364.063127690086	31189.0	25148.0	44311.0	2.1860752E7	3555.4096784535755	-0.9810107441441697	-911.4618223094924	-8.37738943708277E-4	-0.026503919532776678	1.6239247106030743	1.3095204203026802	2.062332092536148	1.2400911703444253	6.659129756486687	12.229286739803984	0.5595322013275585	0.8642813078346697
ID7589	7589	6	0.9968896508216858	21.208620147724556	31.284482309169896	0.0	59.0	59	1.1707895395375187	1		31892.06843267108	31069.0	24709.0	48108.0	1.4447107E7	5030.049400890125	-0.9807152832351673	-644.8669375812866	9.616928215234838E-4	-0.003216599190288162	1.306568831953019	1.0574162911460963	-0.9483707075547704	1.235623890886791	4.306332305051347	10.307636319419627	0.5093299676017378	0.8988095238095235
ID10155	10155	6	1.0	22.571007111131504	30.199099504378704	0.0	85.0	85	1.4147987153979618	1		31569.242835595785	31359.0	23820.0	44376.0	2.0930408E7	3706.5911045283074	-0.9809868138136807	-878.8762953015629	0.042460837152723356	-0.04668917261433816	1.5879623171563497	1.272697848735269	-1.0302205195892353	1.2477135234685686	6.288385915654458	14.205166033097976	0.39161238834666323	0.857976653696498
ID21932	21932	6	1.0	19.73947610229634	32.48150495364333	0.0	204.0	204	1.2459150017973875	1		30945.932170542637	31010.0	24717.0	40410.0	1.5968101E7	3018.2034097414135	-0.9812280806135574	-1071.8804435568484	0.052210144528597464	0.011065012532142668	1.2559384697482512	1.1000415926963794	-0.906076724371554	1.1417190750667376	4.876707444793249	15.45111713709551	0.2566946380069777	0.8097868981846886
ID15789	15789	6	0.9936836957931519	20.20033995233887	33.83345663127661	0.0	140.0	140	1.3052206313678192	1		31002.142348754453	30896.0	25091.0	41419.0	1.7423204E7	3242.9838779222505	-0.9811817242471395	-996.8883810239488	0.04702913517255183	-0.07080441843142753	1.3154220804799464	1.2211503526113086	-1.2876813656014743	1.077199116117886	5.352020061244838	17.22365141717509	0.226713374858994	0.8094895758447164
ID19885	19885	6	0.9822232723236084	20.69065160111628	32.26945115254171	0.0	183.0	183	1.1386890534806722	1		31948.321678321674	30841.0	25205.0	44838.0	1.370583E7	4804.935244588891	-0.9804875851225301	-668.2232505542007	0.013393122820520749	0.0017546570267701351	1.2359156250618522	1.048130952266364	-0.9701778714875907	1.1791614610649968	4.073429122990075	11.404288048208917	0.393580589442608	0.8727087576374757
ID3502	3502	6	0.971705436706543	22.221015004166468	30.738539819354187	0.0	16.0	16	0.9770784040026227	1		31291.022082018935	30799.0	25544.0	45186.0	9919254.0	4028.406814697433	-0.9810472435098003	-804.1442518586667	0.09220980420918018	-0.012255442806763451	1.1124277802243647	0.8901058468148211	2.089635952930197	1.2497702202553849	2.9992226098094963	12.39204580036599	0.24543276813273118	0.719498289623718
ID26038	26038	6	1.0	19.593634727041042	33.42714885503925	0.0	243.0	243	1.3052206313678199	1		31507.022927689595	31074.0	23899.0	46529.0	1.7864482E7	4495.512138388593	-0.9806713100275731	-711.1795170672457	0.0322946000608438	-0.030788673845810563	1.3060778248199074	1.2812428564048914	0.4833390197093095	1.019383498054929	5.3520200612448425	12.302432790229625	0.44437088301267047	0.8621745788667688
ID11191	11191	6	0.9674203991889954	21.998292554111156	30.267238467408834	0.0	95.0	95	1.1360285614028074	1		32116.82201405153	31387.0	25990.0	42150.0	1.3713883E7	3708.9118630244184	-0.9805707638410724	-874.0560049931142	0.007396126598448701	-0.029420943050156752	1.288515010838221	1.0416437371479899	2.0559053588212035	1.237001639702805	4.054416618332012	9.413806228512543	0.5749204118574592	0.8695208970438325
ID7100	7100	6	0.9654514193534851	22.50732829671632	31.514178320918866	0.0	54.0	54	1.0254326397519944	1		32530.62824207494	31591.0	25344.0	45441.0	1.1288128E7	4856.207767551532	-0.9804235182718594	-670.9717943557088	0.004483381675670049	-0.007865241076990142	1.2607982684706809	0.895889232781353	2.266056259225474	1.4073149027100609	3.3034226843385097	9.746812599817659	0.4369671394728018	0.8109684947491244
ID26558	26558	6	0.994066059589386	19.425476517551978	33.262360046043774	0.0	248.0	248	1.3412374214135985	1		31429.82352941177	30998.0	24101.0	46385.0	1.8700745E7	4472.34331772886	-0.9808344355606483	-719.3013814937602	0.03247691386516997	-0.009289348402513267	1.3434912810735282	1.328117401212183	0.3972799350941995	1.011575693419357	5.651467009609346	12.55736484629775	0.45037475160194457	0.8755522827687783
ID12735	12735	6	0.9895286560058594	20.08794777327358	32.57584578741603	0.0	110.0	110	1.391616981072242	1		31295.38043478261	31074.0	25223.0	42028.0	2.0154225E7	3366.2776235122187	-0.9809089019634	-955.3402349028306	0.014051472155915085	-0.06322848489168109	1.5025964400395202	1.2550158088984	-1.029566490690732	1.1972729183056554	6.0840014905802775	13.578277305375188	0.4146768854641177	0.8713410483321986
ID17347	17347	6	1.0	19.70254705641903	33.4089961038799	0.0	156.0	156	1.2687777344927942	1		31588.734463276818	31021.0	24407.0	46405.0	1.6773618E7	4540.769589738402	-0.980926882201059	-715.5627146597935	0.010565918456658718	-0.02568247762407474	1.3282447226234841	1.211044661912428	1.7331169839998442	1.0967760020724413	5.057326239044859	11.239052897807735	0.5031197936163333	0.8874061718098424
ID21443	21443	6	1.0	19.944615727218082	33.39029566888748	0.0	199.0	199	1.4652304398088267	1		31285.778873239444	31125.0	23471.0	41950.0	2.2212903E7	3466.9305028834715	-0.9810788966696197	-935.8135034411534	0.031033323009737778	-0.001002028606559875	1.5049030734368083	1.427021999412904	1.4619618784139123	1.0545759449090102	6.744686027447974	11.799641876215226	0.6087429556603375	0.9286649214659688
ID12230	12230	6	1.0	21.486036133935503	34.269692883245625	0.0	105.0	105	1.547098532944421	1		30937.76670870116	30871.0	22813.0	42072.0	2.4533649E7	2927.7983001161497	-0.9810286074250231	-1092.8492599665694	0.022128172750868015	-0.005490029971371163	1.6849119911423869	1.3998880471304311	-1.1389558196069978	1.2036048129678754	7.519445592264059	13.656590956536617	0.5066535408684532	0.9240654205607481
ID16838	16838	6	1.0	19.91966118248981	31.942294940538545	0.0	151.0	151	1.4046028019234769	1		31517.306748466282	31363.0	23814.0	44019.0	2.0549284E7	3705.230044341442	-0.9809776468926045	-877.3215346245594	5.482027000341551E-4	-0.03451487846824706	1.6298896855394163	1.254224559127078	2.0985177358881266	1.2995198297454769	6.198076518528655	13.474948561176976	0.4289558209045569	0.8618638466622601
ID27078	27078	6	0.9905986189842224	19.901136393490294	33.9932496233064	0.0	253.0	253	1.224479622128615	1		31744.435742971906	31045.0	25445.0	45604.0	1.5808729E7	4336.864537078066	-0.9804398949695026	-733.7895840976013	0.021184715595333307	-0.03777905067882565	1.343686312733056	1.0793382017455557	-1.209215091966488	1.244916848639272	4.7103480290351945	13.558323567761288	0.321996293438715	0.8412563667232603
ID6089	6089	6	0.9658617377281189	22.415225007600483	30.749418773916222	0.0	43.0	43	1.0313175238772474	1		32315.803418803433	31391.0	25868.0	44578.0	1.1342847E7	4791.15941752125	-0.98050330795707	-678.4103469606792	0.006039499413871288	-0.006069751375473284	1.1534843450856775	0.94865816750229	2.0415436735353074	1.215911468008199	3.3414476936546342	7.038181272047711	0.8476637964561206	0.9461641991924628
ID11723	11723	6	1.0	21.831099818315984	33.35142303164721	0.0	100.0	100	1.3713562780022501	1		31275.462903225794	30902.0	21829.0	44128.0	1.9390787E7	4012.0096000547883	-0.9809952713417871	-804.7797112070042	0.028502955415783005	-0.0032068169161873954	1.4402517289394754	1.3130560797061144	-1.4088102260025848	1.096869929014631	5.908135822493192	12.28346271110088	0.49206073526913213	0.9072992700729922
ID25035	25035	6	1.0	19.46203400701104	31.95749695377547	0.0	234.0	234	1.3790574969501463	1		31403.811111111107	31127.0	23530.0	42478.0	1.9784401E7	3413.857956490597	-0.9808221455513398	-940.9296411947538	0.044468793013164976	0.0065582333085811295	1.5790498151671646	1.1949077894536466	-0.9755821125372394	1.3214825688676455	5.974679588796412	12.463933726548362	0.4832971361296601	0.8814866760168297
ID2510	2510	6	1.0	22.121913287674246	30.584975072062928	0.0	5.0	5	1.3344520283692711	1		31790.691001697774	31417.0	24869.0	44396.0	1.8724717E7	3784.837669341875	-0.9809649405722024	-865.7289789293746	0.010307896154705318	-0.004809270540563834	1.533367345690848	1.1522977163108445	2.561896625993624	1.3307041435437559	5.594429495635137	13.014386852779488	0.41506703721617005	0.837126600284495
ID18382	18382	6	1.0	20.332928468437554	34.644628146600986	0.0	167.0	167	1.376861544128757	1		31205.766025641067	30886.0	24159.0	42165.0	1.9472398E7	3591.7794057964197	-0.9810319869956963	-898.7036733853745	0.034762061888963074	0.022409413478565506	1.4468969231954987	1.3315119723958468	-1.1775358587017477	1.0866570884766698	5.955667084138346	12.595625525522294	0.4717379293729163	0.8701388888888878
ID19407	19407	6	1.0	19.524764296545662	32.34342760739028	0.0	178.0	178	1.3574954382999145	1		31545.704433497544	31304.0	21791.0	45117.0	1.9211334E7	4098.332743644461	-0.9809112620666596	-791.0710927628872	0.03145843799856432	-0.004030915935258125	1.4753446996926245	1.2392492525256298	-0.933823885628628	1.190514899795844	5.789307668380291	11.985169633229955	0.5064634673986602	0.8929618768328441
ID29137	29137	6	1.0	19.12979154688428	33.90645328235215	0.0	272.0	272	1.5592748464750794	1		31108.680798005007	31017.0	24214.0	42074.0	2.4949162E7	3198.471352710966	-0.9810879025150545	-1009.107299817985	0.01033882013795005	0.005458525036343332	1.6435277501007415	1.4735207697957167	2.0732040751141123	1.1153746752606641	7.638273746376947	12.068479447803865	0.659022090674697	0.9520142180094785
ID20946	20946	6	1.0	20.041153794012654	33.361506024769355	0.0	194.0	194	1.4652304398088272	1		31297.333333333358	31117.0	23747.0	42472.0	2.2158512E7	3479.246051685044	-0.9810667903767717	-932.2373942631673	-0.018088667300881867	0.004253704760314558	1.5974295635337408	1.3750505262561712	-0.7231469514246852	1.161724266149723	6.744686027447979	10.62236225367864	0.7511546939980075	0.9536290322580647
ID4563	4563	6	1.0	21.305384136013725	32.31153006257974	0.0	27.0	27	1.2275647356658863	1		31674.887775551095	31178.0	24626.0	46154.0	1.5805769E7	4530.3984203178115	-0.9807997903811092	-714.3039924515333	0.054500514563972285	0.008643624253103728	1.3535345546948907	1.1572675758280366	2.4820301723721885	1.1695951592927185	4.734113659857776	11.209644732479136	0.47343989027538314	0.8767605633802817
ID20436	20436	6	1.0	19.937753466964633	32.5699100690484	0.0	189.0	189	1.488282150306977	1		31339.049247606028	31192.0	24257.0	41686.0	2.2908845E7	3321.6663536084766	-0.9811189478885931	-980.5173377620498	-0.0038429224402752875	-0.016409623048904722	1.5713382408287615	1.380804341596656	-1.178066165580885	1.137987615980253	6.958576704851188	13.730305275083504	0.4638418137977366	0.886198547215496
ID31701	31701	6	1.0	14.914053702704356	34.879343370023356	0.0	294.0	294	1.6065869987790469	1		30775.66980023505	30665.0	24148.0	41444.0	2.6190095E7	3014.5432810282855	-0.981149546252439	-1062.7457688183226	0.009747852475021574	-5.119503755238958E-4	1.6765551259668487	1.5553854881355427	1.7437332320801004	1.077903284269775	8.108833236664026	11.462254048052552	0.7755828071570643	0.9605855855855859
ID31194	31194	6	1.0	15.565822903792139	34.57634184889493	0.0	290.0	290	1.5823907435191877	1		30815.106280193206	30689.0	23295.0	41694.0	2.5514908E7	3098.0768978693327	-0.9810773272875953	-1031.3883790412578	0.03672715352367351	0.003481425940965119	1.6764120551443276	1.4612918836952653	-1.262553181930256	1.147212322089324	7.866423802273714	12.798374977249933	0.6035003740378709	0.9323943661971833
ID14303	14303	6	1.0	19.88844492834741	32.625461264989774	0.0	126.0	126	1.3763120084676228	1		31296.92443729905	30946.0	25047.0	44844.0	1.9466687E7	3881.20054459815	-0.9810724460104027	-835.9343243029263	0.06338008907654669	7.137465201032273E-4	1.4488139722690858	1.3013331294537613	-1.4603628337979857	1.11333058344348	5.950913957973832	12.078447314178007	0.512591401136864	0.891737891737892
ID3043	3043	6	1.0	22.720287724998943	29.81675282060536	0.0	11.0	11	1.3485497366541472	1		31836.804635761604	31422.0	24865.0	44540.0	1.922943E7	4007.415691641804	-0.9807901891353036	-811.2376488749566	0.0017662179313699309	-0.03277783007374111	1.6148438961904492	1.108655243173492	-0.6761508935340828	1.4565789555714432	5.713257649748039	13.251043788218631	0.4088777664877489	0.866618601297765
ID27620	27620	6	1.0	19.93756522773994	33.16695367156256	0.0	258.0	258	1.5229505852998029	1		31148.436031331566	31011.0	22690.0	42284.0	2.3859702E7	3520.805519531032	-0.9810416457429993	-915.6110269303512	0.010852596590602403	0.012133420101593372	1.565871698342386	1.4813833840174258	-1.1854428456467805	1.0570333886801355	7.2865424102027845	11.762542335179312	0.661803351151192	0.9353264185478948
ID2027	2027	6	0.9876049160957336	21.810874041126525	31.710934901186842	0.0	0.0	0	1.2076838306031268	1		31769.917012448135	31121.0	25482.0	45836.0	1.53131E7	4384.362918012256	-0.9806848758702402	-735.8199428281051	0.0134029726732362	0.02138078551112201	1.3842979761505836	1.1307600749031526	-1.2264067891369212	1.2242190070861372	4.582013622593269	12.244349846823859	0.38405619992748136	0.8353552859618715
ID6635	6635	6	1.0	21.91258979230603	30.138035050794	0.0	49.0	49	1.3179097736999985	1		31836.480836236944	31597.0	24270.0	42661.0	1.827414E7	3842.7563090983963	-0.9809196509398755	-851.8425433961327	0.005896699986552439	0.004160491430248692	1.563202020177909	1.1359893903078833	2.433756047690162	1.3760709681929686	5.456588836864184	11.16733492709593	0.5498345309453623	0.8796934865900382
ID4076	4076	6	1.0	21.84509505207642	32.11889659125312	0.0	22.0	22	1.2717553910980237	1		31568.64990689017	31154.0	23972.0	44849.0	1.6952365E7	4164.184823333108	-0.9809029893594555	-778.7833814994956	0.02029807733991002	-0.03543931031928496	1.4477546482337669	1.1867980183987556	2.2412421592402376	1.2198829335653067	5.081091869867435	12.407466586942745	0.41476364524347836	0.84505928853755
ID18924	18924	6	0.9968675971031189	19.56789920354995	32.88227404714426	0.0	173.0	173	1.2598025376296094	1		31764.481904761895	31105.0	24559.0	46773.0	1.6676353E7	4715.513347646089	-0.9807503733088667	-686.4026693995723	-0.006346129299854479	-0.03666165393331266	1.3682222917517097	1.180888447006939	-1.1428616680898318	1.1586380535939564	4.986029346577119	11.111166778634463	0.5075108852215205	0.8859797297297299
ID28144	28144	6	1.0	19.092432951913445	33.10488910091668	0.0	263.0	263	1.351351629840358	1		30720.50247933883	30869.0	24431.0	41853.0	1.8585904E7	3498.0258077567496	-0.9814907818142004	-931.3940333917385	-0.009598600011420306	0.01290382264986036	1.3532581961450094	1.2743826710980697	-0.039811640903181705	1.0618931242834437	5.737023280570621	12.635253067339665	0.4515736444137203	0.8901179941002942
ID13810	13810	6	1.0	20.03277851408642	33.66009908802709	0.0	121.0	121	1.3086935083658335	1		31420.338028169048	30959.0	24255.0	44843.0	1.7846752E7	4109.6845644001405	-0.980679052901306	-776.1235240915088	0.004382376493782418	-0.009137926784857538	1.3988937876426206	1.2236834577218427	-1.2719631818913129	1.1431827232893796	5.380538818231933	11.310441305557017	0.5285383837253719	0.8795648795648798
ID22516	22516	6	1.0	19.7287321464995	32.23482151633331	0.0	210.0	210	1.2959141266970966	1		31521.048561151092	31095.0	25036.0	43438.0	1.7525703E7	4077.5132405016666	-0.9809293663314826	-795.2577027023337	-0.01983080505902017	-0.048085927233679326	1.446482773686016	1.2030567229193752	1.5226209050014259	1.202339628821437	5.275970042612576	11.103200235256518	0.5377938618069246	0.8753943217665611
ID17910	17910	6	1.0	20.97434439749526	34.835363365899624	0.0	162.0	162	1.340108908448604	1		31310.802698145017	30810.0	23913.0	45023.0	1.8567306E7	4218.331683948469	-0.9808079549891713	-758.6582734487417	-0.003637678735782648	-0.0251249829452504	1.5782660237485109	1.2138005841356885	-0.9411122198101362	1.3002679718368626	5.6419607572803105	11.214051606565913	0.563786697312539	0.8825278810408925
ID25590	25590	6	1.0	19.609566153259703	33.340775407134366	0.0	239.0	239	1.3184836512685423	1		31390.87152777776	31073.0	23800.0	43930.0	1.8081142E7	3877.8485237347	-0.9808529717185629	-829.363774275571	0.008894650352182575	-0.032212110812105725	1.3955856943928333	1.1976169909007868	-0.937569769136114	1.165302183416039	5.461341963028705	11.87584680387535	0.4866089153613016	0.892080745341615
ID7671	7671	6	0.995848536491394	21.125615187094272	31.56159860835946	0.0	60.0	60	1.2349375631309423	1		31882.70436507938	31298.0	24424.0	47815.0	1.6068883E7	4638.930416962543	-0.9806665475760684	-697.2350909691834	-0.013070453144921505	0.043851552062967286	1.463645117592177	1.0953229866316054	2.2383555248665967	1.336268055592675	4.791151173831971	11.894063749892172	0.4255878436868267	0.8463476070528974
ID9211	9211	6	1.0	21.380511878372072	31.251469877687946	0.0	76.0	76	1.2622021636852698	1		31658.539923954337	31001.0	24628.0	49035.0	1.6652392E7	4820.8032926082005	-0.980894420932352	-674.3160944584067	-0.0061671052703606045	9.556565837984254E-4	1.3536291115597912	1.2076844772107103	-0.7980267029604758	1.1208466591258648	5.0050418512351715	9.771957567891771	0.6586495999014684	0.9077586206896552
ID30717	30717	6	1.0	16.45370652795157	34.15364865252619	0.0	286.0	286	1.4418102248778712	1		31080.388405797064	30937.0	24802.0	43748.0	2.1445468E7	3655.9861729521735	-0.9809571144686117	-875.8488277247284	0.06169740651512063	-0.01924026223399456	1.5149496570922767	1.394822772109264	-1.2339959428371583	1.086123403908409	6.530795350044763	13.97298289784661	0.4203370615429738	0.8408812729498157
ID13310	13310	6	1.0	20.095143640550486	33.36149522445852	0.0	116.0	116	1.3547062522048305	1		31354.646864686452	31019.0	24148.0	46095.0	1.9000916E7	4254.524769263827	-0.9808934026509748	-756.6923009909699	0.0025464114135389983	-0.04024220695974256	1.47181362670654	1.2445841379934492	2.3179178918080527	1.182574630172803	5.765542037557719	12.855886647033877	0.4383751606105305	0.8834668608885652
ID23550	23550	6	1.0	20.943040210310023	32.55989684573018	0.0	220.0	220	1.3997472370879267	1		31432.71274961596	31176.0	23723.0	46729.0	2.0462696E7	4158.489050916335	-0.9809603605425925	-778.8772795108845	-0.0013588722351904694	-0.03314883954531102	1.5895766344768478	1.267067657478883	-1.1679111576069627	1.2545317727071252	6.155298383048015	11.043598474748274	0.6342168238916858	0.9171388101983001
ID14336	14336	15	1.0	67.00688320834651	62.96429812666359	0.0	126.0	126	1.5539290232558864	1		30871.03258145365	31031.0	21766.0	41190.0	2.4635084E7	3210.824701487129	-0.9810692271729813	-996.5425941629031	-0.016892530622106383	0.019743601350614554	1.8235226294747766	1.3422553460257582	2.1570034430797933	1.3585512137269466	7.585989358567264	12.228074226119569	0.6375378310344679	0.9355216881594361
ID12034	12034	15	1.0	63.604835002057875	63.88966536073536	0.0	103.0	103	1.5587896201224318	1		30821.1389578164	30835.0	20934.0	42893.0	2.4841838E7	3500.565596613594	-0.9811202634579813	-915.0962481178772	-0.0010304660637297832	-0.001540137734992533	1.7322441255221483	1.4479607326742912	-0.7644184860828287	1.1963336342158974	7.633520620212422	11.433633601664198	0.733780566026669	0.9326364692218353
ID18946	18946	15	1.0	67.07940286216314	56.60586985622184	0.0	173.0	173	1.612227462000071	1		31340.11318553096	31346.0	21674.0	42199.0	2.6858477E7	3105.752411587344	-0.981061052324094	-1045.4515617266459	-0.01635313274174553	0.014162663079075164	1.7356914880130174	1.5187387809843234	2.086351823513986	1.1428505742693176	8.165870750638197	11.066275547756236	0.8379332152159648	0.9624649859943973
ID2051	2051	15	1.0	65.68358161981543	58.143580696164754	0.0	0.0	0	1.4196027995632161	1		31279.240963855427	31064.0	24376.0	43297.0	2.0769416E7	3743.718304205798	-0.9808739269744118	-856.9794728743832	0.039350377345281115	-0.0803193670610468	1.5613281084397252	1.3832987197934046	2.0778026906022156	1.128699163889134	6.331164051135101	13.930761958524243	0.4099620804585868	0.8414403032217311
ID5635	5635	15	1.0	65.89576987823455	60.060370312089624	0.0	38.0	38	1.5397465261893326	1		31083.271683673447	31212.0	19926.0	40814.0	2.4369285E7	3433.4358135081948	-0.981069652701407	-938.3590512303057	0.016832198895581466	-0.02479125785487246	1.6624964519841512	1.4644457158744406	2.444989188524568	1.1352393837223607	7.448148699796327	11.163654454094104	0.7510095018912324	0.9185228604923801
ID24325	24325	15	1.0	67.42610871286946	57.81631901603294	0.0	227.0	227	1.582390743519188	1		31146.486094316777	31157.0	21923.0	41834.0	2.5758144E7	3370.3908052169777	-0.9811407255545206	-961.5350370687121	-0.0019301211649258476	-0.018389813944027875	1.6554621796846423	1.5439329685167744	-0.8461235526052661	1.0722370811700535	7.866423802273716	11.280436695223576	0.7768467961496227	0.9276905829596414
ID4103	4103	15	1.0	67.62925441092777	58.949467888773924	0.0	22.0	22	1.593348269302548	1		31102.386444708685	31173.0	20552.0	43778.0	2.6157107E7	3418.760201239321	-0.9811335005659523	-946.2193982414041	0.007817310182728915	-0.0011494148575697893	1.6920377564054847	1.53716088776411	-0.9128862010694719	1.1007551453294209	7.975745704057579	10.326750668796251	0.9398396860031375	0.985320023487963
ID13832	13832	15	1.0	65.07174779317586	62.12727224163797	0.0	121.0	121	1.5422010894025266	1		30959.658195679785	30977.0	20848.0	41651.0	2.4365251E7	3180.6207627531257	-0.9810965653458991	-1010.3812965546412	-0.01043792889901506	0.024704674815911813	1.7617854913098239	1.3792377038475172	2.291399450773572	1.2773617530866164	7.471914330618911	11.06113962540393	0.7674357014265522	0.9318316538233558
ID11018	11018	15	0.9613664150238037	65.53324061969748	61.10575941969082	0.0	93.0	93	1.2507629384065317	1		31453.88953488373	30941.0	25052.0	43897.0	1.6230207E7	4143.892743931806	-0.9806866220976741	-770.8464193867019	0.006872476787255155	-0.0029296708483014305	1.3931351892699888	1.159311766412938	-0.9588446306004244	1.201691580842426	4.914732454109388	11.21640884532618	0.490910230088515	0.8807495741056229
ID19722	19722	15	1.0	66.70970311853566	58.13296007938731	0.0	181.0	181	1.356938059734721	1		31267.959016393474	31004.0	24830.0	44318.0	1.9073455E7	4101.61719877414	-0.9810194865627496	-788.0324148227204	0.019220710284358164	-0.008370477858450883	1.4338848860258426	1.2852003287558875	2.965783347659122	1.115689790877883	5.784554542215764	12.343100695383312	0.4771239754740314	0.8928833455612609
ID24843	24843	15	1.0	65.64556860859437	58.139282250929675	0.0	232.0	232	1.532359246125221	1		31151.142673521852	31112.0	21230.0	42004.0	2.4235589E7	3407.316756100107	-0.9809609532385243	-942.102136868246	-0.0017211981681151936	-0.005674172897175175	1.6202517022700191	1.4556240154849929	1.8428370718741398	1.1130976715372305	7.376851807328593	11.83345812065744	0.6619993558149492	0.9321321321321325
ID12556	12556	15	0.970744788646698	64.81019515559164	62.813018284613776	0.0	108.0	108	1.4142639209296408	1		31101.006033182493	30722.0	25286.0	44431.0	2.0619967E7	3605.857579711091	-0.9808686861923236	-884.426890135489	0.09085014870060848	-0.019361397236293265	1.4359230203123616	1.3499522484656132	-1.498649132413219	1.06368430582968	6.28363278948995	14.935765503081763	0.353969374558307	0.8293601003764121
ID17164	17164	15	1.0	62.64170458221085	54.78249158988729	0.0	154.0	154	1.5004315939372315	1		31328.701612903238	31327.0	19174.0	41917.0	2.3308554E7	3744.3599635567207	-0.9811387451214354	-870.471670435012	-0.00461941364633017	0.005468678639403121	1.6334716405952152	1.3973507456796446	-1.005225588951152	1.1689775424284945	7.07265173279957	11.096896046526432	0.7217538380998367	0.936438011327879
ID21774	21774	15	1.0	68.00664408749289	57.13570618310218	0.0	202.0	202	1.428103491103789	1		31407.261834319517	31197.0	23875.0	42461.0	2.1231309E7	3537.6931790531235	-0.9808957344129701	-911.6589616491178	0.033866939558568405	0.031171880992142437	1.4813457172092166	1.3886823005166673	2.22292722764792	1.066727585321764	6.40721406976736	13.232386098517209	0.459835789266463	0.8719275549805949
ID26894	26894	15	1.0	68.57620660289915	56.551264544834694	0.0	251.0	251	1.5756836378210544	1		31316.47310513449	31421.0	20872.0	41214.0	2.5616875E7	3571.919506301353	-0.98112611269933	-911.516752441306	-0.012466680740786374	0.003286133122648772	1.7570401423391262	1.427399517362291	-0.8896868886585192	1.2309378845706647	7.7998800359705	11.799799811611562	0.7039608523150295	0.9366438356164385
ID6928	6928	15	1.0	62.859219856986	60.27563280238527	0.0	52.0	52	1.5029503662221326	1		31174.285329744263	31042.0	23785.0	41803.0	2.3162494E7	3270.1905562631005	-0.9811241996616481	-990.9963493725833	0.0015505137976198004	-0.014649980841174784	1.5540001976643256	1.4310724046391994	-0.58073583953684	1.0858990730494302	7.09641736362215	12.606335741419366	0.5611400610641202	0.9176398279041178
ID16400	16400	15	1.0	60.690161214614875	55.280842682557264	0.0	146.0	146	1.4837004601624824	1		31308.662551440317	31400.0	19210.0	42892.0	2.2824015E7	3651.0925376371442	-0.9811053981493972	-890.5321263704993	0.009381578661954436	0.0138739163591496	1.641381312194941	1.3727490687668478	2.236785431390939	1.1956892556258718	6.915798569370549	10.285833776887962	0.82143498609031	0.9472656249999998
ID26385	26385	15	0.9968377947807312	66.36285478245239	57.28178980390228	0.0	246.0	246	1.4882821503069772	1		31151.067400275108	31331.0	22764.0	40073.0	2.2646826E7	2956.8185912228982	-0.9811027871322867	-1093.9437772173853	-0.010664148385190406	0.037012788294794624	1.5980012936693713	1.3229426135976712	2.325618856504901	1.2079142944255856	6.958576704851191	16.298530360156555	0.3291799623917027	0.8792792792792793
ID22547	22547	15	1.0	65.640959894362	58.263511367739824	0.0	210.0	210	1.3702525705574484	1		31029.172580645165	31376.0	22919.0	38899.0	1.9238087E7	3157.2423071919716	-0.9812241561041944	-1027.214265991206	0.02225631394231556	-0.01712454873588596	1.4390941568731166	1.3713247373860278	-0.20187625465196077	1.04941894333232	5.898629570164157	10.358536813784296	0.6908188190538499	0.9178994082840239
ID25619	25619	15	1.0	63.85138290096058	57.1089596557608	0.0	239.0	239	1.5456309292626886	1		31160.825095057033	31314.0	21265.0	41084.0	2.4585891E7	3575.4095384789966	-0.9810938988545319	-904.5274433487614	0.0016449550920602557	0.0010171596970111477	1.7781240373382292	1.3716302168485386	-0.8554432912218357	1.2963581696411237	7.505186213770498	11.454784051362383	0.7187825478535611	0.9438135086670643
ID8468	8468	15	0.973800778388977	67.16227385237717	59.16053281534567	0.0	68.0	68	1.0320507749644574	1		32509.448863636357	31445.0	26183.0	44384.0	1.1443326E7	4784.697392414568	-0.9799555213268598	-664.3496725693284	-0.0012394115498316853	0.001429555967341208	1.1820756403382253	0.91691351040801	-0.9539855215019768	1.2891899038680574	3.3462008198191384	9.468086650171294	0.469069740386965	0.9119170984455964
ID23573	23573	15	0.988166332244873	64.85456834880948	57.94441917901429	0.0	220.0	220	1.3264918685542884	1		31491.147008547014	31095.0	24970.0	45048.0	1.8422321E7	4086.4137602710166	-0.9808371490854414	-788.8835906058407	0.059566009408669185	-0.021759441357916954	1.3914879979179124	1.271395652670206	-0.5845291667875225	1.0944570991693157	5.52788572933193	12.8831393648991	0.4185289570373671	0.8711610486891386
ID21270	21270	15	1.0	68.23191946621311	56.48774590128609	0.0	197.0	197	1.5938229745921817	1		31458.79880952382	31440.0	21329.0	44550.0	2.6425391E7	3545.087478642277	-0.9811019797227993	-921.3889864093389	-0.0024476222659003603	0.0024429883551953715	1.66518088135105	1.5337574920848192	-0.7562352055680117	1.0856872027973525	7.980498830222098	11.365830875673439	0.7763141879931964	0.9512747875354105
ID10519	10519	15	1.0	65.45831963001876	58.94643663867737	0.0	88.0	88	1.4948753561926622	1		31127.330634278052	31212.0	20720.0	41161.0	2.3065352E7	3403.8222307240267	-0.981034572672668	-946.0774347011688	0.004703308481414286	-0.018235759537985625	1.6829249335303225	1.3564066277230367	2.3857880736039996	1.240723024448357	7.020367344989909	11.465259700737535	0.6711226691142991	0.9219725343320858
ID11543	11543	15	0.9740903973579407	65.22102834449193	63.10293048585997	0.0	98.0	98	1.2039196121043885	1		31687.004158004158	30882.0	24976.0	45187.0	1.5241449E7	4343.425198406133	-0.9803728754328342	-728.8085148588359	0.07584149085106151	-0.014740726380629097	1.291886677326673	1.085818728407557	-1.133273175680331	1.1897811702155217	4.553494865606188	12.210845423136387	0.383763130462983	0.8010033444816049
ID9240	9240	15	1.0	65.75107564408151	59.68771822379581	0.0	76.0	76	1.523943706100033	1		31076.7140992167	31138.0	19410.0	40905.0	2.3804763E7	3638.417322086233	-0.9809928678846174	-881.6614132503855	0.0357797537994912	-0.03469807715003568	1.7202453348882605	1.4245511009907816	2.2867427303599026	1.2075701136251429	7.296048662531826	11.759030320489355	0.663062650897393	0.8997655334114893
ID23065	23065	15	0.9968213438987732	64.85192863149594	58.761218821056744	0.0	215.0	215	1.4386587233502302	1		31339.04239766082	31161.0	24217.0	41657.0	2.1435905E7	3220.893786126567	-0.9810122757386006	-1005.4045346091942	0.028608596082623613	-0.009799436970740929	1.592204190876896	1.2529522213801596	-0.7474208970578486	1.2707620958786772	6.5022765930576725	12.633716362982577	0.5119329209857765	0.8964613368283085
ID9754	9754	15	1.0	65.15150560657112	59.83321289266481	0.0	81.0	81	1.4933564307983558	1		31116.090663058163	31005.0	22961.0	42564.0	2.2994791E7	3429.881721657526	-0.9810119848068704	-937.4122459067943	0.010933372958956718	-0.01281184000943253	1.593003954386231	1.3696961809056372	-0.9253348286087888	1.1630345302802434	7.006107966496357	13.902929166743059	0.45548498959627987	0.8800000000000009
ID20767	20767	15	1.0	66.41037321174491	57.44692892362848	0.0	192.0	192	1.441285453168086	1		31397.73401162791	31245.0	24150.0	43317.0	2.1601641E7	3727.305861013949	-0.9809730837236643	-868.6042569611093	-0.005240024712349022	-0.012519671526710246	1.5360093135173059	1.3542314573297556	-0.49131204547428986	1.1342295330710865	6.5260422238802525	12.370642746566705	0.5358894575423484	0.89621409921671
ID19233	19233	15	0.9952661395072937	66.64597637874158	57.31009381038879	0.0	176.0	176	1.2953302500616026	1		31630.345323741032	31180.0	24763.0	44977.0	1.7586472E7	4304.593888347625	-0.9809156893716598	-755.3651575900461	4.1925581596202494E-4	-0.024659713707933573	1.3233711319291408	1.273243807062892	-0.607952140532489	1.0393697770907537	5.2712169164480605	12.66938870903403	0.4126762072603335	0.8657298985167824
ID4387	4387	15	1.0	69.11145454459475	60.039223041087645	0.0	25.0	25	1.416401887261189	1		30948.738345864633	31391.0	20071.0	39135.0	2.0580911E7	3837.498507607768	-0.9810816415013095	-836.4623995298791	0.013665667766077968	-0.001177821598959737	1.566989754640025	1.3138737122687134	2.760313435546839	1.1926486845788604	6.302645294148013	10.794031016124784	0.6797753417997103	0.9246861924686195
ID25383	25383	15	1.0	63.96420915734302	57.264870812496056	0.0	237.0	237	1.5318654941400711	1		31161.971758664957	31326.0	21508.0	40989.0	2.4275176E7	3485.6740780115565	-0.9808790178183224	-917.2197474126591	0.001551332082245248	0.0073002707550567135	1.7568244102950124	1.363562448804701	-0.9304871196127895	1.2884077380064587	7.372098681164058	11.228021195165002	0.7348429913652457	0.9422843256379089
ID8744	8744	15	1.0	67.10203655850992	59.070473074643296	0.0	71.0	71	1.3959590102851038	1		30843.52018633541	31121.0	21734.0	40336.0	1.9863227E7	3292.3219752486852	-0.9811977642595772	-977.7744615714249	-0.009296578074886463	-0.01813492565045647	1.4307019741512297	1.394046301876946	1.4709353311715347	1.0262944438968278	6.1220264998963785	9.528854509468083	0.8472736051225028	0.9728096676737157
ID27432	27432	15	1.0	65.28609606760567	58.154031413359164	0.0	256.0	256	1.5129835241324099	1		31198.07427055703	31331.0	22254.0	40289.0	2.3523348E7	3029.8432648597527	-0.9810711697551394	-1067.3684401941487	-0.005154848713215814	-0.008733638534095851	1.6350208357591192	1.3859953031510006	2.3212461995246363	1.1796727103201359	7.1914798869124645	11.862546596996959	0.6422029133637086	0.9225609756097558
ID16682	16682	15	1.0	61.50647149109462	55.26852470982943	0.0	149.0	149	1.5159805231554897	1		31330.927726675418	31433.0	19581.0	41539.0	2.3842836E7	3787.0918830015207	-0.9810840787825378	-858.1755552177721	-0.01852825697927801	0.011479540660042439	1.6970772237497287	1.3980621604436003	-0.933883966339939	1.2138782321461672	7.219998643899562	10.390451071110796	0.840384776955305	0.962001266624446
ID22065	22065	15	1.0	66.39764765861051	56.92591495854122	0.0	205.0	205	1.6257777934367532	1		31329.380022962134	31327.0	20055.0	43060.0	2.728789E7	3429.958170585798	-0.98106376030159	-946.4473593310607	-0.005170264869124783	-0.011147355535220352	1.836770823104137	1.4772773079387174	2.258404618959471	1.243348701854109	8.303711409409173	12.666487838944178	0.6503837625596901	0.9302449414270496
ID2354	2354	15	1.0	64.80717899151291	58.420862419715384	0.0	3.0	3	1.3669361012236938	1		31407.564724919128	31181.0	24292.0	44411.0	1.9409875E7	4060.5587810199645	-0.9809966121983184	-798.5735725421941	0.05798583326371402	0.001044857672057452	1.407636124543526	1.342755990527147	1.5035111884494077	1.0483186330756253	5.870110813177071	11.528319037563875	0.5550398821197767	0.879003558718862
ID10291	10291	15	1.0	65.12693498258986	59.408655159558634	0.0	86.0	86	1.4142639209296413	1		31208.24210526316	30961.0	24427.0	44220.0	2.0753481E7	3764.75000970501	-0.980957250589382	-854.0505725219367	0.03542078143288301	-0.003585699037863037	1.4910151659108626	1.3481468609030383	-0.7998395467523332	1.1059738439120244	6.283632789489953	13.067045075592608	0.462451170321232	0.8914362778152398
ID14135	14135	15	1.0	66.18978147273596	61.68526067171122	0.0	124.0	124	1.5583042426795213	1		31003.37032418955	31107.0	20899.0	41391.0	2.4864703E7	3436.087594753461	-0.9809920867073125	-931.3346022927842	0.01106139415567515	0.004819237570922893	1.802021835415519	1.3800236137238238	-0.8779642896781811	1.3057905803169447	7.628767494047922	11.927088159232929	0.6738998879790336	0.9288194444444444
ID7992	7992	15	1.0	66.5928433371506	59.226192320144435	0.0	63.0	63	1.407293098971746	1		30869.782407407405	31310.0	23077.0	39288.0	2.0003619E7	3340.4140439529024	-0.9814367877970134	-977.1752681010505	-0.0030005382363774884	0.004314478511656901	1.4410853621328683	1.3842934336534045	1.0833184045519508	1.0410259321461777	6.221842149351227	9.729631197164624	0.8259164107422802	0.9610866372980905
ID12857	12857	15	0.9950046539306641	65.42304303691829	62.06769562782506	0.0	111.0	111	1.5308775124222451	1		30748.409266409282	30871.0	24382.0	40080.0	2.3891514E7	2681.8750119473953	-0.9813057536850208	-1203.678489345897	-0.06592528550406457	0.07961150766045207	1.486380915978567	1.3669326592875304	-0.9475323372454615	1.0873841559636852	7.362592428835042	14.89963060180413	0.4167634468986762	0.9016298020954601
ID13625	13625	15	1.0	64.91328493497184	60.5772180839077	0.0	119.0	119	1.5254321749941016	1		31014.754226267873	31124.0	22036.0	39566.0	2.3850346E7	2945.643265147055	-0.9810515864534539	-1090.2778257493353	-0.0043250102294435	-0.002491633374150376	1.726276353235388	1.3586796827107475	-0.9245924436969098	1.270554329473181	7.310308041025371	10.55519207662288	0.8245429071485756	0.9529120198265183
ID21565	21565	15	1.0	70.04059492370281	57.26273895228603	0.0	200.0	200	1.6625855759952979	1		31440.84699453555	31500.0	20335.0	43837.0	2.8768375E7	3770.240207129001	-0.9810040905144272	-861.3227908892395	0.007718435364111207	0.006672245364421023	1.7989735970196326	1.5548664180223584	-0.8038561266527982	1.1569955953565163	8.683961502570439	11.883033484716877	0.7728106736566509	0.944186046511627
ID26173	26173	15	0.9949294328689575	64.19640540504476	58.121595234650876	0.0	244.0	244	1.3586095094257078	1		31434.10655737707	31096.0	25444.0	44978.0	1.9174805E7	3642.824617727765	-0.9808839066974819	-885.5463991677121	0.03678209161345229	-0.028769573878025125	1.444666858466603	1.2395879371598677	2.3958388267297033	1.1654412044187927	5.798813920709312	13.83793490292702	0.3805453945237437	0.8513607815771099
ID11839	11839	15	1.0	64.42262356341519	64.00388769122445	0.0	101.0	101	1.5919233041023342	1		30809.92114695342	30712.0	21825.0	43698.0	2.5787904E7	3229.228407253805	-0.9810652322659761	-988.689042975304	0.012100278453247381	0.004236335827956371	1.6743651772367405	1.550467739478931	-0.9219542931957728	1.0799097166635971	7.961486325564032	10.458428948038884	0.9146840730746052	0.9801053247513161
ID3904	3904	15	1.0	66.86849714721419	59.5112793784851	0.0	20.0	20	1.3724590978652393	1		31012.601286173634	30871.0	24690.0	41983.0	1.9289838E7	3671.579017051444	-0.9810452939798937	-874.3540335799828	0.014495356598168575	-0.038809615954418286	1.3926673968366727	1.3444303128719328	0.14482909346498055	1.0358791999130823	5.917642074822203	11.49978704637658	0.5623140841341409	0.8792372881355923
ID2625	2625	15	0.9673781394958496	64.17960445290905	59.28318339855202	0.0	6.0	6	1.153867844525933	1		31964.018223234616	30910.0	25136.0	46030.0	1.4032204E7	4998.56128795465	-0.9805501073388542	-644.7612468988717	0.017236443714295988	0.03198013298463612	1.2799284487879425	1.0844306575397291	-1.0668864413302301	1.180276894505863	4.1827510247739275	9.573148599551162	0.573538105807224	0.8934010152284274
ID26690	26690	15	1.0	67.80139273759146	56.72049805841154	0.0	249.0	249	1.3207766680465707	1		31459.18024263432	30990.0	25458.0	44122.0	1.8151947E7	4018.087368313516	-0.9809073840772695	-804.4898874205059	0.04523048570192764	-0.0017896835566979692	1.384550709945394	1.2515061978176176	-1.0976532601684064	1.106307513586253	5.48035446768676	14.238341710582866	0.3397032410758481	0.839766933721777
ID15171	15171	15	1.0	61.85607220662622	57.25181813559081	0.0	134.0	134	1.2287966122785927	1		31493.967999999975	31002.0	24246.0	46143.0	1.5746984E7	4203.866436628313	-0.980793176644077	-765.1214223318015	0.006606861579408974	0.012080332101497754	1.3116515222851708	1.1823310013029347	2.3676121444152147	1.1093775946327418	4.743619912186808	10.82053933703195	0.5091220785541415	0.85445205479452
ID18499	18499	15	1.0	65.14707899098865	58.577112074030026	0.0	168.0	168	1.56701803423732	1		31275.21604938274	31274.0	20437.0	42747.0	2.5332925E7	3450.12205785256	-0.9810859202203467	-940.410957810329	-0.016993736347550664	-0.005472018951257225	1.6748792483301118	1.4869850910220794	-0.8532205266202374	1.1263591400091868	7.714323765009213	11.042914918970428	0.7949508421123078	0.9519061583577713
ID9030	9030	15	1.0	66.68110510720803	59.529548108693874	0.0	74.0	74	1.3883515475980686	1		30896.05799373041	31300.0	20751.0	39673.0	1.9711685E7	3859.1505814275033	-0.9812120333496738	-836.2274653212096	0.0022838591875745736	0.0048437995722682035	1.4266503061177578	1.3777904780264179	1.1448735923179694	1.0354624515632653	6.055482733593172	9.887127761002317	0.7784278078961946	0.9444032616753146
ID10822	10822	15	1.0	65.73947789744436	59.74445381675063	0.0	91.0	91	1.394332333861208	1		31185.609375000007	30969.0	23869.0	43363.0	1.995879E7	3603.8798798421935	-0.9808838913979211	-888.0389944821993	0.06306630843557127	0.010584734943704918	1.432650788810352	1.3828605803196596	2.4356615568011852	1.0360052265566662	6.107767121402858	13.41518523507265	0.42648031114837126	0.8555259653794942
ID19526	19526	15	1.0	66.4006667991911	57.91113804649889	0.0	179.0	179	1.3921604753249763	1		31451.57343750002	31213.0	24439.0	43704.0	2.0129007E7	3710.6795429752256	-0.9809852341731994	-874.5616144170184	0.02585410889163036	-0.0011553065903631174	1.5803989959763345	1.2284425929338432	-0.5753736481967883	1.286506186831187	6.08875461674479	14.869077780148444	0.3460750333269824	0.8339843749999996
ID12361	12361	15	1.0	63.52191859474475	63.08582180688026	0.0	106.0	106	1.567018034237318	1		30906.630086313246	30851.0	21007.0	43026.0	2.5065277E7	3320.017731438946	-0.9810580802116153	-964.2995688033269	-0.009958357333249705	-0.012276625928884672	1.743098888200459	1.4206138066269198	2.32101372646739	1.2270040457647262	7.714323765009194	11.240979969732898	0.7671837195837639	0.9458041958041956
ID6219	6219	15	1.0	66.85450159029487	58.91829331997313	0.0	44.0	44	1.3959590102851056	1		31158.06998444787	31135.0	23423.0	42833.0	2.0034639E7	3304.274493457884	-0.9810661905516774	-977.2028692540106	-0.019465862787276172	-0.018394243436282178	1.675957196693334	1.1949068515579557	2.1910058363105183	1.4025839708828938	6.122026499896393	12.051978091627587	0.5296492993607849	0.8738127544097701
ID9547	9547	15	1.0	65.27553053103833	59.84968140902137	0.0	79.0	79	1.581434327146822	1		31068.58645707378	31075.0	20215.0	41464.0	2.5693721E7	3217.098241446634	-0.9810893587844464	-1002.0501952928101	-0.010943503121266624	0.008594544601951892	1.7046657253374182	1.491212897865466	-0.7963792313676372	1.1431404112568302	7.856917549944691	10.668062335084695	0.8675429210249236	0.9655373831775704
ID25163	25163	15	0.9640059471130371	65.04365305178435	57.45946147523798	0.0	235.0	235	1.1233051759884718	1		30629.205741626774	30928.0	25682.0	40591.0	1.2803008E7	2496.926750983118	-0.981299188728946	-1287.3626977909798	0.04273551712260661	-0.0061960297856499735	1.439743641538831	0.9483325849640096	1.8859813914351142	1.5181842998608668	3.9641072212062105	19.349201953538362	0.1330543696388747	0.6214605067064072
ID27212	27212	15	1.0	68.06752883007643	56.89951516691255	0.0	254.0	254	1.488282150306978	1		31317.633879781446	31479.0	22022.0	41420.0	2.2924508E7	3375.6956046357354	-0.98105674841812	-960.9377671089537	-0.020389315742854273	0.024995471226347956	1.6723111546240597	1.3627712896150352	2.410334907506202	1.2271399958069746	6.958576704851199	11.140333688273541	0.7045857959847989	0.9336734693877562
ID18766	18766	15	1.0	66.19716335960615	57.191896716328046	0.0	171.0	171	1.5833465821708457	1		31347.97330097088	31433.0	21827.0	42874.0	2.583073E7	3226.470289881122	-0.9810915812092343	-1008.2451228179575	0.010980698048894504	6.013391756523353E-4	1.6757883080461358	1.522922735838076	2.47648441673057	1.100376446296822	7.875930054602754	10.75258835150696	0.8560234759231221	0.9622531939605109
ID20558	20558	15	0.9860391616821289	65.72319475995326	58.18739003934864	0.0	190.0	190	1.3389794443554464	1		31423.881154499166	31059.0	25310.0	44445.0	1.8508666E7	4016.812310217095	-0.9810473856686216	-809.8957864543963	0.020969679275044454	-0.0011743947786020097	1.454391749130499	1.2004712996826439	-1.2114792813256954	1.211517301175781	5.632454504951277	12.458868305988863	0.45598480010902026	0.8784284655300223
ID21071	21071	15	1.0	67.43721381032158	56.45515697238094	0.0	195.0	195	1.6345946921339594	1		31442.237499999996	31487.0	20106.0	44133.0	2.7669169E7	3654.2275094703427	-0.9810679947054467	-891.7648447210494	0.015386897619001751	-0.0033507836569761948	1.7511492613853996	1.564556397365253	-0.9019502012644158	1.1192624723112399	8.394020806534959	11.399143486255394	0.8117746118451543	0.9597826086956511
ID4688	4688	15	1.0	68.02263578375594	59.93436191712476	0.0	28.0	28	1.5214596886278915	1		31017.28104575162	31238.0	21150.0	42303.0	2.372822E7	3560.3388406777626	-0.9810614395769545	-902.5923140557423	-0.004306417190443363	0.005396190217826121	1.7265222708564327	1.3531030825027477	2.4055542265917125	1.2759724615089898	7.272283031709241	11.571808275227411	0.6824615338740572	0.9261501210653758
ID16208	16208	15	1.0	60.22362510226046	55.58465793345832	0.0	144.0	144	1.5124834469334463	1		31385.791005291027	31384.0	18728.0	43361.0	2.3727658E7	3968.9198942690027	-0.9810610641835046	-819.2778405464529	-0.0035190122734771066	-0.0017348185142283255	1.7018580012782325	1.360762924421606	-1.0960599500466528	1.2506645872951083	7.186726760747939	10.368984438892088	0.8399792385262272	0.9557522123893792
ID22353	22353	15	1.0	65.54438816184809	57.31962878413189	0.0	208.0	208	1.54758742489309	1		31315.20580808081	31498.0	23046.0	39868.0	2.4801643E7	3162.1347178803703	-0.9809846632429265	-1021.7934022567915	-0.009617252488459571	-0.010631403119908114	1.7108945068472086	1.397409950771452	-0.721634846045395	1.2243325631842645	7.524198718428581	13.22210281162402	0.5408403204280618	0.8999431495167711
ID10066	10066	15	0.9968276023864746	64.96851968039985	59.84403596271941	0.0	84.0	84	1.4029861474818457	1		31210.952307692285	30953.0	24445.0	44493.0	2.0287119E7	3820.1753010224097	-0.9809372280298456	-840.831333886879	0.041180038611907464	-0.0027497202513216486	1.45968647718836	1.3635528270547377	1.7893270954716114	1.0705023290819398	6.1838171400351145	12.603334714614963	0.4892102662005244	0.8832315003394436
ID16981	16981	15	1.0	62.090337425342774	55.15432753953703	0.0	152.0	152	1.5847792592084964	1		31297.512635379037	31383.0	19739.0	42030.0	2.6008233E7	3619.261386675617	-0.9811299431709293	-899.2349784977523	0.004701324899366066	0.0029510945757055427	1.7628155685404527	1.4345099401248	-0.9157970344068977	1.228862567788893	7.890189433096298	11.272468470810525	0.7802957396091788	0.9573241061130333
ID4951	4951	15	1.0	69.55079999638548	60.87290319513866	0.0	31.0	31	1.4099782628309296	1		31029.38931297711	31524.0	20654.0	38179.0	2.032425E7	3723.2026962848313	-0.9811370506377071	-866.9750929562645	0.007555115408785777	-0.005098889815947881	1.4572545233854117	1.3962783273068313	-0.777502797484552	1.0436705167487577	6.24560778017382	10.47166612344489	0.7157362240052445	0.9507959479015919
ID3161	3161	15	1.0	62.843081468772006	59.07472035140981	0.0	12.0	12	1.5490531749531893	1		31267.18481012661	31175.0	22613.0	42462.0	2.4701076E7	3375.609344235404	-0.9811031386643613	-961.8150860687458	-0.009579842946113996	-0.023140008503297182	1.6205925069546128	1.4678952506227725	-0.771161679963844	1.1040246272798122	7.538458096922121	11.562171360481024	0.7086202939452872	0.9479976090854753
ID23899	23899	15	1.0	65.59333914332775	58.27226848681721	0.0	223.0	223	1.5054649243902913	1		31187.5727636849	31186.0	24437.0	41850.0	2.3359492E7	3037.277564594794	-0.9810304181148056	-1062.0667303451667	0.003551977928547469	-0.015867165704939182	1.5935805580754228	1.4213207941606096	-0.6771955157113898	1.1211969631504228	7.120182994444735	13.140039266598228	0.5182122719653577	0.8937947494033406
ID5724	5724	15	0.9896392822265625	65.15405592927736	60.246452723518054	0.0	39.0	39	1.384532141331088	1		30597.211356466894	30906.0	24272.0	38545.0	1.9398632E7	2457.5107165753157	-0.9814793162821301	-1319.5946868312415	0.15498150327307833	-0.08527172176259867	1.5684877643287287	1.2555165945202822	2.3919616439287235	1.2492768085857353	6.022210850441577	15.79866994727051	0.30319690831982754	0.7422378441710609
ID19036	19036	15	1.0	66.70274290897851	56.74777818584566	0.0	174.0	174	1.5099805766980778	1		31301.8735019973	31115.0	24641.0	42866.0	2.3507707E7	3508.9064638398277	-0.9810504258925594	-923.6776032140581	0.03089784011694119	0.0077441521623643275	1.6438605199121956	1.3895624851126103	-1.0734702027653296	1.1830058291901693	7.162961129925366	12.80910777061955	0.5486112374197077	0.8838709677419355
ID25948	25948	15	1.0	63.70177129212742	56.700441495162906	0.0	242.0	242	1.5708753152343253	1		31176.238036809842	31263.0	21235.0	40948.0	2.5408634E7	3467.5584415023854	-0.9810900753955684	-932.9298742277516	-0.012003998951628504	0.009376004434085067	1.7871100580774963	1.4016589873641914	-0.8906734043459114	1.2749963252032812	7.752348774325317	10.937425071898065	0.8143535341680773	0.9622418879056037
ID13149	13149	15	1.0	64.58598572801891	61.20230375278765	0.0	114.0	114	1.5505175393970525	1		31101.753459119518	31128.0	20832.0	41529.0	2.4725894E7	3177.48148919927	-0.9810627848373703	-1014.1741319121028	-0.021268908706084798	0.04012138734522349	1.7581562765037566	1.3650128861037356	2.3335507348477806	1.288014416861808	7.552717475415675	11.807161905810975	0.680803949098667	0.9514970059880231
ID4191	4191	15	1.0	68.06905833845714	59.263717259803556	0.0	23.0	23	1.56798324408199	1		31068.61330049258	31159.0	21540.0	43063.0	2.5227714E7	3393.6175127954693	-0.9811832631509486	-954.7612690182755	-0.005820678070154104	0.004123917390982457	1.7219052349074966	1.440532827402199	-0.7533845807510433	1.19532523115958	7.723830017338242	11.871026130622809	0.6887570377961835	0.9431224608241441
ID8288	8288	15	1.0	66.93988981833022	60.08810859121716	0.0	66.0	66	1.4243906809452649	1		31153.672619047582	31029.0	24078.0	44034.0	2.0935268E7	3445.5373504502204	-0.9809681468046489	-932.0862723791234	0.03861804393417134	-0.08457061569450751	1.5264400297364125	1.3177504358700052	-0.7656750982468422	1.1583680704522978	6.37394218661573	15.588881873282967	0.3296006441098061	0.835514018691589
ID14432	14432	15	0.9780460596084595	66.3495433967214	62.3508016753872	0.0	127.0	127	1.3932468277925307	1		31175.899686520377	30889.0	25032.0	43821.0	1.9890224E7	3628.4446615348756	-0.980862730694622	-880.7583149093182	0.07501283537012386	-0.08130730590006904	1.4228815193388507	1.3328152374998565	-1.2549342021015835	1.0675759695004265	6.098260869073813	15.843787457595889	0.3052796442996106	0.8352864583333324
ID21857	21857	15	1.0	67.47010590457424	56.96032993901484	0.0	203.0	203	1.32763195631829	1		31583.603092783505	31196.0	24269.0	43823.0	1.8381657E7	3938.956982371721	-0.9807262063204181	-816.0015915246082	0.03554472818722827	0.03048078567838467	1.5068653877789702	1.1942847745860556	2.36937043218266	1.2617303844480947	5.537391981660941	12.00528757793604	0.4828030400780607	0.8779201205727187
ID24417	24417	15	1.0	66.86018012345676	57.769200075486914	0.0	228.0	228	1.5626672122332999	1		31221.711633663377	31249.0	20315.0	42466.0	2.5227143E7	3456.5857193128345	-0.9810960218646693	-937.557000590869	0.014896937951957404	-0.007329620988740616	1.7370489389181765	1.441234193196267	-0.7050855531900986	1.2052509905179756	7.671545629528559	11.572878485668182	0.7197968642869955	0.9201824401368296
ID19818	19818	15	0.9953119158744812	66.26761363726098	58.282689769497274	0.0	182.0	182	1.3652748454737227	1		31452.95284552846	31130.0	24836.0	44071.0	1.9343566E7	3938.642327060049	-0.9809925916436983	-824.3045520364378	0.03185449284718467	-0.01195995427065355	1.4931281460737829	1.2572501932277753	-0.49858224489390235	1.1876141710827113	5.855851434683515	13.312057672059012	0.41524989669562246	0.8110599078341013
ID13932	13932	15	1.0	65.21169410278164	61.96717357697307	0.0	122.0	122	1.6103495027581498	1		30946.84284051224	30912.0	21986.0	43960.0	2.6583338E7	3195.700371157861	-0.9810510897378942	-1002.7384711301811	-0.00398623074153998	-0.0052089951039299785	1.7913185990219398	1.4671559446786209	-0.7559208667399622	1.2209462842167922	8.146858245980157	10.85322268428716	0.8691257076577	0.9738636363636367
ID8558	8558	15	0.9858549237251282	66.91404995898434	59.791380322155334	0.0	69.0	69	1.149927476121974	1		31951.1490825688	30748.0	25320.0	46683.0	1.3930701E7	4840.515358548508	-0.9802216692677455	-654.2738141735132	0.03676096814057998	-0.01838972327799705	1.5081677960607642	0.9386223777955645	2.260994366307357	1.606788663618724	4.154232267786819	11.51383740422835	0.3937861655449737	0.8130232558139528
ID12655	12655	15	1.0	65.07772096953636	62.468625500668615	0.0	109.0	109	1.5597599218784708	1		30881.77695167286	30970.0	21666.0	40253.0	2.4921594E7	3272.620903872104	-0.9810627215830323	-977.7228992095244	-0.025356577547962358	0.019917448293353266	1.8262673549611104	1.355362685902424	-0.8798703524805416	1.347438124095286	7.643026872541483	11.398402155899998	0.7392431337401844	0.9464390818128318
ID12144	12144	15	1.0	63.12200895643806	63.92832331469784	0.0	104.0	104	1.5723193559699882	1		30794.798525798516	30788.0	21122.0	42001.0	2.5066966E7	3627.3656431594695	-0.981130416431263	-882.8368475539746	0.0066580812690426455	-0.011947184820016627	1.7656098959344912	1.414759078931807	-0.8088615914743811	1.247993331322241	7.766608152818879	11.296603687550588	0.764795761706022	0.9516598718695394
ID26482	26482	15	0.9875615239143372	66.56894708264153	57.412313711393004	0.0	247.0	247	1.3121571937574932	1		31511.214035087723	31062.0	25341.0	45637.0	1.7961392E7	4021.643898307492	-0.9808013822814023	-800.5761108744704	0.033895523617098085	-0.08202141985909307	1.389832615676422	1.2049601823470482	2.6311102887306195	1.15342617626524	5.409057575219028	14.906271051003953	0.3059098352516827	0.847988077496274
ID16499	16499	15	1.0	60.971170512447635	55.34566982332403	0.0	147.0	147	1.50395669399891	1		31273.572580645137	31412.0	19761.0	42268.0	2.3267538E7	3528.536047055633	-0.981170596390344	-923.6786250132044	0.005623231499777938	0.006121869620986861	1.644491295307709	1.398832311853067	-0.9353498868001328	1.1756171782514886	7.105923615951182	10.826802791723928	0.7617806664226062	0.9571062740076823
ID17269	17269	15	1.0	63.13187497251518	55.37486708290995	0.0	155.0	155	1.4391844528482627	1		31313.74122807018	31322.0	18409.0	42865.0	2.1418599E7	3724.7248826243062	-0.9809692907874785	-866.7047813804229	-0.006478181199483385	0.014535144981363721	1.5799719156038465	1.334223193224055	2.215954462114673	1.1841886152390722	6.507029719222173	10.945530817779062	0.68252568279205	0.9120586275816125
ID25721	25721	15	1.0	63.84426802500469	57.072950231232674	0.0	240.0	240	1.5402377517644978	1		31140.26785714282	31276.0	21335.0	40982.0	2.441397E7	3571.6170414629346	-0.9811184831138441	-906.0914432913742	-0.006135804552082854	0.0024829795103390754	1.7581443899496003	1.3558095479194368	2.214303694898535	1.2967487894207326	7.452901825960822	10.927848620382107	0.7842705803369958	0.9555149299207798
ID22650	22650	15	1.0	64.83454860976279	58.19062524241459	0.0	211.0	211	1.5279097341628052	1		31282.8874514877	31359.0	22879.0	41406.0	2.4181672E7	3155.0487989641165	-0.9810748486161014	-1028.0009758112394	0.0060428464015963275	-0.007348456158601774	1.7163684080704096	1.3685590554053662	-0.7386229774766614	1.2541427432680445	7.33407367184794	10.78575649687431	0.7922347894276821	0.950708564386938
ID23675	23675	15	1.0	64.73738433833778	57.711993928290916	0.0	221.0	221	1.554902358160759	1		31197.54114713216	31117.0	23816.0	42059.0	2.5020428E7	3073.2072981749434	-0.9809388175792858	-1044.8419210646691	0.006060305815799292	0.013453215529466602	1.667118293913759	1.4743779201265095	-0.8509623566529702	1.1307265736662087	7.59549561089632	10.52950279600611	0.8608951331233491	0.9678982434887944
ID2172	2172	15	1.0	65.65075072960485	57.454610176521605	0.0	1.0	1	1.5756836378210546	1		31289.53536585363	31290.0	22950.0	41501.0	2.5657419E7	3035.1332392810214	-0.9809840976676033	-1063.644204291489	-0.015146348143143596	-0.0016243745529438175	1.675518362662977	1.4677303406211628	-0.881794404218977	1.1415709795532847	7.799880035970504	11.444473574471491	0.7483523828138561	0.9529616724738676
ID21372	21372	15	1.0	69.06309695322196	57.03346347024554	0.0	198.0	198	1.609409701392573	1		31400.774532710275	31420.0	20479.0	44712.0	2.6879063E7	3627.4992835325293	-0.9810531556983594	-896.4347298042096	0.0014473844469465326	-0.007419155450831964	1.6886880068226984	1.554108009936407	-0.5946144065610505	1.0865962957695574	8.137351993651123	11.044321822985081	0.8383297149558815	0.9585666293393054
ID16766	16766	15	1.0	61.500093740657896	54.60507134429312	0.0	150.0	150	1.5104814825259876	1		31332.902796271643	31384.0	19296.0	41073.0	2.353101E7	3670.9372699451246	-0.9811206770974014	-887.1349268216485	0.003336529363526546	0.019829135987548197	1.6874504431739197	1.3745969241924076	-0.5379450090096445	1.227596551014631	7.1677142560898846	11.187189581560666	0.7196951102712724	0.9454545454545458
ID9855	9855	15	0.9968199133872986	65.06526590700197	59.85371544495401	0.0	82.0	82	1.3098490878478188	1		31389.210992907796	31070.0	24454.0	44425.0	1.7703515E7	3913.208754976027	-0.9806984997603638	-815.1205135584927	-0.011524409512661517	0.029342960687731092	1.4720775084388125	1.1989782939281528	-0.8707175204686369	1.2277766127157468	5.390045070560965	11.641034699219706	0.4998262872950596	0.8818040435458785
ID5249	5249	15	1.0	67.74567216699924	59.127653387411904	0.0	34.0	34	1.55975992187847	1		31103.98507462687	31252.0	22366.0	41807.0	2.5007604E7	3270.952706208495	-0.9811089607208556	-987.7184288505932	0.003604880632431015	0.008890397770562723	1.7521722176286127	1.4122255841187838	-0.8624709196636036	1.240716948717476	7.6430268725414745	11.068514276489195	0.7839648507713485	0.9543026706231451
ID11650	11650	15	0.9964444637298584	64.55853939337979	63.20395511090188	0.0	99.0	99	1.268777734492795	1		31419.752345215755	30843.0	24984.0	44631.0	1.6746728E7	3956.546169189456	-0.980588319295122	-802.3060955818271	0.023915156161042516	0.012550942020251369	1.3534419271290072	1.2814249352614622	1.7508997149736434	1.0562007105416993	5.0573262390448654	12.458072898147073	0.40947660936791863	0.7893175074183967
ID19331	19331	15	1.0	66.52805747359672	56.96153048731486	0.0	177.0	177	1.5689478601339084	1		31330.26167076169	31234.0	22293.0	41644.0	2.5502833E7	3256.8671072932075	-0.9810388604554492	-995.4415311162164	0.007706692410217852	-0.0022456024023990526	1.6644908702480694	1.4728086915084164	-0.9314663020791588	1.1301473706970975	7.733336269667274	12.571030450698121	0.6149431983902248	0.9270655270655274
ID20869	20869	15	1.0	66.75058176012512	57.136957791475524	0.0	193.0	193	1.5756836378210528	1		31381.396341463427	31308.0	21729.0	42573.0	2.5732745E7	3302.527481829724	-0.9811007604809754	-986.5636337269976	0.0062545966473202255	0.013443874919322007	1.645255330595121	1.4766901015394582	-0.7629795877422773	1.1141507137346776	7.799880035970487	12.190595057421215	0.6595503826740672	0.936109526525955
ID27013	27013	15	1.0	69.41854001387867	56.85079620322408	0.0	252.0	252	1.5952462428989458	1		31267.7399049881	31420.0	20689.0	40949.0	2.6327437E7	3541.3597185838194	-0.9810445272559879	-913.924968882518	0.004464271607276508	0.008618148757028777	1.7563908933219512	1.4527308868559632	-0.7125382495476723	1.2090270188466747	7.994758208715642	10.973066980038343	0.8343708775675488	0.9589509692132265
ID10632	10632	15	0.9961128830909729	65.88802951663317	59.087852420392494	0.0	89.0	89	1.134695976121378	1		31213.90352941177	30973.0	24084.0	42169.0	1.3265909E7	3699.6510018490667	-0.9807744355863643	-860.8101127188442	0.08206446033589218	0.002358260475336798	1.4347991526583668	0.9032168223313263	2.735570598700009	1.5885434340726226	4.04491036600299	14.875552919309715	0.22970610177197212	0.6721958925750406
ID2441	2441	15	1.0	64.64449070695191	58.286741121038126	0.0	4.0	4	1.489806249170574	1		31271.579019073586	31111.0	23177.0	42597.0	2.2953339E7	3499.823703008145	-0.9809834990870621	-921.8594927324687	-0.004151364217892847	-5.353000419825802E-4	1.5706482200007688	1.4124296191598837	2.1875852459607272	1.11201875031125	6.9728360833447445	12.509695590359598	0.5599198143530574	0.90779702970297
ID4489	4489	15	1.0	69.3763208038948	59.8460743093362	0.0	26.0	26	1.3937896865030959	1		30961.189655172366	31536.0	20156.0	38361.0	1.9753239E7	3888.765719696567	-0.9811731402734571	-829.8576840660804	-0.003931164637886374	-0.011885885205016938	1.433302655895733	1.3937398232635148	-1.4119848653857847	1.0283860961507003	6.103013995238342	10.601306313252731	0.6823944147554128	0.9351784413692643
ID9353	9353	15	1.0	65.50662264091811	59.559698957442365	0.0	77.0	77	1.5446517521423917	1		31067.918575063613	31172.0	19130.0	40877.0	2.4419384E7	3613.6213039544396	-0.981113595661989	-893.2428050268147	0.017588167547149803	0.00607640011798118	1.7067504775595372	1.4152774256539251	-0.8272767961299767	1.205947644343255	7.495679961441489	12.04044161269297	0.6497347088789801	0.9131441806601043
ID27530	27530	15	1.0	65.02372605051494	58.43021612426893	0.0	257.0	257	1.5776028634262698	1		31217.967153284655	31290.0	21281.0	41840.0	2.5661169E7	3530.7617597735343	-0.9810874519701969	-917.3263694641578	0.010911661517141132	-0.010424164133827884	1.7273086880316983	1.4644836319914165	-0.7955888990944247	1.1794660249516686	7.818892540628555	11.915410705646591	0.6920493668558154	0.9246767847105115
ID8843	8843	15	1.0	67.29111590740136	59.48957298090885	0.0	72.0	72	1.4397099903691002	1		30880.54598540144	31301.0	22013.0	40583.0	2.1153174E7	3577.754627168324	-0.981212808408121	-901.5830915158272	0.004861527225990291	-0.010428297203801801	1.540557921189764	1.3828209115507764	-0.005458013714982752	1.1140690080121018	6.51178284538668	10.15705153913185	0.7931849422144807	0.9461325966850822
ID22155	22155	15	1.0	66.64933415971859	57.40753266571612	0.0	206.0	206	1.5838242851782958	1		31319.550060313628	31403.0	21400.0	42325.0	2.5963907E7	3529.011805060539	-0.981094686116396	-921.1268249807379	9.327545325064157E-4	-0.01226114671652502	1.7654483050204115	1.4515754578105888	-0.6745215946675048	1.2162290947542176	7.880683180767258	11.895953812140682	0.6998020232447082	0.9479702687249858
ID18316	18316	15	1.0	64.11757395660699	58.84830563435318	0.0	166.0	166	1.5957203835671356	1		31826.788347205696	31141.0	25418.0	43456.0	2.6766329E7	3911.7901361698205	-0.9806250653937855	-823.5879977398016	-0.011826828519444216	-0.013895529024718573	1.961111864512503	1.3279765899724054	2.579635976393644	1.4767668943269954	7.999511334880157	19.458053425440006	0.26550612183280525	0.7905119774542037
ID24724	24724	15	0.9894306063652039	66.3661794928967	57.98876038016234	0.0	231.0	231	1.0744272232045085	1		32033.849604221636	31331.0	26049.0	45518.0	1.2140829E7	4670.563664936037	-0.9804216025466457	-686.9190533923907	0.007390045864974008	0.02210159843552179	1.2205101516827077	0.9545386589952833	2.273608477747618	1.2786387855337127	3.6266352635255843	8.769333451399559	0.5926258285068878	0.9237288135593221
ID7318	7318	15	0.9848097562789917	66.43478755002612	58.84991477213938	0.0	56.0	56	1.3418013219730556	1		31324.392917369314	30865.0	24701.0	45836.0	1.8575365E7	4403.167944988481	-0.9810047286708373	-734.8065304590347	0.021239940920565494	-0.009111766070020327	1.480276577067369	1.2221429057542743	-0.5166279755737274	1.2112139833220088	5.65622013577385	14.008293814371903	0.36221437602262124	0.8493932905067803
ID11929	11929	15	1.0	64.14311310405547	64.01506473185894	0.0	102.0	102	1.5470985329444202	1		30777.05063291137	30868.0	20867.0	42117.0	2.431387E7	3458.8909759109038	-0.9811069240058731	-924.1315356399566	0.013005353038954946	-0.007189618552289653	1.7668015833857413	1.3859128243753551	-0.8470180290983853	1.2748288004204424	7.519445592264053	10.783529203580636	0.8125944423639061	0.9444776119402973
ID12954	12954	15	1.0	65.27399332613656	61.155869349783906	0.0	112.0	112	1.5732813134512118	1		30910.3814180929	30968.0	23103.0	40338.0	2.5284692E7	2794.5717365885384	-0.9810946434467872	-1148.0085679427664	-0.00859566445818336	0.0013987716374236415	1.696997972882606	1.4769666333078726	-0.8780589287551672	1.148975159365613	7.776114405147922	11.308315879912827	0.7641465256814537	0.9506101104009291
ID8091	8091	15	1.0	66.30079717884635	59.244088010388865	0.0	64.0	64	1.4662626558155458	1		31147.414668547244	31279.0	21650.0	41821.0	2.2083517E7	3523.9443825666344	-0.9811468777681251	-919.9700689007761	0.018427841615529097	-0.02441712433398417	1.6569708164718888	1.3281632208925753	-1.012687511130032	1.2475656533828294	6.754192279777011	11.150179149152844	0.6826837943801704	0.9215304798962387
ID14236	14236	15	1.0	67.48003733606981	62.166141336280354	0.0	125.0	125	1.5928734225420977	1		30924.291517323785	30938.0	23100.0	41854.0	2.5883632E7	3014.7345267188352	-0.9810907812142029	-1064.4279935137447	0.014326642302613088	-0.008552304649464269	1.7429835755676335	1.4902113034990747	2.3042291619835433	1.1696217653664547	7.970992577893048	11.281314284468865	0.7870509946199736	0.9582857142857139
ID25502	25502	15	1.0	63.85051573308304	57.114231680040014	0.0	238.0	238	1.5461202852759826	1		31145.478481012677	31271.0	21504.0	40600.0	2.4604928E7	3563.873138944051	-0.9811460776784744	-909.5670624396635	-0.005396503054813322	-0.016383945221085567	1.7880131322618718	1.3725894474160165	-0.9256029247142878	1.3026569129086019	7.509939339935012	10.389747409846345	0.8742513556676286	0.9705159705159704
ID18592	18592	15	1.0	65.40262661356829	58.39242444395732	0.0	169.0	169	1.5568472023958118	1		31286.914893617017	31415.0	20777.0	42674.0	2.4998245E7	3577.953177112577	-0.9810454982843242	-905.1798150455622	0.028424754160115327	-0.0014312427616723236	1.7126534478414723	1.4487569346519682	-0.5764806769270221	1.1821537532470203	7.614508115554381	11.671522202430992	0.7024197543682258	0.9233429394812682
ID9123	9123	15	1.0	66.34943021052307	59.3507919824368	0.0	75.0	75	1.4312782341646555	1		31061.08592592588	31268.0	21261.0	40660.0	2.0966233E7	3589.9082406911234	-0.9811406919075979	-900.2617852056181	0.05759938303838222	-0.022400759721059215	1.630378588206656	1.3209077358096555	2.1834499748139433	1.2342865016286009	6.43573282675445	11.837705104506774	0.5771289192733114	0.888451443569554
ID13731	13731	15	1.0	64.89734024805865	61.440813427118734	0.0	120.0	120	1.5607296204004135	1		30973.631710362035	30938.0	21028.0	42343.0	2.4809879E7	3218.497099648094	-0.981130903405017	-1000.79436446777	-0.007024225378235131	0.017713971716899538	1.6922286544140916	1.4612157736436173	-0.8966658568324403	1.1580963502703174	7.652533124870507	10.388843060957047	0.8910061688907678	0.9681298857486474
ID21668	21668	15	1.0	69.74014354596528	57.092240485685124	0.0	201.0	201	1.6442846820334502	1		31399.965168539336	31451.0	20423.0	43529.0	2.7945969E7	3740.1567732281237	-0.9810870829558789	-871.0004824515938	7.06422506367523E-4	0.008317292101188423	1.8070289196225546	1.5091769761082954	-0.9098543398495313	1.1973605138625478	8.493836455989799	11.480231349617652	0.8098647167875896	0.9669913419913415
ID10920	10920	15	0.9827519059181213	65.55831911503829	60.658049501810034	0.0	92.0	92	1.3674894046672093	1		31229.006472491907	30932.0	24719.0	44261.0	1.9299526E7	3815.587243096731	-0.9807742172311947	-835.0486626467327	0.04101764711166333	-0.010552059103175734	1.428984355942716	1.3220354490249462	1.798870988560082	1.0808971552136888	5.8748639393415925	12.154505806874983	0.49972728907165115	0.8778409090909096
ID19624	19624	15	1.0	66.1482377682347	57.86993731235582	0.0	180.0	180	1.3774108605456363	1		31480.442492012808	31266.0	24563.0	44199.0	1.9706757E7	3823.0694203332914	-0.9809258578999668	-846.9344701963709	0.04279515179912515	-0.029518533415882994	1.5819841880780456	1.2289120964141296	2.5349076126496577	1.2873045946037582	5.960420210302864	14.02909637377735	0.38056368644736616	0.8382352941176469
ID4778	4778	15	1.0	68.73808032575151	59.77653948281714	0.0	29.0	29	1.5790407517971485	1		31121.779805352802	31278.0	21416.0	41223.0	2.5582103E7	3497.3205454662384	-0.9810984184539753	-923.7903333757853	0.0012120416840779673	-0.009064317576639563	1.7824726865721021	1.4184178717054814	-0.9584615730150696	1.2566625971998557	7.833151919122121	10.948479079597242	0.8211808779314257	0.9504036908881199
ID16298	16298	15	1.0	60.32053505659498	55.109744159823684	0.0	145.0	145	1.5109822222985774	1		31367.58753315651	31378.0	18470.0	43672.0	2.3651161E7	3984.467016553959	-0.9810382887408945	-814.6091929462227	0.014945886759067495	0.001027145442979032	1.685644995764694	1.394558490105401	-0.9637519590010735	1.2087302237407718	7.172467382254394	10.947079650070263	0.7521109124737131	0.9378495960223739
ID26794	26794	15	1.0	68.22362875089703	56.69607424695424	0.0	250.0	250	1.5563612191773544	1		31297.808749999946	31267.0	21883.0	42836.0	2.5038247E7	3274.683457505016	-0.981073809587762	-990.8617850275682	-0.0024398864350580465	-0.0022771883626216665	1.657341052428497	1.4686133740221776	-0.9089193266369898	1.1285073946245225	7.609754989389865	10.831706230852406	0.8150547678566955	0.958108916816277
ID10411	10411	15	1.0	65.46633793518623	59.77389755149343	0.0	87.0	87	1.583824285178297	1		31032.71342200722	31002.0	21768.0	41689.0	2.5664054E7	3152.3974210270626	-0.9811092171019187	-1022.5302899900399	-0.02556062406086597	-0.007240197689014517	1.7185118459739064	1.4430502884306935	-0.9507225846297949	1.190888397827615	7.880683180767272	11.769161105706305	0.7149615997077433	0.947970268724986
ID4012	4012	15	1.0	67.07553836580621	59.13868949381245	0.0	21.0	21	1.494369219270686	1		31010.237449118045	31081.0	23055.0	41305.0	2.2854545E7	3149.4166336640833	-0.9811708598888582	-1026.1695531619143	-0.0028069756837746547	-0.011089086367736372	1.6231295116658755	1.3746080281504274	-1.2194164042639954	1.180794436250922	7.0156142188253465	11.420094529040895	0.6759836100153562	0.9259723964868255
ID18860	18860	15	1.0	66.44677168374953	56.81985600106643	0.0	172.0	172	1.6373691122783476	1		31340.525366403617	31286.0	21583.0	43601.0	2.7799046E7	3338.0860395818945	-0.9810798761523376	-973.6864677036604	0.010899934230868925	0.007513502662176062	1.7514275745888208	1.5346220834858044	-0.9133850725645674	1.1412761444241408	8.422539563522069	11.811954555985228	0.7585939745755846	0.9593936112615049
ID12462	12462	15	1.0	64.12775998201357	62.82477835216751	0.0	107.0	107	1.5780823051220148	1		30937.975728155325	30933.0	21941.0	42686.0	2.5492892E7	3155.9996476295537	-0.980992683559501	-1011.8820857913378	-0.029344791074989825	0.006734058069374794	1.7280802521011296	1.4350932161553098	-1.0122534104042482	1.2041588885290304	7.823645666793078	12.217945327750625	0.6586014494182862	0.951995373048004
ID15278	15278	15	0.9907736778259277	61.27065914500596	56.45319953847336	0.0	135.0	135	1.1765903489857776	1		31465.747276688453	31003.0	24792.0	43753.0	1.4442778E7	3958.5828842245187	-0.9808267783532391	-813.2527206538974	0.04367531044937015	-0.06327498313467786	1.3284082118111034	1.1288923486280733	2.092531908774208	1.1767359513291935	4.349110440531992	12.995012541917962	0.32363605171851006	0.7728040540540542
ID22446	22446	15	1.0	65.58204649533953	57.444257036921705	0.0	209.0	209	1.5990354317121183	1		31257.97869822486	31410.0	20481.0	41604.0	2.6412992E7	3616.1435956395635	-0.9810643807565328	-895.7013209116084	-0.024921051908092937	0.011260795779355657	1.8269792925300092	1.4141428149782194	-0.755347116307504	1.2919340770812802	8.032783218031783	11.507496770843654	0.7622794068699515	0.9219858156028374
ID21171	21171	15	1.0	67.25254391195477	55.95313470814226	0.0	196.0	196	1.6281026591939143	1		31428.79019384263	31442.0	20087.0	44222.0	2.7563049E7	3739.221066511263	-0.9810373898443184	-869.6889672822772	-0.01540929620577912	-0.010824809047730397	1.7045185827349982	1.585098997366953	-0.9640218949247089	1.0753388813988376	8.32747704023174	11.688694247321587	0.7659339339882443	0.9506239826370045
ID22964	22964	15	0.9924098253250122	64.42578954870288	58.860114539067645	0.0	214.0	214	1.3207766680465705	1		31471.92201039861	31059.0	24813.0	44607.0	1.8159299E7	4193.468305552213	-0.9809175755131815	-771.5762669935098	0.04582472210582612	0.02412888626799989	1.388103503255571	1.2491209121962048	-1.4434137252434434	1.1112643217340803	5.480354467686757	11.938868950053243	0.4831613024147557	0.8965785381026425
ID25268	25268	15	1.0	64.46050091716957	57.37110312674303	0.0	236.0	236	1.4538276949750955	1		31065.462857142862	31245.0	22781.0	40291.0	2.1745824E7	3052.830696090171	-0.9811445978810398	-1059.0155149651011	0.008552600095864194	6.367378368356889E-4	1.752750965695125	1.2631470057585361	-0.9566221966314442	1.387606476288621	6.640117251828638	11.196545106656242	0.6656064843051746	0.8892425206874597
ID3253	3253	15	1.0	63.184162854043436	58.640069567879145	0.0	13.0	13	1.5670180342373181	1		31223.258939580817	31142.0	23491.0	41221.0	2.5322063E7	3116.904425793993	-0.9811564079010849	-1043.180092696442	0.0015638144182098547	0.006646463926695498	1.6460838424823425	1.5090689100075538	-1.2267474058515124	1.090794351116877	7.714323765009195	10.470024231500977	0.8843259155510269	0.9706937799043063
ID5045	5045	15	1.0	70.15883359446234	60.944607465718676	0.0	32.0	32	1.4024468485391866	1		30900.242283950633	31436.0	21433.0	38096.0	2.0023357E7	3712.8875336660676	-0.9813336387047193	-875.058533975933	0.005571561167775386	0.008664300306199524	1.434254048252788	1.3994404122751534	1.3946224159857672	1.024876826245882	6.179064013870564	10.37642783051284	0.7211686160953205	0.9292351679771261
ID5814	5814	15	0.9950693249702454	64.61618215790891	60.21188868908984	0.0	40.0	40	1.3954169955062654	1		31255.292758089345	31010.0	24599.0	43500.0	2.0284685E7	3723.246879773174	-0.9809169210659465	-863.0093723118597	0.046940051067985426	-0.0128568521962694	1.5103444267809214	1.3580169378464242	-0.5472028492672576	1.1121690640884507	6.117273373731894	12.647778049415649	0.4805507745538078	0.8523178807947012
ID20664	20664	15	0.9829389452934265	66.04882425355667	57.90889414488362	0.0	191.0	191	1.2651952960922679	1		31669.65142857143	31148.0	25366.0	45399.0	1.6626567E7	4466.47683730586	-0.9808366788806138	-725.828661981797	0.041926638081392575	0.0034875143511492223	1.3684432376168407	1.1996112917315451	-0.5338442211454328	1.1407388768753584	5.028807482057762	13.133309411924563	0.3663755823197835	0.843700159489633
ID13241	13241	15	1.0	64.69476482598533	61.90047809723618	0.0	115.0	115	1.5529550783007573	1		30995.846540880524	31011.0	21905.0	40905.0	2.4641698E7	3160.9347761445956	-0.9812567649124726	-1026.7295810808944	-0.0020551033068140928	0.006836449209845209	1.770572281938224	1.373989237751809	-0.8886184363373663	1.2886362085596277	7.576483106238253	11.264979480761417	0.7502685004228045	0.9482450922070184
ID9658	9658	15	0.9936812520027161	65.826673158104	60.05354414900899	0.0	80.0	80	1.4158676983350582	1		31223.354009077157	30987.0	24335.0	44101.0	2.0638637E7	3602.9757791854195	-0.9809684006497946	-893.3629508626003	0.1010296975967202	-0.005102412996675994	1.4960828747807977	1.3819835225629646	-0.5498413992307992	1.0825620207151454	6.297892167983501	14.226584300456635	0.39102434852446005	0.818912237330038
ID17082	17082	15	1.0	62.48798179270923	54.71720335217438	0.0	153.0	153	1.524936180126496	1		31310.886866059802	31357.0	19263.0	43387.0	2.4078072E7	3685.785522187837	-0.9810538986008039	-879.7683124759055	-0.011506278828852324	0.018057395372874062	1.6322711775033332	1.444484614301201	-1.0416718174057804	1.1300024668611495	7.305554914860847	11.186053251659075	0.7336844401129983	0.9429447852760734
ID8379	8379	15	0.9613763689994812	67.57645708528166	60.526993001045156	0.0	67.0	67	1.2337118183493658	1		31724.613095238095	30859.0	25306.0	46047.0	1.5989205E7	4530.5705554334545	-0.980554268130948	-706.1887148219262	-1.5394247230993637E-4	-0.029603728837299816	1.4647716575020044	1.0707195720786795	-1.1013563867114544	1.368025480900025	4.781644921502931	13.634175856032478	0.3232432050455164	0.7933753943217657
ID4285	4285	15	1.0	68.6563190447243	59.37700198761014	0.0	24.0	24	1.5597599218784708	1		31037.592269326677	31165.0	20784.0	42334.0	2.4892149E7	3594.9822944582415	-0.981144869838268	-898.5140366894683	-0.01854572824600944	0.0032030479575688203	1.75533999969319	1.4191480822536926	2.233946621673827	1.2368969959115221	7.643026872541484	10.741879164653902	0.8323667534021387	0.9634511683642903
ID6847	6847	15	1.0	62.694768811833676	59.977189629208496	0.0	51.0	51	1.5641188309506182	1		31152.137931034496	31077.0	23042.0	41808.0	2.5295536E7	3017.358752758853	-0.9810891180197427	-1071.2419660627747	-0.00810269073000029	0.021590943133248896	1.6687876240878003	1.4732544815446982	-0.8299814499358565	1.1327219058163576	7.6858050080221165	11.5711430539588	0.7213511034450442	0.9478311840562726
ID19141	19141	15	0.9968813061714172	66.78943752953236	57.0429417703695	0.0	175.0	175	1.3451797611989635	1		31523.759197324434	31134.0	24344.0	43925.0	1.8851208E7	4105.922248789694	-0.9809170651037766	-789.3041700761001	0.02276194516183783	0.022679661745344377	1.4247990585019905	1.3069098318914405	1.9301107227500003	1.0902045602028516	5.684738892760933	10.475441857998007	0.6509920491278559	0.9136745607333843
ID19909	19909	15	0.9642705917358398	66.67156336207175	58.284240906053576	0.0	183.0	183	1.0793445359578462	1		32700.010362694342	31457.0	26229.0	45594.0	1.2622204E7	5085.2371225047245	-0.9799834239234531	-629.6447920501056	0.05867736300265642	0.043463282697973865	1.261087806077369	0.9571558993111463	0.6377356573374425	1.3175364713156539	3.6599071466771895	10.401808131902376	0.42507176076835046	0.8452250274423722
ID10182	10182	15	1.0	64.80126967524204	59.69620058351762	0.0	85.0	85	1.3905293552858675	1		31282.40000000001	30999.0	24259.0	44257.0	2.0020736E7	3800.271690641568	-0.9808667520808386	-843.9888884001313	0.03668011570350438	0.002163073228868772	1.4488944499423648	1.2970060960448668	-0.5164942079728558	1.1171068928362569	6.074495238251239	13.257155761969344	0.4343295140807911	0.8531375166889189
ID8650	8650	15	0.9968422651290894	66.52342230141869	58.34203660092336	0.0	70.0	70	1.4512236669219425	1		31177.72517985613	31053.0	24367.0	43668.0	2.1668519E7	3676.831059946218	-0.9811147570279459	-881.0447666370665	0.0069322699198786945	-0.023937703449628485	1.5637820908040687	1.2916464456906194	2.2532521371143663	1.2106889590579437	6.616351621006033	15.874275929215932	0.3299442706457561	0.8782334384858023
ID16587	16587	15	1.0	60.99355705705771	55.010793711867976	0.0	148.0	148	1.4796159363492978	1		31309.930843706774	31239.0	21560.0	45202.0	2.263708E7	3520.3469591309176	-0.981178873518945	-927.3191115071638	0.014875301412641212	-0.0018718879095560575	1.6636042420843087	1.3273650651042064	2.228979029551337	1.253313263863627	6.877773560054425	10.500583584598159	0.7838462134984231	0.9526003949967086
ID14030	14030	15	1.0	65.79837848712886	61.99207314280775	0.0	123.0	123	1.5752034660476553	1		30943.551892551855	31025.0	21231.0	41805.0	2.5342769E7	3375.642877202292	-0.9811519684744717	-954.3637703885051	-0.0027951690305443406	-0.00736400406573391	1.8670531850442422	1.3499045515995283	2.3423759155844643	1.3831001479563385	7.795126909805984	11.232565201851296	0.776381463335962	0.9441565918249857
ID21967	21967	15	0.9968201518058777	66.97945804317263	57.09898353184379	0.0	204.0	204	0.966961031240934	1		31071.724025974043	30690.0	25303.0	40647.0	9570091.0	3554.9582035697285	-0.9811229278660744	-908.5516827084064	0.04409855260733397	-0.06639122307008785	0.9885289992140742	0.8560788156851099	-1.4189636576473836	1.1547172773139656	2.937431969670769	11.224686427075866	0.2929741119137839	0.762962962962962
ID17362	17362	15	1.0	62.989070216163206	55.27878945139231	0.0	156.0	156	1.3608349155190504	1		31338.23980424144	31123.0	24677.0	46223.0	1.9210341E7	3906.6050578502127	-0.9809556886418036	-826.3978982755136	-0.012777768934803008	-0.01167191754657144	1.471810817605848	1.2680530067119882	2.0201952567370967	1.1606855626817967	5.8178264253673815	12.989904804073015	0.43327006791231665	0.8856729377713457
ID26067	26067	15	1.0	63.62241114007473	57.53050818458973	0.0	243.0	243	1.5259280086411917	1		31159.37922077925	31281.0	22121.0	40028.0	2.3992722E7	3212.978039858532	-0.9811360969310619	-1008.8085006900044	0.001529933781856374	0.004961156926954324	1.719535496506043	1.3772577545920484	-0.8509250230357817	1.2485211942156602	7.3150611671898655	12.282372807366002	0.6093450327126009	0.9204545454545451
ID24021	24021	15	1.0	64.97354937030367	57.96882151835917	0.0	224.0	224	1.5703936732437838	1		31257.3001230012	31335.0	22000.0	41381.0	2.5412185E7	3405.2556667775593	-0.9811624518187219	-956.1989836459254	-0.0063229453132777474	0.004047473517939087	1.7253864216489305	1.4285460884258443	-0.986444420684958	1.207791919090397	7.747595648160823	11.76776120799533	0.7030547008117383	0.9537741369221769
ID26582	26582	15	1.0	67.0348125924267	56.67080679111432	0.0	248.0	248	1.582390743519186	1		31276.29903147698	31230.0	22610.0	42096.0	2.5834223E7	3054.017736278244	-0.9810770256705726	-1061.9094926092025	0.00440309125698972	0.017478755261027722	1.7184517801399384	1.4865230109430643	-1.079789740316303	1.1560209747777375	7.8664238022736965	10.69158465313538	0.8647748415117704	0.963890506697728
ID15063	15063	15	1.0	60.9532153894387	57.199945407298	0.0	133.0	133	1.4126583227723353	1		31236.660060975584	31316.0	21380.0	41702.0	2.0491249E7	3429.8352821806166	-0.981133763775501	-947.2492647220125	0.018958000260089567	-0.060268197888102226	1.5756743068195458	1.3507712961232545	-0.860905653750294	1.1664996963895873	6.2693734109963986	10.500543238023717	0.714513545778453	0.90840220385675
ID12250	12250	15	1.0	62.58614774217999	64.36780939259447	0.0	105.0	105	1.551980522146853	1		30804.047499999982	30960.0	21134.0	40297.0	2.4643238E7	3537.8502460106693	-0.981052940455345	-901.6727778806672	-0.01142336651982092	0.02088846292101482	1.7821401321182908	1.3750238921560451	2.322812193754708	1.2960793934452186	7.566976853909209	10.87360753014889	0.8042386903753275	0.9630973986690868
ID2267	2267	15	1.0	65.09719809645156	58.2643387544679	0.0	2.0	2	1.408367778852666	1		31333.2881097561	31214.0	24003.0	43478.0	2.0554637E7	3902.6236535167172	-0.9810240404733268	-830.1473769689169	0.014292355879847703	-0.029443174880583116	1.4324163147534907	1.3828041223018528	1.6090823397953287	1.0358779610586148	6.231348401680267	12.613832089663582	0.4921503595998576	0.9091539528432739
ID12763	12763	15	1.0	65.45795501732124	61.80236868190033	0.0	110.0	110	1.5392551438483733	1		30883.923566879006	30886.0	21901.0	41063.0	2.424388E7	2909.366327101657	-0.9811482995854369	-1104.9641369684402	-0.003587822750202686	-4.0668580685855355E-4	1.7516173723995654	1.350194035379314	-1.0346023351664813	1.2973078879788402	7.44339557363182	11.845448488623576	0.6666193977353287	0.9157894736842115
ID21467	21467	15	1.0	69.43272589681152	57.21971524739996	0.0	199.0	199	1.6262430324771644	1		31368.67808219179	31393.0	20421.0	44234.0	2.7478962E7	3696.671077793283	-0.9809795747892706	-875.2964089255746	-0.010042752151978484	0.0016231466916406154	1.7183722564271493	1.549469613225212	-0.863034531410235	1.1090067477027623	8.308464535573693	11.532659534269225	0.785003679506431	0.9557135046473481
ID16861	16861	15	1.0	61.90214741352441	54.618121097502055	0.0	151.0	151	1.5234472266256738	1		31298.32291666669	31367.0	19343.0	42410.0	2.4037112E7	3646.0237583298726	-0.9811403189021719	-893.1581108385078	-0.005857000455810144	0.028217839465820342	1.6372544255110268	1.4342619977782032	2.387751394594092	1.141530925345074	7.291295536367302	11.681886847531763	0.6714111901687939	0.9296969696969702
ID11743	11743	15	0.9952568411827087	64.60779989919382	63.621908557047526	0.0	100.0	100	1.4078305414580092	1		31022.946727549443	30744.0	24180.0	44350.0	2.0382076E7	3620.7902669470786	-0.9809091678282773	-880.4680626970646	0.0418220521163906	-0.05845948623422439	1.4646279568759386	1.3801768676721007	1.8885926731345666	1.061188599216475	6.2265952755157645	13.735030832501968	0.41476416264564486	0.8381317978246955
ID18400	18400	15	1.0	64.4535208265886	58.282722656872714	0.0	167.0	167	1.5104814825259882	1		31281.82023968045	31138.0	25061.0	42191.0	2.3492647E7	3010.873495567328	-0.9810656144585853	-1076.6544541046676	-0.006566423142917395	-0.028784412049851278	1.6166631939019789	1.373748743086576	-0.8132421797737024	1.176825967658115	7.167714256089891	12.727254570016711	0.5560592707659331	0.9308641975308629
ID27107	27107	15	1.0	68.3490677161935	57.348985876259604	0.0	253.0	253	1.5480761624466906	1		31236.16075949369	31291.0	21399.0	41583.0	2.4676567E7	3538.6914641299463	-0.9810417681813861	-913.5548235834405	-0.004139328639990994	0.008396229657552115	1.6993600552396115	1.4178551553696164	-0.8151564022762315	1.1985427769570796	7.528951844593107	11.134245379394542	0.7631726658303427	0.9417360285374557
ID19428	19428	15	1.0	66.3017606746153	57.118321451366626	0.0	178.0	178	1.5397465261893324	1		31336.639386189272	31276.0	23344.0	43912.0	2.4505252E7	3547.498574505195	-0.9810982833428357	-917.004470864418	0.0267677039765278	-0.026566268558226466	1.607545512279831	1.508797818677037	-0.9338009200045764	1.0654479297228698	7.448148699796324	11.853208192964653	0.666172004189729	0.9142357059509925
ID2533	2533	15	1.0	64.15267612793328	59.48406978679826	0.0	5.0	5	1.430220769495605	1		31267.84955752208	31098.0	23664.0	42886.0	2.1199602E7	3714.455817302524	-0.9810434500239085	-871.2880445936174	0.007876879848752594	-0.03763447685884101	1.5015198719190779	1.3699711280598512	-0.8916612821294615	1.0960230045472021	6.426226574425401	11.24288639903611	0.6388667015896744	0.9166101694915233
ID22757	22757	15	1.0	64.67770481499215	57.871690100748374	0.0	212.0	212	1.5833465821708466	1		31297.45235223163	31280.0	20525.0	44827.0	2.5945588E7	3547.6285277258376	-0.9810384500418761	-912.8786256360647	0.003216933729428796	0.005916793505679905	1.7425113581975968	1.452075351964107	-0.8177279293621164	1.20001441787483	7.875930054602761	10.875039914609339	0.836854576199461	0.9522988505747126
ID23782	23782	15	0.9678918719291687	65.37173703912994	59.04055766630832	0.0	222.0	222	1.4465246033159544	1		31211.10579710144	30971.0	25203.0	40770.0	2.1535663E7	3040.3139273583924	-0.9810227412471684	-1061.3688032127423	0.031869862361274655	-0.035815191916611235	1.6209278915157168	1.2819770663561643	2.398446849171038	1.2643969490990752	6.573573485525417	13.423236214032146	0.4584552187891828	0.8547589616810878
ID13543	13543	15	1.0	64.97070575007693	61.14416746338733	0.0	118.0	118	1.5034536143079662	1		31016.05093833781	31154.0	21055.0	40443.0	2.3137974E7	3275.5464535270876	-0.9811104651993692	-983.624595382964	-0.008873862119566044	0.021418613490273332	1.763421340159548	1.3025451406543767	2.318695596027064	1.353827429945065	7.101170489786667	11.998717606589748	0.6198264987854559	0.92852703542573
ID10728	10728	15	1.0	65.6119471525748	59.6172870603591	0.0	90.0	90	1.3899852232535739	1		31252.166666666697	31003.0	25053.0	44855.0	1.9876378E7	3746.8271373757484	-0.9809493809215124	-858.9818243620992	0.0761934863845289	-3.7298264411974463E-4	1.4340622159595757	1.3126843432142006	-0.4424996797822011	1.092465392287816	6.069742112086727	13.880380478618973	0.3958925796924306	0.85360962566845
ID25064	25064	15	1.0	65.73916672178105	57.25147373157396	0.0	234.0	234	1.5631512349217662	1		31184.282878411934	31178.0	21998.0	42299.0	2.5134532E7	3281.961625110854	-0.9810217361749024	-982.3232171322292	-0.012932575921733205	-0.014682298419039416	1.6699613293346731	1.4453922493040365	-1.0365860251371517	1.155368952710773	7.676298755693095	11.683535085501028	0.7066643763772594	0.9405940594059412
ID8938	8938	15	1.0	67.590584763863	60.06866413162097	0.0	73.0	73	1.4099782628309283	1		31081.719512195115	30911.0	24037.0	45192.0	2.0389608E7	3800.184847330223	-0.9810944336395756	-848.8900246304598	0.065847121009771	0.011623523604706927	1.5621134414695448	1.3031118393849561	-0.8132063024155718	1.1987562343128066	6.245607780173809	14.03630367481493	0.3983630604497298	0.856026058631921
ID6123	6123	15	0.9849621653556824	66.96223680209539	58.64651010248503	0.0	43.0	43	1.3943323338612055	1		31140.514774494553	30986.0	24862.0	43486.0	2.0023351E7	3850.4919948229594	-0.9810543662989434	-837.5745969122469	0.0400538733623257	-0.016097555229007052	1.430085225488856	1.3606507461397077	0.24157080295209238	1.0510303467264765	6.107767121402838	12.30821683722602	0.5066430113648406	0.8892733564013833
ID20971	20971	15	1.0	67.1246628470472	56.68806619284185	0.0	194.0	194	1.6178482604399345	1		31376.69780853515	31387.0	20861.0	43907.0	2.7203597E7	3254.4958260512535	-0.981028202658144	-997.0720164421182	0.020422106404127394	-0.02894531128874469	1.7340166500170622	1.5342762025664798	-0.7064737024997021	1.1301854562538767	8.222908264612391	11.950089338242368	0.7235907478919419	0.9376693766937656
ID22252	22252	15	1.0	65.42289540452018	57.4008178848017	0.0	207.0	207	1.5529550783007582	1		31230.13693467337	31344.0	22220.0	40784.0	2.4859189E7	3136.417077353091	-0.981070335099928	-1032.1131047353722	0.01611686523168912	-0.011953896817841645	1.7593876351311726	1.3881350683439901	-0.9098299745916958	1.2674470051607278	7.576483106238262	11.82672789513572	0.6806883434555784	0.9289044289044296
ID5357	5357	15	1.0	67.8031561932197	60.07600559875566	0.0	35.0	35	1.4657466386762805	1		31046.58815232723	31353.0	20091.0	40635.0	2.2012031E7	3579.6390417366074	-0.9811656260446222	-903.6406845245533	-0.011046878556229772	-0.0013040121089349737	1.6677411902824189	1.3103665854061621	2.432320014130765	1.2727287225242276	6.7494391536124985	11.3947026078346	0.6532381807715588	0.9137709137709141
ID9453	9453	15	1.0	65.6204598733671	59.695997373920314	0.0	78.0	78	1.572800408254756	1		31079.236874236864	31064.0	20639.0	41953.0	2.5453895E7	3170.4955456437237	-0.9809824844640694	-1011.3015390451948	-0.014744777789124513	-0.002309264632658233	1.662915738287332	1.4671403390305637	-0.762184935920205	1.1334401311507323	7.7713612789834094	12.281828903459006	0.6474121971322981	0.930563460443939
ID25837	25837	15	1.0	63.76851933013804	56.9392371827141	0.0	241.0	241	1.5269191929020212	1		31154.65245478038	31333.0	21226.0	41054.0	2.4113701E7	3602.8478062526906	-0.9809925482067924	-892.5833892292749	-0.004507840886282048	0.0034495329739346074	1.7424001343580096	1.3564303461108016	-0.8910800606198583	1.2845481814483672	7.324567419518891	10.921386061838538	0.7716783682309003	0.9524103831891223
ID4591	4591	15	1.0	68.02945457713247	59.52981946856953	0.0	27.0	27	1.5284047640588863	1		31021.66752910737	31315.0	20835.0	40475.0	2.3979749E7	3487.181134707935	-0.9811087831200088	-924.0125244270981	0.014548740958664473	-0.003274790339350509	1.6606145030111716	1.4384713507784912	2.4830794152374653	1.1544300149686388	7.3388267980124615	11.754022166978265	0.6675187840808358	0.9334945586457077
ID3063	3063	15	1.0	63.36327105103703	58.410788716783266	0.0	11.0	11	1.5089782662147817	1		31304.425531914912	31166.0	24492.0	40949.0	2.3540928E7	3139.2940986559247	-0.9810556586961021	-1032.8038975043846	-0.006221510528804933	-0.01861928347590583	1.5711702622878645	1.4532772872481428	-1.0755083454826126	1.081122147902661	7.153454877596325	12.528037285928646	0.5727427910593277	0.917123705057892
ID18681	18681	15	1.0	65.43211567966716	57.51593314059185	0.0	170.0	170	1.5771232759814073	1		31308.542021924495	31329.0	20589.0	42875.0	2.5704313E7	3382.842176696886	-0.9810244632116024	-956.9667972513591	-0.005018477116980895	0.014715053781222252	1.746176258207539	1.4297758240311194	2.023527653044418	1.2212937363036103	7.814139414464055	11.356107559113612	0.7614335783563134	0.9513888888888894
ID8187	8187	15	1.0	67.68822710272222	60.575731104735965	0.0	65.0	65	1.525928008641194	1		31114.358907672293	31083.0	20969.0	41648.0	2.3926942E7	3222.6576771090745	-0.9810916849662185	-1001.9209150541536	0.006947268669690606	0.018448418928146016	1.7060093970938999	1.3807534997219024	-0.5899786451670341	1.2355640579129492	7.315061167189885	11.060646191490516	0.7513924472442961	0.9412844036697249
ID27643	27643	15	1.0	64.77614634400872	58.46056961642678	0.0	258.0	258	1.449659004831496	1		30973.0345323741	31149.0	23243.0	40150.0	2.1526259E7	2810.3692813160455	-0.9812574040223909	-1153.994040093765	0.053383318445811	-6.395108678638135E-4	1.5699313017693801	1.3722340580506815	-1.0877130372577972	1.1440696232241432	6.602092242512507	11.20130643345231	0.6612323536761455	0.9132149901380676
ID7421	7421	15	0.986323893070221	66.94224060511333	58.42895510475817	0.0	57.0	57	1.0157969910562656	1		32633.91764705883	31436.0	25855.0	44438.0	1.1095532E7	4731.472150088415	-0.9798546045063077	-670.9478424767136	0.028314012347427295	0.013046692215915064	1.1273579879490647	0.9745533605680327	0.586445698182414	1.156794521022397	3.2416320441997875	9.567662094840164	0.4450019594693508	0.7921022067363537
ID13054	13054	15	1.0	64.0207048830355	61.69227196540371	0.0	113.0	113	1.3937896865030952	1		30881.567862714503	31286.0	22435.0	39583.0	1.9795085E7	3343.4517327947315	-0.9812635856582563	-967.4610288320491	0.03211334566809163	0.004755644783857127	1.529683753767922	1.2971346600097766	2.672088774802975	1.179279068648426	6.103013995238336	10.512679459209641	0.6939487290420652	0.9191123836793121
ID4863	4863	15	1.0	69.09796922818084	60.44853190885287	0.0	30.0	30	1.5862106422423103	1		31146.4734939759	31264.0	20832.0	41012.0	2.5851573E7	3530.444892620099	-0.9810352664287324	-912.7404848720637	0.0035375542002977693	0.00431156277629226	1.7761779337489538	1.4334760478917508	2.1561964264381133	1.2390705351241993	7.904448811589845	11.892261903391097	0.7023482831609617	0.9285315466219984
ID28673	28673	17	1.0	62.56690870611219	20.343879959230296	0.0	268.0	268	1.6612200023965176	1		32267.40638766526	32276.0	24223.0	41766.0	2.9298805E7	2781.8207257500853	-0.9811884979475688	-1210.0237376978976	0.026310446416377736	0.04064086918464666	1.797380939468315	1.507723497664265	2.224479017231692	1.1921157574666583	8.669702124076897	14.046214104127234	0.5521988172974183	0.9011857707509887
ID32257	32257	17	1.0	63.14248361730739	19.678431234137314	0.0	299.0	299	1.7930574385512568	1		32135.46327683615	32091.0	23419.0	41823.0	3.4127862E7	2762.6172492836195	-0.981134651558198	-1209.922700720657	0.0042873716311483045	0.0011887779102123714	1.9321086983099989	1.6782039201899392	-0.854667877663468	1.1512955458305225	10.100393099596145	11.938621666568075	0.8905119693653027	0.9712065813528334
ID19970	19970	17	1.0	63.65662277885319	19.61302363351175	0.0	184.0	184	1.7807804282221629	1		32449.82380952379	32388.0	19814.0	44405.0	3.4072315E7	3501.79642504859	-0.9810471824281167	-959.3289624817451	0.009634401566800118	-0.00787100343588857	1.9373719947777905	1.6484623155219338	-0.943163520002149	1.1752601054543261	9.962552440825181	14.236781900123683	0.6176704441359528	0.9286663712893208
ID15363	15363	17	1.0	62.97127896796573	19.46323697510694	0.0	136.0	136	1.6874252532103602	1		32065.415074309993	32119.0	24205.0	41220.0	3.0205621E7	2697.21254560321	-0.9811710106031378	-1238.994527023334	0.01492052134952419	-0.039265115046482654	1.8468848588243976	1.5112887142533096	-0.7439283556800609	1.2220595849131963	8.945383441618807	16.70693564903823	0.40273115313435287	0.861327231121282
ID8709	8709	17	0.9901249408721924	61.60159453018943	19.764095723545033	0.0	71.0	71	1.3401089084486029	1		32449.414141414116	32088.0	25604.0	45293.0	1.9274952E7	3844.6419118327863	-0.9809483211050053	-869.1481997609776	-0.008919010327435634	0.023585636191460715	1.7211783949050354	1.070104071694926	2.1673111819348647	1.6084214988350434	5.6419607572803	11.817383847921521	0.5076883999272045	0.8589001447178004
ID30217	30217	17	0.9947625398635864	63.54913612788732	20.466469402119657	0.0	282.0	282	1.5229505852998015	1		31940.117187499978	32187.0	23900.0	40647.0	2.453001E7	2619.534292699731	-0.9813304663829789	-1281.8116836024478	0.005297348954703082	0.004998482655991466	1.61033009434721	1.4613411336378086	1.0055436021448232	1.1019535803652594	7.286542410202772	10.869718687998223	0.7749875967627062	0.935897435897436
ID10251	10251	17	0.9943853616714478	62.92246492642143	19.89250010329051	0.0	86.0	86	1.5592748464750799	1		31966.547381546126	32156.0	24365.0	41000.0	2.5637171E7	2797.37228104804	-0.9813084653015317	-1199.8751096767542	0.004249457680511268	-0.005135631890935578	1.6573598091542143	1.4752975470972063	0.969097906400539	1.123407147537955	7.638273746376951	11.150026611812525	0.7720639512082251	0.9436288901937756
ID15885	15885	17	0.9904367923736572	63.04606738405273	20.174694569928874	0.0	141.0	141	1.5377800547277025	1		32106.421254801535	32233.0	24354.0	41217.0	2.5075115E7	2816.249949846284	-0.9812005131308082	-1190.0424942249567	0.02677092349959505	0.007599949399860958	1.5886670007271797	1.5177565459126263	1.0381818215115954	1.0467205725486857	7.4291361951382475	11.618622365500553	0.6915744047921187	0.9449818621523576
ID21528	21528	17	1.0	62.84644509458032	19.163137411337733	0.0	200.0	200	1.6507130744766236	1		32279.675194660755	32359.0	24767.0	40807.0	2.9019428E7	2738.3534091257125	-0.9811754992065002	-1228.8330453180042	0.032169983658730764	0.008809712096227159	1.7832227592086747	1.5197913109518326	-0.8892156358120592	1.1733339612869988	8.56038022229303	16.676612432741287	0.38680069645211235	0.876399026763991
ID26136	26136	17	0.9909338355064392	62.768969355865785	20.09273746136051	0.0	244.0	244	1.5064695724329624	1		31826.411214953245	32136.0	23750.0	39678.0	2.3837982E7	2553.377179969612	-0.9813536689035375	-1312.003071267768	0.0108534532606745	-0.003948778001622894	1.5780971386615998	1.4624434956117367	1.0864100064400652	1.079082469440288	7.129689246773762	10.821086837118234	0.7651361139033509	0.9398496240601504
ID11290	11290	17	0.9819853901863098	62.088232339851004	19.942728506814007	0.0	96.0	96	1.5084768612279504	1		31840.98937583001	32066.0	25120.0	39923.0	2.3976265E7	2248.5502504081114	-0.9811315911422227	-1472.671673028194	0.12121869815824919	-0.030427354333511313	1.6351659793737234	1.233884798302023	-0.7210273830374272	1.3252177039735904	7.148701751431825	24.762291312217723	0.1465059913360616	0.7297428432799618
ID24090	24090	17	1.0	63.28637432004144	19.680541845390216	0.0	225.0	225	1.746465450463757	1		32278.242544731595	32242.0	24387.0	41706.0	3.2471912E7	2801.078861950296	-0.9811551757565177	-1199.941705188434	-0.024909773451255637	-0.008258481154138074	1.8755825385897311	1.6080639322213492	-0.872314015514909	1.1663606782093774	9.582302347663921	13.321848136323444	0.6785014448195955	0.9487058823529414
[truncated: 1,081 more rows]
