# Supplementary material for: Adhesion pilus retraction powers twitching motility in the thermoacidophilic crenarchaeon Sulfolobus acidocaldarius
Source: Nat Commun. 2024 Jun 14;15:5051. doi: 10.1038/s41467-024-49101-7 (PMC11178785; doi:10.1038/s41467-024-49101-7)
Supplement: Supplementary file 15 — Source Data [file 41467_2024_49101_MOESM15_ESM.zip › TWITCHING FULL TRACK DATASET/Figure 1/MSD data/aapF_100X_1sec_interval_5min_total__5_spots.csv]

LABEL	ID	TRACK_ID	QUALITY	POSITION_X	POSITION_Y	POSITION_Z	POSITION_T	FRAME	RADIUS	VISIBILITY	MANUAL_SPOT_COLOR	MEAN_INTENSITY_CH1	MEDIAN_INTENSITY_CH1	MIN_INTENSITY_CH1	MAX_INTENSITY_CH1	TOTAL_INTENSITY_CH1	STD_INTENSITY_CH1	CONTRAST_CH1	SNR_CH1	ELLIPSE_X0	ELLIPSE_Y0	ELLIPSE_MAJOR	ELLIPSE_MINOR	ELLIPSE_THETA	ELLIPSE_ASPECTRATIO	AREA	PERIMETER	CIRCULARITY	SOLIDITY
Label	Spot ID	Track ID	Quality	X	Y	Z	T	Frame	Radius	Visibility	Manual spot color	Mean intensity ch1	Median intensity ch1	Min intensity ch1	Max intensity ch1	Sum intensity ch1	Std intensity ch1	Contrast ch1	Signal/Noise ratio ch1	Ellipse center x0	Ellipse center y0	Ellipse long axis	Ellipse short axis	Ellipse angle	Ellipse aspect ratio	Area	Perimeter	Circularity	Solidity
Label	Spot ID	Track ID	Quality	X	Y	Z	T	Frame	R	Visibility	Spot color	Mean ch1	Median ch1	Min ch1	Max ch1	Sum ch1	Std ch1	Ctrst ch1	SNR ch1	El. x0	El. y0	El. long axis	El. sh. axis	El. angle	El. a.r.	Area	Perim.	Circ.	Solidity
			(quality)	(�m)	(�m)	(�m)	(sec)		(�m)			(counts)	(counts)	(counts)	(counts)	(counts)	(counts)			(�m)	(�m)	(�m)	(�m)	(radians)		(�m^2)	(�m)
ID93185	93185	3	1.0	30.32805215132955	58.69589663421038	0.0	223.0	223	1.319630657706661	1		45640.761739130474	46287.0	31811.0	57203.0	2.6243438E7	5607.037101080119	-0.9813121661413413	-854.8652603804225	-0.002300365729595357	-0.005723485634226702	1.4067398817120196	1.289471154435475	-0.7043268953975417	1.090943273041175	5.470848215357734	8.78582267478277	0.8906348044131428	0.9737732656514383
ID91139	91139	3	1.0	30.293335829496492	58.53476543095797	0.0	210.0	210	1.2477351853855512	1		44896.48737864077	45841.0	29320.0	55461.0	2.3121691E7	5584.202928235328	-0.9814613479661468	-851.2874197053818	0.008952352416265677	-9.353189774345647E-4	1.3272190348121606	1.212384937555069	-0.4138367435313578	1.0947175222158974	4.890966823286795	8.977908552887067	0.7625252441614294	0.9320652173913034
ID98821	98821	3	1.0	29.91692769548156	58.42001730072562	0.0	258.0	258	1.2953302500616026	1		45449.748188405785	46382.0	31826.0	57259.0	2.5088261E7	5571.618004723526	-0.9812742494281568	-854.9314860539068	0.0034210183174728966	-7.962470721879373E-4	1.3999928507120918	1.2150145387032887	2.571236893300944	1.1522437025372712	5.2712169164480605	9.191737930734279	0.7840170100977369	0.9511149228130363
ID68102	68102	3	1.0	29.919730800628468	58.18304099282341	0.0	60.0	60	1.3242087483274176	1		46719.3281519862	47336.0	31490.0	60174.0	2.7050491E7	5915.068736295944	-0.9811916700976133	-824.081960717925	0.013716051620820825	-0.02140774170516898	1.417282212965423	1.276887489490068	2.416447129843209	1.1099507393023504	5.508873224673852	9.620334196300092	0.7479840275067616	0.9384615384615381
ID88070	88070	3	1.0	30.34349090789036	58.13481277522496	0.0	191.0	191	1.308693508365833	1		46812.061946902606	47267.0	29141.0	59402.0	2.6448815E7	5650.063448277375	-0.9811466773665337	-862.3438685242083	-0.010352006401503775	-0.012287126077119353	1.432142080128546	1.2507751348726803	-0.46840751242170187	1.145003638303321	5.380538818231928	9.852493555603905	0.6965355934380053	0.9240816326530603
ID59912	59912	3	1.0	30.12265478892632	58.677603341852624	0.0	4.0	4	1.337849026725187	1		46759.519392917384	47313.0	32575.0	59010.0	2.7728395E7	5647.239583090963	-0.9810278884836581	-856.3070237048512	0.007301416865518433	-0.004443298224550316	1.4780199078228253	1.2294064349860947	-0.8447770946181772	1.2022223617525987	5.6229482526222405	9.555631944764112	0.7738470360400556	0.9441340782122905
ID61448	61448	3	1.0	30.13395676000198	58.17609241538055	0.0	15.0	15	1.2947461101220616	1		46761.96209386285	47369.0	29441.0	58963.0	2.5906127E7	5816.669931549585	-0.9810671723769201	-833.1660482113789	-0.001116095356801042	-0.0012349767699834395	1.4097387100097223	1.2117310960697865	-0.4266332544209528	1.1634088739508028	5.266463790283543	9.22312833626148	0.7779872203944496	0.9568221070811749
ID79881	79881	3	1.0	30.129054520683773	58.58042107651469	0.0	138.0	138	1.350231570277966	1		46742.33388429756	47281.0	32457.0	58849.0	2.8279112E7	5536.5357795290665	-0.9810191444262861	-872.69799083456	-0.012672657526990375	0.002708421336972946	1.479250026444884	1.256149100863469	-0.7439586774484247	1.1776070415749664	5.727517028241584	9.460953382218932	0.8040933083969665	0.9548335974643418
ID64522	64522	3	1.0	29.881207968541847	58.62374195077297	0.0	36.0	36	1.3184836512685416	1		46777.19130434788	47335.0	32299.0	57327.0	2.6896885E7	5426.18086330047	-0.9810845917758505	-894.253416908096	0.010729939777066181	-0.009572730410829924	1.505392763262648	1.1812227556249442	2.493116133465329	1.2744359656923445	5.4613419630286995	9.240043753693445	0.8038243896613126	0.9615062761506272
ID65550	65550	3	1.0	30.238625671886545	58.132213994511694	0.0	43.0	43	1.2976641803326592	1		46830.629496402864	47348.0	28982.0	58366.0	2.603783E7	5685.54695391591	-0.9811761172306364	-858.6684378572236	0.003433836652374702	9.747289045260264E-4	1.4259785505811151	1.1908187665941732	-0.7550033454854073	1.197477391676918	5.290229421106126	9.771281856452116	0.6962757804766571	0.919834710743801
ID84494	84494	3	1.0	30.359691725545037	58.41017125573192	0.0	168.0	168	1.3663825737253035	1		46916.795454545405	47307.0	29945.0	61101.0	2.8900746E7	5986.215347152439	-0.9811514288540623	-815.9501151170099	0.013997851270487536	0.018953709025585234	1.455695213268153	1.336444173406329	2.548008045126171	1.0892300944811462	5.865357687012544	8.911490699447896	0.9281189702339471	0.9824840764331206
ID95250	95250	3	1.0	30.462849851629148	58.49909005855596	0.0	236.0	236	1.3098490878478186	1		45579.263250883356	46289.0	28763.0	58222.0	2.5797863E7	5904.661784170503	-0.9811551824139002	-803.8000599619521	-0.0016486670342535197	0.008694399052478397	1.4028704535721577	1.2527986069507526	-0.1615502276723449	1.1197892828015448	5.390045070560964	9.324303419696662	0.7790574159533071	0.9505448449287514
ID71700	71700	3	1.0	30.463808079642792	58.48854581219024	0.0	84.0	84	1.37080453536153	1		46878.350482315145	47357.0	31676.0	59382.0	2.9158334E7	5677.497963589396	-0.9811443318918203	-859.2831669779408	-0.002482115124821313	0.00885644478966641	1.465991339023421	1.3088731641258913	-0.768024581410258	1.1200407947873683	5.903382696328674	9.233166651887153	0.8701807132763317	0.9810426540284358
ID77335	77335	3	1.0	30.286166904500416	58.620302319877176	0.0	121.0	121	1.3202037872267136	1		46603.46180555554	47067.0	32894.0	58683.0	2.6843594E7	5279.561404570047	-0.9811493509100432	-918.8807224887436	-1.989894776809832E-4	0.0020315884157760125	1.474585719683078	1.19187236574998	2.2358880974772837	1.2372010309637493	5.475601341522246	9.442416143896759	0.7717478210426707	0.9442622950819664
ID90647	90647	3	1.0	30.49069123510874	58.26746963776321	0.0	207.0	207	1.347427347998058	1		46617.31103678929	47088.0	29182.0	60589.0	2.7877152E7	5933.376326912226	-0.9810555024147365	-813.7402650283307	0.0031669436354234653	0.0061361968640695945	1.4523608500554863	1.2689472907027257	-0.40170149136136046	1.14453993534372	5.703751397419003	9.764127288676526	0.7518021915978175	0.949367088607595
ID98333	98333	3	1.0	30.158506361729923	58.727050113558704	0.0	255.0	255	1.2489471673958052	1		45479.51644100577	46417.0	31792.0	57104.0	2.351291E7	5485.233187242882	-0.9812112198820272	-865.9935567782999	0.007384500947619949	-0.006847919331500201	1.3764472130339123	1.1479997437435787	2.464269052305978	1.198996097808677	4.900473075615831	8.714469315765726	0.8108975370284514	0.9519852262234533
ID80924	80924	3	1.0	30.447237403255553	58.39729388836151	0.0	145.0	145	1.3613906986402493	1		46827.473083197416	47325.0	29485.0	59671.0	2.8705241E7	5642.188111970326	-0.9810874269481958	-861.0735490940451	0.006926305703268275	0.011601309060965202	1.4180278494838545	1.3446994647463393	2.7071175027045196	1.0545314300034676	5.8225795515319	9.427212935727484	0.8233010349525947	0.9525660964230168
ID75807	75807	3	1.0	30.442810746788247	58.25782511903964	0.0	111.0	111	1.3133097255508415	1		46717.35314685312	47185.0	29128.0	59784.0	2.6722326E7	5642.222196497455	-0.9810608001378642	-857.812431239781	-0.0022232926876280005	0.003762579178670827	1.4243722848579563	1.2350703052458805	-0.2945696358187647	1.153272229773502	5.418563827548054	9.38569283526902	0.7729677659860094	0.9500000000000005
ID73252	73252	3	1.0	30.061738976680864	58.11858274977863	0.0	94.0	94	1.341801321973055	1		46779.83417085424	47282.0	30471.0	59779.0	2.7927561E7	5846.5487769836645	-0.9811213081699514	-831.6486885151436	0.003962405229593017	0.004997802329578959	1.4422079149303222	1.2610615883551795	2.353886550434689	1.1436458998100278	5.656220135773846	10.34298703123073	0.6644223107604437	0.9260700389105054
ID105508	105508	3	1.0	29.90917613774105	58.51158600042081	0.0	299.0	299	1.317909773699998	1		45338.462478184985	46182.0	31958.0	58745.0	2.5978939E7	5735.323170920784	-0.9812479412657732	-827.3107994565399	0.013302943756175809	-0.0038133543376419445	1.4403982965517543	1.2266426804306798	2.7478709846406355	1.174260703244097	5.456588836864181	9.155033426341705	0.8181091040647865	0.9655172413793098
ID78375	78375	3	1.0	29.90447550919186	58.430342678462594	0.0	128.0	128	1.3367176531387024	1		46552.83670033675	47246.0	33008.0	59280.0	2.7652385E7	5496.447387839241	-0.9810096081191507	-875.0510785180263	-0.015100589163845934	-0.0021528767910498447	1.4939486361366812	1.2130661076752451	-0.5919106892820277	1.2315475856461997	5.613442000293204	9.23616664964754	0.8269049335240292	0.9656582174979557
ID87591	87591	3	1.0	30.000698590339407	58.30233553186573	0.0	188.0	188	1.336151607103099	1		46603.58983050848	47266.0	31666.0	60936.0	2.7496118E7	5900.101962046499	-0.9811572606653851	-822.5919057822186	0.0027021498620430776	-3.8637433721892524E-5	1.4579863286697259	1.2453205033392647	2.6398996058320003	1.170771961724077	5.608688874128683	9.361756979679416	0.8041859609418889	0.9477911646586347
ID101929	101929	3	1.0	30.3116281720484	58.5926532814953	0.0	277.0	277	1.3219216848789084	1		45647.60831889082	46332.0	32003.0	57563.0	2.633867E7	5567.4549983650095	-0.9812669967625884	-858.9563454699527	-0.005452323103253343	-0.005932491415126709	1.3994757611357567	1.2774401368561388	2.4805172186514	1.0955313840223897	5.489860720015797	9.072289378786962	0.838180207747967	0.9585062240663904
ID62505	62505	3	1.0	30.45631379717912	58.35871158142061	0.0	22.0	22	1.351351629840357	1		46893.25454545456	47222.0	28547.0	60479.0	2.8370419E7	5843.529437145112	-0.9810984716539911	-833.0686894526214	0.011440351622850117	-0.012702108999508183	1.4756723308821331	1.2941952596902018	-0.5381652898893284	1.1402238725826985	5.737023280570612	8.867757331000012	0.9167879074428805	0.9749596122778674
ID90154	90154	3	1.0	29.927266507846436	58.18121363092696	0.0	204.0	204	1.3513516298403565	1		46612.83833333337	47193.0	31698.0	60820.0	2.7967703E7	5828.832004191381	-0.9810039864220009	-825.9662591714981	0.01763603485956636	0.005522141699148899	1.4765206756030382	1.273998652111194	2.6113077776823572	1.1589656497330174	5.737023280570608	9.079327689388919	0.8745589619736082	0.9718196457326894
ID85549	85549	3	1.0	30.46845997725115	58.45988288031732	0.0	175.0	175	1.3569380597347227	1		46769.98026315785	47231.0	30247.0	59731.0	2.8436148E7	5843.588368265831	-0.9810999770142215	-830.9377688860932	-0.003925317048297899	0.0030362282453391134	1.4451376655653974	1.3001752384908423	-0.3492369692711764	1.1114945299549144	5.784554542215779	9.100345185967393	0.8777362858947215	0.9635787806809187
ID63538	63538	3	1.0	29.82926332016559	58.49683713071332	0.0	29.0	29	1.3121571937574927	1		46657.966725043785	47524.0	33268.0	58753.0	2.6641699E7	5480.57474293764	-0.981103724994386	-884.0328911836125	-0.002144231725073175	0.00500061172491833	1.46131381838012	1.192355428913181	-0.5877497442510026	1.2255689729295665	5.409057575219024	9.212328310110196	0.8009264832807483	0.9644067796610168
ID100915	100915	3	1.0	30.318881102597327	58.18386404289954	0.0	271.0	271	1.2894769428881665	1		45823.725454545485	46461.0	28405.0	57998.0	2.5203049E7	5746.920054121024	-0.9812106097536478	-832.7886225044501	-0.00556708846480898	-0.013781652933155893	1.4148309827401788	1.210172120762565	2.7301461251467916	1.1691154989165113	5.223685654802901	9.881174507302473	0.6723102926286876	0.9243061396131209
ID92725	92725	3	0.9968422055244446	30.01106678101683	58.705911984789665	0.0	220.0	220	1.3115805480720941	1		45723.5520282187	46541.0	31760.0	56271.0	2.5925254E7	5370.235542112218	-0.9812254177323112	-889.9695120389712	-0.0015682811708783923	-0.0037115957576269783	1.4691707386310529	1.1899367586391225	2.620095982085881	1.234662874278527	5.40430444905451	9.17854379734576	0.8061244649231577	0.9459234608985025
ID82487	82487	3	1.0	30.262726921470353	58.615360071539094	0.0	155.0	155	1.3338850208958866	1		46689.04444444436	47219.0	32734.0	59011.0	2.7313091E7	5542.800411227726	-0.9810454577045852	-871.9499764362091	0.010698273222859876	-0.013876203538539723	1.4871616292703937	1.2245515777933969	2.3156413977914054	1.214454055051084	5.589676369470628	9.095032633667929	0.8491570204935397	0.9671052631578942
ID101433	101433	3	1.0	30.018589629218415	58.183477552615265	0.0	274.0	274	1.279464867206857	1		45609.835793357954	46377.0	30061.0	57035.0	2.4720531E7	5715.979371740416	-0.9813120111498609	-837.9968763825448	0.0021476139368312025	0.01576644646563713	1.3562110777058558	1.2469081172874057	-0.23549246179783742	1.087659193891715	5.142882510006133	9.1678603049235	0.7689188233511738	0.9441535776614315
ID105019	105019	3	1.0	30.19574787982082	58.78492774725927	0.0	296.0	296	1.299993920413557	1		45328.140287769784	46094.0	31413.0	57324.0	2.5202446E7	5589.343043646823	-0.9812827080043379	-850.3314895229537	0.0027074851844065616	0.0034650096204725915	1.4055653706668354	1.2286959812891263	-0.6476162461124225	1.1439488629173677	5.3092419257641925	8.939932368238876	0.8347836081410571	0.9679376083188906
ID79418	79418	3	1.0	30.066569472628363	58.064862376103555	0.0	135.0	135	1.366936101223692	1		46710.77795786066	47223.0	31075.0	59634.0	2.882055E7	5694.3859951123395	-0.9811317817252173	-853.0935253946126	0.009500804179412415	-0.011357584412014256	1.4774642402887692	1.2933279558944024	2.1657129942561677	1.1423740077334268	5.870110813177057	9.483132603551944	0.8202618571811349	0.9536679536679531
ID68669	68669	3	1.0	29.99037055693735	58.56656886271662	0.0	64.0	64	1.3219216848789077	1		46643.305025996546	47239.0	32032.0	58098.0	2.6913187E7	5561.194585635139	-0.9811474646935618	-873.003014653963	-0.0030568752981341043	-0.006415038605305149	1.4501115196214227	1.2125169477949003	2.4989483528431604	1.1959515471174362	5.489860720015793	9.463553124261129	0.7703050438474099	0.9585062240663903
ID66625	66625	3	1.0	30.354858275020824	58.68489225806221	0.0	50.0	50	1.363611565856628	1		46728.55211726383	47091.0	31895.0	59948.0	2.8691331E7	5830.800733226178	-0.9810644726304452	-830.4323601602364	-0.003716331739661484	5.734196782000789E-4	1.4398211541572727	1.3168866722408747	-0.8687062911031669	1.0933523624376933	5.841592056189969	9.455780997404062	0.8210059014540696	0.9654359780047136
ID60481	60481	3	1.0	29.76172733002181	58.539204539473076	0.0	8.0	8	1.3669361012236925	1		46794.77346278321	47229.0	32255.0	57796.0	2.891917E7	5529.7242741635455	-0.981105692206682	-878.8376974390959	-0.018231547880112525	-0.004791521934850294	1.4939743549456785	1.2703402358347575	-0.4680633074073818	1.17604269533663	5.8701108131770585	10.156687998448726	0.7150755691975478	0.9485407066052227
ID74307	74307	3	1.0	29.958864178718827	58.245496084198926	0.0	101.0	101	1.3468658029234517	1		46735.774461028246	47247.0	31659.0	60762.0	2.8181672E7	5877.362033596756	-0.9810682324333099	-824.1476900048684	-0.008672956004873238	-0.005419993530959669	1.4508046757068227	1.2791579216135525	-0.5071547447724589	1.1341873049394495	5.698998271254482	9.119817906481915	0.8610652353181306	0.9576677316293933
ID94787	94787	3	1.0	30.199778928831098	58.65445672645594	0.0	233.0	233	1.2841861558217391	1		45480.26824817516	46251.0	32929.0	57791.0	2.4923187E7	5511.935104738054	-0.981198304655717	-861.2092689718695	-0.005462226691717963	-0.003116180255751962	1.4006593008054418	1.196556684763078	-0.677690777196431	1.1705749661853895	5.180907519322267	9.746866609855397	0.6853077748041385	0.92924126172208
ID97859	97859	3	1.0	29.90795893166416	58.64109142513424	0.0	252.0	252	1.290649727980873	1		45583.876588021805	46373.0	31928.0	56113.0	2.5116716E7	5326.011853263698	-0.9813033483976816	-898.4182564665745	-0.009105855109882818	-0.014346297968978882	1.448246451990676	1.1799929317429891	-0.5280569823347299	1.2273348534820836	5.233191907131938	9.377343304592793	0.7478541250213003	0.9410256410256409
ID84034	84034	3	1.0	30.2312186156052	58.056980796191134	0.0	165.0	165	1.3133097255508421	1		46934.33450087567	47435.0	29359.0	59143.0	2.6799505E7	5536.558738522138	-0.9811036343282815	-880.272932618914	0.001790387704930423	-0.004726567842080524	1.4239808159402807	1.2274235511192335	-0.8196520289248787	1.1601380914044017	5.418563827548059	9.726331308227211	0.7197736435753176	0.9215844785772023
ID69700	69700	3	1.0	30.345196333659075	58.70121505606781	0.0	71.0	71	1.3730101756219861	1		46775.191318328	47188.0	31400.0	59323.0	2.9094169E7	5650.746025481748	-0.9810584003079682	-857.4681285822635	-0.005989810447448744	0.0134886205864134	1.5080239718031438	1.2726633357649668	-0.7566008722818528	1.1849355044841514	5.92239520098674	9.667732423150602	0.7962656935031815	0.9658914728682173
ID75332	75332	3	1.0	30.452235018474877	58.27407698191544	0.0	108.0	108	1.3184836512685407	1		46774.5235602094	47218.0	29359.0	59678.0	2.6801802E7	5688.749596366563	-0.9810955851538483	-853.4353600591128	-0.009456429317100157	-0.012511080600865095	1.4110392781209977	1.253759537342871	-0.2638413034829819	1.1254464959935255	5.461341963028692	10.162701918688539	0.66449368779956	0.9214113873295906
ID65095	65095	3	1.0	30.354608091748876	58.22396227220146	0.0	40.0	40	1.2953302500616029	1		46933.43727598568	47504.0	28625.0	59162.0	2.6188858E7	5582.306632715553	-0.9810363554153575	-869.8852439367107	0.009966244742860918	-0.00976461989736633	1.414194987418769	1.2267554452699392	-0.6030037872756763	1.152792916364504	5.271216916448061	9.667193580563382	0.7087938194046083	0.9398305084745763
ID71240	71240	3	1.0	29.957027427364903	58.32627240216179	0.0	81.0	81	1.3173356461302999	1		46787.702090592255	47451.0	32136.0	59743.0	2.6856141E7	5592.831932909192	-0.9811214115175623	-869.5272097348516	0.003740681617005889	0.01949792572663229	1.4410687836372955	1.2233361493814983	2.7088262603417537	1.1779826700665061	5.451835710699661	9.418651008425911	0.7722807571671118	0.9463696369636968
ID89672	89672	3	1.0	30.160654802949523	58.61151293438588	0.0	201.0	201	1.3321825504881397	1		46463.244444444455	47066.0	32758.0	57365.0	2.7180998E7	5233.670130446003	-0.9810854908972778	-920.9688910198668	-0.0011581394211398054	-0.011898034367018582	1.490197151915322	1.2092926207063464	-0.6181906449082195	1.2322883034256007	5.575416990977074	9.267373608578662	0.815781542388291	0.9638455217748556
ID97355	97355	3	1.0	30.460835965400772	58.46903640607926	0.0	249.0	249	1.311580548072094	1		45829.81128747795	46504.0	28922.0	58138.0	2.5985503E7	5774.3315096253855	-0.9811949543440773	-828.2420295314168	0.005386257979864479	-0.015639716226061785	1.372808355564611	1.2684875539601241	2.7780310096644256	1.0822403036425583	5.404304449054509	9.98333890117197	0.6813935878826431	0.9191592562651579
ID67658	67658	3	1.0	29.952432914456594	58.197918793053944	0.0	57.0	57	1.328201633219134	1		46714.444253859285	47296.0	31591.0	59654.0	2.7234521E7	5688.683657570323	-0.9810701626890048	-851.1823012220506	-0.015133844696212774	-0.02612411708692103	1.4574838801371957	1.2536939266623779	2.4535811030048995	1.162551599828958	5.542145107825461	9.825061432033547	0.7214682232504839	0.9426030719482613
ID72781	72781	3	1.0	30.193792061910706	58.09735899245897	0.0	91.0	91	1.3321825504881402	1		46926.1107325383	47429.0	29361.0	59058.0	2.7545627E7	5637.694905373932	-0.981097270691934	-864.0334174763583	-0.003050726773717727	0.0021142333480867167	1.4362590529178925	1.2424482150699636	-0.8416366034729366	1.1559910791428962	5.575416990977078	9.758441472040792	0.7357432643207008	0.9567699836867862
ID87119	87119	3	1.0	30.378073737456408	58.612550561797605	0.0	185.0	185	1.369147973384326	1		46857.56219709205	47316.0	32245.0	59177.0	2.9004831E7	5713.006077142603	-0.9810001045634932	-846.9598882057072	-0.009329488285787245	-0.003940027637208913	1.4493956399060617	1.3308742109960867	-0.6058984770592111	1.0890553201277138	5.889123317835127	9.639507986331191	0.7964358075532001	0.9552814186584426
ID96846	96846	3	1.0	30.33836045802227	58.608307741315606	0.0	246.0	246	1.3230657107830963	1		45754.50174216023	46491.0	31323.0	57946.0	2.6263084E7	5794.076926499072	-0.9812370220002534	-825.9461354248795	0.007250155204215855	-0.018639181717972336	1.417053514936722	1.263221787446151	-0.6753236427220671	1.1217772912241892	5.499366972344829	9.768552975279622	0.724205957353887	0.9475839475839473
ID104526	104526	3	1.0	30.23958778708264	58.70526573455916	0.0	293.0	293	1.2970810914780886	1		45429.05035971225	46178.0	32469.0	56867.0	2.5258552E7	5406.245849463995	-0.9812690159504998	-880.4310589310742	0.013448941238049867	0.009790127631473234	1.4431139699618745	1.1937177589885157	2.3311195333284447	1.2089239345694933	5.285476294941616	9.99144600516424	0.6653302995180067	0.9289891395154554
ID80468	80468	3	1.0	29.966924005096615	58.05937650917689	0.0	142.0	142	1.3625015847480966	1		46745.81862745097	47158.0	30442.0	59468.0	2.8608441E7	5738.816272907331	-0.9811712901321364	-848.9355348417232	0.004895651611881321	0.009275135200081712	1.4610861521521175	1.3212914019406123	-0.9163304799798858	1.10580160440474	5.832085803860931	9.65336101596869	0.7864600606598096	0.9489559164733171
ID100438	100438	3	1.0	30.18325826365949	58.18849685411894	0.0	268.0	268	1.2871281669074122	1		45845.009090909065	46404.0	28485.0	57937.0	2.5214755E7	5917.662971446837	-0.9811733197298952	-807.5023870623293	0.0033142539955797394	0.012742870281899434	1.3780988250313944	1.246545800888475	2.6207749065507073	1.105534047805668	5.2046731501448384	9.346810977345918	0.7486458223502026	0.934300341296928
ID59481	59481	3	1.0	29.93421768983609	58.68617133459936	0.0	1.0	1	1.3602789053158544	1		46669.50491803277	46998.0	31662.0	58200.0	2.8468398E7	5452.50029998369	-0.9812157533875279	-894.2073230595925	-0.010599470066449469	-0.006769297366909303	1.5143698932789806	1.239549688670608	-0.6312106363737526	1.221709712099651	5.813073299202872	9.494781528064777	0.8102997609356384	0.9614779874213837
ID76890	76890	3	1.0	30.221245382636383	58.678540881967415	0.0	118.0	118	1.3485497366541472	1		46625.00166112961	47153.0	32066.0	58576.0	2.8068251E7	5503.657746204033	-0.9811956219471494	-884.0850874292126	2.445523825756824E-4	-0.005009349809617194	1.52051041575681	1.2072972191198281	2.3555446468948706	1.2594333786880811	5.713257649748039	9.213185883532121	0.8458123201828124	0.9639133921411385
ID85084	85084	3	1.0	30.428102175155466	58.43665340032112	0.0	172.0	172	1.3608349155190511	1		46838.548281505704	47359.0	29833.0	59769.0	2.8618353E7	5691.697967766	-0.9810790050596223	-853.397935878965	0.012686939823353966	-0.0093718318111644	1.467807684230485	1.2900382831596833	2.583586943132484	1.1378016477428812	5.817826425367387	9.27542680669314	0.849772785734045	0.966061562746646
ID82017	82017	3	1.0	30.144239573067992	58.04754448623951	0.0	152.0	152	1.3496711919304116	1		46743.491666666654	47276.0	29906.0	58829.0	2.8046095E7	5712.299518253658	-0.9811136009433813	-850.1788747572693	0.001017187260030133	0.008210407561378832	1.4338169173323805	1.3165331408541439	2.0923599352644557	1.0890853202541828	5.7227639020770695	9.257825119645627	0.8390691383527176	0.9540412044374011
ID83555	83555	3	1.0	30.268888116540904	58.5457733008895	0.0	162.0	162	1.3524707618167124	1		46856.30298013248	47354.0	31756.0	59584.0	2.8301207E7	5850.076614366233	-0.9811053238007641	-831.7879791561812	0.0017197308505840997	-0.001014431622504701	1.438949077041813	1.3111731342605553	2.2912049663078546	1.0974516175190836	5.746529532899648	8.958178983684371	0.8998622564691147	0.9797406807131275
ID92259	92259	3	1.0	30.44129489023721	58.43452838873244	0.0	217.0	217	1.3213493004897097	1		45945.36332179927	46567.0	28703.0	59363.0	2.655642E7	5900.581598644088	-0.981180088678965	-811.9102400988631	-0.007733773370676312	-0.0014617916695633558	1.40549416315431	1.240226273991359	-0.11797064430967233	1.1332562393079109	5.485107593851275	9.739577695371372	0.726632405495943	0.9443535188216042
ID104035	104035	3	1.0	30.40659274311027	58.65793771804304	0.0	290.0	290	1.3485497366541475	1		45589.41721854305	46190.0	30833.0	57653.0	2.7536008E7	5678.8096548445	-0.9811712566103198	-836.6815737422008	-9.431778644190338E-5	0.006665818508916111	1.4547698522481873	1.2773823855173043	-0.7979181524913452	1.1388679449020631	5.713257649748042	9.327173189856843	0.8252653137612682	0.9639133921411386
ID62051	62051	3	1.0	30.295720782283034	58.16224932591557	0.0	19.0	19	1.3213493004897097	1		46877.34256055356	47350.0	28882.0	59229.0	2.7095104E7	5701.386680754847	-0.981069138043209	-852.2003499855253	-0.0021706294966231214	-0.026016464605772577	1.4378501664054941	1.2594110950942539	-0.6488775646833637	1.141684531767513	5.485107593851275	9.839085509562645	0.7120091012980788	0.9306451612903224
ID99941	99941	3	1.0	29.963609135763594	58.65591617360667	0.0	265.0	265	1.2941617065219353	1		45477.41847826086	46315.0	31314.0	56311.0	2.5103535E7	5552.036556142873	-0.9813092831552663	-860.1088806818518	0.00702496930574849	0.0032877427504249992	1.4377295737719435	1.1997166489971076	-0.34400614350220576	1.1983909492077156	5.261710664119034	8.679433316841454	0.8777161415953183	0.9601040763226365
ID89188	89188	3	1.0	30.005403762167177	58.698324664593294	0.0	198.0	198	1.3224938215362425	1		45903.61111111113	46535.0	31061.0	57335.0	2.644048E7	5422.787731478742	-0.9812438899724344	-885.7036536655427	0.00894199834540572	-0.0030553857429931673	1.4866786694082346	1.2078784829816607	2.437075202689411	1.2308180751248692	5.49461384618031	8.992493806435066	0.8538601503343554	0.9633333333333335
ID96359	96359	3	1.0	29.808293542721213	58.51501963409065	0.0	243.0	243	1.2918214483565404	1		45524.81306715064	46310.0	31641.0	57318.0	2.5084172E7	5640.800916334475	-0.9812959964482096	-846.8428894830126	0.015402974837303893	0.00479321851679366	1.385290369252223	1.2425277199261928	2.74018138889647	1.1148969532321664	5.242698159460969	8.723561768207983	0.8657191764239355	0.965004374453193
ID64103	64103	3	1.0	30.239682966223896	58.20567936218133	0.0	33.0	33	1.3121571937574925	1		46917.35387323944	47467.0	28928.0	59296.0	2.6649057E7	5608.66277118727	-0.9810728203878503	-867.2004972801274	-0.0017308084897603073	0.002569210102499598	1.4531185974743437	1.216941014367778	-0.5991557068938292	1.1940747992861955	5.4090575752190215	9.513910690573805	0.7509539874458228	0.9483333333333328
ID63083	63083	3	1.0	30.22119375538161	58.17417009258702	0.0	26.0	26	1.3052206313678183	1		46804.262877442234	47308.0	28958.0	58769.0	2.63508E7	5583.3262871690695	-0.9811612958925449	-873.196085823976	-0.01777820947082493	-0.010383879595792362	1.4314599512811585	1.2347641621379042	-0.759662428178265	1.1592982653486557	5.35202006124483	9.96222900436421	0.677664218817396	0.9267489711934151
ID103534	103534	3	1.0	30.221310520292	58.695332190177396	0.0	287.0	287	1.2900634687055745	1		45345.585895117554	46051.0	31821.0	57028.0	2.5076109E7	5441.970931886382	-0.9811096209937091	-865.5370415684667	0.007554711432320613	0.0034533700276508338	1.4292638034213472	1.202003426294046	-0.6560456524704279	1.1890679944465536	5.2284387809674255	10.085676606696083	0.6459097112240946	0.9314140558848435
ID61040	61040	3	1.0	30.289529054110403	58.17386236684891	0.0	12.0	12	1.3270620348684108	1		46827.53022452507	47220.0	28601.0	60071.0	2.711314E7	5690.68633369292	-0.9810543202503892	-852.2155669362338	-0.003967162160616053	0.010069178010605535	1.437549274753805	1.2473996406830705	2.602195523357925	1.1524368196599843	5.532638855496431	9.508515423783246	0.7689830300438625	0.9548810500410173
ID77937	77937	3	1.0	29.96322610804942	58.5525922286796	0.0	125.0	125	1.3253508000690817	1		46552.42068965518	47122.0	32535.0	56746.0	2.7000404E7	5334.476737000761	-0.9811756503099119	-909.7189028659499	0.006509672000895483	-0.002252455975062771	1.4928164157984076	1.193292077039479	-0.6563301324694104	1.2510067271225325	5.5183794770028864	9.509107914378887	0.7669055378525889	0.9493049877350779
ID94320	94320	3	1.0	30.227658197269847	58.121116670397974	0.0	230.0	230	1.3230657107830959	1		45936.98788927333	46550.0	28986.0	58648.0	2.6551579E7	5778.577647117832	-0.981136467279161	-826.9475132966077	0.01869270057063665	-0.012126704032619867	1.4222050085477798	1.2746980977357054	2.4819301033646637	1.1157190954266711	5.499366972344824	9.552117305208684	0.7573964596321255	0.9421824104234527
ID86646	86646	3	1.0	30.35979466735123	58.048733404074426	0.0	182.0	182	1.324779897264188	1		46926.323630137	47336.0	28786.0	59883.0	2.7404973E7	5744.871885503379	-0.9811601040932721	-850.8001557046512	1.212124945293696E-5	0.0012556819034250076	1.4702011963365282	1.220501948019337	-0.7502863989783815	1.2045873410709502	5.513626350838375	9.629952138344121	0.7471347529668375	0.9324758842443728
ID81528	81528	3	1.0	30.38133318906806	58.09847575967665	0.0	149.0	149	1.3270620348684115	1		46798.594827586174	47165.0	28901.0	60484.0	2.7143185E7	5803.198293899251	-0.9811336292300441	-838.7551406672446	0.005904352695931002	-0.007059433979214146	1.4091451355151758	1.2695124743856028	-0.4936218487258728	1.1099891997494158	5.532638855496437	9.57874191457001	0.7577487742536352	0.9509803921568628
ID66173	66173	3	1.0	30.52739867957173	58.338872926957386	0.0	47.0	47	1.3282016332191344	1		46832.20240137224	47233.0	28671.0	60257.0	2.7303174E7	5784.390246390468	-0.9810891117917412	-840.0662191758815	-0.003061762124592345	0.008524096916002014	1.4376866960070858	1.2473929790032559	-0.3908967416030941	1.1525531409964216	5.5421451078254655	9.821018709956128	0.7220623155568757	0.9471974004874086
ID74877	74877	3	1.0	30.309274546219495	58.573861341964815	0.0	105.0	105	1.3741116681181356	1		46711.49839743591	47172.0	32043.0	59376.0	2.9147975E7	5659.768306007414	-0.9810828368993791	-856.0611957736423	-0.0033975189365592394	0.0030036641035159446	1.4766176090293062	1.2924531251448397	-0.7809824837266052	1.142492195888209	5.931901453315769	9.241356514217365	0.872835379920732	0.9681923972071373
ID70782	70782	3	1.0	29.920801446867127	58.486918427444074	0.0	78.0	78	1.3316145766612204	1		46683.92163543443	47209.0	32180.0	59208.0	2.7403462E7	5636.469591081495	-0.981196836469299	-864.401227462931	-0.013492815870252885	-0.008097439140215221	1.4813453019124867	1.2159573073468088	-0.5048859439297864	1.2182543687695322	5.57066386481256	9.269685128045424	0.8146796219948819	0.9654036243822073
ID91779	91779	3	1.0	30.44716403173202	58.32619275774851	0.0	214.0	214	1.3052206313678185	1		45884.229129662526	46428.0	28180.0	58950.0	2.5832821E7	5850.185230732703	-0.9812027269184874	-818.8186277676417	0.008056174298267443	-0.012080150359898185	1.402995585489846	1.2407383167341974	-0.2985201156083443	1.1307747706081432	5.352020061244832	9.807118875023109	0.699269711776272	0.9298100743187452
ID72325	72325	3	1.0	29.990707721079197	58.24206236230824	0.0	88.0	88	1.3395442954433645	1		46886.79966329966	47421.0	31536.0	60123.0	2.7850759E7	5831.954983199949	-0.9810722411508982	-833.4282486021581	0.002294067949317741	0.009201201554612936	1.4457303072622705	1.2625906443945087	2.666714869386878	1.1450507048193665	5.637207631115778	9.761027056050269	0.7435032342392611	0.9518459069020868
ID69257	69257	3	1.0	29.879058590979692	58.365536994067384	0.0	68.0	68	1.3224938215362418	1		46649.610726643514	47379.0	32693.0	59600.0	2.6963475E7	5644.30786926738	-0.9811528733589333	-860.5158154830779	0.006644708234671789	-0.0014315745503442482	1.4762903383354407	1.2083375414870767	-0.44712565200353294	1.2217532664909176	5.494613846180305	9.37154820080201	0.7861842764669286	0.956953642384106
ID78985	78985	3	1.0	29.811638267310162	58.47263078927042	0.0	132.0	132	1.3378490267251868	1		46572.28956228953	47316.0	32639.0	58020.0	2.766394E7	5520.583883842528	-0.9811190699449457	-876.7401698081666	0.008051359449270929	0.011865203543266768	1.5022905402857043	1.2181132050857622	-0.5787639526897127	1.2332930420698742	5.622948252622238	9.095837904738802	0.8540602834633817	0.9672935404742437
ID88715	88715	3	1.0	29.790423148052433	58.46440074727553	0.0	195.0	195	1.3344520283692711	1		46011.34071550252	46696.0	31621.0	57722.0	2.7008657E7	5512.925437578661	-0.9812099605248774	-871.659807434099	-0.006411075120175354	-0.018529650539213797	1.4652896385352572	1.2518544436134973	2.6358737593064463	1.170495216924482	5.594429495635136	9.122246984062036	0.8448157772950077	0.9735318444995863
ID73866	73866	3	1.0	30.250597455698415	58.65576343533173	0.0	98.0	98	1.347427347998059	1		46778.20632279537	47249.0	31956.0	59266.0	2.8113702E7	5669.249990433183	-0.981099833222389	-856.6344152362432	0.002314399503795652	0.003794396114788761	1.494150318062202	1.2352155590560245	-0.8115830572362387	1.20962718378002	5.703751397419011	9.737309572686632	0.7559490005820028	0.9501187648456059
ID99466	99466	3	1.0	30.06061484478702	58.230113221749974	0.0	262.0	262	1.2806468211468567	1		45574.291512915144	46303.0	30275.0	58295.0	2.4701266E7	5956.7828180554425	-0.9812446629863888	-800.5539241262873	0.012452198348010084	0.0023427867259267006	1.3703403612664764	1.2399985692729156	-0.28680858251657343	1.1051144696642576	5.152388762335167	8.754223984948947	0.8448569477190336	0.9592920353982306
ID83085	83085	3	1.0	30.42581770434241	58.39311738135513	0.0	159.0	159	1.362501584748096	1		46813.660130719014	47149.0	28919.0	60261.0	2.864996E7	5868.186569063799	-0.9812174474876783	-833.5071520332572	0.0012638318719117927	-8.515115082747269E-4	1.4976788020338412	1.2771152058261104	2.8794286704030405	1.172704541611857	5.8320858038609265	9.195546711581448	0.8667196825093729	0.9653815892997638
ID67215	67215	3	1.0	29.95910693085972	58.288132140295446	0.0	54.0	54	1.345179761198964	1		46732.71333333333	47376.0	31520.0	61085.0	2.8039628E7	5776.97580401914	-0.9811197641163227	-840.7464704581089	0.006413409275023552	-0.01708379257620628	1.4706145098190828	1.2676478691008841	2.6670160161196614	1.1601127928863704	5.684738892760936	9.06216324188513	0.8698745475189027	0.9668552950687154
ID68238	68238	3	1.0	30.360346564117005	58.219327830334784	0.0	61.0	61	1.332750282263534	1		46879.95570698466	47300.0	28853.0	60656.0	2.7518534E7	5800.428189568005	-0.9810982287107104	-839.0099698971354	0.0066120514531021616	0.0054952671120558245	1.4325761220641426	1.268157313115946	2.7142057121417906	1.1296517452903447	5.5801701171415905	9.947760232830602	0.7086090341302724	0.9392000000000004
ID93838	93838	3	1.0	29.950590625469797	58.420763678283656	0.0	227.0	227	1.3190572791622306	1		45705.857142857174	46517.0	31574.0	57612.0	2.6235162E7	5555.7001616998305	-0.9812397700132993	-860.5974170780213	0.014331869827654822	0.017950258359373118	1.440366028388169	1.246876929375064	2.909797019232138	1.1551789871596085	5.466095089193207	9.129219965646241	0.824175506605553	0.9615384615384615
ID95886	95886	3	1.0	30.489062545082398	58.36039883852173	0.0	240.0	240	1.2906497279808729	1		45867.19489981783	46584.0	28898.0	58506.0	2.518109E7	5771.680376218822	-0.9812646418603973	-832.4421350778426	-0.00963057134492882	0.0015578223922519477	1.388322515430832	1.225121105522681	-0.26469545618532075	1.133212471136495	5.2331919071319355	9.58164149150107	0.7163028692107274	0.9370212765957446
ID103059	103059	3	1.0	30.04561184934821	58.215763415092454	0.0	284.0	284	1.2982470073013364	1		45439.85867620751	46233.0	31303.0	59244.0	2.5400881E7	5978.236634174444	-0.981316294082616	-798.4355276424001	0.015497767304878795	-0.016691774713582685	1.4093247394154875	1.2480321109598211	2.546173699925074	1.1292375629114393	5.294982547270641	9.459549885691365	0.743589850523139	0.9199009083402149
ID86164	86164	3	1.0	30.170000386028146	58.628128320516176	0.0	179.0	179	1.309271425597961	1		46734.323893805304	47481.0	33796.0	57907.0	2.6404893E7	5368.356491325483	-0.9811925564231954	-908.3413591131496	1.633643797513518E-4	-0.006952126402867708	1.4737245749581378	1.1813787836067537	-0.7590597909845361	1.2474615215780762	5.385291944396444	8.912765304672323	0.8519108996267275	0.9667235494880543
ID102548	102548	3	1.0	30.500226519420618	58.15362103953349	0.0	281.0	281	1.3127335861392369	1		45842.34215167543	46420.0	28253.0	58674.0	2.5992608E7	5764.478376522614	-0.9812087743540747	-830.5066133137204	0.0010687594057817548	5.92820118842108E-5	1.4615417363879923	1.1941094941108583	2.8926827556694565	1.2239595645090033	5.413810701383536	9.747643592621747	0.716001030280274	0.9571428571428567
ID70294	70294	3	1.0	29.929253666334326	58.606451623736234	0.0	75.0	75	1.3304779016127077	1		46465.96587030716	47055.0	31520.0	56963.0	2.7229056E7	5455.322553205901	-0.9812053044115898	-889.342654143276	0.0024556440691717845	-0.0025699092021942817	1.523676528953273	1.1742501187165044	-0.5947149248637997	1.2975740897677777	5.561157612483531	8.974488324641767	0.867672182238022	0.9693454846727422
ID76441	76441	3	1.0	29.854343640178666	58.30324143756198	0.0	115.0	115	1.33501879502399	1		46553.81972789121	47251.0	32258.0	59932.0	2.7373646E7	5722.115925591983	-0.9810791924047947	-843.7097339988214	0.005407961232440801	0.004631145280358579	1.4629731613909798	1.240253565889788	-0.5673398440492854	1.1795758557980096	5.599182621799653	9.334181261086067	0.8075734567582428	0.9500000000000002
ID60057	60057	3	1.0	29.907249919878797	58.69473680741174	0.0	5.0	5	1.348549736654148	1		46758.172529313204	47244.0	31857.0	58438.0	2.7914629E7	5380.464018940174	-0.9811513338638631	-904.7387050709549	0.0017039474855109957	0.004533550768966352	1.5167961512170098	1.2080225458549294	2.555074803346201	1.2556025186960051	5.713257649748045	9.516915351813715	0.7926861329633655	0.9562450278440733
ID80027	80027	3	1.0	29.9919559212053	58.58035829968893	0.0	139.0	139	1.323065710783096	1		46711.3316062176	47276.0	32852.0	58303.0	2.7045861E7	5234.1482933687585	-0.9811566403662096	-929.3648254659447	-0.0016084278934231692	0.0022179627962709185	1.496538651094443	1.1837780076537867	2.454280960615142	1.2642054856725533	5.499366972344827	9.155000320938674	0.8245288145224002	0.9569892473118276
ID91293	91293	3	1.0	30.253664420359392	58.627239324693655	0.0	211.0	211	1.2853637683166215	1		44956.19963369969	45878.0	31531.0	56705.0	2.4546085E7	5635.857810898037	-0.981395602188315	-841.5657442966543	0.00326662217832108	0.008061159645450408	1.3955339632586774	1.217942338049023	2.318827596318622	1.1458128350264363	5.190413771651301	8.595083684566468	0.8829002210859606	0.9715302491103209
ID64669	64669	3	1.0	30.317095755644818	58.59724592414331	0.0	37.0	37	1.3719077987476518	1		46829.576243980744	47189.0	31462.0	59986.0	2.9174826E7	5739.874414936427	-0.9811540088258721	-849.5051820235452	0.01095698297094519	-0.009851885806411907	1.478652765008713	1.2952087142996187	2.348614258353188	1.1416328107460976	5.912888948657703	9.416606421289238	0.8379551002599629	0.9718749999999996
ID98975	98975	3	1.0	30.018179490234342	58.40161538590376	0.0	259.0	259	1.2201473581781528	1		45278.90040650409	46176.0	32059.0	57007.0	2.2277219E7	5531.364708637383	-0.9813659109312626	-862.2165877524856	0.006967580735640887	-0.0205559182905194	1.3709004832416596	1.1242256927781558	2.890910579972027	1.2194174995715743	4.677076145883582	8.508206556137116	0.8119106812542117	0.9291784702549576
ID93345	93345	3	1.0	30.208204811616103	58.756988308841954	0.0	224.0	224	1.3046409197552267	1		45659.70944741533	46387.0	32156.0	56996.0	2.5615097E7	5470.455774567585	-0.9811688385603095	-869.7736931779756	-0.0021860358225955696	0.006963503766103654	1.4171288918170668	1.217711288415182	2.562144978465842	1.1637642726145878	5.34726693508032	9.100503535525837	0.811354937043543	0.9631849315068487
ID88227	88227	3	1.0	29.946004091398557	58.20536246010877	0.0	192.0	192	1.3372834595780667	1		46366.888513513506	46927.0	31917.0	60401.0	2.7449198E7	5738.827411173092	-0.981197986459699	-843.2708190421952	-0.007753693524421186	0.0023014379744200793	1.4706371077744953	1.2273653028395628	-0.613452745613347	1.1982065195847664	5.618195126457715	10.045659473051916	0.6995999631234332	0.9292452830188677
ID77477	77477	3	1.0	30.035030457355074	58.119294823127916	0.0	122.0	122	1.3287710658854741	1		46655.62842465759	47222.0	31529.0	59865.0	2.7246887E7	5732.2765581595	-0.9810664629786785	-843.4776527778167	-0.0013763118790131687	0.007096112444590561	1.4743636434860257	1.2274288394364106	2.5888415436261716	1.201180545963869	5.546898233989976	8.819247836531192	0.8961835496961211	0.9749373433583958
ID61607	61607	3	1.0	29.932104640433355	58.6646674319753	0.0	16.0	16	1.3367176531387024	1		46690.859797297264	47236.0	32232.0	57147.0	2.7640989E7	5465.544505666691	-0.9811435279220708	-888.9974863581862	-0.0036916887220773877	0.003699935020624971	1.4974361385799495	1.2055259046319882	2.4924989781843565	1.2421434768231487	5.613442000293205	9.314093909851122	0.8131260579057323	0.9648692810457518
ID84646	84646	3	1.0	30.3594860217216	58.45784178272813	0.0	169.0	169	1.3636115658566275	1		46830.606504065014	47292.0	29950.0	60122.0	2.8800823E7	5905.721448890005	-0.9810779752295168	-822.2857013595603	-0.03027248121021634	0.0063389932927605626	1.4428276248111505	1.3325470051512378	-0.48724493955134746	1.0827592717056884	5.841592056189964	9.468202424490885	0.8188531431974477	0.964678178963893
ID65705	65705	3	1.0	29.95367288701186	58.569705304040006	0.0	44.0	44	1.3338850208958861	1		46659.5358361775	47222.0	32880.0	58066.0	2.7342488E7	5526.445701213139	-0.9810803163880668	-875.6190376877788	-2.274833121708603E-5	0.004828559405455938	1.4797896367155279	1.2358859609838728	-0.5353371881698246	1.1973512795124612	5.589676369470624	9.445731148641235	0.7872730184461938	0.956097560975609
ID71850	71850	3	1.0	30.05469561432472	58.172817409858865	0.0	85.0	85	1.3063792828444178	1		46857.68738898758	47546.0	30871.0	58247.0	2.6380878E7	5676.6218070728155	-0.9811459990699812	-859.1143992646734	0.014213825521773938	-0.00256930701349186	1.3682044636825195	1.285257260732782	-0.8897566131480442	1.064537431908726	5.361526313573864	9.232626463642548	0.790401536095181	0.9392173189009155
ID95405	95405	3	1.0	30.205516034142004	58.17411291380614	0.0	237.0	237	1.2628013577202957	1		45696.075471698095	46346.0	29031.0	56763.0	2.421892E7	5675.153614666201	-0.9813072901326815	-845.403491627613	0.011407406342512662	-0.0035303207800636382	1.3649071725986455	1.1859813132646515	-0.4301044036503377	1.1508673512245018	5.009794977399692	9.451798662832553	0.7046945181825729	0.9141370338248052
ID81068	81068	3	1.0	30.120104634730122	58.661306584635916	0.0	146.0	146	1.3270620348684115	1		46718.62199312716	47237.0	32581.0	58415.0	2.7190238E7	5432.6100865571025	-0.9811429819173425	-894.8922945142197	-0.0021093455186892147	-5.767890492375779E-4	1.4857511216556911	1.1965347609365244	-0.7400449879326451	1.2417116244017832	5.532638855496437	9.308228333841628	0.8024317980986689	0.963576158940397
ID90810	90810	3	1.0	30.24134037123104	58.56585939654038	0.0	208.0	208	1.304640919755227	1		46519.33689839575	47384.0	33517.0	57900.0	2.6097348E7	5347.499890023076	-0.9811108967461298	-903.6900187424266	0.001691836786068447	-0.0023543422170570925	1.4637783639369437	1.1943975432685865	-0.5882977549367072	1.2255369848896123	5.347266935080321	9.480923814329776	0.7475502914229065	0.9382819015846537
ID62653	62653	3	1.0	29.941531445615322	58.74820810104817	0.0	23.0	23	1.3253508000690821	1		46659.72711571672	47110.0	31913.0	57834.0	2.7015982E7	5364.2229492519	-0.9811745367645629	-906.7049104000757	-0.0025761334736296927	-0.0038344430965473533	1.4724108821952753	1.2175361135895215	2.5221480506346428	1.2093365163964918	5.518379477002889	9.538380659927375	0.7622055822819148	0.9454397394136809
ID78524	78524	3	1.0	30.439066228785887	58.500345707959504	0.0	129.0	129	1.3741116681181351	1		46652.05095541405	47113.0	30203.0	58916.0	2.9297488E7	5597.4715977547	-0.9810528069909842	-863.0905150267224	-0.0016759404234738234	0.00621706127726054	1.4651180598117681	1.3080432115801248	-0.639862435387613	1.1200838373236124	5.931901453315766	9.370532894352968	0.8489365116018748	0.962220508866615
ID63682	63682	3	1.0	30.32618216248559	58.283147859546865	0.0	30.0	30	1.3207766680465705	1		46805.43576388889	47348.0	28706.0	60180.0	2.6959931E7	5584.097257410043	-0.9810538681190806	-868.0517426694041	0.0036148240553346297	0.0020227889991495307	1.4761955944843117	1.2045138328494156	2.611463415966327	1.2255530440793707	5.480354467686758	9.440202331766402	0.7727800612834329	0.9497528830313016
ID85701	85701	3	1.0	29.939040058574395	58.51897250018445	0.0	176.0	176	1.3253508000690821	1		46689.421416234894	47341.0	32469.0	57075.0	2.7033175E7	5538.802036412898	-0.9812089294991067	-880.3241467837727	0.01684499516330417	0.0032410056406599703	1.5129743154804522	1.2067528993827503	2.6402191520226204	1.2537565198760516	5.518379477002889	8.804032515519676	0.8946602670146595	0.9805743243243247
ID75972	75972	3	1.0	29.906301901776526	58.384321329930664	0.0	112.0	112	1.3429284127404277	1		46542.334459459424	47133.0	32801.0	59904.0	2.7553062E7	5655.3970227774735	-0.9812097751362405	-859.4981540963796	0.0067140534269081245	-0.00795504431775706	1.4956248609651261	1.2199585728026023	2.6505198358866213	1.22596364688781	5.665726388102873	9.162934628815064	0.8480008453413929	0.9628432956381259
ID98500	98500	3	1.0	30.36034216679505	58.61237856990782	0.0	256.0	256	1.2947461101220628	1		45614.04512635382	46353.0	32048.0	57338.0	2.5270181E7	5558.537705613146	-0.9812708709275486	-859.8829781135149	-0.00694133579451935	0.005548840400471991	1.386556710587143	1.2405517269126731	-0.823628483084893	1.1176935878666088	5.266463790283552	8.912358793639811	0.8331892204507352	0.9659982563208371
ID66759	66759	3	1.0	30.053436154027366	58.198329525570614	0.0	51.0	51	1.3367176531387017	1		46728.50168350171	47238.0	31155.0	60738.0	2.775673E7	5856.735873928566	-0.981143035064489	-830.2650268246592	0.00316018613236198	-0.010831964591650943	1.4505564515415497	1.2635262851646303	2.3467409848269756	1.1480223787766715	5.6134420002932	9.587604927463682	0.7673947856602525	0.9373015873015869
ID60615	60615	3	1.0	29.76854142253794	58.39759628783169	0.0	9.0	9	1.3350187950239898	1		46704.708263069115	47271.0	31964.0	60446.0	2.7695892E7	5754.420633323461	-0.9811266805449563	-843.851156267161	0.0028691938842920145	9.137897851941877E-4	1.4913578204613562	1.2119274002510219	2.616723920204398	1.2305669631303469	5.599182621799652	9.11317397108116	0.8472180005117457	0.970345963756178
ID73417	73417	3	1.0	30.25970549401233	58.0519096466867	0.0	95.0	95	1.3491105808192354	1		46962.745000000024	47401.0	29452.0	60757.0	2.8177647E7	5656.139002063106	-0.9811342659988137	-863.6109343798693	0.005549284452858907	0.0035862291098509446	1.4349633537376028	1.2893012267876567	-0.7747892186193864	1.1129775757003417	5.718010775912557	9.837819897423936	0.7424327110003393	0.9570405727923623
ID82633	82633	3	1.0	29.888381144770428	58.41733124552728	0.0	156.0	156	1.3519113116327686	1		46676.39669421486	47165.0	32089.0	60147.0	2.823922E7	5858.951797623573	-0.981150657593817	-829.3672623316434	-0.012255646306058497	1.7840366681455325E-4	1.4793216582030753	1.2460116009995927	-0.5207104309818131	1.187245493554244	5.741776406735126	9.429673590713977	0.8114519733834332	0.967173738991193
ID90313	90313	3	1.0	30.311975339668802	58.07821868741387	0.0	205.0	205	1.3011572261679591	1		46705.878571428584	47230.0	28560.0	59977.0	2.6155292E7	5783.4318435188325	-0.9810961105492408	-838.2552937699957	-0.003223062745547003	-0.004010997458303482	1.3910111166626504	1.245542840655178	-0.6218983882281941	1.1167910659186588	5.318748178093223	9.278428176214444	0.7763730870836576	0.9427127211457453
ID69835	69835	3	1.0	30.033457320081407	58.28760134006308	0.0	72.0	72	1.3367176531387017	1		46709.55311973017	47290.0	31772.0	60893.0	2.7698765E7	5905.378308558257	-0.9810814549529245	-820.3615869760924	0.004912535759532914	0.009720162211848429	1.4357899595675048	1.267692796988814	2.6028992574429837	1.1326008659021938	5.613442000293199	9.442854667725523	0.7911020182836946	0.9547291835084887
ID87755	87755	3	1.0	30.210120653528694	58.053529643744824	0.0	189.0	189	1.3276319563182908	1		46785.38461538467	47212.0	29551.0	59463.0	2.736945E7	5707.884652502168	-0.9812034525476734	-855.7481992009388	-8.615149467109381E-5	-0.011346340230239612	1.4383427710935495	1.2506619302037683	-0.961984637688767	1.150065206557621	5.537391981660949	9.41615841203014	0.7848155856042892	0.9541359541359531
ID79565	79565	3	1.0	30.385089281438802	58.12338149407059	0.0	136.0	136	1.3463040236277215	1		46854.87102177551	47163.0	29043.0	60272.0	2.7972358E7	5727.059182598667	-0.9811358825227234	-851.0317015569125	-0.002230401738787807	-0.0030612789627130123	1.463308969214121	1.260155032860183	-0.40630879145851023	1.1612134468033177	5.694245145089975	9.833042305863508	0.7400655850068557	0.9470355731225287
ID102093	102093	3	1.0	30.086126643809276	58.712554832943596	0.0	278.0	278	1.2912357210771184	1		45573.041666666664	46373.0	31323.0	57048.0	2.5156319E7	5533.207036189678	-0.9812622516183892	-862.6383869178267	-0.009737696825615441	-0.027261288281646184	1.4169135224692173	1.2151617549138416	-0.7384968157698345	1.1660287338204456	5.237945033296454	9.335891400573987	0.7551951955399145	0.9370748299319728
ID92879	92879	3	1.0	29.86227201850357	58.5689898817883	0.0	221.0	221	1.331046360472917	1		45739.07020547945	46467.0	32037.0	57473.0	2.6711617E7	5521.423047876506	-0.9812288882932471	-866.0573172639407	0.0033580606754713255	0.011343064821067346	1.4688703534089287	1.221923456928171	-0.40969188381534166	1.202096862189359	5.565910738648049	9.491079343693379	0.7764525009613479	0.9566993464052285
ID68814	68814	3	1.0	30.456141790579007	58.48726048143921	0.0	65.0	65	1.3507917161515857	1		46726.78016528917	47257.0	29323.0	60206.0	2.8269702E7	5743.863656250269	-0.9811237911103832	-845.6696826280014	-0.007082255549829207	-8.782116816858103E-4	1.4601446197008083	1.265652282537759	-0.38089009785040895	1.1536696451675281	5.7322701544061	9.420236161693552	0.8117324969949341	0.9556259904912832
ID74449	74449	3	1.0	30.081464299975295	58.66553267094234	0.0	102.0	102	1.3401089084486033	1		46687.76649746196	47225.0	31604.0	58882.0	2.759247E7	5537.123914730378	-0.9811926025136828	-879.7806648658432	-0.0036000420030007003	4.8870696375946855E-5	1.506875578508977	1.203134296504905	-0.691879877701441	1.2524583356042944	5.641960757280304	9.31066093611832	0.8178598761488843	0.9713584288052375
ID71385	71385	3	1.0	30.3663800230095	58.638985731792886	0.0	82.0	82	1.3735610322843175	1		46869.38301282048	47344.0	32351.0	58883.0	2.9246495E7	5582.834351726021	-0.9811192892814539	-872.5050837348931	-0.00874660008896312	-0.003715604468750406	1.4961531000252628	1.2921642595106724	-0.7737678080175288	1.1578660290386291	5.927148327151251	9.241335463141706	0.8721399659236055	0.9765074393108845
ID94937	94937	3	1.0	30.512601096790856	58.42448902808305	0.0	234.0	234	1.2999939204135569	1		45730.763016158	46282.0	29176.0	57006.0	2.5472035E7	5682.962543205667	-0.9812222064758226	-840.9815318637616	9.79097719172174E-4	0.00504128158903832	1.42957473400552	1.2076108250071462	3.0058863968623712	1.1838041730017288	5.309241925764191	9.672422654836653	0.7131351582265748	0.9339464882943144
ID101596	101596	3	1.0	29.82400228482726	58.363750306494076	0.0	275.0	275	1.2877157625403517	1		45403.21206581351	46258.0	31412.0	58103.0	2.4835557E7	5760.714591376436	-0.9812350301389553	-824.2622073124813	0.029122705806577068	-0.001045831038212208	1.4180388336734848	1.2122739584470257	-0.3689084196961224	1.1697346328300682	5.209426276309356	9.182798164500088	0.7763359235405561	0.9530434782608701
ID105180	105180	3	1.0	29.99455560246701	58.666252804496416	0.0	297.0	297	1.3138856123250877	1		45408.68181818184	46096.0	31726.0	56162.0	2.5973766E7	5366.269234699608	-0.9811888536673339	-882.7419716880031	-0.008111444657231856	-0.0012093445091359482	1.4797940877411426	1.1844364397638543	2.6986513744900757	1.2493655531538483	5.423316953712571	9.04489576078206	0.8330435733653038	0.9636824324324323
ID75487	75487	3	1.0	29.923760153549875	58.46598899599374	0.0	109.0	109	1.322493821536242	1		46597.47222222221	47214.0	33525.0	57720.0	2.6840144E7	5416.620970045819	-0.9811030402903543	-893.2779039638118	0.010434578386209573	-0.002864516207077471	1.462652805576532	1.2129844981308515	-0.7008853309988408	1.2058297594325458	5.4946138461803065	9.345813846590774	0.7905198645747344	0.9625312239800164
ID98015	98015	3	1.0	29.927562882319386	58.29116454807506	0.0	253.0	253	1.3253508000690812	1		45628.569948186516	46488.0	30829.0	59018.0	2.6418942E7	5760.431036219423	-0.9812166845157231	-827.5696270269075	0.004203564143734047	-0.01560683014949309	1.4478572647982795	1.2609101149320643	-0.6262915019630548	1.1482636610273267	5.518379477002882	9.25758643115389	0.8091441061475219	0.9385610347615202
ID77025	77025	3	1.0	29.877060111551984	58.4715797434118	0.0	119.0	119	1.3524707618167124	1		46545.19966996699	47091.0	32524.0	58884.0	2.8206391E7	5524.755457411511	-0.981100117941816	-874.6736989031472	-0.00789249969795922	0.005991967820650913	1.5163135616384371	1.2176063328572326	-0.5687953740272683	1.245323320617312	5.746529532899647	9.272114911139989	0.839958629835397	0.96875
ID101088	101088	3	1.0	30.328122066259155	58.573449107872335	0.0	272.0	272	1.3063792828444185	1		45627.453900709195	46350.0	31055.0	57321.0	2.5733884E7	5639.400886165754	-0.9811611747071358	-842.7714179030088	-0.0048141254623861335	-0.00188028114440615	1.3948466322738948	1.2367963826282018	2.525574423981494	1.1277900322685575	5.3615263135738696	9.636855486928493	0.7254836227141842	0.9518987341772153
ID89827	89827	3	1.0	30.320039961098264	58.57072900590069	0.0	202.0	202	1.351351629840358	1		46477.35215946851	47061.0	31728.0	59212.0	2.7979366E7	5749.714391422593	-0.9810252789054031	-835.8529870349147	0.0038132043033241667	-9.569044916912429E-4	1.4773802791294717	1.2636483720936331	-0.7067234066345849	1.1691387507441837	5.7370232805706225	8.882748192717452	0.9136961066912123	0.9789132197891324
ID65251	65251	3	1.0	29.938578303917456	58.51650738213051	0.0	41.0	41	1.3299091997694086	1		46708.40651801028	47316.0	33007.0	59057.0	2.7231001E7	5515.336215953564	-0.9810930294250916	-878.9037076743651	6.068528345800067E-4	-0.004933897386216143	1.4799095062279892	1.213296213508308	-0.6637442048657536	1.219742952917289	5.556404486319013	8.994986879551455	0.8629838113907552	0.9685169842584916
ID67810	67810	3	1.0	30.16221539006288	58.68770991948064	0.0	58.0	58	1.3625015847480968	1		46732.34257748776	47091.0	31719.0	58965.0	2.8646926E7	5592.609258395351	-0.9811655266185986	-870.606427541077	7.204571994635045E-4	3.3558767010878507E-4	1.5187684628668994	1.2437076327382444	2.3752738258432693	1.221161969974454	5.832085803860934	9.019865503228539	0.9008109265307735	0.9831730769230772
ID84194	84194	3	1.0	30.12168134948084	58.640559311129074	0.0	166.0	166	1.3333177722966025	1		46770.51706484643	47359.0	32795.0	58478.0	2.7407523E7	5440.7892423848025	-0.9811655360274588	-895.6313440077057	0.014532588754212577	-0.009049113088834796	1.4950748834323333	1.2094036992304333	-0.7195859500728753	1.2362082937100969	5.58492324330611	9.442280671835665	0.7871785680902067	0.948345439870863
ID72937	72937	3	1.0	30.418876399746843	58.11413148446248	0.0	92.0	92	1.3372834595780674	1		47021.79966044143	47378.0	28875.0	60449.0	2.769584E7	5714.532161405812	-0.9810426334133465	-851.6446723545047	-0.0030477038463618627	1.4253896466956176E-4	1.4570166245542224	1.240915443507287	-0.5105554799889275	1.174146580395642	5.618195126457721	9.823811331192292	0.7315544499659891	0.9299763965381591
ID85229	85229	3	1.0	30.37507404000543	58.03623401959644	0.0	173.0	173	1.3423649856492397	1		46810.74117647064	47125.0	29086.0	59668.0	2.7852391E7	5667.416492301175	-0.9811759902589912	-861.04362766848	-0.005679749114728349	0.011910693385452946	1.441047405612959	1.2440023908386895	-0.7298494827435036	1.1583960097065604	5.6609732619383655	9.957348184769838	0.7174862462891062	0.9490039840637439
ID59632	59632	3	1.0	29.972685489835683	58.71670967213536	0.0	2.0	2	1.3530299806794832	1		46747.34437086088	47233.0	32109.0	58489.0	2.8235396E7	5417.231997191411	-0.9811908615071597	-900.314190880882	-0.002661755704840052	0.007736243821118428	1.5390720037002488	1.211212570062354	2.481156717156636	1.270686947726291	5.751282659064164	9.020143466212872	0.8882755051664528	0.976594027441485
ID80625	80625	3	1.0	30.231042554653992	58.085412520868246	0.0	143.0	143	1.3384143548834095	1		46865.562500000015	47259.0	29216.0	59715.0	2.7744413E7	5664.5818076278865	-0.9810340982320818	-855.9070077163339	-0.0040096695963172165	-0.00450594635408473	1.444854174411432	1.2659102834111697	-0.8475372520257788	1.141355902819648	5.627701378786753	9.261803449958876	0.8244224086850643	0.9641693811074913
ID87280	87280	3	1.0	30.195799757444433	58.11978014890249	0.0	186.0	186	1.3069582233925998	1		46780.78445229682	47386.0	29414.0	58829.0	2.6477924E7	5761.786201613438	-0.9809284824279401	-835.2037759831959	-0.0017134874835229663	0.004514710782940853	1.3679665113602892	1.2516426302021804	-0.7761652846868877	1.0929369760594674	5.366279439738383	9.555222570277726	0.7385867851895703	0.9471476510067117
ID97523	97523	3	1.0	29.883444671957612	58.31235264888056	0.0	250.0	250	1.3230657107830952	1		45632.420138888934	46355.0	31130.0	59445.0	2.6284274E7	5793.741983768406	-0.9813911513824458	-830.7435584122438	-0.001691840649251947	0.013596706786690232	1.4452237096401597	1.2340142261436196	-0.40483751437350607	1.1711564413293551	5.499366972344818	9.13591764027124	0.8279768868766066	0.9633638634471274
ID97013	97013	3	1.0	29.845108942763655	58.46235259174461	0.0	247.0	247	1.2994118769904188	1		45577.12208258526	46398.0	31969.0	57280.0	2.5386457E7	5697.41894164189	-0.9811523685746455	-832.872294437714	0.008920032393207175	2.303037078486411E-4	1.3942994373348676	1.233211040965677	2.794444827880193	1.1306251655378052	5.304488799599669	8.803231958117419	0.8601399317293713	0.9679098005203812
ID104693	104693	3	1.0	30.110241677827837	58.29211123330924	0.0	294.0	294	1.3040609504357215	1		45620.0812720848	46386.0	30614.0	57945.0	2.5820966E7	5808.726445686421	-0.9810478684729678	-813.0874591577546	-0.00802083784956764	-0.007083007199144406	1.4072327114735892	1.229802490124991	-0.5305141475619597	1.1442753798055532	5.342513808915797	8.997932577873902	0.8292205342064415	0.9557823129251706
ID64245	64245	3	1.0	29.804964948179062	58.52651030757222	0.0	34.0	34	1.3446172774774465	1		46713.52341137118	47220.0	32892.0	59341.0	2.7934687E7	5551.105782846227	-0.9811411214872374	-875.6060087829733	0.002867106220039198	-0.0033591645882814223	1.5033989073047378	1.2333049156509945	-0.5898336777688821	1.2190001744306478	5.679985766596428	9.399734773444987	0.8078410397844326	0.9476605868358448
ID61175	61175	3	1.0	29.912187683094633	58.65154853014431	0.0	13.0	13	1.3287710658854748	1		46663.99317406144	47206.0	32465.0	58260.0	2.73451E7	5339.8754231719695	-0.9812660095777015	-915.4554865693246	-0.009783369829773805	-0.002553296142988657	1.4865423607281538	1.1813170604109293	-0.6382450658536092	1.258377120373636	5.546898233989983	9.810586879756466	0.7242192860840043	0.9518760195758565
ID100600	100600	3	1.0	29.94696924006093	58.29867388326189	0.0	269.0	269	1.2964977403842792	1		45601.340463458146	46374.0	31017.0	59182.0	2.5582352E7	5811.737559206533	-0.981100752672519	-814.6493408988013	-0.001244138666899961	0.008744826030313473	1.4100315179310665	1.2219450590263017	-0.42835157607234764	1.1539238262108447	5.28072316877709	8.826450971403757	0.8517870611967385	0.9627383015597919
ID89338	89338	3	1.0	30.26007685660093	58.02475753832483	0.0	199.0	199	1.3259214570600333	1		46397.57975986285	46785.0	29055.0	59583.0	2.7049789E7	5661.336779780142	-0.9809803905174598	-845.4054871434874	0.004204633362512995	-0.004859818017953537	1.4250103685801194	1.2479001556824785	-0.5499259938566161	1.14192658931177	5.523132603167409	9.731857905569633	0.7328309719652631	0.9416531604538084
ID62204	62204	3	1.0	30.044277329072433	58.28691803541708	0.0	20.0	20	1.3384143548834089	1		46753.12499999995	47273.0	30642.0	60172.0	2.767785E7	5850.204549152139	-0.9811257842334744	-830.8552392090693	-0.00584525480839399	0.0017848351146664784	1.4632336845064615	1.2456774718415051	-0.5289343104419731	1.1746489099970152	5.627701378786747	9.163359952968465	0.8422313734676429	0.9649551752241244
ID104189	104189	3	1.0	30.354049439847266	58.67311331161708	0.0	291.0	291	1.3429284127404293	1		45603.56060606063	46313.0	31837.0	57722.0	2.7088515E7	5666.303447521132	-0.9811867490702606	-839.4923558604345	0.011679297239634675	0.014787299537130805	1.4463153925226597	1.2733817748966147	2.3148539531564474	1.135806575086317	5.665726388102885	9.932978228729407	0.7216165655821253	0.9452815226011104
ID78080	78080	3	1.0	29.929698203501665	58.51942856145629	0.0	126.0	126	1.3468658029234526	1		46595.63893510807	47114.0	32426.0	58565.0	2.8003979E7	5587.648559493953	-0.9811116376252441	-866.3039709394769	0.004559068496502182	-0.0035599867164962124	1.5190828500955305	1.2203086659739033	-0.5311683473870612	1.2448349277952406	5.6989982712544895	9.00031466229371	0.8840829252289079	0.9740048740861088
ID96515	96515	3	1.0	30.18089243829422	58.64841808868699	0.0	244.0	244	1.3063792828444183	1		45629.460035523975	46394.0	31635.0	57403.0	2.5689386E7	5547.003615792358	-0.9812350187422261	-860.2838703845183	0.00101439016067586	-3.029957252537183E-4	1.4396019889513465	1.187179825590072	2.4464712554048345	1.212623359932697	5.361526313573867	9.402605316823264	0.762082331179034	0.9527027027027025
ID82178	82178	3	1.0	30.038384691310537	58.11491176252556	0.0	153.0	153	1.3507917161515854	1		46636.92371475955	47153.0	30932.0	59756.0	2.8122065E7	5736.288069657167	-0.981232031695122	-850.1261864470215	-0.0021253840055161133	0.0024428403181396136	1.4341684149986385	1.2946419092148496	-0.6977357280012175	1.1077722764809972	5.732270154406098	10.443100244922345	0.6605072974857875	0.9348837209302326
ID83714	83714	3	1.0	29.92233852987787	58.54133591147007	0.0	163.0	163	1.3150366292889941	1		46729.29876977154	47391.0	32944.0	57464.0	2.6588971E7	5362.858391321574	-0.9811255070509328	-905.8831954301168	0.006414812733952374	1.1472376478608577E-4	1.4663960171380932	1.2010934220781555	2.503758273551951	1.2208842294722637	5.432823206041602	9.046402800631864	0.8342257557070784	0.9532944120100083
ID100101	100101	3	1.0	30.44078928455257	58.25692158091812	0.0	266.0	266	1.3046409197552262	1		45850.91443850268	46417.0	28718.0	58544.0	2.5722363E7	5855.772675301615	-0.9812807913878032	-820.9176661562803	0.004295507307639836	-0.0036620060049770507	1.391315783613067	1.2307606828087416	-0.34878871407405143	1.1304519254205616	5.347266935080317	9.361132879909205	0.7668049514078948	0.9375000000000002
ID92424	92424	3	1.0	30.40065848598537	58.598618650192094	0.0	218.0	218	1.3219216848789084	1		45772.92201039864	46392.0	29943.0	58918.0	2.6410976E7	5953.883800939315	-0.9812256367477423	-803.6037389424349	8.918650145071177E-4	0.004006702871486403	1.397440173285766	1.2841094770428032	-0.2483635073437824	1.088256257172055	5.489860720015798	9.43120344824362	0.775598505256621	0.9413202933985337
ID63244	63244	3	1.0	30.19517739882361	58.1753811674041	0.0	27.0	27	1.3321825504881397	1		46870.05650684934	47280.0	28783.0	59587.0	2.7372113E7	5679.258413033861	-0.9811019853767429	-856.9033024427207	-0.006575170119549926	-0.024426151782717846	1.4542287653029011	1.2476335584550236	2.4211165957249903	1.165589652063952	5.575416990977074	10.014958584174323	0.6985361769026857	0.9316918189038912
ID94477	94477	3	1.0	29.944979838104125	58.28867265162775	0.0	231.0	231	1.3213493004897094	1		45715.560763888934	46456.0	31343.0	59471.0	2.6332163E7	5799.669445134184	-0.9812310700480736	-824.1809716610599	3.909102915810502E-4	0.015712583255000294	1.4405830097127303	1.2385690415522632	2.7864402410457814	1.1631027107760492	5.485107593851272	9.171176386884838	0.8194923854938447	0.9640768588137016
ID66319	66319	3	1.0	30.40949063394631	58.17127401787276	0.0	48.0	48	1.338414354883409	1		46913.10135135134	47304.0	28756.0	59287.0	2.7772556E7	5672.16387145456	-0.9810644455201103	-857.0277429561694	-0.0051938176415060764	-5.046590941487801E-4	1.4930102959226617	1.207305114852598	-0.701243061788694	1.2366470393898281	5.6277013787867505	9.523949474350905	0.7796626739381841	0.9563812600969309
ID103695	103695	3	1.0	29.970232705080043	58.45404202843816	0.0	288.0	288	1.28830309017068	1		45409.15875912411	46274.0	32108.0	57212.0	2.4884219E7	5640.763675525008	-0.981278537854704	-843.8943575859338	9.620040645071872E-5	-0.010384145156575122	1.3878716222691971	1.2126457697809518	-0.42698116184643076	1.144498794994269	5.21417940247387	10.352797314958142	0.6113366187816932	0.9288738357324302
ID75025	75025	3	1.0	30.149423906070613	58.601476327617476	0.0	106.0	106	1.3333177722966023	1		46814.04421768706	47407.0	33070.0	59081.0	2.7526658E7	5409.809887304804	-0.9810568488337701	-896.3262230361546	-5.234867115986666E-4	-0.008325579226002286	1.4658352923041245	1.2412526303964357	-0.7291087113643766	1.1809322747102342	5.5849232433061085	9.047708812756504	0.8573335963016269	0.9678747940691925
ID68375	68375	3	1.0	30.29859840527955	58.14998016047308	0.0	62.0	62	1.324208748327418	1		46850.196213425166	47212.0	28730.0	60098.0	2.7219964E7	5763.614311983061	-0.9811043454277844	-844.1113829395466	-0.010657037060030964	-0.010747521206411316	1.426212776933446	1.2509860640608388	-0.6531195579331246	1.1400708752132713	5.508873224673858	10.589411285690609	0.6173465272221647	0.9242424242424239
ID69399	69399	3	1.0	30.116377290001857	58.26920256708031	0.0	69.0	69	1.2735386432818665	1		46726.15642458099	47477.0	30542.0	57170.0	2.5091946E7	5619.555241945463	-0.9812506782622957	-870.3271221085204	-0.025484574967077074	-0.014352965081603863	1.369296821308675	1.2273113140713376	2.8474652358209718	1.1156882574204676	5.0953512483609735	9.160190185508487	0.7630886784338562	0.9486725663716817
ID67350	67350	3	1.0	29.935344172846996	58.55562052710056	0.0	55.0	55	1.3058000856167267	1		46707.637809187276	47435.0	33273.0	56979.0	2.6436523E7	5364.554639079118	-0.9810939753626003	-903.6382707421108	-0.001126591464913336	1.1834301046188341E-4	1.480872642550356	1.1690654806852503	2.548762290699772	1.2667148821145067	5.356773187409347	9.76863643412162	0.7054158754060595	0.93217535153019
ID74006	74006	3	1.0	30.092875871530946	58.11283968762898	0.0	99.0	99	1.3468658029234526	1		46804.772954924905	47388.0	31266.0	59882.0	2.8036059E7	5741.620516811144	-0.9811726698264903	-849.6544907339837	0.005292909548947334	0.008121646460100275	1.4513707386014243	1.2718938427343318	2.3674897831631476	1.1411099651848704	5.6989982712544895	9.858016916709666	0.7369351487932995	0.9470774091627174
ID72475	72475	3	1.0	30.003323710868255	58.23355323290136	0.0	89.0	89	1.3063792828444176	1		46948.98407079648	47675.0	31898.0	59903.0	2.6526176E7	5873.683102272031	-0.9811177256527867	-830.6393510297293	0.002362114287226669	-0.002529610810830155	1.416596748056758	1.235432685248596	2.5629524284785954	1.146640173091833	5.361526313573862	8.809932585501764	0.868066777878648	0.9624573378839595
ID70938	70938	3	1.0	29.91552584380747	58.58814348195628	0.0	79.0	79	1.3253508000690817	1		46683.96891191714	47316.0	32131.0	57105.0	2.7030018E7	5489.338670285717	-0.9811904884431483	-887.2654133922576	-4.075271325329665E-4	-0.001161622211471172	1.4669215178619008	1.2136664334381904	-0.6136524683851033	1.208669431275499	5.5183794770028864	9.50891284749766	0.766937002943982	0.9416058394160585
ID81693	81693	3	1.0	30.315895657431266	58.06682616689485	0.0	150.0	150	1.3321825504881404	1		46823.06473594551	47160.0	28786.0	60089.0	2.7485139E7	5702.708648911382	-0.9811025022352876	-852.5477816912813	6.249207768383675E-5	-0.0017660233396628634	1.4432405980457874	1.252685894657565	-0.6952338987295773	1.1521169067209083	5.575416990977079	9.806795974510699	0.7285056729975462	0.94368463395012
ID86814	86814	3	1.0	30.150243011400597	58.10051348543271	0.0	183.0	183	1.3569380597347223	1		46870.34426229508	47436.0	30772.0	59177.0	2.859091E7	5668.813670690985	-0.9811333534651898	-859.9422431979743	-0.006842563390578594	-0.005436640742236897	1.414260820637061	1.3276349548334052	2.2054436595434144	1.0652482562983783	5.784554542215775	9.559445408763912	0.7954527535990074	0.946345256609642
ID60192	60192	3	1.0	29.768581599072647	58.61069218405789	0.0	6.0	6	1.3344520283692722	1		46689.114139693425	47371.0	32191.0	58156.0	2.740651E7	5596.316805174469	-0.9811821711067699	-870.0084498154604	-0.0012710978583884535	0.007430358498470587	1.5214451154709205	1.194470539816519	2.642597300435645	1.273740175881297	5.594429495635147	8.761887892091114	0.9157359936990456	0.9783873649210311
ID79136	79136	3	1.0	29.87717172717972	58.57841683972039	0.0	133.0	133	1.3418013219730553	1		46592.77403035414	47091.0	31920.0	56957.0	2.7629515E7	5556.850803062839	-0.9811030660828287	-870.6490208316837	0.0029192400563317366	-0.0025341532434507547	1.4974447976875727	1.2134198826561367	-0.5764094494109817	1.2340697718004379	5.656220135773848	9.183703455214994	0.8427533043302837	0.9635627530364371
ID96035	96035	3	1.0	30.35950327812184	58.14654812824276	0.0	241.0	241	1.309849087847818	1		45939.72007042253	46427.0	28172.0	58560.0	2.6093761E7	5762.6105337011795	-0.9811816730466042	-831.31858422789	0.00608235495229463	-0.025174486535820103	1.4018803015555896	1.256835660421743	-0.5518557933403089	1.115404619475211	5.390045070560959	9.06365178998155	0.8245098267620096	0.9434276206322791
ID99625	99625	3	0.9968335032463074	29.952145729799216	58.64492355331898	0.0	263.0	263	1.3023194927919899	1		45407.192857142865	46163.0	31435.0	55912.0	2.5428028E7	5448.966584856503	-0.9812805833185425	-873.6578811888953	9.54749327298362E-4	0.00586775471948665	1.4543714786607773	1.1772202287279236	2.7093996207263262	1.2354285486856922	5.328254430422254	9.873459041437359	0.6868409194825843	0.9467905405405402
ID83240	83240	3	1.0	29.99088230458826	58.597655518461494	0.0	160.0	160	1.3502315702779661	1		46724.66389351081	47259.0	32437.0	57788.0	2.8081523E7	5332.064957422917	-0.9811168341507003	-910.5979538762094	0.004007946696991671	-0.007943368194214361	1.537816868561769	1.1984268592462495	-0.6410545031346201	1.2831962640832155	5.727517028241586	9.341030866884882	0.8248721459223916	0.9670947030497593
ID88872	88872	3	1.0	29.825072334889217	58.30243846072843	0.0	196.0	196	1.3378490267251861	1		46037.72466216217	46763.0	31593.0	59701.0	2.7254333E7	5670.44686167078	-0.981099493385179	-842.8808134144983	-0.0026105993868927326	-3.3587349754708544E-4	1.4590948004441702	1.2446573882824195	-0.5333141792246262	1.172286296759678	5.622948252622233	9.060207457507072	0.8607908988622717	0.9680851063829787
ID64814	64814	3	1.0	29.855694143491345	58.56120688036842	0.0	38.0	38	1.3434916035442763	1		46790.52341137119	47399.0	32911.0	57547.0	2.7980733E7	5362.645364789309	-0.9811447639040627	-908.0503642549868	-8.319330116246626E-5	0.004031842545548212	1.5171734791436535	1.1980980931693122	-0.6290702577396406	1.266318248725608	5.670479514267394	9.233456550532352	0.8357974274120997	0.9590032154340837
ID77615	77615	3	1.0	29.882461199955877	58.25773808106464	0.0	123.0	123	1.3513516298403567	1		46608.151666666636	47192.0	31981.0	60044.0	2.7964891E7	5736.519574624259	-0.9811714202889439	-846.7802586210436	0.008984523761831294	-0.003629395106197797	1.4597507961007024	1.2677787907373113	2.496403266817161	1.1514238972650304	5.73702328057061	9.248487759295104	0.8428591853880587	0.9571768437747821
ID86318	86318	3	1.0	29.907942188312887	58.29664238723996	0.0	180.0	180	1.3586095094257085	1		46710.84262295079	47304.0	32542.0	59460.0	2.8493614E7	5698.123994120125	-0.9811617803144274	-853.9187843869818	0.0021225399734209264	-0.005585194968030311	1.512843191862057	1.2405504752091467	-0.441391131177173	1.219493460439007	5.798813920709319	9.585770344733087	0.7930398241509192	0.9479409479409484
ID91953	91953	3	1.0	29.993271903342574	58.625803622633484	0.0	215.0	215	1.3202037872267138	1		45531.77430555559	46238.0	32041.0	55990.0	2.6226302E7	5289.008666324124	-0.9812177143958625	-899.4711360867709	0.001835934279338002	-0.003583081303006031	1.471157960218071	1.2092626777684627	-0.44435157091028366	1.2165743533347957	5.475601341522247	8.907262460290251	0.8672677287843442	0.9624060150375939
ID103217	103217	3	1.0	30.025521916559782	58.21696220275069	0.0	285.0	285	1.3040609504357215	1		45472.71479500887	46249.0	30917.0	58520.0	2.5510193E7	5917.409416345609	-0.9812247116008561	-803.2137245120053	0.003889516489949136	-5.613780082227006E-4	1.397081471843219	1.2299752849381285	-0.4972512486973162	1.135861418478418	5.342513808915797	9.128280595743254	0.8057077748060364	0.9477234401349072
ID80178	80178	3	1.0	30.299447705189145	58.54371861641124	0.0	140.0	140	1.3652748454737225	1		46776.89756097558	47186.0	30574.0	60420.0	2.8767792E7	5771.45785732993	-0.9811498249361936	-843.7151040316168	-0.002758075899716156	-0.003616730570475199	1.4818642718306925	1.2795567829554846	-0.5938785959871096	1.1581074725014733	5.8558514346835135	9.313677607581036	0.8483157151422399	0.9647611589663273
ID76597	76597	3	1.0	30.154319651350335	58.09525073368825	0.0	116.0	116	1.3333177722966025	1		46679.70940170938	47133.0	29407.0	59826.0	2.730763E7	5760.229336098447	-0.9811016350609276	-841.4108985805844	-0.012460423694173675	-0.004074691348751034	1.4352601328042942	1.261993796484166	-1.0776342720451066	1.1372957115976616	5.584923243306109	9.313027526512428	0.8091802972171028	0.9529602595296023
ID94005	94005	3	1.0	29.917461733792383	58.37455950809179	0.0	228.0	228	1.2918214483565402	1		45730.67818181815	46692.0	31906.0	58634.0	2.5151873E7	5750.946564368877	-0.9812114215253341	-830.5522844883751	-5.282983916084709E-4	0.001200722031448012	1.3874943389411025	1.209466648158689	2.89938241468803	1.1471952046411908	5.242698159460966	9.0668723025199	0.8014007051385591	0.9633187772925771
ID70455	70455	3	1.0	29.85671677923164	58.551711718039165	0.0	76.0	76	1.3282016332191349	1		46684.62264150947	47350.0	32806.0	58792.0	2.7217135E7	5678.827598344587	-0.9811520378422759	-855.8882675508324	-0.0015011935882511117	0.005741199481734526	1.4728057049952121	1.21966010695287	2.523624680120932	1.2075542166208804	5.542145107825468	9.32762455346681	0.8004710737668315	0.9668325041459368
ID91448	91448	3	1.0	30.389000234280797	58.2666571376663	0.0	212.0	212	1.2753194019842842	1		45638.601113172546	46167.0	28495.0	57959.0	2.4599206E7	5676.7376929903485	-0.9812621077609682	-842.0304254111717	0.0015536715289881122	6.736917874706097E-4	1.3993986206066455	1.1688174836731346	-0.2683421255650082	1.1972772825136777	5.109610626854527	9.251831470537796	0.7501398617782596	0.9396853146853152
ID61756	61756	3	1.0	29.92610047445782	58.59962313590031	0.0	17.0	17	1.3333177722966023	1		46772.67402376908	47336.0	32482.0	57587.0	2.7549105E7	5495.312731410994	-0.9810908547163963	-883.2163729242541	0.00821230040009402	0.004210422157431309	1.5280474838676552	1.1920692131056358	-0.561193290037474	1.281844600186186	5.5849232433061085	9.427414066237665	0.7896632156336292	0.9521880064829821
ID81213	81213	3	1.0	30.210673417945078	58.660614507055755	0.0	147.0	147	1.348549736654147	1		46632.32554257091	47170.0	32468.0	58605.0	2.7932763E7	5579.4519317517	-0.981139775726102	-869.5800331593848	-0.0017759717017760991	6.07547706615833E-4	1.4868445170169364	1.256870154655968	-0.7863583706988437	1.1829738430091987	5.713257649748036	9.526623008070008	0.791071457161788	0.953211736716891
ID102718	102718	3	1.0	30.220271956658557	58.6767313642135	0.0	282.0	282	1.3034807230653147	1		45408.73618538322	46163.0	31766.0	57217.0	2.5474301E7	5641.4038812786775	-0.9813240282193909	-845.8852290508036	-8.544776830283604E-4	0.006809683721270857	1.4300083724070811	1.2019911692250618	2.3902452533312832	1.1896995660367662	5.337760682751289	9.072160053560797	0.8149811338618745	0.9533106960950761
ID84801	84801	3	1.0	30.340063970820914	58.141410496556205	0.0	170.0	170	1.313885612325087	1		46883.85514834211	47384.0	28822.0	60008.0	2.6864449E7	5780.463142177467	-0.9810903625880234	-841.6208441245045	-0.0022699318169142127	0.0028484624549681816	1.4298747970746317	1.2391638726189245	-0.6700686599114158	1.1539029087836843	5.423316953712566	9.227931617783131	0.800324506320658	0.9677692960135708
ID93505	93505	3	1.0	30.387753295878607	58.58525035075464	0.0	225.0	225	1.3316145766612209	1		45634.27226027397	46326.0	29942.0	58824.0	2.6650415E7	5845.806364183736	-0.9812106135595181	-815.3166993738927	-0.016322876249961725	-3.756587797697016E-4	1.4424339368207786	1.2551944482545039	-0.431896938980651	1.149171699115347	5.570663864812563	9.25892843702718	0.8165736527028932	0.9598689598689591
ID99137	99137	3	1.0	30.413219163407796	58.401443790122286	0.0	260.0	260	1.281237389230424	1		45657.784132841305	46430.0	29591.0	58374.0	2.4746519E7	5772.720980199684	-0.9812203430208037	-826.500551289113	0.010111019248672767	-0.0063305033472232	1.358138455181569	1.2451465022610293	-0.38452443948305326	1.090745910393163	5.157141888499682	8.876291247805746	0.8225377838792177	0.9576345984112975
ID95557	95557	3	1.0	29.92836093731881	58.423045756462884	0.0	238.0	238	1.2982470073013361	1		45516.96582733813	46358.0	31707.0	57587.0	2.5307433E7	5621.096871952592	-0.9813461136899114	-851.9912045455443	0.02035741561524989	0.008221462832210116	1.4146212902291135	1.2241216555770802	-0.37955249590248175	1.1556214889133933	5.2949825472706396	9.219949554506108	0.7827396021995605	0.9537671232876715
ID65863	65863	3	1.0	30.144514091316687	58.219589020981495	0.0	45.0	45	1.3213493004897092	1		46725.880622837394	47299.0	30425.0	59512.0	2.7007559E7	5765.465800251524	-0.9811536764468435	-843.8465577712594	0.0028038161441214984	-0.0036191960838249868	1.4371364451835478	1.2330095082600856	-0.4275082311316419	1.1655517946585086	5.485107593851271	9.18488772294462	0.8170475110542601	0.9592684954280963
ID72007	72007	3	1.0	30.45024142115696	58.30553133597741	0.0	86.0	86	1.3350187950239902	1		46948.95918367347	47375.0	29605.0	60114.0	2.7605988E7	5763.336664441949	-0.9811430653532303	-847.7020191352738	0.0024489681715052377	0.011299133878416114	1.41501290957892	1.2700351521120343	-0.2459492699996794	1.1141525549318785	5.599182621799655	10.508738478496658	0.6371377361269597	0.9477071600965408
ID62796	62796	3	1.0	30.094328852667815	58.769643827187544	0.0	24.0	24	1.3496711919304123	1		46650.22885572135	47115.0	32472.0	59094.0	2.8130088E7	5544.1272709694795	-0.9810179468182824	-869.7297975755544	-2.63006947996669E-4	-0.004133217038916518	1.548246191748928	1.1997179109091292	-0.8127573554198277	1.2905085251046133	5.722763902077075	9.666094955298115	0.769685985226259	0.946540880503145
ID88396	88396	3	1.0	29.859400324442426	58.46275493946382	0.0	193.0	193	1.3046409197552264	1		45975.622775800744	46781.0	32451.0	56829.0	2.58383E7	5392.076043664147	-0.981090753101874	-884.7825690785922	0.005441493806184357	-0.004537843565290684	1.4463978750353252	1.193420436000573	2.5608325107394516	1.2119767949361904	5.347266935080318	9.096123993835704	0.8121364167594092	0.9648370497427099
ID85841	85841	3	1.0	30.120632338651344	58.57429095349876	0.0	177.0	177	1.3468658029234526	1		46748.14000000003	47314.0	31882.0	57988.0	2.8048884E7	5471.005096415862	-0.9811351734320054	-888.798352128636	-0.0077738799135853845	0.004050277209637733	1.55869837502855	1.1744953550870423	-0.6523587407517418	1.3271217874787034	5.6989982712544895	9.161678433116524	0.85321464355569	0.9771801140994294
ID60754	60754	3	1.0	30.013888085303822	58.12510120634704	0.0	10.0	10	1.3524707618167124	1		46784.31291390729	47261.0	30445.0	59280.0	2.8257725E7	5741.811555603784	-0.9811458287548115	-848.0226086978147	0.007689692853815454	0.00774855487711243	1.462406809967635	1.286294795120367	2.3234537768499397	1.1369141937877376	5.746529532899647	9.642042811254367	0.7767430859216783	0.9489795918367344
ID63826	63826	3	1.0	29.867633198201553	58.337924551180855	0.0	31.0	31	1.3069582233925991	1		46790.13120567373	47418.0	31747.0	60323.0	2.6389634E7	5826.557217856	-0.9812156071030512	-838.9566619352225	0.006560897696216616	0.01385669171454997	1.4457844179440456	1.2091345702632361	-0.31221617750907027	1.1957183703955212	5.366279439738377	9.076072221777043	0.8186292571746263	0.9641332194705381
ID78674	78674	3	1.0	30.08871779059756	58.665471713547106	0.0	130.0	130	1.3384143548834095	1		46551.07470288629	47117.0	32122.0	58206.0	2.7418583E7	5368.114218206997	-0.981130208748128	-901.773588959447	0.0015760778939056936	0.0053373585278499135	1.5311597709084395	1.1893402159112583	2.4270744202878856	1.2874026711820916	5.627701378786752	9.388031848823857	0.8024016258709006	0.9487179487179486
ID68953	68953	3	1.0	29.876789374192025	58.420544923346824	0.0	66.0	66	1.3574954382999138	1		46640.12602291325	47115.0	31714.0	61382.0	2.8497117E7	5746.585314989489	-0.9811145068145058	-843.2788707295069	0.005334311308196127	0.0023617088488130356	1.4941778655172664	1.2506881444797544	-0.5124718779686098	1.194684599923825	5.789307668380284	9.398453755294716	0.8236139175538192	0.9643705463182894
ID82777	82777	3	1.0	30.061023963932705	58.11059900596623	0.0	157.0	157	1.351911311632769	1		46704.81727574758	47246.0	31146.0	58491.0	2.81163E7	5639.991936881387	-0.9811133174599	-860.3530055423059	0.00416672267914547	0.00469279499701108	1.4315295408259603	1.3215902100711967	2.3831244581870297	1.0831871558346675	5.741776406735131	10.23169539695373	0.6892248625848222	0.9408099688473519
ID90971	90971	3	1.0	30.14478114697806	58.517933541157944	0.0	209.0	209	1.348549736654147	1		46732.163879598666	47161.0	32014.0	58779.0	2.7945834E7	5443.95571242953	-0.9810229494472645	-887.5273717877332	0.00184195742882123	0.0012165307642954387	1.5208267369033992	1.2225323726147468	-0.614456503299905	1.2439971087642137	5.713257649748038	8.904381595425276	0.9054951889450551	0.9796251018744908
ID66906	66906	3	1.0	30.21270095282919	58.194714575661806	0.0	52.0	52	1.3063792828444178	1		46825.076241134746	47413.0	29558.0	58510.0	2.6409343E7	5691.404994015089	-0.9810712228334302	-852.838851360945	0.002427551775685977	-0.02499661495182188	1.398504970052575	1.2412503757286335	-0.7547770657460319	1.1266904706728733	5.361526313573864	10.101090848371355	0.6603310993328191	0.9276315789473679
ID98657	98657	3	1.0	30.169890475317867	58.69511126151499	0.0	257.0	257	1.2859521701640186	1		45495.06946983546	46259.0	31657.0	57151.0	2.4885803E7	5547.843852922546	-0.98130636166067	-860.9558417084678	0.0013589266603412054	-0.005677795810457622	1.4156709105296377	1.1887605179471024	-0.7466023422985497	1.1908798190693548	5.195166897815816	8.921144824985015	0.8202914571721499	0.9529206625980824
ID76133	76133	3	1.0	29.88104762814328	58.36129538205464	0.0	113.0	113	1.334452028369271	1		46562.10750853242	47205.0	32408.0	59551.0	2.7285395E7	5619.568183098285	-0.981282033137289	-868.7500709260552	0.022806710109414728	-0.01880464618348374	1.5035732857767883	1.2325827606726025	-0.583637959149153	1.2198558455874478	5.5944294956351355	9.008321162237841	0.8663192141167321	0.974337748344371
ID79717	79717	3	1.0	30.048283239615294	58.07124254253569	0.0	137.0	137	1.3479886591442545	1		46788.138103161415	47324.0	30836.0	57970.0	2.8119671E7	5522.670062801362	-0.9810629789418098	-877.8127530592278	-0.009154022106997875	0.0055927191221537545	1.4671534520900835	1.2568628618912243	-0.7864591723480401	1.1673138705701203	5.708504523583522	9.572964917642793	0.782779203250059	0.9412225705329152
ID74596	74596	3	1.0	29.944591242427197	58.6155765188291	0.0	103.0	103	1.335585321166623	1		46673.67572156202	47259.0	32267.0	57537.0	2.7490795E7	5488.96246826283	-0.9811314622502766	-884.3021816750651	-0.005438724836943628	0.0036974204640585822	1.51040287031005	1.1952054885889092	-0.5964809461336702	1.2637181511718718	5.603935747964173	9.42380801470449	0.7929579386843263	0.9585365853658537
ID93031	93031	3	1.0	30.002997447608813	58.732943137845226	0.0	222.0	222	1.3040609504357223	1		45625.57117437718	46365.0	31568.0	56697.0	2.5641571E7	5434.324386335749	-0.9812155490079859	-877.1192980560996	0.006821839984528767	0.003887672073948946	1.4705103972888778	1.188862639088576	-0.4890060453090927	1.2369052142274595	5.342513808915804	8.834616239408206	0.860161775008004	0.9656357388316149
ID73577	73577	3	1.0	29.942879840210328	58.49439655175163	0.0	96.0	96	1.33218255048814	1		46787.193877550984	47492.0	32087.0	58406.0	2.751087E7	5586.844564440625	-0.98110003038235	-869.4459497323513	9.413105249225865E-4	0.0024502253541607414	1.4883523417953455	1.2033132637724198	-0.6174091852137432	1.2368785308069492	5.575416990977075	8.926485241152713	0.8792780581453156	0.9702233250620347
ID69992	69992	3	1.0	30.11820629015128	58.71022111817645	0.0	73.0	73	1.3429284127404293	1		46693.716917922975	47226.0	32575.0	58005.0	2.7876149E7	5327.591824604796	-0.9810796553871458	-908.9347875700504	-0.0034626615130064777	0.00281256737904892	1.543986544973523	1.182233677502377	-0.6794437933900013	1.3059910019103806	5.665726388102884	9.261044112301656	0.8301289425880091	0.9605157131345694
ID102248	102248	3	1.0	29.966172735604335	58.24485875370025	0.0	279.0	279	1.2970810914780877	1		45514.0161579892	46339.0	30863.0	58439.0	2.5351307E7	5688.7382979356935	-0.9812647495567907	-838.0808066134924	-0.003681184835906942	-0.009089511383271522	1.3698423194528648	1.2528039164681906	-0.44438843127266214	1.0934211662704727	5.285476294941609	10.088147294197798	0.6526362073247688	0.9212924606462308
ID95089	95089	3	1.0	30.115876165050626	58.1578725764898	0.0	235.0	235	1.3127335861392364	1		45660.31993006996	46252.0	29813.0	58157.0	2.6117703E7	5835.959320298897	-0.9812591449767494	-819.3151887764469	0.007585608206387346	-0.02042843062411239	1.3842248694805597	1.298424019592977	2.54636989258255	1.0660807629810167	5.413810701383532	9.987898197981409	0.6819691294046382	0.9305555555555546
ID65395	65395	3	1.0	30.02043100060566	58.62652998652341	0.0	42.0	42	1.3321825504881408	1		46794.34188034179	47334.0	32481.0	57465.0	2.737469E7	5494.950369605221	-0.9811129645163694	-884.7382089830608	0.004458683123687116	-0.007544765558493863	1.4995645313400783	1.2093470474773331	-0.6076088358290519	1.2399786599455727	5.575416990977081	9.229511368713297	0.8224884350381889	0.9552117263843649
ID67956	67956	3	1.0	30.163130312756685	58.085512939459974	0.0	59.0	59	1.324208748327418	1		46814.8485370052	47239.0	29176.0	59667.0	2.7199427E7	5778.724807231181	-0.9810749139477859	-839.9354536908473	-0.005800928442648809	-5.770512437114602E-4	1.4237334971024274	1.2410364093867747	-0.704837202027649	1.1472133181055724	5.508873224673858	10.39487260977402	0.6406698689487704	0.922770700636942
ID87924	87924	3	1.0	30.226299882402657	58.02984862838743	0.0	190.0	190	1.34236498564924	1		46826.01515151522	47250.0	29933.0	59876.0	2.7814653E7	5514.383035098324	-0.9811935210860996	-886.0688071221867	-0.003884815123178739	0.00570073765095322	1.4406320707889646	1.2802202089525194	-0.9129439859762067	1.1253002106314933	5.660973261938367	9.93795209206538	0.7202896428239809	0.936320754716981
ID90489	90489	3	1.0	30.35959195434403	58.51614792453041	0.0	206.0	206	1.3418013219730556	1		46516.95109612141	47117.0	32685.0	58773.0	2.7584552E7	5477.07689220056	-0.9810690154865631	-880.2757924716756	-0.0065491902352135525	0.010849937385342118	1.4665697741237278	1.2540068485565543	-0.5975872704962405	1.1695069893851437	5.656220135773852	9.25287324536525	0.830200406878767	0.9535256410256411
ID71544	71544	3	1.0	30.368139947642234	58.54483715463418	0.0	83.0	83	1.3299091997694092	1		46874.27350427352	47610.0	31506.0	57598.0	2.742145E7	5444.787119918619	-0.9811168227106498	-894.6008217684816	0.017266662800872842	-9.914609385198569E-4	1.420220074336525	1.2791161090582417	-0.5695857668445046	1.1103136488384717	5.556404486319018	9.193354571119047	0.826143892430445	0.9597701149425282
ID73082	73082	3	1.0	30.470885334047345	58.14447262525505	0.0	93.0	93	1.332750282263534	1		46995.91341256362	47409.0	28616.0	60579.0	2.7680593E7	5765.742245995027	-0.9810602173356057	-844.4142253808582	0.0018326358874267968	-9.345234310526779E-4	1.4402449975619378	1.261355483813016	-0.4595277098173733	1.1418232338501018	5.5801701171415905	9.363615410941854	0.799779314948461	0.950607287449392
ID64380	64380	3	1.0	30.07982420842678	58.184806536421995	0.0	35.0	35	1.338414354883409	1		46839.754653130316	47268.0	29857.0	59799.0	2.7682295E7	5847.0136589406475	-0.9811008944657196	-831.7310606840341	0.0024026123336189902	-0.01678888909814776	1.4731847431807907	1.246502657064364	-0.7648822025812272	1.1818544748635236	5.627701378786749	10.048051992519259	0.7004500350100834	0.9441786283891543
ID84349	84349	3	1.0	30.36163183675745	58.421502530728404	0.0	167.0	167	1.3713562780022497	1		46854.53140096619	47288.0	29530.0	60715.0	2.9096664E7	5856.365049634193	-0.9811198051991421	-831.5129666510618	-0.0069802399479731185	-0.003541676304840963	1.4387040734186176	1.3094175159282313	-0.6969301635978769	1.0987359309904576	5.90813582249319	9.483344113089286	0.8255384686741236	0.9635658914728685
ID98172	98172	3	1.0	30.07320561568404	58.68194002771145	0.0	254.0	254	1.297664180332659	1		45485.130824372725	46201.0	31346.0	57026.0	2.5380703E7	5430.074800601309	-0.9812097497737252	-874.8285001713566	-0.0024089597080022736	0.008755924063936375	1.471474556614216	1.1747568922399472	2.483784139442512	1.2525779302375555	5.290229421106125	8.690207151470482	0.8802866436876435	0.963636363636363
ID89983	89983	3	1.0	29.889692471210243	58.357353125304634	0.0	203.0	203	1.3434916035442759	1		46500.47236180902	47115.0	32711.0	59903.0	2.7760782E7	5681.739831962628	-0.9810381008270085	-846.8569545479133	5.606431626569573E-4	-0.0022136380004164737	1.5074399945547168	1.2191479582458788	-0.45330820137110206	1.2364700972994576	5.67047951426739	9.096816589901193	0.8610944155800606	0.964430072756669
ID101761	101761	3	1.0	29.845696816911097	58.37168922077209	0.0	276.0	276	1.279464867206857	1		45373.629151291505	46329.0	31399.0	57502.0	2.4592507E7	5671.280228293805	-0.9812597931119372	-837.8418099268423	0.0027084733864030128	0.004582160266226497	1.4054651694739504	1.1812613492728106	2.846498582496735	1.1898003522583387	5.1428825100061335	9.371459430430457	0.7358715420958922	0.9558303886925795
ID59777	59777	3	1.0	29.91868150884071	58.68314386100908	0.0	3.0	3	1.335018795023991	1		46754.33559322034	47241.0	32502.0	58011.0	2.7585058E7	5342.128879667942	-0.9811590559198052	-911.5369550896245	-0.008031728912754202	-6.063687357255123E-4	1.538223189435423	1.1731359411902889	-0.652881947779543	1.3112062595871956	5.59918262179966	9.068762816332303	0.8555362376367117	0.976782752902156
ID61313	61313	3	1.0	29.900430906683557	58.28165605156192	0.0	14.0	14	1.2918214483565398	1		46605.328519855604	47431.0	31382.0	58107.0	2.5819352E7	5514.616276796263	-0.9810816311819696	-876.5399759967931	-0.0040717140762905595	0.014048616194895223	1.3995625972970822	1.2061540447273202	-0.4375599217370057	1.1603514521343636	5.242698159460964	9.497132820459584	0.7304318381334957	0.9549783549783551
ID75653	75653	3	1.0	30.475253733218118	58.47329374834343	0.0	110.0	110	1.3641662177265677	1		46775.822185970654	47207.0	29822.0	60190.0	2.8673579E7	5826.382983965852	-0.9811350715427472	-835.0760622848221	0.023429783137567443	0.028600227040283584	1.4314935322478577	1.341642632120089	2.736250402824684	1.0669708147137398	5.846345182354485	9.57058126565474	0.802079999534396	0.9594383775351014
ID105351	105351	3	1.0	29.95708179474235	58.52612324087851	0.0	298.0	298	1.3017384891972512	1		45386.2046263345	46215.0	32153.0	56493.0	2.5507047E7	5440.86277030823	-0.9812664920154553	-873.8843250528236	0.013081900094329472	0.0030572574468343623	1.4308233913150366	1.2108144000504675	-0.4507850964990013	1.1817033157644963	5.323501304257738	9.436356770453662	0.7512742854583465	0.9348914858096828
ID77190	77190	3	1.0	30.199506837515067	58.66700823273392	0.0	120.0	120	1.344617277477446	1		46607.47236180905	47097.0	32621.0	58897.0	2.7824661E7	5409.362081197118	-0.9811280341376036	-895.8762777237273	-0.004339145297442597	-0.0022948096510754554	1.5096025984593153	1.2016253102312067	-0.7500169287519173	1.2563006002002823	5.679985766596426	9.194682680054484	0.8442743980976904	0.9763071895424834
ID101254	101254	3	1.0	30.3274818659904	58.171015635608605	0.0	273.0	273	1.2824177095076634	1		45808.49080882357	46426.0	28004.0	58338.0	2.4919819E7	5729.2516730268	-0.9811879607708419	-834.0544701971986	0.011703387406306366	-0.00746601700358281	1.4221670560684008	1.1735697238782496	-0.37525208582728575	1.2118300490648493	5.166648140828714	9.499444190779464	0.7194860187443659	0.933848797250859
ID62344	62344	3	1.0	30.221008732694017	58.22623088599253	0.0	21.0	21	1.3150366292889937	1		46779.393728222974	47173.0	28679.0	59227.0	2.6851372E7	5816.700794643886	-0.9810544464766718	-832.9015533463102	-0.012042316147245347	-0.012857558680010943	1.4163799960910137	1.228220273021633	-0.6767282234230899	1.1531970504008011	5.432823206041599	9.5914283041168	0.7421109965193605	0.9430693069306925
ID85385	85385	3	1.0	30.216300830887825	58.03449404152953	0.0	174.0	174	1.328771065885475	1		46815.94358974357	47179.0	29557.0	59672.0	2.7387327E7	5793.158216831046	-0.9811205056637925	-839.9247557293437	-0.006544697912809834	-0.0038924373831275855	1.4367227459153056	1.2698295114688922	2.0727562419956524	1.1314296391279781	5.546898233989984	9.737880356905976	0.7350742229850229	0.9284009546539376
ID87433	87433	3	1.0	30.31484703470294	58.16984815965753	0.0	187.0	187	1.285952170164018	1		46726.04220183485	47478.0	28708.0	59106.0	2.5465693E7	5574.584090927204	-0.9811491489147601	-872.5304463363287	0.0039783539164683045	-0.002112445601371096	1.4477375537919424	1.164318918015392	-0.43776042642469165	1.2434201071469697	5.19516689781581	8.692313954129906	0.8640493742872057	0.968113374667848
ID80781	80781	3	1.0	30.177453267553478	58.588203528985964	0.0	144.0	144	1.327631956318291	1		46692.309278350476	47295.0	32962.0	58813.0	2.7174924E7	5564.0978237851305	-0.9811344633795349	-872.8506916669706	-0.011763509559663427	0.008444507757055082	1.4693906134387367	1.22982799941298	-0.9237471394011061	1.1947935923886142	5.537391981660952	9.023644582540214	0.8545769388145358	0.966804979253112
ID100755	100755	3	1.0	29.879510686531518	58.596814748371564	0.0	270.0	270	1.2918214483565411	1		45453.24593128387	46330.0	31804.0	55501.0	2.5135645E7	5470.584463011649	-0.9811732150470404	-866.0255253842637	0.010768225945147307	0.0023711949140596982	1.41308186986175	1.2137582949925043	-0.510942951949679	1.1642201546152784	5.242698159460973	9.298392060521513	0.7619895416341285	0.9371282922684794
ID104854	104854	3	1.0	29.99142238560581	58.65203939346399	0.0	295.0	295	1.3138856123250877	1		45395.335664335675	46036.0	31680.0	56134.0	2.5966132E7	5378.123619485389	-0.9812470235769801	-883.3210736655551	-0.00502677433392944	2.797571104902315E-4	1.4630872443015799	1.208133829708038	-0.41676717262599494	1.2110307718600637	5.423316953712571	8.71751729138388	0.896786817456573	0.9844693701466782
ID78233	78233	3	1.0	30.48523298755316	58.315026853134476	0.0	127.0	127	1.3502315702779655	1		46760.56810631231	47177.0	29050.0	60175.0	2.8149862E7	5757.516182509575	-0.9810601437735098	-841.3826686361961	-0.007084911295092655	0.006892419673578579	1.457914170591429	1.2732397921886274	-0.419567285864312	1.1450428894351132	5.72751702824158	9.711625024566318	0.7631193081349887	0.9473270440251571
ID82329	82329	3	1.0	29.928649144075493	58.62049566223984	0.0	154.0	154	1.3316145766612213	1		46647.41126279862	47259.0	32370.0	57016.0	2.7335383E7	5418.426477030401	-0.9811234170679364	-894.9208348100193	-0.008109806532245046	0.002330049217589054	1.525718957782342	1.1820641049826845	-0.647088974108105	1.290724378949559	5.570663864812567	9.030791837082507	0.8583514681980224	0.975853455453789
ID89501	89501	3	1.0	29.93339560509108	58.55631077520582	0.0	200.0	200	1.3282016332191349	1		46448.41752577322	47031.0	32147.0	57302.0	2.7032979E7	5387.223691041343	-0.9811462214185649	-897.3693714798704	-0.0011326520875738326	0.008891506763169263	1.4828457242833057	1.2147662071300873	-0.47022319119037553	1.2206840423941019	5.542145107825469	9.339037878757129	0.7985157429819976	0.9628406275805123
ID97693	97693	3	1.0	30.310104869058396	58.23393295254154	0.0	251.0	251	1.2531798738749016	1		45795.395393474064	46464.0	28156.0	58126.0	2.3859401E7	5733.8419209228805	-0.9811323516295278	-830.6458805678907	0.014455251334973416	0.005727548210202752	1.3802328729200337	1.1665359195646023	2.7545472454467888	1.1831893469985832	4.933744958767438	9.103143093599254	0.7481760824253478	0.9177718832891247
ID68513	68513	3	1.0	30.049764841810404	58.67182191944084	0.0	63.0	63	1.3017384891972517	1		46621.5044883303	47281.0	33096.0	58331.0	2.5968178E7	5220.953166793772	-0.9812036485628902	-932.292263586167	0.0010897088875174564	0.0024638209535152947	1.5063206972051206	1.1519288375424557	-0.6935671982902928	1.3076508271281153	5.323501304257744	9.857199693565091	0.6884939353585647	0.9333333333333333
ID63393	63393	3	1.0	29.77386866466074	58.52393078029402	0.0	28.0	28	1.3202037872267136	1		46646.87564766845	47414.0	33005.0	59273.0	2.7008541E7	5587.878186275015	-0.9810803078185186	-865.7572129642276	0.005137595957772	-1.0956485848614607E-5	1.4526966027500132	1.2312355798924053	2.5678120711931736	1.17986892717717	5.475601341522246	9.580392406578762	0.7496785580262575	0.9290322580645166
ID66467	66467	3	1.0	30.25597544923836	58.13368809635457	0.0	49.0	49	1.3242087483274176	1		46822.892918825506	47343.0	28860.0	59429.0	2.7110455E7	5701.331566582704	-0.9809975955526706	-847.9521103975075	0.0016728929695609546	-0.01584944648855259	1.445939701674884	1.243825403331821	-0.8370633428567089	1.1624941071324495	5.508873224673854	9.512075053848056	0.7651068767081513	0.9399837793998368
ID79266	79266	3	1.0	30.22669305920591	58.06538665096448	0.0	134.0	134	1.3541477255877263	1		46741.56456953637	47078.0	29928.0	59418.0	2.8231905E7	5651.743243667506	-0.98117659371444	-862.1836451882077	0.004637572420850316	0.006233417788958189	1.4857667524434695	1.2636106068228514	-0.8147670361958348	1.1758106052775186	5.760788911393197	9.389972303272803	0.8210378969016772	0.9626687847498012
ID92578	92578	3	1.0	30.403430779524093	58.244220097879754	0.0	219.0	219	1.2941617065219349	1		46077.78018018019	46662.0	28115.0	59098.0	2.5573168E7	5938.529046556106	-0.9811157741090915	-806.2388669254997	-0.002107454779339677	-0.011817764538464214	1.4275751143760955	1.1947591782193339	-0.22275855760841204	1.1948643211126027	5.261710664119031	9.208935499926797	0.7796828198506601	0.9526678141135969
ID96677	96677	3	1.0	30.457855858747013	58.45963801236955	0.0	245.0	245	1.3333177722966023	1		45850.601362862064	46496.0	29454.0	59058.0	2.6914303E7	5905.384477505708	-0.9812123136199299	-810.9919462449033	-7.968639428037455E-4	0.0034139775105018412	1.4189569280986747	1.2756675559554003	-0.5471263784801093	1.1123250109123917	5.584923243306108	9.786586836772734	0.7327647425970581	0.9529602595296023
ID97189	97189	3	1.0	30.196308716653444	58.11529981278591	0.0	248.0	248	1.311003648748793	1		45917.4859154929	46456.0	28863.0	58821.0	2.6081132E7	5783.7667830627015	-0.9812495494255765	-830.9312385443668	-0.0041464532897141585	-0.02791309446893431	1.3895804333674735	1.2829257628562845	-0.7687781944192256	1.0831339377531362	5.399551322889988	10.694192704904843	0.59329614469296	0.9228269699431345
ID104359	104359	3	1.0	30.268094225083093	58.754459783628505	0.0	292.0	292	1.3247798972641884	1		45447.15198618307	46169.0	31179.0	57501.0	2.6313901E7	5591.528234846148	-0.9812256689548361	-849.5923153824	0.0016880050250952469	-0.004147475751405905	1.4355685075378244	1.2438564962552214	-0.6848583330752822	1.1541271134248805	5.513626350838379	9.851455462586143	0.713914822211556	0.9347300564061238
ID69545	69545	3	1.0	30.385564067059214	58.59757901728388	0.0	70.0	70	1.3081153358134863	1		46764.32920353978	47534.0	31136.0	57618.0	2.6421846E7	5504.296883868014	-0.9811235111356524	-883.1720601335899	-0.00859685030784958	0.00593367022947738	1.4170211759679123	1.2200485548133786	-0.5518681864800259	1.161446542744082	5.375785692067417	9.18185095047566	0.8012929726029799	0.9625531914893616
ID83881	83881	3	1.0	30.4232909913913	58.35290538738073	0.0	164.0	164	1.3591662025486098	1		46909.25204582652	47336.0	29410.0	60280.0	2.8661553E7	5922.914673936254	-0.9811013266809946	-822.3100021952345	0.008015046000621105	0.003576125528326764	1.451713682770499	1.3017461358922986	2.758562173684003	1.1152049103455977	5.803567046873835	9.097924504978288	0.881089879220159	0.9682791435368758
ID67499	67499	3	1.0	30.146469024552363	58.1236257678601	0.0	56.0	56	1.3253508000690815	1		46853.049742710085	47407.0	30273.0	59372.0	2.7315328E7	5732.610567638605	-0.9811328347808942	-850.0345504872482	-0.006488072463315157	-0.0035595858471933533	1.441482260581151	1.240794761606318	-0.5900725362518108	1.1617410914235529	5.518379477002883	9.459435707360537	0.7749808414459604	0.9532019704433492
ID74157	74157	3	1.0	30.055794713983506	58.61540692657976	0.0	100.0	100	1.3372834595780676	1		46730.443877551006	47247.0	32183.0	57360.0	2.7477501E7	5391.465469922776	-0.9811127980430955	-900.4806617093038	-0.013487034946716015	-0.0011074424555105036	1.5150444958588705	1.1925351432949989	-0.5683399111399856	1.2704401244501455	5.6181951264577235	9.05037471049187	0.8619331054301408	0.9688524590163938
ID100269	100269	3	0.996830403804779	29.838863030260676	58.30483303519897	0.0	267.0	267	1.3017384891972508	1		45486.77361853831	46345.0	31222.0	58746.0	2.551808E7	5806.071948254069	-0.9812689216749122	-820.8389953512409	5.249068677196609E-5	0.007412288707776189	1.4123578868426594	1.2189977794305713	-0.44141370865596363	1.1586221982310847	5.323501304257736	9.438806474902755	0.7508843715131888	0.9523809523809528
ID75180	75180	3	1.0	30.246541930876358	58.62077271661381	0.0	107.0	107	1.360278905315854	1		46735.53442622949	47156.0	32105.0	59027.0	2.8508676E7	5584.742473519152	-0.9811716439055024	-872.1810421236613	0.002488411678927579	0.0014720635195677588	1.5121296451711297	1.248304287675993	2.3228546063141837	1.2113469929565879	5.81307329920287	9.07217532761435	0.8875499292281791	0.9714058776806983
ID86956	86956	3	1.0	30.16727960882948	58.630297114239625	0.0	184.0	184	1.334452028369272	1		46619.47089041097	47228.0	32806.0	58171.0	2.7225771E7	5444.401970114548	-0.9811153895786158	-889.7320015194377	0.0025407020372266676	-0.006679845620630021	1.4736931552284114	1.2245217983592243	-0.6907347221789502	1.203484623306061	5.594429495635144	9.118648961789935	0.845482601007293	0.972727272727273
ID60334	60334	3	1.0	29.896277637883088	58.70060331113896	0.0	7.0	7	1.3173356461303005	1		46686.18641114982	47354.0	33034.0	58344.0	2.6797871E7	5473.546724660359	-0.9811076865688259	-885.8926568242994	-0.003668476589316954	-9.643571232138977E-4	1.487927382178505	1.1800080719405912	2.4529573938148443	1.2609467829584613	5.451835710699667	8.974555417397642	0.850602660495397	0.9646761984861228
ID94638	94638	3	1.0	30.17102015502508	58.5696913384886	0.0	232.0	232	1.3040609504357223	1		45552.87366548041	46341.0	31200.0	57536.0	2.5600715E7	5587.397051818555	-0.9811996326083805	-850.9955348313033	-0.010863167937864642	-0.0046456990512737046	1.454505284618997	1.1967167754619548	-0.6502283627723502	1.2154131323658692	5.342513808915803	9.368773965127305	0.7648741704197942	0.9469250210614991
ID71093	71093	3	1.0	30.234349139392776	58.67417212534593	0.0	80.0	80	1.3502315702779664	1		46770.7367549669	47278.0	33201.0	59134.0	2.8249525E7	5481.712804608823	-0.981103346423632	-885.967485902372	0.0026676155125617256	0.0020582087842066147	1.4964007470075116	1.2372727026783938	2.320720873852437	1.2094348673240496	5.727517028241588	9.430756919846676	0.8092508256563632	0.9495665878644602
ID72629	72629	3	1.0	30.310432284456667	58.12054060190928	0.0	90.0	90	1.301738489197251	1		46866.13701067613	47297.0	28707.0	59806.0	2.6338769E7	5859.846539461853	-0.981161706223678	-833.1092094864191	-0.0020026390373130143	0.007165961381937415	1.426503312699829	1.2200053317455961	2.590596903209355	1.1692599004127084	5.3235013042577375	9.31937996207939	0.7702526324309921	0.957264957264957
ID103863	103863	3	1.0	30.31307871335239	58.659139003926946	0.0	289.0	289	1.2900634687055743	1		45533.29690346087	46270.0	32857.0	57208.0	2.499778E7	5510.140174108985	-0.9813469481748724	-869.4990764524695	0.004437542262623769	-0.004887257425874388	1.423380967388991	1.1944797115378767	2.362123017415919	1.1916326025800865	5.228438780967425	9.975072985896643	0.6603128170483683	0.9306260575296104
ID64956	64956	3	1.0	29.822590078225463	58.474933385776666	0.0	39.0	39	1.339544295443365	1		46712.65378151256	47367.0	32362.0	59473.0	2.7794029E7	5775.049623976598	-0.9811261270965775	-840.9547552578276	-3.184825554161661E-4	0.006354685246977869	1.471582025663594	1.2365145414890082	2.6049898325261642	1.1901049088282603	5.637207631115782	9.333557222232182	0.8131665518258583	0.9556809024979851
ID81856	81856	3	0.9968400001525879	29.863505967264103	58.276804997851855	0.0	151.0	151	1.3423649856492388	1		46600.736486486545	47210.0	32107.0	60202.0	2.7587636E7	5736.5681120081545	-0.9811748020568548	-846.7933847240705	0.004429092553290676	-0.007696070846190587	1.4811696701646138	1.2365974517376235	-0.5655097716761996	1.19777836197489	5.6609732619383575	9.306753136802817	0.8213052122086636	0.9581657280772325
ID89027	89027	3	1.0	29.99249491751387	58.628242733624646	0.0	197.0	197	1.3144612467940298	1		45977.46748681896	46685.0	31164.0	57737.0	2.6161179E7	5261.383111488846	-0.9812798857208019	-916.1350867229487	-0.005719035471238056	-0.0029475185235001465	1.485672910685966	1.177047527399861	-0.5487762044199229	1.2622029918943622	5.428070079877088	9.206618120911623	0.8047390036948846	0.9653423499577342
ID80322	80322	3	1.0	30.188976986965095	58.56039532056142	0.0	141.0	141	1.3463040236277215	1		46745.05342237058	47301.0	32855.0	58703.0	2.8000287E7	5471.461290123068	-0.9811174329075146	-887.8145968925494	-0.008886011729655936	0.006417489597448079	1.5303828787581706	1.2224300407565167	2.3226644638038496	1.2519185783515867	5.694245145089974	9.121701896266904	0.8599917282537352	0.9669087974172716
ID83394	83394	3	1.0	30.156270773562486	58.03122721984162	0.0	161.0	161	1.3310463604729168	1		46852.88926746163	47164.0	29134.0	59682.0	2.7502646E7	5683.771726946059	-0.9810594583577152	-853.9504676322807	-0.00901223786408165	0.0038996177265845497	1.4488450035920388	1.2532685331671676	2.1589790381936047	1.1560531244893102	5.565910738648046	9.662822514798833	0.7490970660745471	0.9405622489959838
ID96198	96198	3	1.0	29.895838805593634	58.331365746808366	0.0	242.0	242	1.3196306577066597	1		45584.354166666635	46425.0	31223.0	58627.0	2.6256588E7	5770.9363333035935	-0.9812618251893698	-827.2887832285659	0.007379148113608224	-0.014072947131953235	1.4341943676178632	1.2420872835233654	2.672557531293857	1.1546647217493102	5.470848215357723	9.106043140312519	0.8290965783874523	0.9599666388657212
ID99782	99782	3	1.0	30.331494832359354	58.6030063328445	0.0	264.0	264	1.337283459578068	1		45565.750847457675	46246.0	31028.0	57821.0	2.6883793E7	5684.078671182744	-0.9813316857833237	-842.7895970475657	-0.0034243882621484284	0.017893260856278414	1.425419394829809	1.2808876632495456	-0.861004243266138	1.112837164200328	5.618195126457726	9.340402804141311	0.8092365159109218	0.9664758789860999
ID59338	59338	3	1.0	29.931011319609635	58.269605352311316	0.0	0.0	0	1.3338850208958855	1		46563.92504258951	47179.0	31145.0	60171.0	2.7333024E7	5811.396694759346	-0.9811638117437643	-834.7329451124482	0.0019008834599896214	-0.014343577320844793	1.4483392367295371	1.2521865556905631	-0.5882414044325561	1.1566481289449706	5.589676369470618	9.536773694967927	0.7723134064833854	0.9430633520449079
ID103371	103371	3	1.0	29.9904731207554	58.35723618533599	0.0	286.0	286	1.3023194927919894	1		45365.39285714288	46235.0	31314.0	57747.0	2.540462E7	5738.22603835121	-0.9812690533663055	-828.3338247982025	-0.003060696758554198	-0.0033967116914758494	1.4381970161388733	1.1979653169359277	-0.4850966627690912	1.2005331004217998	5.328254430422249	8.833100265408254	0.8581604559938254	0.9655469422911287
ID76746	76746	3	1.0	30.400373298165942	58.48460892521753	0.0	117.0	117	1.3591662025486102	1		46667.7545008183	47057.0	28774.0	60587.0	2.8513998E7	5968.432094570582	-0.9811371862679741	-813.4107417061696	-9.343390511644443E-4	-0.0023725903869150486	1.4434933174205316	1.2918652923744551	-0.3731567845133328	1.1173713899901927	5.803567046873838	9.667772443736261	0.7802827948927755	0.9561472200469848
ID92110	92110	3	1.0	30.453706347906504	58.508278827911944	0.0	216.0	216	1.2947461101220625	1		45856.78339350179	46524.0	29567.0	58262.0	2.5404658E7	5817.411020387125	-0.9812848349227719	-826.6187640037516	0.0025034122934739166	0.002550373159380778	1.3782763786806798	1.2335817688121737	-0.1837086605494367	1.1172963264590345	5.266463790283551	9.561301474744376	0.7239272798146194	0.9342327150084317
ID77776	77776	3	0.9968440532684326	29.891587722854258	58.49783576860375	0.0	124.0	124	1.3161866396786774	1		46503.87304347824	47183.0	33321.0	57846.0	2.6739727E7	5284.928580461489	-0.981122497109655	-914.6578920928076	-0.004596146627344196	0.0027987691897846784	1.4427122420692824	1.2178711464665368	2.5869654827626505	1.1846181316102997	5.4423294583706365	9.53760493517455	0.7518237387891951	0.9494195688225542
ID86480	86480	3	1.0	30.155603488300333	58.03218097725517	0.0	181.0	181	1.3558226151896653	1		46823.761120263596	47286.0	31135.0	59732.0	2.8422023E7	5810.0712975355345	-0.9810828867667708	-835.921828580734	-0.00307216018866541	0.005904088044908362	1.4252818332252726	1.301455040268121	-0.8970672274214404	1.0951448871654	5.77504828988674	9.667021385978579	0.7765691349719228	0.9382239382239378
ID94163	94163	3	1.0	29.86799865447755	58.339076989877555	0.0	229.0	229	1.318483651268541	1		45696.803478260874	46506.0	31614.0	58533.0	2.6275662E7	5771.609897873234	-0.9812874597407317	-830.3904563980456	0.016112204304097082	0.009559382328988354	1.4356778537394153	1.2480143942400115	2.843393619212536	1.150369627438218	5.461341963028693	9.582894466946753	0.7473358636386942	0.9456790123456791
ID84948	84948	3	1.0	30.33590700081951	58.55503049010279	0.0	171.0	171	1.3658288218996337	1		46770.90761750402	47252.0	31423.0	59632.0	2.885765E7	5661.777168355707	-0.9811219799221216	-858.6567380112106	0.001427734022714939	-0.009826573681728745	1.459935940690474	1.2983080235898807	-0.6379825908363741	1.124491194819612	5.8606045608480315	8.99442795109659	0.9103432748415098	0.971631205673759
ID61911	61911	3	1.0	29.868402709251445	58.37651520232149	0.0	18.0	18	1.3535889685077838	1		46707.05601317959	47298.0	31856.0	59958.0	2.8351183E7	5661.162118170658	-0.9811549711587447	-859.1078751734929	-0.005602322373795686	0.00198925453590694	1.5030215986957218	1.2377367377766693	-0.6702294083048455	1.2143306026413827	5.756035785228676	9.499361781613727	0.8015756082629358	0.9512961508248234
ID62937	62937	3	1.0	30.288606780530305	58.27800933203941	0.0	25.0	25	1.313309725550841	1		46861.25744308236	47328.0	28505.0	60814.0	2.6757778E7	5816.195294199931	-0.9811033596108956	-836.6332440325299	-0.006751399097583343	-0.010087706556114481	1.4218495854952005	1.2404972828472458	-0.543527193504541	1.1461932284379588	5.418563827548052	9.765518026508401	0.7140086701699173	0.9413707679603638
ID91608	91608	3	1.0	30.3952619699479	58.571947279231225	0.0	213.0	213	1.320203787226714	1		45555.59756097558	46328.0	31173.0	57089.0	2.6148913E7	5675.3786038244125	-0.9812217813815718	-838.8604019102547	-0.001569935256233036	5.27404202883967E-4	1.4063926299912641	1.2802133335815278	-0.6385353585790374	1.0985611484429214	5.47560134152225	8.985726683655988	0.8521877282773848	0.9632107023411375
ID81371	81371	3	1.0	29.96254981135141	58.41079574592545	0.0	148.0	148	1.3429284127404277	1		46655.39932318107	47216.0	32305.0	57357.0	2.7573341E7	5417.449349134719	-0.9811828203972168	-898.1160392583147	0.006571602624928764	0.006395345074471608	1.533443083340111	1.1971021089266325	-0.5679461523601292	1.2809626446277458	5.665726388102871	9.179302827601624	0.8449792932054594	0.9589702333065165
ID82911	82911	3	1.0	29.982783400388943	58.07338758467561	0.0	158.0	158	1.353588968507784	1		46721.366336633655	47331.0	31479.0	59834.0	2.8313148E7	5768.564409214964	-0.9811132370466921	-841.4714589203331	0.007779870798651986	0.010842548247615297	1.4290704098440161	1.3058152713999551	2.268146135654927	1.09438941414119	5.756035785228677	9.872638026128248	0.7421076712105766	0.949059561128526
ID63967	63967	3	1.0	30.11885427631515	58.14944027502362	0.0	32.0	32	1.343491603544276	1		46913.28308207707	47287.0	29346.0	58619.0	2.800723E7	5612.812705621645	-0.981114612217001	-868.4385810309738	1.371568209912892E-4	-0.00782813235413809	1.4575995984094978	1.2748480224659113	-0.7592445198614411	1.1433516566077375	5.670479514267392	9.699182478753738	0.7574594523495217	0.9378930817610059
ID70625	70625	3	1.0	30.395324924700688	58.57417284757248	0.0	77.0	77	1.3790574969501466	1		46817.37519872819	47159.0	30926.0	60471.0	2.9448129E7	5890.164429681337	-0.9811015900527018	-825.2743599639466	0.004179426419312057	0.008364880870022502	1.4497368292655757	1.3330625286452986	-0.869265495482001	1.0875235017961575	5.974679588796413	9.225973834298962	0.8820638969706587	0.9721577726218101
ID60900	60900	3	1.0	30.32588856969338	58.424771679856455	0.0	11.0	11	1.350231570277966	1		46771.1243781094	47247.0	28962.0	60426.0	2.8202988E7	5940.983215000389	-0.9812312332010501	-823.1616066008568	-0.005941967096481225	0.012841504605187692	1.453258581044578	1.2965385636794213	2.595376584787483	1.120875708409632	5.727517028241584	9.044629776093501	0.8798216891776689	0.9717741935483869
ID72164	72164	3	1.0	30.091919940385527	58.10587758001621	0.0	87.0	87	1.354147725587726	1		46883.61614497531	47407.0	30382.0	58883.0	2.8458355E7	5707.993675071513	-0.9811116814763716	-853.2823506402154	0.017982708721672163	0.008653657653151835	1.436358705775915	1.3208342267931803	-1.0103237083719823	1.0874632687731098	5.760788911393194	9.315013772523598	0.8343049557463439	0.9550827423167848
ID95719	95719	3	1.0	30.43727850334119	58.36895309614225	0.0	239.0	239	1.2959141266970966	1		45750.99102333927	46394.0	29028.0	58110.0	2.5483302E7	5819.018902781331	-0.9811726699091532	-819.4782649110598	-0.008144130204488292	-0.01250667672233949	1.3809221893200667	1.2506309664701893	-0.27287079257715136	1.1041803908131385	5.2759700426125775	9.322717909699337	0.7628288299770309	0.9382924767540155
ID66022	66022	3	1.0	30.232326894249482	58.12184716926818	0.0	46.0	46	1.356380452125505	1		46762.13651315791	47166.0	29404.0	59399.0	2.8431379E7	5793.483973939366	-0.9811379748017741	-839.7041426381548	-0.0036191723536165435	0.020533452191370972	1.4543315515130444	1.307081109461156	-0.8360759046772469	1.112655933121543	5.779801416051261	9.864568496109618	0.7463913464185155	0.9492583918813428
ID78822	78822	3	1.0	30.111445025910864	58.183740306651636	0.0	131.0	131	1.3412374214135963	1		46684.47138047145	47178.0	30575.0	59618.0	2.7730576E7	5811.315276932994	-0.9811401182088059	-835.8340732400001	0.013235066200183613	-0.013787721008988656	1.4937514246756618	1.2332120679472938	-0.6030443461290595	1.2112688997295016	5.651467009609327	9.257248546804842	0.8287188403845562	0.9527243589743586
ID93673	93673	3	1.0	30.16124086327219	58.763440688684085	0.0	226.0	226	1.329909199769409	1		45613.075471698176	46253.0	31345.0	57200.0	2.6592423E7	5499.915585212745	-0.9812435515246705	-867.7398347715015	0.007677565998219223	-7.12856568260635E-5	1.4794872897141564	1.2441451205794611	2.4134261533508	1.1891597412889299	5.556404486319016	9.217793623210946	0.8217690041577834	0.959770114942529
ID99305	99305	3	1.0	30.020506924265504	58.24187633685674	0.0	261.0	261	1.2770976776358505	1		45556.494423791795	46413.0	30920.0	57908.0	2.4509394E7	5771.709252509133	-0.9812370694842971	-825.5609160905184	0.002097163237587662	-0.004971705608326018	1.3740759620590182	1.1904208100047993	-0.3746089720835297	1.1542775046527274	5.123870005348068	9.106944871927857	0.776358928145276	0.9456140350877195
ID74730	74730	3	1.0	30.156429244078147	58.65563324284501	0.0	104.0	104	1.3372834595780678	1		46673.404721753715	47170.0	31940.0	59162.0	2.7677329E7	5663.107266653732	-0.9811063422868352	-855.9427755819969	2.2070445942505188E-4	-0.0037090048717345605	1.5152034911213363	1.205724427754066	-0.7769215220896519	1.256674789233345	5.618195126457724	9.45631114361674	0.7895200723000781	0.9539951573849874
ID88554	88554	3	1.0	29.991291284552716	58.19539872185688	0.0	194.0	194	1.3075369076022225	1		46078.84885764502	46835.0	31261.0	59156.0	2.6218865E7	5750.008683857765	-0.9811204862811608	-832.9034408635425	0.010442502692940113	-4.0036452963678745E-4	1.421479994033687	1.2301901872907075	-0.5455346586904327	1.1554961246799278	5.371032565902892	8.872767771408617	0.8573327618609893	0.9584393553859206
ID102890	102890	3	0.9968421459197998	29.936173022019286	58.4996285819738	0.0	283.0	283	1.299411876990419	1		45334.802867383456	46135.0	31793.0	56981.0	2.529682E7	5625.880244122924	-0.9812800761513596	-844.8121424029738	0.004047298965833624	0.005119899225758251	1.3962549792062842	1.222368277419437	-0.3842147222323484	1.142253938521656	5.304488799599671	8.858257274782773	0.8494871653593832	0.9604130808950088
ID86003	86003	3	1.0	30.12277194471471	58.60258620820277	0.0	178.0	178	1.3034807230653147	1		46667.60746003552	47404.0	33674.0	58038.0	2.6273863E7	5209.677667477998	-0.9811107520588537	-930.5464278817204	-0.015323711113868205	0.006507289439477593	1.457645033972625	1.1944878958532679	-0.6249439087147163	1.2203095896014702	5.337760682751289	8.817026909602864	0.8628287942137933	0.981643356643357
ID73721	73721	3	1.0	30.506147354024343	58.402985877769886	0.0	97.0	97	1.359722667752087	1		46909.4094616639	47408.0	29152.0	59691.0	2.8755468E7	5755.434869719539	-0.9810596829323152	-844.3451270112351	-0.010954562335159167	0.003062343902548256	1.4273468672951202	1.3255498416061404	-0.3082892497754763	1.0767960754803716	5.80832017303835	9.19005606359253	0.8642195579065269	0.978382706164932
ID67064	67064	3	1.0	30.46621752937621	58.35527364087794	0.0	53.0	53	1.3713562780022486	1		46850.39354838707	47200.0	28695.0	60473.0	2.9047244E7	5825.363635813434	-0.9811613932750133	-837.7450491660993	0.0030103294582808464	-0.0020891477027814177	1.4773251253278405	1.3031169251891108	-0.4127217741624141	1.1336857781303458	5.90813582249318	9.274262951432018	0.863180308591639	0.9680685358255451
ID69115	69115	3	1.0	29.912292896309115	58.34990489410665	0.0	67.0	67	1.3463040236277206	1		46658.439999999995	47351.0	31710.0	59817.0	2.7995064E7	5763.499971626461	-0.9810505039443193	-838.2385213361322	-0.016290966897495426	0.017253999417491415	1.482003954354387	1.2518124351353084	2.645781021570381	1.1838865893628843	5.694245145089968	9.861144342641142	0.7358535553097286	0.9523052464228935
ID102395	102395	3	1.0	30.465227511375197	58.29060840642166	0.0	280.0	280	1.2935770389038768	1		45731.43942133819	46458.0	28697.0	58614.0	2.5289486E7	5985.160921616564	-0.9811609179199099	-795.8835671428936	-4.5956316424325573E-4	0.0018629674769941595	1.385576222726735	1.2418415226173176	-0.2995623755039911	1.1157431906500281	5.256957537954515	9.237662248045503	0.7741411878118178	0.9420783645655879
ID70142	70142	3	1.0	29.942378982274505	58.38026385736535	0.0	74.0	74	1.3434916035442757	1		46598.71838111302	47199.0	31858.0	59849.0	2.763304E7	5801.443152815867	-0.9812292202196893	-839.7617419182187	0.0022823554842070167	-0.00279463677589446	1.480409149635225	1.2231864899109242	-0.48805561267594866	1.2102889966868686	5.670479514267389	9.860619497782674	0.7328603889539641	0.9460745440126886
ID76286	76286	3	1.0	29.996343934837117	58.63883484908306	0.0	114.0	114	1.3423649856492395	1		46603.504187604696	47087.0	31700.0	57912.0	2.7822292E7	5402.656878895148	-0.9810990676196398	-895.5107774303257	-0.003776684873526779	-0.00611123917299853	1.5417120784664802	1.194090752014024	-0.6592235261997692	1.2911180124845096	5.660973261938364	8.99224621984247	0.8797607610232613	0.9754299754299757
ID70144	70144	5	0.9968161582946777	9.03695417065605	62.54025805395409	0.0	74.0	74	1.3878065616898883	1		45660.650470219436	46308.0	28673.0	57499.0	2.9131495E7	5243.496511161851	-0.98107092223563	-902.6555460637724	0.013151798728840956	-0.025176349957428894	1.5498013043342078	1.2935884428090687	-0.7441684972098822	1.1980636600067056	6.050729607428661	10.446801325609972	0.6967082269140669	0.9197976878612715
ID76288	76288	5	1.0	8.931075521537618	62.389166039619255	0.0	114.0	114	1.4078305414580081	1		45595.50613496941	46232.0	28614.0	57176.0	2.972827E7	5142.933005901213	-0.9810926471495001	-920.0691337859109	0.017143467743573525	-0.006185315637393617	1.5264331917958602	1.3310173061523678	2.299332523853366	1.1468169382473246	6.226595275515753	10.388433128868703	0.7250373918822598	0.9323843416370101
ID91141	91141	5	0.9968208074569702	8.966964294486695	62.41239036863014	0.0	210.0	210	1.4083677788526656	1		45792.06079027357	46395.0	29484.0	56636.0	3.0131176E7	5019.856812642605	-0.9808999351110239	-936.9549673148343	0.008931478278826736	-0.015625120831271187	1.549185771743293	1.3212432954838682	2.427571709116233	1.1725211980553114	6.231348401680265	11.838845819812208	0.5586929208658226	0.9097848716169328
ID93188	93188	5	1.0	8.732170712548164	62.49318979827408	0.0	223.0	223	1.4553878753864653	1		45558.40142857146	46113.0	31037.0	57186.0	3.1890881E7	5038.821719483818	-0.9811742278491451	-942.4597551967084	-0.006067777438259072	0.0033064332298315753	1.5599041888206941	1.3606741194336547	-0.8613497052446147	1.146420121130814	6.6543766303221785	11.296317634070729	0.655304953401707	0.9491525423728809
ID68105	68105	5	0.9936603903770447	8.943604036767868	62.44758117923975	0.0	60.0	60	1.4164018872611885	1		45797.392481203045	46359.0	29182.0	57746.0	3.0455266E7	5112.34079738018	-0.9811159299514527	-930.8413662988447	0.0020597976218267137	-0.004095831519853835	1.509481815404408	1.3524176087586943	-0.5739341297155944	1.116135878169964	6.302645294148008	11.327802404723913	0.6172220043528686	0.9253314724354501
ID98824	98824	5	1.0	9.12478117643664	62.40939547506249	0.0	258.0	258	1.436553881369556	1		45690.17397660818	46225.0	31948.0	59179.0	3.1252079E7	5351.888871179367	-0.9810122445658005	-882.1582889879443	0.03295486335221666	-0.004812209671760243	1.5085083921882707	1.3939705278012506	-0.6658889963749858	1.082166632724785	6.483264088399607	10.632120699315289	0.7207153635434822	0.9323308270676688
ID59915	59915	5	0.9955690503120422	8.893426796991923	62.54406033460313	0.0	4.0	4	1.3872613616838994	1		45785.74685534592	46477.0	29115.0	57260.0	2.9119735E7	5123.606024095492	-0.9810685540572405	-926.1901132440921	0.01583215615558564	-0.017742886964661225	1.543466650314927	1.2872444468304833	2.4348749254600457	1.199047045116665	6.045976481264149	10.501483892451017	0.688929808795383	0.9244186046511624
ID88074	88074	5	1.0	8.828444996440572	62.39355053177343	0.0	191.0	191	1.4365538813695562	1		45963.74264705881	46540.0	30162.0	56939.0	3.1255345E7	5025.136664289959	-0.9811203262146365	-950.6601509134185	-0.016733491509319125	0.0033402061732139073	1.565588062209397	1.3325311959673996	-0.9728920103531484	1.174897868768319	6.483264088399608	10.92986710057259	0.6819834160422157	0.9361702127659579
ID64524	64524	5	0.9955505728721619	8.865939082897851	62.511949231640514	0.0	36.0	36	1.3796059390068047	1		45777.40634920629	46503.0	28995.0	55970.0	2.8839766E7	5045.500124892822	-0.9812004068756751	-947.0790434459293	-3.095688230438675E-5	3.926045711178073E-4	1.5340076696889684	1.2765758322088132	-0.9049926570261059	1.2016580848430525	5.979432714960927	10.043326435100838	0.7449286712008512	0.9480030143180106
ID61453	61453	5	1.0	8.92578315903102	62.375977998998735	0.0	15.0	15	1.4243906809452658	1		45697.4014814815	46281.0	29737.0	57209.0	3.0845746E7	5145.835215259918	-0.9810742601869645	-920.6925787369581	-0.021102040349263978	-0.006379744261675631	1.577778536017905	1.3232276597079118	2.2934814469041656	1.1923711875598055	6.373942186615739	10.807244064339603	0.6857851318328089	0.9267449896337245
ID79884	79884	5	1.0	8.81295040136482	62.33548521710599	0.0	138.0	138	1.4169358747965626	1		45680.26766917295	46111.0	28796.0	56569.0	3.0377378E7	5124.320483655288	-0.9810462704085383	-922.8203500118578	0.012012867888712388	-0.009514130779873875	1.5413792583817083	1.3306680149156747	-0.812228963295077	1.1583499724229762	6.307398420312522	11.546832352093862	0.5944761125129058	0.9089041095890413
ID65553	65553	5	1.0	9.113487259150844	62.44900442297212	0.0	43.0	43	1.4115869094041138	1		45763.01355421684	46298.0	30367.0	58362.0	3.0386641E7	5318.788689778234	-0.980922457034601	-884.7979579685995	-0.02440070706390881	-0.012117527505572915	1.5015361938948728	1.3541700123823874	-0.7391800384112097	1.1088239882474022	6.2598671586673635	11.20348963504156	0.6267124866765361	0.9481641468682505
ID84496	84496	5	0.9968308210372925	8.88522280097793	62.32146596771236	0.0	168.0	168	1.4067554511588214	1		45781.18501529051	46417.0	29539.0	57177.0	2.9940895E7	5194.635497504553	-0.981205738509992	-920.2307918041902	0.028107957937071746	-8.228592079362334E-4	1.5522909838550147	1.2924830730983878	2.217641957131736	1.2010145557525995	6.217089023186719	11.082627308698305	0.6360796367926638	0.9121338912133888
ID95253	95253	5	1.0	9.160304041845169	62.47013174018178	0.0	236.0	236	1.4397099903691029	1		45720.48401162786	46312.0	31695.0	59226.0	3.1455693E7	5360.036597159398	-0.9810097109282988	-881.2817787591903	-0.006154831367177249	0.002472833820105796	1.483891720950921	1.3916237169820533	2.4992951686284286	1.066302408361482	6.511782845386703	11.25614370876318	0.6458482914136358	0.9370725034199726
ID71702	71702	5	1.0	8.948130986599768	62.45676821433366	0.0	84.0	84	1.390529355285868	1		45767.13145539905	46371.0	29571.0	55841.0	2.9245197E7	5004.822877270398	-0.9811217014567344	-950.5063195464357	0.004035819770420515	4.485238364319511E-4	1.5303332758960344	1.2737967568164086	-0.7622801080736077	1.2013951736859385	6.074495238251243	10.615966088439345	0.677331096820756	0.9274310595065313
ID77337	77337	5	1.0	9.126457340856376	62.5820735129027	0.0	121.0	121	1.4460015425129862	1		45635.52236652233	46121.0	30961.0	59243.0	3.1625417E7	5455.060336328252	-0.9809997372973129	-863.8587739505502	0.008611037699408165	0.016186598687042957	1.4892093659998977	1.4177007369581154	2.8198888630082757	1.050439861656004	6.5688203593609	10.351287276613565	0.7703862555852681	0.9537612146307798
ID90650	90650	5	1.0	9.036673721568048	62.39491654645774	0.0	207.0	207	1.4190698155761317	1		46060.809595202394	46631.0	30166.0	58287.0	3.072256E7	5288.06393450413	-0.9810742962436827	-903.0560889393907	0.0023740936757045404	0.0057641465194146055	1.5259853697519998	1.3694867849535686	-0.8079296616124103	1.114275352283693	6.326410924970584	10.46319963654307	0.7261698916005596	0.9346910112359553
ID80926	80926	5	0.9968298077583313	8.878657314192155	62.3437482597649	0.0	145.0	145	1.4201355835187586	1		45693.612855007465	46226.0	29761.0	56464.0	3.0569027E7	4947.801659784378	-0.9810329370791082	-955.3372572021058	-0.007508173092594061	-0.005931343729083919	1.5975753668043897	1.2792556382128175	2.2876110837589705	1.2488319918888773	6.335917177299616	10.811831661637825	0.6811155653234419	0.9263377345378735
ID75809	75809	5	1.0	9.096606337068593	62.40774574018749	0.0	111.0	111	1.4035252392010602	1		45594.86175115204	46258.0	30308.0	57610.0	2.9682255E7	5355.24256371665	-0.9810228246494844	-880.2667412555273	0.0031930860307542814	0.0074449863473571905	1.5005101059014456	1.3524732395155563	-0.7977451687568151	1.1094564107153164	6.188570266199624	10.594749835609077	0.6928173854630124	0.9220963172804532
ID98336	98336	5	1.0	9.14087964873244	62.367724950595594	0.0	255.0	255	1.4270436738957712	1		45745.75336322874	46218.0	30914.0	58721.0	3.0603909E7	5314.199704044671	-0.981051392641568	-891.3686813255894	0.01890128476360274	0.020692929252997698	1.5389918705481889	1.3425663552520832	-0.6659724044081521	1.1463060015824873	6.397707817438322	10.767234849365318	0.6934671523006929	0.9340735600277584
ID105511	105511	5	1.0	9.082248502582877	62.38528448783471	0.0	299.0	299	1.424390680945266	1		45414.80149253726	46001.0	29723.0	57154.0	3.0427917E7	5115.018834571836	-0.9811099910239609	-922.2862048912716	0.02279450104762025	0.0026705818415856462	1.5381018264676596	1.3385735422208764	-0.725556517409346	1.1490603825291053	6.373942186615741	11.021783187306866	0.6593473373744965	0.9085365853658536
ID78377	78377	5	1.0	8.958925948658868	62.38975466655418	0.0	128.0	128	1.425983069012059	1		45596.73809523814	46167.0	28711.0	56908.0	3.0641008E7	5105.076617115952	-0.9811227512388037	-928.4235631698791	-0.0021861594239013025	-0.013139774264063682	1.5616452019265847	1.3216296295268077	-0.8222719333540344	1.1816057744450776	6.388201565109286	11.252498346289501	0.6340018998716401	0.9224433768016469
ID87593	87593	5	1.0	8.854552391369795	62.43162083004066	0.0	188.0	188	1.402986147481845	1		46022.99233128836	46698.0	29428.0	56893.0	3.0006991E7	5104.891016492291	-0.9810501522144752	-933.4775050013541	0.02899743852990544	-0.020178306497164112	1.5078327211647642	1.3468468116852845	-0.6507347758841929	1.1195280028008834	6.183817140035109	10.227384556299544	0.7429119269313831	0.9253200568990039
ID73261	73261	5	1.0	9.055974803527977	62.40762214152719	0.0	94.0	94	1.4137289241558417	1		45784.358974359	46359.0	30106.0	57711.0	3.035503E7	5376.173483165682	-0.9810795591426321	-883.1751382035327	-0.005559183320117643	0.01164950968022566	1.4971433377231154	1.3371204784577873	-0.6009986837711047	1.119677218203924	6.278879663325425	11.516422777860232	0.5949176094092039	0.9224860335195529
ID101932	101932	5	1.0	8.993726349256308	62.34360912224159	0.0	277.0	277	1.4094416393051825	1		45666.40366972481	46168.0	29512.0	56760.0	2.9865828E7	5085.643107352471	-0.9811431780282373	-934.4257868900223	0.0019532588405066676	-0.006615235748317625	1.5443289721543518	1.289509630932693	-0.950305939088934	1.1976094905451384	6.240854654009299	11.035698291435182	0.6439531840801698	0.9181818181818187
ID85551	85551	5	1.0	8.878177624308302	62.34984459437715	0.0	175.0	175	1.4206681676678088	1		45609.28143712575	46194.0	29283.0	55810.0	3.0467E7	5050.642475658544	-0.9810648111369714	-935.7603868545219	0.0032054311559672186	-0.009060474732424047	1.5042594987399769	1.360686560171913	2.3334982745036426	1.105515070678676	6.340670303464131	11.2233762762677	0.6325545572963014	0.9062500000000003
ID62511	62511	5	1.0	8.974508398647307	62.49302407875279	0.0	22.0	22	1.4397099903691024	1		45771.7851959361	46319.0	29019.0	57563.0	3.153676E7	5169.33633090825	-0.9811230690513787	-920.4181149797646	0.008895873435773177	0.00269009557586978	1.5987383417119323	1.3225817744135402	-0.7764754182081623	1.208801128702114	6.511782845386699	11.065449411925343	0.6683003048299145	0.9319727891156454
ID90158	90158	5	1.0	8.95634905953511	62.436582883590674	0.0	204.0	204	1.3894408781286245	1		46057.63281249999	46804.0	28959.0	57255.0	2.9476885E7	5126.8344375545585	-0.9810838176500383	-931.8691541428668	-0.0015499840033868187	-0.009663636280730087	1.5096752450861795	1.2959723348817043	-0.6884184159908414	1.1648977408333194	6.064988985922212	11.22847887752815	0.6045023977610223	0.928675400291121
ID63540	63540	5	0.9955582022666931	8.888489567259741	62.462166576267016	0.0	29.0	29	1.43813280166446	1		45712.40643274853	46167.0	28931.0	57671.0	3.1267286E7	4952.260304595072	-0.9810577298186598	-956.1436670194595	0.003253254509863534	0.005273221869296651	1.5701729407611953	1.311801698404737	-0.8077730377350333	1.1969590698583938	6.4975234668931545	11.009183994924273	0.673670392223556	0.9299319727891159
ID100919	100919	5	1.0	9.02446803084838	62.43045387832925	0.0	271.0	271	1.4307495995264332	1		45686.78402366867	46269.0	31495.0	58110.0	3.0884266E7	5285.8521948573	-0.9810697920103494	-895.8805066139098	0.0060609275606824395	-0.003654349588321605	1.5325131375346506	1.3499998226972252	-0.9155121538890266	1.135195065783619	6.430979700589931	10.14473929902262	0.7852450743464487	0.9363321799307955
ID82489	82489	5	1.0	8.925883501522778	62.359498449241066	0.0	155.0	155	1.4201355835187583	1		45690.98804185355	46209.0	29583.0	56917.0	3.0567271E7	5138.7348949149	-0.9810840144469384	-922.3198548258125	0.0039876971413827155	-0.01402347051376803	1.5932182916535973	1.2995683384092405	-0.7697809181095685	1.2259596087142322	6.335917177299614	10.580309539744599	0.7112505384443585	0.9256944444444443
ID92728	92728	5	0.9968205094337463	8.92260525968581	62.39408943339931	0.0	220.0	220	1.4002875757442574	1		45554.56037151701	46104.0	29833.0	56720.0	2.9428246E7	5002.458854185861	-0.9810508731580608	-942.9326112152133	0.004897800960654905	-8.419134058704144E-4	1.5345927000945128	1.2942462041471459	-0.9176767472337318	1.1857038445832222	6.160051509212534	10.76867586962703	0.6675281692383626	0.9217638691322901
ID79421	79421	5	1.0	8.917006597268756	62.38526295730516	0.0	135.0	135	1.4115869094041136	1		45635.471927162325	46244.0	29297.0	57186.0	3.0073776E7	5169.700698924453	-0.9810728792713623	-915.1322476512061	0.0369921604032074	-0.001516119443355367	1.5666403163058493	1.298727880137957	-0.7510031933240642	1.2062883535998576	6.259867158667361	10.610713515682418	0.6986920524551944	0.9203354297693919
ID101436	101436	5	1.0	8.995298000562329	62.4314997053468	0.0	274.0	274	1.4142639209296395	1		45625.033132530116	46287.0	29978.0	57634.0	3.0295022E7	5315.4570473127405	-0.9810705971707548	-889.7252628119359	0.0034375161170753735	-0.008141334268586169	1.5269676007077775	1.3313675752057006	-0.8782168241043938	1.1469166210329675	6.283632789489938	10.635482512936006	0.6980817198364144	0.925122463261021
ID68671	68671	5	0.9955681562423706	8.969936665827664	62.45648960968386	0.0	64.0	64	1.3812499585839557	1		45689.19651347067	46381.0	28833.0	56569.0	2.8829883E7	5146.4841994598055	-0.981111724415141	-922.2720081814033	0.0024526417866115756	-0.016982218131813477	1.5506226514720187	1.2521145855529838	2.135548316249835	1.2384031536436435	5.993692093454474	10.056123026151349	0.7448059493389624	0.9410447761194028
ID105022	105022	5	1.0	9.19406293028161	62.67111847899358	0.0	296.0	296	1.4275736808495685	1		45531.706666666665	46109.0	32657.0	58825.0	3.0733902E7	5338.717242756059	-0.9810749877989635	-884.2458713897264	-0.0044482852440033485	-0.008587449621810628	1.4947039785240528	1.3696359412629864	2.4428277010573716	1.0913148038052631	6.402460943602841	10.675933775710098	0.7059030520334524	0.9283252929014468
ID66627	66627	5	1.0	8.882116913747325	62.48607799093531	0.0	50.0	50	1.4067554511588214	1		45725.76641221374	46374.0	28972.0	56047.0	2.9950377E7	5041.50084766781	-0.9810855777805232	-940.9032240753693	0.01126051561710988	-0.006149675232610077	1.5418868443227156	1.3137268960595847	-0.6587446840169486	1.1736738046145496	6.217089023186719	10.561366298689572	0.7004170980454973	0.9250353606789253
ID60483	60483	5	1.0	8.733903900091915	62.41743500462633	0.0	8.0	8	1.4158676983350564	1		45841.301972685906	46531.0	28870.0	56631.0	3.0209418E7	5102.515555615682	-0.9810891434841901	-932.180196853402	-0.010329091239476399	-0.001777256564791388	1.6005479842753665	1.2697498985189648	-0.8170340554950112	1.2605222383890278	6.297892167983486	11.299222619757249	0.6198804702757668	0.9397163120567378
ID74309	74309	5	1.0	9.057449563145806	62.30353671907576	0.0	101.0	101	1.4333908231139445	1		45811.958823529414	46280.0	29328.0	57593.0	3.1152132E7	5197.941820909475	-0.9810749959592765	-913.7842525054663	-0.004190183476425131	-0.005608937680150386	1.5773787092868665	1.316886953842945	-0.8903630937253492	1.1978087448461339	6.454745331412513	10.493813773035997	0.7365839823742182	0.9244383934649422
ID84037	84037	5	1.0	8.735560352194634	62.36565756727712	0.0	165.0	165	1.4444312236325405	1		45733.42981186683	46359.0	29914.0	56420.0	3.16018E7	4987.588449449391	-0.9811348365016218	-953.764779315311	0.01415955762868745	-0.015477766895368419	1.568665432913153	1.3627285983463078	-1.0168028917108085	1.1511209457383904	6.554560980867341	10.92125708125652	0.690570801515669	0.9261249160510409
ID69702	69702	5	1.0	8.932783352330448	62.422922393351755	0.0	71.0	71	1.4035252392010604	1		45694.476190476176	46366.0	28800.0	56844.0	2.9747104E7	5148.270699412789	-0.9810919747206465	-921.0768637789567	-0.0076892931206104095	-0.008733263087854921	1.5324818625505887	1.315749234071026	2.1785930211399047	1.1647218351850952	6.1885702661996245	10.762865729381335	0.6713428157096518	0.9253731343283578
ID75334	75334	5	1.0	8.941168806891886	62.4147039624154	0.0	108.0	108	1.3894408781286247	1		45634.098283931315	46309.0	28632.0	56096.0	2.9251457E7	5167.6532945949175	-0.9810758673329937	-915.6146009341015	0.0016236134554046657	-0.01821997605220879	1.5355042801124554	1.2943488869009752	-0.8620752428382332	1.1863140577104154	6.064988985922214	11.074836955732707	0.6213913423395393	0.8948106591865357
ID94790	94790	5	1.0	9.038220685965152	62.432456945947884	0.0	233.0	233	1.3927037574823684	1		45487.14797507793	46180.0	30752.0	57531.0	2.9202749E7	5170.610488635081	-0.981115774476122	-914.1089487241924	0.010396900119328548	-8.702990986686499E-4	1.5397334496091124	1.2802141939301603	2.342094110719089	1.2027154962891387	6.093507742909303	10.689215020364546	0.6701709597579141	0.9229661627069828
ID97862	97862	5	1.0	8.945990939076989	62.4100958490853	0.0	252.0	252	1.456946385069561	1		45648.28205128206	46157.0	30128.0	57499.0	3.2045094E7	4966.549287315018	-0.9810616828537151	-952.2579618381634	0.009671175231185125	-0.006138952015888595	1.5928644490401493	1.3494190885197552	-0.9053702647901569	1.1804075269065901	6.6686360088157235	10.545757067892843	0.7535140451693451	0.9403485254691688
ID71243	71243	5	1.0	8.939145440283475	62.4349983476926	0.0	81.0	81	1.4259830690120594	1		45838.45007451569	46335.0	28839.0	57047.0	3.07576E7	5076.156184757908	-0.9810617972395059	-935.5834840666705	0.019238576000121667	0.009499980391015236	1.5466890368601478	1.3186405550971134	2.407058381806856	1.172942111390044	6.388201565109291	10.817193504196666	0.6860555428816202	0.9218106995884773
ID89675	89675	5	1.0	8.999624996259321	62.33898625009467	0.0	201.0	201	1.432334918128572	1		46230.86390532551	46744.0	29446.0	57726.0	3.1252064E7	5154.979397807632	-0.9811753778091945	-934.879083773353	-0.0011769410171226888	0.013808756161266523	1.5793843222618802	1.3345631711118249	-0.7972958785001442	1.183446656141496	6.445239079083483	10.883155308726701	0.6838159744229253	0.90520694259012
ID65099	65099	5	1.0	9.120001117200204	62.54437129804969	0.0	40.0	40	1.4708986638362471	1		45863.715672676815	46274.0	30791.0	60238.0	3.3067739E7	5489.948913027952	-0.9811112348210163	-867.8518833342633	-0.005017857062118557	0.0014353056568339835	1.5102353743533496	1.438944240260999	-0.5337420454651723	1.0495440560500242	6.796970415257656	10.65809991528422	0.7519096682133147	0.950797872340425
ID67661	67661	5	1.0	8.831054170607226	62.50299124734992	0.0	57.0	57	1.3997472370879267	1		45661.91230769227	46301.0	29674.0	55642.0	2.9680243E7	4967.0346031457	-0.9811267271629124	-955.795087777153	0.01843165299260432	-0.0073491663874607335	1.5335791021386012	1.3066879966015907	2.289358073712002	1.1736383177369842	6.155298383048015	10.797117238063134	0.6635036868138305	0.9190915542938252
ID97358	97358	5	1.0	8.91307578225427	62.412006484480415	0.0	249.0	249	1.3981249681591237	1		45644.180834621366	46280.0	29697.0	55773.0	2.9531785E7	5053.005374274748	-0.9811833434356793	-942.0487149006124	0.02123768112727337	-0.001266006482856933	1.583103111987933	1.2585093200617294	2.2067673842837365	1.257919259517508	6.1410390045544645	10.534738878360988	0.6953511370157951	0.9255014326647565
ID96849	96849	5	1.0	9.004106641925112	62.28978495085719	0.0	246.0	246	1.4217327374445234	1		45736.44047619046	46271.0	30396.0	56756.0	3.0734888E7	5133.148500820331	-0.9811060510352678	-925.3408721799615	0.008662387918201783	-0.018381271881321604	1.5629684428746693	1.3245118491192136	-0.9966098900484718	1.1800335677736873	6.350176555793164	10.431820967789749	0.7332894119706042	0.9258489258489259
ID72784	72784	5	0.9968308210372925	8.93032627296252	62.42308342248362	0.0	91.0	91	1.3790574969501466	1		45793.99207606976	46547.0	29604.0	56731.0	2.8896009E7	5095.621417150337	-0.9810623045401746	-931.1310450358753	0.008896873797973203	-0.014163971905193078	1.5635510034120423	1.245014088964906	2.320781673229098	1.2558500480199106	5.974679588796413	10.918035898533496	0.6298475552363365	0.9069264069264069
ID87122	87122	5	1.0	9.111052989302824	62.47118920891669	0.0	185.0	185	1.4491370753798962	1		46063.60287769787	46638.0	31255.0	59673.0	3.2014204E7	5478.600941067112	-0.9810172052005304	-869.0298664622168	0.009934193247144882	-0.004500487242342428	1.5180861398236871	1.442256250029238	2.5463559773175914	1.052577265512222	6.59733911634799	9.938427066270236	0.8393505171233049	0.9526424159231297
ID104530	104530	5	1.0	9.220434029936056	62.45340050768438	0.0	293.0	293	1.4480926521268276	1		45492.45021645028	45961.0	31427.0	58697.0	3.1526268E7	5267.378360364094	-0.981058406645967	-894.6499948024696	-0.0037205383241258163	-0.011332463506629217	1.5306389600543195	1.3847540795658766	-0.41153417176285995	1.1053507497404724	6.587832864018955	11.024261763547674	0.6811666912645297	0.9197080291970804
ID80471	80471	5	1.0	8.89479179621716	62.307724606582354	0.0	142.0	142	1.4035252392010602	1		45754.19907407408	46396.0	29636.0	56980.0	2.9648721E7	5252.064858871417	-0.9811283375260982	-905.8296486838249	-0.014461409455539092	0.00475601615013615	1.560375520904538	1.2922339910319218	2.3402805387058567	1.2075023035560999	6.188570266199624	10.519808392920496	0.7027235871673014	0.9366906474820137
ID100440	100440	5	1.0	9.093888075286964	62.476462182220274	0.0	268.0	268	1.4391844528482645	1		45681.61695906432	46176.0	31764.0	58527.0	3.1246226E7	5338.286644984183	-0.9811306343408288	-889.8957019479408	0.005649339313338643	0.004629655931197859	1.5047424243943515	1.3943671096367458	-0.8013387176659965	1.0791580022181964	6.507029719222188	10.232407377066366	0.7809747810369412	0.9389574759945128
ID59484	59484	5	0.996831476688385	8.855244664827852	62.4580854456771	0.0	1.0	1	1.4153333077901356	1		45713.171686746995	46366.0	29095.0	57342.0	3.0353546E7	5099.991848162488	-0.9811477943294344	-932.9838608714206	-0.0017377272614926805	-0.0061555692528035945	1.5558900242104396	1.3184671694962984	-0.6502811786264309	1.1800749083534976	6.2931390418189705	10.635613668810867	0.6991205761627998	0.9194444444444447
ID76892	76892	5	1.0	9.053425830234213	62.449289248550755	0.0	118.0	118	1.4265134700231525	1		45608.49554896142	46202.0	31081.0	57892.0	3.0740126E7	5320.258365578049	-0.9810366991473539	-886.9810429792974	0.021679466613190045	0.010273611147226035	1.4997592130912598	1.3639987882137674	2.710111722735989	1.0995311917067596	6.392954691273804	10.835703076062213	0.684222417132976	0.9112466124661244
ID85087	85087	5	1.0	8.902683300609977	62.377008033032475	0.0	172.0	172	1.3894408781286245	1		45657.512578616355	46335.0	28863.0	56840.0	2.9038178E7	5210.227916924383	-0.9811419829017825	-911.8457030208658	0.02278923688324976	0.006445246786586549	1.5191898393692405	1.2927784427690514	-0.6863526315438901	1.175135498171852	6.064988985922212	10.979902560011459	0.632183138885552	0.9341142020497806
ID83557	83557	5	1.0	8.820723424061153	62.35648507680601	0.0	162.0	162	1.4418102248778712	1		45765.965065502176	46337.0	30081.0	57113.0	3.1441218E7	5066.295134747266	-0.981069197787147	-936.2951141390673	9.317664503921302E-4	0.009618536303214924	1.5835421941926093	1.325170768250629	-0.9116901660703802	1.194972174252726	6.530795350044762	10.377330750384882	0.7620871187081754	0.9372442019099588
ID82020	82020	5	1.0	8.921638863221348	62.3646357157301	0.0	152.0	152	1.424390680945266	1		45652.93144560362	46238.0	29094.0	57252.0	3.0633117E7	5101.00860510185	-0.9810692921759062	-927.631395215157	-0.0027991698058558285	-0.0025244745847202137	1.5707095039692869	1.3120310167049831	-0.8691183084350931	1.1971588201580368	6.373942186615742	11.145591410436998	0.644780281983889	0.9410526315789477
ID89191	89191	5	1.0	8.712718798050563	62.39783120376175	0.0	198.0	198	1.476545128605334	1		46106.62552011099	46568.0	31796.0	57751.0	3.3242877E7	5072.428815678498	-0.9810787573155881	-942.6090147727841	-0.007862315662942767	0.016632014234971005	1.572212413093139	1.3858183385096932	-1.1133792560518292	1.134501088204601	6.849254803067326	11.028917687966253	0.7075993023273399	0.9543046357615895
ID104038	104038	5	1.0	9.00160523745922	62.41374424598942	0.0	290.0	290	1.4056795386104797	1		45475.969325153324	46109.0	29438.0	55312.0	2.9650332E7	5005.381170872434	-0.9810291380295192	-939.6576364572242	-0.017523571929869874	-0.02385592243703271	1.5177160542490897	1.3445699208033521	-0.8348017229522117	1.1287743617991144	6.20758277085769	11.038416396298517	0.6402046698559014	0.9164912280701755
ID99945	99945	5	1.0	8.769569597853959	62.41890118698504	0.0	265.0	265	1.4877737703945164	1		45554.32152588553	46037.0	31610.0	56650.0	3.3436872E7	5025.077257741958	-0.9810431480502616	-938.293538893504	7.729606375308822E-4	-0.0035739369643505658	1.608824108172199	1.4070006789469172	-0.8720442627990599	1.1434423111837717	6.9538235786866744	11.170834136657037	0.7002648466489292	0.9524739583333335
ID62057	62057	5	1.0	8.917797346252842	62.3920317255932	0.0	19.0	19	1.4067554511588214	1		45729.91628614915	46421.0	29482.0	56488.0	3.0044555E7	5133.567096250015	-0.9811267444314473	-926.167319986221	0.020759978210823274	-0.027265862823581268	1.5799160658721398	1.2983425615184505	2.3365396304809165	1.2168715042541474	6.217089023186721	10.691556630057157	0.6834630949683103	0.9270021261516657
ID92264	92264	5	0.9917780160903931	8.739224992320274	62.63068595711303	0.0	217.0	217	1.2281808284201887	1		44764.37349397589	46047.0	30085.0	53793.0	2.2292658E7	5009.335161237057	-0.9814419619142768	-945.1809871210068	0.02989011525932995	-0.023972940637293206	1.2868157651966452	1.2173276124661399	2.3955472436415164	1.057082540491899	4.738866786022291	8.91924714504814	0.7485623302168434	0.9379115710253997
ID64106	64106	5	1.0	8.880741379152962	62.45875765119788	0.0	33.0	33	1.4233280991629547	1		45850.43916913942	46365.0	29296.0	57517.0	3.0903196E7	5200.920398886255	-0.981010344120327	-910.8561199003221	-0.019113830058959103	-0.001403002922234209	1.5540438351617443	1.3193122781863627	-0.7543460190115375	1.1779196334760587	6.364435934286709	11.677797760099565	0.5864728120505468	0.9133697135061386
ID96362	96362	5	1.0	8.952263509375294	62.34848416988478	0.0	243.0	243	1.3965008146952937	1		45627.238390092905	46260.0	29620.0	56841.0	2.9475196E7	5050.280813021083	-0.9811017172893068	-938.0594148461324	-0.01161142232996727	-0.011956882050117858	1.5651919070845082	1.2683754790415769	2.244978534288696	1.2340130607595905	6.12677962606092	10.48733566192538	0.700022157303107	0.9233524355300858
ID63086	63086	5	0.9968293309211731	8.846769880721657	62.455502011700275	0.0	26.0	26	1.4185366313320331	1		45739.41167664668	46386.0	29023.0	57029.0	3.0553927E7	5095.27302527375	-0.981025749754352	-928.2584094956567	-0.005283376605544835	-0.0018042063703789452	1.5708778500754481	1.2862771621208042	-0.8630330385553142	1.2212592249444874	6.321657798806068	11.166803527188648	0.6370640482001447	0.926183844011142
ID103537	103537	5	1.0	9.16648061875541	62.42278699216415	0.0	287.0	287	1.4180032466050239	1		45591.96385542164	46172.0	30782.0	57903.0	3.0273064E7	5241.157505329813	-0.9811566063601654	-905.8792167516962	0.004116739543025825	-0.0023688949411999685	1.513342603780302	1.3580061025107228	-0.674209009146798	1.1143857166638562	6.316904672641551	10.199490337492184	0.7630574649184766	0.9306722689075632
ID61042	61042	5	1.0	8.84491725339802	62.3690091305164	0.0	12.0	12	1.4249216746937927	1		45731.04619970189	46317.0	29830.0	57862.0	3.0685532E7	5199.995633116396	-0.9811150557396372	-913.7815532941919	-0.0030539553817375558	-0.013085581570263535	1.5509407389547716	1.3252052115252144	-0.881977705821088	1.1703400541035844	6.378695312780258	10.846071513327528	0.6813916303494832	0.9293628808864268
ID77939	77939	5	1.0	9.009558453336926	62.40223945570781	0.0	125.0	125	1.4275736808495676	1		45608.67846607665	46234.0	29466.0	57643.0	3.0922684E7	5175.810117468665	-0.981008122390557	-910.3404683521615	-0.016677141609710858	0.008894010579233235	1.5448089060149126	1.3678407206622434	-0.6540190051489275	1.1293777723381342	6.402460943602835	11.398763477662731	0.6192147849870909	0.9386759581881526
ID94324	94324	5	1.0	9.047618325137334	62.369836034902626	0.0	230.0	230	1.4201355835187586	1		45495.69402985069	45996.0	30480.0	57554.0	3.0482115E7	5220.985855263466	-0.9810641202188867	-902.941634424588	-0.01483356923741915	0.0010234226052045043	1.5214685370205545	1.326348612188119	-0.9257074405655071	1.1471105884527146	6.335917177299615	10.587077107348785	0.7103415250104392	0.9354385964912281
ID81531	81531	5	1.0	9.089566409287201	62.42446471770427	0.0	149.0	149	1.4480926521268276	1		45649.51008645534	46063.0	31252.0	58485.0	3.168076E7	5298.213328328817	-0.981099697002295	-894.501454060069	0.014275544536912172	0.009346592003936118	1.5319272449454608	1.3911280615096364	2.6744971971523515	1.1012122372709747	6.587832864018955	10.31361329145108	0.7782708232333349	0.9467213114754094
ID86650	86650	5	1.0	9.006758214106274	62.34055404390328	0.0	182.0	182	1.4217327374445232	1		45719.57611940293	46230.0	29299.0	57846.0	3.0632116E7	5216.806025581835	-0.9810396330429003	-906.9165276034557	-0.009111876996630004	0.02192211957833141	1.544076319111731	1.3054814789718263	-0.9086384974563035	1.182763864507536	6.350176555793163	11.187742036608501	0.6375449004833807	0.9297146833681277
ID66175	66175	5	1.0	9.113068126660083	62.50698482941723	0.0	47.0	47	1.433390823113944	1		45690.16053019146	46318.0	29657.0	57403.0	3.1023619E7	5163.511287237115	-0.981079420022735	-917.6504242937568	0.0036983228923831556	0.0046910279692961	1.572368642481957	1.314484162759406	-0.5386503212096673	1.1961868290456934	6.45474533141251	10.802032416757054	0.6951491940531812	0.9282296650717704
ID70784	70784	5	0.9968302845954895	8.91373778394799	62.4176911062428	0.0	78.0	78	1.4105146822008516	1		45732.48480243159	46368.0	28449.0	57072.0	3.0091975E7	5159.257171990917	-0.9811011743478364	-920.3363911119247	0.0020389084010678997	-0.0031076100586529174	1.5504336538741996	1.3079447816475835	-0.8511322316345259	1.1853968727343056	6.250360906338332	10.574611840498584	0.7024025658640408	0.9254046446164673
ID74880	74880	5	1.0	8.935648244077647	62.31214746374704	0.0	105.0	105	1.4013676280264995	1		45653.45061728388	46249.0	28792.0	56710.0	2.9583436E7	5194.676997695432	-0.9812027020355139	-917.5048428836046	0.035461317268462154	-0.00878218958933441	1.5729162884806034	1.2778511756961408	-0.8201608244838027	1.2309072593087522	6.169557761541562	10.979256354170843	0.6431585502294451	0.9127988748241912
ID72327	72327	5	1.0	8.866223264172847	62.40248777149157	0.0	88.0	88	1.379605939006805	1		45850.220985691594	46566.0	29329.0	56587.0	2.8839789E7	5198.26042195496	-0.9810943586519456	-915.4460594940906	-0.00846234370496822	-0.021399823534949635	1.4803327230471848	1.3452120601070094	2.33217764854625	1.1004456226250505	5.979432714960929	10.334866604668743	0.7034935118798278	0.9388059701492533
ID69259	69259	5	1.0	8.964981985060403	62.424357799888725	0.0	68.0	68	1.4067554511588214	1		45708.56859756098	46309.0	28851.0	56828.0	2.9984821E7	5119.488156505508	-0.981116317032583	-927.7583509596152	-0.004598469921010298	-8.382515219404165E-4	1.5239689441232458	1.3029554052792822	2.39283500138289	1.1696247914153213	6.21708902318672	11.01968661770135	0.6433665274687775	0.9178947368421057
ID78987	78987	5	1.0	9.029285913919278	62.493112260191985	0.0	132.0	132	1.4444312236325407	1		45647.71965317913	46118.0	30275.0	59348.0	3.1588222E7	5507.655230528562	-0.9810574630904542	-858.4967198037202	0.0145220190469714	0.013390554515389364	1.519642052993231	1.3967267310618336	2.6187226806823354	1.0880024124962178	6.5545609808673415	10.72053487405388	0.7166722101357449	0.940654843110505
ID91787	91787	5	0.9968287348747253	9.015871975315239	62.35501514599745	0.0	214.0	214	1.419602799563216	1		45762.62425149697	46350.0	29952.0	57664.0	3.0569433E7	5210.940472671494	-0.9811717970169048	-915.2947878408003	-0.02061537579051506	0.0023758048334588874	1.5211346719670182	1.3560563654511184	-0.8889634277610098	1.1217341039219881	6.331164051135097	12.231244504855958	0.5318046558994075	0.9353932584269661
ID99469	99469	5	0.9968255758285522	8.884554237964227	62.436243868912506	0.0	262.0	262	1.3861703183679046	1		45481.41139240508	46187.0	29857.0	55877.0	2.8744252E7	5133.942474635381	-0.9811482746319438	-922.1391720632831	0.03515783611004314	-0.027648859345813896	1.5054821436216221	1.3359168643841959	-0.9361843204354701	1.1269280175721033	6.036470228935117	10.218631835624016	0.7264528340914354	0.9090909090909092
ID73868	73868	5	1.0	9.070371656988598	62.410245514853194	0.0	98.0	98	1.4126583227723348	1		45797.597285067895	46444.0	29245.0	57265.0	3.0363807E7	5355.169390845186	-0.9809915610145502	-882.710505063023	-0.003149634330348659	-0.004462134641384276	1.5471119367286155	1.3171258179010858	-0.8545269587541561	1.174612110477058	6.269373410996395	10.392609833562132	0.7294319057610161	0.9321554770318019
ID83087	83087	5	1.0	8.919095855211634	62.365829983446005	0.0	159.0	159	1.4169358747965624	1		45660.79097744364	46158.0	28812.0	57069.0	3.0364426E7	5147.499783194825	-0.9811349373822255	-922.6725045178822	0.006397086693492407	-0.002319539012279625	1.5480929977982991	1.316987978009885	-0.8638014478904267	1.1754799767706607	6.307398420312521	10.58354507414877	0.7076162562552367	0.9221681723419044
ID88718	88718	5	1.0	8.866961033051593	62.33183660299978	0.0	195.0	195	1.4115869094041136	1		46170.51285930406	46717.0	29080.0	57247.0	3.0518709E7	5097.265258039769	-0.9810390962101346	-937.3132156437981	0.0074559815673173385	-0.01293576203639603	1.5375995577693575	1.332057747814511	-0.7347781175858767	1.1543039784063989	6.259867158667363	11.461924881150981	0.5987697690731446	0.9076498966230186
ID67217	67217	5	1.0	9.065695554992143	62.506086996138606	0.0	54.0	54	1.4433833952584152	1		45807.238372093	46309.0	30950.0	59344.0	3.151538E7	5429.737689910338	-0.9810481457355849	-873.4214819429983	0.006843935845511072	0.025318922615506022	1.505934849634796	1.3906369435227175	-0.5245144049471969	1.0829101417513112	6.54505472853831	10.205483689913704	0.7896887671432333	0.9503105590062105
ID93841	93841	5	1.0	8.919596111100745	62.4249882743677	0.0	227.0	227	1.4318066736266941	1		45572.942647058786	46170.0	30541.0	58024.0	3.0989601E7	5088.171294616827	-0.981056876240666	-927.7221665178126	-6.639955554458288E-4	-0.0022482371582332105	1.559131405561086	1.321809184096103	2.278642948711546	1.1795434804965983	6.440485952918965	10.55276284783302	0.726768582081681	0.9468902865129286
ID95889	95889	5	1.0	8.839344271442291	62.45238227616431	0.0	240.0	240	1.421732737444523	1		45659.76716417906	46306.0	30214.0	56339.0	3.0592044E7	4885.654059892198	-0.9811279017281159	-971.7317946094067	0.01646133516964132	0.010167346682053997	1.5266573234605352	1.356308287583295	-0.9119887706336007	1.1255975779524081	6.350176555793161	10.620763097487758	0.7074312181003249	0.9355742296918763
ID68240	68240	5	1.0	8.76386748155611	62.453874058582514	0.0	61.0	61	1.4307495995264332	1		45701.46153846154	46225.0	30069.0	56881.0	3.0894188E7	5078.529751078804	-0.9810996593772882	-934.2553157344515	-0.002854488068263695	0.00393131450185807	1.5821421796318473	1.3225667266198173	2.2693332207841426	1.1962664323753602	6.430979700589932	12.1477252687921	0.5476424187526886	0.9331034482758627
ID103063	103063	5	1.0	8.93039656297199	62.37231288703123	0.0	284.0	284	1.3796059390068045	1		45449.99052132706	46226.0	29352.0	56216.0	2.8769844E7	5135.513448801527	-0.9810416754652966	-915.940843282578	-0.007073376417800991	-0.024091331266545436	1.505690321144266	1.3043440206900456	1.918412326159609	1.1543659473730719	5.979432714960926	10.64076379351838	0.6636272974120183	0.9189189189189185
ID86166	86166	5	1.0	9.053390226467368	62.29556765364529	0.0	179.0	179	1.422264723520183	1		45721.81614349777	46256.0	29291.0	57888.0	3.0587895E7	5217.8788607983715	-0.9810831359259242	-908.900084294573	-0.023313844552966402	0.009835283001026604	1.5684634444672847	1.293270066969457	-0.7960025945852933	1.2127887937147523	6.354929681957681	11.258282073629905	0.6300519531431614	0.9265419265419266
ID102552	102552	5	0.9968385100364685	8.98048579398704	62.357456618379935	0.0	281.0	281	1.38835154759807	1		45654.431034482746	46228.0	28803.0	56377.0	2.9127527E7	5052.915576043911	-0.9811307172878002	-939.5986189059049	0.012167903054471055	0.007679597308632166	1.5543245607429104	1.2640717059667899	-0.7409854461549279	1.2296173970242683	6.055482733593182	11.236995340192344	0.6026403860312814	0.9225199131064443
ID76443	76443	5	1.0	9.038762234844791	62.45861855622488	0.0	115.0	115	1.4281034911037884	1		45587.15453194652	46162.0	30784.0	58708.0	3.0680155E7	5399.225565599865	-0.9810347484903589	-873.5078117960107	0.015595113015194497	4.821162962322402E-4	1.5063973898248597	1.3633746940088385	-0.6430750513403956	1.104903440297458	6.407214069767352	10.73993718015499	0.6980324558787736	0.931582584657913
ID60059	60059	5	1.0	8.71752984487568	62.44749505988906	0.0	5.0	5	1.4501807464373144	1		45764.757489300944	46279.0	29329.0	56280.0	3.2081095E7	4941.6997221565025	-0.9809508595324367	-953.7985907553721	-0.009773978270268852	0.008418817114411982	1.6053204639592658	1.3162878948354473	2.2966935375960666	1.2195815750170302	6.6068453686770185	11.469352975268047	0.6311406739533019	0.9417344173441737
ID70298	70298	5	1.0	8.96100148773818	62.49621475406953	0.0	75.0	75	1.3927037574823686	1		45616.49765990637	46257.0	28524.0	56561.0	2.9240175E7	5140.0813004645315	-0.9811442775102794	-923.5738817480302	0.0038083663982803728	-0.01280669878212056	1.581816572549398	1.257448395954382	2.3089937984263607	1.2579574459187457	6.093507742909305	11.08988601648173	0.6226199990916887	0.8946266573621774
ID80031	80031	5	1.0	8.96438452610021	62.44977255428469	0.0	139.0	139	1.4600584136458123	1		45778.95338983052	46248.0	30841.0	59515.0	3.2411499E7	5404.420633776746	-0.981018427358875	-875.5716388827589	0.0013291200000242471	-0.012940425484795366	1.5766584053281487	1.381965506580512	-0.6918730332733888	1.1408811564547499	6.697154765802817	10.429460899097514	0.773706915731056	0.9578518014955806
ID64671	64671	5	1.0	8.998926102368458	62.473364795844226	0.0	37.0	37	1.455387875386465	1		45856.632331902794	46273.0	30685.0	58262.0	3.2053786E7	5283.9770448471645	-0.9811163063157027	-901.7886762536556	-0.009443420220764833	0.02210106028875679	1.5249855020961423	1.38768389168774	-0.6665423646245818	1.0989430022434088	6.654376630322177	11.380793984564258	0.645612779267489	0.9402283411685695
ID91296	91296	5	1.0	8.887053894587638	62.388418593476935	0.0	211.0	211	1.3932468277925318	1		45656.676562499975	46361.0	29424.0	56356.0	2.9220273E7	5074.832711697894	-0.9811280465460391	-935.4517550764326	-0.004224888940103196	0.0044440405596427885	1.5056833143658397	1.2910099441993637	-0.8198716935443343	1.1662832816517215	6.0982608690738225	10.839711165918581	0.6521994709376288	0.9290369297610422
ID98978	98978	5	0.9968301653862	8.928643250621576	62.3662458751594	0.0	259.0	259	1.3888963196604707	1		45614.44514106583	46317.0	29613.0	55950.0	2.9102016E7	5129.793938223456	-0.9810828033003643	-922.3194257499691	0.016808656609167257	-0.005994150878299684	1.5459116244120163	1.2692680251416975	2.4104449196194726	1.217955225996838	6.060235859757699	11.22052371818124	0.6048854453765179	0.9120171673819742
ID93348	93348	5	1.0	8.85818130042038	62.48779625906062	0.0	224.0	224	1.4275736808495683	1		45632.09896602653	46154.0	29589.0	57377.0	3.0892931E7	4952.862803495612	-0.981031444175362	-952.9997880136037	-0.007574668513353288	0.009950697666069827	1.5658971438478384	1.3300420556786872	-0.8827641394336381	1.177329045470521	6.40246094360284	10.566739667542992	0.7205676925858658	0.9446002805049089
ID77479	77479	5	1.0	9.123486264370005	62.43110016749429	0.0	122.0	122	1.4538276949750943	1		45642.11764705881	46179.0	30805.0	58811.0	3.1812556E7	5311.85945676635	-0.9811508327209716	-894.5256826929183	0.0030694285655872935	0.009704183894609695	1.529755865260348	1.3861286668262482	-0.3901034682178813	1.1036175081516466	6.64011725182863	11.171892990309928	0.6685472056822059	0.9294743845642051
ID88230	88230	5	1.0	8.917206027980054	62.343028023287	0.0	192.0	192	1.454347941080483	1		46148.13675213678	46524.0	29355.0	57461.0	3.2395992E7	4958.657662118668	-0.9810688264254783	-964.5882759635695	-0.02375965755043358	0.015841359939676853	1.5842186428560634	1.3308195068354607	-0.9366498810140085	1.1904083421674194	6.644870377993145	11.132105910844027	0.6738166193744245	0.9407806191117093
ID84648	84648	5	0.9968395829200745	8.9219528799831	62.36047766894245	0.0	169.0	169	1.4254524706424303	1		45753.85119047619	46282.0	29465.0	57718.0	3.0746588E7	5132.1783694040305	-0.9810872808850802	-924.9315247576532	-0.009535376416013997	-0.031692175284011	1.562802795242861	1.3809564294148697	2.3013538690685764	1.1316814650734794	6.383448438944777	10.868596110273305	0.6790759009556145	0.9300554016620503
ID65707	65707	5	1.0	8.882382686067375	62.45587804130129	0.0	44.0	44	1.4465246033159536	1		45666.03039073804	46138.0	29336.0	57412.0	3.1555227E7	5074.976354676377	-0.9810345972485646	-930.9181280603879	0.0025991236442030525	0.012531826630037664	1.6061765070586194	1.3216428307608885	-0.9039050784403764	1.2152878748140454	6.573573485525407	11.374658483252164	0.638461411985224	0.9313131313131313
ID61611	61611	5	1.0	8.820311112083756	62.404885211739526	0.0	16.0	16	1.3839856514178175	1		45688.45039370076	46376.0	29112.0	56623.0	2.9012166E7	5092.352785138533	-0.9810072987115698	-926.8371689253979	-0.004950072919562998	0.0060652743121925885	1.5555165723149726	1.2425665352369901	2.26205415454568	1.2518577703513436	6.017457724277052	10.382077874220224	0.7015430839920878	0.9384729429206818
ID81070	81070	5	1.0	8.960727411530664	62.44380206091251	0.0	146.0	146	1.4296917438553531	1		45698.91839762612	46132.0	29431.0	57689.0	3.0801071E7	5185.916378735684	-0.9810742304361347	-913.6055471475169	-0.001003306102110955	0.006658072999336729	1.5757247737651476	1.3025398753858926	-0.83889301952883	1.2097324646574223	6.4214734482609	10.818614776671614	0.6894475637200819	0.9291609353507564
ID71857	71857	5	0.9955419898033142	8.986098637935521	62.37374591287207	0.0	85.0	85	1.3910732744755672	1		45798.179127725845	46471.0	30330.0	57312.0	2.9402431E7	5164.363521380707	-0.9811174735025621	-921.5572283703885	7.236194375943712E-4	0.005085354238012913	1.5458204146351715	1.26938619997261	2.256320240865585	1.217769985736828	6.07924836441576	10.328524073959	0.7161157382159212	0.9227994227994224
ID95408	95408	5	1.0	9.093561522883222	62.44416657134365	0.0	237.0	237	1.4265134700231525	1		45769.05074626864	46426.0	30930.0	58556.0	3.0665264E7	5366.206427582704	-0.9811444461517728	-887.6222538731101	0.01656821043209898	0.015295779704622868	1.480250092601547	1.3709442451307647	-0.7560753968655081	1.0797303375822962	6.392954691273805	10.61272984560579	0.7132754431911579	0.9346768589298122
ID90813	90813	5	1.0	9.073354926599738	62.33785704944722	0.0	208.0	208	1.4360271888197285	1		46069.772058823524	46626.0	30248.0	58259.0	3.1327445E7	5308.900411135955	-0.9811859466119259	-905.128891637488	-7.599516741380819E-4	-0.0067338966645918395	1.542726250129113	1.3478918594143006	-0.8737863487905282	1.144547494188053	6.47851096223509	11.143665381560302	0.6555848917205831	0.9228165199729179
ID62655	62655	5	0.9968323707580566	8.97325109922325	62.55920727590593	0.0	23.0	23	1.397042408981582	1		45739.534992224	46376.0	30369.0	57500.0	2.9410521E7	5211.543444875375	-0.9811044214024918	-911.4029211456852	0.0023964552401410768	-0.0010630900615042364	1.5174482129050024	1.2965272633167564	2.353939254425879	1.1703943725973718	6.131532752225431	10.09782650781983	0.7556542111642559	0.9429824561403509
ID78526	78526	5	1.0	8.923323486205348	62.3683000257128	0.0	129.0	129	1.4201355835187586	1		45594.24736048266	46268.0	29025.0	56957.0	3.0228986E7	5186.3490053394635	-0.9811013067340587	-912.7679581039625	-0.01726066033548284	0.0033529515247350374	1.5485410648815563	1.343987555743462	2.215252210133153	1.152198960670391	6.335917177299616	9.97222701177662	0.8006358688137678	0.9603746397694526
ID63684	63684	5	1.0	8.903355051056984	62.48947547674252	0.0	30.0	30	1.4094416393051825	1		45756.813353566	46383.0	30181.0	58006.0	3.015374E7	5302.00049589051	-0.9811210036569136	-896.9942800312117	-0.012900081088195367	-3.1966370386160766E-5	1.5455306303174012	1.349305327099389	2.2504717010256083	1.1454269091487537	6.240854654009299	10.209258552245327	0.7524290023831202	0.9358517462580186
ID85703	85703	5	0.9968447685241699	8.942565391984704	62.30147510545578	0.0	176.0	176	1.4142639209296397	1		45692.92458521867	46252.0	28847.0	57246.0	3.0294409E7	5146.868101195289	-0.9810677893882076	-920.0969751685052	-0.0021283449407492085	0.020843235285987628	1.522633759934735	1.2974766836224583	-0.6911928223454986	1.1735345838228515	6.283632789489941	10.271028007695733	0.7485017746088956	0.94361170592434
ID98502	98502	5	1.0	9.134916342692414	62.342182961592314	0.0	256.0	256	1.4480926521268278	1		45752.41269841272	46235.0	31794.0	58774.0	3.1706422E7	5228.674644174774	-0.9810584997809021	-906.427158729566	0.0025144272190803967	0.01029192521551722	1.5504920265490212	1.3644414842273955	2.2761985250275467	1.1363565564902003	6.5878328640189565	10.797044013742997	0.7101379022619712	0.9552033080634047
ID60617	60617	5	1.0	8.884555984500478	62.42937337460075	0.0	9.0	9	1.4281034911037884	1		45796.75591715978	46307.0	29427.0	57752.0	3.0958607E7	5111.296324478912	-0.9811250753623046	-931.4784253770813	-0.008546602883126277	4.704918126207503E-4	1.5702209899475554	1.3096017433630247	-0.7163350857005847	1.1990064902596014	6.407214069767352	11.146241170890956	0.6480704614220627	0.9380654140570635
ID75976	75976	5	1.0	8.959069279304176	62.360096654263536	0.0	112.0	112	1.4131937248468063	1		45632.951367781236	46202.0	28633.0	57472.0	3.0026482E7	5143.469085061745	-0.9810964998742944	-920.9200361244708	0.023206942351797058	0.003434571388048648	1.54369580607651	1.3367465379495285	2.3921911368158737	1.1548156380075063	6.274126537160912	10.38118911308359	0.7315919736198451	0.9160305343511448
ID82635	82635	5	1.0	8.993506453386477	62.4398375418461	0.0	156.0	156	1.4067554511588214	1		45697.05819295558	46389.0	29867.0	57219.0	2.9840179E7	5347.085951094065	-0.9810913564108706	-886.8499519915897	0.025919260704915185	-0.001106907496365555	1.510270182128077	1.3583130404248414	2.48790048103105	1.1118719596888416	6.21708902318672	10.537357948030207	0.7036123991892965	0.9256900212314229
ID66762	66762	5	0.9968268275260925	8.938762624591071	62.45113082474499	0.0	51.0	51	1.4029861474818448	1		45735.10582822083	46341.0	28628.0	57093.0	2.9819289E7	5218.92399108551	-0.9810992468435974	-909.7719535637788	0.004002126996381918	-7.263285145255264E-4	1.5102474627914007	1.319827910784472	-0.7335382396600132	1.1442760457261039	6.183817140035107	10.20275721898768	0.7465027256787271	0.9386724386724385
ID90317	90317	5	1.0	8.906820686730827	62.34625374939043	0.0	205.0	205	1.3948747701135344	1		45998.05590062108	46641.0	29552.0	57450.0	2.9622748E7	5174.781355849888	-0.9810137264775795	-918.571186692647	-0.02019223675511991	-0.031008772497474305	1.4739140076421993	1.3759918564002582	2.527945656131597	1.071164775275717	6.11252024756737	10.206830363734634	0.7373070404168497	0.9325598259608411
ID69838	69838	5	1.0	8.970118852462699	62.47730113172982	0.0	72.0	72	1.4449548528770868	1		45707.726618704975	46226.0	29233.0	57501.0	3.176687E7	5015.166489985467	-0.9810308444026822	-942.6900541550739	-0.016399507347297827	0.00246557900126347	1.5570033046731082	1.3465109721378006	-0.8100381256642992	1.1563242609164317	6.559314107031858	11.37490932403735	0.6370483656978478	0.9406952965235175
ID87758	87758	5	1.0	8.9426796669068	62.38035287968818	0.0	189.0	189	1.437080380885628	1		45967.466275659805	46487.0	29782.0	55993.0	3.1349812E7	4948.663574873025	-0.9811319840677631	-966.0371564611331	-0.03124592868283624	0.0035561150263127973	1.5309583784911616	1.4015756043791558	-0.7303074313950733	1.0923123759487219	6.488017214564127	10.853959992860457	0.6920626710757358	0.9466019417475727
ID79569	79569	5	1.0	8.948028748503717	62.37603002631554	0.0	136.0	136	1.4180032466050239	1		45661.77027027024	46276.0	30361.0	57700.0	3.0410739E7	5188.168806398482	-0.9810773794744546	-912.6213499251917	-0.017356833185248367	-0.00684534873419873	1.5019496810143729	1.356497223287447	2.292634043536015	1.1072265060553714	6.316904672641553	10.419814717379483	0.7311293092149322	0.9425531914893619
ID68816	68816	5	0.9968352913856506	8.955855954455489	62.35316203301949	0.0	65.0	65	1.4008277059767817	1		45659.789473684265	46172.0	29211.0	57133.0	2.9496224E7	5167.587549146177	-0.9811779779523965	-921.2077257683989	-0.014186951418060362	0.014329421270287534	1.5582483116948262	1.2844082696236256	2.344434781616653	1.2132032691999444	6.164804635377045	10.816066596110073	0.6622019830968541	0.9317528735632178
ID73424	73424	5	1.0	9.084016912048478	62.49780970059046	0.0	95.0	95	1.4265134700231523	1		45849.64977645301	46466.0	31055.0	58523.0	3.0765115E7	5409.9773645204	-0.9810858576949559	-879.2065876949872	0.014219242300689931	-0.012886467131991737	1.4891809940359957	1.387859250398185	-0.697253970229043	1.0730057775013864	6.392954691273803	10.59482020249525	0.7156889444102963	0.9314404432132961
ID102096	102096	5	1.0	8.968323442251775	62.26206018927208	0.0	278.0	278	1.4169358747965626	1		45760.969924811994	46387.0	29564.0	57282.0	3.0431045E7	5114.127737371677	-0.9810608157400559	-927.0182967001213	0.003965573638202969	0.0043410420588777185	1.5564864758805383	1.2943548518919252	-0.9018683739061865	1.202519134227729	6.307398420312522	10.65153518022676	0.6986114781649435	0.9345070422535211
ID74451	74451	5	0.9968410730361938	8.94657028555725	62.32462154913891	0.0	102.0	102	1.4067554511588216	1		45688.85932721715	46246.0	29294.0	56643.0	2.9880514E7	5086.435718668846	-0.9810354291663482	-929.3267187054045	-0.0027799143102458634	0.0038632766956303403	1.5224208186931718	1.3068160065756553	-0.9751230196985793	1.1649848265039862	6.217089023186722	10.114806773464826	0.763627867070793	0.9383070301291252
ID92882	92882	5	0.9968246817588806	8.921709556859291	62.479856791713516	0.0	221.0	221	1.3894408781286245	1		45609.91135303262	46215.0	29263.0	56299.0	2.9327173E7	4968.808004375023	-0.981108775570803	-953.4415206802335	0.021183471277093205	0.004307321274767738	1.5550578492688911	1.2525632062652656	-0.8078087482662352	1.2415005019232248	6.064988985922212	10.867488883613166	0.6453294298622009	0.9226319595083156
ID94940	94940	5	1.0	9.024064321643396	62.40426566591253	0.0	234.0	234	1.407293098971747	1		45554.15137614679	46206.0	29675.0	57342.0	2.9792415E7	5221.749491202401	-0.9810119538746197	-901.4381718903545	-0.019054183164416497	-0.005885378860152308	1.5274475577712645	1.3256836175865436	-0.939191486585273	1.152196148091533	6.221842149351235	10.989378152644328	0.6474147901883697	0.9417266187050355
ID101599	101599	5	1.0	8.994904804194393	62.367130863608374	0.0	275.0	275	1.4222647235201828	1		45647.22801788372	46200.0	30968.0	57518.0	3.062929E7	5224.130389694274	-0.9810266997651744	-903.5836117927228	0.022017305116717085	-0.009022185903106857	1.5384258120323027	1.3735113066605062	-0.6956010424751842	1.120067817841822	6.354929681957679	11.062195023781713	0.6525863597668152	0.9151266255989047
ID105182	105182	5	0.995563805103302	9.028885242897037	62.47552087253641	0.0	297.0	297	1.394874770113535	1		45454.95334370139	46081.0	29513.0	56433.0	2.9227535E7	4953.422833799417	-0.9810546964442033	-950.3803824007862	0.0069965087601983975	-0.011660853871601245	1.5423524569090994	1.3133865718444795	-0.8253874871318325	1.1743324394911905	6.112520247567374	10.556629178673548	0.6892545503172387	0.933914306463326
ID71395	71395	5	1.0	9.024843356465867	62.46058237466884	0.0	82.0	82	1.4318066736266937	1		45895.82396449706	46460.0	29966.0	57858.0	3.1025577E7	5342.404827076752	-0.9810607382678568	-890.0188863919966	-0.005732834337929468	0.014094498268382556	1.5278961193365752	1.3366707229633605	-0.9017243047673154	1.143060959657494	6.440485952918962	11.221063696202272	0.6427771742668968	0.9383656509695287
ID77027	77027	5	1.0	9.050805903244227	62.58724000291355	0.0	119.0	119	1.4486149578794756	1		45601.81294964026	46140.0	31255.0	59119.0	3.169326E7	5428.835519476217	-0.9810499917580282	-869.735417821709	0.0073270263841928715	-0.0038640432189784592	1.5143387858312747	1.3947355195003224	-0.5076470790282819	1.0857533666123318	6.5925859901834745	11.042266649488527	0.6794370205399011	0.9371621621621622
ID101091	101091	5	1.0	9.040695971533562	62.477035599055846	0.0	272.0	272	1.415333307790136	1		45629.37650602413	46211.0	31645.0	58685.0	3.0297906E7	5322.047587885015	-0.981023305717087	-886.4506041247158	0.030479081015547853	-0.015167034982586902	1.4919014079517612	1.3850425020383463	2.465634440793255	1.077152077106769	6.293139041818976	10.940774942313377	0.6606645778959711	0.9258741258741259
ID75490	75490	5	1.0	9.027280845618817	62.337194439280076	0.0	109.0	109	1.4265134700231525	1		45708.26151560179	46360.0	29370.0	57489.0	3.076166E7	5217.643845128089	-0.9810717780384	-908.1157979633404	-0.006030669461295764	0.004523011152947861	1.5608871406704092	1.2972648956421424	-0.891580250038013	1.2032138894021136	6.392954691273806	10.450737289450332	0.7355591958313284	0.9579772079772081
ID98018	98018	5	1.0	9.09981133370501	62.36710435529905	0.0	253.0	253	1.4397099903691029	1		45705.92668621704	46259.0	30638.0	57785.0	3.1171442E7	5278.205938296599	-0.9811442849974163	-901.1686116341605	0.005303723140075631	0.00817241938721145	1.5280381955849702	1.3862022359365114	-0.6024930245139296	1.1023198173913167	6.511782845386704	10.663637333197855	0.7196130663377108	0.9188464118041586
ID67812	67812	5	1.0	8.90602127035976	62.39660704567667	0.0	58.0	58	1.4227965106853429	1		45723.99097744359	46298.0	29431.0	56351.0	3.0406454E7	5013.615935621561	-0.9811024850242804	-946.9624135735658	-0.027455713470879443	-0.018226398103262778	1.5711775187331405	1.3296686761059375	-0.8466406882092365	1.1816308430566964	6.359682808122197	11.261616688909665	0.6301498499721764	0.9311064718162839
ID84196	84196	5	1.0	9.012707912255797	62.34916393352658	0.0	166.0	166	1.4376066875800297	1		45827.588235294155	46342.0	31198.0	58876.0	3.116276E7	5431.536162540629	-0.9811454113812911	-878.1134687118742	-0.008657669410401352	0.0041095441143993595	1.5071296118573951	1.367062866047792	2.0504272273962423	1.1024581599634398	6.492770340728639	10.567411857256241	0.7306386418786116	0.9420689655172413
ID65254	65254	5	0.9968248009681702	8.989176832607196	62.45870513806418	0.0	41.0	41	1.4201355835187583	1		45725.153614457806	46270.0	29197.0	56959.0	3.0361502E7	5026.4805021814645	-0.9811656599749582	-947.7921333378026	0.007466509157028529	-0.017681173312731342	1.5960706353823386	1.295207047381803	-0.8624981300274095	1.2322899559639646	6.335917177299614	10.5361225431669	0.717228815046314	0.9282729805013923
ID89830	89830	5	1.0	8.898033360038644	62.355790279532805	0.0	202.0	202	1.4281034911037884	1		46094.433431952675	46611.0	29680.0	57318.0	3.1159837E7	4997.342133575266	-0.981081140395031	-956.6418284412172	0.01333332616020758	-0.020513147850821544	1.5588680893309952	1.3151133187574626	-0.8780027742173017	1.1853488722962942	6.4072140697673525	11.250742439905109	0.6360873124505544	0.9201365187713307
ID72940	72940	5	1.0	9.02131888202875	62.406943159955574	0.0	92.0	92	1.3975837933882556	1		45911.63944530049	46516.0	30215.0	58218.0	2.9796654E7	5349.9452413879035	-0.9809873691829458	-885.5735980533713	-0.01168467753156312	-0.027225856028697534	1.5346392427225088	1.3431745586136674	-0.6704140055993973	1.1425463897309507	6.136285878389947	10.285650150403045	0.7288731491055631	0.9169034090909082
ID85232	85232	5	1.0	8.974474685682596	62.35783501978651	0.0	173.0	173	1.4259830690120596	1		45669.02377414568	46200.0	29144.0	56795.0	3.0735253E7	5041.7857306316155	-0.9811491482163246	-942.9124963706929	-2.0350876131398996E-4	0.002427536418064174	1.5522221649409103	1.3161992102243119	-0.8609897883751849	1.1793216048780142	6.388201565109292	11.074151680214444	0.6545872464886522	0.9243466299862452
ID59634	59634	5	1.0	8.945590615485532	62.47867941491941	0.0	2.0	2	1.441810224877871	1		45798.11224489796	46348.0	30496.0	58242.0	3.1417505E7	5362.317402993633	-0.9810657448939664	-885.0645454216011	-0.007012690617664846	0.008675132606886484	1.535382309054811	1.335041189135299	-0.6793657629461466	1.1500636246655973	6.53079535004476	11.245706630835087	0.6489368544130117	0.9410958904109583
ID80627	80627	5	1.0	9.018516108383503	62.47625223034716	0.0	143.0	143	1.4465246033159536	1		45743.399421128786	46201.0	31612.0	59330.0	3.1608689E7	5480.118159066737	-0.9810843240524192	-865.870573299447	0.003481429182980861	-7.141400500322139E-4	1.4877237077013028	1.4252897170665533	-0.6914652978538554	1.0438044208746888	6.573573485525407	10.522174222874032	0.7461057885314586	0.9344594594594597
ID87283	87283	5	1.0	9.037012782348985	62.39609270653006	0.0	186.0	186	1.4286331048772714	1		46068.5572065379	46630.0	29774.0	57809.0	3.1004139E7	5223.269170210885	-0.9811338229360563	-917.3531177486755	-0.005398947120813155	0.001977388158274423	1.5128166310522166	1.3879260912405882	-0.7485349779305132	1.0899835665600868	6.411967195931869	10.825222154881956	0.6875867837647048	0.9265109890109886
ID104695	104695	5	1.0	9.00564504258551	62.43971724482532	0.0	294.0	294	1.3954169955062645	1		45444.264705882335	45972.0	28745.0	56447.0	2.9356995E7	5009.207220961751	-0.9810626006726157	-939.9753432419832	0.037137098924697076	-0.0026647955154220164	1.5394976285775728	1.281559365262745	2.246981513616019	1.2012690713410261	6.117273373731887	10.734301832425576	0.6671448646660842	0.9057002111189303
ID97526	97526	5	0.9968304634094238	8.869937916582638	62.42740619253273	0.0	250.0	250	1.4056795386104792	1		45668.32615384624	46318.0	29435.0	56757.0	2.9684412E7	5063.298904355389	-0.9811245407435213	-937.644337498242	0.008338339534685109	-0.01664969269875651	1.5161166657377048	1.3546776220477468	2.326816930495184	1.1191715586516626	6.207582770857686	9.767864093878487	0.8175854731796562	0.9477503628447022
ID64248	64248	5	1.0	8.881066599978853	62.47389131269014	0.0	34.0	34	1.4174696611687827	1		45792.783783783765	46394.0	29456.0	57552.0	3.0497994E7	5196.757014038145	-0.9810129662572271	-910.5677311155657	-0.00764788432364054	0.00527742400000685	1.5377554722885902	1.3122769449486351	-0.8278432458949511	1.1718223643323862	6.312151546477035	11.201122034231853	0.6322141670448241	0.9458689458689454
ID97017	97017	5	1.0	8.982816950318567	62.42372319055152	0.0	247.0	247	1.4056795386104792	1		45725.79479326191	46325.0	29661.0	57904.0	2.9858944E7	5200.020230391021	-0.9810571452490835	-910.8253333132795	0.0287918024790106	-0.004333981626083144	1.5564393471642708	1.291241098013268	-0.7405761177641607	1.2053824414038885	6.207582770857686	11.108871971142134	0.6321097074241451	0.9101045296167245
ID100603	100603	5	1.0	9.032909040663116	62.43951363686453	0.0	269.0	269	1.4217327374445234	1		45611.0995475113	46237.0	30367.0	57449.0	3.0240159E7	5288.449650805855	-0.9810605560495718	-893.5127507519584	9.915755619589186E-4	0.005061403734918885	1.5368743921771948	1.330953527297258	-0.8402509157031103	1.15471679563305	6.350176555793164	10.694795943837322	0.6976709805058142	0.9415081042988023
ID61179	61179	5	1.0	8.797906056705685	62.418513957628804	0.0	13.0	13	1.4688400222902014	1		45680.44303797465	46155.0	29436.0	56944.0	3.2478795E7	5008.307553588163	-0.9810744079044598	-945.6311807639904	-0.014134062374629391	-0.004731793883424043	1.6255937633101043	1.3618255281376541	-0.7569320134898418	1.1936872453354306	6.777957910599591	10.547949338408147	0.7655484142514936	0.9641649763353621
ID89342	89342	5	1.0	8.850708081296291	62.33368110526375	0.0	199.0	199	1.4407604903194322	1		46142.4825581395	46625.0	29583.0	57761.0	3.1746028E7	4981.8271076099645	-0.981098494331027	-961.5204142839988	0.0018560584879245472	0.014687438979861708	1.5916359745222857	1.3357797603698256	2.233070966710243	1.1915407178213446	6.5212890977157345	10.513703463281542	0.7413646434613875	0.952116585704372
ID104192	104192	5	0.9968339204788208	9.100398043000059	62.44016956601924	0.0	291.0	291	1.4296917438553534	1		45507.829160530164	46051.0	29712.0	57108.0	3.0899816E7	5223.123604047696	-0.9810192884350792	-900.6392467131319	0.033034472438008236	-0.002695163157698021	1.5165891569444354	1.417298225936287	-0.6590288869265055	1.0700564843666234	6.421473448260901	10.421828926732703	0.7429450187203145	0.9487359550561799
ID62210	62210	5	1.0	9.013228228303367	62.46497224890844	0.0	20.0	20	1.4433833952584156	1		45761.442670537035	46301.0	30267.0	57934.0	3.1529634E7	5277.134538917816	-0.9810501031278774	-897.874987939052	0.026130109119302424	-0.004516020535058315	1.5563670120627737	1.3662113398920508	2.6178946179808724	1.1391846683001092	6.545054728538314	10.283286757697713	0.7777844445959682	0.9380108991825618
ID78083	78083	5	1.0	9.040008660271244	62.449322227082064	0.0	126.0	126	1.4153333077901356	1		45677.75037821482	46321.0	29925.0	58132.0	3.0192993E7	5324.412466920421	-0.9810372202796164	-887.6596840251916	0.005735491918360196	0.008999012297066572	1.512680401407889	1.3305972039301677	-0.8999944594602022	1.1368432136636877	6.293139041818973	11.107113553192876	0.6410247050041987	0.9284712482468447
ID82181	82181	5	1.0	8.96587582238159	62.31529001037086	0.0	153.0	153	1.4339184840274968	1		45628.41911764704	46214.0	30027.0	57128.0	3.1027325E7	5152.206529827413	-0.9810644834298431	-917.6827121807636	0.009848477947929807	-0.013048932684921518	1.5932658442979222	1.313580435756755	-0.8720884177679321	1.2129183725091337	6.459498457577025	10.568805919101216	0.7267027728680894	0.9257493188010896
ID83716	83716	5	0.996863842010498	8.787346133484043	62.37701049289412	0.0	163.0	163	1.4105146822008514	1		45687.87537993918	46299.0	29379.0	55995.0	3.0062622E7	5002.138826831343	-0.9810549374760182	-945.9594114611303	0.003269861170499825	-0.023866361909092672	1.5407144188305961	1.3468916962909938	-0.8054000233943095	1.143903717777266	6.250360906338331	11.282254757587275	0.6170539758166723	0.9228070175438599
ID96518	96518	5	1.0	8.994112384622634	62.36720624894701	0.0	244.0	244	1.3992066897663262	1		45715.575617284	46330.0	30319.0	57622.0	2.9623693E7	5242.9325678298665	-0.9811134874406867	-905.9148740391706	0.030937793442582788	-0.007890602255474548	1.5361618634846894	1.3085035353037038	-0.8479192823470303	1.1739837318270188	6.150545256883499	10.513079932024024	0.6993000345004641	0.9209964412811387
ID100104	100104	5	1.0	8.913471077258984	62.41404498100651	0.0	266.0	266	1.4376066875800297	1		45589.27365356612	46138.0	29092.0	57002.0	3.1319831E7	4982.640020626652	-0.9810858865434484	-949.1922748356163	-0.007529286125974959	1.7811663610205855E-5	1.5827100770398128	1.3134909456241088	2.390120620665712	1.2049645886883398	6.492770340728639	11.642137498879105	0.6019694580151081	0.9349760438056122
ID92427	92427	5	0.9968348145484924	8.872921675168234	62.452402748458894	0.0	218.0	218	1.3888963196604704	1		45124.123244929804	45938.0	28848.0	55774.0	2.8924563E7	5037.1510603812	-0.9814560803521611	-948.2506089877935	0.010922520349234736	-0.012418021112271494	1.520247959341166	1.277597174679121	-1.0490888692157914	1.1899274587257824	6.0602358597576975	11.604863859187494	0.5654826584148708	0.8909853249475894
ID63247	63247	5	0.9955528974533081	8.643365838686623	62.569993906963425	0.0	27.0	27	1.3872613616838996	1		45670.222919937165	46437.0	29030.0	57121.0	2.9091932E7	5158.955029291662	-0.9811271978145669	-920.4290391670315	0.019279835893206122	-0.0184668492718521	1.5142695762861351	1.3145291103618386	-0.8542917737754188	1.1519483017529493	6.045976481264151	11.015767199725303	0.6261044910455622	0.8857938718662948
ID94480	94480	5	1.0	8.936629643632894	62.343055744278935	0.0	231.0	231	1.3850784156239275	1		45442.8720379147	46013.0	28861.0	56193.0	2.8765338E7	5024.38899248857	-0.9811798120776374	-943.0552995889684	0.021325079528319447	-0.025066496084509997	1.5260162321005823	1.2913260638981705	-0.774969780569321	1.1817435384940227	6.026963976606085	12.024170713362876	0.523839439026949	0.8898245614035091
ID75027	75027	5	1.0	9.00866235733752	62.38162206773025	0.0	106.0	106	1.4153333077901358	1		45848.01367781156	46398.0	29755.0	57800.0	3.0167993E7	5359.877008356972	-0.981160712996795	-890.9870345218591	-0.0028024816143738143	-0.0043089841027218675	1.5444558594320676	1.3095839034704675	-0.9443560086326349	1.1793485360801832	6.293139041818974	10.185302057877609	0.7623060475007177	0.9168975069252076
ID66322	66322	5	0.996827244758606	9.12370055585558	62.48517713008978	0.0	48.0	48	1.4212005522349942	1		45791.8131539611	46345.0	29660.0	57750.0	3.0634723E7	5209.722633272817	-0.9810278422153477	-909.008279562927	0.02156338580620229	-0.0077751004428542846	1.5451509731286688	1.3356988024235525	-0.7525803153012451	1.156810929473828	6.345423429628644	10.953364432333412	0.6646230467475225	0.9251559251559245
ID103698	103698	5	1.0	9.145560481061818	62.358875599389144	0.0	288.0	288	1.4099782628309292	1		45542.62917933134	46177.0	29889.0	56773.0	2.996705E7	5181.265328482962	-0.9811232937594895	-913.7126366163893	0.005483487637318763	0.010079426091546268	1.5170342488510677	1.3258453782670492	-0.7291662847862306	1.1442014836103382	6.245607780173815	10.748463434969556	0.6793472232700485	0.9227528089887636
ID69401	69401	5	1.0	8.947217090055116	62.41380435720142	0.0	69.0	69	1.4227965106853429	1		45683.62630792224	46219.0	28490.0	56684.0	3.0562346E7	5050.744927060659	-0.98110380992409	-939.2384065617304	0.05493146325938706	-0.04777356884346897	1.62511137278678	1.3250636021892384	-0.7484545534788152	1.2264402781132997	6.359682808122197	10.312616653754867	0.7514629466863266	0.9221226740179188
ID74009	74009	5	1.0	9.067728299906351	62.36476941304712	0.0	99.0	99	1.4339184840274972	1		45780.81777777782	46410.0	29031.0	57736.0	3.0902052E7	5191.232111711598	-0.9811696892358756	-919.0300884193687	-0.014477212870404522	0.0057305165914744525	1.5763857252530804	1.319138374113615	-0.9005916675621424	1.195011650170757	6.459498457577029	10.318744350168023	0.7623509700582631	0.9523475823405748
ID67352	67352	5	0.9968264698982239	8.925269367062299	62.441504538663224	0.0	55.0	55	1.3948747701135344	1		45698.47269890799	46392.0	28997.0	55936.0	2.9292721E7	5076.734633627121	-0.9811513034993469	-937.1344040393517	-0.006970965785992488	-0.025922661524327453	1.5504658834781735	1.306221228163718	-0.918792571748748	1.1869856729076544	6.112520247567369	10.27464182514303	0.7276068720490783	0.9339143064633255
ID68378	68378	5	1.0	9.053304231786331	62.54663095700841	0.0	62.0	62	1.4517448462050142	1		45771.13093525176	46289.0	31437.0	58729.0	3.1810936E7	5358.383482834507	-0.9809966488723559	-881.9118504541296	0.006808197454345156	0.009800529756115381	1.5164918648897685	1.3954435004450796	-0.5586650781516862	1.0867454428689376	6.621104747170571	10.265167597945778	0.7896019891380703	0.9437669376693765
ID70940	70940	5	1.0	9.000411145902918	62.36245886772476	0.0	79.0	79	1.4470474750493925	1		45781.2	46289.0	29157.0	57507.0	3.1589028E7	5211.373578561284	-0.9811196546722457	-913.0130886657137	0.019373693324431444	0.003932173597585957	1.5945877596236255	1.3204721681281044	-0.5849257854882882	1.20758907163042	6.578326611689926	10.932281211451468	0.691677593531833	0.9276139410187666
ID72478	72478	5	1.0	9.005932077704669	62.48256469201073	0.0	89.0	89	1.3986659335375244	1		45932.32153846161	46592.0	29959.0	58112.0	2.9856009E7	5339.189214920642	-0.9810983638399842	-893.0715042226773	-0.012942367838599663	-0.004236716269362354	1.5495355548861838	1.277740741936599	2.2845949791457034	1.2127151495049309	6.14579213071898	9.96862910925065	0.7771714802550429	0.9431072210065637
ID86817	86817	5	1.0	8.994981350192207	62.38463800329208	0.0	183.0	183	1.418003246605024	1		45785.65765765763	46364.0	29445.0	57372.0	3.0493248E7	5154.415234431665	-0.9810810711831228	-921.2731283112334	-0.008735012346634003	-0.007283302962492772	1.5272189197918815	1.335522622944338	-0.8694121953033774	1.1435365403432278	6.316904672641555	10.373144067303741	0.7377230750166119	0.9319775596072934
ID81696	81696	5	1.0	9.009323261076494	62.34775180669577	0.0	150.0	150	1.4407604903194318	1		45676.90364963503	46226.0	30321.0	57466.0	3.1288679E7	5249.897648353579	-0.9811025067923629	-903.4123075748233	-0.0045106303443625565	0.002555507876004612	1.5424287309902238	1.357581513379047	-0.7046994483638634	1.1361592035465249	6.521289097715731	10.76296084521542	0.707424011834707	0.9371584699453548
ID60194	60194	5	1.0	8.643888045177702	62.44818877623519	0.0	6.0	6	1.4099782628309285	1		45705.3074581431	46340.0	29427.0	56046.0	3.0028387E7	5085.366792820407	-0.9811119551994165	-933.6968878576253	6.780232587513962E-4	-0.007941458235318522	1.571846992576137	1.2761128401492425	-0.8706384669245972	1.231746083200846	6.24560778017381	12.19966317573076	0.5273377852040279	0.905582356995175
ID79138	79138	5	1.0	8.934157320706005	62.42247632556838	0.0	133.0	133	1.4115869094041136	1		45627.21092564491	46346.0	29221.0	56968.0	3.0068332E7	5254.208884267516	-0.9810908246248061	-901.1212014881194	0.012795179500789934	0.006036374477740318	1.513945992750106	1.3268533312622075	2.299508830559247	1.141004779563632	6.259867158667362	10.315788271649785	0.7392139287067995	0.944086021505376
ID96039	96039	5	1.0	8.95717999633711	62.37001719690215	0.0	241.0	241	1.4067554511588214	1		45725.95579268291	46309.0	29683.0	56778.0	2.9996227E7	4978.925418218285	-0.9810012448450341	-948.4219129154234	0.018957999917782884	0.007037517709966678	1.559499928132037	1.28595188537422	2.2778114128454043	1.2127202781604949	6.21708902318672	10.818517419995969	0.6675156507093608	0.9230769230769228
ID88875	88875	5	0.9968198537826538	8.810272397087806	62.347327404989315	0.0	196.0	196	1.3970424089815827	1		46157.928348909656	46807.0	29207.0	57446.0	2.963339E7	5114.3623262552	-0.9811789829751296	-941.0007323881719	0.009498840953086899	1.1981264417754836E-4	1.5525851608734627	1.2909021615013592	-0.8525761759349992	1.202713270746838	6.131532752225437	11.1987470789289	0.614384207527687	0.9174964438122333
ID83242	83242	5	1.0	8.947279646554241	62.338528866338336	0.0	160.0	160	1.4376066875800293	1		45751.75877192986	46242.0	30165.0	57620.0	3.1294203E7	5258.483337617608	-0.9810227573657428	-899.5457561859968	0.006236563659081227	0.012368930554803334	1.5429424031267833	1.3360917090743003	-0.7293782133909935	1.1548177364230467	6.492770340728637	11.33989206686821	0.634486028925867	0.9286199864038068
ID99628	99628	5	1.0	8.9007968752315	62.35553271122823	0.0	263.0	263	1.4428591957149757	1		45507.97822931788	45947.0	29873.0	56290.0	3.1354997E7	4901.146638304641	-0.98107276854457	-962.5736504618277	-0.0037112062697521645	-2.4450383259729116E-4	1.601998487930456	1.3126944860710847	2.2304407716246937	1.2203894393776749	6.540301602373794	10.75311620275057	0.7107861586288421	0.9424657534246573
ID77617	77617	5	1.0	9.049751108594448	62.346257637416336	0.0	123.0	123	1.4370803808856276	1		45661.807635829704	46154.0	30173.0	58287.0	3.1095691E7	5271.117762056832	-0.9810300815650905	-895.9777766567673	-0.004106876542234505	0.006884306607931968	1.5384539829079285	1.3357396264739219	-0.7668699159249419	1.1517618796480051	6.488017214564123	11.5116426221154	0.6152438207458488	0.92794017675051
ID64817	64817	5	1.0	8.89817460600813	62.39590185963189	0.0	38.0	38	1.4099782628309294	1		45831.82900763362	46498.0	29284.0	57370.0	3.0019848E7	5179.181012625701	-0.9811681322951239	-922.117224294015	0.014443264067068013	-0.005716627733514815	1.5774455445863327	1.2960855405210068	2.266405915408793	1.2170844402385845	6.245607780173817	10.184799200077705	0.756623157483065	0.9247009148486978
ID86320	86320	5	1.0	8.961702461110008	62.36500487626521	0.0	180.0	180	1.4328629678859128	1		45703.82890855461	46314.0	29661.0	57136.0	3.0987196E7	5174.54108372036	-0.9811341008309576	-918.6743761381692	-5.977671414543279E-4	-5.750278536226521E-4	1.5317114678388706	1.3591507380087948	-0.9571615512885661	1.126962172041994	6.449992205247996	11.555552971029424	0.6069984587814719	0.9237576582709327
ID80180	80180	5	1.0	8.914988956163794	62.36288385304524	0.0	140.0	140	1.4233280991629547	1		45732.448948948986	46261.0	29674.0	57594.0	3.0457811E7	5186.05416068327	-0.9810057448255973	-910.8915816234523	0.008089019077534159	0.009750843246134608	1.5509381617169036	1.3145858463883069	-0.8845686677091785	1.1797922258009632	6.364435934286709	10.41010529705687	0.7380053980410202	0.9337517433751739
ID103220	103220	5	1.0	9.11959383486791	62.26973923464948	0.0	285.0	285	1.419602799563216	1		45472.028485757175	45964.0	30443.0	57362.0	3.0329843E7	5100.265965575498	-0.9809910552807617	-920.2133717033228	0.007591792308401	0.002722800804161941	1.529102489078833	1.3251264383009314	-0.9294239070149243	1.1539295005233148	6.331164051135098	11.413116020817538	0.6107802237196158	0.9256428075052116
ID91961	91961	5	1.0	8.949498759864944	62.38303334285567	0.0	215.0	215	1.450702300400027	1		45678.85673352436	46189.0	29251.0	57727.0	3.1883842E7	5012.047618583818	-0.9810356178169606	-942.9227393873771	-0.0020287763328081417	-0.0011062747617597186	1.6044270288782256	1.3176481430504123	-0.7817342512651935	1.2176445110482286	6.611598494841534	10.255596978565988	0.7899406166744186	0.9533927347498287
ID76600	76600	5	1.0	9.107603047011768	62.577990498421244	0.0	116.0	116	1.4543479410804836	1		45637.691868758855	46121.0	30757.0	60160.0	3.1992022E7	5588.928122821265	-0.9810932550232072	-847.4589425775963	0.009601771534445917	0.008754843404158974	1.4875267010048445	1.453240003329551	2.1811010569896077	1.0235932795661684	6.644870377993149	10.91885097494582	0.7003941344581858	0.955570745044429
ID94008	94008	5	1.0	8.97912886893062	62.39748786521119	0.0	228.0	228	1.3828920237073874	1		45521.52283464567	46098.0	29432.0	56834.0	2.8906167E7	4975.571288857488	-0.9811168318457192	-950.7135650543722	0.019468771421988305	-0.015899505689162225	1.5457391383026309	1.2819434872886426	-0.8968623722521258	1.205777909580028	6.007951471948025	10.540141854502563	0.6795843489484837	0.915942028985507
ID91451	91451	5	1.0	9.015564829896729	62.36684587523154	0.0	212.0	212	1.416401887261188	1		45775.344879518074	46357.0	29923.0	57028.0	3.0394829E7	5145.897852555277	-0.9811244954181757	-924.7535523330696	-0.004787076448428304	0.015600767051522108	1.5724445392393833	1.273912443249602	-0.985205535663543	1.2343427113626904	6.302645294148005	10.969569492602242	0.6581934600046633	0.938428874734607
ID70461	70461	5	1.0	9.037070624750243	62.41699238609659	0.0	76.0	76	1.4169358747965626	1		45737.34841628959	46378.0	30583.0	57858.0	3.0323862E7	5283.097290095086	-0.9811004058576975	-898.8212835097873	0.0037509673960598408	0.010836842217970759	1.5057920206298647	1.3787698475507713	2.5703913720657967	1.092127176486151	6.307398420312522	10.389165736401083	0.7343426965680703	0.9292717086834732
ID61758	61758	5	1.0	9.024655647475665	62.47237582068749	0.0	17.0	17	1.4019073421339452	1		45817.37804878051	46420.0	30248.0	58197.0	3.00562E7	5424.765639887185	-0.9810846519540046	-876.1357314497266	-0.027117792526755485	-0.024350557849639937	1.4870311975477761	1.3582158671985944	-0.7256822180987755	1.0948415737587218	6.174310887706081	10.35783117457165	0.7232038028590757	0.944727272727273
ID81215	81215	5	1.0	8.991367293346494	62.4095091444148	0.0	147.0	147	1.420668167667809	1		45601.13082706764	46039.0	28767.0	57332.0	3.0324752E7	5102.869968172359	-0.9810070874164495	-923.1487417727449	0.010503875995966442	0.01565404285254114	1.5630292000828916	1.2925804103042728	-0.7488052018860465	1.209231694695849	6.340670303464133	12.196616727836485	0.5356317134479796	0.9081007488087139
ID102721	102721	5	1.0	9.132047741289545	62.32159720855079	0.0	282.0	282	1.4355003030236693	1		45594.08321167883	46119.0	30596.0	57738.0	3.1231947E7	5171.447107960606	-0.9810334419111933	-912.056373458989	-0.01574638478446226	0.0010737067912209993	1.5526573961213619	1.3210116360799558	-0.8710471369038776	1.1753548218006655	6.473757836070571	11.308635789165223	0.6361300026899614	0.9341563786008226
ID99141	99141	5	1.0	8.972143956230417	62.38651274438817	0.0	260.0	260	1.3883515475980697	1		45614.31279620855	46201.0	29363.0	57065.0	2.887386E7	5096.658330646217	-0.981135611312778	-930.9619149905842	0.013052267050612945	0.002390084114755188	1.5561684300341148	1.2575155657967283	-0.9714449628056305	1.2374943677521542	6.055482733593181	10.007296331215404	0.7598451818534065	0.9251997095134347
ID84804	84804	5	0.9968283772468567	8.8997713452857	62.39641143200686	0.0	170.0	170	1.4201355835187588	1		45644.022522522486	46194.0	28593.0	56040.0	3.0398919E7	4987.402071273641	-0.9811397938888338	-952.1908006699622	0.0018917836264649714	-0.0073253678860648085	1.5667924658635441	1.2970977143199294	-0.7913981246007022	1.2079216920716078	6.335917177299617	11.308766206423966	0.6225710246948243	0.925694444444444
ID93508	93508	5	1.0	9.109900264741436	62.48900376889267	0.0	225.0	225	1.4296917438553531	1		45514.752592592646	46176.0	31414.0	58869.0	3.0722458E7	5299.492794397209	-0.9812410402629206	-898.4932710907112	0.016970500220104743	-0.005342083536294531	1.5077409889288067	1.381801242030599	-0.5924883615884895	1.0911417236194805	6.4214734482609	10.707970050678908	0.70376920521557	0.917798913043478
ID65865	65865	5	1.0	9.080115927128956	62.42612801757091	0.0	45.0	45	1.42916252238845	1		45778.7610619469	46344.0	29663.0	57832.0	3.1038E7	5314.601281824825	-0.9810153747750013	-890.2195515988864	0.011994700378807942	0.0036398914728555313	1.534637278100575	1.3305841848894118	-0.6503460719997561	1.1533560187536143	6.416720322096385	11.47753629510174	0.6121045743456984	0.9336099585062239
ID95560	95560	5	1.0	9.115849882123685	62.42959279649928	0.0	238.0	238	1.4433833952584152	1		45774.636627907006	46278.0	31930.0	59443.0	3.149295E7	5342.237056997216	-0.9810529413770562	-887.3243322355564	0.00950577395894699	0.00898377067538566	1.4969908628755173	1.4085724771118362	-0.6332301456935814	1.062771626735868	6.545054728538309	10.50796546760052	0.7448792436042645	0.9392905866302862
ID72013	72013	5	1.0	8.919809363353421	62.34695688562342	0.0	86.0	86	1.4185366313320331	1		45838.59186746985	46472.0	28938.0	56321.0	3.0436825E7	5065.308334988196	-0.9810675512162553	-937.8804816008525	0.005751499193965138	0.0046947655071344985	1.600763634958302	1.2665387085215356	2.280143675946981	1.263888441930777	6.3216577988060685	10.175966608871844	0.7671662712678435	0.9479686386315043
ID62798	62798	5	1.0	9.02026106073424	62.49568612179841	0.0	24.0	24	1.4323349181285723	1		45635.92194403538	46069.0	29362.0	57584.0	3.0986791E7	5155.63697154812	-0.9811109739342287	-919.5239860489016	-0.006039311451712271	0.009835716206355028	1.5711944422914181	1.3178858188063496	-0.8482344131547376	1.1922083232631626	6.445239079083484	10.108311923054117	0.7926685470304606	0.9495798319327732
ID88399	88399	5	1.0	8.776270079930626	62.40942972532063	0.0	193.0	193	1.4796159363492973	1		46177.66388888898	46587.0	31201.0	57858.0	3.3247918E7	5000.765999830838	-0.9811502309283797	-961.2910463566511	0.004786673961153288	-0.013763288308648385	1.634733644645067	1.368092994664167	2.3141368210055733	1.1948995068470136	6.877773560054423	10.286650018622565	0.8167888658704817	0.9731002017484869
ID85843	85843	5	1.0	8.886538923503249	62.37090825593238	0.0	177.0	177	1.4454782924352374	1		45690.57388809179	46187.0	29906.0	57737.0	3.184633E7	5020.477297403356	-0.9808948612773247	-934.5098105461129	-0.015956550183091275	-0.020528329534798637	1.55986950471985	1.3753236919929592	-0.8049917881074597	1.1341835480631244	6.564067233196379	10.276877089536528	0.7810171309414184	0.9698033707865175
ID63828	63828	5	1.0	8.76730636994508	62.52226233187354	0.0	31.0	31	1.3937896865030954	1		45839.640186915814	46576.0	28643.0	56242.0	2.9429049E7	5127.345000571734	-0.981116419862695	-928.9981809103937	0.017201023668575146	-0.010746633345012267	1.5868969389374046	1.2626715934547772	2.2569449508792907	1.2567772548010834	6.103013995238338	9.91132526660305	0.7807118513439816	0.951816160118606
ID60757	60757	5	0.992416501045227	8.837625792585948	62.40137752042545	0.0	10.0	10	1.3986659335375249	1		45731.55023183923	46388.0	29065.0	56583.0	2.9588313E7	5061.338010989008	-0.9810229219223132	-934.1796189050776	0.0029161808519178986	6.682828321734057E-4	1.555283193905396	1.2780867966319998	-0.9036688749299636	1.216883859534314	6.145792130718983	10.170414571820107	0.7466385657868694	0.9308855291576678
ID78676	78676	5	1.0	9.121778640353583	62.47327600159952	0.0	130.0	130	1.4641974961204791	1		45577.77542372886	45972.0	31515.0	59322.0	3.2269065E7	5401.485697880005	-0.9811009893870091	-876.0815495401982	0.0031442241655094258	-0.00346421639150881	1.5356977933423739	1.4193118019631379	-0.4408778336478841	1.0820017076010044	6.7351797751189455	10.27503353414088	0.8016643307521863	0.9548517520215629
ID68955	68955	5	1.0	9.058854972683577	62.44996574050051	0.0	66.0	66	1.4407604903194322	1		45763.79941860465	46232.0	30649.0	59805.0	3.1485494E7	5413.382792766328	-0.9810485628318594	-875.2491283044807	0.018984684817197988	-0.01704456937238874	1.508654923955116	1.4092376472922343	-0.42475196696545714	1.0705468498190536	6.521289097715734	11.523630437722758	0.6171129690018845	0.9122340425531913
ID66909	66909	5	1.0	9.075780710091687	62.516483169191474	0.0	52.0	52	1.465230439808827	1		45770.3836389281	46244.0	31020.0	60035.0	3.2451202E7	5480.39730812221	-0.9810808315637191	-866.1742141941728	-0.002026351969383825	0.006738837371993104	1.5170767323171723	1.4417498817917118	-0.5768955579256692	1.0522468227511483	6.744686027447976	10.604726454201751	0.7536551316588677	0.9594320486815414
ID82780	82780	5	1.0	8.982704329779855	62.428031960722066	0.0	157.0	157	1.4275736808495685	1		45684.55407407408	46216.0	29931.0	57803.0	3.0837074E7	5359.425930988981	-0.9810933291974041	-884.6599630973287	0.013512883345638316	0.007420746356189248	1.517248928470304	1.3731874088855238	-0.5521234043609	1.1049103120612649	6.402460943602841	11.275954647815375	0.6327762362270293	0.921340629274966
ID90974	90974	5	1.0	8.832608276761972	62.3848205055125	0.0	209.0	209	1.4428591957149755	1		45962.22740524781	46607.0	30214.0	57485.0	3.1530088E7	5018.807367057181	-0.981117166357259	-951.6653203907397	0.0018874564479662839	-0.003216449802031721	1.6012383768238927	1.3183409186738166	-0.8424204065636975	1.2145859649373976	6.540301602373792	9.856498561842377	0.8459843213061772	0.9656140350877185
ID98660	98660	5	1.0	9.136055806666763	62.45968771083497	0.0	257.0	257	1.425983069012059	1		45763.77529761903	46306.0	31495.0	59167.0	3.0753257E7	5436.632924932663	-0.9810152325270617	-869.9460046187929	-0.01388244235034728	-0.0013350497054934567	1.495586387845305	1.3714474779526746	-0.607212732523686	1.0905167072660686	6.388201565109286	10.804906622619987	0.6876167365745223	0.9438202247191004
ID74599	74599	5	0.9968334436416626	8.868845741222069	62.34923091172318	0.0	103.0	103	1.427573680849568	1		45639.32047477749	46126.0	28744.0	56495.0	3.0760902E7	5070.005819090629	-0.9811282541304654	-935.9968999463315	-0.0017333527391499035	0.007304102635034511	1.5735414575520916	1.3154775800216887	-0.9442845788152117	1.1961750480963333	6.402460943602838	12.17980435623765	0.5423456701476257	0.9296066252587993
ID79721	79721	5	1.0	8.95779254810685	62.37317288867886	0.0	137.0	137	1.4296917438553531	1		45738.35851851858	46289.0	30701.0	57747.0	3.0873392E7	5311.257544323593	-0.9810909344141341	-893.6190194545112	0.010297226846041443	0.003345743183402971	1.491546102607507	1.3721451039587576	-0.8140747007069459	1.087017763867879	6.421473448260899	11.184411227413053	0.6450870173023321	0.9349480968858127
ID76136	76136	5	1.0	9.022161899817414	62.432361471051955	0.0	113.0	113	1.4206681676678086	1		45654.0134932534	46300.0	30781.0	58496.0	3.0451227E7	5415.968151340455	-0.9810619344145584	-873.3607408361385	0.019468155892779993	-0.012542140194845572	1.5113368295124598	1.3609797685815737	-0.5881318879416267	1.1104770727691198	6.3406703034641305	10.608423192967466	0.7080164742248195	0.9374560787069568
ID102251	102251	5	1.0	9.006626882128003	62.36360966446469	0.0	279.0	279	1.3937896865030954	1		45729.572542901704	46398.0	30019.0	56910.0	2.9312656E7	5148.0260969734745	-0.9810587073669853	-920.1778620100993	-0.008831827576614104	-2.0446481670955663E-4	1.5563356927501888	1.264405360475043	-0.9948190516786712	1.2308834978091727	6.103013995238339	9.986127593515477	0.7690596188099602	0.9504071058475201
ID69994	69994	5	1.0	9.004655317629593	62.51022125903425	0.0	73.0	73	1.4051412734026876	1		45730.29770992368	46227.0	28873.0	56638.0	2.9953345E7	5104.515052572248	-0.9810263931442851	-926.4251354105903	0.017013993111124084	-0.014796535443547407	1.5286082163523718	1.341382203549328	2.2892060861617423	1.1395769321433067	6.202829644693172	11.173737193820314	0.6243136245444258	0.9024896265560164
ID93034	93034	5	0.9955340623855591	8.947077431894895	62.475898874672176	0.0	222.0	222	1.407830541458008	1		45616.15007656974	46203.0	29630.0	56658.0	2.9787346E7	4948.886179033144	-0.9811441725545835	-959.242456402248	0.01706554324597616	-0.004619212018353989	1.5817256215076694	1.2683609341599833	-0.7921777114043139	1.2470627081834738	6.226595275515752	11.000097236191761	0.6466472775720974	0.9231853417899932
ID73580	73580	5	1.0	9.056514169124398	62.314246439465066	0.0	96.0	96	1.4238594891755558	1		45839.65321375186	46339.0	29414.0	57561.0	3.0666728E7	5222.398164840949	-0.9810685506952315	-909.7390360376617	-0.0034628716812988825	0.018645464475346322	1.5472363484580012	1.3148618325181582	2.215196200551744	1.1767292275073578	6.369189060451228	11.183806072768153	0.6399038880166742	0.9228650137741047
ID95093	95093	5	1.0	9.152341099215906	62.4412923966809	0.0	235.0	235	1.4381328016644597	1		45766.80320699715	46259.0	31748.0	58812.0	3.1396027E7	5330.181427244982	-0.9810815881589219	-890.5514848217168	-0.00722041646104325	0.009107229934854504	1.499143526089276	1.3877772031660567	-0.6582373628499235	1.080247984092223	6.497523466893152	10.855811584122309	0.6928402770907893	0.9337431693989072
ID65397	65397	5	0.9968352317810059	9.115801807930042	62.501451588840155	0.0	42.0	42	1.4035252392010602	1		45823.747303543954	46378.0	29730.0	57409.0	2.9739612E7	5260.934783587137	-0.9812253450007676	-910.4465847808797	0.039965175028142945	-0.005304942747659719	1.5184166099731262	1.3422024958111027	-0.6672327494563909	1.1312872794619087	6.188570266199624	12.010765503628583	0.5390869447290279	0.8966942148760328
ID67959	67959	5	1.0	8.968512915481767	62.45999103391841	0.0	59.0	59	1.431278234164655	1		45768.47329376854	46282.0	30001.0	57762.0	3.0847951E7	5343.536885415305	-0.9811132646061191	-889.8767530043406	-0.00541210604873728	0.001902374938927735	1.5370306269798286	1.3345053567172396	-0.7849644977750659	1.1517605525097199	6.435732826754446	10.29541516081919	0.7629922772476544	0.9468531468531466
ID87928	87928	5	1.0	8.799328283800106	62.38930176033695	0.0	190.0	190	1.4344459508410063	1		45966.25147058824	46638.0	30108.0	58237.0	3.1257051E7	5113.832872802464	-0.9811236870086861	-934.3920716946609	0.002530583203429621	0.003725867215794269	1.5485763330953455	1.3431816203259546	-0.8119157904995368	1.1529165599508033	6.464251583741542	10.726047200987654	0.7060715407273618	0.9470752089136488
ID90492	90492	5	1.0	8.992191176449719	62.32501418912074	0.0	206.0	206	1.4212005522349949	1		46063.91741741744	46625.0	29290.0	57899.0	3.0678569E7	5202.564353597199	-0.981030634965139	-915.8053561034876	-0.003501498321400822	0.004340008445334513	1.534163496435261	1.3362029836276743	-0.817019061037097	1.148151527300247	6.34542342962865	10.716187074737405	0.6943683206890673	0.9381588193956428
ID84351	84351	5	1.0	9.065209149980282	62.45086625389761	0.0	167.0	167	1.464714059021052	1		45760.94522471908	46199.0	31579.0	59178.0	3.2581793E7	5430.319144364692	-0.9810569456170782	-872.8584864868983	0.0077019368148474225	2.546361419081612E-4	1.5118248738721363	1.4299953467897917	-0.5356886368169446	1.0572236317174348	6.739932901283464	11.473303067912973	0.6434110358738082	0.9322813938198558
ID98175	98175	5	1.0	9.014187061028052	62.375607563851446	0.0	254.0	254	1.400287575744257	1		45646.307098765494	46257.0	29911.0	57409.0	2.9578807E7	5112.599446191573	-0.9810823001656087	-926.0426415719056	0.005592320647537914	-6.547988701411773E-4	1.5614391445898297	1.2681056796701657	-0.9322534831951441	1.2313162614301671	6.160051509212529	11.42562917436181	0.5929716884182331	0.9224199288256225
ID64383	64383	5	1.0	8.804828538209648	62.440668441932715	0.0	35.0	35	1.4355003030236695	1		45724.83553597656	46215.0	29008.0	56392.0	3.1138613E7	4953.030878334529	-0.9811283807269442	-959.9039627374877	-0.01028340374896824	0.015007828307014737	1.6174237135889666	1.2824655262880187	2.2338516898239478	1.2611829951253772	6.473757836070573	11.392887017829617	0.626756335461819	0.9425605536332184
ID71550	71550	5	1.0	8.997897350328065	62.45448123413414	0.0	83.0	83	1.4056795386104797	1		45818.96177370029	46426.0	29300.0	57441.0	2.9965601E7	5250.604630543556	-0.9809981282703347	-901.0268217309792	-0.003793699850557306	-0.005814512531886236	1.5526093552378866	1.301346931067846	-0.8257731669269301	1.193078738783256	6.207582770857688	11.193198816030913	0.6226212619657081	0.9262411347517727
ID73091	73091	5	0.9968343377113342	8.996612688399177	62.37700997399843	0.0	93.0	93	1.3948747701135344	1		45857.2676056338	46472.0	29522.0	57790.0	2.9302794E7	5260.799014554267	-0.9811409467736018	-906.9805503018632	-0.005698302899306691	-0.011120452837213603	1.497238060911733	1.330241731396967	-0.9559917171961436	1.1255383330512365	6.11252024756737	10.17474402985274	0.7419646086186686	0.9380014587892047
ID59779	59779	5	1.0	8.928885792064339	62.50091642072997	0.0	3.0	3	1.4512236669219443	1		45819.555395683456	46316.0	30747.0	58957.0	3.1844591E7	5382.2984625606305	-0.9809972721171143	-878.9515572796552	0.0010047053705945432	0.0029829000923839834	1.5131704997555324	1.4199801113505015	-0.379586343545455	1.0656279532791486	6.616351621006048	10.330643344110612	0.7790650201401261	0.9380053908355798
ID89986	89986	5	1.0	8.870116442111119	62.28411882496289	0.0	203.0	203	1.4142639209296397	1		46109.49848942598	46713.0	29543.0	56852.0	3.0524488E7	5058.093676095281	-0.9810860066138946	-945.7086787712161	-0.004021926203947133	-0.002845249116261557	1.5371320005012215	1.319877940479291	2.2498488927030595	1.1646016297105763	6.283632789489941	11.015402635163744	0.6507585893689515	0.9277192982456137
ID61317	61317	5	1.0	8.852356142779199	62.419317957649	0.0	14.0	14	1.394332333861207	1		45689.83644859808	46342.0	29136.0	56454.0	2.9332875E7	5137.989283262986	-0.9811093864977852	-923.6932568991932	0.022835602475365775	-0.013736939045679153	1.578527756244365	1.2603172119522328	-0.7791327916759763	1.2524844866628646	6.107767121402851	10.66871688816796	0.674322968511172	0.911994322214336
ID101764	101764	5	1.0	9.02448364689601	62.426084861018836	0.0	276.0	276	1.4496590048314957	1		45687.275216138325	46183.0	31431.0	58813.0	3.1706969E7	5332.616116065214	-0.9810287770591024	-886.0767714254616	0.01686221227966523	0.013639704447238367	1.5172082571306202	1.4117678664475188	-0.5975502281763048	1.0746867761967305	6.602092242512503	10.62563320222119	0.7348214276479669	0.9468302658486707
ID75655	75655	5	1.0	8.971798334068358	62.419078306859376	0.0	110.0	110	1.4035252392010604	1		45600.73118279572	46190.0	28481.0	56443.0	2.9686076E7	5142.423365265261	-0.9810840677040702	-919.8403273045255	0.006061309543539781	-0.017289944876354445	1.5594500522500623	1.2950888559807872	-0.830014128850031	1.2041259138694935	6.1885702661996245	10.817830145958677	0.664538082598329	0.9066852367688022
ID101257	101257	5	1.0	8.996226102037653	62.40198264424284	0.0	273.0	273	1.4024468485391897	1		45671.685099846334	46335.0	29917.0	57565.0	2.9732267E7	5297.50300779607	-0.9809979688558681	-890.1719432659002	-0.005263710088177434	-5.555270229871515E-4	1.5187901679747828	1.3077494011914217	-0.8434635656315375	1.161377070095458	6.179064013870592	10.427569609543845	0.7141120527163624	0.9246088193456609
ID77192	77192	5	1.0	9.044020715735716	62.47493412376794	0.0	120.0	120	1.4164018872611879	1		45621.61689291104	46115.0	29114.0	57378.0	3.0247132E7	5127.661676035518	-0.9810808104230686	-922.7489472410325	0.011542916462653832	-0.020074813594758677	1.5554764942966284	1.3133740725065157	-0.7485248107657955	1.1843362274755973	6.302645294148003	11.142094661171244	0.6379682162295847	0.9151138716356101
ID87435	87435	5	1.0	9.02999922929799	62.38075651551625	0.0	187.0	187	1.419602799563216	1		46073.14156626504	46692.0	29557.0	57657.0	3.0592566E7	5234.509467423297	-0.9810920075779553	-913.410817226662	0.0041315949855025985	0.023379589556199683	1.5503259534507434	1.306054247297737	-0.729467775053713	1.1870302911677761	6.331164051135098	11.282694625652917	0.6249823653801478	0.9288702928870289
ID105354	105354	5	1.0	9.12787555929743	62.47762501565551	0.0	298.0	298	1.4249216746937925	1		45476.577844311374	46072.0	30179.0	57825.0	3.0378354E7	5279.291991589583	-0.9810460756922886	-891.7278936495385	-8.408017369239148E-5	-0.002658041119535417	1.5024305680134433	1.3790920739513985	-0.45279020472509063	1.0894345608909586	6.3786953127802555	10.463013050854086	0.7321974093465149	0.924242424242424
ID62349	62349	5	1.0	8.972860230578524	62.518148898265565	0.0	21.0	21	1.4275736808495678	1		45717.68852459018	46312.0	30455.0	58666.0	3.0676569E7	5404.242442099309	-0.981073896815927	-877.0411154413327	-0.0018533084453839811	0.005026830529874767	1.5018221635317346	1.3753923771889038	2.2344920904776733	1.0919227039786525	6.402460943602836	10.518133070838145	0.7272428830548126	0.9367176634214185
ID85388	85388	5	1.0	8.998749264111549	62.27074843699064	0.0	174.0	174	1.4344459508410063	1		45696.405325443746	46184.0	29058.0	57638.0	3.089077E7	5214.693214646028	-0.9811659032529783	-913.021323620619	0.019097378940444748	0.014614334783406815	1.5670893859636839	1.3302724444776948	2.355157620943728	1.1780213838669495	6.464251583741543	11.132659772394758	0.6554359240499761	0.923913043478261
ID80783	80783	5	1.0	8.956730263866165	62.362214078765376	0.0	144.0	144	1.4131937248468063	1		45729.72054380666	46295.0	30253.0	58115.0	3.0273075E7	5404.654238633953	-0.981038713515175	-875.5460105655843	0.002201197303214951	0.011374161215720402	1.5356786855011062	1.3302167696053162	-0.7329272854823558	1.1544574693316727	6.274126537160911	10.546738853769567	0.7088049667381586	0.9315455187014818
ID100758	100758	5	1.0	9.001866045257366	62.4441254654976	0.0	270.0	270	1.4051412734026878	1		45566.69892473122	46304.0	31542.0	57028.0	2.9663921E7	5131.81952602347	-0.981101303305883	-921.9092779487895	-3.533223144959964E-4	0.025981013236841786	1.4806946138398431	1.3696469117102141	-0.9381368121487365	1.081077612908986	6.202829644693174	9.807209150644947	0.810417561196168	0.948401162790698
ID104857	104857	5	1.0	9.123188252093541	62.60061439372174	0.0	295.0	295	1.4386587233502302	1		45462.99416909621	45841.0	31846.0	58981.0	3.1187614E7	5450.665049890457	-0.9810029246979766	-861.4341675381318	0.006387063615055693	0.020216460898360707	1.5052174911258862	1.3942214827744046	2.4404012361331358	1.079611460390502	6.502276593057672	10.523122754944488	0.7378804948918717	0.9473684210526313
ID78235	78235	5	1.0	9.081449811899521	62.51225476757712	0.0	127.0	127	1.4470474750493918	1		45647.70707070705	46140.0	31230.0	59093.0	3.1633861E7	5430.054713891965	-0.9810020728106378	-868.1773745645216	0.0069242905762130595	0.0051148510573940905	1.5169235534627064	1.430164031611991	-0.43997109974138027	1.06066403568612	6.5783266116899215	10.582504538453373	0.7381563658910888	0.9421375085091894
ID82331	82331	5	1.0	8.932796166841973	62.419162535575616	0.0	154.0	154	1.4072930989717467	1		45626.45896656532	46243.0	29023.0	56492.0	3.002221E7	5118.844072775442	-0.9810397431224899	-922.3956465630775	0.01647704926876212	-0.013475665826378642	1.5551061049714212	1.3128593678077034	-0.8734337648877162	1.1845184207111512	6.221842149351233	10.956120272911347	0.6513512791845509	0.9224806201550388
ID89504	89504	5	0.9968335628509521	8.904590996175205	62.34320952978772	0.0	200.0	200	1.385078415623928	1		46181.65354330709	46849.0	29500.0	57423.0	2.932535E7	5173.865532819994	-0.9810870003652249	-926.0436205329071	-0.0027201718701520294	0.008911927338204798	1.4943611563752028	1.3009448631945395	-0.8781425388476134	1.1486737052834963	6.026963976606089	10.040355614997019	0.7512946035392256	0.9364844903988186
ID97696	97696	5	1.0	8.882858662686946	62.45572380715258	0.0	251.0	251	1.3702525705574482	1		45633.68387096771	46426.0	29355.0	55989.0	2.8292884E7	5181.479253739073	-0.9811492806549846	-916.7880076841573	0.028991909302352254	0.00269061321518081	1.4640798957992875	1.3202127314625263	2.3023684360201937	1.108972713948445	5.8986295701641565	10.880015366495504	0.6261840052841874	0.8992753623188403
ID68515	68515	5	1.0	9.051370858240256	62.47558152945635	0.0	63.0	63	1.4328629678859126	1		45761.79941002952	46304.0	30684.0	58218.0	3.10265E7	5353.409521211853	-0.9810395355875887	-884.5862019418421	-0.0015960838677012417	-8.72888854747742E-4	1.4991021615516948	1.3807602601462776	-0.731155631923846	1.0857077834734903	6.449992205247994	10.933727638818208	0.6780044606674109	0.9365079365079362
ID63395	63395	5	1.0	8.781929370360015	62.53230029586592	0.0	28.0	28	1.3970424089815818	1		45610.70232558138	46252.0	28472.0	55848.0	2.9418903E7	5093.180351045011	-0.9811057290658314	-930.0223242983708	0.010766944006490985	-0.005471048026774812	1.5575769328623688	1.2797856544406985	-0.8608020011471818	1.217060784716385	6.13153275222543	10.745972496871953	0.6672482862805986	0.9161931818181811
ID79269	79269	5	1.0	8.999687410623407	62.36459478687877	0.0	134.0	134	1.4083677788526658	1		45675.37423312878	46399.0	30005.0	57752.0	2.9780344E7	5384.442894317061	-0.9811264033934785	-881.9452581215028	-0.0012499360188737273	-5.7974898252046946E-5	1.5117693708765252	1.3064200650663318	-0.9169497187291067	1.1571847457806514	6.231348401680266	10.083153475657225	0.7701922470272967	0.9506889050036257
ID66471	66471	5	0.9968218207359314	9.0463481955563	62.436087745508125	0.0	49.0	49	1.4233280991629549	1		45760.29253731347	46340.0	29221.0	57287.0	3.0659396E7	5119.999336501307	-0.9811080879963523	-928.3031519403754	0.006244804796614695	-0.0018678680002653999	1.5407294906962463	1.3222761811625996	-0.8009647524955184	1.1652100466194388	6.3644359342867105	10.738809009577999	0.6935176944855154	0.922176308539945
ID92583	92583	5	1.0	8.927349668422186	62.506990040320844	0.0	219.0	219	1.3823448853976588	1		45333.83650793652	45874.0	29255.0	56210.0	2.8560317E7	4964.838750875446	-0.9812425870740387	-955.3241828507302	0.020149017277006086	-0.005707630432694849	1.5398021286263952	1.267563227036829	2.393323608438662	1.2147734296662869	6.003198345783501	10.738860991393532	0.6541481466653457	0.9321033210332099
ID97193	97193	5	0.996819019317627	8.975483472506616	62.404430502768975	0.0	248.0	248	1.4126583227723346	1		45662.21969696968	46146.0	29520.0	57107.0	3.0137065E7	5019.059669734157	-0.9811214568647867	-945.6250170363854	-0.004734728660294525	0.005868345533161734	1.5563209302388386	1.309173446854931	-0.8574915675109921	1.1887813138722283	6.269373410996392	11.175717986248074	0.6307875800073832	0.9308398023994351
ID96680	96680	5	0.9968352317810059	8.912285574513492	62.47523083329144	0.0	245.0	245	1.4051412734026876	1		45700.779141104285	46406.0	29404.0	55980.0	2.9796908E7	4946.807646942306	-0.9811443651824543	-961.4358941753167	-0.0271205910178159	-0.02536693563206514	1.5518326323984828	1.3128533579494346	-0.8919736498304013	1.182030440035065	6.202829644693171	10.164837120071146	0.7543951191800874	0.9588537839823663
ID69547	69547	5	1.0	8.961833366795313	62.458256148507125	0.0	70.0	70	1.4190698155761319	1		45699.98800599699	46242.0	28881.0	57098.0	3.0481892E7	5091.01321088145	-0.9810495587786036	-929.4231346402963	0.011462048955074106	0.017067566486497484	1.5572310535283802	1.300140516870458	-0.8278283959391736	1.1977405775160055	6.3264109249705855	11.559897140651266	0.5949210312538583	0.9179310344827588
ID83883	83883	5	1.0	8.962037851295193	62.36103750140134	0.0	164.0	164	1.4056795386104797	1		45777.99693251531	46322.0	29299.0	57408.0	2.9847254E7	5270.920053941658	-0.9810720573531292	-900.3219683676487	0.009173170231582024	-0.005934926727694324	1.5238847999090066	1.3117875254984963	-0.7416175345034693	1.1616856924522976	6.20758277085769	10.739055196326404	0.6763947592179029	0.9484386347131446
ID104362	104362	5	1.0	9.118842558170092	62.454273378519424	0.0	292.0	292	1.43813280166446	1		45478.89751098098	45967.0	30622.0	58553.0	3.1062087E7	5343.401549435795	-0.9810392911244703	-880.7526185530271	0.019957459777872427	-2.879044075014588E-4	1.5263641192384092	1.364154059001682	-0.6768564185540171	1.1189089012097622	6.497523466893154	11.303939087785512	0.6389959469341566	0.9311989100817437
ID67503	67503	5	0.9955821633338928	8.925403732994651	62.39867730718888	0.0	56.0	56	1.4062175977837197	1		45761.337423312856	46383.0	29425.0	57057.0	2.9836392E7	5153.689245419397	-0.9810756072857497	-920.6424633699489	-0.02719421363570013	-0.035920066112831585	1.5037165389406817	1.3856724695959888	2.4296813249768197	1.0851890125082087	6.212335897022205	10.489282708388615	0.7095340018546904	0.9457308248914611
ID74159	74159	5	1.0	8.962154928670074	62.44714950931323	0.0	100.0	100	1.376861544128757	1		45631.83917197449	46354.0	29414.0	55719.0	2.8656795E7	5011.411659501044	-0.9811815071624229	-949.516259354871	0.007495476692147716	-0.008328235148372087	1.4882450372317175	1.3001737054513083	-0.909482745458908	1.144650927019884	5.955667084138346	11.321635865834109	0.5838777311446565	0.9152666179693199
ID75183	75183	5	1.0	9.024774085520022	62.34227135079067	0.0	107.0	107	1.4286331048772714	1		45731.46884272999	46320.0	29935.0	58331.0	3.082301E7	5402.868216842528	-0.9810701301741093	-877.3506405491578	0.010109371360164035	-0.006184265792673732	1.530864523495353	1.3403758369355527	-0.8426079300570283	1.1421158762420747	6.411967195931868	11.047368143433324	0.6602121346951342	0.9252400548696841
ID86958	86958	5	1.0	9.023585816132979	62.40668589425495	0.0	184.0	184	1.4190698155761317	1		45901.30271084337	46502.0	29926.0	57759.0	3.0478465E7	5384.697040449772	-0.9810864081117611	-884.3556987130977	-0.009314584478860204	0.0024884769775582465	1.5125894721767073	1.3340467140299714	-0.7690879989509738	1.1338354618837767	6.326410924970585	10.96677970105185	0.6610115112198832	0.9386459802538786
ID60336	60336	5	0.995589554309845	8.701832010978427	62.497444720229225	0.0	7.0	7	1.3975837933882553	1		45674.688854489155	46423.0	28313.0	56127.0	2.9505849E7	5053.504667452939	-0.9811666711102331	-941.7347990653392	0.026904142909741614	-0.005972203361607852	1.5553237741910864	1.2873312409264597	-0.7582564516775749	1.2081768271791176	6.1362858783899465	11.163329330255758	0.618768183043936	0.913012729844413
ID94641	94641	5	1.0	8.983611769282204	62.367093627229934	0.0	232.0	232	1.3785088366949119	1		45453.54502369665	46026.0	29108.0	56011.0	2.8772094E7	5090.462269017351	-0.9810790106799812	-925.9780185948459	-0.005468820713736856	0.00205946320232836	1.5638161825472512	1.2347607454660106	-0.9979448009772104	1.2664932767659793	5.969926462631896	10.472947651966884	0.6839761842482174	0.9310600444773904
ID100272	100272	5	1.0	9.007326860973242	62.47569325933273	0.0	267.0	267	1.4131937248468056	1		45629.41122913508	46215.0	30534.0	57797.0	3.0069782E7	5145.651964144556	-0.9811060019036179	-920.9297808700675	0.011908574567768487	0.0019192810003033638	1.5141182308572585	1.3341338880961033	-0.8904597166307322	1.1349072565857723	6.274126537160908	10.131480107819005	0.7680992573757495	0.9315455187014813
ID72633	72633	5	1.0	8.974241295422964	62.385693916757205	0.0	90.0	90	1.416401887261188	1		45881.35951661628	46450.0	29577.0	57690.0	3.037346E7	5192.632228656312	-0.9810489488149493	-914.8209072264066	0.015158009155864197	-0.002914042426397957	1.5475453810017972	1.3173904671047483	-0.7635327957250687	1.1747051611834298	6.302645294148006	11.138566995032816	0.6383723786781121	0.9119669876203574
ID71098	71098	5	1.0	8.931492486323256	62.35461467436728	0.0	80.0	80	1.4217327374445232	1		45773.53373313343	46362.0	28994.0	57100.0	3.0530947E7	5157.433055669285	-0.9810931407535619	-921.0891910744706	0.00925963812164497	-0.005576148509202673	1.5819700274520356	1.3198274645683328	-0.8308448672715668	1.1986188118682923	6.350176555793163	11.18069852690862	0.6383484223989252	0.9188445667125168
ID103866	103866	5	0.9968281388282776	9.13612184160847	62.407483880658695	0.0	289.0	289	1.4105146822008514	1		45545.94672754948	46200.0	29667.0	56920.0	2.9923687E7	5092.236440420413	-0.9810287930335068	-925.034565346021	-0.005521474443226802	0.002945172890598767	1.5607140805360753	1.3060236061175448	-0.8890561359721298	1.1950121523267534	6.250360906338331	10.720308372346159	0.6834400147563952	0.9366096866096866
ID64959	64959	5	0.9968284964561462	8.93278896725825	62.50977908055437	0.0	39.0	39	1.4062175977837195	1		45815.184732824426	46345.0	28823.0	56579.0	3.0008946E7	5080.331944933771	-0.9810509539795504	-933.7950381480214	0.023218491982488657	-0.014857685387894963	1.5754377477258987	1.2838298551196237	-0.8109161498145036	1.2271390491842893	6.212335897022203	11.43202568212714	0.5973356168939633	0.9152661064425774
ID81858	81858	5	1.0	8.994682474397553	62.43517921693659	0.0	151.0	151	1.4164018872611879	1		45688.783458646656	46333.0	30997.0	58205.0	3.0383041E7	5378.702823309072	-0.9810089284093089	-877.5775995955693	-0.008014101574119107	0.002981260211673481	1.4764212699940527	1.3708079547059022	-0.8871142083075607	1.0770445742786845	6.302645294148004	10.179758261179824	0.7642893366700243	0.941092973740241
ID80324	80324	5	1.0	8.946340905310954	62.37882545665583	0.0	141.0	141	1.4365538813695562	1		45768.30320699705	46258.0	30190.0	58214.0	3.1397056E7	5344.907680702308	-0.9809604290990594	-882.3663381758756	-0.001161671429974669	0.009530095717036039	1.520816154087519	1.3539212369830165	2.419481801064075	1.1232678183528604	6.483264088399609	10.858415237622932	0.6909882865877196	0.934886908841672
ID83398	83398	5	1.0	8.907834976419528	62.35372084657236	0.0	161.0	161	1.4339184840274972	1		45680.925110132135	46084.0	28730.0	56526.0	3.110871E7	5000.345865858361	-0.9810606799036927	-946.4470611511987	-0.008162951010492654	0.005295314919229663	1.5837149843513176	1.3034365256317204	2.318174216140232	1.2150303856060487	6.459498457577029	10.786223640956	0.6977017648294853	0.9437500000000003
ID89030	89030	5	1.0	8.816587229921716	62.383781521513804	0.0	197.0	197	1.4349732237685147	1		46138.458272327945	46646.0	30198.0	58023.0	3.1512567E7	4998.057474794592	-0.9810249498360651	-954.5286057386304	-0.005254938105927252	-0.006151836744623448	1.576939392466274	1.327711702890676	-0.9656421773415468	1.1877122036606163	6.469004709906059	10.941664598285245	0.6790168248509727	0.9321917808219181
ID96201	96201	5	1.0	8.991123665130747	62.363073606493046	0.0	242.0	242	1.4206681676678086	1		45672.224887556185	46229.0	29809.0	56891.0	3.0463374E7	5108.331830205215	-0.9810908190242472	-927.7683581176981	-0.01547380161957065	0.015577423407491141	1.533049330335022	1.317872370975759	-0.8727743507423533	1.1632760228518526	6.34067030346413	11.030659306588891	0.6548503944106278	0.9328671328671322
ID99785	99785	5	1.0	8.905747645318547	62.40319294301288	0.0	264.0	264	1.4056795386104797	1		45597.73200612562	46200.0	29163.0	55927.0	2.9775319E7	5031.445823701388	-0.9811258365833009	-942.1877168323555	0.030034645818786263	-0.007236143947212676	1.5568762689622837	1.2983585081598736	2.232272944470716	1.1991112309717906	6.207582770857689	11.967922078008751	0.5446216195965762	0.8988300068823123
ID59340	59340	5	1.0	8.836387239794705	62.37085105949052	0.0	0.0	0	1.4142639209296397	1		45639.12859304082	46216.0	28960.0	56793.0	3.0167464E7	5151.84409761845	-0.9810646069231315	-917.9687785449686	0.00677276885511202	0.011602364986465453	1.552849063076152	1.28666151147309	-0.8692301709103473	1.2068823456903641	6.283632789489942	10.938280992336905	0.6599674400527297	0.9395877754086702
ID76748	76748	5	1.0	8.951968294540453	62.372723541325314	0.0	117.0	117	1.4286331048772716	1		45570.470501474905	46016.0	28503.0	56385.0	3.0896779E7	5046.647308168351	-0.9810989266367168	-937.4257663232952	0.008508189299344444	0.0017163422144127031	1.56094605495223	1.322085208458845	2.284904210104454	1.1806697820723864	6.411967195931871	11.073011661623351	0.657157760965552	0.9208191126279861
ID103374	103374	5	1.0	9.097382515031802	62.36623504950246	0.0	286.0	286	1.4174696611687827	1		45588.687782805384	46163.0	29833.0	56781.0	3.02253E7	5194.660734405626	-0.9811199761733179	-912.114749847513	0.007524702285924951	0.022609333519403804	1.5706291924299982	1.293409819621667	-0.9447933293884427	1.2143322005158583	6.312151546477036	10.8502051465591	0.6737695535858044	0.9228630993745656
ID77778	77778	5	0.9968365430831909	8.950743633779357	62.364112117214404	0.0	124.0	124	1.4238594891755558	1		45630.761904761894	46201.0	29117.0	57299.0	3.0663872E7	5105.903202570139	-0.9810587506570749	-925.7666539272609	0.0012996532916462892	-0.006503963808195466	1.539285387176199	1.3442886587904588	-0.8234801439547483	1.1450556970116752	6.369189060451227	10.652784616833003	0.7052899766783655	0.9254143646408839
ID92117	92117	5	0.9968491196632385	8.856611909677127	62.44334527817512	0.0	216.0	216	1.3812499585839555	1		45601.687301587284	46280.0	29380.0	56123.0	2.8729063E7	5098.158604480275	-0.9810098126795946	-924.1482988425291	0.02114909077892325	-0.007086357558658024	1.5137548255414397	1.292931723515121	-0.9356436286763287	1.1707925468995086	5.993692093454471	10.332160151071038	0.7055406393097138	0.9211102994886773
ID86484	86484	5	1.0	9.00687984585779	62.38628758244037	0.0	181.0	181	1.4217327374445234	1		45730.01644245145	46296.0	28856.0	56326.0	3.0593381E7	5090.245492594533	-0.9811441651381704	-934.9312679486994	0.011043802945510195	-0.006805544405408373	1.5554189790017914	1.3316736307446113	2.238243910862762	1.1680181563196321	6.350176555793164	11.017244840365839	0.6574302183097593	0.9063772048846672
ID84950	84950	5	1.0	8.885633988118492	62.38317771628935	0.0	171.0	171	1.4265134700231525	1		45634.26666666667	46162.0	29423.0	56458.0	3.080313E7	5037.516602383345	-0.9810719201258827	-939.0719465524604	-0.018921052807585704	-0.001914704989779406	1.5900495058092112	1.3023876500543938	-0.9215103857977471	1.220872683906979	6.392954691273805	10.698079707046444	0.7019397421928948	0.944522471910112
ID94166	94166	5	1.0	9.151319368162943	62.38917430933956	0.0	229.0	229	1.4512236669219445	1		45566.67478510032	46002.0	31767.0	59410.0	3.1805539E7	5277.839194060292	-0.9810831242278172	-895.5247075130865	0.007180608211090205	0.004546029024313513	1.5064454032187793	1.4060323132438903	-0.7316922181340999	1.071415919128646	6.616351621006049	11.014652356538223	0.6853096580364785	0.9273817455029979
ID61914	61914	5	1.0	8.93160796140598	62.435993373718375	0.0	18.0	18	1.400287575744257	1		45776.18923076923	46436.0	29292.0	57814.0	2.9754523E7	5327.579598235831	-0.9810504691116726	-889.6774254044968	-0.0025680680675922002	-0.0019544639919349635	1.5373146307848025	1.2973488958563923	-0.9637643587531739	1.1849662305142723	6.16005150921253	9.856947722403715	0.7967265710449599	0.9446064139941689
ID62939	62939	5	1.0	8.980196239985643	62.49698114630699	0.0	25.0	25	1.4333908231139445	1		45793.52958579885	46415.0	30751.0	58399.0	3.0956426E7	5360.6838917503355	-0.981039328440856	-883.9885062048115	-0.020628403131442607	-0.002648480140427606	1.5236034800919434	1.3693373027612028	-0.7176077673397043	1.112657543922648	6.4547453314125125	10.624007186094149	0.7186414526323014	0.9384934346924672
ID81373	81373	5	1.0	8.991176101419077	62.38660764235956	0.0	148.0	148	1.4024468485391899	1		45721.8184615385	46376.0	29646.0	57681.0	2.9719182E7	5327.364618553104	-0.9810648506417871	-889.344553351665	-0.006499164624105895	0.018852568478087903	1.5388565035144652	1.2869506006224882	2.188655728804278	1.1957385953820854	6.179064013870594	9.903232486665184	0.7917327488766845	0.9579955784819457
ID91616	91616	5	0.9968219995498657	8.996884742671346	62.382359792376526	0.0	213.0	213	1.4035252392010604	1		45776.35176651301	46301.0	29873.0	56983.0	2.9800405E7	5159.233116603142	-0.9811173130029673	-922.0259983250197	0.003360300914255174	-0.0011510602740733538	1.5501144013777801	1.2921208657937189	-0.870597520378212	1.1996667203617843	6.188570266199625	10.610353526639711	0.6907811555907672	0.9313304721030038
ID63970	63970	5	0.996834933757782	8.861109082496192	62.42492917171665	0.0	32.0	32	1.4227965106853426	1		45842.18955223876	46456.0	29389.0	57149.0	3.0714267E7	5180.618120937678	-0.9811781600675888	-922.5705030233213	-9.812601730890063E-4	0.010266348781264456	1.560359389734606	1.315753923348543	-0.8715345415538494	1.1859051772869136	6.359682808122195	10.163979803426058	0.7736022652672994	0.9502840909090912
ID70627	70627	5	1.0	8.909263772544215	62.432507647982106	0.0	77.0	77	1.444954852877087	1		45700.78343023252	46190.0	28924.0	56899.0	3.1442139E7	5058.003462127942	-0.9811319131785886	-939.6671719227852	0.005350271433268684	0.005516464552444744	1.591879694473583	1.3424608831539975	2.256496699154642	1.1857922375612147	6.559314107031861	11.915395149770934	0.5805657263790615	0.9305461901550913
ID82914	82914	5	1.0	8.94346847038521	62.39137714218496	0.0	158.0	158	1.412122717701794	1		45710.67374810313	46409.0	29917.0	57583.0	3.0123334E7	5307.489396819304	-0.9810546048570638	-891.9653748820876	4.302793691981973E-5	0.020573856325259193	1.5007741516176967	1.3526448284544486	-0.7264877357494642	1.1095108782787444	6.264620284831876	10.25970980688016	0.7478843791303558	0.9421015010721939
ID60902	60902	5	1.0	8.714802741508022	62.45779331337934	0.0	11.0	11	1.4418102248778717	1		45693.74455732949	46290.0	30002.0	57227.0	3.148299E7	5047.2289284483495	-0.981061614903203	-937.9659697435642	-0.003046763892520571	0.004133626232623425	1.5720238811117917	1.3363473185923205	2.336534025081177	1.1763587648514369	6.530795350044765	10.118638479674532	0.8015521430493244	0.9676056338028167
ID78825	78825	5	1.0	9.048611514546188	62.5066873162418	0.0	131.0	131	1.444431223632541	1		45648.65747460089	46219.0	31121.0	59696.0	3.1451925E7	5520.271647549459	-0.9811131817907195	-859.1279857661318	0.0012208355739538324	-0.010186608980176065	1.5169105714298432	1.3944944784517619	-0.8318079092902853	1.0877852833910062	6.554560980867342	9.930486152011833	0.8352422451246672	0.9516908212560384
ID72168	72168	5	0.9968346357345581	8.924719472724762	62.456824844636756	0.0	87.0	87	1.3834389456285945	1		45803.326498422684	46517.0	29128.0	57099.0	2.9039309E7	5148.392134382899	-0.9810673381831921	-922.0246620164434	0.0024227858190911506	-4.0447410753776454E-4	1.5509536069953997	1.2719645554794548	2.4018899869839894	1.2193371272132523	6.012704598112538	10.902516232876888	0.6356619966761785	0.9226841721371265
ID99307	99307	5	1.0	8.997911802323697	62.45449750747736	0.0	261.0	261	1.3790574969501463	1		45648.69904458594	46257.0	29026.0	56403.0	2.8667383E7	5099.635805572081	-0.9810920273151482	-928.9322040227944	0.011513185088478532	-0.014371124642415634	1.5459818748088137	1.2790802538357136	-0.8810467559172305	1.2086668292882436	5.974679588796412	9.881444642407924	0.7689243246214956	0.9331848552338524
ID66026	66026	5	1.0	9.057976940417879	62.454992544996294	0.0	46.0	46	1.4153333077901356	1		45707.16366366369	46378.0	29948.0	57857.0	3.0440971E7	5335.560644225828	-0.9810347193606218	-886.2562509495516	0.023200274963271084	-0.019226476026794788	1.5369163792606295	1.3560927871756885	2.4419733637216394	1.1333416074437939	6.293139041818972	10.517560894438049	0.7149030022905067	0.9403409090909086
ID95722	95722	5	0.9968382120132446	8.89251536339522	62.44743220119765	0.0	239.0	239	1.3619462549574535	1		45625.350081037344	46410.0	29850.0	56107.0	2.8150841E7	5033.66174137625	-0.9810758660951645	-939.8071777422638	-0.04331929695685521	-0.07385559322721777	1.5110494177327038	1.3538568997442977	1.955668424475122	1.1161071882989222	5.8273326776964245	9.581516169434712	0.7976478568749438	0.9423520368946974
ID74733	74733	5	1.0	8.721270489259476	62.41449034351419	0.0	104.0	104	1.4636807509142955	1		45626.3611898017	46207.0	30865.0	56804.0	3.2212211E7	5135.400988424375	-0.9810779576985553	-921.3125322849418	0.010751698804009517	0.007169492477107473	1.6106111026393946	1.3538981019184715	-0.9187066377842885	1.1896102818647587	6.7304266489544275	10.486109672927434	0.7691723576105568	0.944
ID88557	88557	5	1.0	8.772188574593127	62.30991147911798	0.0	194.0	194	1.4302207694956064	1		46084.07976366323	46567.0	30103.0	56547.0	3.1198922E7	4965.477025251744	-0.9811420631591986	-965.734300339126	-0.0033201274251025855	0.004007881609170972	1.6130178376085766	1.2865849110806877	2.1484045159037377	1.2537204685959642	6.426226574425414	11.169375992506197	0.6473036803182628	0.9292096219931268
ID93676	93676	5	1.0	9.051901108857905	62.495907655748766	0.0	226.0	226	1.4024468485391897	1		45694.702619414486	46388.0	30560.0	58158.0	2.9655862E7	5276.2597573630765	-0.981133186591698	-900.7392635200429	0.005164039399236773	-0.010166978878940776	1.4928283284621573	1.353911419141475	2.4261129508119508	1.1026041344778454	6.179064013870592	10.003214913494766	0.7759850593104481	0.9386281588447652
ID102895	102895	5	0.9968286752700806	9.021827875261419	62.39285867733345	0.0	283.0	283	1.3790574969501468	1		45555.49203821662	46358.0	29203.0	56353.0	2.8608849E7	5092.801100042448	-0.9810875153585564	-928.053863814477	0.02392958333153859	-0.011089635385306662	1.5290445949858134	1.285148090732186	-0.7272839929037822	1.1897808556169371	5.974679588796414	11.882348108595838	0.5317652346747131	0.9036664270309133
ID86005	86005	5	1.0	9.128077901304476	62.395679040850084	0.0	178.0	178	1.4418102248778715	1		45719.98104956266	46210.0	30900.0	59171.0	3.1363907E7	5453.613930531755	-0.9811531169836148	-872.8686588762178	0.005724108101462761	-0.006634809631351376	1.5118349159601234	1.3950186574655277	-0.5309990944664448	1.0837381334431955	6.530795350044764	10.60392255204096	0.7298655154261203	0.9302640487474606
ID73723	73723	5	1.0	9.077751485716613	62.39565973614373	0.0	97.0	97	1.4227965106853422	1		45811.42942942942	46477.0	30133.0	58091.0	3.0510412E7	5420.992412706492	-0.9811020199314416	-877.4529178938492	0.014910718446331179	-0.005398873601316221	1.4928656187960079	1.3692093285865239	2.7632437814412016	1.090312187937792	6.359682808122192	10.602209424647977	0.7109721065583862	0.9298123697011813
ID67066	67066	5	1.0	9.023889153837978	62.40639947534435	0.0	53.0	53	1.4142639209296397	1		45804.6712121212	46506.0	30347.0	58057.0	3.0231083E7	5414.379766363384	-0.9810252486563935	-874.7725433992129	-0.0056807586546606895	-0.010716814841238369	1.5226286441142387	1.3420400831008994	2.5883165668087225	1.1345627178258892	6.28363278948994	10.54320797358076	0.7103544647624317	0.9442857142857145
ID69117	69117	5	0.9968277812004089	8.886007091634252	62.382775844833546	0.0	67.0	67	1.397583793388256	1		45700.046296296285	46366.0	28448.0	57052.0	2.961363E7	5123.262031488711	-0.980987060289535	-920.4794026833645	0.00540467867852791	-0.00511394678880213	1.5265539093428735	1.3112201367306693	-0.7215673392243075	1.1642239671128807	6.13628587838995	11.021539453782477	0.6347912461632397	0.9136588818117474
ID102398	102398	5	1.0	9.150170134980213	62.39588792518568	0.0	280.0	280	1.46574663867628	1		45664.74754558209	46056.0	31414.0	59149.0	3.2558965E7	5328.269577356819	-0.9810160938034573	-885.7586868017553	0.006733785429942042	0.016360202222347412	1.5292955690205599	1.4165489239813416	2.4512350517292503	1.0795924822153924	6.749439153612494	10.697882584457215	0.7411086745585089	0.9498327759197324
ID70145	70145	6	1.0	62.83341620695248	64.0778648619545	0.0	74.0	74	1.4391844528482636	1		46869.7558479532	47143.0	30574.0	60063.0	3.2058913E7	5814.213991842573	-0.9812073968448027	-841.7934566745288	0.005257998056206081	0.0112616588176166	1.4910170174523312	1.4101183561441692	2.5301252145512363	1.0573701214197164	6.507029719222181	11.152191859679812	0.6574643209485038	0.9573426573426566
ID76291	76291	6	0.9312035441398621	63.4229372924506	64.16246052469693	0.0	114.0	114	1.0386267402395999	1		46523.25561797749	47108.0	34081.0	57065.0	1.6562279E7	4895.193270937065	-0.9812379838001715	-994.0886049593155	-0.0038640402674237706	-0.03837978338224134	1.221007126504801	0.8807693112086865	-1.0414701510228048	1.3862961742266016	3.3889789552997875	12.801283775593529	0.2598792986127809	0.7674919268030137
ID102403	102403	6	0.9880872964859009	63.597112987417226	64.16578106918791	0.0	280.0	280	1.2244796221286143	1		47546.95528455286	47815.0	34908.0	59211.0	2.3393102E7	4938.7113099767	-0.9812257245095675	-1006.3401637833946	2.823301550854718E-4	0.0020727216590320477	1.4287256518237927	1.0790612828108126	2.4357079309169625	1.3240449588758763	4.71034802903519	10.100201192399462	0.5802335154671738	0.903372835004558
ID91142	91142	6	0.963374137878418	63.595070154824114	63.540926981163324	0.0	210.0	210	1.1810823928353118	1		47932.78043478261	48729.0	34820.0	57157.0	2.2049079E7	4793.87860916837	-0.9810599000127063	-1035.8308518160006	-0.040029578389099055	0.0033173096295177258	1.3066602145719735	1.0977132823165834	-0.7468035610427568	1.1903474574111323	4.3823823236836095	10.273537911075854	0.5217711610634803	0.882296650717704
ID98825	98825	6	0.9968193173408508	63.05084505997044	64.14679060907152	0.0	258.0	258	1.316186639678676	1		47738.308231173396	48145.0	33487.0	61424.0	2.7258574E7	5312.148911288544	-0.9811013111656072	-933.058687410899	-0.008446548356934236	0.015213689736145957	1.507235812376009	1.1821873977611763	2.4896921918167814	1.2749550665405573	5.442329458370626	9.55819428550642	0.748588213419946	0.9226430298146654
ID88075	88075	6	0.9968351125717163	63.250960718532774	63.56912907433972	0.0	191.0	191	1.409441639305182	1		47774.13981762921	48177.0	31187.0	58843.0	3.1435384E7	5280.501588061232	-0.9810427782615025	-936.3990178980544	-0.003733711311888454	0.03221437878690292	1.4769252882406227	1.3342295995472178	2.207832352552078	1.106949874850498	6.2408546540092935	10.915045107955702	0.6582681804970674	0.9405444126074498
ID59916	59916	6	0.9715555906295776	63.306915878466214	64.45325398587758	0.0	4.0	4	1.319630657706659	1		46990.13588850174	47441.0	31094.0	58364.0	2.6972338E7	5040.386136036628	-0.9811651568116486	-971.299122993592	-0.0020029896758812643	0.013927084527552355	1.4917984252023198	1.1822932041581755	2.339748719294395	1.2617838112877595	5.470848215357718	9.739510602615482	0.724753398249754	0.9418985270049105
ID68108	68108	6	1.0	62.9565294932093	64.08360557576329	0.0	60.0	60	1.4008277059767802	1		47026.56105100459	47473.0	32364.0	58638.0	3.0426185E7	5482.02063989088	-0.9811434130206748	-892.6926398058787	-0.01728002154877122	0.001974125284882529	1.4562404234983968	1.3281681657293356	-0.7851533716008561	1.0964277424152333	6.164804635377034	10.99777294987103	0.6405008102446873	0.9419026870007254
ID61454	61454	6	0.9912949800491333	63.04485865996062	64.26034219897649	0.0	15.0	15	1.3327502822635329	1		46911.63543441226	47427.0	31216.0	59120.0	2.753713E7	5283.043215906086	-0.9811263410198761	-923.1988141573753	0.004846373992080203	-0.009604126036409895	1.497113586788385	1.1833973890166805	2.4221606378704985	1.2650979296416907	5.580170117141581	9.555468973621903	0.7679859762351375	0.9560260586319221
ID64526	64526	6	1.0	63.16815662344274	64.3243908415144	0.0	36.0	36	1.3785088366949099	1		47069.57074721778	47364.0	32419.0	60109.0	2.960676E7	5283.741214018955	-0.981057826978557	-922.7700758075001	-0.0019404539526444947	-0.017181612041271232	1.5678670717597818	1.242454657156245	2.405652147324584	1.2619108976969409	5.9699264626318795	9.62888175275285	0.8091464606109574	0.9515151515151521
ID79887	79887	6	1.0	62.63187986971613	64.0453628530322	0.0	138.0	138	1.4227965106853426	1		46691.40179910049	47172.0	31583.0	57905.0	3.1143165E7	5614.504373302651	-0.9811894491045001	-867.5746202388506	0.0038933731193734867	0.0020739985042109777	1.5243941392558664	1.3423657188500202	-0.26850535898815725	1.1356027033838338	6.359682808122195	10.061059987858016	0.789510377266374	0.9455830388692571
ID84497	84497	6	1.0	62.78751492736227	63.74548899550995	0.0	168.0	168	1.4460015425129857	1		46749.644412191556	47157.0	32137.0	60306.0	3.2210505E7	5659.857584580553	-0.981147370370776	-859.7360003869371	0.008881135788175757	0.007174739903388747	1.5147780379388278	1.4071965446596875	2.535944458919844	1.0764509362159909	6.568820359360896	9.868238502198672	0.8476527487302785	0.9657582110412298
ID65555	65555	6	0.9771612882614136	63.572300556562816	64.20619393227437	0.0	43.0	43	1.309849087847817	1		46961.159010600684	47367.0	29685.0	58843.0	2.6580016E7	5210.071725371968	-0.9809955216698252	-930.5424126620077	-1.2015923368331518E-4	-0.008502438334339214	1.5314414305869903	1.1378729171611328	-0.8882092765329458	1.3458809041766875	5.3900450705609515	9.161471864041296	0.8069966955051207	0.9553496208930077
ID95254	95254	6	1.0	62.916061818929	64.12022604712205	0.0	236.0	236	1.396500814695293	1		47802.9472049689	48173.0	31758.0	60568.0	3.0785098E7	5611.34887383003	-0.981092422599143	-884.0797282788354	-0.016843412741007178	0.008462562520337375	1.4638687218219828	1.3395893772681855	-0.7984365443312691	1.0927742087707797	6.126779626060915	11.343534416771073	0.5983362805600688	0.9320318148951546
ID71705	71705	6	1.0	62.97247334364736	63.80265796054052	0.0	84.0	84	1.446001542512985	1		46936.78840579712	47270.0	32006.0	58762.0	3.2386384E7	5454.628670133109	-0.981156742069768	-896.1084541503614	-0.006668809449396624	-0.0013735338949185233	1.5187979410441055	1.415703831551393	-0.7280229426886663	1.07282180580082	6.568820359360891	10.890019804278111	0.6960491542246621	0.9375848032564453
ID90651	90651	6	1.0	63.087457652630675	63.83215729034158	0.0	207.0	207	1.4147987153979613	1		47862.44561933533	48262.0	32083.0	61859.0	3.1684939E7	5341.135114463649	-0.9811504186211928	-932.8787512883393	0.009334059142180653	2.512066354891071E-6	1.5209086456633762	1.3625897254415058	2.3309221918530003	1.1161897211360317	6.2883859156544535	10.28121050693103	0.7475849461745376	0.9423076923076925
ID77338	77338	6	1.0	63.216113212722306	64.07550980237359	0.0	121.0	121	1.3916169810722407	1		46726.82242990653	47115.0	30248.0	60999.0	2.999862E7	5430.281520149435	-0.9810608670761481	-891.4762135418316	-0.014865888429929978	0.007585933064213744	1.555553592331175	1.2580765995956769	2.5001466353153097	1.2364538000556577	6.084001490580266	10.194626235687894	0.7356251351254306	0.9516728624535314
ID80928	80928	6	0.9849026203155518	63.80761726344488	64.50892840926379	0.0	145.0	145	1.2812373892304225	1		46531.42435424356	46469.0	32166.0	60497.0	2.5220032E7	5172.403825621339	-0.981089006873612	-933.4219101697742	-0.009453762670259566	-0.005295941227720536	1.5012072025526972	1.1262539572382695	-0.8877115337912812	1.332920690670748	5.15714188849967	10.384999616105267	0.6009052172442971	0.892269736842106
ID75810	75810	6	0.9785304665565491	63.80254887420283	64.15115293150484	0.0	111.0	111	1.287715762540351	1		46583.6368613139	47047.0	28871.0	59135.0	2.5527833E7	5149.788696031699	-0.9810437002733984	-936.2865055631432	0.0017295013661586252	0.009168368778535711	1.4965691132378982	1.1108330101929638	2.3155104487823945	1.3472494060812326	5.20942627630935	9.840475890304587	0.6760324720604582	0.9225589225589219
ID98340	98340	6	0.9912299513816833	63.93850407306414	65.26400940461119	0.0	255.0	255	1.2687777344927909	1		47682.37099811676	48059.0	32565.0	60542.0	2.5319339E7	5372.593001014828	-0.9810080006258348	-916.8657677952382	0.02026027926787952	-0.021272140749408083	1.3806172931339644	1.1941444044837206	2.1411783930043073	1.156156062826308	5.057326239044833	10.027825969247626	0.6320002609301107	0.891869237217099
ID105513	105513	6	1.0	62.92635165420036	63.901645788983544	0.0	299.0	299	1.4744943704925988	1		47360.114206128164	47541.0	31152.0	59299.0	3.4004562E7	5699.154196298525	-0.9811442567422411	-864.8116652810891	-0.0015563838545171731	-0.004515506814533862	1.5596399867683624	1.415425043240989	-0.8461112967343244	1.1018880824640176	6.830242298409262	11.143931844358498	0.6911448554408011	0.9398299542184434
ID78379	78379	6	0.9881169199943542	63.62139210088515	64.21080310617059	0.0	128.0	128	1.266987781471996	1		46608.153700189716	46875.0	31239.0	59654.0	2.4562497E7	5074.570167144634	-0.9811215017994427	-954.6583684711451	0.007648577121656622	-0.0050289825577721665	1.4773182598298746	1.0969118593302292	-0.8500344433039828	1.3467976002483193	5.043066860551298	8.946669654502728	0.7917385409567564	0.952423698384201
ID87594	87594	6	1.0	62.92402881445429	63.730946671671646	0.0	188.0	188	1.441810224877872	1		47174.62973760934	47517.0	31336.0	60426.0	3.2361796E7	5687.788687589969	-0.9811368595048503	-862.8009903513286	0.012778996201337788	0.008736458817309977	1.5409479381075462	1.3857435304544985	2.439886123306294	1.1120008170647158	6.530795350044768	10.07328670954367	0.8087858574901218	0.9488950276243098
ID101933	101933	6	1.0	62.86126323147893	63.71565861637844	0.0	277.0	277	1.4323349181285723	1		47493.505185185255	47952.0	32866.0	63182.0	3.2058116E7	5788.8596693230975	-0.9812611340562549	-859.23605090335	0.014068626843956086	-0.006767163211091205	1.5426025704050432	1.3509729848394556	2.5019880627302817	1.1418456088434368	6.445239079083484	9.723812923434	0.8565953371127976	0.9671897289586302
ID73263	73263	6	0.9767747521400452	63.62668674869038	64.26079987373296	0.0	94.0	94	1.3011572261679578	1		46746.31842576024	46927.0	30695.0	60024.0	2.6131192E7	5182.696927933413	-0.9810519529077778	-934.0048833078681	0.0012416989282221847	0.0032136231135815115	1.5297048309739074	1.1400516961357956	2.2442934781002206	1.3417854963584905	5.3187481780932115	9.382867829842704	0.7591858329238259	0.9294019933554812
ID90159	90159	6	1.0	63.887902847912144	63.491501284201604	0.0	204.0	204	1.448092652126827	1		47859.16184971094	48140.0	31492.0	60096.0	3.311854E7	5556.226825397954	-0.981083061442926	-893.4495650339909	0.0035495374406385237	0.003963811079014023	1.5680614011644667	1.3564050123518794	-0.8667454051404879	1.1560421753717902	6.5878328640189485	9.548248188849318	0.908040121498407	0.9753694581280791
ID85553	85553	6	1.0	62.95149945209019	64.2912538466692	0.0	175.0	175	1.3702525705574469	1		46580.88424437303	46942.0	32090.0	59902.0	2.897331E7	5288.979224403938	-0.9810860239334873	-913.6715813910429	0.0033303452116221475	-0.011176578533378563	1.5189852955795422	1.2607062679925294	-0.672941678954009	1.204868520244831	5.898629570164144	9.947334995356838	0.7491132864706085	0.9458841463414632
ID62516	62516	6	1.0	63.084064783548186	64.51964204999916	0.0	22.0	22	1.3179097736999967	1		46897.00522648086	47444.0	32257.0	59091.0	2.6918881E7	5272.099717644045	-0.9810391837987061	-920.4936892974328	0.0018111110264983216	0.005218760563951315	1.4506957039697495	1.21128287280618	-0.5007381248167804	1.1976522879489921	5.456588836864169	10.794505041777509	0.5884717610149669	0.9265536723163847
ID63544	63544	6	0.9523912072181702	63.498755135887755	64.83685519409701	0.0	29.0	29	1.1963556443751338	1		47032.31012658227	47626.0	30645.0	59513.0	2.2293315E7	5361.557038410953	-0.9809680233775305	-904.2870913160164	0.011626827149567979	0.02076513613136848	1.3553651550858024	0.953401632084511	-0.8790255642657513	1.4216098540994113	4.496457351631971	12.12885306861795	0.38409696244918506	0.8584392014519059
ID82491	82491	6	1.0	63.02858795356332	64.28160671170933	0.0	155.0	155	1.2753194019842828	1		46696.55473098325	47232.0	31883.0	57326.0	2.5169443E7	5048.698154023235	-0.9810729338987544	-958.8560756069817	0.008391426115057318	0.011192499622215014	1.4559876191604189	1.1769095969787295	-0.7717764832936356	1.237127832841296	5.109610626854518	9.014090046880373	0.7902306787223662	0.9355961705831163
ID92730	92730	6	1.0	62.99266704080832	64.11648882090631	0.0	220.0	220	1.3299091997694084	1		47696.52241379308	48106.0	35965.0	58311.0	2.7663983E7	4897.39084647363	-0.9812674670790339	-1020.3351355130233	0.0030250296793370877	0.005572344315763281	1.4711222507964434	1.2246247747552392	2.806962860435399	1.201284084008892	5.5564044863190105	9.54088583019723	0.7670546718706099	0.9299920445505171
ID68672	68672	6	0.968454122543335	63.7524260586239	64.03649254911836	0.0	64.0	64	1.197619623221469	1		47163.07822410147	47621.0	31211.0	56261.0	2.2308136E7	4911.698966068137	-0.9810257774371217	-992.9258689119007	-0.0016403007014469126	0.0019108233590716729	1.3850714414375682	1.0632770476437037	2.1447262588427622	1.3026439764753537	4.505963603961014	9.592972777533848	0.6153059566037365	0.8868101028999069
ID79424	79424	6	0.9868337512016296	63.684475171786765	64.85275986384592	0.0	135.0	135	1.255592156904019	1		46569.333973128574	47003.0	30529.0	59448.0	2.4262623E7	5133.010120006934	-0.9810267613337077	-938.204014164881	0.007490420976600046	8.476449160730902E-4	1.5339973335267973	1.040381940849428	2.2537502946108394	1.4744559409348776	4.9527574634254865	9.579479471037095	0.6782239205175778	0.9262222222222223
ID100928	100928	6	1.0	62.56579738928474	64.25487895601408	0.0	271.0	271	1.407293098971747	1		47694.85801526712	48191.0	32812.0	60582.0	3.1240132E7	5839.662585006159	-0.9810451378381205	-845.4387717370067	-0.006344308304711864	-0.005438568185130749	1.4751875295964247	1.3809941078998422	-1.0819916163292005	1.068206968558199	6.221842149351234	10.56682563794985	0.7002284794065117	0.9451263537906137
ID101440	101440	6	1.0	62.82964423675315	64.34029153138466	0.0	274.0	274	1.3242087483274176	1		47658.85172413787	48563.0	34216.0	60445.0	2.7642134E7	5383.654312216868	-0.9812911980737995	-928.6420188474766	-4.298108223320959E-4	-0.0037309064889341033	1.3812095664401225	1.276188497794877	2.5777414163651295	1.0822927559891906	5.508873224673852	9.874816564356399	0.7099284299506667	0.9301765650080259
ID60484	60484	6	1.0	62.86375589183918	63.91201036178422	0.0	8.0	8	1.4460015425129855	1		47083.3521739131	47449.0	30939.0	60225.0	3.2487513E7	5695.93449359533	-0.9811501690912445	-860.5188922425906	0.017191791234373706	-0.004711299275247495	1.5578644715667447	1.3832605391908506	2.4602966050374304	1.1262263524686609	6.5688203593608945	9.926773742742947	0.8376855088562334	0.9564013840830452
ID66629	66629	6	1.0	63.03989495480252	64.18457590542329	0.0	50.0	50	1.40675545115882	1		46935.81134969328	47384.0	30869.0	58814.0	3.0602149E7	5431.2343616282005	-0.9812034107255833	-902.226916498218	-0.009191543949226038	0.013241520513117796	1.5226896419842815	1.3136761971764224	-0.7610856187535179	1.159105756241231	6.217089023186707	10.60679759639647	0.6944298602445458	0.9540481400437631
ID74310	74310	6	0.9968310594558716	63.45298854222355	64.0852688394575	0.0	101.0	101	1.3378490267251857	1		46846.10152284265	47158.0	30849.0	61466.0	2.7686046E7	5393.3846628883275	-0.981053197643534	-899.4948640702853	-8.710399799679549E-4	-0.00829029464631869	1.4771656965774769	1.2334552428642136	2.4160059119837007	1.1975835403215296	5.62294825262223	9.321727630366	0.8131695962329024	0.9479166666666665
ID84038	84038	6	1.0	62.70554952692769	63.65892947204309	0.0	165.0	165	1.454347941080484	1		46750.00000000005	47128.0	30972.0	59052.0	3.277175E7	5660.360619253876	-0.9811257569745556	-858.6627925167733	-0.010538000842165642	-0.01132607181642416	1.5410299165800447	1.4004435514544824	-0.714948770764211	1.1003870273668304	6.644870377993153	10.16838089102297	0.8075934090924458	0.9575342465753431
ID105030	105030	6	0.9968220591545105	62.71886080177274	64.5246708821396	0.0	296.0	296	1.2263316216071276	1		47059.496969696964	47887.0	36115.0	56757.0	2.3294451E7	5012.273403107707	-0.9813257629448391	-986.7630007801814	-0.009246095924188867	0.004214363253069119	1.3408867198157481	1.144530878328521	-0.11637000511960738	1.1715601083423683	4.7246074075287385	10.031240146759382	0.5900194597251304	0.8938848920863312
ID69704	69704	6	0.9783639311790466	62.79438092177953	64.23731665094702	0.0	71.0	71	1.0335157164753854	1		46538.96033994336	47920.0	35338.0	53674.0	1.6428253E7	4618.843887422172	-0.981318633555272	-1058.5583323545127	-0.045587000625326134	0.009314065974671779	1.0995479503001893	0.9549208319146464	0.9807851864585321	1.1514545641396898	3.3557070721481823	9.821898182219835	0.4371223895034715	0.8384798099762477
ID75336	75336	6	0.9731769561767578	63.60760411809966	63.841161494380685	0.0	108.0	108	1.2994118769904188	1		46645.078853046616	47197.0	29515.0	57991.0	2.6027954E7	5023.452565853812	-0.98108473334046	-963.2246120076865	0.002694271777979566	0.01906446866818949	1.5241943191202643	1.1096709770882587	2.381465454021842	1.3735551804010424	5.30448879959967	10.119305619372673	0.6509565117426859	0.9246064623032312
ID94792	94792	6	0.9912461638450623	63.32947722840183	64.41227411595477	0.0	233.0	233	1.3310463604729155	1		47742.04615384619	48012.0	32053.0	61649.0	2.7929097E7	5212.694551041259	-0.9811041036165751	-951.0784473373625	0.02441788437083672	-0.00785713161964153	1.5461615664596693	1.1392300031703515	-0.8796211061449963	1.3571987765041933	5.565910738648035	10.383803902029674	0.6486839393607662	0.9293650793650797
ID97864	97864	6	1.0	62.660724414908344	63.744010881667094	0.0	252.0	252	1.4465246033159544	1		47713.68260869567	48262.0	31176.0	60783.0	3.2922441E7	5887.817140129628	-0.9811232625271216	-842.3939837427884	-0.0020997606585619806	-0.0014642707317217664	1.5050663815556284	1.3994421565813524	-0.6055378701690423	1.0754759490969614	6.573573485525416	10.964739169200982	0.6870918167192351	0.9544513457556939
ID65100	65100	6	1.0	62.95524938471862	63.872921473961846	0.0	40.0	40	1.4454782924352367	1		47030.89840348332	47263.0	30728.0	60729.0	3.2404289E7	5829.144532763724	-0.9810656318351083	-836.0951254591072	-0.0014379797675619474	-0.011462740222399861	1.5240126363796946	1.4025830713237941	-0.4571346030596773	1.086575667094921	6.564067233196374	9.997922575877078	0.8252078416210694	0.9670868347338937
ID89676	89676	6	1.0	62.99334018735016	63.394420291692924	0.0	201.0	201	1.4806381236465909	1		47927.275482093646	48278.0	30972.0	61610.0	3.4795202E7	5990.211100177902	-0.9811035096379749	-830.8149225819936	-0.0025850315022478733	0.0011015495061353065	1.549782831685975	1.4386124524503434	2.3358638488825973	1.0772761135539168	6.887279812383455	9.819985056090408	0.8975030597880195	0.9770734996628456
ID67663	67663	6	1.0	62.863108301332836	64.20597821057899	0.0	57.0	57	1.4196027995632152	1		46838.85735735729	47268.0	32495.0	60059.0	3.1194679E7	5538.190438899444	-0.9810466056843766	-875.5300236720071	0.006000371831468749	-0.005850008113128378	1.4874560005599302	1.3803785937921502	2.5248417852919993	1.0775710426467995	6.331164051135092	10.212586277057362	0.7628197942640793	0.9527896995708145
ID71247	71247	6	0.9936478137969971	63.51949057637748	64.49087344813329	0.0	81.0	81	1.3344520283692698	1		46899.80984719869	47124.0	31460.0	60966.0	2.7623988E7	5179.383523960182	-0.9810371380824315	-936.9244496722683	-0.006531238681177555	0.005642762655989124	1.476970564267738	1.200073357059716	-0.9005427661420026	1.2307335677265965	5.594429495635126	10.781005753307932	0.6048492039395987	0.9267716535433073
ID97360	97360	6	0.9824414849281311	64.18205054521964	64.33985544259956	0.0	249.0	249	1.2699696349289409	1		47834.00374531836	47908.0	31258.0	62476.0	2.5543358E7	5399.18717112159	-0.9810644583539654	-918.0327100961674	0.0013409045593183507	-0.015790687767480972	1.5163937459430206	1.0782029829586282	-1.016773203313593	1.4064084128036642	5.066832491373864	9.318986511072513	0.733177358048744	0.9173838209982786
ID87123	87123	6	1.0	62.87451510531955	63.75991194878442	0.0	185.0	185	1.4115869094041142	1		47053.793313069895	47674.0	32661.0	57806.0	3.0961396E7	5582.705581542296	-0.9812402501335765	-881.7149862742725	0.0020903853947583455	0.023945157240575957	1.4261268032538639	1.3722748656967647	-0.14806672670594095	1.0392428214662055	6.259867158667367	13.189926811725917	0.45215799006010077	0.9002050580997953
ID96851	96851	6	0.9774813652038574	63.39444630009477	64.4406698325121	0.0	246.0	246	1.1313576459209622	1		47740.06367924528	47981.0	36929.0	59194.0	2.0241787E7	4950.726012923463	-0.9810783856272896	-999.9760954820991	0.012800127471544017	-0.031711302309707666	1.2038894116383252	1.0700702943475757	-1.2031310802926212	1.125056379938422	4.021144735180397	12.647440903941286	0.31590336466382113	0.8111217641418995
ID104531	104531	6	1.0	63.207588751951974	64.02499451246149	0.0	293.0	293	1.3580525881030963	1		47597.70607553366	47899.0	31711.0	63269.0	2.8987003E7	5473.566493478642	-0.9810730650897076	-901.5019783433983	0.009951289823472627	0.001443396831545827	1.5169956807167029	1.224199517329027	-0.584089315294172	1.2391735654548386	5.794060794544796	9.40100952611532	0.8238419951855545	0.9613564668769708
ID72786	72786	6	1.0	63.66989993154694	63.6478876010765	0.0	91.0	91	1.4444312236325405	1		47027.07826086962	47250.0	29263.0	58814.0	3.2448684E7	5493.159155632194	-0.9809802007273809	-883.1004856564705	-0.007261250159630663	2.4842925965935976E-4	1.5355150439158194	1.3815695124330842	-0.8448430689550684	1.1114280027876566	6.554560980867339	9.990346763534278	0.8252629476549225	0.9711267605633803
ID80473	80473	6	1.0	62.82898555003741	64.23360028769014	0.0	142.0	142	1.3327502822635342	1		46712.40067911717	47218.0	34256.0	59435.0	2.7513604E7	5158.83838066504	-0.9811450086333376	-942.360603888316	3.646372778649588E-4	-0.006021640196885098	1.4715289165361267	1.2203309881036486	-0.5290162344081756	1.2058440954800558	5.580170117141591	9.4060464388691	0.7925799211104746	0.9513776337115074
ID100441	100441	6	1.0	63.09458813330034	64.03109088422548	0.0	268.0	268	1.3121571937574916	1		47614.98412698418	48245.0	33441.0	59964.0	2.6997696E7	5158.951258720477	-0.9811988048614315	-963.3492605762525	0.00524880432982829	-0.04800488076533864	1.4646092206242984	1.2293321512084092	2.5603375630685536	1.19138608648982	5.409057575219014	10.256025847675907	0.6462093757075664	0.9082202713487629
ID76893	76893	6	1.0	62.918226885569254	64.13310931178988	0.0	118.0	118	1.3293402546311697	1		46539.28082191781	47131.0	34113.0	58867.0	2.717894E7	5226.622204035212	-0.9811381855996025	-926.3503413572632	-0.0031357721877093244	-0.005078893558841696	1.4500027464564198	1.2185674784027103	2.6824502808989092	1.189924047831207	5.551651360154493	10.384013697775762	0.6469959233654043	0.9139280125195615
ID59486	59486	6	0.9968404769897461	62.69194733493713	63.99805792186513	0.0	1.0	1	1.3574954382999147	1		46793.88524590168	47499.0	32950.0	58346.0	2.854427E7	5522.743508918299	-0.9812315479358311	-885.9460474152675	0.0064411458406279775	-0.004305863724466923	1.4915047909390662	1.256788580752527	-0.12649590332670752	1.1867587068988152	5.789307668380292	9.577945665382435	0.7930339070050598	0.9419953596287697
ID85088	85088	6	0.9923723936080933	62.971615129927685	63.620621325638844	0.0	172.0	172	1.4067554511588216	1		46619.915514592925	47186.0	31162.0	57681.0	3.0349565E7	5220.947845915944	-0.9812044472629832	-932.3018134169554	-0.003442001995959034	0.004510477445244546	1.512970353196431	1.311512446134434	-0.908718428935293	1.1536073162368958	6.217089023186722	9.951848579824805	0.7888409204564972	0.9519650655021832
ID82021	82021	6	1.0	62.83168072046084	63.61375432527994	0.0	152.0	152	1.4770573732447185	1		46738.11789181694	46962.0	29682.0	60325.0	3.3698183E7	5925.905437261043	-0.9810838958261561	-818.127419610776	0.0032178917486745877	0.00178431444041848	1.5715400448591996	1.411181286973616	-0.7301726943640677	1.1136344134986973	6.854007929231846	10.095839991085356	0.8450249828476033	0.9587765957446814
ID83558	83558	6	1.0	62.966766412367605	63.90285011251433	0.0	162.0	162	1.4142639209296395	1		46692.86838124054	47112.0	31357.0	60477.0	3.0863986E7	5481.977242767979	-0.9811482840110702	-886.5986823389037	-0.013181022563398105	0.00616750098157396	1.5459619348807137	1.3300960456841033	2.3728780031776586	1.162293459857318	6.283632789489939	9.417510989834836	0.8903246342138974	0.9628550619082303
ID89193	89193	6	0.9968240857124329	62.89623430053165	64.19382807650815	0.0	198.0	198	1.3333177722966019	1		47711.39522998298	48202.0	34679.0	60114.0	2.8006589E7	5211.6170494528715	-0.9812633884825103	-958.9018564781124	0.007092270168954207	-0.01817911250482193	1.487720359721997	1.2344642997930513	-0.4923668008720593	1.2051546245374631	5.584923243306105	9.622113925449822	0.7580294585405484	0.9310618066561015
ID104041	104041	6	1.0	65.33245698281466	65.55694680623327	0.0	290.0	290	1.3883515475980708	1		47412.898119122285	47983.0	29657.0	59991.0	3.0249429E7	5463.6609468842635	-0.9810552475107653	-898.7673488330759	-0.01084545866596585	-0.007807393656131096	1.581041640448339	1.2491664696233067	-0.7672275472524703	1.2656772967378087	6.05548273359319	9.552790365057703	0.8338695967257577	0.9458054936896811
ID62058	62058	6	1.0	64.2840970299607	64.1622814179631	0.0	19.0	19	1.364720644174057	1		46930.20483870967	47461.0	28430.0	60093.0	2.9096727E7	5652.703000620475	-0.9810572834774376	-859.9602632953136	0.0011180172165723918	-0.0029917302231483164	1.51100780057206	1.282580579522091	2.42303550311916	1.1780997035952971	5.851098308518999	9.183757917522161	0.8717790026578276	0.9708201892744471
ID99946	99946	6	1.0	62.88709042560398	63.76916867012255	0.0	265.0	265	1.4360271888197287	1		47737.0380673499	48120.0	33129.0	61743.0	3.2604397E7	5464.925776838085	-0.9811299813293747	-908.3545875945701	-0.003282830985988807	5.488619557612115E-4	1.5458074335614893	1.3634638707686415	2.370812297742274	1.1337355295597624	6.478510962235093	10.057828973749178	0.8047788771577579	0.9598591549295779
ID64108	64108	6	1.0	62.92176172219839	64.6483208097056	0.0	33.0	33	1.3023194927919892	1		46997.751332149215	47871.0	30515.0	58398.0	2.6459734E7	5448.141592644148	-0.9810425423950557	-892.8251923718724	0.007552549603909519	-0.01491050979100775	1.4335946493422094	1.2164141866868836	2.439431007492922	1.1785415403998656	5.3282544304222474	10.743416397640509	0.5801095319113877	0.9011254019292609
ID92268	92268	6	0.9912996292114258	64.26042158349317	64.1652649524515	0.0	217.0	217	1.1313576459209598	1		47848.35613207545	48702.0	33322.0	58883.0	2.0287703E7	5404.398511838422	-0.9809444539031935	-911.5335721275497	0.0034866891423337384	-0.01640830403865973	1.417441755684939	0.9086615087877767	1.776191052034482	1.5599227456832783	4.021144735180379	9.371027008275256	0.5754203145240141	0.8942917547568706
ID63087	63087	6	0.9240576028823853	63.87083255377556	64.524699398869	0.0	26.0	26	1.2404384258268453	1		46990.17519685035	47091.0	31426.0	58830.0	2.3871009E7	5121.8582668149065	-0.9810458880404926	-949.7195623097768	0.010351848115883931	-0.003485828344650534	1.5312995771839533	1.0192397827928554	2.1377568231513373	1.5023938459191462	4.833929309312594	8.682654574204214	0.805758901098242	0.9504672897196264
ID96366	96366	6	0.8938712477684021	64.08288152237746	64.80754777199887	0.0	243.0	243	0.9985215495545129	1		47269.95166163143	47615.0	35836.0	57674.0	1.5646354E7	5173.210586024245	-0.9813655585068983	-962.4306109595949	-0.004916563087368013	-0.00416337127617111	1.0391667707436645	0.9785039431377787	1.4743194182382982	1.061995486100299	3.132310142415923	7.296314932220778	0.7393796243758093	0.9255617977528084
ID103539	103539	6	0.9944194555282593	63.23757820589266	64.03359082950034	0.0	287.0	287	1.2039196121043858	1		47636.42436974786	48050.0	32767.0	60534.0	2.2674938E7	5385.915840856997	-0.9811709740382851	-921.7781854144333	-0.004147138366115754	-0.016067012708914596	1.3274138839589567	0.9964708584638022	-0.8903592034568113	1.332115106713054	4.553494865606169	12.306493571277912	0.37782096846218255	0.8209083119108825
ID61045	61045	6	1.0	63.08898130563103	64.31380869144458	0.0	12.0	12	1.3641662177265657	1		47025.88816855751	47313.0	29425.0	60522.0	2.9014973E7	5439.861700472324	-0.9808941545122736	-887.6362479844661	-0.005681247396400281	0.01597913031543791	1.532408383684871	1.2191375072860955	2.4250793441019107	1.2569610684000228	5.846345182354468	9.7524797305209	0.7724390212664285	0.9549689440993795
ID77940	77940	6	0.962388277053833	63.4274229395194	64.33726087532608	0.0	125.0	125	1.231256668018947	1		46522.66398390337	46958.0	31077.0	56834.0	2.3121764E7	5066.002409899495	-0.9811062652903295	-953.7343289739542	-0.01110591055537885	0.020456253376197355	1.4512113856561013	1.0575710013525088	2.07142319053418	1.372211779445704	4.76263241684486	9.449817765316492	0.6702086994695978	0.9260628465804068
ID94327	94327	6	0.9944447875022888	63.47172519738111	64.30840849156482	0.0	230.0	230	1.2657930732558302	1		47635.82641509431	47649.0	34531.0	61158.0	2.5246988E7	5165.079953161649	-0.9811008292096476	-957.5413648394259	-0.008072054343973544	-0.009625008517893321	1.426731045747767	1.1641927296496697	-0.8523986248992049	1.225511042468974	5.033560608222259	9.243381213541483	0.7403267421554081	0.9248908296943233
ID81532	81532	6	0.9968410730361938	62.77161920444804	64.16713008695126	0.0	149.0	149	1.4062175977837188	1		46613.22085889566	47116.0	31679.0	59929.0	3.039182E7	5500.506790252177	-0.9812373324284295	-886.3717016650465	0.011451594576092586	0.0028015134353011565	1.4901207786844226	1.3703092923687692	2.7911917871608747	1.0874339004944955	6.212335897022197	10.640407050424487	0.6895222886025608	0.9603232916972806
ID86652	86652	6	1.0	62.88444266269355	64.20042859625977	0.0	182.0	182	1.3641662177265672	1		46659.27361563522	47204.0	32242.0	59201.0	2.8648794E7	5339.480393980676	-0.981053268488909	-904.9555775784913	-0.00797853660117341	0.008970895646019337	1.4878224519473027	1.264819705156129	-0.8770479123410686	1.1763118853083068	5.846345182354482	10.78322847840864	0.6318248501686934	0.9158600148920328
ID66177	66177	6	1.0	62.86168734879243	64.42074030359524	0.0	47.0	47	1.2269483335503621	1		46232.48999999998	47352.0	35934.0	55228.0	2.3116245E7	5053.269747419026	-0.9814300189491185	-967.0583412628507	-0.0037600997703218036	-0.004810134933326588	1.3737364838753727	1.128883102846408	0.3797574550665498	1.2168987917452059	4.729360533693253	9.254127090478349	0.693971072712586	0.9273066169617894
ID74882	74882	6	0.9913049936294556	63.5972149335084	64.11408880634934	0.0	105.0	105	1.2604028724445384	1		46822.95047619042	47054.0	29923.0	59552.0	2.4582049E7	5269.543951383078	-0.9810145185595053	-918.2682349322762	-0.0020950339247351934	0.008810262273459086	1.3941976052475167	1.0474128851148987	2.2280905352171554	1.3310869333964481	4.990782472741622	12.35812806574781	0.4106512246682819	0.897435897435897
ID70789	70789	6	0.9968156218528748	62.845681197867606	64.42814112817595	0.0	78.0	78	1.4376066875800282	1		46791.31432748543	47372.0	32307.0	59615.0	3.2005259E7	5487.656308125063	-0.9811834392824397	-889.2385862388242	0.006288304034239636	-0.01228308034870093	1.523648393779428	1.390970760845968	-0.563239596916846	1.0953849186971891	6.492770340728627	9.89435812455798	0.8334214128268189	0.9565826330532214
ID78989	78989	6	0.9968185424804688	63.50651907272375	64.12004660580773	0.0	132.0	132	1.3069582233925985	1		46482.33510638303	46960.0	32197.0	59545.0	2.6216037E7	5068.262091504266	-0.9811452929096574	-954.492241216425	-0.014244650198011789	0.012900140365967757	1.5010614876805741	1.1838270794605408	2.361711223271505	1.267973603344666	5.366279439738372	10.026234811697142	0.6708221669169141	0.9369294605809123
ID69260	69260	6	0.991316556930542	64.08658363619251	64.36923154512377	0.0	68.0	68	1.2794648672068554	1		46677.540590405915	47120.0	33094.0	58922.0	2.5299227E7	5027.006101173233	-0.9811167959494792	-964.8805967691625	0.009252764144665014	0.00581185470329024	1.4685369364336327	1.135964732227695	-0.7280716002778073	1.2927663111105077	5.14288251000612	9.209088725608025	0.7620494473604177	0.9491228070175441
ID73871	73871	6	1.0	62.72839847845565	64.12533547268511	0.0	98.0	98	1.4475701579181801	1		46779.14306358377	47192.0	30337.0	59390.0	3.2371167E7	5654.343385259885	-0.9811163020098671	-859.6734690143942	-0.0010117557559585328	0.021884386864183234	1.5183915729440465	1.418937765079432	2.3827997124817912	1.0700903241228816	6.583079737854438	10.291840691065167	0.7810033008533702	0.9604715672676837
ID91791	91791	6	1.0	63.16239483416644	64.42019740760213	0.0	214.0	214	1.3697003833214199	1		47764.37096774197	48234.0	33265.0	59831.0	2.961391E7	5201.31661638718	-0.9811458919988386	-955.7589345864	-0.014466367197119658	-0.010144481304004471	1.5194835288810924	1.263778412900974	2.428724293710614	1.2023338216334565	5.893876443999622	10.116866178195542	0.723633860988165	0.9379727685325269
ID99471	99471	6	1.0	62.66216619742631	64.17717682578912	0.0	262.0	262	1.3457420098175383	1		47432.87999999998	48335.0	33426.0	58174.0	2.8459728E7	5739.3451540161095	-0.9811978111104841	-862.5719008302019	-0.007347678221280607	-0.036049999144055676	1.4110756331623018	1.3095439939117286	0.21590255431162353	1.0775320567484632	5.689492018925456	11.277139909734972	0.5621929814738583	0.9013554216867469
ID68241	68241	6	0.994467556476593	63.228437548442365	64.31406576024911	0.0	61.0	61	1.3574954382999131	1		46977.14473684214	47356.0	30683.0	59474.0	2.8562104E7	5118.134527020306	-0.981057822448284	-950.75718817765	0.010517438113492627	-8.603332390038034E-4	1.5019798192330365	1.2376141354773555	2.3368718110170796	1.2136091340405655	5.78930766838028	9.792133428687112	0.7587205537763019	0.9333333333333331
ID83089	83089	6	0.9642072916030884	63.29579470415319	64.24300716817577	0.0	159.0	159	1.2717553910980217	1		46523.013035381715	46710.0	31641.0	58444.0	2.4982858E7	5084.948868765949	-0.9811067049190706	-950.2103910135623	0.017148199815177338	0.010412374851654565	1.4950922354236007	1.0459808380974935	-0.7985567059725738	1.4293686662013654	5.081091869867419	10.727582110326095	0.554834191674405	0.9113384484228474
ID88721	88721	6	0.9877332448959351	63.37713573988532	64.44775661933541	0.0	195.0	195	1.3338850208958846	1		48000.43485617595	48215.0	29894.0	61047.0	2.8368257E7	5334.848200029618	-0.9810388052520033	-931.051252537654	-0.014983658316784464	0.01228466858446814	1.5537946641729339	1.1738741680206424	2.415837114307375	1.3236466961300495	5.589676369470611	9.068599913362254	0.8541143990989483	0.954545454545455
ID72336	72336	6	1.0	63.117436977162924	64.3101729723293	0.0	88.0	88	1.4439074044952294	1		46873.81132075474	47290.0	33296.0	60292.0	3.2296056E7	5621.527703664667	-0.9811100953390652	-866.1515490702124	0.005116802752445799	3.933756797011275E-4	1.5073751952616858	1.4012561575357658	-0.5139947037926245	1.0757313622889193	6.549807854702811	9.725696738557685	0.8701557146563158	0.962962962962963
ID93843	93843	6	0.9849139451980591	63.57021921858066	64.29567005094255	0.0	227.0	227	1.2759124359163492	1		47742.49999999999	47759.0	35227.0	60054.0	2.5685465E7	4797.798150808677	-0.9810875457115206	-1032.412017126207	-0.010670244104234509	0.011643954335540595	1.454574587806891	1.092562003064971	2.1036358489258866	1.331342828806387	5.114363753019029	10.853844246512397	0.545549682336522	0.8936877076411963
ID67220	67220	6	1.0	62.812577852644736	64.4058487988087	0.0	54.0	54	1.3834389456285936	1		46911.19905213271	47523.0	31823.0	60663.0	2.9694789E7	5667.008154147684	-0.9811133677512742	-860.0374459926591	0.015684101558341	-0.016039414150091715	1.4952516833407186	1.308025960924128	-0.5683050390230525	1.1431360905744672	6.01270459811253	9.681356350406423	0.8061341508871814	0.9482758620689661
ID95892	95892	6	0.9968103170394897	63.03185165777975	64.00455803936205	0.0	240.0	240	1.2337118183493658	1		47738.32599999998	48310.0	36109.0	57949.0	2.3869163E7	4877.116470400902	-0.9812109350694085	-1022.3303802181475	0.011686513110092419	-0.0011657725597666085	1.3261044814630794	1.1852216707154342	-0.37908312315018994	1.1188662123116635	4.781644921502931	11.05060643930467	0.4920564882454564	0.8525423728813559
ID86167	86167	6	1.0	63.750212645533814	63.494525164172245	0.0	179.0	179	1.3757622532995066	1		46436.06359300474	47071.0	32002.0	57318.0	2.9208284E7	5084.281767515532	-0.9810550894314047	-945.9248128025904	-0.001276068395815918	0.003529307706547954	1.5697536198893942	1.2235663945385826	-0.7988952970888493	1.282932930240669	5.94616083180931	9.759396612226372	0.7845137875018676	0.9675174013921111
ID60060	60060	6	1.0	62.84080601732617	64.02730651281269	0.0	5.0	5	1.4698697034697896	1		47001.47338935567	47274.0	31031.0	60007.0	3.3559052E7	5763.731697671315	-0.9811761466893771	-850.1120330627369	3.7667367362588945E-4	-0.004483621333158002	1.5496645603385955	1.417702404099549	2.641236076953271	1.0930817044941543	6.787464162928621	9.738525412158165	0.8993547026104921	0.9734151329243356
ID102557	102557	6	0.9748640060424805	63.50873704248781	64.3412164071397	0.0	281.0	281	1.281237389230423	1		47718.70979667283	47727.0	32998.0	61683.0	2.5815822E7	5351.675176199691	-0.9810021910193888	-920.8638057613097	-0.016350712387892912	-0.008847607269245784	1.4555823885853956	1.1525769220895286	2.234009313280341	1.2628939211680055	5.157141888499673	9.82087045029869	0.6719221841440489	0.9202714164546231
ID103069	103069	6	1.0	62.851480202922986	63.60547088862992	0.0	284.0	284	1.4460015425129857	1		47555.25180897247	47917.0	31571.0	60972.0	3.2860679E7	5721.619455326684	-0.9811861743803197	-866.9295719705317	0.0015294247471473587	0.002433161085743182	1.5280957283586702	1.3921379980220636	-0.6230495989267826	1.097661101507016	6.568820359360898	9.923243781635446	0.838281588781882	0.9637377963737797
ID70300	70300	6	1.0	63.079969048045726	64.0761616229092	0.0	75.0	75	1.4158676983350555	1		46790.888386123705	47088.0	31678.0	58165.0	3.1022359E7	5451.4584771700365	-0.9810628429529299	-889.3252532622415	-0.00688922661970312	-4.1877141609428757E-4	1.506646930917604	1.3403291938056996	-0.648769584920363	1.124087230122673	6.297892167983478	11.224195285102947	0.6281952613041508	0.9246336357292386
ID76444	76444	6	0.8979412317276001	63.77554314151968	64.3742514133513	0.0	115.0	115	1.1842805638478588	1		46856.92008639312	46903.0	32894.0	57343.0	2.1694754E7	4906.464805051634	-0.9810041723651806	-986.3877747426623	0.0179486390466923	0.009312400174631683	1.4020802315785614	0.9955834297923327	-0.9513915037734003	1.408300087789749	4.406147954506174	10.735354115638769	0.4804367175033655	0.8930635838150297
ID64672	64672	6	1.0	62.742991019348594	64.09519510656217	0.0	37.0	37	1.3888963196604698	1		46964.65196850398	47491.0	32182.0	58872.0	2.9822554E7	5710.6153715050505	-0.9811809460343296	-857.5698664149338	0.0011772576990331219	0.008256199248110914	1.4440435612928142	1.3540017976090024	0.0782953342148115	1.0665004757326129	6.060235859757691	9.980125464796545	0.7645878437445859	0.9493670886075948
ID80033	80033	6	0.9845610857009888	63.17633654821128	64.39870097115558	0.0	139.0	139	1.3144612467940282	1		46824.10086956523	47205.0	29847.0	58638.0	2.6923858E7	5106.148025546965	-0.9810150175711313	-947.7013467886593	0.03564807587127739	0.011693993464799643	1.5328042147263632	1.161131300572934	-0.7921410314552891	1.320095508552767	5.428070079877074	9.913590176300447	0.6940542010231953	0.9414674361088212
ID93349	93349	6	1.0	63.004950899921056	63.89561911247604	0.0	224.0	224	1.3894408781286245	1		47861.728706624635	48309.0	34299.0	62708.0	3.0344336E7	5405.442706679405	-0.9811763504082448	-923.0608890255902	-0.004267244906970734	-0.006347585920784339	1.5111746028789608	1.2880916251730268	2.639675107181609	1.1731887494229827	6.06498898592221	10.329813757059982	0.714257645332289	0.9354838709677415
ID91300	91300	6	1.0	62.876670341801734	63.9052169362002	0.0	211.0	211	1.4265134700231525	1		47834.804154302685	48166.0	32904.0	60981.0	3.2240658E7	5434.634709452265	-0.9811662265014996	-917.0835113829352	-2.2217115835705884E-4	0.004782395882891178	1.516722455537717	1.369383050315969	-0.6784388541714225	1.1075954643864996	6.392954691273805	10.249412434210727	0.7647395509405795	0.946516537649543
ID98980	98980	6	1.0	62.87255452599702	64.44332629822146	0.0	259.0	259	1.3630566882890518	1		47691.052032520325	48289.0	32998.0	60934.0	2.9329997E7	5465.852213286016	-0.9811554341212546	-908.5748057540396	-0.005714601012269393	0.003505153548189187	1.463730693324141	1.2702991483365	2.433489189194856	1.1522724353873228	5.836838930025443	10.71175498687212	0.6392434875197178	0.913011152416357
ID88231	88231	6	1.0	63.06154163670606	64.04020697741261	0.0	192.0	192	1.3850784156239269	1		47385.96529968454	47732.0	31323.0	61415.0	3.0042702E7	5469.193400366345	-0.9811043978047923	-899.7273695491934	-0.0013836837316578226	0.014178157433150049	1.5361293917814385	1.2676804955062315	2.4522964112368677	1.2117638452487236	6.026963976606078	9.834584874585786	0.7830624416660228	0.9526671675431999
ID77480	77480	6	1.0	63.28976482671354	63.74052996011534	0.0	122.0	122	1.4254524706424292	1		46736.14115898958	47051.0	29292.0	59769.0	3.1453423E7	5529.216048096928	-0.9810602226876548	-875.6692237094281	0.013581881449926458	-5.676123381237379E-4	1.517150402998593	1.3709761142917793	2.5041353516886513	1.1066205947594678	6.383448438944769	9.765291174972047	0.8411914003809313	0.9641062455132813
ID84650	84650	6	0.9944453835487366	63.25982275341586	64.27521535531547	0.0	169.0	169	1.3602789053158524	1		46551.60883797055	46906.0	32361.0	60230.0	2.8443033E7	5071.650920059282	-0.9810665457971607	-951.2265206668723	0.015384173271655128	-0.0038404687968253796	1.5288843265015721	1.2450308769065384	-0.9132201769924768	1.227989084335249	5.813073299202856	9.526497695966233	0.8049133484715151	0.9592156862745091
ID65709	65709	6	0.9932335615158081	63.0040015704517	64.24611442752855	0.0	44.0	44	1.3586095094257082	1		46809.63201320131	47563.0	33453.0	57548.0	2.8366637E7	5086.323413105873	-0.9811434010689111	-957.7019565326933	0.006736237493939487	0.008255921839776085	1.5101680937269673	1.240096531459504	-0.5690599327633324	1.217782693053426	5.798813920709317	9.418736622211199	0.8214170840886909	0.9428129829984542
ID61614	61614	6	0.9968051910400391	63.264229028192986	64.26257866505419	0.0	16.0	16	1.3674894046672057	1		46910.88978930312	47247.0	30384.0	59847.0	2.8944019E7	5223.21610237597	-0.9812025692670151	-937.6178255231928	-0.0031851595243618898	-0.01875247475960959	1.5692331162808273	1.2168106680119744	2.322469370543069	1.289628006668154	5.874863939341562	9.684574123218072	0.7871302843841632	0.9464012251148539
ID81071	81071	6	0.9805698394775391	64.07234928648954	64.34798092701993	0.0	146.0	146	1.196355644375133	1		46675.32700421942	46440.0	32265.0	59126.0	2.2124105E7	5171.659672494551	-0.980956215168419	-929.7876735308779	0.04250373982599808	-0.00359341904468185	1.3556413534636693	1.0275290593992037	2.236784545323706	1.3193216688745648	4.496457351631966	10.702897349055853	0.4932619577017355	0.904397705544933
ID95411	95411	6	0.9912739992141724	64.50788466277623	64.16903016117232	0.0	237.0	237	1.2693738246053077	1		47762.201869158875	48032.0	30554.0	62306.0	2.5552778E7	5381.931774195384	-0.9809652096241924	-914.7062663383502	0.004916010454977297	0.004559501246208051	1.524966941572706	1.0730719279665435	-0.8728760111653917	1.4211227615118935	5.062079365209359	9.286569863843548	0.737612305319787	0.9325744308231161
ID71858	71858	6	1.0	62.85432964210547	63.88242868891088	0.0	85.0	85	1.4501807464373142	1		46916.1050359712	47200.0	31046.0	60412.0	3.2606693E7	5659.913490460708	-0.9811075055292753	-860.9331820058313	-0.013380553070403804	-0.0010559864957006555	1.5283901943884595	1.4207910914591426	-0.4596313025668863	1.0757318254429744	6.606845368677018	9.755996126870345	0.8722897474060685	0.9619377162629761
ID90815	90815	6	1.0	63.37635589027694	64.1286976416719	0.0	208.0	208	1.302319492791989	1		47892.94434470377	48016.0	32614.0	62057.0	2.667637E7	5354.211251733713	-0.9811380079989142	-930.5689859083758	0.006216596221079564	0.0033394321184095407	1.4830289356940658	1.163874263679053	-0.7028671195570454	1.2742174837736786	5.328254430422247	9.738132975288122	0.7060629413527919	0.9302904564315347
ID62657	62657	6	0.9880535006523132	63.89543385715199	64.6499938746789	0.0	23.0	23	1.2711604177830729	1		46949.83551401867	46990.0	30628.0	60159.0	2.5118162E7	5283.772007602562	-0.9809701672445581	-916.0956682000005	0.004771919258545269	0.003465977836499786	1.5337548490146884	1.059494068133819	2.221013873866453	1.4476294819811752	5.076338743702898	9.708907250422383	0.67673673899233	0.9270833333333337
ID78530	78530	6	0.9035518765449524	64.09959467229044	64.60993992309186	0.0	129.0	129	1.2026622544641048	1		46562.76310272533	46354.0	31350.0	58272.0	2.2210438E7	5071.99345521346	-0.9810246715096871	-949.2501661796042	-0.017412349600629772	0.02561527788250079	1.3877735132614581	1.001889205699214	2.1697005897800827	1.3851566673911186	4.5439886132771266	10.298661789669524	0.5383757705166149	0.907020872865275
ID63685	63685	6	1.0	63.00980899055759	64.19337233109297	0.0	30.0	30	1.3796059390068038	1		46946.49363057327	47496.0	32665.0	61025.0	2.9482398E7	5482.257758655256	-0.9811570254102195	-891.7903348379783	0.014850032220558527	-0.0050995295468470115	1.495551195732428	1.2817307625047165	-0.49925591402298547	1.1668216442038657	5.97943271496092	10.258930425207645	0.71394651544233	0.935315985130111
ID98503	98503	6	1.0	63.14288415009678	63.75307479088307	0.0	256.0	256	1.415867698335056	1		47799.4015151515	48433.0	31737.0	58822.0	3.1547605E7	5418.685666277554	-0.9811644033518582	-919.0113981884087	-0.009425888911715925	0.024542953898520688	1.4777720718584197	1.3471556774509816	-0.9599344870639864	1.0969571643379654	6.297892167983483	10.907793042787983	0.6651679353920732	0.9477825464949927
ID75977	75977	6	0.996849000453949	63.02885714108453	64.29013732873167	0.0	112.0	112	1.3513516298403563	1		46574.23178807943	46956.0	32754.0	59807.0	2.8130836E7	5221.047556571023	-0.9811500739148913	-928.6324085985442	0.017359610569763685	-0.01492597197207398	1.5005914245436296	1.2416820210367157	-0.44275365806100736	1.2085150619244234	5.737023280570607	9.718801394541474	0.7632574667720982	0.9363847944142747
ID60618	60618	6	1.0	62.904113345483566	64.20124102963406	0.0	9.0	9	1.3406732836719573	1		46946.45546218486	47547.0	33720.0	59866.0	2.7933141E7	5401.649969519968	-0.9811420419165522	-904.364663891578	0.001459984184356938	-0.0012211591885198014	1.498623023536331	1.2106413946117986	2.8325600006824843	1.2378752537343032	5.646713883444811	9.297770256863892	0.820820180246596	0.9443561208267092
ID66763	66763	6	1.0	63.214669552468116	63.77438374659384	0.0	51.0	51	1.4227965106853417	1		46944.55439642324	47458.0	30540.0	57261.0	3.1499796E7	5497.408214808648	-0.9809780959587077	-880.7700805138627	-0.028664548471880155	-0.0037557342955852166	1.4396015209190014	1.4062317966783067	0.33848161510347524	1.0237298888558188	6.359682808122187	11.279795682623408	0.6281203346496902	0.9240331491712711
ID85706	85706	6	0.9913211464881897	63.274555761514435	64.3687600478035	0.0	176.0	176	1.3224938215362407	1		46501.21799307959	46985.0	32757.0	58819.0	2.6877704E7	4902.786238674567	-0.9811077096138217	-985.1070830895989	0.012555237544159886	0.0034733154278054163	1.4939588181066379	1.229979764956003	2.396784467196759	1.2146206471616854	5.494613846180296	9.308463376852673	0.7968765583941767	0.9421352893235535
ID82637	82637	6	0.9944799542427063	63.27088845793218	64.01315130624516	0.0	156.0	156	1.2999939204135558	1		46679.50987432676	47121.0	32125.0	59810.0	2.6000487E7	5053.495958386738	-0.9810870009435049	-958.3220500693305	-0.0031076985066353074	-0.004928883556975556	1.4431964113483426	1.1807677904587761	-0.6419140356875959	1.2222525233243382	5.309241925764183	9.781957281991225	0.6972537447893311	0.9155737704918026
ID87759	87759	6	1.0	62.77009370690237	63.76905246763511	0.0	189.0	189	1.4376066875800304	1		47626.553597650505	48141.0	32135.0	60242.0	3.2433683E7	5632.543438684446	-0.9811108693626224	-878.376521143344	-0.0010930363421848435	0.0027596054338121915	1.5122080928126924	1.3879596851850176	-0.6986830065067018	1.0895187439187848	6.4927703407286455	10.536555084059637	0.7349243240437456	0.9466389466389477
ID68817	68817	6	1.0	62.996463503539296	63.9323417762938	0.0	65.0	65	1.3625015847480968	1		46775.131921824104	47061.0	31899.0	58848.0	2.8719931E7	5443.984616940523	-0.9810895189011376	-891.5263539496581	-0.00822140570324765	0.006103909562814178	1.4940204654360543	1.2602953497541902	2.4671282187916748	1.185452652608335	5.8320858038609344	11.906818731021064	0.5169425548730585	0.8910675381263611
ID73425	73425	6	1.0	62.92342935509664	63.764951348384464	0.0	95.0	95	1.4755201058309082	1		46911.55710306401	47213.0	30931.0	57181.0	3.3682498E7	5458.801395348764	-0.9811731693541969	-895.7379983267047	7.133533902176215E-4	0.01514170035987956	1.5500814565147245	1.4262944951962777	-0.8968033425836933	1.0867892021846526	6.839748550738296	10.413873687096153	0.7925476612134899	0.9618983957219256
ID102097	102097	6	1.0	62.789348756983685	63.491281832661485	0.0	278.0	278	1.4837004601624828	1		47522.80521262001	47820.0	30466.0	60128.0	3.4644125E7	6086.658017491689	-0.9812562196106349	-817.4823753570516	-0.0036331417145123663	0.011508166603881308	1.5853381950311445	1.4065910021488315	-0.8227912973355255	1.1270782996686621	6.915798569370552	10.793343089015861	0.7460024177533364	0.9491193737769078
ID69840	69840	6	1.0	62.72944552403079	64.18874427616467	0.0	72.0	72	1.492342954990545	1		47078.24217687078	47346.0	30890.0	60403.0	3.4602508E7	5843.325493129293	-0.9810740942570695	-835.2861702803194	0.035806321712094955	-0.022849023953657135	1.6412226942155483	1.3570670744302384	0.850114902883141	1.2093895173933182	6.99660171416731	12.979874564222339	0.5218624215063166	0.9003058103975532
ID90320	90320	6	1.0	62.86392977361704	64.52392404342217	0.0	205.0	205	1.3828920237073858	1		47855.793048973144	48321.0	32503.0	61544.0	3.0292717E7	5426.242511547824	-0.980984548384204	-909.9569287572876	4.7266653606432553E-4	0.006978403741079868	1.4615774923935254	1.3187500365869622	-0.7127785858415447	1.1083051767537484	6.007951471948012	9.7128041445851	0.8002893127419903	0.9619482496194824
ID79571	79571	6	1.0	62.799724614086514	64.28673073347984	0.0	136.0	136	1.3355853211666229	1		46665.31186440681	47272.0	33507.0	59326.0	2.7532534E7	5444.132483087404	-0.9811182327136176	-890.787653109096	0.002361730382769748	0.006795826122303582	1.4498765960985625	1.2277658524584156	-0.4480727644432253	1.1809064352094527	5.6039357479641705	9.713728810762886	0.7463302798617335	0.9409417398244221
ID92884	92884	6	0.9863293170928955	63.28237310408605	64.19805175739353	0.0	221.0	221	1.335585321166622	1		47860.09693877554	48139.0	32930.0	61251.0	2.8141737E7	5201.215224513519	-0.9811773383465109	-959.3237972846224	0.006531437634094837	-0.005834775799499787	1.483484638464082	1.2323403755264641	2.2246575966593687	1.2037945586505088	5.603935747964163	9.39796447016743	0.7973250589462881	0.9447115384615382
ID94941	94941	6	1.0	63.249322554522806	63.978100771611246	0.0	234.0	234	1.2964977403842792	1		47649.99102333937	47984.0	32434.0	60470.0	2.6541045E7	5225.108003936087	-0.9811804828245727	-950.906838493951	0.008044553525658861	-0.005758725425938642	1.474581217431925	1.1790405567829259	2.5730356428079055	1.2506619971202666	5.280723168777089	10.3375658987568	0.6209643717834852	0.8981406628940988
ID105183	105183	6	0.9234514832496643	63.578275860632026	64.38535427275201	0.0	297.0	297	1.2776898861896513	1		47513.17254174396	47680.0	32824.0	60114.0	2.56096E7	5044.463936900973	-0.9811012596855988	-977.9349781200658	-0.009658028576079197	0.0063108516382765064	1.4927580521440453	1.1416399264353765	-0.8462685771616137	1.3075559268542665	5.128623131512576	10.38491713667457	0.5975917313967726	0.9021739130434785
ID75491	75491	6	1.0	62.75328542603815	64.0360541927279	0.0	109.0	109	1.4678096187805114	1		46685.535764375905	46943.0	30362.0	59731.0	3.3286787E7	5786.126111751512	-0.9810694290372798	-836.2968823692004	0.01135492940986974	-0.010361903969740632	1.5401357527662742	1.4251744162467705	-0.6413262593431376	1.080664748966135	6.768451658270557	10.165523327040841	0.823075572776342	0.9700272479564029
ID98019	98019	6	1.0	62.844681457339746	63.73395993507071	0.0	253.0	253	1.4605764404187722	1		47752.82836879431	48040.0	31909.0	62848.0	3.3665744E7	5829.594762180259	-0.9811368431883487	-852.1301629593603	0.010250556920979708	0.025248148560753587	1.5349596407253914	1.416740084547733	2.1811742476408202	1.0834447740041164	6.701907891967337	9.977005442874823	0.8460731256930135	0.965753424657534
ID101602	101602	6	0.975831151008606	62.941276092657674	63.858773907257444	0.0	275.0	275	1.2830074624519245	1		47432.544280442795	48227.0	34834.0	57988.0	2.5708439E7	4916.658541466709	-0.9812521737028232	-1009.8714149329104	0.0041466567069151205	-0.02367164555008077	1.4182729295954406	1.2073637537844275	-0.6101311663255096	1.174685694472712	5.171401266993232	11.301457884150764	0.5088024099058346	0.8781275221953189
ID67813	67813	6	1.0	63.135139029021296	63.69776319866204	0.0	58.0	58	1.450180746437314	1		46897.27849927851	47209.0	31171.0	60150.0	3.2499814E7	5752.36586628574	-0.981095448262265	-846.2058295755065	0.012499813358529257	-0.0014402248688128406	1.5315777684282545	1.4090466895018414	2.5075635782539134	1.086960268839447	6.606845368677015	10.094952811553636	0.8146956923748992	0.951403148528405
ID84197	84197	6	1.0	62.93292554636268	63.71586981362156	0.0	166.0	166	1.4678096187805116	1		46807.187412587475	47091.0	31564.0	59463.0	3.3467139E7	5594.52658271594	-0.9810236644410145	-865.0602010521791	0.009393322244043791	0.0032704708577918603	1.554606414916431	1.4023038224672655	2.3890895060949857	1.1086088406870336	6.7684516582705605	9.997530251058365	0.850969004285343	0.9680489462950375
ID71396	71396	6	0.988136887550354	63.95105548413662	64.23849242100124	0.0	82.0	82	1.3184836512685398	1		46930.40837696329	47271.0	30123.0	60232.0	2.6891124E7	5148.918210510929	-0.9810491779129625	-943.6937083198937	0.00805214702219537	-0.002459967994355425	1.548912568514477	1.1431871975206163	2.2892509177624523	1.3549072031893041	5.461341963028684	9.399691072873926	0.7767514523019956	0.947238252267106
ID77028	77028	6	0.9968351125717163	62.984792483847144	63.91475534611203	0.0	119.0	119	1.3519113116327692	1		46635.48509933779	47411.0	31915.0	57408.0	2.8167833E7	5384.3180410898	-0.9812732110032119	-907.7001661338237	0.004857787239861945	0.03063439278253964	1.5042739817701467	1.2551904531535627	-0.6610541988273082	1.1984428163796037	5.7417764067351325	10.490180388233625	0.6556774198650107	0.9342614075792723
ID89831	89831	6	0.9968511462211609	63.07099730953305	63.47168560266559	0.0	202.0	202	1.4259830690120592	1		47932.980712166194	48366.0	32575.0	59507.0	3.2306829E7	5477.821029246354	-0.981126376198952	-909.7587686923401	-0.004407913834699312	0.007865435065721035	1.5263234425264807	1.3473651402760964	2.458150003175499	1.1328209383639782	6.388201565109289	10.185217871163413	0.7738340368056691	0.9491525423728812
ID101095	101095	6	0.9968429803848267	62.70995866236326	64.06155196518826	0.0	272.0	272	1.4164018872611883	1		47625.76576576566	48155.0	33322.0	58355.0	3.171876E7	5521.21598672969	-0.9810881711020284	-894.9767227932923	0.004005835525804915	8.280471709531353E-4	1.4499935165718718	1.4142662895422746	1.0029592254829691	1.0252620226429636	6.302645294148007	10.783523201513107	0.6811007775220234	0.9351198871650214
ID65256	65256	6	1.0	63.036453096764674	64.40129776156574	0.0	41.0	41	1.3774108605456346	1		46892.701754385984	47443.0	33442.0	61181.0	2.9401724E7	5449.879391230467	-0.9811013963796645	-893.3724134179175	-0.011795827001906439	-0.007336095815662244	1.4343444430424945	1.3251532869517673	-0.7087206108983934	1.0823988871067876	5.960420210302849	10.560323420178332	0.6716334297115035	0.9268292682926831
ID72943	72943	6	0.9664493203163147	64.0087896103783	64.46359905025659	0.0	92.0	92	1.2440921551711697	1		46951.0254403131	46989.0	29934.0	59942.0	2.3991974E7	5253.509180644514	-0.980965054693714	-921.1439105457155	0.03268389068991459	-0.01073945446549736	1.4915096769795586	1.0319690408938837	2.2044745854941947	1.4453046727909824	4.8624480662996845	10.369865683845898	0.5682226974330974	0.9101423487544483
ID85235	85235	6	1.0	62.9343443368784	64.13167837758054	0.0	173.0	173	1.3412374214135963	1		46540.48566610456	47059.0	31483.0	60669.0	2.7598508E7	5444.047729644638	-0.9811310934393893	-889.0358785333824	-0.007874262874471145	0.005153717756677163	1.4602208583164176	1.2525773407055762	2.314653157902918	1.1657730112648181	5.651467009609326	10.181465177186391	0.6850945305402872	0.9260124610591896
ID59636	59636	6	0.9968237280845642	63.38267908416919	64.84847875611521	0.0	2.0	2	1.3372834595780654	1		46903.925423728804	47202.0	31362.0	62111.0	2.7673316E7	5347.410231876484	-0.9810231550151366	-906.8823126287435	0.028985542597148566	0.01141210717546438	1.5142342646705342	1.139583425474825	2.2679941760751765	1.328761221706612	5.618195126457703	10.5184864380305	0.6381168020535015	0.9403341288782825
ID80628	80628	6	1.0	63.45551147700563	63.62759297956699	0.0	143.0	143	1.4291625223884497	1		46706.69287833827	47043.0	31164.0	59427.0	3.1480311E7	5345.206816947064	-0.9811336996183856	-908.8371012701379	0.011284311206193099	-0.0015042698240144998	1.5330971404293814	1.3650952761276718	-0.8169506719405822	1.1230696986794035	6.416720322096382	9.970842270272726	0.8110717637018304	0.9554140127388543
ID87286	87286	6	0.9378774166107178	64.38801504742531	65.14206943573883	0.0	186.0	186	1.1259957311625384	1		47015.361244019135	47586.0	33514.0	56925.0	1.9652421E7	4827.811977520762	-0.9813013291927603	-1022.1416293863607	0.008782394080356611	-0.010619975665450443	1.3381932745683573	0.9553730030204766	1.7704577953712042	1.4007024171057467	3.9831197258642446	9.648545029025835	0.5376622792608998	0.9049676025917928
ID104696	104696	6	0.9733108282089233	63.55630981970762	64.43780708946949	0.0	294.0	294	1.2645972363584983	1		47460.46704331454	47296.0	32140.0	61916.0	2.5201508E7	5517.781661886544	-0.9809691691006283	-886.7375501644733	0.004548328990234405	-0.02069120180266431	1.4769047714432553	1.1107367068645198	2.2749561801435187	1.3296623424037055	5.02405435589323	9.36133459601268	0.7204248039896498	0.9378881987577642
ID97019	97019	6	0.9924299120903015	63.39383041103732	64.07421376091756	0.0	247.0	247	1.2287966122785916	1		47872.306613226465	47880.0	34746.0	59947.0	2.3888281E7	4966.957520274277	-0.9810505599992715	-997.9732794472094	0.019512639760334547	-0.013139811018675587	1.3688147548673337	1.0828703828563744	2.5072611984325786	1.2640614948362525	4.743619912186801	10.486500578842822	0.5420739997762049	0.9048050770625563
ID64251	64251	6	1.0	62.74548414372518	64.6125000675023	0.0	34.0	34	1.2988295727366694	1		46667.03243243248	47491.0	34504.0	58358.0	2.5900203E7	5336.519599492665	-0.981183093220255	-911.9770189451851	-0.002920051953692865	-0.008873474829340504	1.4219147106327266	1.1973020626582225	-0.06290349580088841	1.1875989818941965	5.299735673435154	9.187107907801336	0.7890534783626864	0.9377628259041213
ID97530	97530	6	0.9722679257392883	63.42108129849079	64.72181675194791	0.0	250.0	250	1.2929921069097343	1		47870.528130671555	48016.0	30060.0	62280.0	2.6376661E7	5507.848095765296	-0.9810069256581649	-897.8278353297966	0.009367996645250795	0.012209379651440788	1.5127591447651467	1.1182039560387511	-0.8409470139385042	1.3528472481210954	5.252204411789986	10.023440118368452	0.6569281675871559	0.9124690338563174
ID61182	61182	6	1.0	62.64370923868339	64.25904661987084	0.0	13.0	13	1.424921674693792	1		46883.61607142862	47365.0	31776.0	60052.0	3.150579E7	5693.813025592953	-0.9811547541615506	-857.4002389888883	0.0027675205493529137	-0.010554372086984952	1.5038061210684845	1.3705775049262128	-0.6965657436854251	1.0972061891162035	6.378695312780251	10.475894298824842	0.7303978841648086	0.9551601423487543
ID89343	89343	6	1.0	62.9553820156592	63.88385009597032	0.0	199.0	199	1.4739812351471513	1		47970.742339832876	48040.0	30875.0	60152.0	3.4442993E7	5820.034011812229	-0.9811194469795839	-856.6197543957296	-0.006580453259374742	0.005766656359109695	1.5555329792180561	1.4142805936592568	-0.6276093663295654	1.0998757857472456	6.825489172244748	10.575811785721049	0.7668602373315164	0.9528865295288653
ID100606	100606	6	0.9774397015571594	63.37956569082469	64.49823960834938	0.0	269.0	269	1.113837052590849	1		47605.251833740804	47748.0	36640.0	60014.0	1.9470548E7	5194.828337258238	-0.9811045115344521	-951.635886765774	0.01202833118327477	0.01371144730515189	1.2092303616718854	1.0680596315583906	-0.12497609248269985	1.132174951605946	3.897563454902981	11.01676867393046	0.40354744111077206	0.8055009823182716
ID104195	104195	6	0.9790747165679932	64.24800132114947	65.52298792719967	0.0	291.0	291	1.2941617065219349	1		47514.47111913356	48119.0	30894.0	58818.0	2.6323017E7	5178.785108574394	-0.9811137057547974	-953.2363513984419	8.246735895876326E-4	0.0010212661469264773	1.5614620978618254	1.0869256445142803	2.3806421412144703	1.4365859391969755	5.261710664119031	9.18786780595522	0.7832625299332645	0.9518486672398963
ID62213	62213	6	0.9968301057815552	64.75578931511069	64.6711625023688	0.0	20.0	20	1.335585321166622	1		46692.86003372689	47103.0	27318.0	60489.0	2.7688866E7	5427.768009644938	-0.9809571121644615	-886.2911356817864	0.005129859147609543	-0.024702641170212897	1.5348818738970882	1.2098158017752036	2.3877881037039845	1.2686905491273168	5.603935747964164	9.609225033212494	0.762651771238223	0.9312796208530804
ID78087	78087	6	0.9912947416305542	63.40623245079547	64.60280854674231	0.0	126.0	126	0.7730601426379919	1		46349.00000000001	46608.0	38218.0	53938.0	9038055.0	4510.635619369144	-0.9814612420163501	-1087.9905872113818	-0.025333371040557186	-0.036376603738294946	0.9453986460216791	0.6793881712909011	1.4254847332741594	1.3915441657238943	1.8774848349837558	9.786893738839494	0.246318230371215	0.7194899817850631
ID82183	82183	6	0.9923901557922363	63.447081635906336	63.99614420316649	0.0	153.0	153	1.3156117601405826	1		46564.889860139854	46937.0	29807.0	60413.0	2.6635117E7	5408.919149366197	-0.9810451210589475	-891.1402362491949	-1.9257749710108388E-4	-0.006123426427857797	1.4507993365939993	1.2276310810298736	2.329981672442233	1.1817877202790494	5.437576332206112	9.64620852703588	0.7343480373702216	0.9407894736842104
ID83718	83718	6	0.9249380230903625	63.21023993767133	64.4265033205418	0.0	163.0	163	1.2537833797484936	1		46530.365570599606	47046.0	30691.0	57060.0	2.4056199E7	5031.141240898188	-0.9811123951400588	-960.8195358179007	0.029059363110654594	-0.008659003390517306	1.4603056633925742	1.0927135038939988	2.3455601874955962	1.336403053672003	4.938498084931944	9.951218265969189	0.6266892568063052	0.8820033955857391
ID96523	96523	6	0.9936460852622986	64.8887388649014	65.6041421013937	0.0	244.0	244	1.259201916600175	1		47425.265267175586	48409.0	32626.0	56695.0	2.4850839E7	5112.196910401874	-0.9811184546457303	-964.0867175964313	0.02002964240858186	-0.03807750763028365	1.5189268971018244	1.103102378815931	2.7075385025518943	1.376959134774271	4.981276220412589	10.909029904150465	0.5259908923263112	0.8661157024793386
ID100108	100108	6	1.0	62.92396399903513	63.98756911298711	0.0	266.0	266	1.3608349155190502	1		47600.11419249592	48153.0	33215.0	59377.0	2.917887E7	5479.698677967418	-0.9811608205141836	-904.8144472752224	0.014888392321272646	0.0075763074841643544	1.467441604331356	1.284742936949573	-0.4296766939865312	1.142206399527343	5.81782642536738	10.547346857896645	0.6571797415186842	0.9265707797123383
ID94481	94481	6	1.0	62.843702850515726	63.986700159676744	0.0	231.0	231	1.4621294195288264	1		47632.14022662894	48055.0	32276.0	59156.0	3.3628291E7	5686.995900330819	-0.981109646817376	-870.0108014057857	0.0022876590750308535	0.007863905764849653	1.5067770843326256	1.4368040739434673	-0.8076982210871118	1.0487004537766305	6.71616727046088	10.239001313501058	0.8050376104360814	0.9698009608785174
ID63250	63250	6	0.9968269467353821	63.74168427894048	63.89644165083921	0.0	27.0	27	1.242266633784035	1		46671.53137254903	47360.0	31065.0	57145.0	2.3802481E7	5195.6369725082195	-0.981258577553085	-940.6415621534372	0.00947531372409843	-0.020155302769037372	1.4715461674782797	1.069142270440241	-1.202429671590615	1.3763801209284718	4.848188687806152	9.619019442880248	0.6584575364122555	0.9289617486338799
ID92435	92435	6	0.9880833625793457	63.19752778176449	64.71460712592244	0.0	218.0	218	1.2287966122785914	1		47669.15800000001	48223.0	35345.0	62453.0	2.3834579E7	5260.753356772925	-0.9810941806101359	-940.4478773563528	0.014255013616910587	0.011189129486282139	1.3935535819913936	1.1613604488340397	2.297960746317254	1.1999320136917584	4.743619912186798	10.49696209585665	0.5409940510375207	0.9007220216606507
ID75029	75029	6	0.9912701845169067	63.398618299216466	64.05078324172155	0.0	106.0	106	1.3479886591442534	1		46860.188019966685	47325.0	30865.0	59585.0	2.8162973E7	5131.099600110705	-0.9811393909640564	-950.1640119024338	0.02675392425479192	-0.035259224690585275	1.5726346651053258	1.212657510103009	2.5739621543151987	1.2968498129135724	5.708504523583512	9.688173699904848	0.7642727587783557	0.9382812499999995
ID103700	103700	6	0.8841097950935364	63.33537872632805	64.3084917487603	0.0	288.0	288	0.9685244292403908	1		47155.022580645156	47719.0	36544.0	55761.0	1.4618057E7	4342.6454268908	-0.9813507456343399	-1142.7898278876555	0.05342650241627335	-0.11904511187161887	1.2760318532188577	0.838269774006229	-1.131589473262348	1.522220999476686	2.946938221999819	12.12501436556995	0.25189315846149213	0.6881243063263043
ID66326	66326	6	0.9944501519203186	63.45094261089997	64.43953515108291	0.0	48.0	48	1.3327502822635329	1		46870.72742759798	47231.0	32935.0	59040.0	2.7513117E7	4952.157599272747	-0.9811900189227075	-987.4201719007854	-0.002199764806785428	-0.0244697222562553	1.4983656666115173	1.2185482665310314	2.160610348458187	1.229631773944475	5.580170117141581	9.448029854141886	0.7855517297631435	0.9280632411067197
ID67353	67353	6	0.9912804961204529	63.70796216609564	63.809846265813746	0.0	55.0	55	1.3685953404764901	1		46981.40322580642	47418.0	31278.0	56910.0	2.912847E7	5038.247057005137	-0.9810931429671095	-967.7594480028786	-0.0038292702282612706	0.014934718605116406	1.4537862105670973	1.2855319384671453	-0.7752069584036647	1.1308829964198142	5.884370191670603	10.312935636942113	0.6952567855783038	0.9364599092284417
ID68379	68379	6	0.9968259930610657	63.151288348276324	64.32158032837155	0.0	62.0	62	1.3613906986402482	1		46964.105863192155	47224.0	29759.0	60091.0	2.8835961E7	5363.715794652592	-0.981045297682761	-906.3634591731209	-0.01893987912542486	0.030860974166160623	1.4834767388403418	1.2185800245031753	-0.7447891149479954	1.21738146778269	5.82257955153189	10.553951828122832	0.6568936742262824	0.9301442672741079
ID74010	74010	6	1.0	62.71867411262678	63.92986558389967	0.0	99.0	99	1.4585032293802418	1		46846.2727272727	47219.0	29851.0	59587.0	3.2979776E7	5924.483960774488	-0.981103861605357	-821.1007221523712	-0.035109840597597745	-0.01894162150827385	1.484965330098626	1.4364541393245525	-1.1602013749783737	1.0337714859430769	6.682895387309273	10.82853461295745	0.7162013720860013	0.9385847797062753
ID69404	69404	6	0.9881057739257812	63.80125781565584	64.54777106499817	0.0	69.0	69	1.2226248172938825	1		46757.08553971489	46898.0	34425.0	59852.0	2.2957729E7	5098.7549497466525	-0.9811798088512358	-956.1760493147951	-0.015091243437829369	0.0021878500105092457	1.4239782674022885	1.0567821398806683	2.300373969644411	1.3474662502936356	4.696088650541636	9.433008120565898	0.6632018578190106	0.9233644859813085
ID70947	70947	6	0.9968543648719788	62.97878767744788	64.06119604974356	0.0	79.0	79	1.421200552234994	1		46982.25525525521	47451.0	30312.0	58701.0	3.1290182E7	5471.422609004511	-0.9811543264975229	-894.1065069582231	-0.0024484038621000064	-0.00565123065295633	1.5189362777142021	1.345913791265779	-0.7579168552241998	1.1285539145012418	6.345423429628643	10.29894172327383	0.7517704840481132	0.946808510638298
ID79139	79139	6	1.0	63.014592393463516	64.19395295627794	0.0	133.0	133	1.371356278002249	1		46734.90806451613	47126.0	30595.0	59950.0	2.8975643E7	5387.272547591686	-0.9810744121273234	-899.4044067102709	-0.008347462491526576	-0.008411728521418705	1.5324746247950454	1.269164314180375	2.3872553575803948	1.2074674710537507	5.9081358224931835	9.607448302507553	0.8043484372521356	0.945247148288973
ID72482	72482	6	0.994459867477417	63.377329192287675	64.74309337405994	0.0	89.0	89	1.2935770389038754	1		46868.96931407944	47259.0	30744.0	60680.0	2.5965409E7	5284.015193492565	-0.9810758879105673	-919.6835774240865	0.004668216077023648	-1.7622219619068752E-4	1.442632288175779	1.156081551941644	2.3767592046925077	1.2478637737561606	5.256957537954503	9.675715982124345	0.705631743420104	0.9301934398654335
ID81698	81698	6	0.9968528151512146	62.88985108462359	63.955846093064785	0.0	150.0	150	1.3856244745513602	1		46717.41009463724	47210.0	32655.0	57718.0	2.9618838E7	5346.8559247668045	-0.9810785057273307	-906.0634312361498	0.0031988553937313466	0.007700023816309637	1.4592348301840687	1.3163913655129382	-0.437300784346413	1.1085113959369302	6.031717102770598	10.726736103080567	0.6587424270797246	0.9393042190969648
ID86818	86818	6	1.0	62.886172925863825	63.856642147986726	0.0	183.0	183	1.4169358747965624	1		46632.33484162897	47000.0	31560.0	59434.0	3.0917238E7	5571.941233652473	-0.981111678165041	-869.4321593255538	-0.0011639704263267704	0.013527912681646038	1.4753799086178767	1.3685402368846376	3.099162307819398	1.0780683452730995	6.30739842031252	11.151020944577112	0.6374276027476177	0.9305750350631136
ID60196	60196	6	1.0	62.84835365851993	64.13908613986693	0.0	6.0	6	1.3954169955062639	1		47014.82892690516	47455.0	31915.0	60545.0	3.0230535E7	5612.979911304433	-0.9811386643731257	-871.42359595497	3.260458711670104E-4	0.008281109922190326	1.4782835231335616	1.328605870490854	2.586880366312137	1.1126576782228195	6.117273373731881	10.244785901780459	0.7324230093930048	0.9463235294117646
ID96042	96042	6	0.9764013886451721	63.44036547585723	64.82120683997856	0.0	241.0	241	0.9809419161247681	1		47306.6959247649	47997.0	35248.0	58306.0	1.5090836E7	5196.855562797645	-0.9814523609509476	-963.368748869506	0.06518976439729854	-0.051553150363405104	1.2799909933105538	0.8191633648369943	1.7907993454516467	1.5625588841674576	3.022988240632069	9.155550598496939	0.45318694182635155	0.7832512315270939
ID99629	99629	6	0.9913142919540405	64.35271360986657	64.19559376386292	0.0	263.0	263	1.2537833797484947	1		47687.45769230769	47987.0	32489.0	61571.0	2.4797478E7	5404.663068547979	-0.9810249966729248	-912.3547837451704	0.02131277252718947	0.009739079642969899	1.4328522206516192	1.0970399054251248	2.3078899333718397	1.3061076571288084	4.938498084931953	10.077335134715536	0.6111015004744007	0.9138082673702715
ID83246	83246	6	1.0	62.66012220210159	64.36994817506363	0.0	160.0	160	1.3899852232535728	1		46536.2657232704	47095.0	31603.0	59545.0	2.9597065E7	5628.386579363602	-0.9812667916676496	-866.188764479329	0.009413099307865502	0.008374712216960364	1.4982100393655353	1.3270612536016584	-0.31621607706682847	1.1289682637477187	6.069742112086717	9.161922518963276	0.9086714313504448	0.972581873571973
ID88881	88881	6	0.9957669973373413	62.53638341523806	64.52738466517218	0.0	196.0	196	1.2263316216071276	1		47669.591182364755	48832.0	33877.0	57907.0	2.3787126E7	5412.145389034795	-0.9811910569198428	-918.9484663833795	-0.01616502564683266	-0.07277798605932874	1.4350034612862579	1.1201974353130684	-1.4965735072294508	1.281027268987818	4.724607407528739	9.408198307804001	0.6707530630849109	0.9178208679593722
ID64819	64819	6	0.9946241974830627	62.63164728276736	64.25697215719401	0.0	38.0	38	1.2306421151141702	1		46381.09741550694	47328.0	34622.0	56163.0	2.3329692E7	5143.866308725872	-0.9814346665866557	-953.3228099605878	0.01778129844352218	-0.021700204575724174	1.369527813580529	1.1569631389384851	0.1958405291773175	1.1837264018947675	4.757879290680355	8.973968814280736	0.7424277079398872	0.9443396226415097
ID86322	86322	6	1.0	62.995819155953754	64.00397611049574	0.0	180.0	180	1.3680424843277041	1		46618.80388978935	47064.0	30833.0	59942.0	2.8763802E7	5463.480823006655	-0.9811325596470228	-887.434690910372	8.855997308014792E-4	0.01441333605695791	1.538413053926288	1.2448542538920668	2.5341904090902974	1.2358178068769115	5.87961706550609	9.499053589145422	0.8188384551431791	0.9493476592478888
ID77621	77621	6	0.9116995930671692	63.37649195564577	64.31465366307651	0.0	123.0	123	0.8037642251840335	1		45906.54285714285	47078.0	35928.0	53987.0	9640374.0	4523.214138650468	-0.9817518944636241	-1092.0471732709855	0.004129840393789586	0.02555375189927014	1.0637338205026097	0.6902228866315497	1.343030601322976	1.5411453910111288	2.0295848722482686	6.59063221128458	0.5871687422077752	0.8243243243243263
ID80181	80181	6	1.0	62.7905412739303	63.925494771170946	0.0	140.0	140	1.4238594891755558	1		46861.96716417908	47292.0	30553.0	58178.0	3.1397518E7	5566.388224637282	-0.9810532476176426	-871.8360418175174	-0.025778671099588358	-0.00902198082334129	1.4561637843340938	1.3989771433862561	1.6644923670150935	1.0408774662389524	6.369189060451228	10.413237185359932	0.7381123694804528	0.9410112359550562
ID76601	76601	6	1.0	62.90565532107437	64.29040672425921	0.0	116.0	116	1.356380452125504	1		46656.35139573066	47302.0	31308.0	57424.0	2.8413718E7	5347.5575977437	-0.9811050079871105	-906.0539911892251	0.00827096363415722	-0.006410915706146142	1.4390460372412144	1.3523261533801856	2.098638679939868	1.0641264562134434	5.779801416051254	11.277045959257498	0.5711261957208181	0.8735632183908043
ID103225	103225	6	1.0	62.86465076789458	64.2870510596477	0.0	285.0	285	1.1346959761213755	1		46880.29176470586	47753.0	35563.0	56732.0	1.9924124E7	5115.965244836079	-0.9814458016499812	-969.4308646953698	0.006600419985294187	0.012438461830840457	1.2380118690776865	1.0777190208984682	1.0310073585810464	1.14873343150758	4.044910366002973	7.360686566799069	0.9381712420481421	0.9860950173812285
ID94010	94010	6	0.9421632885932922	63.299181538649115	64.31641885117195	0.0	228.0	228	1.073018137715323	1		47425.17105263158	48022.0	33852.0	57999.0	1.8021565E7	5174.236778226772	-0.9812900513563751	-961.4294110446918	-0.007741494267195536	-0.012404716908770881	1.316435739306986	0.8766425921765133	-1.2123794448600793	1.5016789636453345	3.6171290111965457	12.157766199301445	0.30751498827032936	0.7918834547346515
ID91452	91452	6	1.0	63.135271678291375	63.64120998728074	0.0	212.0	212	1.3779599579804611	1		47781.60000000002	48362.0	33100.0	57822.0	2.98635E7	5356.823924462354	-0.9811313140089494	-927.6171988329456	-0.005172138284162699	0.007610361809138967	1.421441671570551	1.3143842880578023	-1.1484221481359957	1.0814505959067282	5.9651733364673785	11.35342927849186	0.5815389579138145	0.9214390602055802
ID91964	91964	6	0.9127254486083984	63.60181839727838	64.38004576533824	0.0	215.0	215	1.2238616661860884	1		47738.78818737274	47815.0	33325.0	59882.0	2.3439745E7	5109.824144098826	-0.981200502987834	-975.2298026075654	-0.02818935403971614	0.04975878759918214	1.3317971778540316	1.0460808399061536	2.2926756978124256	1.2731302658917931	4.705594902870669	12.644670860177666	0.36983613549184235	0.8878923766816147
ID70463	70463	6	1.0	63.093490487572524	63.75167160268235	0.0	76.0	76	1.481148952753956	1		46901.951923076886	47186.0	30698.0	57955.0	3.4144621E7	5628.453484177084	-0.9810746940310727	-863.9547478559459	-0.0030557591362786055	-0.0013262538001243018	1.5495705345951039	1.4610538143824434	2.4181912165069654	1.060584161473939	6.8920329385479695	9.866409899230824	0.8896903907628528	0.9744623655913984
ID81216	81216	6	0.9838967323303223	64.45818206673556	64.35362755155774	0.0	147.0	147	1.2634002675750315	1		46438.9315589353	46538.0	29739.0	59498.0	2.4426878E7	5275.540735911275	-0.9811139433104823	-914.5835649506546	0.012205697921590025	-0.0015615305734420037	1.4882099859001803	1.087822912703858	-0.970719551371511	1.368062732013185	5.0145481035641915	9.34804524982277	0.7211075686441483	0.9295154185022023
ID99143	99143	6	0.9805856943130493	63.18003857446849	64.14924172924862	0.0	260.0	260	1.2628013577202948	1		47543.411764705874	47816.0	35550.0	58966.0	2.5055378E7	4931.310225797526	-0.9810295019343366	-997.1519652665925	0.005632437310973415	0.008113056606548884	1.4373844488678382	1.1476953863930919	2.3882778749157354	1.2524093639386003	5.009794977399685	9.143416132225886	0.7530309835309847	0.9310954063604235
ID84806	84806	6	1.0	62.90653467925938	64.36774050633836	0.0	170.0	170	1.4454782924352356	1		46520.33861671475	47109.0	31152.0	59657.0	3.2285115E7	5562.13000967081	-0.9811759009305906	-871.8954272997843	-0.004518228936030812	-0.0011633297713494418	1.5326059772194678	1.382235757939748	-0.8579025292891018	1.108787678524429	6.564067233196365	10.252195975874054	0.7847820951646214	0.9603616133518775
ID93510	93510	6	0.9912031888961792	64.43812829808289	63.87445635403316	0.0	225.0	225	1.283007462451924	1		47756.05709023937	48639.0	31861.0	59155.0	2.5931539E7	5059.603042789941	-0.9810702519734705	-978.3568439518592	0.004255200246173617	-0.006511351353364621	1.5444388848312052	1.1049554667479013	-0.9575784652139799	1.3977385797970563	5.171401266993228	9.918379529429062	0.6605970899076794	0.9096989966555172
ID102726	102726	6	0.9623087644577026	63.38871796771416	64.26325497788402	0.0	282.0	282	1.022477496317139	1		47144.45375722548	48200.0	35594.0	57394.0	1.6311981E7	4842.30858577646	-0.9814441515937508	-1029.8949225934928	0.017767939162463733	-0.007622865947169155	1.1273833410505185	0.9117588348824929	1.4728820201459056	1.2364929166777037	3.284410179680442	10.088753617912541	0.40550127250846485	0.8499384993849943
ID61769	61769	6	0.9863536953926086	64.29437431440942	64.68646340353592	0.0	17.0	17	1.1982511126527589	1		47013.82838983055	47132.0	33099.0	57886.0	2.2190527E7	4978.206809101214	-0.9811422249468207	-982.7073281068365	0.01333499430529927	-0.006716620099700357	1.3523706383724576	1.0768705998032528	-0.5851315927319148	1.2558339308544029	4.5107167301255195	8.566650855199747	0.7723840280305075	0.9368213228035543
ID95565	95565	6	0.953969419002533	64.3947697931225	64.79414484204557	0.0	238.0	238	1.2853637683166195	1		47776.856880733925	47858.0	32452.0	60449.0	2.6038387E7	5122.094928224576	-0.9810918087642996	-967.9649048641637	0.007380864670689648	0.017780298915823372	1.5209912561332304	1.107299917631543	2.396477150931298	1.3736036930144018	5.1904137716512855	9.506660964813737	0.7216985497122086	0.9269949066213922
ID65868	65868	6	0.9876343011856079	63.94075651348168	64.46573019256654	0.0	45.0	45	1.3115805480720917	1		46785.4778761062	47027.0	31850.0	60617.0	2.6433795E7	5110.745747684055	-0.9811673761053047	-953.8697049288232	0.00743708448723495	-0.015262711327552579	1.514065885012473	1.1528305239389045	-0.9881342702787805	1.3133464577597467	5.404304449054491	10.10270309288536	0.6653872754134953	0.9296811120196234
ID62799	62799	6	1.0	63.34452669909479	63.98534306547373	0.0	24.0	24	1.4131937248468045	1		46913.400302114795	47239.0	32548.0	58221.0	3.1056671E7	5345.694196278062	-0.9811006940301144	-911.1513508779954	0.003834711501785708	0.005140042355947137	1.5354238906210502	1.3044466578892948	-0.6245769217418828	1.1770691283808385	6.274126537160898	10.600388340005816	0.7016484754740746	0.9388335704125179
ID88401	88401	6	0.9944454431533813	63.35806920203939	64.38702483656103	0.0	193.0	193	1.336151607103098	1		47904.68866328253	48166.0	34016.0	61891.0	2.8311671E7	5196.107940567035	-0.981133706884599	-958.8959228159921	-2.616707029261362E-4	-0.010123071397681063	1.484926073357821	1.2220380956864452	2.3081285936095775	1.2151225715461071	5.608688874128676	9.737742069974725	0.7432838209624377	0.9516129032258068
ID63829	63829	6	1.0	62.78372534702696	64.52967304949024	0.0	31.0	31	1.4099782628309279	1		46945.88244274814	47438.0	32280.0	60263.0	3.0749553E7	5625.292283530697	-0.981205131618288	-871.3706584372612	-0.005356898145048169	-0.007238925501070575	1.4646100409091527	1.3551169204677804	-1.0155661168451176	1.0807997588898643	6.2456077801738035	10.071142453649216	0.7737970922270018	0.9405869720830357
ID72020	72020	6	0.9129897356033325	64.26266628538481	64.54107952502765	0.0	86.0	86	1.1919211628665425	1		46763.73875802996	46910.0	31507.0	58841.0	2.1838666E7	5202.234662647797	-0.9811076926659547	-933.6432503797629	0.009493995345592232	-0.0063415184833115765	1.4832592808500595	0.9777991975399981	2.240313726322936	1.5169364881682519	4.463185468480358	9.037709696305228	0.6866541105835078	0.9152046783625711
ID60758	60758	6	0.9899429678916931	63.12029779901427	64.38920863892996	0.0	10.0	10	1.3463040236277197	1		47009.23372287145	47654.0	30718.0	58274.0	2.8158531E7	5224.21558005483	-0.9811380248601815	-936.12752932632	-0.011742226744061503	0.00951545304910458	1.4523339565203295	1.2445889576604505	-0.6982175164736565	1.1669185618120808	5.69424514508996	10.910364892030472	0.6011287135471435	0.9258114374034007
ID85847	85847	6	1.0	62.74645068464331	63.94696698969594	0.0	177.0	177	1.2982470073013368	1		46305.90990990988	47004.0	33310.0	56998.0	2.569978E7	5155.676609907621	-0.9812701812969985	-941.1000097824572	0.026939347881298443	-0.030045218971909902	1.4479289739191312	1.2210871159547245	2.923789391837757	1.1857704131019735	5.294982547270645	9.261369460854745	0.7757539177525279	0.9314381270903012
ID78678	78678	6	1.0	62.800230751112416	64.0878131341739	0.0	130.0	130	1.470384273660056	1		46603.80279720281	46903.0	31073.0	59879.0	3.3321719E7	5764.018687534268	-0.9810211182798303	-835.8603195502333	-5.55034550312121E-4	0.011617510339560105	1.5246408559691689	1.4171817756054383	-0.47175328087062035	1.0758258977171948	6.792217289093133	10.877442228755504	0.7213862566333821	0.9552139037433156
ID68956	68956	6	1.0	63.10130162164479	63.822839749535696	0.0	66.0	66	1.4381328016644603	1		46960.42290748896	47216.0	31115.0	60251.0	3.1980048E7	5590.318357792736	-0.9811245675859082	-873.2783537384989	0.0060687442847006	0.0037565302025636994	1.5448352917437593	1.3534332869727066	-0.7109373135690042	1.141419607906328	6.497523466893156	9.90003932702037	0.8330745767252121	0.9660777385159016
ID66910	66910	6	1.0	63.01002755999545	64.41051979504766	0.0	52.0	52	1.3807021695643604	1		46838.12183544303	47314.0	31692.0	60621.0	2.9601693E7	5332.216874336438	-0.9810095716037429	-907.5282347521477	1.9581524358730284E-4	-0.0036291210945520193	1.4977112503273708	1.2865167118218472	-0.6741545856605156	1.164159965094001	5.988938967289948	9.920136235775901	0.7647587916578891	0.9531013615733736
ID82782	82782	6	0.9812556505203247	63.671868960128414	64.32705061700497	0.0	157.0	157	1.306958223392598	1		46481.775221238975	46515.0	30771.0	60730.0	2.6262203E7	5313.621858927167	-0.9811002398589929	-908.1950831571688	0.026059184071352406	-0.017613520552516613	1.5021585803706345	1.1778268785816155	-0.9120633755801356	1.2753644934471116	5.366279439738369	9.341148160380268	0.7728276061156086	0.941618015012511
ID90977	90977	6	0.9035905599594116	63.73911006523299	64.2744042484541	0.0	209.0	209	1.05165532015615	1		47953.571428571406	48587.0	36614.0	56818.0	1.74551E7	4778.535942075236	-0.9811643490659911	-1045.4835948019834	0.017539767155932924	-0.031735641576798555	1.1346721766424386	1.030001424115851	2.3559111797349104	1.1016219493253967	3.4745352262610756	11.719507451317531	0.3178980501385345	0.768664563617246
ID98661	98661	6	1.0	63.59180061494174	63.58095914103647	0.0	257.0	257	1.4190698155761308	1		47750.17593984964	48078.0	32477.0	62830.0	3.1753867E7	5503.91805274642	-0.9810374053661596	-897.6784885871004	-0.015357765979062469	-0.014987961962417924	1.5274650517464037	1.3524193326886031	-0.7504556954870858	1.1294315415543568	6.326410924970575	9.746817405757671	0.8368384015640838	0.9665940450254178
ID74601	74601	6	1.0	62.813227112452175	63.84716791707594	0.0	103.0	103	1.432862967885913	1		46776.16764705888	47086.0	31882.0	60475.0	3.1807794E7	5710.677820082642	-0.9811756456878772	-853.8737155753798	0.011326186024806605	0.004859093257866055	1.511349531622401	1.3806797638773187	-0.3752317868970188	1.0946416186894248	6.449992205247997	9.739188650635919	0.8545224897589978	0.9665242165242167
ID73581	73581	6	1.0	63.02256085225297	64.02872801503129	0.0	96.0	96	1.4243906809452656	1		46950.05943536408	47234.0	30548.0	58868.0	3.159739E7	5539.695933456333	-0.9810687054933298	-878.4141549431312	0.005091447217500556	0.015526134568355091	1.5404023483524276	1.3429681846444186	2.5859999224976553	1.1470132844288372	6.3739421866157375	10.376843649165163	0.74385354609387	0.9403927068723702
ID93037	93037	6	1.0	62.93231587751989	64.7715962183435	0.0	222.0	222	1.3541477255877248	1		47820.726523887985	48413.0	32648.0	61322.0	2.9027181E7	5297.703925181433	-0.9811793731006898	-941.1802535082212	-0.002169500957790664	0.0015601795725496582	1.5136243164218264	1.226155140721235	-0.5502658741690339	1.234447637296125	5.760788911393184	9.674266267919823	0.7734918696706514	0.936630602782071
ID69996	69996	6	0.9968523979187012	63.71393246825896	63.81668500609856	0.0	73.0	73	1.3406732836719575	1		46890.124789207424	47569.0	31780.0	57616.0	2.7805844E7	5294.402419952733	-0.9810500887672637	-917.0192181147266	-0.013472392134639927	-0.008949533253166579	1.539225929194187	1.1735984865320352	-1.1948305061208502	1.3115438941495017	5.6467138834448125	9.847916684462222	0.731672808389936	0.9526864474739376
ID76140	76140	6	1.0	63.29742415199703	64.00341537466088	0.0	113.0	113	1.3702525705574473	1		46855.27491961419	47090.0	29069.0	62303.0	2.9143981E7	5674.520157200487	-0.9809620883797009	-850.9269136349433	-0.007664163515043816	-0.005116019301870953	1.5285704565408222	1.2629213856430104	2.4677705346764074	1.210344898675192	5.8986295701641485	9.282363432975645	0.8602879719818872	0.9710485133020343
ID79724	79724	6	0.9913411736488342	63.26116453725503	64.69355716014206	0.0	137.0	137	1.2579998142578022	1		46631.2049808429	47092.0	32505.0	59830.0	2.4341489E7	5134.200466673509	-0.9810449713715478	-940.1524522793509	0.008103191497816084	0.008010962574181766	1.45686533360856	1.0964438191497565	-0.5958207271413731	1.328718633972778	4.971769968083554	9.243731883829398	0.7311832101063069	0.9339285714285718
ID102252	102252	6	0.9912881851196289	63.2598840982572	63.93756178918641	0.0	279.0	279	1.297081091478087	1		47792.3411131059	47999.0	33619.0	61526.0	2.6620334E7	5134.07615508052	-0.9810074890292717	-961.6475536849169	0.002325143845738158	-0.005565414926361473	1.4673863840174552	1.1732423863093457	-0.6380568194847561	1.2507103401142834	5.2854762949416045	9.0965370083633	0.8026788354713947	0.9479965899403232
ID65398	65398	6	1.0	62.97696672501879	64.12149973080741	0.0	42.0	42	1.4312782341646544	1		47016.38586156113	47376.0	31722.0	59976.0	3.1924126E7	5591.891395222639	-0.9811115221969781	-873.4577962559657	1.8867626302261466E-4	0.00428590187064746	1.542719508978816	1.3471624565682543	2.489717383734452	1.1451621899475446	6.43573282675444	10.187237881433157	0.7792825933173503	0.9562146892655361
ID95094	95094	6	0.9968271851539612	63.3863652917156	63.86080083370514	0.0	235.0	235	1.352470761816712	1		47791.99338842979	48138.0	34202.0	61856.0	2.8914156E7	5220.410930955118	-0.9810325961472386	-947.0131223126864	-0.011577961633322115	0.008561497714541367	1.4792912266718696	1.264064665242772	-0.7443955817692569	1.1702654676988078	5.746529532899644	9.27007913653732	0.840327591994415	0.9527186761229315
ID87929	87929	6	1.0	63.37320506908457	63.7774979078337	0.0	190.0	190	1.3817975304423666	1		47657.60917721518	47979.0	32442.0	63241.0	3.0119609E7	5506.786777465345	-0.9810272548700306	-894.9832071975665	0.01867271885675369	0.0028248127533138196	1.4985837245226208	1.3155573603470059	2.3084393064590527	1.1391245792029454	5.998445219618988	9.317397776143203	0.8682789806068959	0.961890243902439
ID67962	67962	6	0.9968293905258179	63.35633278142462	64.86098016769036	0.0	59.0	59	1.3658288218996308	1		46856.73202614382	47295.0	29854.0	59883.0	2.867632E7	5183.159796528945	-0.9810541390545848	-936.2374781279848	-0.0061519308859793835	0.002125158500009906	1.5495958815672977	1.221674068757679	2.3604857888985435	1.2684200485184092	5.860604560848006	9.385246276121793	0.8361052224061178	0.9762470308788596
ID90493	90493	6	1.0	62.60336721739985	64.05566754334536	0.0	206.0	206	1.429691743855353	1		47816.94065281898	48191.0	31837.0	61146.0	3.2228618E7	5911.635881034521	-0.9810720623608101	-838.4973950910513	-0.019247453558737176	-0.004089124248691552	1.4614484459170063	1.4476473080181693	0.4753152123583182	1.009533494672629	6.421473448260897	10.181602684473459	0.778416913892041	0.9494026704146171
ID89987	89987	6	1.0	63.35873268428198	63.67766405051165	0.0	203.0	203	1.4002875757442568	1		47932.91962905719	48419.0	32117.0	59983.0	3.1012599E7	5438.898204107619	-0.9811920308257169	-919.528207146785	0.017727502902458114	0.01328780515057845	1.5287241490632675	1.3307126464847683	2.34657190883105	1.1488010977438063	6.160051509212527	9.796402091118035	0.8066051731404816	0.9439184268026226
ID64387	64387	6	1.0	63.27815888398342	64.16372737225684	0.0	35.0	35	1.3179097736999967	1		47004.67013888892	47725.0	30941.0	57755.0	2.707469E7	5388.6129504041455	-0.9811210495832616	-906.6481131359852	-0.014319783361088953	-0.00724319970110116	1.4700571870995396	1.2127076738741267	2.787916747502903	1.2122106743196255	5.456588836864169	9.48122639084453	0.7627848536447331	0.9402129402129404
ID71554	71554	6	0.9743671417236328	64.37675553873942	65.00435655458713	0.0	83.0	83	1.2693738246053068	1		46709.02429906539	46976.0	30172.0	58981.0	2.4989328E7	5069.083861979694	-0.9810066460997537	-951.8567721475212	-0.015353937261703126	0.01427899538739402	1.4788644824318513	1.0579000311657478	-0.9379172563073007	1.3979246042768556	5.062079365209352	10.623575466510683	0.5636342805418321	0.9325744308231156
ID84354	84354	6	1.0	62.88499677046547	64.51151300469918	0.0	167.0	167	1.247735185385551	1		46172.47961165046	46888.0	35001.0	57665.0	2.3778827E7	5044.042235645201	-0.9813290703292467	-962.2395441997254	8.192357358959748E-4	-0.006989415602753142	1.3868494154108673	1.1212424635689002	-0.20789675285240056	1.2368862761374053	4.890966823286792	9.556784395620236	0.6729472215349527	0.9162956366874446
ID98178	98178	6	0.9911926984786987	63.63978720763534	65.1346196920936	0.0	254.0	254	1.210811740091108	1		47895.48760330577	48113.0	32080.0	60662.0	2.3181416E7	5291.281930669099	-0.9809344898363992	-931.440818813732	0.009496561497072276	-0.021642329599066895	1.5246172703105239	0.9685323783408828	-1.0214971465223115	1.5741520928006834	4.60577925341583	9.680678098722781	0.6175916630140504	0.8906250000000001
ID59780	59780	6	0.9955152273178101	63.07767369340031	64.23685870934993	0.0	3.0	3	1.3418013219730538	1		46911.77065767287	47448.0	32740.0	59246.0	2.781868E7	5119.850348321243	-0.9810912421774637	-950.8257915318887	0.011284359561750883	-0.013414021141152527	1.5162648222705726	1.2125174874335103	2.4215924621139853	1.250509652838074	5.656220135773836	9.397790069941294	0.8047939236284304	0.9474522292993627
ID73093	73093	6	1.0	62.93856108075659	64.17221291727212	0.0	93.0	93	1.3230657107830959	1		47016.23316062175	47795.0	31756.0	58150.0	2.7222399E7	5336.019222002819	-0.9810069909498957	-910.2040610338591	0.027499555454532257	-0.017377450032803256	1.4632777549426665	1.2304052757719854	2.21073124450883	1.1892648574873603	5.499366972344825	10.42001313426924	0.636481862560283	0.9032006245120998
ID61318	61318	6	0.9957723021507263	63.33453835798623	64.232685845195	0.0	14.0	14	1.3479886591442531	1		47009.478405315596	47340.0	28996.0	59977.0	2.8299706E7	5349.805639435189	-0.9810242176607333	-908.5680534372635	-0.010375810847021376	0.012189438558259465	1.5602308367110174	1.1869289659631357	-0.7590506552853881	1.3145107091096773	5.70850452358351	10.597593710297764	0.6387305409223003	0.9441823899371072
ID77193	77193	6	1.0	62.79414716596681	63.73534728126412	0.0	120.0	120	1.4683249109216376	1		46732.31652661064	47110.0	30781.0	60254.0	3.3366874E7	5722.755267279869	-0.9811267426586862	-849.0248139631573	0.011781297237769203	0.006039332166674086	1.5258824297292228	1.454354536907365	2.534404364742242	1.0491818817260057	6.773204784435075	9.890874122283657	0.8700309874429889	0.9647935003385242
ID75656	75656	6	1.0	62.718895957401315	63.93448238949667	0.0	110.0	110	1.4323349181285718	1		46549.138847858245	46855.0	31022.0	59395.0	3.1513767E7	5696.013158153033	-0.981128098285752	-849.7295281645826	0.010005329648665809	0.00558930048552412	1.46259988054206	1.4350703822136373	0.11331103328485168	1.0191833785085562	6.445239079083481	10.576849494855926	0.7239961331318586	0.951578947368421
ID101771	101771	6	0.9912571907043457	63.14574175361364	64.03549985347676	0.0	276.0	276	1.2871281669074117	1		47405.16666666666	47721.0	36918.0	59258.0	2.5883221E7	4747.278409075259	-0.9811901000881976	-1041.783906956837	-0.002836535191881235	0.009958439131618778	1.350647409012067	1.247972618245235	2.532762999606849	1.0822732720780381	5.204673150144835	9.1842812240794	0.7753771144487908	0.9505208333333335
ID85389	85389	6	0.9968218207359314	62.815158320833326	63.69197180852461	0.0	174.0	174	1.3905293552858686	1		46598.640625000015	47069.0	32027.0	57536.0	2.982313E7	5366.357455201917	-0.981104108794833	-901.719289581624	-0.0039018611922351635	0.014087199179899812	1.4581977036839284	1.3339885080712022	2.4102640926843995	1.0931111436576908	6.074495238251249	10.469352452911195	0.6964347270312686	0.9601803155522164
ID101260	101260	6	0.9968240857124329	63.0995141719093	64.05638669145364	0.0	273.0	273	1.3491105808192339	1		47662.47176079733	48083.0	33485.0	63134.0	2.8692808E7	5464.709982062465	-0.9810178189827937	-901.5093253632454	-0.0010624567083921137	0.01650459393968324	1.4897619976530856	1.2466443050236675	2.337671548799857	1.1950176900096636	5.7180107759125445	9.56741914293955	0.7849920028578017	0.9502369668246434
ID105356	105356	6	1.0	62.89307758792958	64.67043845457496	0.0	298.0	298	1.3485497366541463	1		47484.82166666668	47973.0	31469.0	62499.0	2.8490893E7	5586.5055667452825	-0.9810352854171509	-879.3927650781482	-0.0011767054705278984	-0.0028146700549575355	1.4923898860018474	1.2400305211245317	2.518108631839474	1.2035106076650932	5.713257649748031	9.623946487898756	0.7751527190424611	0.9405320813771526
ID87438	87438	6	0.9913093447685242	64.30740652629397	64.59711172148754	0.0	187.0	187	1.109754557293459	1		46708.8132678133	46722.0	36208.0	58226.0	1.9010487E7	4829.596367036638	-0.9812280731488198	-1011.0650648578774	-0.018474835864054386	-0.014129371849927781	1.2758717508895256	0.978847307901113	2.2476208222456173	1.3034430810514313	3.869044697915876	10.707071101641358	0.4241038721825524	0.8391752577319584
ID80785	80785	6	0.910588264465332	63.486470387069055	64.27504819628005	0.0	144.0	144	1.2440921551711708	1		46649.49508840862	46753.0	32505.0	57824.0	2.3744593E7	4925.541963313044	-0.9810192410254893	-979.0094205112077	-0.003035931339841518	-0.004052854679932681	1.4632482513704337	1.079009874542206	-0.8961736264205593	1.356102743722572	4.862448066299693	10.112603948517275	0.5975012831302438	0.9061116031886625
ID62355	62355	6	1.0	63.100338670782094	64.43752982342373	0.0	21.0	21	1.3774108605456339	1		46861.71884984026	47258.0	32155.0	61241.0	2.9335436E7	5414.728867748422	-0.9810796738376989	-897.526239029994	0.02499252981116518	-0.02114160551882694	1.5159068844167742	1.2867595082949188	2.461772439826189	1.1780809659028655	5.960420210302843	9.538998913084791	0.8231540969069658	0.9623944742900997
ID100759	100759	6	1.0	63.11176871091839	63.9976957620118	0.0	270.0	270	1.3384143548834087	1		47693.709677419305	48140.0	33169.0	63717.0	2.8091595E7	5690.538611236865	-0.9812040355202258	-875.0491253120056	0.007497424575086717	0.013792603388524097	1.4845881740630846	1.2512247057155277	2.638010034917361	1.1865080407072888	5.627701378786745	9.324857378357969	0.8133107494346399	0.9456869009584655
ID78236	78236	6	1.0	62.749892288691775	64.2368762622497	0.0	127.0	127	1.4652304398088265	1		46722.61322081577	47012.0	30661.0	60305.0	3.3219778E7	5665.430907698858	-0.9811020279582859	-856.2944802376204	1.1816035392501048E-4	0.011014909312657504	1.531862301901034	1.43862120244563	-0.9908374306683099	1.0648128216773782	6.744686027447972	10.296146354961033	0.7995068465121112	0.9536290322580642
ID82332	82332	6	0.9912449717521667	63.34693957818254	64.27162008918327	0.0	154.0	154	1.2639988936534352	1		46580.97348484847	46731.0	33652.0	57473.0	2.4594754E7	4839.388861166275	-0.98114354909605	-1001.6606978937855	-0.003735753119537849	0.010947310710481405	1.3791712904441875	1.1794548562109473	2.3589456465297953	1.169329443328453	5.0193012297287165	11.125148378343951	0.5096141761265943	0.8971962616822435
ID104860	104860	6	0.9203027486801147	63.68856585428439	64.85713575398889	0.0	295.0	295	1.2711604177830729	1		47465.12921348315	47586.0	31077.0	60146.0	2.5346379E7	5046.595499838964	-0.9810865652126336	-975.7601763971677	0.002786145318369861	-0.001182251240715644	1.5711684344024455	1.031813217774599	2.311705017351123	1.5227256322526288	5.076338743702898	9.782743830466915	0.6665597666777178	0.9167381974248922
ID89505	89505	6	0.9751220345497131	63.18628220651446	63.9326257143116	0.0	200.0	200	1.3040609504357212	1		48008.661319073064	48386.0	33868.0	60645.0	2.6932859E7	4923.57445424754	-0.981091224377366	-1011.8475042750298	-0.00467879897962923	-0.0054290382284772785	1.521083640857876	1.1239612675965946	-0.7911986962408218	1.353323895324669	5.342513808915794	9.4083267549131	0.7584565966780357	0.936666666666666
ID97699	97699	6	0.9668152928352356	63.86823013315626	64.5618012735	0.0	251.0	251	1.2032910975159452	1		47845.58872651356	47687.0	33844.0	61592.0	2.2918037E7	5438.749362067283	-0.9808808893536475	-902.6542675841974	-0.010676888721827638	0.003682553444713422	1.4156144372178008	1.0488290825385322	2.1786902238275605	1.3497093671273113	4.548741739441645	9.719556724975796	0.6050736304662648	0.9175455417066154
ID68516	68516	6	1.0	63.1208042262025	64.05101775478771	0.0	63.0	63	1.408904811390334	1		46940.43032159267	47295.0	31591.0	62804.0	3.0652101E7	5581.084932304339	-0.9810232646432383	-869.5934026518345	0.0017103305652751777	0.017269809984714887	1.5215014111647656	1.3156559622851955	-0.5529455390002176	1.1564584167748777	6.236101527844771	9.824584284400911	0.8118852953175668	0.9718518518518515
ID63398	63398	6	0.9633108377456665	63.49801190872752	64.2011363874748	0.0	28.0	28	1.2477351853855507	1		47026.70736434108	47190.0	32830.0	57148.0	2.4265781E7	4721.320767326078	-0.9809746153961456	-1027.1535812916272	-0.058608941203630346	0.009528847601041645	1.3667389594957895	1.1433269221744955	-1.0261156541788419	1.195405209995743	4.8909668232867896	10.48811154100798	0.558740286392419	0.9098143236074266
ID66473	66473	6	1.0	63.28269239023681	63.865148148441406	0.0	49.0	49	1.4312782341646546	1		46921.852071005866	47210.0	34198.0	59386.0	3.1719172E7	4997.500913116784	-0.9810584966423166	-972.5965341288162	0.0029431979339562195	0.007150816040660478	1.5212342119876687	1.3726349206966661	2.527972491000872	1.108258422578658	6.435732826754442	9.753140242540217	0.850195755266101	0.9685264663805441
ID79273	79273	6	1.0	62.95952771254157	64.43440389321414	0.0	134.0	134	1.375212278361159	1		46661.56159999997	47196.0	31956.0	59265.0	2.9163476E7	5330.048801593588	-0.9810464253297123	-906.2677138741736	-0.004689650059421693	0.004305220745600061	1.5388354171692822	1.246634225972899	-0.46637238957867694	1.2343920815813823	5.941407705644788	9.471691240451399	0.8322315086230894	0.9556574923547397
ID96681	96681	6	0.9692966341972351	64.02928761150284	64.4447039086078	0.0	245.0	245	1.2244796221286127	1		47985.64242424243	47762.0	31025.0	62135.0	2.3752893E7	5613.342992372582	-0.9811464192191238	-889.7330158002198	-0.0017968356230305663	0.011564258491018322	1.466210056600453	1.0268788777425462	-0.7451065241047454	1.4278315470113834	4.7103480290351785	9.717185677951662	0.6268763098967253	0.9227188081936684
ID92587	92587	6	0.9913101196289062	63.75657269567732	64.03865288290406	0.0	219.0	219	1.2592019166001749	1		47812.86476190469	48337.0	33748.0	60100.0	2.5101754E7	5085.15386689492	-0.98117928738606	-980.3541046145815	-0.0017893568437031744	-0.00517171238113105	1.4664406265389807	1.0949950413802878	-0.6443271401263869	1.3392212486099206	4.981276220412587	9.382762791187636	0.7110317844984747	0.9332146037399823
ID97195	97195	6	0.9968283176422119	63.04746947854858	64.07789231008935	0.0	248.0	248	1.3708045353615288	1		47786.224193548354	48165.0	32969.0	61952.0	2.9627459E7	5374.995179144565	-0.9810254121131875	-919.3111722997934	0.002384209185465947	-0.003498208075056262	1.5240738971557184	1.2503372376135913	2.523774638298483	1.218930262418309	5.903382696328666	9.765670667597375	0.7778693391001095	0.9635376260667182
ID104365	104365	6	0.9870202541351318	64.81913013765201	64.97451804906373	0.0	292.0	292	1.298829572736669	1		47412.247755834826	47825.0	32631.0	58600.0	2.6408622E7	4974.082686807417	-0.9810318611308706	-985.9750653540073	-0.003485489112687942	0.009385434084108742	1.4923217692504227	1.1316507108338079	2.4181752832240986	1.3187123508727088	5.299735673435151	10.648888079291877	0.5872939789088698	0.9050324675324676
ID69548	69548	6	1.0	62.98288479378999	64.4435579735143	0.0	70.0	70	1.3823448853976583	1		46863.540284360235	47468.0	31478.0	59528.0	2.9664621E7	5492.120884979302	-0.9810761518793253	-884.7453058755608	0.0017556079018320096	-0.0049596352181927855	1.4985627314438332	1.3022112878271281	2.4977225425435297	1.1507830913862969	6.003198345783495	9.949139654121113	0.7621167428306042	0.9439461883408071
ID83884	83884	6	1.0	62.90250497828375	63.620388702588215	0.0	164.0	164	1.4423348056574186	1		46737.92452830188	47013.0	30446.0	58332.0	3.220243E7	5580.768761392374	-0.9811572594196578	-872.1675880963452	0.009318776837702405	-0.0035943069873056515	1.5354460608503502	1.378772102627747	-0.6848176735362568	1.1136329622016607	6.535548476209282	9.78861149938992	0.8571359685964876	0.9622113365990203
ID75185	75185	6	0.9510642290115356	63.678735367947176	64.4328780326129	0.0	107.0	107	1.231870914337035	1		46759.68787276342	46869.0	30842.0	58107.0	2.3520123E7	5182.383318565873	-0.980924306343678	-927.9556560260988	-4.868614644751258E-4	-0.019251480028067515	1.5059998569648052	1.0180267125139275	-0.930177445452769	1.4793323578375177	4.7673855430093734	10.172513144397621	0.5789400839754396	0.9201834862385322
ID86961	86961	6	0.9968433380126953	62.76720448957923	64.0997530159119	0.0	184.0	184	1.4259830690120592	1		46855.89317507414	47311.0	32077.0	58256.0	3.1580872E7	5375.671169583365	-0.9811341473914372	-906.5953256946166	0.004211604603826667	0.00299991444904357	1.4896954442744736	1.4128632038497764	-0.5508958810143171	1.054380523333996	6.388201565109288	9.58834899793128	0.8731740262854352	0.9676025917926563
ID100273	100273	6	0.9955707788467407	63.42600568635172	63.80742031640841	0.0	267.0	267	1.3474273479980583	1		47717.39166666667	48126.0	31575.0	62241.0	2.8630435E7	5303.224516466435	-0.9810932492405491	-933.8133242567055	-5.772618422334954E-4	-0.012998909002402463	1.5108702756942354	1.230125419397834	2.252480789407438	1.2282245792740634	5.703751397419005	9.398270374084682	0.8114739497095849	0.9546539379474945
ID67504	67504	6	0.9968373775482178	62.952800744507385	64.31971894474194	0.0	56.0	56	1.3586095094257078	1		46906.19047619044	47427.0	32518.0	58402.0	2.856587E7	5220.355504679548	-0.9811497773629313	-935.3602393642456	-0.0041223810357203065	0.0022751773205508708	1.488065878497116	1.2689770307520192	2.6911429944369836	1.1726499711466492	5.798813920709314	9.15487062855857	0.8694500041277304	0.9760000000000001
ID60338	60338	6	1.0	62.85887217584161	64.12486014481036	0.0	7.0	7	1.4312782341646546	1		46973.607090103455	47239.0	30826.0	59623.0	3.1801132E7	5715.216361728556	-0.9811020130180572	-853.3945236434904	0.0032429291472221133	0.003939251988477373	1.4884682010190269	1.411777877414873	2.4864860800691413	1.0543218057394288	6.435732826754442	9.968636608513648	0.8138349582522495	0.9769119769119762
ID74162	74162	6	0.956915557384491	64.02979080558131	64.62182198302618	0.0	100.0	100	1.2765051943389942	1		46707.720370370385	46786.0	32093.0	59380.0	2.5222169E7	4921.46994625247	-0.981080660101436	-984.2888484288982	-0.01780093608148975	0.015663865482491587	1.54579489970494	1.0849251586095694	-0.7565394545273638	1.4247940398819927	5.1191168791835375	9.08247196833077	0.7798243235131909	0.94061135371179
ID94644	94644	6	0.9912740588188171	63.17006841793744	63.91544582610378	0.0	232.0	232	1.3092714255979605	1		47668.199294532606	48243.0	34557.0	60894.0	2.7027869E7	5133.636281163545	-0.9811087607966286	-964.4736191712828	-9.687357931302136E-4	-0.009232279759780377	1.4698133556986717	1.1966149297683963	2.4744481195685757	1.22830939104458	5.385291944396441	9.676318512368857	0.7227678150016585	0.9302134646962236
ID72634	72634	6	1.0	63.05743527406553	63.78011327895456	0.0	90.0	90	1.436027188819728	1		47095.12756598242	47536.0	31293.0	60663.0	3.2118877E7	5560.7766951748945	-0.9810750049479333	-878.0858009644977	0.008092353467835078	-0.003726193722745935	1.551419196953078	1.35087562022999	2.434421755034478	1.1484545088532612	6.478510962235087	9.869573987132327	0.835772828488137	0.9618913196894849
ID103871	103871	6	0.9936365485191345	63.41391267354073	65.12231649727822	0.0	289.0	289	1.3259214570600302	1		47594.89845094668	47912.0	28803.0	60547.0	2.7652636E7	5316.145770199953	-0.9811663421433949	-932.8278089911634	-0.00863370245710279	0.004580050193161334	1.5702096928974152	1.134605138290775	2.321506527594619	1.383926125403289	5.523132603167384	9.610679175110757	0.7514276551541895	0.944715447154472
ID64960	64960	6	1.0	63.122773522015756	63.77227184719347	0.0	39.0	39	1.468324910921637	1		46968.23422159887	47204.0	31804.0	60603.0	3.3488351E7	5661.112307561762	-0.9811468747434439	-863.5413336203328	-4.494900857479545E-4	0.006021569692010794	1.5330894191253837	1.423592994545673	-0.4136509235239656	1.0769155404664348	6.77320478443507	10.174642963795847	0.8221777387054391	0.9608900876601486
ID80325	80325	6	1.0	62.686373912332606	64.25326338717632	0.0	141.0	141	1.3856244745513604	1		46782.66824644548	47242.0	31932.0	60219.0	2.9613429E7	5492.0984170603515	-0.981145717949801	-886.5437774499492	-0.01847389700838587	0.01116523723116286	1.4675626376974966	1.3145852524446378	-0.8750221712350229	1.1163693149366904	6.0317171027706005	11.584857348532527	0.5647671755001836	0.9235807860262006
ID81860	81860	6	0.9624071717262268	63.359915212391904	64.17402965138999	0.0	151.0	151	1.2705651658573027	1		46575.419776119415	46831.0	33537.0	58385.0	2.4964425E7	4787.871202085296	-0.9812137762500298	-1016.1748941702976	-0.03232097364855425	0.013607797176925516	1.4460868624707681	1.1384646321329492	-0.9853116890945196	1.2702079815703005	5.071585617538391	11.563184387086133	0.47664904105470995	0.8854771784232357
ID83399	83399	6	0.9968386292457581	63.13866347219315	64.42936649915723	0.0	161.0	161	1.3586095094257074	1		46498.108196721274	46871.0	33057.0	60760.0	2.8363846E7	5157.927947737759	-0.9811647751511863	-939.2066252002594	-0.001579668573118747	5.94384573594254E-4	1.5189857054628437	1.232947404875085	-0.8445663336768032	1.231995541299459	5.798813920709308	9.454329518228485	0.8152439167614042	0.9457364341085276
ID89031	89031	6	1.0	62.76278305075748	63.65059837690596	0.0	197.0	197	1.4449548528770877	1		48033.730043541305	48334.0	32205.0	62586.0	3.309524E7	5727.293724497524	-0.9811052561523834	-870.9664895973605	0.00835385551065389	-8.944527490418156E-7	1.5354653742375934	1.368891296085145	-0.8504087927042263	1.1216853950557135	6.559314107031868	9.759316859578131	0.8654250369345878	0.971830985915494
ID96202	96202	6	0.9912710785865784	62.8461912093041	64.46355044998424	0.0	242.0	242	1.192555669785515	1		47303.45182012845	48408.0	36177.0	58000.0	2.2090712E7	4940.400373791625	-0.9814773365071686	-1014.6996761410307	0.026495804657205337	-0.029591971482962196	1.3511032045949738	1.1201172148556986	1.9123958791778497	1.2062159090814728	4.467938594644883	10.226695726167918	0.5368418823961293	0.8727948003714027
ID99786	99786	6	0.9708948731422424	63.728217806697714	63.96967116960893	0.0	264.0	264	1.3046409197552256	1		47678.20892857139	47968.0	30531.0	60558.0	2.6699797E7	5134.7597422870085	-0.9811445665258008	-966.3318246798898	-0.003975420295016704	0.015814300549355433	1.555405121094823	1.1276852870255403	2.402939897163342	1.37929007231926	5.34726693508031	9.969249019808744	0.6761091914292797	0.910194174757281
ID59341	59341	6	1.0	63.290536514153814	64.17816051669294	0.0	0.0	0	1.307536907602222	1		46870.99292035396	47258.0	33959.0	56408.0	2.6482111E7	4848.989210304752	-0.9811251894344065	-1004.9044190517004	0.026068748719856663	-0.0045760392602349695	1.4568185205782773	1.2111557158158295	2.5281883658110536	1.202833377702363	5.3710325659028895	10.415650998449406	0.6221495779935337	0.920945395273024
ID76750	76750	6	0.9389435052871704	63.595223307659	64.11384962258181	0.0	117.0	117	1.1662578516568989	1		46634.679999999986	46834.0	32868.0	57225.0	2.0985606E7	5169.379511110464	-0.9809900936338783	-931.0761959854992	-0.013773409454982849	-0.002210303917816801	1.3547918229109468	1.0118019820782744	1.9447341076922806	1.3389890975783225	4.273060421899735	10.347261860588326	0.5015312720818019	0.8736637512147719
ID77779	77779	6	1.0	63.10327629664529	64.17555190295609	0.0	124.0	124	1.3236373529401542	1		46683.47140381282	47184.0	31438.0	59191.0	2.6936363E7	5207.308345105343	-0.9810784093647259	-929.6637986772271	0.01012884630741602	0.002039588756900989	1.507433902627491	1.1751934361727971	2.5746792974958583	1.2827113020105756	5.504120098509326	9.416444694231302	0.7800525224279946	0.9346246973365617
ID103379	103379	6	0.9944217801094055	63.43236665935203	64.75406237681518	0.0	286.0	286	1.304640919755225	1		47525.67850799285	47970.0	33295.0	61810.0	2.6756957E7	5354.7722708454685	-0.9810574275702565	-919.332872443018	-0.005330002918296132	-0.003035718428480427	1.4188612162921985	1.2077016832726917	-0.7419746661658511	1.1748441158476288	5.347266935080305	9.551459540186542	0.7365500238022729	0.9305210918114148
ID86486	86486	6	1.0	63.85724892283134	63.70842204375897	0.0	181.0	181	1.367489404667207	1		46584.791599353804	46763.0	29972.0	60015.0	2.8835986E7	5244.307474791675	-0.9810538718537701	-919.937646483502	0.0034154601555655474	-0.007347154720888691	1.5600316110983838	1.2250939373057024	-0.9427773325795615	1.2733975441338774	5.874863939341572	9.32962125839182	0.8481636378119235	0.9573973663826495
ID94169	94169	6	0.976650595664978	63.61698638039869	64.87158052741275	0.0	229.0	229	1.1662578516568984	1		47873.54101995571	47824.0	32814.0	60210.0	2.1590967E7	5401.0261107375845	-0.9808910867219559	-909.9846557115798	0.006383678146655476	8.102804820467524E-4	1.4286342999916353	0.9572649442170628	-1.1191022846516638	1.4924126372977136	4.273060421899731	9.546899417560626	0.5891477234290398	0.8796477495107637
ID84952	84952	6	1.0	62.9812845969291	63.98620407487016	0.0	171.0	171	1.352470761816712	1		46575.54876033059	46881.0	33512.0	60162.0	2.8178207E7	5187.679774880855	-0.9810495834301625	-929.5805167223485	0.009456784396884067	-0.03927274481047103	1.5082467898481666	1.2655853184122037	2.693908125312654	1.191738532286709	5.746529532899644	9.591720586051455	0.7849147116002747	0.941588785046728
ID92120	92120	6	0.9907760620117188	64.99919123796556	65.2512493277682	0.0	216.0	216	1.3213493004897086	1		47733.536332179916	48225.0	32930.0	58946.0	2.7589984E7	4806.028896442853	-0.9810706809442294	-1029.5146569136084	0.012999041908150327	-0.010894213870497129	1.5283692488721723	1.1916532395003208	2.577978460465161	1.2825620727662705	5.485107593851265	9.448374740142048	0.772112876495813	0.9443535188216031
ID61916	61916	6	1.0	63.15714353470073	63.88629991977687	0.0	18.0	18	1.4376066875800286	1		46978.325036603244	47388.0	32585.0	60140.0	3.2086196E7	5431.036978293575	-0.9810401983809901	-895.154044943111	7.112995183945409E-5	-0.005740873785832209	1.5093396846251286	1.3904621477962853	2.4372118114997807	1.0854949823821165	6.49277034072863	10.20112955714316	0.784049313664832	0.9479528105482304
ID62940	62940	6	0.9836970567703247	63.78693012022703	64.435830466859	0.0	25.0	25	1.303480723065312	1		47027.60249554365	47149.0	29344.0	60484.0	2.6382485E7	5547.12574388699	-0.9810130006559323	-876.0587889981371	0.0055213092173922885	0.004413294533345659	1.5189866410734958	1.1348992383354608	-0.9125793582777791	1.33843304300862	5.337760682751268	9.33087513044218	0.7704140728852507	0.9381787802840436
ID81375	81375	6	1.0	63.42934302042998	63.60165021339146	0.0	148.0	148	1.4953813218040994	1		46602.00945945948	46674.0	30559.0	58033.0	3.4485487E7	5716.022328956885	-0.9810837675123912	-845.6918978720349	-0.0062802116304997236	-0.010077129722413302	1.58959594446795	1.4312670494267934	2.2779807233223845	1.1106214910100567	7.025120471154403	9.805247490630135	0.9182195183232138	0.9827127659574467
ID91617	91617	6	1.0	63.14719088316524	63.662845542433125	0.0	213.0	213	1.4739812351471504	1		47785.33748271091	48067.0	32641.0	61567.0	3.4548799E7	5675.8309723482735	-0.9809853477982832	-868.6990253242592	0.009515929487603545	0.007542909601013454	1.5658664993980547	1.4126754504598031	2.3104161039597644	1.108440370283486	6.82548917224474	10.184362683655696	0.8269436795854538	0.9663526244952896
ID63971	63971	6	1.0	62.72865856531521	64.30736654137952	0.0	32.0	32	1.4355003030236693	1		47016.3528550512	47461.0	30918.0	60529.0	3.2112169E7	5652.567575832918	-0.9810360344618136	-860.575488530096	-0.010856740434971708	0.0015759416289438807	1.513122795821315	1.3954169569274717	-1.2023777843256058	1.0843517332289099	6.473757836070569	9.866261451570612	0.8357205356534738	0.9611856033874384
ID70628	70628	6	1.0	63.06052243080095	64.23238771065284	0.0	77.0	77	1.4522658384508185	1		46878.50143678161	47230.0	30160.0	57273.0	3.2627437E7	5459.405629229097	-0.9810757013830235	-890.3096480480464	-0.008218327505672973	0.019873021095969716	1.5416133254546684	1.3763260034611406	-1.0002567075790265	1.1200931476829388	6.625857873335068	10.453494165021949	0.7619544637134823	0.9508867667121411
ID60903	60903	6	0.9757240414619446	63.21394365797264	64.1977867356236	0.0	11.0	11	1.3150366292889928	1		46978.3024475524	47303.0	32620.0	56841.0	2.6871589E7	4748.431052282183	-0.9810870322343853	-1026.4198252841304	0.01573431047467416	-0.007162870172653259	1.5085973613294228	1.1624066818319174	2.461551595117555	1.2978223412755332	5.432823206041591	9.382867829842704	0.7754686389918971	0.9493355481727574
ID82918	82918	6	0.994430661201477	64.956967416688	64.75585011405963	0.0	158.0	158	1.2519719893784473	1		46265.91153846153	46777.0	30349.0	59300.0	2.4058274E7	4999.838709909296	-0.9811637369021539	-964.0107234048302	0.008074210763155974	-0.01240438053128087	1.4804936225504937	1.0850293936741395	-0.696624857685134	1.3644732863293485	4.924238706438411	9.615519763113086	0.6692731956983184	0.9079754601226991
ID78827	78827	6	0.9968497157096863	63.111665167891786	64.057584983134	0.0	131.0	131	1.3828920237073856	1		46693.911251980964	47133.0	31401.0	59062.0	2.9463858E7	5409.511882599416	-0.9809816953346768	-890.4740615141402	-0.005931177065054099	3.66864907843665E-4	1.5133646864805357	1.2795920032267587	2.535082829373466	1.1826931417704005	6.007951471948009	10.000757725872893	0.7548670475032787	0.94187779433681
ID93677	93677	6	1.0	62.73519068273371	64.37562271947273	0.0	226.0	226	1.3975837933882553	1		47838.69612403098	48306.0	31496.0	60704.0	3.0855959E7	5704.614735746177	-0.981048911451384	-868.2394397442575	-0.0026368212361195615	-0.010754383894570639	1.4748944034468894	1.3359695772685416	-0.9360124015901876	1.1039880163007805	6.136285878389945	10.3370037619146	0.7216491422769801	0.9416484318016044
ID66028	66028	6	1.0	63.25275563876196	64.44477899153611	0.0	46.0	46	1.3389794443554437	1		46715.784148398016	47058.0	34593.0	60025.0	2.770246E7	5122.025533071611	-0.9811785616376123	-950.9269161935234	-0.011879144105644763	-0.011628203417925236	1.4845252375620372	1.2456178669551223	2.579624074193605	1.1917982849675377	5.632454504951253	9.676530841940886	0.7559066850525689	0.9389857369255151
ID72175	72175	6	0.9968163371086121	63.3401944403959	64.35459194457226	0.0	87.0	87	1.3161866396786752	1		46836.277003484305	47238.0	32816.0	59245.0	2.6884023E7	5049.176105265425	-0.9810305387647991	-959.4434310507783	-0.004454123086452357	-0.00910783997713395	1.492730735575243	1.1950615262475568	2.326176815559424	1.2490827482852327	5.44232945837062	8.938163564874802	0.8560479610644396	0.9613769941225859
ID99311	99311	6	0.9142763614654541	63.27595033719426	63.85231116729178	0.0	261.0	261	0.9146970961961468	1		46922.334545454556	48469.0	33485.0	54850.0	1.2903642E7	5044.555103697473	-0.9818041430638338	-1003.7812608473718	-0.033293218562361324	-0.002570497859621561	1.129021526132542	0.7816814908077394	1.2688496449436113	1.4443498271474788	2.628478768977264	7.421752110198108	0.5996549847740438	0.8315789473684219
ID74734	74734	6	0.9968485236167908	62.80429475598021	63.768275656497465	0.0	104.0	104	1.4847198353841882	1		46759.829903978025	47041.0	30172.0	58554.0	3.4087916E7	5668.3635726642215	-0.9810844202390776	-855.7205115592918	2.1684720901339152E-4	-4.528487361941968E-4	1.5607205712533145	1.4715345857532567	2.2827664041922615	1.0606074681244444	6.925304821699582	10.148620997514577	0.844957159066513	0.9655400927766732
ID88558	88558	6	0.991230309009552	63.059961193539735	64.18464830254898	0.0	194.0	194	1.3372834595780665	1		47969.32825719114	48336.0	31330.0	60721.0	2.8349873E7	5265.762429113299	-0.9810596369888306	-943.7120071579161	0.01776328054600733	-0.0183530486933822	1.5077575833485406	1.2271251139446573	2.288816248419827	1.2286909999761766	5.618195126457713	9.226891592821335	0.8292697938830217	0.9578606158833062
ID95730	95730	6	0.9857740998268127	64.45116530266785	64.86027029105489	0.0	239.0	239	1.26220216368527	1		47821.42234848486	47783.0	32002.0	61898.0	2.5249711E7	5358.3244663736	-0.9810955158515692	-926.3389732278173	0.00831878924434357	-0.01840560819223551	1.4927912282380769	1.0700113380300613	-0.7552498427617946	1.3951172059413615	5.005041851235173	11.349033702687347	0.48831470857398623	0.8774999999999993
ID102901	102901	6	0.9713514447212219	63.56988491395911	64.08057732056443	0.0	283.0	283	1.2651952960922672	1		47575.91320754722	47613.0	32470.0	61313.0	2.5215234E7	5308.146166770706	-0.9810443375102043	-927.7349625312008	0.0077665591038501005	-0.01063086132673394	1.48226894450074	1.093245141994196	-0.8562097465977873	1.3558431568210978	5.028807482057757	9.317722934917766	0.7278724623253755	0.9224062772449871
ID86007	86007	6	1.0	62.76633050440716	63.91351511095636	0.0	178.0	178	1.423328099162955	1		46492.54110612852	46935.0	31647.0	60383.0	3.110351E7	5614.5185889093755	-0.9811059302628339	-859.985526463822	0.008036759702060359	0.02134401001192086	1.4878409346598471	1.3770534070796943	2.7086340765447945	1.080452600466019	6.364435934286711	10.400806050450354	0.7393256730618659	0.9653929343907718
ID67067	67067	6	1.0	62.84951474131935	64.25685646301474	0.0	53.0	53	1.3905293552858675	1		46816.284820031375	47189.0	31593.0	59481.0	2.9915606E7	5605.924941952091	-0.9811725007820797	-870.4270783467085	-0.004204748643851707	7.616238773872516E-4	1.4561902378369094	1.3469683521746085	-0.709374825286526	1.081087195171266	6.074495238251239	11.141847111285607	0.6149016670447975	0.9267585206671499
ID73725	73725	6	1.0	62.80068757976817	64.07587541303228	0.0	97.0	97	1.4616119431652363	1		46876.957627118594	47113.0	30140.0	59494.0	3.3188886E7	5720.993785235701	-0.9810651394554905	-849.0898913339141	-0.014673771097794965	0.005332402915172165	1.5220414053108051	1.424087832847083	-0.6595826514366241	1.0687833785279173	6.711414144296363	10.417127728110444	0.7771912892829081	0.9605442176870745
ID69118	69118	6	1.0	62.97085283971299	64.0201532827177	0.0	67.0	67	1.3872613616838982	1		46933.0648734177	47585.0	31276.0	59932.0	2.9661697E7	5616.331004014669	-0.9811859964011692	-871.6182894903836	-0.0029517531724180175	0.001904583235550735	1.5135115665673555	1.2885870517715075	-0.3603751103312316	1.174551276521543	6.04597648126414	9.37326388762896	0.8647580817678634	0.9658314350797259
ID69120	69120	8	1.0	24.376535057223272	64.64393952630242	0.0	67.0	67	1.3992066897663247	1		45796.04791344671	46075.0	30936.0	60660.0	2.9630043E7	5887.883350236991	-0.9811836945718007	-811.1753931752997	0.006550783611130155	-0.0034119706899262857	1.5066546187069485	1.327210093104692	-0.5801807478970423	1.1352043105568077	6.150545256883486	9.38866365537284	0.8768310502830454	0.9714714714714716
ID70146	70146	8	1.0	24.432017423499254	64.71970176591651	0.0	74.0	74	1.392703757482367	1		45778.98906250002	46163.0	30447.0	61545.0	2.9298553E7	5930.276894485081	-0.9810738652584663	-800.3150812785647	-0.0037041087448741977	0.0010028038351562547	1.524706395520741	1.2839164482943215	2.3507417843487204	1.1875433152572412	6.093507742909291	9.535635112937019	0.8421277586205644	0.9734244495064541
ID102405	102405	8	1.0	24.401620928736936	64.59642099977542	0.0	280.0	280	1.379057496950145	1		45195.73046251997	45532.0	29780.0	60122.0	2.8337723E7	5885.961225546704	-0.9812870484729589	-805.3112813315993	-0.0011217039760944869	-1.1108520452049582E-4	1.4949251106470949	1.293984970872846	-0.4291405931629336	1.1552878466885954	5.974679588796398	9.174066068674822	0.8920737435161328	0.977449455676516
ID76292	76292	8	1.0	24.32890910982123	64.62094565700716	0.0	114.0	114	1.4008277059767802	1		45690.09230769233	45941.0	30252.0	61553.0	2.969856E7	5875.097790414738	-0.9810441459579561	-804.9745054358322	-0.006501214664416542	0.0019167022074448648	1.5098567804872571	1.3088394895791928	-0.7433550813283358	1.1535843718871086	6.164804635377033	9.630586419751005	0.8352639098809288	0.9650297619047618
ID91143	91143	8	1.0	24.374684878231854	64.5896225125556	0.0	210.0	210	1.3619462549574515	1		45142.47954173487	45544.0	29737.0	59254.0	2.7582055E7	5921.649417221727	-0.9812348771964208	-797.2495432321539	-5.82787663306496E-4	0.004293179848569192	1.4712762355297495	1.282422540243569	-0.4318325435752715	1.1472632376301743	5.827332677696408	8.903975809288209	0.9236591429426876	0.9847389558232931
ID93191	93191	8	1.0	24.398483788497693	64.68945665763394	0.0	223.0	223	1.3823448853976577	1		45797.43968253971	46186.0	30867.0	60624.0	2.8852387E7	5900.016932314891	-0.9811388141390814	-807.5685532648773	0.00560368886661053	0.00701686001233272	1.5025283335693977	1.2754543564668896	-0.541027558739503	1.1780337931743172	6.003198345783491	9.266334045893085	0.878570571901186	0.9767981438515079
ID98827	98827	8	1.0	24.396790408989325	64.62072049565712	0.0	258.0	258	1.3785088366949103	1		45302.50239999999	45689.0	30059.0	59783.0	2.8314064E7	5891.510472249512	-0.9811834633850972	-801.9292675094581	0.014786992561889747	0.01789308578388526	1.48876736722924	1.3089896242224601	-0.43685470936880066	1.137340846466654	5.969926462631883	9.300275242287992	0.8673357390818772	0.9706336939721796
ID68109	68109	8	1.0	24.344411078890634	64.65304610111929	0.0	60.0	60	1.4040641239355254	1		45890.5625965997	46160.0	30382.0	61219.0	2.9691194E7	5902.5807520429835	-0.9810760282951552	-806.1239320214828	2.908739272810449E-4	-0.0048734057908354006	1.5091461161226107	1.3239876534417931	-0.612979768833559	1.1398490856009766	6.193323392364128	9.590966180587746	0.8460750780451941	0.9580882352941178
ID88077	88077	8	1.0	24.362397844206765	64.58294988960422	0.0	191.0	191	1.393789686503094	1		46127.307931570766	46407.0	30655.0	61595.0	2.9659859E7	5941.334386163431	-0.9811153946789076	-806.7078567426244	-0.004977684967279015	-0.006123365173769824	1.490876916506073	1.3287176956659792	-0.7232928960209208	1.1220418914936001	6.103013995238325	9.605787827583972	0.8311669204605996	0.9582089552238807
ID59917	59917	8	1.0	24.266373877467046	64.69115652061055	0.0	4.0	4	1.3927037574823675	1		45865.46021840869	46198.0	30561.0	61228.0	2.939976E7	5890.496480459484	-0.981165674980136	-811.2526645530018	-9.661465335742344E-4	0.005488403303877612	1.5087698776745624	1.2901048428934616	-0.6502960561058404	1.169494003518874	6.093507742909296	9.4878187346711	0.8506374002892552	0.9719484457922667
ID61455	61455	8	1.0	24.314536990829332	64.62066222041327	0.0	15.0	15	1.4029861474818437	1		45792.39351851852	46010.0	30384.0	60862.0	2.9673471E7	5921.779158830126	-0.9811210864987094	-803.7421528758035	0.007429827842872505	0.005784194258068889	1.5150416714902306	1.3247006008317157	2.447183328908352	1.1436861057804375	6.183817140035097	9.701373177518747	0.8256577872975533	0.9658500371195248
ID64528	64528	8	1.0	24.326627403974925	64.6664460936823	0.0	36.0	36	1.4035252392010589	1		45901.62095531586	46183.0	30532.0	60802.0	2.9790152E7	5880.198427558496	-0.9811103721891197	-810.8873072627682	-0.0066194833407989045	-0.004138357371424077	1.5194013350513298	1.3089232314444643	-0.6259107224837452	1.1608024814217652	6.18857026619961	10.201225724236753	0.747300848963509	0.9455337690631805
ID79889	79889	8	1.0	24.300898541681935	64.55226435192844	0.0	138.0	138	1.4126583227723333	1		45814.56212121209	45983.0	30134.0	61497.0	3.0237611E7	5858.94811112208	-0.9810824219716373	-811.0616084394035	0.0028553603079338593	0.009909160540100001	1.5061118118361174	1.3457580063439907	2.373296372553184	1.119155007613708	6.269373410996382	9.431981713240406	0.8855806152171453	0.9705665930831493
ID84499	84499	8	1.0	24.324798504479382	64.58957002642023	0.0	168.0	168	1.4002875757442554	1		45901.31327160488	46161.0	30405.0	61357.0	2.9744051E7	5897.782189114897	-0.9810716523052163	-806.7786549256807	0.005866855763386025	0.014728791927896959	1.500474538052408	1.3339787250257822	-0.7255541748599332	1.1248114455674005	6.160051509212517	9.921033748253254	0.7864667271349152	0.9686098654708519
ID65556	65556	8	1.0	24.432688038322024	64.67169410053164	0.0	43.0	43	1.415333307790134	1		45874.12386706948	46114.0	30192.0	61007.0	3.036867E7	5835.556952580639	-0.9810887774008986	-815.6506148075483	-0.0013578451910610874	0.004508783022619006	1.5401863902915254	1.3224946550665329	-0.7074032838288357	1.16460689227817	6.293139041818959	9.446383770424132	0.8862291291827322	0.9728141072740636
ID95256	95256	8	1.0	24.413347748699614	64.61569541542296	0.0	236.0	236	1.3697003833214212	1		45316.38933764136	45782.0	30310.0	59664.0	2.8050845E7	5911.785128573544	-0.9811830324513017	-799.4053451642069	-0.0041366925112983404	0.005045854219048461	1.4891435951877279	1.278957065216502	2.668795801265186	1.1643421313252962	5.893876443999632	9.396691586389931	0.8388048744048869	0.9634809634809645
ID71706	71706	8	1.0	24.408596377524276	64.64201777943634	0.0	84.0	84	1.398665933537523	1		45892.29721362233	46157.0	30202.0	61625.0	2.9646424E7	5915.403963472148	-0.9810886588470707	-804.9544607844417	0.004839362768680078	0.0026762678948788155	1.494493151112696	1.3286653632324785	2.3431273747392645	1.1248077901848657	6.145792130718968	9.983631797791848	0.774837479714134	0.9556541019955658
ID90653	90653	8	1.0	24.371595090783455	64.5946526496869	0.0	207.0	207	1.3669361012236916	1		44785.938411669384	45210.0	30071.0	59021.0	2.7632924E7	5829.374838067475	-0.9811648304898783	-800.427740803612	0.005482229519847978	3.2748289016677333E-4	1.5016590379107002	1.2534202447315603	-0.824732931917552	1.1980491333393966	5.870110813177052	9.351947615150241	0.8434358037607798	0.9655981235340108
ID77340	77340	8	1.0	24.453296210085085	64.61857027362122	0.0	121.0	121	1.4126583227723328	1		45693.105022831056	45884.0	30829.0	61123.0	3.002037E7	5858.732032885677	-0.9811264566248727	-810.8650379345479	0.0024871028334129425	-0.007590457882885607	1.5299710787156033	1.329023301437699	-0.6458906148145365	1.1511995892476263	6.269373410996378	9.341794350409373	0.9027622632258447	0.9792130660727542
ID98337	98337	8	1.0	24.41314996526287	64.6094365736899	0.0	255.0	255	1.3602789053158528	1		45271.334967320276	45733.0	30561.0	60094.0	2.7706057E7	5883.778487800612	-0.9812185489188088	-803.9584216235814	-0.013572411433887184	0.010807096068386798	1.500821297694999	1.2506486734805842	-0.4789589038503103	1.200034293818246	5.81307329920286	9.347880187586558	0.8359674899759193	0.9729514717581543
ID75813	75813	8	1.0	24.44786915648033	64.5950710442097	0.0	111.0	111	1.395416995506263	1		45679.68167701863	45921.0	30478.0	60594.0	2.9417715E7	5910.261053953928	-0.9811154333526197	-803.0812469245188	-0.0015391954294532168	0.0024260374783051336	1.5215421062687209	1.3102593350526568	-0.8359331948218992	1.1612526356910657	6.117273373731873	9.474227960104395	0.8564067720820895	0.9713207547169814
ID105515	105515	8	1.0	24.44053556790638	64.69806448026874	0.0	299.0	299	1.375762253299506	1		45069.796800000004	45487.0	29726.0	60517.0	2.8168623E7	5893.664267559503	-0.9812509900453503	-800.4458758355845	-0.0017192106526098868	-0.009083579015284485	1.483757176905487	1.2949630327915165	2.6226922803041526	1.1457911456414258	5.946160831809304	9.663939215925515	0.8000886996161521	0.9571537872991588
ID78380	78380	8	1.0	24.379563952753433	64.56542010251324	0.0	128.0	128	1.4046028019234758	1		45655.59600614433	45913.0	30208.0	60769.0	2.9721793E7	5924.682289015049	-0.9811947135928085	-804.1446807123468	0.00655629374197194	-9.930558587390682E-4	1.5306208746530192	1.3097652328615106	2.4876284282095242	1.1686223120375505	6.198076518528645	9.423838332751778	0.877023323873203	0.9753178758414363
ID87596	87596	8	1.0	24.378333731687956	64.6137423872343	0.0	188.0	188	1.395959010285105	1		46024.186335403654	46241.0	30533.0	61212.0	2.9639576E7	5922.873794882721	-0.9811194055012598	-807.58796256921	0.0017104675915274598	0.0017048855498595287	1.4970760182207592	1.3142302597409947	-0.8148655564301829	1.1391276430629433	6.122026499896388	9.580384155411792	0.8381837204624207	0.9626307922272046
ID90161	90161	8	1.0	24.40018100458608	64.58273067402978	0.0	204.0	204	1.394332333861206	1		44986.41341653665	45312.0	29969.0	59631.0	2.8836291E7	5748.857917752643	-0.9810739674604898	-811.282223460083	0.0010518266846631498	-0.005716804357035451	1.4764883913259197	1.3361552821027602	-0.7919889944657347	1.105027545153518	6.107767121402842	9.770349561514585	0.804029770754243	0.9539717891610988
ID73264	73264	8	1.0	24.427134782683375	64.58212057389508	0.0	94.0	94	1.406217597783718	1		46069.646341463354	46290.0	30805.0	61380.0	3.0221688E7	5885.109107921391	-0.9808739652111468	-802.9317310926717	0.004410105841946079	-0.007721001403416565	1.5362381270237286	1.3059659997150643	-0.8919864339561752	1.1763232177245848	6.2123358970221885	9.408760564128375	0.881860642418867	0.9731943410275502
ID101936	101936	8	1.0	24.33510212250527	64.60669945152388	0.0	277.0	277	1.3602789053158533	1		45270.39477977163	45678.0	30448.0	60093.0	2.7750752E7	5912.740483089449	-0.9812641859162187	-801.9897906945281	0.012406196608845945	-0.008933878818895322	1.504542707843878	1.2627798847989258	-0.5869276007224371	1.1914528620191385	5.8130732992028635	9.421076621967133	0.8230279636869692	0.9495341614906836
ID85554	85554	8	1.0	24.382208413176823	64.5562191484461	0.0	175.0	175	1.3970424089815814	1		45796.98602484468	46046.0	30409.0	61086.0	2.9493259E7	5971.672297291854	-0.9811298940699282	-797.4860519870267	0.004510858401985065	-0.005886589222145979	1.488397052030352	1.331037281283747	-0.6865774627254707	1.1182234133929263	6.131532752225425	9.577630603853276	0.8399680183618796	0.9562638991845814
ID63543	63543	8	1.0	24.28824025364384	64.71819509066135	0.0	29.0	29	1.4008277059767802	1		45836.80061823801	46096.0	30290.0	61050.0	2.965641E7	5887.429233308308	-0.9811193210573886	-809.1384015635281	0.00969519725779377	0.006842216272922524	1.5378836119282413	1.3070439871880009	-0.7434023509758819	1.176611978634991	6.164804635377032	9.867718387033468	0.7956016749371699	0.9643122676579927
ID92731	92731	8	1.0	24.362171351712764	64.68102833158896	0.0	220.0	220	1.3883515475980683	1		45902.869701726864	46296.0	30241.0	61044.0	2.9240128E7	5935.73466019718	-0.9810511489253128	-800.7632289399376	0.017949009713626434	-9.239626765526684E-4	1.4974822512248602	1.3355970619581383	2.6273670799575495	1.12120810525697	6.055482733593169	9.280199614087637	0.8835761781204541	0.9702970297029704
ID82492	82492	8	1.0	24.345082929601574	64.60588733483831	0.0	155.0	155	1.4180032466050223	1		45732.87349397591	45930.0	30284.0	61088.0	3.0366628E7	5856.913104630614	-0.9811453690109538	-812.6527813142192	0.004898288910959039	-0.006381702754601349	1.5311728177916515	1.338008296214789	2.3702580070773265	1.144367207679745	6.316904672641539	9.36207210817784	0.9056705033094096	0.9714912280701754
ID79423	79423	8	1.0	24.3557487818985	64.5630207049971	0.0	135.0	135	1.4072930989717456	1		45740.35877862595	46063.0	30540.0	61417.0	2.9959935E7	5879.599442436275	-0.9811115791992651	-808.1734412762753	0.016073666313332343	0.0129685597093246	1.5005596100648646	1.356897992888736	2.4056377787197456	1.1058750310848966	6.2218421493512235	9.718191139677426	0.8278620593495728	0.9499274310595066
ID68673	68673	8	1.0	24.40825183793693	64.63179939204923	0.0	64.0	64	1.4035252392010589	1		45774.48392036754	46001.0	29988.0	61848.0	2.9890738E7	5889.4779814764825	-0.9811123576197371	-807.4537289541397	-0.007184883701795349	0.007836654962609229	1.4945294520966828	1.3212258681620883	-0.7521297773582143	1.1311687790185876	6.18857026619961	10.455497697408386	0.7113949353161162	0.9462209302325584
ID100929	100929	8	1.0	24.348137536146485	64.63540916482086	0.0	271.0	271	1.3713562780022488	1		45198.318910256436	45568.0	30187.0	60319.0	2.8203751E7	5926.121271819328	-0.9812224248155221	-797.0942910168852	-0.0043887557131328065	0.005672515057632801	1.4723064359955416	1.2872297172514815	-0.6009637267625515	1.1437790910694943	5.908135822493182	9.45878720655084	0.8298305595169602	0.9658119658119663
ID101442	101442	8	1.0	24.33413337149183	64.62044017800307	0.0	274.0	274	1.3636115658566268	1		45146.44227642277	45536.0	29900.0	59876.0	2.7765062E7	5958.274611394612	-0.9813503818348752	-797.4200721953232	0.00518009069396351	-0.00888131251761641	1.4813852294048717	1.276743426417831	-0.4772935421531166	1.1602842033510254	5.841592056189959	9.303886164976586	0.8480321415486476	0.9586583463338537
ID105029	105029	8	1.0	24.426347750292095	64.68551800462073	0.0	296.0	296	1.3697003833214205	1		45064.293354943315	45445.0	29963.0	60047.0	2.7804669E7	5902.299557632089	-0.9813349424716639	-802.8404467700342	-8.270405167207481E-4	-0.005748755843534539	1.490981477832381	1.2773361082134715	-0.6289632090246984	1.1672585377060403	5.893876443999627	9.406046438869101	0.8371372250229867	0.9567901234567898
ID60486	60486	8	1.0	24.21064690519797	64.65211650574238	0.0	8.0	8	1.3954169955062627	1		45944.51321928463	46260.0	30327.0	61114.0	2.9542322E7	5922.252197808796	-0.9810380486415773	-802.74863481633	-8.842001764026678E-4	-0.0011441180701922639	1.5080506694164648	1.3383530130878623	2.4791460097245364	1.1267958861893055	6.117273373731872	9.681793780246672	0.8200797667366063	0.9662162162162159
ID74311	74311	8	1.0	24.430437566788182	64.58323220154477	0.0	101.0	101	1.4040641239355252	1		45846.91551459299	46185.0	30685.0	60653.0	2.9846342E7	5849.665218080471	-0.9810678998947078	-812.286771079463	0.002376014081628062	0.010963213869274858	1.5075367685164256	1.3432028723253633	2.3955014467743934	1.1223448070108473	6.193323392364127	9.656182290149617	0.8346851947258535	0.9559794570799708
ID66630	66630	8	1.0	24.40002322801565	64.65991058082264	0.0	50.0	50	1.40082770597678	1		45764.511556240344	46024.0	30296.0	61409.0	2.9701168E7	5901.916523333775	-0.9811492832957572	-807.1848254207335	0.00689937684316726	-0.005223117167796546	1.5054441106734149	1.332829543567476	-0.6989172396289007	1.1295098596358508	6.164804635377031	9.508418733575349	0.856865356024009	0.9650297619047618
ID69705	69705	8	1.0	24.40170841556572	64.6740001706267	0.0	71.0	71	1.3970424089815807	1		45831.71162790696	46117.0	30652.0	60933.0	2.9561454E7	5896.510351610542	-0.9811446811636432	-808.9099553125856	0.00594465384382048	0.0015765472380922612	1.4967464121136826	1.3211807088740635	2.4472730878291147	1.1328854577276108	6.13153275222542	9.69672286653053	0.8194622451755635	0.9598214285714284
ID94793	94793	8	1.0	24.424081019899933	64.58881225995475	0.0	233.0	233	1.395959010285105	1		45762.70917573872	46112.0	30450.0	60451.0	2.9425422E7	5872.784746881355	-0.9811029035121107	-809.1277945539206	0.00889580211044704	0.0038297225708350336	1.518872684578159	1.3113996825922964	2.7339582155207633	1.15820729922379	6.122026499896389	9.343644042455347	0.8811959632262208	0.9735449735449734
ID84040	84040	8	1.0	24.312085009479944	64.58832431831857	0.0	165.0	165	1.3916169810722407	1		45899.995305164324	46153.0	30450.0	61435.0	2.9330097E7	5969.752273624251	-0.9811274119998902	-799.4296980036827	0.009481756431789452	0.020690510236474703	1.4885119017227695	1.328953164149054	2.5123286161301945	1.1200634769366633	6.084001490580266	9.57721427739986	0.833529101531024	0.9667673716012092
ID75338	75338	8	1.0	24.41683492061847	64.59711740778783	0.0	108.0	108	1.4056795386104781	1		45767.38744257274	45986.0	30223.0	61231.0	2.9886104E7	5919.828267719422	-0.9810898972976361	-802.2171195431538	9.834952994268959E-4	-0.00608424513070883	1.4951010913447973	1.3382443024802213	-0.7345874318971397	1.1172108773965015	6.207582770857675	10.11745675218883	0.7620608833192035	0.9491279069767445
ID97866	97866	8	1.0	24.38854902960053	64.6377037985714	0.0	252.0	252	1.3685953404764897	1		45357.8262987013	45746.0	30549.0	60246.0	2.7940421E7	5948.33376415436	-0.9812007504634949	-795.9838554048322	-0.004012830833522515	0.008659603009710661	1.491993922283965	1.2788218700019143	2.560533681309523	1.1666940934328343	5.884370191670599	9.213160072595768	0.8711493506194264	0.9634241245136188
ID89677	89677	8	1.0	24.378002021054364	64.53806871672451	0.0	201.0	201	1.3997472370879251	1		45238.775038520806	45489.0	30444.0	60083.0	2.9359965E7	5777.71970605907	-0.9810535912729752	-810.8680584943237	-0.004544876380957292	0.003806185519357032	1.478759039278474	1.3454356582606537	-0.8812423975566595	1.0990930931548057	6.1552983830480015	9.404863669965678	0.8744882238729544	0.9744168547780283
ID65102	65102	8	1.0	24.377542819329	64.65663728310767	0.0	40.0	40	1.4121227177017925	1		45906.86778115501	46193.0	30406.0	61592.0	3.0206719E7	5888.974507597813	-0.9812101408528675	-814.1538608693044	0.005823341844676016	0.009752174693032594	1.5209698311740365	1.3282528380899554	-0.7434970832660774	1.1450905938670612	6.264620284831863	9.468040951398832	0.8781816559980874	0.969830757910228
ID97361	97361	8	1.0	24.377199626522778	64.63252669218697	0.0	249.0	249	1.3834389456285932	1		45269.59682539685	45683.0	30393.0	60607.0	2.8519846E7	5894.247528954085	-0.9812750492441031	-804.9674589105937	0.011335603127041748	0.004289766675634363	1.500886614785746	1.3101076132719685	2.579719796029757	1.1456208631879565	6.012704598112527	9.412746297352722	0.8527996729672033	0.964176829268293
ID67664	67664	8	1.0	24.334851523964034	64.61511719449308	0.0	57.0	57	1.4046028019234758	1		45824.362519201204	46023.0	30764.0	61233.0	2.983166E7	5853.0729265713235	-0.9810764232947474	-811.7870269525017	-0.002621264306656735	0.003637201957963904	1.5048072779155723	1.3205697523755788	-0.70659286076708	1.1395136646198112	6.198076518528645	9.364979498640382	0.8880821388573651	0.9767790262172283
ID71248	71248	8	1.0	24.371768090111736	64.67461772124645	0.0	81.0	81	1.3975837933882542	1		45915.61490683233	46200.0	30762.0	61054.0	2.9569656E7	5933.0823295512355	-0.9811036466841906	-803.6129284655119	-0.004177706759072617	-6.416352456407058E-4	1.4715862215927014	1.3362033425324924	2.4607471728074684	1.101319069299452	6.136285878389937	10.053225631028718	0.7629649526718908	0.9562962962962962
ID87125	87125	8	1.0	24.40710912747856	64.62142992550763	0.0	185.0	185	1.391073274475565	1		46187.34428794995	46543.0	30619.0	61855.0	2.9513713E7	6000.412679415165	-0.9810605834873684	-797.4456609395409	0.009283555705607027	1.7151369950940324E-4	1.5026229077438857	1.324464903193671	-0.7356696457752715	1.1345131940609554	6.079248364415743	9.987101791214828	0.7659153931645379	0.9537658463832963
ID72788	72788	8	1.0	24.43784547253088	64.62962514659935	0.0	91.0	91	1.4040641239355247	1		45969.86882716048	46236.0	30792.0	61479.0	2.9788475E7	5896.370261129925	-0.9811430349290492	-811.2954523910133	0.005925623352226623	-0.0029489218564668017	1.5246665816405147	1.3264864997085923	-0.7415594295156396	1.14940226076591	6.193323392364124	9.17419025530735	0.9246942076871458	0.9856278366111952
ID96852	96852	8	1.0	24.373584851256755	64.60669026019644	0.0	246.0	246	1.3746620833888035	1		45395.18720000004	45820.0	30120.0	60306.0	2.8371992E7	5914.417117374915	-0.9811922014684521	-800.8367245704093	-0.003622130629209492	0.008688600094594634	1.4806164689872956	1.2945204040300107	-0.5701803353281528	1.1437567645731528	5.936654579480274	9.563498894685248	0.8156766319243697	0.9674670797831143
ID104532	104532	8	1.0	24.450709954181733	64.68061633045365	0.0	293.0	293	1.3713562780022484	1		45096.875605815876	45390.0	30073.0	60217.0	2.7914966E7	5919.824617938845	-0.9813506073119815	-801.7281106194542	-2.0917839500631192E-4	-0.0037694481356789684	1.4891031417879697	1.2767218039664348	-0.5605702702578241	1.1663489549263768	5.908135822493177	9.696821381017477	0.7895898249410379	0.9532208588957054
ID100443	100443	8	1.0	24.3530005362604	64.67726118560684	0.0	268.0	268	1.361946254957452	1		45221.377049180315	45703.0	30082.0	60044.0	2.758504E7	5988.013209118351	-0.9812081276130122	-788.6460117389439	0.00823415477865455	0.0012330493910418553	1.468040490311798	1.2931847953828697	-0.4596121089908028	1.135213231359683	5.827332677696409	9.27992703624847	0.8503359752119916	0.966876971608833
ID76895	76895	8	1.0	24.371487053170593	64.61278230531016	0.0	118.0	118	1.386715947327577	1		45679.264566929145	46070.0	30850.0	61314.0	2.9006333E7	5947.0231213274865	-0.981063309501119	-795.870531885069	-0.0012598061898219375	0.011803661884044912	1.5109045187782495	1.298520826407038	-0.7201758713024772	1.163558171769081	6.041223355099623	9.634501505183566	0.8178548978689631	0.9732006125574273
ID59487	59487	8	1.0	24.233187038687124	64.66004603061104	0.0	1.0	1	1.408904811390334	1		45781.574695121955	46072.0	30392.0	60919.0	3.0032713E7	5836.384467757486	-0.9809925503823698	-809.6898414484082	9.10605653257536E-4	-0.002061193365067953	1.5224668969827726	1.3200772363792905	-0.7146818132844843	1.153316529537769	6.236101527844772	9.621229735715877	0.8465680452841319	0.9654157468727007
ID85090	85090	8	1.0	24.3554727040416	64.56600169815312	0.0	172.0	172	1.3959590102851054	1		45797.42236024842	46049.0	30441.0	61264.0	2.949354E7	5948.816767893858	-0.981051398687998	-797.1775169888175	0.002884372070583438	0.0030551989359815473	1.480452152673504	1.3262782258637367	-0.6764366008231283	1.1162455386835306	6.122026499896392	9.876509437456663	0.7886750519450918	0.9576208178438663
ID82023	82023	8	1.0	24.37045891243289	64.58592926435976	0.0	152.0	152	1.4110508976477811	1		45752.40701219508	46014.0	31168.0	61605.0	3.0013579E7	5851.125952363702	-0.9810468021446463	-809.490443372842	0.005712177409863683	-0.010756574657409533	1.5239642809647787	1.3253507404858207	-0.6345332719604669	1.1498573429748522	6.255114032502833	9.806187355826884	0.8174189889205493	0.966226138032305
ID83559	83559	8	1.0	24.31245093436898	64.57291953016707	0.0	162.0	162	1.4137289241558404	1		45914.08358662609	46155.0	30102.0	61600.0	3.0211467E7	5914.139502789197	-0.9810734101675846	-804.8472909539255	-0.0019941266519277077	-8.093198047519014E-4	1.5114603518934266	1.3452712849408688	-0.7263686000560909	1.1235357275613467	6.278879663325412	9.60962954348821	0.854434414559994	0.9670571010248902
ID104040	104040	8	1.0	24.47477981961751	64.65188842425923	0.0	290.0	290	1.3746620833888032	1		45141.99999999997	45597.0	29727.0	59613.0	2.8123466E7	5923.475826044726	-0.9813548239834408	-802.2204814165423	-0.004132870701024052	-0.008945226429985898	1.4906238061334696	1.2917461103792567	-0.6345385833597322	1.1539603596683736	5.936654579480272	9.338668918767585	0.8554245047376854	0.9742589703588147
ID99947	99947	8	1.0	24.380690486634393	64.63902203118278	0.0	265.0	265	1.3697003833214212	1		45258.396774193556	45669.0	30031.0	60217.0	2.8060206E7	5945.570719719705	-0.981222392651112	-795.5414439788206	-0.0011292360455267287	-0.0015210030166529053	1.49719555222659	1.272315480994607	2.711153138436278	1.1767486716865125	5.893876443999632	9.24450312975454	0.8666500046486014	0.9710258418167581
ID62059	62059	8	1.0	24.364548526548127	64.66432863621485	0.0	19.0	19	1.4029861474818437	1		45767.993846153804	46052.0	30213.0	60856.0	2.9749196E7	5886.041890531884	-0.9812010558178073	-811.6953759464752	-5.931316329871376E-4	-0.0013963008762981834	1.5038962376138463	1.3371242997568873	2.4696587979507836	1.1247243340707225	6.183817140035097	9.393847665883307	0.8806016122872953	0.9694485842026829
ID64107	64107	8	1.0	24.231718842618573	64.69641705107763	0.0	33.0	33	1.4046028019234753	1		45887.538226299715	46144.0	31030.0	61109.0	3.001045E7	5869.97191210651	-0.9811197069260196	-812.460020564961	-7.034593414360316E-4	0.0052231475464758	1.5034277737631494	1.3345208890046256	-0.7005579900498484	1.1265674341632117	6.198076518528643	9.940824382576555	0.7881738006325565	0.957415565345081
ID89194	89194	8	1.0	24.309672899809907	64.5452618130443	0.0	198.0	198	1.3916169810722407	1		45185.43328100472	45533.0	29528.0	60347.0	2.8783121E7	5818.628895261961	-0.9811333082735136	-807.6813481636515	0.007997843495143165	-0.0037907204567312757	1.4882072799191886	1.322916818855255	-0.7590675043748661	1.124943956194436	6.084001490580266	9.60144186478037	0.8293278740739629	0.9588014981273412
ID96364	96364	8	1.0	24.379788501288814	64.60719366857177	0.0	243.0	243	1.3768615441287562	1		45438.59808612441	45832.0	30332.0	60108.0	2.8490001E7	5923.101141744232	-0.9812323028793809	-802.1703800167505	0.0016950806082207284	-0.007288479387499121	1.4936550044148713	1.2827171905370371	-0.4597550844994474	1.1644460801133574	5.955667084138338	9.429309234609692	0.8417449504910863	0.9645881447267127
ID92270	92270	8	1.0	24.376300416926778	64.64737649637841	0.0	217.0	217	1.3834389456285927	1		45873.44549763032	46255.0	30332.0	60600.0	2.9037891E7	5921.828562156477	-0.9812447954347272	-810.5710466665878	-0.0021443743037714486	0.002425568679427576	1.4878496510271435	1.3017545896893428	-0.5139249098611797	1.142957100218261	6.012704598112524	9.282169355623736	0.8769619607104208	0.9738260200153964
ID63089	63089	8	1.0	24.250969465588984	64.72007236119808	0.0	26.0	26	1.381249958583955	1		45781.468998410135	46235.0	30606.0	61049.0	2.8796544E7	5985.171024200218	-0.9812423818294793	-800.2796280916748	-0.008184372844521583	-0.002644177592488452	1.4922915729076909	1.2855472996882393	-0.6650267019149092	1.1608219886344047	5.9936920934544675	9.664348969613885	0.8064159067750594	0.963330786860199
ID77941	77941	8	1.0	24.38153055034577	64.62467927350086	0.0	125.0	125	1.4008277059767802	1		45721.1553846154	46015.0	30722.0	61361.0	2.9718751E7	5878.732824332658	-0.9810779954378104	-806.4916244862818	-0.0059599619841400955	-0.0018082745353646854	1.5331712283730812	1.3087729743730105	-0.7245025138101482	1.1714569741230882	6.164804635377034	9.37114016879988	0.8821538106106985	0.9715355805243447
ID103541	103541	8	1.0	24.453279139317424	64.62718724689553	0.0	287.0	287	1.3608349155190496	1		45094.28453947368	45556.0	29878.0	59894.0	2.7417325E7	5955.457918116439	-0.9813238680209887	-795.7227300522252	0.01123989202809775	6.092525508303324E-4	1.4821527371593772	1.266088175205049	-0.46305308808666645	1.1706552246405235	5.817826425367374	9.033119823224768	0.895973328507749	0.9714285714285714
ID61046	61046	8	1.0	24.23537061589144	64.5967726189862	0.0	12.0	12	1.4164018872611868	1		45823.26656626507	46046.0	30557.0	60498.0	3.0426649E7	5822.95935135806	-0.9810782486010002	-816.0459190289563	0.010317286992666189	0.007430171371993362	1.512305197164115	1.3402298332911868	-0.7397873384412302	1.1283924291181944	6.302645294147992	9.53163814184587	0.8717614038809361	0.9714285714285713
ID94328	94328	8	1.0	24.40683066352886	64.58779577305002	0.0	230.0	230	1.392160475324975	1		45769.91419656789	46071.0	31045.0	60995.0	2.9338515E7	5867.19958943905	-0.9810645229788276	-808.3520658334353	0.004590727546830288	0.0034180590307284885	1.5075141016452134	1.3090356767545874	-0.539618474039094	1.1516218605918376	6.088754616744779	9.265848382412747	0.891185182151481	0.9682539682539683
ID81533	81533	8	1.0	24.29919329688422	64.584864170744	0.0	149.0	149	1.4418102248778697	1		45584.97372262779	45737.0	30186.0	61692.0	3.1225707E7	5715.441905976738	-0.981307423467684	-837.4093516152299	0.011552044183280496	4.098740126976855E-4	1.6043016435271105	1.30473782566106	-0.596816047456648	1.229596944285932	6.530795350044748	11.404056254482413	0.631040505728664	0.933423913043478
ID86653	86653	8	1.0	24.441290363266422	64.58098137903409	0.0	182.0	182	1.4227965106853409	1		45828.985052316915	46045.0	30568.0	61009.0	3.0659591E7	5831.086945573878	-0.9811260038452293	-817.1121006941669	0.003157250662150856	0.005304373677004866	1.5172964397375475	1.3526222836309034	-0.7948620102511763	1.1217443761643509	6.35968280812218	9.765958051091996	0.8379451866933613	0.9667630057803468
ID74883	74883	8	1.0	24.355832476677588	64.55509239340716	0.0	105.0	105	1.4035252392010589	1		45748.85362095529	46008.0	30607.0	61118.0	2.9691006E7	5892.357581298495	-0.9812300057724019	-811.7602825113867	-0.009781392517856612	-0.011209848862468773	1.5148872727280438	1.3222419107245575	-0.645201623096567	1.1456960034627257	6.188570266199611	9.825836626368877	0.8054917796760872	0.9608856088560883
ID66178	66178	8	1.0	24.443852994371976	64.72233292848603	0.0	47.0	47	1.402446848539188	1		45760.38709677424	46043.0	29984.0	60823.0	2.9790012E7	5909.885161509758	-0.9810954836065534	-803.6858978195341	-0.007055554415880229	0.012806520171851762	1.494579886547628	1.333835886027473	-0.7309740828405298	1.12051257744976	6.179064013870579	9.836147079130276	0.8025692764806983	0.967982129560685
ID70791	70791	8	1.0	24.392256074470286	64.64228222423267	0.0	78.0	78	1.4002875757442554	1		45826.84472049691	46115.0	30106.0	60936.0	2.9512488E7	5958.4697786745555	-0.9810989610738081	-798.4401179823499	-0.004811826856505959	0.004645037408774078	1.4999452180693211	1.3325920474608055	-0.6443237767702154	1.1255846985785332	6.160051509212515	9.613225794839654	0.8376371326346075	0.9578713968957872
ID69261	69261	8	1.0	24.259396555500217	64.63602317612767	0.0	68.0	68	1.3905293552858666	1		45837.92801251958	46259.0	31072.0	61015.0	2.9290436E7	5918.714827655631	-0.9810337627805672	-801.1804333285609	0.01265825099316686	-0.004578043149976086	1.4961983520685163	1.3236101797180657	2.3700528797687315	1.1303919953133124	6.074495238251231	9.647095375456605	0.8202135047486103	0.9537313432835827
ID78990	78990	8	1.0	24.385642567334493	64.62979601979366	0.0	132.0	132	1.3948747701135331	1		45704.97519379845	45975.0	30605.0	60710.0	2.9479709E7	5891.990038543046	-0.9810561968940229	-803.4487575271593	0.0011458572134770014	-0.007312043890317482	1.5293090280416486	1.301008038239983	2.5183217509720177	1.1754800762880093	6.112520247567358	9.49656697675519	0.8517201141793117	0.9597014925373132
ID91793	91793	8	1.0	24.379889714683934	64.62560635288332	0.0	214.0	214	1.3735610322843166	1		45747.162903225835	46161.0	30341.0	61158.0	2.8363241E7	6017.235728326859	-0.9812476886482336	-795.6480035554457	-3.920032994988345E-4	0.00793093931348443	1.4879128250068385	1.2768210279434185	-0.3519255185541216	1.1653260656299078	5.927148327151243	9.658555321573298	0.7984198327428838	0.9644238205723124
ID73872	73872	8	1.0	24.431748437080525	64.60014933341193	0.0	98.0	98	1.4115869094041118	1		45830.36377473362	46093.0	30759.0	61075.0	3.0110549E7	5875.857491918271	-0.9810782098972275	-808.8229305869773	-0.004917850935130871	0.003919440530856642	1.5058537938422223	1.343518453697316	-0.8029128582783779	1.1208285153792754	6.259867158667346	9.507866915696644	0.8701793897881862	0.966250917094644
ID88720	88720	8	1.0	24.32350650075574	64.55866401172109	0.0	195.0	195	1.390529355285867	1		45250.657812499994	45504.0	29841.0	60035.0	2.8960421E7	5815.527865445481	-0.9810348781750492	-804.9975575875928	0.013946380001968019	-0.0350226603155999	1.5452108513156175	1.3105104688213245	-0.8738286813387652	1.1790908108543254	6.0744952382512345	9.180958474616945	0.9056158477399595	0.9793103448275866
ID68242	68242	8	1.0	24.29313880268105	64.65537996752785	0.0	61.0	61	1.3861703183679028	1		45866.01883830453	46198.0	30461.0	61048.0	2.9216654E7	5956.695427130235	-0.981022908413081	-796.0954494162206	0.002150658388369902	-5.864784496231229E-4	1.507951883574896	1.2846643945115634	-0.7579508650443271	1.1738099771561177	6.036470228935102	9.776670909640918	0.7936169477428795	0.9563253012048186
ID72338	72338	8	1.0	24.34551316679882	64.64909035610077	0.0	88.0	88	1.4029861474818437	1		45950.5630769231	46315.0	30483.0	61256.0	2.9867866E7	5894.087112300471	-0.9810231180109512	-806.0438483947296	-0.013890170079512423	8.416830209299838E-4	1.4980579466871773	1.3150897817011076	-0.7961057465924553	1.139129789868335	6.183817140035097	9.80158585420277	0.808860832424047	0.9658500371195247
ID83090	83090	8	1.0	24.312165429601762	64.5709699721997	0.0	159.0	159	1.3943323338612061	1		45795.06366459629	46021.0	30168.0	60874.0	2.9492021E7	5941.249698931535	-0.9811146356792843	-800.8759358665355	0.013297384227105023	0.008390060558389126	1.4951197556618336	1.3286707371843733	2.4020304630930474	1.1252748433597533	6.107767121402843	9.804661326441197	0.7984121553096724	0.9525574499629357
ID99474	99474	8	1.0	24.381110012829318	64.60857409101942	0.0	262.0	262	1.3608349155190502	1		45270.02773246329	45599.0	30332.0	59878.0	2.7750527E7	5963.684934193597	-0.9812961729278339	-796.518177693819	-6.956323442997176E-4	-0.002756315947702465	1.4679945786801865	1.2784789609259042	-0.4220885773712707	1.1482352260353432	5.817826425367379	9.16122224848428	0.8710915195619839	0.9652996845425867
ID67221	67221	8	1.0	24.368533077737784	64.69639874320973	0.0	54.0	54	1.4002875757442554	1		45832.48297213624	46140.0	30264.0	62160.0	2.9607784E7	5930.003860190996	-0.9811560166522032	-804.8478068038203	0.002281795615806894	0.0032364817781658614	1.508031890175716	1.318189599817653	-0.5720034989263192	1.1440174390575713	6.160051509212515	9.612507333087647	0.837762351313017	0.9642857142857142
ID93844	93844	8	1.0	24.453658133912835	64.63545554630113	0.0	227.0	227	1.383438945628593	1		45868.957278481	46152.0	30774.0	61747.0	2.8989181E7	5916.655506289464	-0.9811011395064761	-804.9163343596181	0.005568761333231503	0.004708900229772537	1.498871842248325	1.2961582502591935	2.5485235688501486	1.1563957116722396	6.012704598112526	9.59996093545551	0.8198620801002116	0.9612462006079029
ID95895	95895	8	1.0	24.396503392448857	64.60032091838579	0.0	240.0	240	1.3685953404764901	1		45380.22564935062	45851.0	30627.0	60352.0	2.7954219E7	5975.914536893213	-0.9813427429690755	-798.849907819313	-7.931895376740705E-5	0.018051640055416898	1.4793613383751176	1.302865269859005	-0.45220523998864903	1.1354676286176641	5.884370191670602	9.188657036778844	0.875801665896532	0.9582043343653253
ID86169	86169	8	1.0	24.432057409330845	64.55982257734823	0.0	179.0	179	1.3850784156239262	1		45848.895899053605	46129.0	30567.0	61204.0	2.90682E7	6008.243444708583	-0.981073363681184	-791.1146077334172	0.007912096609960742	0.007769918403557232	1.4826995724824885	1.3349907550297493	2.3826773989254026	1.1106440751714777	6.026963976606074	9.506839083186128	0.8379848631439466	0.9664634146341464
ID76445	76445	8	1.0	24.347625949276868	64.5989689900588	0.0	115.0	115	1.3975837933882544	1		45681.61085271314	45940.0	30496.0	61004.0	2.9464639E7	5863.310743754959	-0.9810988591887814	-808.8225430234936	-0.0019678429095786533	0.004643248258964595	1.5071874629377797	1.3294741470382616	-0.7134598833883933	1.1336718854559296	6.136285878389938	9.578221341635063	0.840515469013123	0.9736048265460032
ID60061	60061	8	1.0	24.240974977240985	64.65670000538634	0.0	5.0	5	1.3997472370879254	1		45879.71538461536	46156.0	30293.0	60857.0	2.9821815E7	5856.21452724635	-0.9810503412327642	-811.1919504063914	0.005917185139914345	-0.011058253783362261	1.547030796251366	1.289090277106911	-0.6091106776268737	1.2000950001138382	6.155298383048002	9.596642923101646	0.83988592492697	0.9606824925816028
ID70302	70302	8	1.0	24.38655329339676	64.66333328468482	0.0	75.0	75	1.406217597783718	1		45620.0762195122	45918.0	29960.0	60947.0	2.992677E7	5840.714034330302	-0.9811430676623896	-812.7956221028585	-0.0015785735756648793	0.014632627020685624	1.5034094919305618	1.3322483399999268	-0.6498161976711313	1.1284754101706327	6.21233589702219	9.946320777466426	0.7891142222141733	0.9617365710080942
ID102558	102558	8	1.0	24.406261119847596	64.59859327917957	0.0	281.0	281	1.3641662177265663	1		45169.61928104576	45689.0	30178.0	60400.0	2.7643807E7	5934.789516023015	-0.9813408513139018	-800.5697159879281	0.002671405530474252	-0.004590549506289796	1.479837650539669	1.2847565670588217	-0.5082461869423379	1.1518428381552812	5.846345182354474	8.936756596025697	0.9198869516155388	0.9824281150159749
[truncated: 3,577 more rows]
