# Supplementary material for: Adhesion pilus retraction powers twitching motility in the thermoacidophilic crenarchaeon Sulfolobus acidocaldarius
Source: Nat Commun. 2024 Jun 14;15:5051. doi: 10.1038/s41467-024-49101-7 (PMC11178785; doi:10.1038/s41467-024-49101-7)
Supplement: Supplementary file 15 — Source Data [file 41467_2024_49101_MOESM15_ESM.zip › TWITCHING FULL TRACK DATASET/Figure 1/MSD data/flaJ_100X_1sec_interval_5min_total__11_spots.csv]

LABEL	ID	TRACK_ID	QUALITY	POSITION_X	POSITION_Y	POSITION_Z	POSITION_T	FRAME	RADIUS	VISIBILITY	MANUAL_SPOT_COLOR	MEAN_INTENSITY_CH1	MEDIAN_INTENSITY_CH1	MIN_INTENSITY_CH1	MAX_INTENSITY_CH1	TOTAL_INTENSITY_CH1	STD_INTENSITY_CH1	CONTRAST_CH1	SNR_CH1	ELLIPSE_X0	ELLIPSE_Y0	ELLIPSE_MAJOR	ELLIPSE_MINOR	ELLIPSE_THETA	ELLIPSE_ASPECTRATIO	AREA	PERIMETER	CIRCULARITY	SOLIDITY
Label	Spot ID	Track ID	Quality	X	Y	Z	T	Frame	Radius	Visibility	Manual spot color	Mean intensity ch1	Median intensity ch1	Min intensity ch1	Max intensity ch1	Sum intensity ch1	Std intensity ch1	Contrast ch1	Signal/Noise ratio ch1	Ellipse center x0	Ellipse center y0	Ellipse long axis	Ellipse short axis	Ellipse angle	Ellipse aspect ratio	Area	Perimeter	Circularity	Solidity
Label	Spot ID	Track ID	Quality	X	Y	Z	T	Frame	R	Visibility	Spot color	Mean ch1	Median ch1	Min ch1	Max ch1	Sum ch1	Std ch1	Ctrst ch1	SNR ch1	El. x0	El. y0	El. long axis	El. sh. axis	El. angle	El. a.r.	Area	Perim.	Circ.	Solidity
			(quality)	(�m)	(�m)	(�m)	(sec)		(�m)			(counts)	(counts)	(counts)	(counts)	(counts)	(counts)			(�m)	(�m)	(�m)	(�m)	(radians)		(�m^2)	(�m)
ID547850	547850	0	1.0	77.99894675866005	75.52756019999082	0.0	212.0	212	1.2634002675750369	1		19621.162570888475	19862.0	9226.0	27308.0	1.0379595E7	2980.711745774731	-0.9807884607613786	-672.1217326697347	-0.0014158159383874434	0.0174167843305472	1.3492484353958702	1.2038134838673145	-0.27416459045254454	1.1208118645268355	5.014548103564234	8.696311286948479	0.833242688818496	0.9608378870673954
ID536075	536075	0	0.9713720679283142	78.43498522885542	75.56348886645846	0.0	86.0	86	1.3063792828444207	1		19572.70337477796	19826.0	13340.0	25574.0	1.1019432E7	2595.717997840373	-0.9810454576189551	-780.5471264422395	0.021586520876612073	0.011944771417839268	1.3800147604484247	1.27981485777895	-0.9292882548814578	1.0782924983722773	5.361526313573887	9.157676471598307	0.8033923887543892	0.9463087248322152
ID541708	541708	0	0.9867316484451294	78.47300232225561	75.46080533990288	0.0	147.0	147	1.2681813641968676	1		19609.197368421046	19792.0	10272.0	24530.0	1.0432093E7	2607.632174229319	-0.9809105471249031	-772.8218733829938	-8.696207757008412E-4	-0.006271127744525912	1.3322839020741855	1.2176369265082196	-0.4051205218619439	1.09415530448369	5.052573112880359	8.590381519332901	0.8603943821638732	0.9707762557077627
ID549388	549388	0	0.9810590744018555	77.66547207856125	75.43343221821755	0.0	228.0	228	1.3259214570600353	1		19496.24914089347	19679.0	11293.0	26687.0	1.1346817E7	2757.5326972451658	-0.9809063304997184	-726.4379553374374	0.02985428845172583	0.01677477951539135	1.4682861881509393	1.2539744235423511	2.188698532967982	1.1709060093930617	5.523132603167426	8.882646169793004	0.8796514209415861	0.9756507136859788
ID541197	541197	0	1.0	78.50891391422303	75.19599553964024	0.0	142.0	142	1.391616981072243	1		19650.58307210033	19751.0	10350.0	30194.0	1.2537072E7	3514.696661646133	-0.9809122723738223	-574.6369217852365	0.0024158238586190683	0.011015562799476537	1.4691832261771693	1.3463448246086622	3.03840963398149	1.0912384400513533	6.084001490580286	8.983687973643942	0.9473050599979491	0.986892829606785
ID550927	550927	0	0.99055016040802	78.22365408876105	75.86688628413323	0.0	245.0	245	1.3785088366949143	1		19481.859424920134	19684.0	10685.0	28038.0	1.2195644E7	3002.967544980634	-0.9810296117541519	-670.9894004314933	1.3352012849382564E-4	-0.0019075428593574256	1.4316337000852284	1.3396320020339285	-0.19357757693053332	1.0686768440225496	5.969926462631918	9.029750957090327	0.9200836229021502	0.9766718506998446
ID546817	546817	0	1.0	77.60505113579084	75.75790419484377	0.0	201.0	201	1.2964977403842828	1		19765.68884892086	19896.0	8737.0	32562.0	1.0989723E7	3405.745286051352	-0.9807687125745008	-591.9540962239107	-5.915701811113126E-4	-0.003839301178394047	1.3792734535487958	1.2395970965001717	-0.34599999906164197	1.112678835278802	5.280723168777118	8.635666112131837	0.8898392949241671	0.9711538461538464
ID551937	551937	0	0.9937580823898315	77.95495623195086	75.09736899406064	0.0	256.0	256	1.3839856514178197	1		19777.097946287537	19775.0	10223.0	31220.0	1.2518903E7	3395.196879120014	-0.9808760972756462	-597.5375781502838	-0.007191529111527256	0.005983646673722759	1.568468615862864	1.2341080033256124	-0.6632594158635374	1.2709330233952243	6.0174577242770715	9.680536438781095	0.8069080789811064	0.9384729429206822
ID543236	543236	0	0.992382287979126	78.10079460777159	75.12349639938674	0.0	163.0	163	1.297664180332662	1		19545.577338129482	19786.0	10058.0	25857.0	1.0867341E7	2746.3386606631543	-0.9809635128035815	-733.4836731171084	0.0019001601922103819	-0.012728257819116181	1.3464838801997656	1.2611755879165816	-0.4042260695204185	1.0676418835731751	5.290229421106151	8.897447901421684	0.8397566720779785	0.9611398963730577
ID528390	528390	0	0.9873151183128357	77.43972935054572	76.11451271961552	0.0	2.0	2	1.335018795023993	1		19574.2546689304	19883.0	11640.0	25374.0	1.1529236E7	2765.4579432191163	-0.9810307411418497	-732.1168884977182	-0.004937534774594019	0.0030831708528974294	1.395604395966868	1.301119601265905	-0.8748291518416815	1.0726180703211567	5.599182621799678	8.830613240499513	0.9023037625237856	0.9647829647829654
ID537606	537606	0	0.9842554330825806	78.2475496727884	75.29052307148527	0.0	103.0	103	1.2477351853855547	1		19673.53501945525	19851.0	9832.0	25103.0	1.0112197E7	2725.771692105686	-0.9809118871042076	-741.8052864558763	0.010005313696052167	-0.006062987821081169	1.3643904332038164	1.1707292346063534	2.4927251836584743	1.1654192898519184	4.890966823286822	8.681237462728996	0.8155325680709733	0.9598880597014934
ID530968	530968	0	0.9800040125846863	77.82669537447943	75.14765964806743	0.0	30.0	30	1.3075369076022256	1		19604.296819787993	19814.0	9788.0	25505.0	1.1096032E7	2793.6510966466767	-0.9810768295764722	-727.6427689231933	-0.00877293060971275	-0.01124940823689874	1.3829195319765668	1.26291837345432	-1.5018159209775725	1.0950189347503283	5.371032565902918	8.717551023594808	0.8881343219628597	0.9699570815450644
ID531992	531992	0	0.9741432666778564	77.94762340996692	75.4455735985149	0.0	41.0	41	1.2361620924978587	1		19575.029702970292	19844.0	10626.0	24309.0	9885390.0	2650.6294687234536	-0.9808961561177352	-758.3779122078221	-0.0012617254712834133	-0.00392629174663596	1.3380707150482238	1.1731730224483055	-0.446923059581562	1.1405570102999742	4.800657426161022	8.580039703237953	0.819467973151299	0.9582542694497158
ID554008	554008	0	1.0	77.23969486455509	75.39403817873033	0.0	278.0	278	1.3429284127404304	1		19770.834724540895	19944.0	10443.0	27654.0	1.184273E7	3022.7751769354613	-0.9809094975239289	-672.141536141681	0.0014523504455078138	-0.008090111864861818	1.3863907274964047	1.3190563957541694	1.6005442319766332	1.0510473486645253	5.665726388102894	9.003093272841967	0.8783790370304372	0.964401294498382
ID529435	529435	0	0.9792031049728394	77.3206628808751	75.78580473830948	0.0	13.0	13	1.3156117601405861	1		19671.21853146857	20055.0	12449.0	25132.0	1.1251937E7	2803.7042490397057	-0.9810387578587711	-726.0197582477269	-0.0029385398171944805	-0.00310484664752966	1.3595473778326357	1.2893401316955704	-0.2647706782404043	1.0544520754540836	5.437576332206143	8.757576816546322	0.8909376658343683	0.9694915254237292
ID534544	534544	0	0.9823247790336609	78.33130994805417	75.50564243171925	0.0	69.0	69	1.2257145993685201	1		19652.537373737377	19869.0	10167.0	24654.0	9728006.0	2695.5484592323705	-0.980951927118776	-750.9277667948793	7.035234341546413E-4	0.0021430463676958555	1.3083818733401877	1.182002951367519	-0.8063458072702983	1.1069192947669502	4.719854281364252	8.053111826850362	0.9145574566361728	0.980256663376111
ID546323	546323	0	0.9813331961631775	77.05127249360717	75.4446861349205	0.0	196.0	196	1.318483651268543	1		19444.718749999993	19708.0	12028.0	25058.0	1.1200158E7	2623.002077751998	-0.981059957331894	-767.975957179272	0.0067303267128804405	0.0012641934100626677	1.4188950455347267	1.2488072906446324	-0.3875200955329807	1.136200161677704	5.46134196302871	9.182960651019439	0.8138489136441829	0.9425758818703859
ID545301	545301	0	1.0	77.43872532741142	75.77775586689688	0.0	185.0	185	1.3310463604729195	1		19697.86689419797	19952.0	10869.0	25944.0	1.154295E7	3018.0385461443734	-0.9808575138641374	-668.8550246444881	-0.0034515221290946333	0.015864660792309023	1.3681231328608954	1.3045032488947605	-1.3473502675653584	1.048769433130992	5.565910738648069	9.804363794470174	0.7276244200886245	0.9435938759065273
ID538134	538134	0	0.9937206506729126	78.62234978215704	75.26434301655186	0.0	109.0	109	1.3801541631250098	1		19613.76898734177	19751.0	12248.0	29064.0	1.2395902E7	3140.6915331332702	-0.9809435662351644	-642.9366176414269	-0.004832416268462749	0.0031820022829214074	1.4951020841403273	1.289949418599254	-0.5147579126654673	1.15903931005593	5.984185841125457	9.177309766604367	0.8928616186988317	0.9744582043343655
ID544279	544279	0	0.9874960780143738	77.72725740294484	76.02621270304117	0.0	174.0	174	1.3361516071031025	1		19446.628378378402	19802.0	12132.0	25321.0	1.1512404E7	2768.162447749229	-0.9809185465211052	-722.2777407707881	-0.011998956877288204	0.009618024495358712	1.4151480231994382	1.2906927239711967	-1.0414974653283873	1.096425196266171	5.608688874128712	9.075046222608544	0.8558024431714149	0.9577922077922078
ID555031	555031	0	1.0	77.82796143211891	75.86267862018987	0.0	289.0	289	1.3242087483274212	1		19684.537005163515	19938.0	10172.0	27197.0	1.1436716E7	2955.1437249761952	-0.9808983340963866	-684.1153644097003	-0.005567744011661839	0.0082925466325958	1.389811403377198	1.2871991714129396	-0.3002202947781292	1.079717447185444	5.5088732246738825	9.059063739094457	0.8435406412057342	0.9586435070306042
ID529961	529961	0	0.9905185103416443	77.85536789906159	75.75124221468496	0.0	19.0	19	1.331614576661224	1		19582.493197278935	19849.0	11749.0	26321.0	1.1514506E7	2809.609394961064	-0.9810952890360024	-723.424448918914	0.0026016994753692148	-3.3957688200946743E-4	1.398232579878695	1.2858978329211306	-0.5887630187903459	1.0873589985779644	5.570663864812588	8.672290897512198	0.9307845022761031	0.9815745393634839
ID540713	540713	0	0.9904016256332397	78.49230883810208	75.02129157352375	0.0	137.0	137	1.3236373529401584	1		19708.69655172415	19931.0	10726.0	26462.0	1.1431044E7	2943.510566820324	-0.980856695376667	-686.1371748936047	-0.002325341876679886	-0.006580641927455883	1.406460526433031	1.2670197949746653	-1.1483896045957864	1.110054106503643	5.504120098509361	8.922038069431746	0.8688996485257271	0.9650000000000006
ID548906	548906	0	0.9809650778770447	77.75897016377752	75.81627205345751	0.0	223.0	223	1.3333177722966059	1		19416.51020408163	19794.0	10612.0	25950.0	1.1416908E7	2864.305839164262	-0.980963790707677	-698.6413538011656	-0.010174026157199966	0.009341357561372454	1.4177308274827112	1.2840550453412591	-1.0055284275566347	1.1041044016192667	5.584923243306137	8.962112919076771	0.8737883491783732	0.9767248545303413
ID538668	538668	0	0.993704080581665	78.19792109732921	75.53739561695771	0.0	115.0	115	1.3092714255979638	1		19517.59363957598	19758.0	10731.0	25365.0	1.1046958E7	2783.3373742691924	-0.9808854101968937	-719.6870835270607	-0.004214802611688539	0.003101285705599916	1.3680605504624144	1.276309388627031	1.4923615158939696	1.0718878687667441	5.385291944396468	9.416020201982855	0.7632808259590826	0.94891122278057
ID533538	533538	0	1.0	77.80151767021815	75.47554529226353	0.0	58.0	58	1.2753194019842868	1		19743.153419593353	19981.0	9749.0	28333.0	1.0681046E7	3035.546123378721	-0.9809460077402039	-669.6822675639387	0.0013699666221152944	-0.007962129041867341	1.3409625649829724	1.2334878001844582	-0.020479918718698805	1.0871307886323984	5.10961062685455	8.916045135371963	0.8077057112248903	0.9589652096342551
ID542754	542754	0	1.0	78.24983409034235	75.08361707888061	0.0	158.0	158	1.3253508000690841	1		19675.216867469888	19834.0	10756.0	27949.0	1.1431301E7	3121.945986487048	-0.9807872852340975	-643.4432222694662	0.0034258031980258525	-2.0744337968780485E-4	1.4504910261589332	1.2271386797611854	-1.312655849198555	1.1820106806846107	5.518379477002907	9.05240315258032	0.8462401983994197	0.9532019704433504
ID552483	552483	0	0.9936869144439697	77.62283996857177	75.72393168997864	0.0	262.0	262	1.308115335813489	1		19653.602112676086	19951.0	11074.0	24950.0	1.1163246E7	2840.9155509597817	-0.9810136647392602	-714.9040255091406	-2.700142246208813E-4	0.005740450912395228	1.3653731637805024	1.2755797832668798	0.6689756504951261	1.070394170314971	5.3757856920674385	8.896352171714804	0.8535478601351488	0.9683219178082195
ID551461	551461	0	0.9630972146987915	78.4192870325176	75.37325501380944	0.0	251.0	251	1.338979444355448	1		19698.457770270255	19949.0	13082.0	26687.0	1.1661487E7	2694.0949115539097	-0.9809321429770328	-752.2919396504556	0.0022320297657629526	0.00725396969749349	1.4090374120766818	1.2843461247654164	-1.11825744692657	1.0970854233970924	5.632454504951289	8.957229203611272	0.8821860413649176	0.9705159705159707
ID532536	532536	0	0.9894062280654907	78.14470251697209	75.4758237057141	0.0	47.0	47	1.3179097737000012	1		19681.17894736841	19868.0	12074.0	27122.0	1.1218272E7	2870.392995189323	-0.9810287730161388	-709.1303435843412	0.0039691747103466814	0.016927850440617207	1.449383244208808	1.2337316324172507	2.1172054212626144	1.174796208612266	5.4565888368642055	8.786995587464233	0.8880762945787434	0.9712351945854485
ID542268	542268	0	0.9902521371841431	78.41281553290712	75.62514788740239	0.0	153.0	153	1.2579998142578073	1		19627.087786259537	19775.0	9086.0	29487.0	1.0284594E7	3084.41429588896	-0.9808451583682648	-651.6809716075983	0.007808453735986108	0.007905027457021504	1.363361958859946	1.1902257886281955	2.844433452694198	1.145464979742457	4.971769968083594	8.479711350784195	0.8688779027731474	0.9694161260426325
ID539197	539197	0	1.0	78.08950449215834	75.8527007126151	0.0	121.0	121	1.2806468211468602	1		19532.09981515712	19786.0	9454.0	26549.0	1.0566866E7	2949.834872531626	-0.9809498929888977	-681.9156061606672	0.00876301641405335	-0.009993299625161888	1.4110597037720458	1.206042558412813	-0.38093038996604495	1.1699916341501593	5.152388762335195	8.45418905924639	0.9058881467309916	0.978339350180506
ID545855	545855	0	0.9822038412094116	77.22036872820779	75.93034518582586	0.0	191.0	191	1.3338850208958881	1		19499.166666666675	19840.0	10391.0	26127.0	1.146551E7	2824.6832086828995	-0.9810743481390065	-715.6939933528644	-0.005739910841374124	-1.2598154101938137E-4	1.478942449317149	1.22697065782555	-0.9377415430062569	1.2053608942353569	5.589676369470641	8.816887235388766	0.9035786383897348	0.9735099337748346
ID528944	528944	0	0.9760133028030396	77.96466750047293	75.97895805220244	0.0	8.0	8	1.344617277477449	1		19781.685092127278	20143.0	13204.0	25988.0	1.1809666E7	2623.014114518246	-0.9811417761508208	-784.7361031104999	0.007714661084758975	0.005292642805718499	1.3932274372721498	1.31687005684738	-0.9785436092462217	1.0579839901649608	5.67998576659645	9.071561085229758	0.8673473437260772	0.9637096774193549
ID547382	547382	0	0.9905574321746826	77.70737825906002	75.5011845316129	0.0	207.0	207	1.3685953404764934	1		19444.57119741102	19639.0	9998.0	27918.0	1.2016745E7	3086.9023490267355	-0.9811265956253126	-654.907973600872	6.773641216576569E-4	-0.006481057513425339	1.4568613762031404	1.3066685409550032	-0.4850718751362559	1.114943331488157	5.884370191670631	9.234181236596859	0.8671876069500574	0.9671875000000003
ID553526	553526	0	0.9881343841552734	77.95896737394068	75.7439345027618	0.0	273.0	273	1.3625015847481	1		19734.232899022772	19984.0	12577.0	28143.0	1.2116819E7	2951.9080404778724	-0.9809886969033447	-689.9212768529632	0.001085918556992622	0.00552347277383466	1.4760168700281584	1.2792587963345365	-0.7885362335434906	1.153806308979382	5.83208580386096	8.953530937570934	0.9142081564826441	0.9831730769230772
ID536631	536631	0	0.9853311777114868	78.24849858458194	75.62070922039909	0.0	92.0	92	1.3242087483274205	1		19577.61485319515	19796.0	11903.0	26683.0	1.1335439E7	2871.8429433375513	-0.9809954512242157	-703.7825942419921	6.26020841037247E-4	0.0028720240289534355	1.4345059044421977	1.2338781788850621	-1.0838719723512642	1.1625992978807873	5.508873224673877	9.440543221186019	0.77674536845826	0.9415109666937448
ID549943	549943	0	0.9905738830566406	78.2602336339185	75.52193037876839	0.0	234.0	234	1.3658288218996362	1		19387.379254457035	19568.0	10500.0	27777.0	1.1962013E7	3007.5824985863137	-0.9810320396359002	-666.7977267390053	0.013350263421949421	0.006610977053890642	1.4375683217043367	1.3220464566958865	-0.28168175954571356	1.0873810934731956	5.860604560848051	9.109859115877189	0.8874194874334422	0.9663009404388717
ID554551	554551	0	0.9946770668029785	77.55969073967668	75.45089039027454	0.0	284.0	284	1.288890150164775	1		19656.27504553735	19919.0	10319.0	24449.0	1.0791295E7	2637.9632486483224	-0.9809790854989553	-768.5830991406549	-0.003998511216031546	-0.004838858075540121	1.371035914819639	1.2256517505812228	-0.8550954974569231	1.1186178408095715	5.218932528638413	9.095536367118578	0.7927475654160316	0.9631578947368425
ID543816	543816	0	1.0	77.7714662112524	76.0668595820339	0.0	169.0	169	1.3115805480720968	1		19592.575438596486	19752.0	9098.0	31740.0	1.1167768E7	3491.009145336451	-0.9808321994050734	-574.3716143445588	0.005256833262044975	0.00851926775123108	1.3486814506787081	1.2818731328155142	-0.011466167671181377	1.052117730025635	5.404304449054532	9.729517540827002	0.7174093955327457	0.946711074104914
ID544841	544841	0	0.9853392243385315	77.63896870713243	75.40473479632173	0.0	180.0	180	1.35135162984036	1		19636.14238410596	19857.0	11933.0	27982.0	1.186023E7	3002.8071680483454	-0.9809677132827226	-674.0971116841876	-3.3182408305404784E-4	-0.00859005662461163	1.5325463796603451	1.2339855815096907	-0.8703577789978102	1.2419483684609889	5.737023280570639	9.224542293069469	0.8472407256360057	0.967923015236568
ID530506	530506	0	1.0	78.2919242562818	75.77013578269681	0.0	25.0	25	1.328201633219138	1		19799.634648370487	19975.0	9265.0	29113.0	1.1543187E7	3171.4323850843307	-0.9808244671056172	-638.6685997669819	-0.008219838403396821	0.0036317282847676225	1.3801354764491836	1.2794982648862816	0.014426643819450259	1.0786536522359773	5.542145107825494	9.475620881558669	0.7756618003621879	0.958093672966311
ID540234	540234	0	0.9937244057655334	78.41539251727477	75.70626349342305	0.0	132.0	132	1.3389794443554481	1		19487.279932546367	19591.0	11131.0	26580.0	1.1555957E7	2887.7162401571873	-0.9810916539444071	-700.297769913077	0.013045523730981282	0.013867714675508378	1.3738701575143482	1.3421341612338453	0.35346298831757755	1.0236459194595922	5.6324545049512915	9.054446331859497	0.8633437685782764	0.9681372549019609
ID548426	548426	0	0.9888979196548462	77.32199321535643	75.79723468059478	0.0	218.0	218	1.3121571937574952	1		19435.27416520212	19767.0	9394.0	25114.0	1.1058671E7	2687.4652894025185	-0.9809803105337108	-745.992862156939	-0.015014484123632578	-0.004830183404711986	1.45902440545565	1.213190149383923	-0.7611784468219861	1.2026345632599849	5.409057575219045	9.206284516046201	0.8019784220125228	0.9412737799834584
ID537164	537164	0	1.0	78.53111774559535	75.51166337743166	0.0	98.0	98	1.3264918685542895	1		19660.73529411764	19851.0	10514.0	26160.0	1.1363905E7	2990.864914492421	-0.9809725411582032	-677.8116255425942	-0.0032958037656274424	0.0012382517371383487	1.3608070552178988	1.3059866441093542	1.8769465125463496	1.0419762417600607	5.52788572933194	9.597658236230588	0.7541163534109045	0.9439935064935067
ID534095	534095	0	0.9836404323577881	78.28606467478397	75.06311089014164	0.0	64.0	64	1.3361516071031014	1		19750.2156196944	19928.0	12403.0	28084.0	1.1632877E7	2867.4717998887027	-0.9809635163034855	-709.8536271053124	-0.0061157218681344135	-0.008651311036212845	1.5067350082192232	1.213629207598972	2.240518822538138	1.2415118215555538	5.6086888741287035	9.199315262962635	0.8328373784861817	0.9656301145662852
ID550479	550479	0	0.995252788066864	77.97471530008222	75.1161383075708	0.0	240.0	240	1.287715762540355	1		19574.041894353355	19798.0	10311.0	26346.0	1.0746149E7	2810.9231508386156	-0.9809391050794299	-716.7377807004477	-0.002003106842740773	0.0015889963904712242	1.3609609407278342	1.2352354435271131	-0.5058268178763452	1.101782617928872	5.209426276309383	9.153112318691159	0.7813797949608773	0.9472774416594648
ID531520	531520	0	0.9937096238136292	78.46934021903414	75.60438575794174	0.0	36.0	36	1.3768615441287593	1		19449.340255591058	19567.0	11529.0	28204.0	1.2175287E7	2921.957578480717	-0.9810875614094765	-690.5914577624981	0.005470496156755478	0.004601128674412066	1.4297042762679604	1.3452648425361327	0.1470433658084336	1.0627678885687966	5.955667084138366	9.365442469553882	0.8532644982787883	0.9579510703363917
ID535105	535105	0	0.9937233328819275	78.18748384898502	75.78384933498542	0.0	75.0	75	1.3282016332191378	1		19499.621342512903	19679.0	9697.0	26449.0	1.132928E7	2890.7826814798295	-0.9810815805840458	-699.6180442859361	-7.910953175202695E-4	6.496279592172738E-4	1.3795634754193622	1.2914038490113497	-1.5660944536277146	1.0682665042972452	5.542145107825493	9.437425375789251	0.7819530814970846	0.951836734693878
ID546906	546906	0	1.0	77.46539837839286	75.84684262456406	0.0	202.0	202	1.3304779016127106	1		19707.905982905984	19887.0	9034.0	30213.0	1.1529125E7	3392.434518459577	-0.9808037660109521	-593.6426479548591	-0.003072182234230953	0.020736419949376392	1.3623535587557833	1.298807384750222	1.0047711867897555	1.048926557356911	5.561157612483556	10.302235050561592	0.6584338644057289	0.9352517985611523
ID528477	528477	0	0.9888914227485657	77.19616573378337	75.65611323475109	0.0	3.0	3	1.317335646130303	1		19550.315331010457	19904.0	11273.0	24887.0	1.1221881E7	2776.680955882278	-0.9809397805280377	-724.7233106850415	-5.798735846846011E-4	-0.003080544324314354	1.399034248002317	1.257621562327913	-0.25003537351236527	1.1124445460466206	5.451835710699686	8.52449838793194	0.9427899798578754	0.986242476354256
ID537694	537694	0	1.0	77.99730351071992	75.36389659472052	0.0	104.0	104	1.337849026725189	1		19694.5456081081	19858.0	10531.0	27376.0	1.1659171E7	3033.346537996374	-0.980802072172777	-663.4083795326827	-2.403951600296236E-4	-0.0033939486913501897	1.5183835051511143	1.2049833236078789	-1.2102692169743643	1.2600867376362306	5.622948252622257	9.350153170760892	0.8082328537042792	0.9633550488599352
ID539728	539728	0	0.9888038039207458	78.57884949518981	75.25795448053746	0.0	127.0	127	1.3608349155190527	1		19534.923452768726	19686.0	11418.0	28728.0	1.1994443E7	3067.285776531753	-0.9809919804492216	-657.3793471989129	-0.011996330772873098	-0.004147690021682401	1.5256131808962763	1.247353764914735	-0.9584086107589516	1.223079790039005	5.817826425367401	9.513570664045474	0.8077622022305182	0.962264150943396
ID535633	535633	0	1.0	78.38454707035503	75.86140747253138	0.0	81.0	81	1.3367176531387048	1		19582.788135593226	19853.0	10475.0	26095.0	1.1553845E7	2937.406925742024	-0.9809823347516695	-687.7718471455719	-0.010988949327971044	0.01439061424866369	1.3451515387960593	1.3383535451507478	1.6152272463319957	1.0050793705967624	5.613442000293224	10.359317264023417	0.6573199837718628	0.9555016181229772
ID533074	533074	0	1.0	78.02198138867593	74.97224509958971	0.0	53.0	53	1.3110036487487962	1		19786.60954063603	19948.0	10559.0	27126.0	1.1199221E7	2907.0538858196733	-0.9808475228519895	-697.1477725689062	-0.005564660677941431	0.004882350773811738	1.3300022630269825	1.3044589151342205	-1.2392577956694484	1.0195815656563885	5.399551322890014	9.219233953663656	0.798321573073776	0.9490392648287391
ID552020	552020	0	0.9937156438827515	78.06502280664868	75.3825937901949	0.0	257.0	257	1.3625015847480995	1		19660.897394136835	19787.0	11442.0	27869.0	1.2071791E7	3084.173397746433	-0.98103749490771	-659.6057628767314	-0.0011378839728546654	0.00858288088575782	1.472149111896245	1.2860039852859826	-0.5343620518261173	1.1447469282677747	5.832085803860956	8.960706793052799	0.912744522194879	0.9761336515513132
ID553044	553044	0	1.0	78.02259840074208	75.41040386587152	0.0	268.0	268	1.353029980679486	1		19859.76363636365	19934.0	9122.0	27520.0	1.2015157E7	3299.6964282404883	-0.9809631480004591	-620.2798073380304	0.0016197878791073162	0.009021662115922924	1.4062677312166727	1.3296473792861405	-1.2153446814015854	1.0576245650720328	5.751282659064188	8.964243983153798	0.89938831266879	0.9781729991915931
ID555604	555604	0	0.987616240978241	77.26182281491023	75.74648249322664	0.0	295.0	295	1.333885020895889	1		19442.664965986405	19783.0	10637.0	25351.0	1.1432287E7	2951.255883451193	-0.9810451039434367	-681.9405096111554	-0.001806347505641772	-0.002102015756354529	1.387231182211267	1.303539834927517	-0.16588438122091295	1.0642031375193102	5.589676369470648	8.89376978266845	0.8880241179871297	0.9791840133222315
ID547944	547944	0	0.9748712182044983	77.2640068378702	75.1986059718986	0.0	213.0	213	1.3144612467940315	1		19457.877408056058	19626.0	9165.0	24913.0	1.1110448E7	2737.763451207831	-0.981055522862188	-736.1062424142942	0.005937574589887569	-0.0034909978327329525	1.367973525388372	1.2908630712197955	-1.5504228322991764	1.0597355799292572	5.428070079877101	8.916722770980536	0.8579160279681124	0.9596638655462184
ID545386	545386	0	1.0	77.61839081740688	75.44288976226454	0.0	186.0	186	1.38507841562393	1		19580.981132075485	19704.0	11046.0	29193.0	1.2453504E7	3337.3852082116478	-0.9811309671184189	-610.1483623855275	-0.004895766394680617	0.005336725093122206	1.457654566443498	1.3428669293465632	-0.4868925458881506	1.0854795323262523	6.0269639766061065	8.988155168190753	0.9374914963341913	0.9875389408099688
ID541805	541805	0	0.9816656112670898	78.60325829199856	75.48424275840414	0.0	148.0	148	1.3029002372992484	1		19565.718861209964	19796.0	11696.0	25439.0	1.0995934E7	2825.3062079342712	-0.9809431422577537	-712.9397412719313	-0.012525658823575399	-0.013753214579588403	1.3534821243259094	1.2839569252581144	0.8870723608005852	1.054149167857651	5.333007556586793	8.616743466629707	0.9026008454849253	0.9672413793103455
ID546415	546415	0	0.9792686104774475	77.04380903209663	75.96779221858934	0.0	197.0	197	1.2953302500616048	1		19463.747747747726	19758.0	10159.0	24200.0	1.080238E7	2537.918191851011	-0.9811188539080404	-797.0253107041582	0.0010680859624731872	-0.0010045319367023948	1.3829015071886028	1.229990091172181	-0.9884961321026361	1.124319225914005	5.271216916448078	8.576198938058882	0.9005981678771163	0.9753737906772204
ID543331	543331	0	0.9968663454055786	78.10197171462177	75.80295090262372	0.0	164.0	164	1.3299091997694117	1		19497.78911564626	19772.0	10828.0	26463.0	1.14647E7	2962.0427639299573	-0.980889365602577	-675.7234055693365	-0.0075515580464616434	0.005260250946073824	1.446022705490914	1.252283336199101	-1.2030906873798553	1.1547088934999694	5.556404486319039	9.24234203308554	0.8174094313266081	0.9558462796402294
ID536166	536166	0	0.9936543703079224	78.57432959389332	75.17442548243758	0.0	87.0	87	1.3872613616839011	1		19629.936908517346	19723.0	11373.0	30009.0	1.244538E7	3262.554873483399	-0.9811413136461181	-626.0531429329791	-0.0015205606370943064	0.001999725280639399	1.520960012865223	1.2790330412142084	-0.43121863724759474	1.1891483361691337	6.045976481264165	9.381843588897732	0.863177161464976	0.9687738004569695
ID549478	549478	0	0.9784485101699829	77.95180622698275	75.88017014478025	0.0	229.0	229	1.3412374214135998	1		19430.98484848485	19752.0	11183.0	25454.0	1.1542005E7	2749.8964005822672	-0.9809420612915034	-727.4043722319855	-0.0047934123679004926	0.0013514525449394418	1.4014011140522273	1.2978312292699101	-1.2703347440767638	1.0798022750928717	5.651467009609356	8.776756796670227	0.921940582190269	0.984271523178808
ID551014	551014	0	0.9816591739654541	77.61053844037929	75.20847666330653	0.0	246.0	246	1.2935770389038797	1		19584.94575045208	19768.0	10231.0	24665.0	1.0830475E7	2442.421699445292	-0.9810314490082517	-829.4314376470455	0.0012976149466677827	0.003202018313814168	1.3671825305575496	1.2427502133753425	-0.9675971010582671	1.100126570764567	5.256957537954538	8.521816296141957	0.9096618833218019	0.979627989371125
ID530043	530043	0	1.0	78.05324335781913	75.18933096995315	0.0	20.0	20	1.2782818203822581	1		19764.656771799637	20026.0	10214.0	26834.0	1.065315E7	2863.8687190526043	-0.9809487608380973	-710.7048195973085	-0.0026494353321133	-0.008263055694582884	1.362745269041427	1.2287176485759326	-0.4778733010458279	1.1090792670072174	5.133376257677126	8.863082783248323	0.8211894290435919	0.9677419354838714
ID552571	552571	0	1.0	77.91783537431711	75.34522644937844	0.0	263.0	263	1.3839856514178197	1		19753.232704402515	19883.0	10436.0	27492.0	1.2563056E7	3179.6052331502997	-0.9809354368432973	-639.3056434521909	-0.015874001196680605	0.007072395011607715	1.4180466120780468	1.3927040444570964	-0.3717530592859515	1.0181966640520739	6.0174577242770715	9.12223891421455	0.9086989518730948	0.977606177606178
ID538751	538751	0	0.9664140343666077	78.18679138183911	75.53517739695423	0.0	116.0	116	1.2045477987435904	1		19554.364016736414	19791.0	10831.0	25156.0	9346986.0	2572.5549408744973	-0.9809726051803949	-783.7662931089511	9.55223936898547E-4	-0.007245872630779657	1.3151086919561856	1.1278300396511005	2.9959545592702477	1.1660521937888981	4.558247991770716	8.01456250978877	0.8917603780674824	0.9716312056737595
ID529521	529521	0	0.9642394781112671	77.44405476248986	75.45552652239479	0.0	14.0	14	1.315036629288997	1		19698.63397548164	19941.0	11663.0	25078.0	1.124792E7	2589.240511316039	-0.9810825509103525	-789.1084438630212	-0.0038016013943742684	0.004357800258382762	1.3880550373291038	1.2739015775965372	1.6150857468321178	1.0896093244094567	5.432823206041627	8.748245795234308	0.8920588027544792	0.9777587681779304
ID531059	531059	0	0.9789981245994568	77.4728225454833	75.41392131635892	0.0	31.0	31	1.3052206313678212	1		19462.51509769091	19778.0	11699.0	24233.0	1.0957396E7	2737.828295081369	-0.9810733357909577	-736.9705711229714	0.011498515451504078	-0.007196950783568859	1.374327966541293	1.2574413508134645	-0.396341105406856	1.092955918502451	5.352020061244854	8.684914878577281	0.8916542093874633	0.975736568457539
ID534645	534645	0	1.0	77.56350485139257	75.42098023109442	0.0	70.0	70	1.3069582233926023	1		19389.794690265488	19774.0	9441.0	24689.0	1.0955234E7	2721.887840960035	-0.9811074225555023	-739.8749623687949	0.002240519213819639	-0.004556908675359164	1.396570981013934	1.24763354465895	3.09460334653991	1.1193759473625704	5.366279439738403	8.886588293661525	0.8539118248203738	0.9657827202737385
ID541301	541301	0	1.0	77.76140804061966	75.53613774102159	0.0	143.0	143	1.2964977403842828	1		19580.520795660057	19863.0	8807.0	27110.0	1.0828028E7	3077.9555514710155	-0.9810171665969819	-657.5177197629106	-0.011624982311519544	-0.012330378543631459	1.4049221976701336	1.22654719900471	-0.06984226357425567	1.1454285646815443	5.280723168777119	8.587397402713973	0.8998707642040624	0.9720034995625549
ID544373	544373	0	1.0	77.5122828750727	75.42876334174484	0.0	175.0	175	1.3580525881030998	1		19439.26272577998	19699.0	9474.0	26090.0	1.1838511E7	3208.2127402625088	-0.9810750947549493	-628.2249250656918	-0.0027837943193326073	-0.0017467915733931744	1.401716949432619	1.3510112240206307	0.09041380993619805	1.0375316833128057	5.794060794544827	8.900170708481019	0.9191708405125705	0.9822723609991945
ID532086	532086	0	0.9890431761741638	78.01298982546085	75.95421463830839	0.0	42.0	42	1.320776668046574	1		19427.027729636022	19653.0	9677.0	27225.0	1.1209395E7	2888.4121098954774	-0.981049225599439	-696.3715763619703	-0.008991572668242031	0.004097362912553807	1.387219451943762	1.2926434952031758	1.3990836087915393	1.0731647643697158	5.480354467686786	8.868293782716139	0.8756657633829472	0.9729957805907172
ID533622	533622	0	0.988286554813385	78.08232738311003	75.8541468237216	0.0	59.0	59	1.3401089084486058	1		19536.70875420877	19775.0	11629.0	26377.0	1.1604805E7	2789.585936567451	-0.9810803171260841	-726.3272919053596	-0.00371160554805885	8.869197941361186E-4	1.3823089960097854	1.3131840374727293	-0.06746334461338442	1.0526392010293466	5.641960757280324	9.011927904452621	0.8729804293302061	0.9666123778501627
ID538230	538230	0	0.978338360786438	78.08923843284136	75.75219003504202	0.0	110.0	110	1.2970810914780913	1		19523.299099099113	19768.0	9577.0	25140.0	1.0835431E7	2826.064663233196	-0.9810354499151772	-714.7320641128272	0.003937648400684065	0.00867260684258479	1.380855661282269	1.239110141614449	-1.4111924704889294	1.1143929945429536	5.285476294941638	8.59108420417452	0.8999078535595458	0.9771528998242532
ID554102	554102	0	0.9872174263000488	77.83881114550294	75.92525599779766	0.0	279.0	279	1.3535889685077869	1		19700.698175787715	19963.0	12177.0	26114.0	1.1879521E7	2886.416830267789	-0.9809168267632818	-701.6720164148485	-0.007430274306173585	0.008569107227647156	1.3886057881687957	1.3289974798783215	1.7481311151559746	1.0448520852695158	5.756035785228702	9.165340735125795	0.8610653615336695	0.9734726688102894
ID551560	551560	0	1.0	77.88754879742314	75.74741010550454	0.0	252.0	252	1.3530299806794863	1		19863.383471074383	19975.0	9125.0	29758.0	1.2017347E7	3367.07826384028	-0.980744070805333	-600.9263147255804	-0.00809186062853263	0.005819240417637831	1.3980024624592473	1.3221017878846475	-1.4238506287229868	1.057409100623062	5.751282659064189	9.323332985152543	0.8314424339145656	0.9711075441412519
ID540809	540809	0	0.9913164377212524	78.21368309934726	75.37732758936998	0.0	138.0	138	1.2579998142578066	1		19673.727969348656	19870.0	9303.0	27270.0	1.0269686E7	2889.729275344395	-0.9809875572829504	-702.5626862796746	0.007431767434286963	-2.1188825646933216E-4	1.3410951491496363	1.2045195628920071	-0.39940681830583413	1.1133859427984019	4.971769968083589	8.580317424700375	0.8486217947792646	0.9561243144424133
ID549005	549005	0	0.9873530268669128	77.88245945883428	75.85765340539874	0.0	224.0	224	1.3602789053158566	1		19305.678160919535	19560.0	11650.0	26009.0	1.1757158E7	2666.593608315136	-0.9811420569914315	-753.3482732908848	0.005244325664047437	-6.300923899856348E-4	1.3997105727025478	1.3457641827529143	-0.5086399262378876	1.0400860645876902	5.813073299202893	9.113511530864603	0.8795168584865009	0.9683293745051469
ID529039	529039	0	0.9936621785163879	77.15660804021938	75.90378709975175	0.0	9.0	9	1.3299091997694112	1		19732.13628620103	20118.0	12388.0	25202.0	1.1582764E7	2807.155435685288	-0.9811106431671943	-730.1943320580145	-0.0033334193228141402	0.0033595226664408628	1.393827666712515	1.2920747161653772	-0.10167463745284824	1.07875159948112	5.556404486319034	8.786094029368648	0.9045071905462109	0.9782426778242675
ID555136	555136	0	0.9968056082725525	77.49575458726031	75.66666605575617	0.0	290.0	290	1.3602789053158566	1		19539.499178981918	19765.0	9967.0	26161.0	1.1899555E7	3125.578669646206	-0.9810666606783558	-647.8646568396277	0.004720709421288472	2.9022598053479733E-5	1.3900948820226722	1.3570352959813194	-1.0346550416432418	1.0243616257729289	5.813073299202893	8.834435918005013	0.9359615618552447	0.9799679487179493
ID542849	542849	0	0.9920728802680969	78.19862517073072	76.11082921605113	0.0	159.0	159	1.3524707618167149	1		19485.04966887416	19856.0	10092.0	25706.0	1.176897E7	2941.629185140245	-0.9809246600399779	-681.2506868072193	-0.003949244229373899	-0.020190846332089427	1.428067378172903	1.316665526834694	1.768476613673381	1.084609074262028	5.746529532899668	8.97221470646739	0.8970490518100178	0.9757869249394674
ID547483	547483	0	1.0	77.77842945450585	75.69249602864474	0.0	208.0	208	1.3625015847480997	1		19488.98042414357	19642.0	8714.0	28280.0	1.1946745E7	3314.091683386365	-0.9809975470031804	-607.1735587710151	-0.006668841704183597	0.008238851742587792	1.413605380374221	1.3417316406165445	3.0600806365068873	1.0535678950856742	5.832085803860958	8.900464926538582	0.9251419678796082	0.9808153477218227
ID535197	535197	0	0.996852457523346	78.17080483996223	74.99465818097647	0.0	76.0	76	1.343491603544279	1		19520.894295302016	19817.0	9909.0	26399.0	1.1634453E7	3141.461864474977	-0.9810085877272964	-641.968118967529	-0.017941340670260566	-0.008888488247862383	1.3744341198703096	1.3549889897715723	0.8450231451793593	1.0143507661283768	5.6704795142674165	9.043737480904687	0.8712318731592847	0.9691307879772546
ID542365	542365	0	1.0	78.29414303990566	75.49897372002751	0.0	154.0	154	1.3213493004897128	1		19616.82842287695	19766.0	10890.0	25758.0	1.131891E7	2814.1181184780244	-0.9809032304609844	-716.1149240848608	-0.010249680581483836	-0.00223483666237674	1.3691752833936741	1.3066910152417381	0.6584395075617177	1.047818701914298	5.485107593851301	8.959891320438716	0.858597325221757	0.9664991624790622
ID539281	539281	0	0.9937208294868469	78.65099100729613	75.80088085423624	0.0	122.0	122	1.388896319660472	1		19409.2755905512	19513.0	10750.0	29326.0	1.232489E7	3093.968614879707	-0.9809654400067561	-646.5978906386199	6.005439213682002E-4	-0.002603312261447201	1.4549404180856174	1.3497838466783796	-0.14956466153850412	1.0779062304427578	6.060235859757712	9.356221168688023	0.8699582923493526	0.9644478063540094
ID550034	550034	0	0.9581990242004395	77.53735353929525	75.53070524878832	0.0	235.0	235	1.2747260921582781	1		19381.678438661704	19585.0	11262.0	24212.0	1.0427343E7	2386.122843084634	-0.9810637833707857	-841.6521006019849	-6.10422695609322E-4	0.0016251276305406723	1.3606422336445436	1.2157873807032908	-1.1354519344746965	1.1191448893452565	5.104857500690034	8.894093896591418	0.8109425108401385	0.9623655913978502
ID554642	554642	0	0.9877440929412842	77.77235878500116	75.84334185110804	0.0	285.0	285	1.277097677635854	1		19819.648698884776	20106.0	9785.0	25451.0	1.0662971E7	2751.69891879043	-0.9809021836334424	-739.8897707917041	-0.012336211508434046	-0.013394688990861483	1.3970952890137747	1.2048272488220442	2.525376194837045	1.1595814174851293	5.123870005348097	8.756061752578576	0.8398279718349398	0.9650850492390332
ID532627	532627	0	0.9824554920196533	78.55090247962421	75.17919876988667	0.0	48.0	48	1.3378490267251884	1		19732.584459459464	19882.0	11963.0	27591.0	1.168169E7	2889.0840941682573	-0.9809361637505597	-702.8849259833839	-0.0038657880918592596	-6.418902752935217E-4	1.4640952169705537	1.2445988295179147	-1.1564180394606183	1.1763591466156682	5.622948252622252	9.679659777484623	0.7541431054153348	0.9602272727272726
ID536726	536726	0	0.9704707264900208	78.68496406599631	75.64124841536331	0.0	93.0	93	1.320203787226716	1		19577.4156521739	19866.0	12771.0	25724.0	1.1257014E7	2759.74377050636	-0.9809880152516871	-732.0703875729707	-0.002096432832039596	0.007693930298664808	1.3565154975983684	1.2951010839445591	1.4705171158510237	1.0474205561366345	5.475601341522266	9.039339504881994	0.8421089611904926	0.9672544080604538
ID545942	545942	0	1.0	77.05606627773689	75.86147465715467	0.0	192.0	192	1.3052206313678207	1		19601.510638297874	19918.0	9303.0	28559.0	1.1055252E7	3259.8490356507286	-0.9809127238484119	-618.0284407863335	0.003510145937820727	5.211622329746662E-4	1.37769890409062	1.2618257394101176	-0.09542367351463148	1.0918297678209286	5.3520200612448505	8.83077419539488	0.8624422756596116	0.9690189328743546
ID553622	553622	0	1.0	77.08521367732712	75.58821178308031	0.0	274.0	274	1.3299091997694108	1		19572.687713310588	19939.0	10870.0	25033.0	1.1469595E7	2994.4374035616056	-0.9811294129774156	-679.6825323195652	0.005776631119224112	-0.002295205374787576	1.4018215222903332	1.2860879470542657	0.3132580651387884	1.089988849908088	5.556404486319031	8.987339792778906	0.8644530158116894	0.965317919075144
ID530600	530600	0	0.9964104294776917	77.69308063808592	75.64095754187261	0.0	26.0	26	1.3247798972641904	1		19712.27194492257	19941.0	9787.0	27418.0	1.145283E7	3061.240036953895	-0.9809162337248201	-661.9681982289502	0.011465894046645346	0.006944218453749436	1.4477460913646745	1.2464248553314605	-1.2825651503415958	1.1615189517218643	5.513626350838397	8.844587548644627	0.885710972745749	0.9731543624161076
ID533164	533164	0	0.9884645342826843	77.81421534619682	75.59097321338449	0.0	54.0	54	1.2753194019842873	1		19726.270018621984	20076.0	9134.0	25315.0	1.0593007E7	2829.8230120567355	-0.9809980847109561	-719.7579609002634	5.353059359834034E-4	1.9614958946939683E-5	1.4247919707996755	1.1718743067868398	-0.5258817641788832	1.2158232009594188	5.109610626854552	8.477216405411838	0.8934929509573765	0.9817351598173519
ID534188	534188	0	0.9836155772209167	78.50867837311043	75.33617102069006	0.0	65.0	65	1.2765051943389996	1		19797.345656192232	19923.0	9539.0	25803.0	1.0710364E7	2855.964952179617	-0.9806799491603727	-703.7252254921443	-0.007058581408357591	0.0023070830529141545	1.392785491719791	1.1843687955420845	-0.9231081145596272	1.175972802527539	5.119116879183579	8.557329314835677	0.878473001368344	0.9702702702702705
ID552108	552108	0	0.9903467893600464	78.13232703491985	75.20258073238757	0.0	258.0	258	1.3310463604729195	1		19821.82222222222	19961.0	9896.0	26601.0	1.1595766E7	3036.1890348473435	-0.9809048707385446	-670.7320412764377	-0.007851674541673216	-0.001605562824399711	1.401086226776589	1.2868376029382143	-1.039344603896096	1.0887824723007105	5.565910738648068	8.758962362543596	0.9116765432689884	0.9782790309106096
ID540333	540333	0	0.9905778169631958	78.20151812482464	75.93477814513324	0.0	133.0	133	1.3138856123250906	1		19597.554973821992	19764.0	8953.0	26031.0	1.1229399E7	2923.6936349737275	-0.9809352048561606	-689.7761961447945	0.0032188546854149663	0.0014649266400987738	1.4622165602274384	1.209496262924017	-0.6933255612654355	1.2089467367947526	5.423316953712595	9.08366914291631	0.8259471059221226	0.9710638297872337
ID548526	548526	0	0.9919165372848511	77.36951223433319	75.16317820663646	0.0	219.0	219	1.335585321166625	1		19344.36054421769	19627.0	10481.0	25118.0	1.1374484E7	3078.3937413065837	-0.9810633818757043	-651.1107280195433	0.007843411379192857	-9.727356913977719E-5	1.3702845926842473	1.3232416657381492	0.18206590574761414	1.0355512739389565	5.60393574796419	8.929081244635285	0.8832618284049005	0.9751861042183623
ID550560	550560	0	0.9904959797859192	77.5401474068731	75.72660128886224	0.0	241.0	241	1.3092714255979636	1		19305.047535211277	19677.0	11953.0	24505.0	1.0965267E7	2678.452107584113	-0.9811439206609706	-750.0639731302673	0.0057116056243523405	0.0013580116373111421	1.3620752972181884	1.2721748077730053	0.14440661758613937	1.0706667738552045	5.385291944396466	8.983051659824422	0.8386317907366789	0.9577345731191889
ID535715	535715	0	0.9642640948295593	77.92321701087245	75.886747577377	0.0	82.0	82	1.3202037872267167	1		19456.77913043479	19791.0	10957.0	26258.0	1.1187648E7	2753.455074691468	-0.9810240485042552	-730.6325927074912	0.011600185523389067	0.01125413779461642	1.400562675735755	1.2646746796981088	2.1450073014715594	1.1074489734151112	5.475601341522272	9.380282420983724	0.7820055884436602	0.9544324772162391
ID543907	543907	0	0.9968111515045166	77.97841522848246	75.41414321152064	0.0	170.0	170	1.3463040236277242	1		19583.90484140233	19778.0	11061.0	27840.0	1.1730759E7	3031.2879707861334	-0.9808385129390808	-661.4094410386468	0.01889505345721078	0.01920043077914714	1.4865558939631613	1.2729765464515141	-1.0566204569115618	1.1677794835317354	5.694245145089997	9.340634176473271	0.8201500155174639	0.9561053471668001
ID531620	531620	0	0.9937545657157898	78.348967931084	75.22050400618046	0.0	37.0	37	1.3741116681181371	1		19540.154093097895	19601.0	10758.0	28646.0	1.2173516E7	3182.3912209169916	-0.9809974956985089	-633.9594374684647	-0.0038937366779775574	-0.020925129074149302	1.4474808577613008	1.3524997457891659	-0.22035946115447097	1.0702263436779536	5.931901453315783	9.276750043803743	0.8661878379944219	0.9772905246671889
ID537252	537252	0	0.9951097369194031	77.99345446945223	75.4542952600999	0.0	99.0	99	1.3361516071031028	1		19573.286926994908	19713.0	10660.0	27238.0	1.1528666E7	2991.0151635104116	-0.9810536942400475	-677.7091966189647	-0.02194062014803201	0.007451084978309004	1.4919447723864	1.2154124871639589	2.2860991408939384	1.2275213461626522	5.608688874128715	9.078086602396315	0.8552292984445338	0.9593495934959356
ID544933	544933	0	1.0	77.30432106398239	75.944763731575	0.0	181.0	181	1.3708045353615317	1		19729.505600000008	19944.0	9088.0	28726.0	1.2330941E7	3348.480327488032	-0.9807721605441269	-601.0852747103645	-0.009660508216214258	0.010111615049698486	1.4374551305391592	1.3225550123219803	-1.2965218901888094	1.0868773829040588	5.90338269632869	9.312448386490432	0.8554271786585343	0.9650349650349651
ID547000	547000	0	1.0	77.36070462975448	75.7169948195571	0.0	203.0	203	1.3338850208958888	1		19750.132653061235	19897.0	9166.0	28301.0	1.1613078E7	3364.749266740252	-0.9807828472222518	-599.143875865161	-0.01246897278917638	0.006700695092839409	1.420437858276536	1.264462627316352	-1.4497209876973902	1.1233529782459606	5.589676369470647	9.932538264021542	0.7119935089187156	0.9499192245557352
ID555705	555705	0	0.9968711137771606	77.47468317705837	75.99242277863429	0.0	296.0	296	1.3468658029234553	1		19475.45923460899	19718.0	10465.0	26059.0	1.1704751E7	3044.389895981144	-0.9810569550533811	-662.6159142157543	-0.005935996863724816	0.007942330004934042	1.4130757328721688	1.3260639013285065	0.004634633949131935	1.0656166203276405	5.6989982712545135	9.044823917405768	0.8754032531512815	0.9755899104963395
ID537786	537786	0	0.9854933619499207	78.55057704287798	75.39132623710965	0.0	105.0	105	1.344054558357815	1		19556.83053691277	19697.0	12241.0	28164.0	1.1655871E7	2927.676217886844	-0.980984057232048	-689.2067323056764	-0.004155168753747982	0.021622524778756532	1.4931462596192544	1.2583653358762483	2.6245839534277513	1.1865761214564283	5.675232640431927	8.975671944256685	0.8852370678047264	0.9715215622457284
ID551101	551101	0	0.9831720590591431	77.83840472661541	75.58795393739656	0.0	247.0	247	1.2729445034579405	1		19700.12126865671	19913.0	9460.0	25432.0	1.0559265E7	2805.305935676724	-0.9809690739370192	-723.9591452894549	-0.0067847410284610525	-0.005768916695023716	1.397412726751832	1.1870921959486402	-0.7562131700001946	1.1771728695723742	5.0905981221964876	8.554079991554904	0.8742427968147343	0.9701086956521743
ID539824	539824	0	1.0	78.01688858932584	75.21567655262886	0.0	128.0	128	1.3697003833214243	1		19663.878836833603	19733.0	9903.0	29042.0	1.2171941E7	3318.2621572436706	-0.9808395247931272	-606.7086310384993	-2.5007915021792653E-4	-0.01598389794343596	1.5391998771194755	1.2652274612861316	-1.2153150017105459	1.2165400485023024	5.89387644399966	9.342352090429664	0.8485910164038016	0.9717868338557996
ID528563	528563	0	0.9874507188796997	77.59534487129163	75.74760074250352	0.0	4.0	4	1.3179097737000012	1		19620.423344947736	19847.0	13122.0	25022.0	1.1262123E7	2694.826995883736	-0.9809682264866884	-750.5561021970333	0.015125118223441831	0.007437731922393565	1.3919874250224333	1.2681459517362244	1.4695037667345985	1.0976555365071796	5.456588836864207	9.081476088566617	0.831415672082301	0.9574645537948293
ID553140	553140	0	0.9952638149261475	77.50724579032902	75.41382983621065	0.0	269.0	269	1.349671191930414	1		19688.43521594687	19945.0	10878.0	25952.0	1.1852438E7	3057.246087666935	-0.9810774718414407	-667.7823586981202	-0.009853205025117766	0.004908121619273115	1.3890800337027058	1.3419951237156837	-0.4319016621960388	1.0350857534091886	5.722763902077092	8.759740664247326	0.937201975362659	0.9804560260586322
ID541896	541896	0	0.9820833206176758	78.59959612133416	75.6360578436088	0.0	149.0	149	1.2634002675750362	1		19673.056925996196	19869.0	10157.0	25215.0	1.0367701E7	2712.252849139588	-0.9808247366310427	-742.0304765406896	-0.0019742131801150148	0.005442119748643655	1.3774141776170754	1.1776453085422456	-0.8333367827096324	1.1696341569280437	5.014548103564229	8.541700540781811	0.8636802379007127	0.9678899082568806
ID545480	545480	0	0.9952388405799866	77.36408607119114	75.14941044997143	0.0	187.0	187	1.394874770113536	1		19679.200000000015	19666.0	10833.0	30350.0	1.2693084E7	3266.4218492894515	-0.9807640222300307	-614.3493777920652	-0.01600913519378009	-0.007744547917352584	1.573047308468359	1.2734357854568832	2.417328927384692	1.2352780771776264	6.112520247567383	9.45263195698167	0.8596559575483638	0.967644845748683
ID529609	529609	0	0.9527490735054016	77.28577912791864	75.75380619673122	0.0	15.0	15	1.301157226167962	1		19662.918003565064	19986.0	11505.0	24079.0	1.1030897E7	2428.176620513309	-0.9809853011289528	-835.5467198540956	0.002982931510173122	-1.7914361295057115E-4	1.355662676519574	1.2649285920278426	-0.9533400134827454	1.0717305981251266	5.318748178093245	8.655055886371073	0.892235583963989	0.9713541666666672
ID554188	554188	0	0.940083384513855	77.18864520829496	76.04287445861885	0.0	280.0	280	1.2994118769904215	1		19578.783928571418	19799.0	12753.0	24610.0	1.0964119E7	2213.485274530677	-0.9809331090023916	-910.1198396319862	-0.0012083498938322938	0.0012074859083207078	1.4096243744636323	1.215167809226633	-0.9207704787713588	1.1600244540387858	5.304488799599692	8.540188785630205	0.913941627168572	0.9755244755244755
ID548045	548045	0	0.9826370477676392	77.21065873562864	75.55192547010337	0.0	214.0	214	1.2941617065219368	1		19456.08483754512	19724.0	9487.0	24249.0	1.0778671E7	2550.995140011603	-0.980904804019475	-783.5713660303195	0.00952691452220403	-0.0029051976653646414	1.4107346961957927	1.204704397716877	-0.8166805665393854	1.171021454615239	5.261710664119047	8.556046075470212	0.9032138692546464	0.9779151943462893
ID530126	530126	0	0.9809719920158386	77.78660816080074	75.47302667703471	0.0	21.0	21	1.3092714255979643	1		19609.631858407123	19873.0	12184.0	26168.0	1.1079442E7	2649.4726858693293	-0.9810951959925139	-768.2082369443593	0.0026032673271651247	0.004257356040819588	1.4311480218617612	1.227981321156535	2.5466157874359854	1.1654477126035436	5.385291944396471	8.803085246366898	0.8732715287948983	0.971698113207548
ID536257	536257	0	0.9789443612098694	78.03390648897837	75.46691933241675	0.0	88.0	88	1.3133097255508441	1		19622.26315789476	19804.0	12163.0	26641.0	1.118469E7	2801.0392129133497	-0.9810663004559693	-725.9768626195211	-2.8201199849534346E-4	0.002174828016006453	1.4223213282727707	1.243487459697389	-0.9323921499236927	1.1438163828519043	5.418563827548078	8.640270755990763	0.9120934848833798	0.9743589743589746
ID543429	543429	0	0.9786142110824585	78.30007282953069	75.77844520191294	0.0	165.0	165	1.339544295443368	1		19404.646362098145	19657.0	12676.0	26509.0	1.1468146E7	2842.9809025064533	-0.9810589308915416	-707.0536893032119	0.005090343545105498	0.00730756249902406	1.4514226071225909	1.2670851114961408	2.2469775515203767	1.1454815418111806	5.637207631115809	8.875016614196479	0.8993640956722861	0.9801652892561986
ID549574	549574	0	0.9968727827072144	78.17056998924646	74.96376514490238	0.0	230.0	230	1.3796059390068065	1		19579.526148969893	19611.0	10524.0	31946.0	1.2354681E7	3511.5474808166027	-0.9808602659443708	-571.4850458007209	0.01755321434152972	0.01982641792102359	1.4969293409182611	1.3047523218202854	-0.3974066617906708	1.1472900380279576	5.979432714960943	9.553801190697623	0.8232229097255338	0.9714285714285718
ID538840	538840	0	0.9889650940895081	78.5167482247792	75.161215386032	0.0	117.0	117	1.3138856123250902	1		19603.413005272392	19774.0	9250.0	25858.0	1.1154342E7	2951.739178768756	-0.9809187366384278	-682.8253091319135	-0.002945584857176827	-0.008369350002828107	1.4103888921630716	1.2532149819424638	-0.9916653136130936	1.1254165585995395	5.42331695371259	8.979945283034708	0.845137689394867	0.9588235294117646
ID541400	541400	0	0.9937161207199097	78.35365888742135	75.11438913832028	0.0	144.0	144	1.3839856514178195	1		19645.521327014205	19681.0	11127.0	30350.0	1.2435615E7	3291.6959327775194	-0.9809435598064279	-614.4351987327086	-0.005602882942298691	-0.0020251418349334495	1.5187947954553949	1.2761320238597802	-0.6242704253452738	1.190154911136591	6.01745772427707	9.22794532887932	0.8879998370724707	0.9723502304147464
ID544474	544474	0	1.0	77.7299784971075	75.88304672562214	0.0	176.0	176	1.3746620833888075	1		19460.062399999995	19662.0	9396.0	27524.0	1.2162539E7	3216.803866120404	-0.981064241501115	-626.8510859811566	0.004418726745672075	0.011002161083466567	1.4535734031918561	1.3275186738446987	-0.1026342904015971	1.0949551458904028	5.936654579480309	9.011709513036676	0.918622918685914	0.9750195160031231
ID546522	546522	0	0.9786630868911743	77.1143770668642	75.57787369971436	0.0	198.0	198	1.2906497279808749	1		19441.576086956517	19667.0	10950.0	24731.0	1.073175E7	2605.254736302043	-0.9810518183597458	-772.744065871361	-0.012640425902271135	7.888884477792467E-4	1.3304701574122924	1.2772768077559857	1.4533584687706889	1.041645905831298	5.233191907131952	8.488846340111623	0.9125973019913863	0.9760638297872339
ID534748	534748	0	1.0	77.92678610706818	75.73671594130131	0.0	71.0	71	1.274132506052911	1		19486.085501858728	19799.0	9111.0	25804.0	1.0483514E7	2969.726717191117	-0.9810043582506591	-677.7274555934351	0.0034415250154430812	-0.005755393937103171	1.3813571719854494	1.1953646032302214	-0.1111557199709786	1.1555948438264125	5.10010437452552	8.659138701987757	0.85475083883529	0.9623318385650226
ID552668	552668	0	1.0	78.12424257187713	75.29674222550892	0.0	264.0	264	1.3507917161515883	1		19884.480066445172	20001.0	9190.0	26856.0	1.1970457E7	3173.3005288957706	-0.9808914774557657	-643.3197482559834	-0.0059385277736041	-9.84430765457962E-4	1.432487166628189	1.3008529241151428	-1.1038517936192653	1.1011907188528525	5.732270154406123	9.147021869029556	0.8609483125082397	0.9640287769784174
ID531154	531154	0	0.9791505336761475	77.97584077030757	75.64257694810415	0.0	32.0	32	1.3372834595780707	1		19480.70017035774	19741.0	12289.0	26051.0	1.1435171E7	2623.429779422293	-0.9811208930128833	-771.8025164729079	0.006494733101671236	-0.002272253787761016	1.4107726414614383	1.28255971005588	-0.3204620085948831	1.0999664424200353	5.618195126457749	8.786600661489716	0.9144604035871552	0.9841798501248966
ID532180	532180	0	0.9796064496040344	78.26612487028623	75.31341911988736	0.0	43.0	43	1.3086935083658355	1		19696.458407079663	19858.0	12254.0	27443.0	1.1128499E7	2886.8946659932044	-0.9808787738912663	-699.9818840539775	0.02054244279933335	0.004562401160457975	1.472915256423559	1.2342219670286945	-1.1758616764550964	1.193395755197505	5.3805388182319485	8.960620160381533	0.8420919136238026	0.9666951323654998
ID538324	538324	0	0.9919841289520264	78.34514664047394	75.19593944406466	0.0	111.0	111	1.3496711919304132	1		19660.73544093179	19812.0	11454.0	29319.0	1.1816102E7	3110.9107029226216	-0.9808351264884625	-646.8927194962943	-0.005217396466512546	0.0011733191262136688	1.5013267673339579	1.2578343142350994	-0.892302689931623	1.1935807048219451	5.722763902077084	9.324365264724118	0.8271364076190016	0.9532858273950914
ID533719	533719	0	0.9937117695808411	78.07075667826827	74.96927031317456	0.0	60.0	60	1.354706252204832	1		19840.646381578932	19906.0	10637.0	31065.0	1.2063113E7	3332.354286718466	-0.9806979007565759	-605.0138904314759	0.007309698833465352	0.025580269877365353	1.5432936663545849	1.2237398665616885	-0.8330993731456322	1.261128862860976	5.765542037557732	9.512869222632242	0.8006209575918617	0.955870764381403
ID542953	542953	0	0.9968507289886475	78.19927299097648	75.48134097320224	0.0	160.0	160	1.3434916035442794	1		19641.19397993311	19794.0	10713.0	26189.0	1.1745434E7	2893.1909127209606	-0.9807502134679541	-691.7565526245478	0.007701284973992373	-0.0010140366964227336	1.4464014497886541	1.2661449611367133	-1.2632864109664068	1.1423663910411261	5.67047951426742	9.618020985257914	0.7702970048644617	0.9513556618819783
ID549098	549098	0	1.0	77.47616705747058	75.5197674197035	0.0	225.0	225	1.3264918685542895	1		19442.09090909089	19667.0	9944.0	27151.0	1.1334739E7	2962.704909085494	-0.9809369567550755	-675.3570407893433	-0.007415894431086301	0.0025441003644012753	1.4900126163036473	1.2183345146428233	-0.962267826271433	1.2229913856954724	5.527885729331939	9.101000172338995	0.8386691648389044	0.9493877551020409
ID529132	529132	0	1.0	78.00628681434212	75.46612295176988	0.0	10.0	10	1.393789686503098	1		19902.12461059188	19994.0	9158.0	30145.0	1.2777164E7	3574.306678355656	-0.9809306291568818	-572.8482029380833	0.0025147798179261643	0.021268382273275096	1.4547063401099143	1.37785295196655	-0.08071214048695317	1.0557776416080356	6.103013995238361	9.490574272756689	0.8514697927861616	0.9705215419501138
ID532718	532718	0	0.9699100255966187	78.02463747630068	75.15673342848433	0.0	49.0	49	1.2471287526958394	1		19703.719844357984	19912.0	10896.0	25215.0	1.0127712E7	2611.795903107376	-0.9809946030254362	-778.8048654094094	-1.212115918839527E-5	7.676615853995551E-4	1.3438530585920654	1.1656957562736148	-0.8653024355126531	1.1528334484874225	4.886213697122306	8.47640386924347	0.8545924244888652	0.9734848484848488
ID539374	539374	0	0.9955984354019165	78.4787037477252	75.10881905718078	0.0	123.0	123	1.3768615441287593	1		19548.006410256403	19632.0	10620.0	30259.0	1.2197956E7	3380.5894344799453	-0.9809277326490994	-594.8051576395455	0.005447440553790795	-0.001772728839430586	1.529779136262729	1.259796937597506	-0.633227238542191	1.2143061239536685	5.955667084138365	9.148249924170344	0.8942608861649022	0.9728260869565222
ID551662	551662	0	1.0	77.78392388839124	75.16989458893406	0.0	253.0	253	1.3224938215362452	1		19816.311418685123	19927.0	9888.0	28636.0	1.1453828E7	3122.302149132267	-0.9809752089013378	-654.5096012019346	-0.014860425980902757	-8.799413476116341E-4	1.3909062748812455	1.2941691509402635	1.2889818492134542	1.0747484390820927	5.494613846180332	9.021436970679806	0.8483901191061404	0.9633333333333338
ID555237	555237	0	0.9904685020446777	77.57695462513216	75.6618852848446	0.0	291.0	291	1.3641662177265699	1		19561.391869918712	19725.0	11270.0	29034.0	1.2030256E7	3186.6650949889745	-0.9810347471636945	-635.0663164144755	-0.008790302432143186	0.0032994433398905575	1.5066919544638526	1.259997689650742	-0.6298851843761082	1.1957894580596347	5.846345182354505	9.110293944200192	0.8851758121655235	0.9700315457413254
ID550648	550648	0	0.9880902767181396	77.7242947453731	74.92105789694476	0.0	242.0	242	1.2859521701640206	1		19569.351548269588	19805.0	9667.0	26276.0	1.0743574E7	2657.3344360506094	-0.980847274592017	-754.2772736717324	9.437942295992586E-4	-0.012423936249418354	1.3574234744553324	1.2406633666564664	2.9304550265783376	1.0941110303865338	5.195166897815831	8.593993814966383	0.8839328916124252	0.9724199288256232
ID535802	535802	0	0.9968560934066772	78.2512982455848	75.21235242657836	0.0	83.0	83	1.3270620348684141	1		19740.75043029259	19838.0	10196.0	27355.0	1.1469376E7	3108.4829848203967	-0.9808479497202591	-650.47644511106	-0.01641102339598044	-0.015115631609747663	1.4254722910049165	1.2512298500301204	1.5626133703954275	1.1392569406577069	5.532638855496459	9.412429827942505	0.78476329786233	0.9588138385502476
ID537340	537340	0	0.990540623664856	78.52829366226314	75.29765496863749	0.0	100.0	100	1.333317772296605	1		19707.32427843803	19816.0	9251.0	26218.0	1.1607614E7	2995.9735221368214	-0.9808123047858279	-672.4852791887307	2.3251109124301328E-4	-0.0036981310113252054	1.4106390010849605	1.2756843262249413	-1.1884356849095217	1.105790023507918	5.584923243306131	8.798262432331795	0.9066366040546213	0.9783513738551208
ID543996	543996	0	1.0	77.88821641681825	75.74578124794219	0.0	171.0	171	1.3636115658566306	1		19425.35947712417	19666.0	8836.0	27183.0	1.188832E7	3273.551831819014	-0.9809948636819381	-612.5980116260798	0.008443162242667895	0.0033119734794120515	1.3946117159175695	1.3546757504806222	-0.523724625589309	1.0294800917657074	5.841592056189991	8.964946521664606	0.9133677700093973	0.9761715647339159
ID530687	530687	0	0.9919608235359192	78.16864032153619	75.00427306486357	0.0	27.0	27	1.3207766680465731	1		19796.190972222215	19971.0	11233.0	28350.0	1.1402606E7	3112.841327257715	-0.9809150140302693	-653.7236301299142	0.010743310396716554	0.01597598147011059	1.4891097714565895	1.2174548961829632	-1.1801125144817946	1.2231334204867341	5.48035446768678	9.054454110480009	0.8400284006986143	0.972175379426645
ID536818	536818	0	0.9948981404304504	78.1759715193674	75.43809902249781	0.0	94.0	94	1.3412374214135994	1		19514.456998313668	19694.0	12095.0	27302.0	1.1572073E7	2928.1219672900893	-0.9809624572416823	-686.8134620589058	0.013608547326852117	-0.003316735356656271	1.4643681349761797	1.259460423942992	2.5800072595746855	1.1626948391055298	5.6514670096093536	8.83069862295701	0.9107117381646895	0.9777960526315793
ID540914	540914	0	0.9910404086112976	78.0620210568487	75.51142448003252	0.0	139.0	139	1.2567965621276134	1		19671.889312977106	19876.0	9227.0	25363.0	1.030807E7	2740.3649781272493	-0.9809041479066284	-737.4883903993319	0.007696696454631077	-0.017824640204424532	1.3658717344551408	1.1899567625360823	-0.5391374207927935	1.1478330788625812	4.962263715754559	8.41015458341424	0.8816206376478196	0.9729729729729729
ID535283	535283	0	0.9865019917488098	78.19725095846906	75.8855480890788	0.0	77.0	77	1.3247798972641909	1		19487.214532872	19804.0	11049.0	25578.0	1.126361E7	2833.0645719739396	-0.9810041520517645	-710.453158968663	-0.004239776030022053	0.015105954885648566	1.4130958214294507	1.2673297884557808	-1.0534725797653195	1.115018233060933	5.513626350838399	8.792315209852081	0.896273790300539	0.9698996655518402
ID546035	546035	0	1.0	77.54871374264224	75.62742814954808	0.0	193.0	193	1.34854973665415	1		19656.185430463585	19846.0	10842.0	26543.0	1.1872336E7	2974.9831275165147	-0.9806955757180796	-671.3084148031684	-0.0042926742854431385	0.005574114477646987	1.449177764052334	1.276388830100286	-1.2212348502615298	1.1353732733139572	5.713257649748061	9.338341120776114	0.823292587603117	0.9517022961203484
ID550131	550131	0	0.9668943881988525	77.382191418819	75.3450136781618	0.0	236.0	236	1.3040609504357243	1		19261.368327402146	19620.0	12056.0	23736.0	1.0824889E7	2534.615023402176	-0.9811770261589718	-792.2536692159408	0.0057555837235666	0.006458382336540867	1.3254982470150112	1.3092747240025473	0.31570610881236805	1.0123912290637274	5.342513808915821	8.657057710327841	0.8958079082051864	0.9672977624784859
ID547572	547572	0	1.0	77.49675500903537	75.84228619649767	0.0	209.0	209	1.2988295727366723	1		19618.181328545776	19811.0	8969.0	30867.0	1.0927327E7	3400.7631376647905	-0.9809475363898653	-594.0281083924365	-0.007251475883719387	0.012477453785198121	1.3663979220040807	1.2395000061896009	0.18869145613668484	1.102378309948204	5.299735673435178	9.18567639123891	0.7892994332799063	0.9587274290627682
ID553717	553717	0	0.9686227440834045	77.8242866291655	75.81024954925378	0.0	275.0	275	1.336717653138705	1		19691.127334465193	19999.0	13321.0	26067.0	1.1598074E7	2575.1964450031764	-0.9810540175687756	-791.8920855343857	-0.00823606904803426	0.006625279296909386	1.4169986392679077	1.2708506559986534	2.142124782327069	1.1150001241919405	5.613442000293227	10.059850237294098	0.6970373871402746	0.9380460683081808
ID554741	554741	0	0.9952372908592224	77.73835386257254	76.0153937458498	0.0	286.0	286	1.2663905682493437	1		19786.83901515153	19960.0	8799.0	29117.0	1.0447451E7	3085.3876660698606	-0.9808821580943307	-658.0738689370789	0.0012890948503882591	-0.006281131806260586	1.3937368328871573	1.180784752607998	-0.4516876887378298	1.1803479252326152	5.038313734386811	8.580800135401674	0.8598832682903462	0.9671532846715334
ID545014	545014	0	0.9968332648277283	77.43066759783429	75.87674770549215	0.0	182.0	182	1.351911311632772	1		19495.40429042905	19776.0	9538.0	26343.0	1.1814215E7	2994.2841421418875	-0.9810725198661271	-674.9592343204152	-0.0191203402389878	0.009981997269887752	1.4172599059604634	1.3386420728341895	0.3277785424610139	1.0587295399731635	5.741776406735155	8.795608577220419	0.9326621499080048	0.9805194805194806
ID548617	548617	0	0.9839310646057129	77.399211288635	75.40686164698171	0.0	220.0	220	1.2776898861896555	1		19451.05185185185	19655.0	9354.0	24692.0	1.0503568E7	2671.9190287146976	-0.9809863381021747	-751.185137205501	0.002128843223988249	-0.004690316563810585	1.363762963162181	1.2147851380753796	-0.6416230900835207	1.1226371811914257	5.12862313151261	8.598539208404274	0.871688464859565	0.9694519317160829
ID533261	533261	0	0.9767714738845825	78.41648399405035	75.35282088076477	0.0	55.0	55	1.2918214483565431	1		19888.801801801783	20007.0	10356.0	26341.0	1.1038285E7	2828.612083345344	-0.9807864718381512	-717.8481226597747	-0.010826008744045264	0.006507302893414023	1.3983349423233538	1.2110831224883964	-0.9197993086757004	1.154615167495864	5.24269815946099	8.960926371110048	0.8204628113582981	0.9666958808063107
ID540431	540431	0	0.9904808402061462	78.58485486473093	75.5109425834145	0.0	134.0	134	1.2604028724445422	1		19728.846590909077	19919.0	8750.0	27361.0	1.0416831E7	2986.141342090309	-0.9807873600612929	-674.5422356839695	0.003267940667276458	0.008654237800621759	1.3878865513022294	1.1635285248263636	-0.5369840611222044	1.1928255489132484	4.990782472741652	8.501344121352226	0.8677673647254567	0.9677419354838711
ID531712	531712	0	0.9950528144836426	78.42067492910644	75.44153701935923	0.0	38.0	38	1.2994118769904222	1		19612.784172661857	19831.0	11442.0	26682.0	1.0904708E7	2894.388258539698	-0.9809077704226994	-696.280101629785	-0.014308640231876675	0.0011196359999828015	1.3626252171925382	1.2590606326351945	0.26591878249867834	1.082255438596777	5.304488799599697	8.971081220464761	0.8282545369884494	0.9571183533447685
ID542469	542469	0	0.9944861531257629	78.3946065508933	75.45574548580905	0.0	155.0	155	1.32649186855429	1		19572.17495711836	19741.0	9844.0	25761.0	1.1410578E7	2901.1720584929158	-0.9808352575068328	-690.539743984053	-1.6248816159543413E-4	0.009214060919226925	1.38306301452525	1.2825960007582542	-1.0075802813767318	1.0783309894211435	5.527885729331944	8.669712567937584	0.9241862914482164	0.978132884777124
ID552197	552197	0	0.9905619621276855	78.07137403635463	75.784069994917	0.0	259.0	259	1.3602789053158568	1		19642.39573070605	19838.0	10844.0	27635.0	1.1962219E7	3022.218660894353	-0.9810175989047311	-671.7755945429208	4.537635385916208E-4	-0.001965880079323661	1.4344476049871577	1.3094302330589769	-0.4879521898637014	1.0954746337543515	5.813073299202894	9.142741554549172	0.873902086859952	0.9683293745051466
ID534279	534279	0	0.9786102771759033	78.49316364696699	75.30995773555156	0.0	66.0	66	1.3138856123250902	1		19675.204545454562	19749.0	10442.0	26575.0	1.1254217E7	2876.887236232386	-0.9808624286748006	-701.0478947001803	0.0011676598064341258	0.007310140589611822	1.4191889594959803	1.256303233563549	-1.1366052647019043	1.129654785230792	5.4233169537125905	8.538931770654589	0.934690360453052	0.9844693701466779
ID539929	539929	0	1.0	78.05877943852852	75.91403756802346	0.0	129.0	129	1.308693508365836	1		19560.212389380533	19760.0	10205.0	27642.0	1.105152E7	3098.001833289658	-0.9809794387692171	-651.2660941716753	0.009671635030223011	0.0018041716300111438	1.447029728893074	1.2242226757705454	1.4177378341551454	1.1819987960787364	5.380538818231953	8.988878166156258	0.8368057289257494	0.9691780821917814
ID551195	551195	0	0.9788414239883423	77.84547871414789	75.02136192983764	0.0	248.0	248	1.2871281669074153	1		19612.665447897634	19871.0	10680.0	24998.0	1.0728128E7	2683.211157017767	-0.9810131116728321	-755.3231239519521	-0.005415073657226371	0.006834393439591153	1.3484593966424356	1.2563490889724571	-1.3379271427077941	1.073315855026658	5.204673150144864	9.164277428818925	0.7787657969324832	0.9521739130434791
ID555803	555803	0	0.9859698414802551	77.67028125373821	75.69693862070025	0.0	297.0	297	1.3451797611989678	1		19615.239999999998	19837.0	11871.0	27569.0	1.1769144E7	2917.210673901791	-0.9809082163799573	-690.9358016211863	-0.017059767043315157	0.013618794635599741	1.492561882702538	1.2377550646190458	-0.9605145950157962	1.2058620686491928	5.6847388927609686	9.122073968974211	0.8584859794228871	0.9583333333333343
ID528658	528658	0	0.9937247633934021	77.18654858578151	76.01332670293178	0.0	5.0	5	1.3190572791622333	1		19473.039930555562	19801.0	11062.0	24786.0	1.1216471E7	2685.3437335094404	-0.9811395884011617	-754.4726456854877	-0.008243566581962933	0.003181609751557673	1.3631260598815205	1.3002148999176555	0.7131431183616607	1.048385201529262	5.466095089193228	8.663303052727974	0.9152084745431228	0.9754028837998298
ID553234	553234	0	0.9810569286346436	77.94244320422646	75.41007136915744	0.0	270.0	270	1.3401089084486055	1		19855.964586846545	20099.0	11921.0	27990.0	1.1774587E7	2933.228863321471	-0.9809250273054516	-696.220690625168	0.010398499425020252	-0.0016911335911932712	1.473640006184978	1.2481587473574327	-0.8552088868273476	1.180651106523852	5.641960757280322	9.1442002947874	0.8479074761543948	0.9603559870550163
ID547092	547092	0	0.987275242805481	77.2164242941686	75.20708338868347	0.0	204.0	204	1.3378490267251884	1		19510.313028764816	19723.0	10493.0	26980.0	1.1530595E7	2991.786386909627	-0.9810387089755767	-674.8105924680111	0.0027516800973248906	-0.014020891355037408	1.4517025409845334	1.2791062460495006	2.768831162740298	1.1349350731951264	5.622948252622253	8.865595874874755	0.898996682939969	0.9728618421052632
ID537878	537878	0	0.9952481389045715	78.01207455239998	75.24308480814575	0.0	106.0	106	1.3625015847480992	1		19554.53094462542	19671.0	10858.0	28270.0	1.2006482E7	3100.3614620903627	-0.9809140259253825	-648.3084521493153	-0.008125917155927047	0.001154437383968856	1.4887698227440689	1.293089286897185	-0.7151327102059696	1.1513279383177215	5.832085803860955	9.03988173717209	0.8968261663989309	0.9730372720063442
ID532265	532265	0	0.9875160455703735	78.30101892797524	75.05587330222855	0.0	44.0	44	1.3502315702779681	1		19710.2963576159	19850.0	11658.0	29250.0	1.1905019E7	3046.3263491391317	-0.9808585816756209	-663.0999642745421	-4.4561107115852737E-4	-0.007272369797309105	1.5246704294019398	1.237141758646012	-0.919564620088446	1.2324136815740607	5.727517028241603	9.332538286608278	0.826374091073676	0.9624600638977636
ID543532	543532	0	1.0	77.54244947367643	75.67439743355136	0.0	166.0	166	1.340108908448606	1		19523.554054054046	19748.0	9718.0	28821.0	1.1557944E7	3289.9971909610754	-0.9808835729010261	-608.9814783069976	0.0045945948223633775	1.468105902185784E-4	1.3727651948934785	1.334173446895194	1.3007148838772997	1.0289255854162687	5.641960757280326	9.358006797267274	0.8096050575107562	0.9588045234248792
ID530223	530223	0	1.0	77.87707906914378	75.01940217156319	0.0	22.0	22	1.3173356461303034	1		19799.247818499127	20011.0	10561.0	27370.0	1.1344969E7	2913.56256430182	-0.9808377705109396	-695.6735369575231	0.0019382632307416866	-0.0071563770182048	1.3498706466041266	1.3134302342501867	1.24218686269488	1.0277444598149845	5.451835710699689	9.228415611634489	0.8044486619290012	0.9432565789473688
ID531247	531247	0	0.9887776970863342	78.49568772029113	75.42666773649266	0.0	33.0	33	1.3608349155190531	1		19545.495934959363	19734.0	11761.0	27829.0	1.202048E7	2944.0128499743464	-0.9809879776534984	-685.1290111581219	-0.006430886548515013	0.007850023005641749	1.4724249635102264	1.285619022231849	-0.20120821745380799	1.1453042760320085	5.817826425367405	8.906949008579076	0.9215368195181509	0.9760765550239234
ID536353	536353	0	1.0	77.97112987459576	75.60573205082044	0.0	89.0	89	1.3338850208958892	1		19692.132653061202	19835.0	10271.0	27864.0	1.1578974E7	3065.1699358036344	-0.9808470799482364	-658.0130378424635	-0.014212067427555802	0.006042791867099672	1.4644486745494707	1.2349050877109713	-1.3383062315842964	1.185879537725432	5.58967636947065	9.40832164083826	0.7935461987201399	0.9491525423728818
ID541986	541986	0	0.994937002658844	78.67534631062136	75.65002907142707	0.0	150.0	150	1.2741325060529107	1		19568.043071161046	19809.0	11316.0	25373.0	1.0449335E7	2669.641695856902	-0.9809686686334973	-755.6320671541035	0.001800647403797377	-0.006760358389990096	1.356330285276217	1.2263563584032124	0.14527042326274567	1.1059838161904572	5.100104374525518	8.900678003172809	0.8089892452824516	0.9495575221238938
ID549666	549666	0	0.9955688714981079	78.00617919085667	75.65338785137988	0.0	231.0	231	1.3196306577066632	1		19506.655652173922	19772.0	11010.0	25383.0	1.1216327E7	2852.3617183848205	-0.9809130209930609	-702.9129066308251	-0.01112070707583408	0.005444483454570354	1.3887785438649758	1.2657931686448742	-1.4232637389599998	1.0971607196709448	5.470848215357753	9.154287834790434	0.8203806390080417	0.9607679465776295
ID545571	545571	0	0.9968155026435852	77.82248926298318	75.5920604183269	0.0	188.0	188	1.3997472370879287	1		19490.655332302922	19623.0	11269.0	29262.0	1.2610454E7	3158.864697922639	-0.9809500755690239	-635.446600475369	-0.0025862619512006402	0.0029154937297722365	1.4941883107904494	1.3183930988853296	-0.2719492136885295	1.1333405128210627	6.1552983830480335	9.465846725715288	0.863256860934669	0.9606824925816027
ID529700	529700	0	0.9937631487846375	77.68889178055049	75.25683163873771	0.0	16.0	16	1.320776668046574	1		19697.209982788285	19954.0	11673.0	25461.0	1.1444079E7	2945.878211186188	-0.9810050255818651	-690.6411346667852	-0.0066704798357783085	-0.010957992194174941	1.3594860627462872	1.322636363847467	-0.08251857775145445	1.0278607937193158	5.480354467686787	8.89370063032092	0.8706698388600491	0.9787775891341259
ID538404	538404	0	0.9773644804954529	78.07132719902172	75.4986164630224	0.0	112.0	112	1.2287966122785958	1		19543.273641851112	19801.0	10695.0	24146.0	9713007.0	2549.2120536204948	-0.9810592546378071	-794.1810475850042	8.222718925691356E-4	0.005849233376932241	1.3092362606996968	1.1646484471450642	-0.37128556947241065	1.1241471741185631	4.743619912186832	8.246386942080012	0.876581557187965	0.9679922405431622
ID554277	554277	0	0.9920275807380676	77.44767091117788	75.54851918846519	0.0	281.0	281	1.351911311632772	1		19755.968698517292	19903.0	10390.0	28900.0	1.1991873E7	3153.5712613382843	-0.9808257635255967	-640.9135622083555	0.010837322436129053	0.009560494821043866	1.5073333957415718	1.2442339313473825	-1.0114280739005916	1.2114549826729757	5.741776406735155	9.147972266345107	0.8621969095626424	0.962549800796813
ID534840	534840	0	1.0	78.01794240509655	75.03183362505861	0.0	72.0	72	1.3674894046672097	1		19483.90731707318	19725.0	9618.0	28123.0	1.1982603E7	3261.2246035574813	-0.9809873709957238	-616.5191672785212	-0.004908806248013715	-0.012280148842303565	1.4597637187844734	1.3202853591254824	-0.2753205540391881	1.1056425860477446	5.874863939341596	9.319650819291194	0.8499793898403614	0.9626168224299063
ID544571	544571	0	0.9716124534606934	77.44654846568992	75.44829329258833	0.0	177.0	177	1.2994118769904222	1		19523.376785714314	19728.0	11348.0	25272.0	1.0933091E7	2609.2030070194587	-0.9809261424940655	-769.6173262867254	0.002238479918036661	-0.002183221001543984	1.3793488355675632	1.2422555359821537	-1.1041365404384673	1.1103583728262645	5.304488799599698	8.93410669486753	0.8351243204465756	0.9645635263612791
ID552765	552765	0	0.9860418438911438	78.19950710827234	75.27019661763693	0.0	265.0	265	1.3552645486440296	1		19833.186161449765	20011.0	11323.0	28943.0	1.2038744E7	3061.461410329534	-0.9809732975886147	-668.0167539338045	0.004577818703029963	0.011029821621760121	1.498415885764001	1.2620895828277743	-0.7758090013751494	1.1872500226225828	5.770295163722245	9.113725475396807	0.8730035459896871	0.967330677290837
ID533808	533808	0	0.9857662916183472	77.70536913763569	75.55929868410072	0.0	61.0	61	1.3213493004897126	1		19693.92387543251	19955.0	10664.0	26020.0	1.1383088E7	2845.229140288376	-0.9810142421418404	-715.3068389647907	-0.0011237212326031113	8.57417745271896E-4	1.4522314368906173	1.2197439920903819	2.139497297954464	1.1906034760636954	5.485107593851298	9.31825938436982	0.7938261921095568	0.949013157894737
ID548144	548144	0	0.9945728182792664	77.48665847343813	75.34248588480075	0.0	215.0	215	1.335018795023993	1		19396.439728353143	19684.0	10548.0	25736.0	1.1424503E7	3044.928493823885	-0.980939285973923	-655.6587799229721	0.005100480909202498	-0.0017862400560189318	1.3514535476141685	1.3298547185804277	0.20057701004685846	1.0162414952039247	5.599182621799677	9.21288542972484	0.8289782878203709	0.9687500000000002
ID538931	538931	0	1.0	78.40290291900433	75.16164551634594	0.0	118.0	118	1.3746620833888068	1		19514.718399999983	19578.0	11875.0	29534.0	1.2196699E7	3236.540863873509	-0.9809861153606533	-622.1615896451981	0.00401323101573383	-0.01653750871665618	1.4719443037621827	1.3068742277798964	-0.36508011081679137	1.1263090758647107	5.936654579480302	9.338254581421872	0.8555004166072508	0.961508852963819
ID528200	528200	0	0.9790410995483398	77.94602194508406	75.95541013098631	0.0	0.0	0	1.353029980679486	1		19496.847933884303	19821.0	12679.0	26591.0	1.1795593E7	2759.920509463897	-0.980925871323952	-726.5898171302622	0.01711606166675431	0.0014283595395200405	1.437876760335237	1.3155629674922076	-0.815399351929702	1.092974487626533	5.751282659064188	9.068918095180699	0.8787465180852774	0.9703287890938255
ID535370	535370	0	0.9835138320922852	78.25637853288356	75.1819665165065	0.0	78.0	78	1.334452028369274	1		19664.398305084735	19789.0	11036.0	28041.0	1.1601995E7	2953.732927924386	-0.9808233692448355	-681.0169672911779	0.008819940031535401	-0.005848016700912128	1.4761657044571916	1.2368388269811827	-1.1774574392717199	1.1934988393436408	5.594429495635161	9.206252216900452	0.829468564204147	0.9608163265306123
ID536908	536908	0	0.9968602061271667	77.76341861692212	75.29114558679636	0.0	95.0	95	1.3156117601405861	1		19573.338003502613	19780.0	10052.0	28759.0	1.1176376E7	3109.539999196959	-0.9809790135249329	-649.2701301176256	-7.752007246528455E-5	0.008017431563788872	1.3696508744587872	1.2754350343473835	1.069003107951036	1.0738695720081206	5.437576332206143	9.11568308196507	0.8223123156005399	0.9686706181202378
ID551756	551756	0	0.9841969609260559	78.35295366215838	75.2372272530849	0.0	254.0	254	1.2871281669074153	1		19825.528233151188	20012.0	8888.0	25312.0	1.0884215E7	2912.1906949611366	-0.9807716276708696	-694.4809289502053	-0.002611650586771996	0.011433444146205243	1.366802759102035	1.227482918339681	-0.8370950533460945	1.1135004313956574	5.204673150144865	8.842534321224278	0.8364689357198305	0.9571678321678321
ID543053	543053	0	0.9724910259246826	78.34782091836418	75.29689837481452	0.0	161.0	161	1.2663905682493433	1		19614.223908918408	19840.0	10367.0	24783.0	1.0336696E7	2701.625561065584	-0.9810140401105042	-750.2718146584591	0.004933309648643051	0.0016099158966323525	1.3445032543513298	1.2110071272314844	-0.9685199239628897	1.110235624644947	5.038313734386808	9.304714939579014	0.7312888070926418	0.9397163120567376
ID547661	547661	0	0.9918272495269775	77.02882440019042	75.54523998906043	0.0	210.0	210	1.2994118769904215	1		19435.10000000001	19821.0	9972.0	23710.0	1.0883656E7	2617.8342604879745	-0.9809429891002541	-764.2995665243797	-5.196752260492808E-4	-0.0017485684072572661	1.3948820014762362	1.2304742789038992	-0.4686085423850711	1.1336132948010833	5.304488799599691	8.96440056804295	0.8294894979776181	0.9530315969257044
ID550223	550223	0	1.0	77.6469817339677	75.36267589858575	0.0	237.0	237	1.3304779016127106	1		19547.77001703578	19642.0	9636.0	27393.0	1.1474541E7	3265.272742334072	-0.98077746280776	-610.8963374114481	-0.014704558298251258	0.017746032711665315	1.5125584312321332	1.229291152310407	1.8558902405474496	1.2304313981186115	5.561157612483556	8.970228641632477	0.8684964390457001	0.964550700741962
ID546624	546624	0	0.9855449199676514	77.61812047540282	75.65217895650913	0.0	199.0	199	1.3236373529401588	1		19645.41924398625	19816.0	9969.0	25860.0	1.1433634E7	2863.3988042282713	-0.980803256849015	-701.0739058814988	-8.841067217595108E-4	5.797682499419214E-5	1.4263872918569238	1.2395722131310085	-0.9836388421499878	1.1507093146707792	5.504120098509365	9.116387144608616	0.8322470136947747	0.9666110183639404
ID541506	541506	0	0.9624298810958862	78.29274298403637	75.70960532469383	0.0	145.0	145	1.2982470073013395	1		19582.71762589928	19751.0	12641.0	25232.0	1.0887991E7	2609.2366964572634	-0.9810329379021521	-776.377610114656	-8.828699562213951E-4	0.0040127681562545465	1.3588328512822878	1.2610230601314918	1.4472962482002132	1.07756384022081	5.294982547270667	9.428919842659946	0.748428831862034	0.9521367521367522
ID555331	555331	0	0.9905691146850586	77.37505323435322	76.05448306312289	0.0	292.0	292	1.2645972363585023	1		19615.937853107356	19879.0	9858.0	25062.0	1.0416063E7	2729.844963788083	-0.9810063912856241	-742.2760357819828	0.003532922883638165	-0.0107619702419599	1.3768107701417358	1.1849803905123397	-0.3870755628549365	1.1618848557877453	5.02405435589326	8.696131965210183	0.8348567256774244	0.9679487179487184
ID532805	532805	0	1.0	77.97119481932435	75.63577935466442	0.0	50.0	50	1.3017384891972543	1		19762.28113879002	19807.0	8992.0	30943.0	1.1106402E7	3312.731205284721	-0.9809274255025406	-613.6326047671234	0.011039123610543168	-0.00788808314225533	1.3374005333715322	1.2893798444370632	0.13417653141312852	1.0372432446044901	5.323501304257763	9.216658976781249	0.787517460734637	0.9467455621301778
ID539461	539461	0	0.993744969367981	78.33304620667906	75.6312760012346	0.0	124.0	124	1.3446172774774487	1		19413.328859060402	19582.0	11020.0	26761.0	1.1570344E7	2994.860044300446	-0.9810051288090675	-669.558303783644	-0.00355631836388959	0.005337101656621969	1.399482521086288	1.3110350730387965	-0.003030360354356265	1.0674638305766166	5.679985766596449	9.137814394149148	0.8548156142156956	0.9598393574297186
ID549190	549190	0	0.9909775853157043	78.29874207846443	75.1374194495214	0.0	226.0	226	1.3144612467940324	1		19501.194395796865	19743.0	11893.0	25494.0	1.1135182E7	2824.4197141701684	-0.9809164589709796	-709.7984257269827	-0.009912162268897533	0.005877058695594323	1.3504264015492031	1.3221993589688108	-1.2444475510531567	1.0213485526134325	5.428070079877108	9.172713768817173	0.8106989800572523	0.9686174724342665
ID531800	531800	0	0.9877688884735107	78.23451413707684	75.27526615965138	0.0	39.0	39	1.3207766680465738	1		19657.41421143846	19848.0	11037.0	27217.0	1.1342328E7	2945.8945773936207	-0.9808582615963873	-683.8550546890382	-0.0041374677330850325	1.0559351262297004E-4	1.4862314489817676	1.2085698725768683	-1.188798272770303	1.2297439169262754	5.480354467686785	8.952643933189709	0.8592427759650905	0.9608333333333335
ID544090	544090	0	0.9901127219200134	77.23608535427555	75.53508737804627	0.0	172.0	172	1.3017384891972537	1		19367.548214285707	19732.0	10158.0	25368.0	1.0845827E7	2577.389976100935	-0.9810924308890255	-779.8278389845258	-0.0038843206587740645	-0.006728804660324849	1.3923767864801722	1.259548839570829	2.908546103300413	1.105456765737327	5.32350130425776	8.75064470770529	0.8736291705690534	0.9613733905579397
ID553818	553818	0	0.9852383732795715	77.6660956136802	75.69063479077317	0.0	276.0	276	1.3502315702779688	1		19787.4742951907	19981.0	11222.0	27309.0	1.1931847E7	2970.532017841678	-0.9809024313746774	-684.2800104144598	-0.015843308161983222	0.0018559047548497962	1.493713667754341	1.246052918422027	-1.1093998834140382	1.198756205030157	5.727517028241608	9.445275173564141	0.8067649522397987	0.9548335974643425
ID541019	541019	0	1.0	77.65495536526691	75.61012101339243	0.0	140.0	140	1.2812373892304274	1		19562.90607734808	19913.0	9774.0	24858.0	1.0622658E7	2799.935544925615	-0.9810128931254158	-721.9901155239818	0.006637216885748053	0.006287942241004032	1.4053591146645328	1.1908111783266018	-0.15235701667758533	1.1801695686459934	5.15714188849971	8.440643727367595	0.9096363470178677	0.979241877256318
ID554846	554846	0	0.9884189367294312	77.37967046070499	76.22454136745515	0.0	287.0	287	1.348549736654149	1		19446.116279069774	19745.0	12052.0	25498.0	1.1706562E7	2652.365957244373	-0.9811356690021996	-762.6356194606601	-0.008616368648887242	0.007505347725786809	1.4097001461220449	1.3025568204625098	-0.2398678103235432	1.0822561626305798	5.713257649748054	9.360013177617585	0.8194845186757493	0.9677938808373592
ID535888	535888	0	0.97735595703125	78.23862800528478	74.92807496816279	0.0	84.0	84	1.313309725550844	1		19642.729824561407	19849.0	11509.0	26314.0	1.1196356E7	2724.2669926861668	-0.9810016515438026	-744.6223369479337	-0.0031477147002484623	0.003810289884622796	1.3373042022692434	1.3101650004345489	1.0740260754920852	1.0207143389005913	5.418563827548074	9.060157192802395	0.829511845333163	0.9579831932773111
ID529234	529234	0	0.9853762984275818	77.80445017534505	75.76133871588472	0.0	11.0	11	1.309271425597964	1		19899.522045855385	20173.0	9132.0	26618.0	1.1283029E7	2857.70004554505	-0.9809008109054175	-715.263666229315	0.006288918583870352	0.0028904053242620577	1.44062042594396	1.2031712813757445	2.3428979973324062	1.1973527362593865	5.38529194439647	8.995564813368686	0.8363002796272291	0.9692044482463649
ID537427	537427	0	0.9903435707092285	78.09990444650563	75.20226254283506	0.0	101.0	101	1.3479886591442565	1		19659.557788944716	19761.0	10578.0	29583.0	1.1736756E7	3191.6613205867156	-0.9809193965851212	-633.3272247566745	-9.276515693670782E-4	0.004248771053143684	1.506570122426677	1.234813371030661	-0.9112379171487774	1.22007921016371	5.708504523583539	9.210937712304132	0.8455212416300757	0.9554494828957841
ID530773	530773	0	0.9667904376983643	78.3462407531969	75.71858548993532	0.0	28.0	28	1.3440545583578154	1		19532.020066889643	19819.0	13074.0	25490.0	1.1680148E7	2577.2022804266853	-0.9809919647293869	-782.27035312332	4.751431277259941E-4	-0.005795464620405461	1.4102940565271873	1.3144266763022152	-0.8081257714682787	1.0729347493879757	5.675232640431933	8.75096892814356	0.9312820867024781	0.9843363561417969
ID545110	545110	0	0.9937368631362915	77.74604811970416	75.40917428805312	0.0	183.0	183	1.3965008146952955	1		19599.693498452023	19689.0	10737.0	29859.0	1.2661402E7	3320.9608596748844	-0.98094403997198	-607.6156037147482	0.00898816287147087	0.005047593360792879	1.4879563843865602	1.3418255707964108	2.804044937858044	1.1089044781755177	6.1267796260609355	9.179542846376116	0.913692409308026	0.9772554965883248
ID546135	546135	0	1.0	77.54782248261594	75.70052125168482	0.0	194.0	194	1.3992066897663296	1		19678.990726429678	19860.0	10651.0	25822.0	1.2732307E7	2509.8311113188893	-0.9806391816381189	-794.2804064147782	0.16062178486012865	-0.2105541174076681	1.764860949671659	1.3191828804190666	-0.9001532074268692	1.3378440365379918	6.15054525688353	13.174082409719992	0.4453307979266471	0.7200890372843657
ID550743	550743	0	1.0	77.98227964211316	75.12207616673827	0.0	243.0	243	1.3017384891972543	1		19672.334525939164	19857.0	9542.0	27482.0	1.0996835E7	2952.2512855657833	-0.9808398861783816	-682.2328226619657	0.007237095829727352	0.004180855132342379	1.3422066209831176	1.2785787318728616	0.30914783045660954	1.0497645452126783	5.323501304257764	9.362288379586724	0.7632085031462211	0.9443507588532886
ID533353	533353	0	0.9869073629379272	78.34010003272823	75.35067944848612	0.0	56.0	56	1.2355499795152924	1		19842.003960396047	20054.0	10357.0	26728.0	1.0020212E7	2881.380556038102	-0.9807423071255313	-701.3996753187934	-5.024961125653455E-4	-0.020908045794649503	1.3411316743047454	1.17942957047734	2.5231750914949362	1.137101958332248	4.795904299996503	8.20533181805237	0.895134046267229	0.9758220502901355
ID540522	540522	0	0.9936332106590271	78.42630739174878	75.35507113368061	0.0	135.0	135	1.3196306577066628	1		19678.680628272275	19912.0	10978.0	26168.0	1.1275884E7	2931.6453072061686	-0.9808477586078971	-687.5377449215888	-0.011571188563158148	0.02292575631428881	1.3739010082678027	1.2878601784846773	1.765248705803848	1.0668091390824452	5.470848215357749	9.156612092027686	0.8199642112689727	0.9607679465776294
ID537963	537963	0	0.989094614982605	78.6609726830366	75.35794172515394	0.0	107.0	107	1.3535889685077864	1		19576.487603305777	19745.0	11711.0	28220.0	1.1843775E7	2996.5345589268204	-0.9809641319748249	-673.3268321886728	0.0062437153305571055	0.017329189969330968	1.4779907793189555	1.2649725340435831	2.5301652031845183	1.1683975260667858	5.756035785228698	8.981227429718963	0.8967305407186261	0.9711307137129114
ID528751	528751	0	1.0	77.69947493948627	75.4135982683697	0.0	6.0	6	1.3796059390068072	1		19669.439682539683	19821.0	10814.0	28834.0	1.2391747E7	3293.3024661995278	-0.9809797391829993	-616.075494821921	-0.0012751411575257518	0.003939623795982966	1.4689597467210294	1.3110854389821918	2.870618951942463	1.1204149653750994	5.979432714960949	9.11758213081203	0.9038793800064966	0.9714285714285721
ID551279	551279	0	0.9839717745780945	78.18336519243506	75.41683856120055	0.0	249.0	249	1.3029002372992482	1		19809.110124333944	19941.0	9028.0	26295.0	1.1152529E7	3005.8697964819844	-0.9808318624664476	-674.4339845334507	0.009773732593950129	0.0068946252778861045	1.4497597991727253	1.2160071741271516	-0.9785706388113283	1.192229643063875	5.333007556586792	8.75814140606666	0.8736915940443226	0.9689119170984456
ID542560	542560	0	0.9777311086654663	78.14589186181487	75.93416617747498	0.0	156.0	156	1.3184836512685445	1		19509.438045375224	19706.0	9384.0	25449.0	1.1178908E7	2908.7731123824788	-0.980858241307634	-687.3680111259929	-0.0018013316025630593	-5.431549619726417E-4	1.413577261130837	1.2519412563891161	2.129499153700435	1.129108297946755	5.4613419630287225	9.011252193012952	0.8451600232733588	0.9737288135593222
ID534369	534369	0	0.9852385520935059	78.13372840487091	75.80591200217043	0.0	67.0	67	1.3034807230653176	1		19509.878571428566	19851.0	11790.0	25498.0	1.0925532E7	2749.604779452743	-0.9810455258506702	-734.499846060239	0.0025356221317987416	0.014227038566366944	1.3711211653901094	1.2550211425033653	-1.1738986062297985	1.0925084199419635	5.337760682751312	9.05878728871591	0.8173890931260029	0.9533106960950771
ID548705	548705	0	0.9840602278709412	77.77930339547204	75.11084066930081	0.0	221.0	221	1.2999939204135593	1		19460.921428571433	19754.0	11253.0	25977.0	1.0898116E7	2693.809176486957	-0.980923230143356	-742.9451399915168	7.145345411944788E-4	0.007117182167928072	1.374298566630537	1.2565957631760987	-1.331504761033265	1.0936679932430613	5.309241925764211	8.580916997541541	0.9060975937253359	0.9815465729349738
ID552292	552292	0	0.9937351942062378	77.79283880295367	75.98982660850861	0.0	260.0	260	1.3535889685077873	1		19643.359143327823	19922.0	10032.0	26724.0	1.1923519E7	3003.8681035748737	-0.9810631647235851	-677.5704567289687	-0.0020862312668245924	0.0013390655055790296	1.401886176204479	1.3296654740751872	0.1978790841570156	1.0543149412671056	5.756035785228705	9.4058191443666	0.8175985293339157	0.9695756605284233
ID554363	554363	0	1.0	77.50216136697944	75.95306508600976	0.0	282.0	282	1.3630566882890551	1		19800.004901960783	19925.0	9672.0	28869.0	1.2117603E7	3225.7673323003837	-0.98083445059324	-628.2560682402608	-0.0265781539816045	0.0036801781387735613	1.411014445803461	1.3572949145342637	1.7516905872036639	1.039578378062096	5.836838930025471	9.967588286693358	0.7382566894150349	0.9616288175411125
ID549756	549756	0	0.9937102794647217	77.89399897254907	74.96711983920072	0.0	232.0	232	1.3242087483274205	1		19636.584905660366	19814.0	10431.0	27796.0	1.1448129E7	3169.66041942661	-0.9808609847878936	-634.9961486603555	-0.007741264012074869	-0.0042812625355872465	1.4556897153931703	1.2221960621112788	1.8879197649078197	1.191044350837249	5.508873224673876	8.906966276412103	0.8725956148282162	0.9666388657214344
ID532350	532350	0	0.9852340817451477	77.85691171139177	75.33185705424606	0.0	45.0	45	1.345179761198967	1		19629.690635451494	19742.0	11005.0	27028.0	1.1738555E7	2850.0297925997424	-0.9809538484057782	-709.472211173392	0.017037798552190026	0.010494076557405621	1.5025084584948978	1.2484968897334041	2.2934091773232943	1.2034539059330245	5.684738892760962	9.291978163813187	0.8273781065446869	0.9645161290322583
ID545662	545662	0	0.990395724773407	77.47372180208953	75.26426592004175	0.0	189.0	189	1.3440545583578156	1		19663.24040066777	19796.0	11331.0	27214.0	1.1778281E7	2987.6207363919043	-0.9806844633240588	-668.3164253776396	-0.0010323722577783728	0.014482919198528755	1.4873310934880823	1.2399249806436712	-1.16780923273315	1.1995331303963062	5.6752326404319335	9.29005986818542	0.8263356839847079	0.9529130087789311
ID538495	538495	0	1.0	77.90272168407192	75.39546941870876	0.0	113.0	113	1.3184836512685445	1		19684.71354166666	19821.0	9635.0	30104.0	1.1338395E7	3239.273491744823	-0.9808311567695557	-621.8846328792233	-0.0028343918816336995	0.0035288215471963834	1.3367603437671023	1.3149547590599915	0.4000473851639743	1.0165827642030048	5.461341963028724	9.498477317476478	0.7606786987982588	0.9559068219633948
ID529778	529778	0	0.9937171936035156	77.56229257698715	75.05588333524399	0.0	17.0	17	1.3270620348684135	1		19743.523235800327	20007.0	11617.0	25776.0	1.1470987E7	2912.1849875332996	-0.9811197683865945	-704.6125930091983	-6.323028238385032E-4	-0.005790003012614288	1.3414387621912833	1.3288810128505415	0.6373147186526471	1.0094498673841419	5.532638855496454	8.898776377374938	0.8779738885764177	0.9708090075062559
ID547188	547188	0	0.9643360376358032	77.20491810287203	75.59784794165705	0.0	205.0	205	1.3029002372992478	1		19429.434937611415	19716.0	11873.0	24368.0	1.0899913E7	2530.9123911980914	-0.9809831778317032	-792.0209485224458	7.792038732997289E-4	0.005552984604571738	1.3336681451985035	1.2818054078926002	0.9929712776403495	1.0404606947252393	5.3330075565867885	8.749020420622273	0.8755142168735497	0.9697493517718241
ID553334	553334	0	1.0	77.67743369581059	76.18999908737011	0.0	271.0	271	1.358609509425712	1		19790.659016393452	20161.0	10568.0	25851.0	1.2072302E7	3004.3268619428654	-0.9809403948589722	-678.0657231046508	-0.014876322780735902	0.005630040395983404	1.4491969266559146	1.2860528332752177	-1.3743158534664361	1.126856447231032	5.798813920709348	9.51589197876672	0.8047296998789271	0.9690230341540912
ID555895	555895	0	0.994559109210968	77.85485561565007	75.81614948355606	0.0	298.0	298	1.3888963196604729	1		19486.661442006287	19661.0	11239.0	29000.0	1.243249E7	3091.3906943687903	-0.9809715188759323	-649.9288491071743	-0.0020231313535234562	-0.0033127592486627416	1.5023628757600629	1.3025287560807712	-0.40707113526075606	1.1534201212421447	6.060235859757719	9.081161976391499	0.9234567217410604	0.9860788863109049
ID539017	539017	0	0.9738076329231262	77.7326446266967	75.64739005699288	0.0	119.0	119	1.2906497279808762	1		19383.049360146262	19672.0	10023.0	24200.0	1.0602528E7	2472.6198233047085	-0.9810962150027634	-813.6873826614535	0.00623414565937	6.738626327688005E-4	1.3843744360390695	1.24451853907157	-0.8461759918899016	1.1123775119266879	5.233191907131963	8.731247441565879	0.8626287586475904	0.9683377308707126
ID531338	531338	0	0.9936487078666687	78.03309042217337	75.09715283497086	0.0	34.0	34	1.3173356461303034	1		19613.83012259194	19869.0	10153.0	26087.0	1.1199497E7	2901.352801385689	-0.9809656345018122	-696.798572592142	-0.0020647193681534205	-0.007765758917715601	1.3610083437370555	1.2926034353195721	-1.479529906488969	1.0529202588731876	5.451835710699689	8.787561845951238	0.8871883594905463	0.967116357504216
ID543626	543626	0	0.9968422651290894	77.99418206047665	76.07496706857107	0.0	167.0	167	1.3547062522048325	1		19416.74710743801	19618.0	9015.0	27514.0	1.1747132E7	3154.9194069080704	-0.9809744736600379	-634.6572221605655	0.007589083336747815	9.718679665599321E-4	1.3895366452588067	1.3593394047143916	0.4740026498605925	1.0222146437009672	5.7655420375577355	8.915190373206945	0.9115673555666585	0.9680766161213091
ID548234	548234	0	1.0	77.54872224806535	75.38806387080213	0.0	216.0	216	1.351911311632772	1		19585.59271523179	19722.0	10025.0	27865.0	1.1829698E7	3119.42861944101	-0.9807822989255365	-640.8595312248424	-0.006192219202593678	0.0080463887050596	1.4845919617892418	1.2460587764615803	2.0090773393911143	1.191430123388739	5.741776406735155	9.337396503141564	0.8275696179258016	0.9617834394904461
ID530317	530317	0	0.9804835319519043	78.3356074221953	75.09601463404144	0.0	23.0	23	1.3451797611989669	1		19827.769999999986	20035.0	11670.0	28441.0	1.1896662E7	2954.132226636798	-0.9808375648732605	-687.1006044943146	0.011031988961534603	0.009993216008444212	1.4617289032084608	1.2663807900050823	-0.9731778294538712	1.1542570092227904	5.68473889276096	9.41015462597337	0.806727508855558	0.9560351718625104
ID533902	533902	0	0.9699372053146362	78.48716930054236	75.41410391536566	0.0	62.0	62	1.3167612682324379	1		19655.326352530523	19902.0	13113.0	26219.0	1.1262502E7	2711.224298311627	-0.9809854651879794	-748.0345795044921	0.004299067005442349	-0.014969670198544565	1.4259520854656902	1.250406716079328	-1.1257435216804823	1.1403906162122894	5.447082584535169	8.69483100747675	0.9054230215984287	0.9728353140916809
ID536448	536448	0	1.0	77.99154950242117	75.44660932812323	0.0	90.0	90	1.3270620348684146	1		19682.630397236615	19802.0	9682.0	27454.0	1.1396243E7	3289.5737207944653	-0.9808518486260529	-612.985317538614	-0.021390206772295892	0.02077609679528226	1.4509903789149416	1.2256781060430089	-1.2971965021815721	1.1838266276937368	5.532638855496463	9.801404361887915	0.7237116658251878	0.9635761589403978
ID542084	542084	0	0.9962064623832703	78.4968840333874	75.86956311508172	0.0	151.0	151	1.2741325060529105	1		19684.087686567167	19869.0	9034.0	30819.0	1.0550671E7	3161.3553531566495	-0.9809086119521271	-639.8276637775141	-0.005636739611936473	-6.108138729281412E-4	1.3742911442199992	1.208126693846949	2.7282111024892335	1.13753892801089	5.100104374525516	8.595047890000997	0.8675456298934501	0.9675383228133455
ID540039	540039	0	0.9968631863594055	78.00031615880995	75.64256072418775	0.0	130.0	130	1.3282016332191375	1		19567.692439862552	19830.0	10502.0	26611.0	1.1388397E7	2921.9289581365806	-0.9809580097076632	-689.982434916587	0.006332457181803787	0.007536382221734576	1.4740194006845206	1.2097406933733865	2.0202822269180047	1.218458971214887	5.542145107825491	9.306334120207715	0.8041377958032163	0.958881578947369
ID555421	555421	0	0.9937089681625366	77.47053686534801	75.6918812529375	0.0	293.0	293	1.3708045353615321	1		19559.338683788108	19668.0	10904.0	28636.0	1.2185468E7	3257.4454269976222	-0.980995800152629	-619.9041920560826	-0.012399989293756086	0.0013062741269893234	1.51203710781952	1.276405432172025	-0.6658148141958933	1.1846056665917872	5.903382696328694	9.290526782803736	0.8594688136942089	0.9620449264136329
ID539550	539550	0	0.9857355356216431	77.72120430882805	75.25019914747239	0.0	125.0	125	1.3086935083658355	1		19339.798941798934	19613.0	11116.0	24806.0	1.0965666E7	2515.366903485618	-0.9810932595142668	-797.9473504820029	-0.01058246411017624	0.0027606255974819624	1.36531380643968	1.275775395837652	1.2945279835504047	1.070183522032292	5.380538818231949	8.924160954832006	0.8489866162317096	0.9741824440619623
ID552862	552862	0	0.9680389165878296	77.78856899308722	76.08272707557896	0.0	266.0	266	1.3440545583578156	1		19656.785953177256	20024.0	12384.0	25514.0	1.1754758E7	2653.2352226549824	-0.9811348341286956	-770.6103136815558	-0.007431713844732509	0.021614608149839433	1.4351132497219652	1.2722860908608091	2.2204815612520714	1.1279799881730923	5.675232640431934	9.589828160515696	0.7754822874132804	0.9567307692307696
ID550303	550303	0	1.0	77.61694632126425	75.551121892377	0.0	238.0	238	1.3378490267251897	1		19554.05067567565	19733.0	9073.0	27178.0	1.1575998E7	3233.9745900154926	-0.9807477469069106	-616.0357067267273	-0.0048119258755067	-0.01345285178276264	1.4912234269339226	1.2401537227570794	-1.2918373213494345	1.2024504701067793	5.622948252622263	9.179623370982101	0.8385408508877257	0.9509646302250815
ID534928	534928	0	0.9875978827476501	78.0163156882622	75.50480631324476	0.0	73.0	73	1.3236373529401588	1		19414.648180242624	19662.0	11108.0	25138.0	1.1202252E7	2895.072731521547	-0.9811127757008571	-696.7080602118477	0.004593419148889268	-0.001823905159563872	1.3749089555566798	1.2907879669597278	0.2088882333371436	1.065170260918288	5.504120098509365	9.008791805048471	0.8522453979226593	0.9682274247491641
ID544660	544660	0	1.0	77.22967576964095	75.90295028522877	0.0	178.0	178	1.327631956318293	1		19645.276923076934	19819.0	8639.0	30455.0	1.1492487E7	3506.02081678116	-0.9808186308160284	-573.0371297490581	0.002863536476856239	0.010057289975948326	1.3655136103120677	1.3092203493124104	0.3641951480404273	1.042997545087977	5.537391981660967	8.830188003025752	0.8924321986459774	0.9668049792531126
ID528297	528297	0	1.0	77.65618695350746	76.0884976673584	0.0	1.0	1	1.311580548072097	1		19751.703508771912	20012.0	9634.0	28964.0	1.1258471E7	3131.4161125214887	-0.9808335105755905	-645.574686514579	0.00538268073496387	-0.005022936368418132	1.3812409468760658	1.2562875725578677	0.2303855868023373	1.0994623978200997	5.404304449054534	9.415904024875406	0.7659944527807578	0.9506688963210707
ID547754	547754	0	0.9835275411605835	77.08854827168426	75.26961071916406	0.0	211.0	211	1.2906497279808753	1		19449.3666061706	19729.0	10192.0	24560.0	1.0716601E7	2502.1943249677884	-0.9810557351484338	-805.0638903700559	0.007675601645419218	0.007548086813994581	1.3806447584170167	1.2282941850625488	-0.3760940936430006	1.1240342706228066	5.233191907131956	8.717504247138384	0.8653507807690841	0.9674868189806676
ID535979	535979	0	0.9952684044837952	78.08908823427899	75.45893099944723	0.0	85.0	85	1.335585321166626	1		19528.005110732545	19712.0	10712.0	26621.0	1.1462939E7	3052.8602291084558	-0.9811607544697516	-666.2812882277203	0.0033654591039249124	0.0057030111362379775	1.3924155854520774	1.3013344700040115	-0.2647111673834844	1.0699905501218185	5.603935747964197	9.055635775699656	0.8587467731331275	0.9554294975688822
ID543148	543148	0	0.9952719211578369	77.64685508611953	75.62729504587965	0.0	162.0	162	1.267584713322066	1		19395.42105263156	19714.0	9713.0	25585.0	1.0318364E7	2674.1402989350327	-0.9810692262950454	-751.7549701620081	-0.001339800234515987	0.01279572839969134	1.3746434889813965	1.1996024889542414	2.9116503510545235	1.1459158359864257	5.047819986715844	8.65652160439099	0.8464998556816506	0.9637023593466427
ID537517	537517	0	0.9968583583831787	78.50034815795355	75.55855092258358	0.0	102.0	102	1.3741116681181373	1		19581.577849117173	19761.0	10206.0	28760.0	1.2199323E7	3203.1791377291324	-0.980869588648292	-626.878554798284	0.009445741941951306	0.008667538203971594	1.4042901855282361	1.3639053040818685	3.141163588226066	1.0296097400057793	5.931901453315786	9.06067681420326	0.9079930239759249	0.9780564263322884
ID545197	545197	0	1.0	77.45561349347659	75.75783120108846	0.0	184.0	184	1.3253508000690848	1		19721.2185886403	19946.0	10485.0	27041.0	1.1458028E7	3046.018563927639	-0.980845677870663	-663.0787230249541	-0.001350644538338426	9.065381322075375E-4	1.3550456274825862	1.320319418889509	0.9233501151942636	1.0263013692719027	5.518379477002911	9.271833873851914	0.8066592952486222	0.9462102689486562
ID549294	549294	0	0.9797284007072449	78.14695787201974	75.39923819791322	0.0	227.0	227	1.2999939204135595	1		19457.756708407873	19677.0	12196.0	25320.0	1.0876886E7	2681.8797722392665	-0.9809919238186625	-748.8774060696784	0.028196875552544333	0.01217518550707163	1.3736349695901717	1.2743028087020274	1.6431060792043948	1.0779502016395315	5.309241925764213	9.020418837054782	0.8199530257809949	0.9721496953872933
ID532896	532896	0	0.9486725926399231	78.29063348047035	75.34877699220635	0.0	51.0	51	1.3052206313678214	1		19619.90408525755	19836.0	13289.0	26637.0	1.1046006E7	2493.667259286343	-0.981132749046321	-818.2905174802529	3.275964922176402E-5	-0.006335867737609916	1.391886902870633	1.2417023200417725	-0.8695781232146544	1.1209505534497255	5.352020061244856	8.541491256312128	0.9218498627841477	0.9842657342657342
ID535458	535458	0	0.9786006808280945	78.10728280317515	75.34086155276043	0.0	79.0	79	1.301157226167962	1		19562.012477718356	19715.0	10183.0	25111.0	1.0974289E7	2804.451711409869	-0.9809252820658338	-717.4198093750138	-0.0026247465421035164	-0.009969995891548665	1.3920848516343294	1.2470972477833724	1.7706277447739325	1.1162600624038441	5.318748178093245	8.986611731570491	0.827613061346148	0.9679930795847752
ID536994	536994	0	0.9917519092559814	78.41177631608288	75.18058418763152	0.0	96.0	96	1.3115805480720963	1		19700.622574955898	19848.0	11926.0	27250.0	1.1170253E7	2922.4039535798893	-0.9807867041276097	-688.2439444140871	0.004068862101817884	-0.008424010186423324	1.4226996532956873	1.2433304575388917	-1.2211921838110527	1.1442651023862533	5.4043044490545284	8.967106418392463	0.8445882266321248	0.9586846543001692
ID541604	541604	0	1.0	78.18268389710128	74.98088078379214	0.0	146.0	146	1.3338850208958888	1		19744.92699490662	19887.0	9528.0	30455.0	1.1629762E7	3325.4963073561553	-0.9806838090166575	-602.8879068082916	0.004068292334458987	0.011817228622261026	1.4521331442109648	1.2525470792118325	-1.254444698074922	1.1593441622367777	5.589676369470646	9.131930058207592	0.8423088713632592	0.9615699100572365
ID546726	546726	0	0.9867560267448425	77.45190722520682	75.10821572248851	0.0	200.0	200	1.3058000856167293	1		19582.50355871887	19749.0	9837.0	25720.0	1.1005367E7	2776.289258565178	-0.9809833649638935	-727.7152367968084	-0.0028827414400753133	0.0035175194295488637	1.3994493206046383	1.2407015757822326	2.2124243133873294	1.1279499824301578	5.3567731874093685	9.141355683837912	0.8055488972521001	0.9542760372565625
ID551846	551846	0	0.9853244423866272	78.11170466019847	75.75150678372002	0.0	255.0	255	1.34854973665415	1		19610.844741235407	19798.0	11651.0	26664.0	1.1746896E7	2824.4458978179346	-0.9810200051202614	-717.752658145751	-0.0015814865541399316	0.013753823622953815	1.3878968373999685	1.3299524467552402	-0.26294059909632095	1.0435687687827475	5.713257649748061	8.988086061013346	0.8887082863021664	0.967793880837359
ID546232	546232	0	0.9856626391410828	77.60582190541268	75.73472767296258	0.0	195.0	195	1.3663825737253064	1		19444.265802269045	19635.0	11334.0	26973.0	1.1997112E7	2830.2981510857926	-0.9809865464064879	-708.910484660416	-0.005418666640206974	0.0020474618346322136	1.4646114768891105	1.285892782394774	-0.46836652099441883	1.1389841337794129	5.865357687012568	8.99452728606868	0.9110614668150122	0.9809220985691576
ID553916	553916	0	0.9905319809913635	77.52512221824473	75.56980998193998	0.0	277.0	277	1.370804535361532	1		19670.8812199037	19806.0	11377.0	29290.0	1.2254959E7	3177.652852066762	-0.9810004646144321	-639.2542051642769	0.0017344443464576461	0.002519039511997645	1.5108388453706085	1.2562899013903253	2.572717164066325	1.2026195893945946	5.903382696328692	9.160005474411113	0.8841365316416405	0.9741176470588236
ID542654	542654	0	0.9873236417770386	78.39359691787074	75.82639108444246	0.0	157.0	157	1.3552645486440305	1		19380.51400329489	19583.0	10937.0	27007.0	1.1763972E7	2891.0840971540033	-0.9809836011299531	-691.6207766126272	-0.002130199615721695	0.015333442023482564	1.4273302899719111	1.320782016997008	-0.5240745445809036	1.0806705963616587	5.770295163722252	9.03150937503959	0.8889702325864163	0.9681020733652315
ID538047	538047	0	0.9950932264328003	78.36701827631185	75.31440490801606	0.0	108.0	108	1.369147973384328	1		19542.096774193546	19656.0	11477.0	28577.0	1.21161E7	3151.719242135899	-0.9809614332695231	-638.9565328876168	0.0070128280762031285	0.0016129977009431264	1.451578842363696	1.3136946348214964	-0.40755936830804357	1.1049591007585526	5.8891233178351445	9.059172019951834	0.9017444953520038	0.9771293375394324
ID530867	530867	0	0.9879502654075623	77.96320232158163	75.75801272270235	0.0	29.0	29	1.3259214570600355	1		19572.330464716008	19902.0	11093.0	26432.0	1.1371524E7	2856.4587186399963	-0.9809923258698904	-707.2634509232005	0.017212767039996715	0.012442350147664993	1.425993204876092	1.2638898402646461	-1.170178184883291	1.1282575106209438	5.5231326031674275	8.846322205279243	0.8868901414702189	0.9683333333333333
ID531891	531891	0	0.958523154258728	77.91376890772244	75.40898629751602	0.0	40.0	40	1.271160417783078	1		19595.797752808998	19795.0	11760.0	24754.0	1.0464156E7	2455.3161125001066	-0.9809317862296052	-821.1345501721927	0.012372164530060173	0.005502979065455796	1.369391849676788	1.2051948647525603	-0.445948771083354	1.136241026016933	5.076338743702939	8.614320243108937	0.8596435976148301	0.9630297565374213
ID550836	550836	0	0.9968347549438477	77.40818238185926	75.53404549484449	0.0	244.0	244	1.280055980598158	1		19492.231617647052	19856.0	9596.0	24097.0	1.0603774E7	2738.949225469195	-0.98103392502215	-736.2310683354916	0.0063094776644550465	0.006975968311600976	1.4159420651400016	1.1838964894311477	-0.1857696674730996	1.1960015742764385	5.147635636170672	8.454023364215477	0.9050879341432848	0.9747974797479746
ID534453	534453	0	0.9727962613105774	78.26814896838954	75.12292513177138	0.0	68.0	68	1.3075369076022252	1		19685.62367491166	19904.0	11946.0	27341.0	1.1142063E7	2792.8509305144935	-0.9808908407579657	-723.6199275206302	2.5465056532794823E-4	0.012181996245928207	1.4435059197285303	1.205284289245724	-1.36904262223503	1.1976476691917117	5.3710325659029134	8.851456634085277	0.8614660320492793	0.965811965811966
ID544182	544182	0	1.0	77.7650463546364	75.99768261993677	0.0	173.0	173	1.3213493004897132	1		19603.730103806232	19773.0	9332.0	30519.0	1.1330956E7	3248.552744258449	-0.9808158889658738	-617.0560307328875	0.0016858440728068878	-0.0034257772864074443	1.3648256496711766	1.2997304763704438	0.10410208360767895	1.0500835938559463	5.485107593851303	9.17247105414455	0.8192610639495397	0.9608659450457961
ID529335	529335	0	1.0	77.54976290120317	75.59144420892818	0.0	12.0	12	1.3338850208958895	1		20013.589830508496	20120.0	9454.0	30737.0	1.1808018E7	3351.811091601724	-0.9808193938058303	-610.6637954188412	0.0030907294221361585	-0.0018817681034087985	1.3495486312985499	1.340378465653416	-0.8249310417737146	1.0068414749118366	5.589676369470651	9.77780737361868	0.7347059777621864	0.9468599033816432
ID541111	541111	0	0.9535977840423584	77.79405844282424	75.73045538206114	0.0	141.0	141	1.2924069101805522	1		19521.406193078335	19775.0	11462.0	24523.0	1.0717252E7	2327.0711716642386	-0.9810090533409398	-866.6781131611522	0.008824286340018589	0.004367599110656195	1.3483514461318675	1.2569312060759736	-0.6594580352400208	1.0727328907214417	5.24745128562551	8.735172826958243	0.8642020169176665	0.969271290605795
ID529868	529868	0	1.0	78.2549314612314	75.20157171219496	0.0	18.0	18	1.3741116681181376	1		19809.913322632412	19871.0	9404.0	29683.0	1.2341576E7	3489.0271811683474	-0.9809512315501173	-584.7749119358982	-0.009645672068119065	0.008655158648573318	1.403475040458372	1.377391479889966	-0.400592511133403	1.018936926029548	5.9319014533157866	9.07662516448976	0.9048049957347672	0.9727201870615746
ID551373	551373	0	0.9849510788917542	77.51473158857513	75.68106624767249	0.0	250.0	250	1.2753194019842868	1		19616.881040892185	20003.0	9630.0	24501.0	1.0553882E7	2690.0062990610477	-0.9810262763937491	-754.110047588407	-7.03148582602251E-4	-0.00245471308781897	1.3924850565382658	1.1928027407450226	-0.5967207496707422	1.1674059833803887	5.1096106268545505	8.253748697293505	0.942530009946671	0.9889604415823366
ID548802	548802	0	0.9919597506523132	77.57999852793675	75.58487877133948	0.0	222.0	222	1.2453076827255773	1		19508.332681017604	19687.0	10778.0	27128.0	9968758.0	2886.028863145731	-0.9809188772484789	-694.9901438412477	0.0022422758409218696	-2.1175513713005215E-4	1.3355881172127795	1.1907489260830297	-0.24032484490106895	1.121637053754227	4.871954318628757	8.499945162028185	0.8473851010731258	0.9734093067426411
ID554946	554946	0	0.9872880578041077	77.2212887728503	75.51062901555528	0.0	288.0	288	1.3440545583578152	1		19490.413043478253	19777.0	10294.0	25171.0	1.1655267E7	2800.7910562914367	-0.9810896963274802	-722.0720575637478	0.0026201269232141245	-0.002727746911328213	1.3727119993610408	1.3286024340483027	0.9716681258109239	1.0331999732819506	5.67523264043193	9.013527899840492	0.8778168605443794	0.9723127035830623
ID540613	540613	0	1.0	77.77343599783656	75.20275921234051	0.0	136.0	136	1.2929921069097385	1		19555.244565217396	19806.0	10386.0	25675.0	1.0794495E7	2737.025863433316	-0.9809789284224533	-736.9517340214563	0.0011524243421271966	-0.023056404295686807	1.3264758946586228	1.3009638989675156	0.13663657728475256	1.0196100719715238	5.252204411790021	8.812861815757312	0.8498016366317465	0.9583694709453598
ID552389	552389	0	0.9885639548301697	77.54242671749921	75.5347712563298	0.0	261.0	261	1.3519113116327721	1		19775.854304635763	19905.0	10561.0	27563.0	1.1944616E7	3040.938047857951	-0.980982505365075	-670.9121191941724	-0.0020847834730823903	-0.004617134619734496	1.4981614592011967	1.2260457618938814	-0.8284021006734541	1.2219457917190435	5.741776406735156	9.251002695935409	0.843098905303432	0.969502407704655
ID533446	533446	0	0.9968148469924927	77.92538276859906	75.58732324048002	0.0	57.0	57	1.2634002675750369	1		19775.851428571434	20010.0	9012.0	25815.0	1.0382322E7	2988.984234904957	-0.9809929735848112	-682.9568736774669	0.009595546754151961	-0.002797276047719512	1.3830525016309763	1.1731568347509216	2.7669709859707963	1.178915265770598	5.014548103564234	8.478270059799186	0.8766518902419678	0.9696691176470589
ID538584	538584	0	0.9812350273132324	78.33814527004101	75.64342008225346	0.0	114.0	114	1.2628013577202988	1		19691.339658444016	19791.0	9523.0	27051.0	1.0377336E7	2925.9355957793327	-0.980811208208252	-687.9839175862886	-0.0016954125886726804	-0.0027103308917717705	1.3959570250617734	1.15970208774385	-0.5344940153119949	1.2037203690626679	5.009794977399716	8.714116020612353	0.8290546151857408	0.952122854561879
ID553434	553434	0	1.0	77.46347859040587	75.70932107215074	0.0	272.0	272	1.3230657107830983	1		19935.39792387542	20078.0	9378.0	30116.0	1.152266E7	3231.7351410078154	-0.9808317627832092	-631.2937503081307	0.019835069869270867	-0.0245079208681115	1.4157606099934557	1.2826513307702485	2.775070448359841	1.1037766663706443	5.499366972344845	9.036192425931718	0.8463531672854806	0.9601659751037342
ID549851	549851	0	0.9952684044837952	78.03405353847663	75.3153961029016	0.0	233.0	233	1.2681813641968682	1		19577.024482109242	19780.0	11231.0	26075.0	1.03954E7	2784.630336457651	-0.9808989661203886	-722.0653940405496	0.005780300429304645	-0.006310586184161638	1.3372909424321333	1.2417800558965184	0.14564647676971232	1.076914495511574	5.0525731128803635	9.096809744633171	0.7672629851949101	0.9448888888888897
ID531421	531421	0	0.9937054514884949	77.8434844266517	75.27439459228788	0.0	35.0	35	1.3161866396786799	1		19479.45818815332	19773.0	10329.0	25531.0	1.1181209E7	2963.5359211909986	-0.9809252477418022	-676.0420028806877	-8.504890417557697E-4	-0.022120857116375934	1.369960385932498	1.304959778907929	-0.24211619081244798	1.0498104294670028	5.442329458370657	8.67354114470614	0.9090793795072151	0.968697123519459
ID536543	536543	0	0.986899197101593	78.46940728089021	75.81984305303699	0.0	91.0	91	1.3236373529401588	1		19481.691507798972	19831.0	12180.0	25016.0	1.1240936E7	2604.0642990174665	-0.9810622026864412	-775.125517047148	0.002575666151527825	-0.016218867583112057	1.4127398418937638	1.2649828902949645	-1.1983642826971588	1.1168054941552181	5.504120098509365	9.089642768030878	0.837151644770335	0.9594034797017401
ID539103	539103	0	0.9736340045928955	78.22298981486901	75.67589647959441	0.0	120.0	120	1.2753194019842868	1		19583.766791044778	19772.0	10030.0	25497.0	1.0496899E7	2706.53029453423	-0.9809190122978055	-743.9532278633606	-0.011836271747920265	-0.011881687039877143	1.404758950541142	1.1974932285465127	2.259717135211679	1.1730830012677427	5.10961062685455	8.819481865480862	0.8254894500707901	0.9538598047914827
ID542175	542175	0	0.9937095046043396	78.41807778803772	75.31566915111152	0.0	152.0	152	1.3468658029234546	1		19515.17696160268	19671.0	10914.0	26567.0	1.1689591E7	3040.265449828602	-0.9809829240075113	-662.2297560232732	0.007995037357284563	0.0193849706868433	1.3799358967493032	1.3579885471813347	1.11747009058678	1.0161616602831613	5.698998271254507	8.958294126533852	0.8923962862937093	0.9740048740861089
ID528848	528848	0	1.0	77.70551390489065	75.62344028460555	0.0	7.0	7	1.3774108605456388	1		19610.385232744786	19777.0	10101.0	28433.0	1.221727E7	3202.188926169296	-0.9811418703950359	-637.239022949478	-0.007907286952158907	0.004475500110238565	1.450387344685374	1.3350304899328522	-0.22830883953355405	1.0864076555722137	5.960420210302885	9.061757005135954	0.9121408758404123	0.9789227166276349
ID555986	555986	0	0.9872917532920837	76.98252789256422	76.07001474863546	0.0	299.0	299	1.3196306577066614	1		19395.535652173938	19783.0	10982.0	24899.0	1.1152433E7	2851.471527013956	-0.9811181235069052	-706.8689090910443	-0.009791683919634373	-0.0010608224577566753	1.385350971777124	1.2836045121625643	-0.5448661935198988	1.079266205946208	5.470848215357737	9.272901964474087	0.7995271080297339	0.9536039768019879
ID547285	547285	0	0.9843677878379822	77.2637976327594	75.45198443371278	0.0	206.0	206	1.3355853211666258	1		19461.877758913422	19769.0	10494.0	25528.0	1.1463046E7	2895.1663367904725	-0.9811329113643285	-699.1400318193271	-0.00503867640345138	0.00726052862406059	1.4150663352799757	1.2788477062156767	-0.4764298043789139	1.1065166934281743	5.6039357479641945	8.937201808462016	0.8816574502980167	0.9640228945216684
ID554453	554453	0	0.9768054485321045	77.47215605764838	75.43686899712421	0.0	283.0	283	1.294161706521938	1		19659.25945945945	19923.0	11130.0	24663.0	1.0910889E7	2519.7942887206136	-0.980911005145286	-801.823183439722	-0.009554133463811497	0.016355108364665614	1.3936787063391896	1.2199247558502209	-0.8375074888628465	1.1424300553421196	5.261710664119057	8.870367903937046	0.8403371459649924	0.9626086956521742
ID532439	532439	0	0.9968392848968506	78.0247603990818	75.72302756875932	0.0	46.0	46	1.3412374214135998	1		19734.531986531994	19950.0	9639.0	27911.0	1.1722312E7	3136.2043529551024	-0.9807932575325459	-642.6525456317495	-0.009660935224076524	0.014354846971146565	1.4497641979797675	1.2564915024587133	-1.210755296075917	1.1538193415099558	5.651467009609356	9.404400466498062	0.8029875875154738	0.9635332252836305
ID540138	540138	0	1.0	78.20965497817426	75.8325856493263	0.0	131.0	131	1.3446172774774492	1		19686.62981574538	19851.0	9604.0	27875.0	1.1752918E7	3199.4472066546004	-0.9807922962757307	-628.388198388251	-0.008569283984507268	0.021734005267335866	1.409959849127383	1.3219938350606808	2.072624091914478	1.0665404117127857	5.679985766596452	8.808892517957828	0.9198446558725364	0.9835390946502062
ID548330	548330	0	1.0	77.64433005084813	75.81572609240433	0.0	217.0	217	1.3502315702779686	1		19578.93698175788	19782.0	9555.0	27876.0	1.1806099E7	3189.8705192494754	-0.9807996344994291	-627.0711906879421	-0.021312455292157605	0.02601518999884583	1.4437346603520071	1.3027999977726497	-1.2928334599593285	1.1081782797208386	5.727517028241607	9.151935882481418	0.8593108895569282	0.9749190938511324
ID530415	530415	0	0.9442428350448608	77.67914482035012	75.87583142740118	0.0	24.0	24	1.2994118769904226	1		19626.200357781752	19876.0	12760.0	24642.0	1.0971046E7	2389.3632651464736	-0.9811062040092913	-853.0624814309112	-0.005263644182370537	6.6733273115719E-4	1.386767242875961	1.2438551280386456	-0.9956423665555226	1.1148945014703313	5.3044887995997	8.636102856586863	0.8937535676618532	0.9721254355400698
ID543715	543715	0	0.9818589687347412	77.92144549578472	75.42616741233537	0.0	168.0	168	1.2835969444322384	1		19524.796703296724	19712.0	9546.0	25127.0	1.0660539E7	2755.6767311620597	-0.980887249215167	-727.2506854973277	-0.0021800116053137266	-0.00709148373624841	1.3975129671655018	1.2006807529367645	2.1796672284675056	1.1639338464844233	5.176154393157773	8.448363569918682	0.9113220859566937	0.976681614349776
ID535014	535014	0	0.9777623414993286	77.91288432386965	75.73440963019833	0.0	74.0	74	1.3098490878478215	1		19352.279151943458	19701.0	12588.0	25141.0	1.095339E7	2627.992719610473	-0.9811469111092368	-766.45998023791	-0.003427389528191392	-0.0017378415292552424	1.3860139522209423	1.26267867643833	-0.3102952200091902	1.0976774836576058	5.390045070560987	9.091811667540695	0.819410262416614	0.9553496208930079
ID535544	535544	0	0.9952664375305176	77.89459527695652	75.35597344820368	0.0	80.0	80	1.2549895208448771	1		19548.782692307686	19761.0	9673.0	27032.0	1.0165367E7	2831.7838384991583	-0.98096704366898	-711.6030187769741	0.0016358322911873423	0.012161398875318207	1.3398901988203127	1.2071738096275253	3.0921246259992587	1.1099397519514917	4.9480043372610085	8.101504895436587	0.9473458089404331	0.9876660341555974
ID544753	544753	0	1.0	77.79026980634073	75.87268244006965	0.0	179.0	179	1.3011572261679627	1		19765.240641711214	19992.0	9193.0	29338.0	1.10883E7	3162.7397318829467	-0.9808257546807104	-639.3552402204158	-0.0032598390457032316	-0.0035879535841772657	1.387885108896268	1.2362177855525847	-0.2778450825710902	1.1226865727998636	5.318748178093251	8.949559812068449	0.834480020230119	0.950722175021241
ID550385	550385	0	1.0	78.07573668846028	75.07333640236578	0.0	239.0	239	1.3608349155190531	1		19480.006546644825	19587.0	11092.0	28450.0	1.1902284E7	3300.284785519401	-0.9809388068867295	-607.5185056626534	0.0015702364819320162	0.015288562197662585	1.4567546354080556	1.2915944741084593	-0.3381835817194556	1.1278730782845756	5.8178264253674055	9.029881858636239	0.8966160058104536	0.9760765550239234
ID532978	532978	0	1.0	78.12651408609683	75.18574402141921	0.0	52.0	52	1.3574954382999167	1		19610.476897689772	19799.0	10959.0	28027.0	1.1883949E7	3212.8703891507885	-0.9810404838804774	-631.6618168932889	-0.004636242037428679	-0.0058070484288348075	1.4383822273526903	1.3250082196518027	2.7375202794679816	1.0855647580289585	5.78930766838031	9.112312874041034	0.8761515801131605	0.9636075949367089
ID555506	555506	0	0.9905598163604736	77.43860778215574	75.96187027789719	0.0	294.0	294	1.3491105808192376	1		19491.85024958403	19766.0	11799.0	26405.0	1.1714602E7	2881.5121749185987	-0.980942472132745	-696.3692382524595	-0.006923364894067397	-0.003803194537816803	1.4214410736101326	1.2995302391579846	2.83596548166777	1.0938114641573393	5.718010775912576	9.272614585883469	0.835700026394355	0.964715316760225
ID534003	534003	0	1.0	78.0391221705931	75.05750214378197	0.0	63.0	63	1.3702525705574504	1		19608.72463768113	19821.0	9603.0	28341.0	1.2177018E7	3282.6593344895487	-0.9810179992917224	-617.4311251105916	4.7537004100472167E-4	0.009346674115799305	1.4475138701250208	1.3126028181562701	-0.393471950432314	1.1027813212821314	5.898629570164175	9.301538005994537	0.856744761791263	0.9612703330751359
ID537076	537076	0	0.9826453924179077	78.58030898230152	75.16457251237192	0.0	97.0	97	1.327631956318293	1		19654.575601374596	19846.0	12261.0	26853.0	1.1438963E7	2785.527603754764	-0.9809310148707288	-725.9339134778866	-0.0026940634072509565	0.0020319989954753403	1.4266559025745342	1.249000130657483	-1.224715561219214	1.1422383933807372	5.537391981660968	9.242241334976221	0.814630229798686	0.9572719802793759
ID539636	539636	0	0.993696391582489	78.23284580464346	75.38290114859471	0.0	126.0	126	1.354147725587729	1		19402.282644628078	19553.0	10757.0	27020.0	1.1738381E7	3052.6170941705304	-0.9810326172489693	-657.4860300799778	-0.004861494740025048	-0.001397674746142556	1.4616415671019507	1.2755395067038442	-0.43592862200937954	1.1459006635388487	5.76078891139322	9.201199078086342	0.8550725633839992	0.962668784749802
ID552950	552950	0	1.0	77.9188370490294	75.81357049542643	0.0	267.0	267	1.3796059390068074	1		19717.556259904894	19899.0	9643.0	28406.0	1.2441778E7	3246.3813030337246	-0.9808926574993202	-623.5980537155415	0.0012223289326402504	0.009195857293046348	1.430223196952157	1.3619259911194892	-0.06006059844288235	1.0501475162953078	5.979432714960951	9.193020712950888	0.8891056498624841	0.9706790123456795
ID529930	529930	2	0.9829058647155762	12.362526466115797	36.10180175022326	0.0	19.0	19	1.5328528390663916	1		20198.85494223364	20064.0	14590.0	29666.0	1.5734908E7	2560.719753567168	-0.9809226889642736	-811.1708093316612	0.0743361214917458	-0.026675507959069377	1.542607004990007	1.4170670768107925	-1.1012969431280708	1.0885913802060456	7.381604933493103	15.919597185851254	0.36601300156930205	0.8864155251141556
ID548875	548875	2	0.958548903465271	14.603100489374825	40.15978833541561	0.0	223.0	223	1.5636351077811859	1		19545.740099009887	19541.0	14258.0	26340.0	1.5792958E7	2405.8653569481116	-0.9810719236524816	-842.1804678370445	0.008696626986878784	-0.00418363251028638	1.6626609358577609	1.4782735651237142	0.16000231387923958	1.1247315619275216	7.681051881857591	11.831804224079084	0.6894910174980301	0.9330254041570436
ID552462	552462	2	0.9646775126457214	14.40797041846629	41.12261235685322	0.0	262.0	262	1.5650858287746447	1		20067.16666666666	19962.0	14370.0	29678.0	1.6254405E7	2488.6409256829147	-0.9807573633090616	-821.9602426261553	0.06336338852628683	0.04091444838952943	1.7013035887146795	1.4753199002630766	1.7567222099819635	1.1531760592474254	7.695311260351147	15.520972795237126	0.4014192355319163	0.8657754010695186
ID551439	551439	2	0.9603005051612854	14.344185959889602	40.88455228162411	0.0	251.0	251	1.5976155390848652	1		19950.27068557921	19908.0	14474.0	27292.0	1.6877929E7	2471.825337324674	-0.980736080387461	-821.8044795295971	0.02895805223770077	0.08443073964183245	1.7755982220238042	1.4309443221329776	1.470899685559767	1.2408576592114238	8.018523839538224	18.792691609752254	0.28531612349322255	0.8118383060635227
ID533510	533510	2	0.9676291942596436	14.350553651113957	37.709838121821804	0.0	58.0	58	1.49588711627884	1		20074.260458839402	20035.0	15036.0	26594.0	1.4875027E7	2447.7997535380364	-0.9808715733303287	-841.0591921470748	0.03291976918146344	-0.07734387877866564	1.4955412943540223	1.3432915677286268	2.464014136195737	1.1133407893588096	7.02987359731893	17.438080735574808	0.2905092813720171	0.8888221153846152
ID540678	540678	2	0.9674899578094482	16.69033390297324	41.24240233411654	0.0	137.0	137	1.5470985329444207	1		19481.172370088687	19518.0	14288.0	26877.0	1.5370645E7	2336.472992866166	-0.9812243045300864	-871.4783120901088	-0.0041601487579978075	-0.010193542585623574	1.634377467346215	1.4738854072301897	-1.5021816450430885	1.108890460091895	7.5194455922640575	10.56179872388998	0.8470711909370322	0.9634591961023142
ID542727	542727	2	0.9838917255401611	18.806557142512915	39.00239510037404	0.0	158.0	158	1.5313715829571097	1		19585.252903225854	19517.0	12943.0	27021.0	1.5178571E7	2509.5703927390373	-0.9810649951957171	-808.7087798543247	-0.002204568518713423	0.002744130955042226	1.6807115944525477	1.416860064132417	2.7110900750991003	1.1862227166955224	7.367345554999554	10.709129081969857	0.8072584461585558	0.9532595325953259
ID554520	554520	2	0.9585884809494019	15.25187962165945	39.90494274235239	0.0	284.0	284	1.5505175393970514	1		19849.220125786178	19759.0	14995.0	28032.0	1.578013E7	2424.235460897212	-0.980917758537126	-841.786301427783	0.07639580701913817	-0.08368558458002522	1.435109484371413	1.429970034082525	-0.8213544920682353	1.0035940964960048	7.552717475415664	16.957607875020308	0.3300531837485205	0.9038680318543794
ID553498	553498	2	0.9526302814483643	14.795128944430875	40.44307270538139	0.0	273.0	273	1.5475874248930892	1		19955.489199491727	19890.0	15323.0	29144.0	1.570497E7	2524.4003658184383	-0.9809603734111014	-814.5676858404719	0.07943462024996385	-0.059721640452838884	1.4614421819930186	1.4429519632981886	-0.17794760359936532	1.0128141609458476	7.524198718428574	18.061884710343982	0.2898304354675475	0.8848518725544997
ID536603	536603	2	1.0	18.493467712604108	38.25058395398894	0.0	92.0	92	1.5553887972022724	1		19756.662935323402	19754.0	13192.0	26783.0	1.5884357E7	2565.5072115223034	-0.9809546364917421	-793.2863918424708	-0.005793494832944279	0.00430686906052074	1.6260269918162382	1.508687628304976	-0.3154679029777305	1.0777757842709257	7.600248737060831	11.277542620049179	0.7509460129235299	0.9512195121951224
ID547355	547355	2	0.9523333311080933	14.512049581343653	40.36168776084417	0.0	207.0	207	1.530383282381141	1		19691.259640102806	19684.0	14431.0	26659.0	1.53198E7	2347.6707522168194	-0.9809050289973921	-861.736052170446	0.058645704020871985	-0.0010206994528812084	1.560395031615276	1.4374614208353356	2.175719644031068	1.0855213287800805	7.357839302670521	15.320424183956861	0.39392957049502103	0.8984329657574002
ID532509	532509	2	0.9654194116592407	14.767720579377544	37.780704855852534	0.0	47.0	47	1.5249361801264965	1		19907.551365409618	19902.0	14719.0	26388.0	1.5308907E7	2368.078248587592	-0.9809631233436018	-866.3807165804473	0.04297737537115381	0.0059110425120177165	1.5749876237160765	1.4357264625561992	-0.4958355609810618	1.096997001024787	7.305554914860851	12.769556403936045	0.5630039633469827	0.9400611620795111
ID528914	528914	2	0.9621904492378235	12.047824509566313	36.67541675314811	0.0	8.0	8	1.51298352413241	1		20315.888010540177	20306.0	15213.0	26234.0	1.5419759E7	2311.874715144315	-0.9810034340229558	-907.6051217114958	0.028181372960423168	0.009116360365590258	1.601865416705509	1.4036629782419063	-0.46605598347853155	1.1412037230702288	7.191479886912465	12.84901000112817	0.5473798419816495	0.9265156154317202
ID538645	538645	2	0.9957862496376038	18.422763920385876	37.441869994855004	0.0	115.0	115	1.5699118834876238	1		19761.878378378395	19729.0	13212.0	26828.0	1.6086169E7	2591.0932338149455	-0.9809855940328912	-786.9643251045716	8.526197861196931E-4	0.009883493581023502	1.6288115602999895	1.5211184613546456	-0.0031669208592183928	1.0707986272478982	7.742842521996304	10.737422428854323	0.8439373577027452	0.9684898929845428
ID535081	535081	2	0.9718099236488342	16.675461589121774	39.62642750149503	0.0	75.0	75	1.494875356192661	1		19763.559459459473	19601.0	14957.0	30182.0	1.4625034E7	2791.798306955016	-0.9807350176574768	-720.7658271984104	0.025525170834910127	-0.06173370139368692	1.4764339286257993	1.4033988670917326	-1.1346952055235615	1.0520415565714525	7.020367344989898	18.157401431630067	0.26758533666761763	0.8444825614636939
ID530476	530476	2	0.942518413066864	12.295408575925252	36.31349373183235	0.0	25.0	25	1.5377800547277036	1		20146.289910600262	20122.0	15056.0	26827.0	1.5774545E7	2358.30137383002	-0.9809608143079375	-880.2966732696204	0.06596783826792431	9.85107903908672E-4	1.6089946124222922	1.415417987958466	-0.7743646410376529	1.1367628687148679	7.42913619513826	13.768389361198729	0.4924724113718377	0.9421338155515371
ID540204	540204	2	0.9769004583358765	17.69001528546778	40.19897231567876	0.0	132.0	132	1.0045640951737747	1		21704.363363363376	19927.0	15832.0	36423.0	7227553.0	4886.859297367602	-0.9781200129853326	-397.0930602771044	-0.003253127593118034	0.009669814077455714	1.0432558722522338	0.9913247651028989	2.2253933348774595	1.052385564224197	3.1703351517320657	6.778329845374546	0.8671009119597493	0.9610951008645534
ID548398	548398	2	0.9121362566947937	15.21411015680362	39.23784095800286	0.0	218.0	218	0.969305182635413	1		21899.884244372995	20835.0	16493.0	31407.0	6810864.0	3783.9389435471735	-0.9779210584174417	-512.6881065364211	-0.004075806335991078	0.0014371471085546821	1.0965301760608979	0.8704415514285154	-0.7087503975980189	1.2597401563164576	2.951691348164342	7.163513803554426	0.7228174060241586	0.9452054794520542
ID544815	544815	2	0.9917370676994324	16.928590422023962	36.91005893889618	0.0	180.0	180	1.5372880438193397	1		19926.89331619536	19867.0	12713.0	27303.0	1.5503123E7	2616.8802341290098	-0.9809653950328934	-784.8660859115455	0.002014236107094013	0.018876222725531924	1.6544449379071977	1.419050624880948	-1.1351965480506574	1.165881547070245	7.424383068973735	13.367584794140768	0.522112800046658	0.90028818443804
ID549920	549920	2	0.9594306349754333	14.54063417281768	40.34192182756212	0.0	234.0	234	1.517476803029333	1		19623.452036793715	19584.0	14053.0	28027.0	1.4933447E7	2421.230782740176	-0.9809832774590275	-836.1710959788712	0.03399110707258625	0.014154253486875773	1.5684014823059373	1.3904541779781199	-1.0386324345417919	1.127977827062646	7.234258022393109	15.253820759251067	0.390702851443998	0.9054134443783461
ID539171	539171	2	1.0	18.526434261825273	36.744969379930346	0.0	121.0	121	1.5392551438483715	1		19843.123724489786	19744.0	12255.0	27655.0	1.5557009E7	2658.4305390648924	-0.9810443417942588	-772.617403754674	0.010676855734039774	0.001166259727980116	1.6676634156916517	1.4433385746422336	-0.44324750053287504	1.1554208035387832	7.443395573631803	11.481853698198005	0.709507427607136	0.9456521739130429
ID542243	542243	2	0.9752539992332458	18.9690562898993	38.77165949595232	0.0	153.0	153	1.5254321749941004	1		19596.083224967497	19546.0	13192.0	27408.0	1.5069388E7	2474.426742500591	-0.9810107723568751	-818.2596687079817	-0.014555976563847356	0.010277605504005827	1.708890030381484	1.3944840270355345	-0.595062202664865	1.2254640406418493	7.310308041025359	11.098905237843988	0.7457362504651405	0.9535027898326099
ID543782	543782	2	0.9690994620323181	18.393817357409297	38.42731916047165	0.0	169.0	169	1.5244400238810127	1		19611.708333333347	19558.0	12893.0	27310.0	1.5061792E7	2480.727214074044	-0.9809743594373395	-815.2386831033864	0.014260935507420932	0.002915777647034875	1.6838477047080762	1.372986994842662	-0.5676642222046174	1.2264119842599364	7.300801788696325	11.266698639374512	0.7227482783997715	0.9411764705882343
ID545830	545830	2	0.9530552625656128	16.5634092248175	36.96893519577294	0.0	191.0	191	1.5650858287746439	1		19873.260815822006	19756.0	13280.0	28008.0	1.6077468E7	2457.7938373651127	-0.981033142571884	-836.453835317668	0.02789590738479527	-0.0058972131616196865	1.6827286346955659	1.4277948004475736	-0.8541251107786768	1.1785507512480629	7.695311260351138	13.16767923027768	0.5577217457169598	0.9401858304297329
ID531495	531495	2	0.9783438444137573	14.915810837339073	37.90686219435202	0.0	36.0	36	1.544161930740463	1		19762.953045685255	19718.0	14401.0	27300.0	1.5573207E7	2371.455523556519	-0.9810026870153592	-860.6862593845626	-0.00665584083343191	0.006342880263104708	1.617570800220063	1.477723378362854	-1.0421277788417267	1.094637077483435	7.490926835276968	11.203697134187822	0.7499334045539584	0.9476849067949492
ID533049	533049	2	0.9404875040054321	13.901170894812413	37.90149370017146	0.0	53.0	53	1.498918298954179	1		20073.624324324333	20070.0	14944.0	27322.0	1.4854482E7	2431.745970470896	-0.9808573297024683	-845.942618693462	0.06939379899327867	-0.05690682959416015	1.5042851070494185	1.3444744176975683	-0.9028646121670949	1.1188648048993959	7.058392354306026	18.451841954869582	0.2605170835163257	0.8781785925487878
ID535609	535609	2	0.9799249768257141	18.298011068954683	39.36494236384426	0.0	81.0	81	1.5069716452922386	1		19622.910785619188	19492.0	12727.0	27363.0	1.4736806E7	2525.092147499475	-0.9809692041066161	-801.1514367879823	0.008734699546015702	-0.00287579448877314	1.65306807948798	1.396036193057525	2.4658783901792476	1.1841154890601493	7.134442372938277	11.653653316001746	0.6601546855795521	0.9381249999999998
ID555577	555577	2	0.9571682810783386	14.779642404235206	40.70417359866915	0.0	295.0	295	1.505967332188155	1		19698.84852546917	19641.0	14389.0	26696.0	1.4695341E7	2438.762833535217	-0.9809991195788221	-834.0578253199483	0.05248519761338664	-0.007240642038320384	1.5287009036562749	1.4457638351371538	0.05230556753564322	1.0573655714048575	7.124936120609247	14.117254926839204	0.44925231593681886	0.8912009512485134
ID553020	553020	2	0.9572687745094299	14.263838334221914	41.209636660271016	0.0	268.0	268	1.5500295716306334	1		20051.9396226415	20142.0	14289.0	26604.0	1.5941292E7	2480.07021643861	-0.9807491915539341	-823.8182208322457	0.03936978353883095	0.033336497622372174	1.641969128472359	1.4124744242676197	1.7112918265200296	1.1624770687962964	7.547964349251155	16.97294994405717	0.32924943881715385	0.8455804046858358
ID546877	546877	2	0.9722103476524353	15.015418506055589	39.61075935682284	0.0	202.0	202	1.4775694402988415	1		19911.384722222218	19772.0	14668.0	29470.0	1.4336197E7	2729.0552768963785	-0.9806800455164024	-740.6966265185804	0.027356685776913678	-0.08438422698745135	1.4411649553917258	1.398889762329066	1.5467370085266305	1.0302205321685065	6.85876105539636	19.015537887384685	0.2383627064285678	0.8293103448275864
ID534065	534065	2	0.9826058149337769	15.821055976084178	38.10320538023192	0.0	64.0	64	1.5961943833944818	1		19803.087677725107	19644.0	14792.0	29180.0	1.6713806E7	2581.302176167649	-0.9810186535567207	-793.0020460892201	-0.016765937156830963	-0.005391524194181416	1.6810467849110515	1.4560326514289115	-0.8586737010207554	1.1545392084863737	8.004264461044672	13.665602106665567	0.5386091789659564	0.9476646032639279
ID537139	537139	2	0.9901787638664246	18.536531833707116	37.222592927376745	0.0	98.0	98	1.5343326651607294	1		19802.255455712442	19716.0	13284.0	27617.0	1.5425957E7	2510.5248419835125	-0.9809646930498555	-812.9683223366526	0.008878743338613328	0.006364107893926592	1.6919837060170337	1.3961154853761342	-0.4483765437134463	1.2119224546536624	7.3958643119866405	11.024867730640809	0.7646312145379766	0.9493593654667477
ID550453	550453	2	0.95684415102005	14.23335464840671	40.24900523952675	0.0	240.0	240	1.5646024045688953	1		19622.426270136315	19552.0	13797.0	27034.0	1.5835298E7	2489.7235043759447	-0.9810829918134835	-817.4945711937687	0.014953817487249523	-0.0014076789486903712	1.5975367394644675	1.5433031446633547	0.44717875083126407	1.0351412455735927	7.690558134186622	13.366400449768747	0.5409271588575768	0.933641084824004
ID539702	539702	2	0.9781041145324707	19.030054259964903	39.32240095942705	0.0	127.0	127	1.0098216627956722	1		21293.70087976539	19751.0	15497.0	35483.0	7261152.0	4902.392373804296	-0.9787486839581016	-400.09068284561744	-0.0031808388701664602	0.011552291727492555	1.0381578607552768	1.0135256425501493	-0.45922134244698876	1.0243034977814176	3.203607034883684	6.7148065913736374	0.8928573674136046	0.9796511627906976
ID547915	547915	2	0.9691808819770813	15.669783369441962	39.97046598380242	0.0	213.0	213	1.1912863179944149	1		19740.264516129035	19211.0	15021.0	27728.0	9179223.0	3288.8941145453086	-0.9809386891767163	-617.7633970914344	0.02560413704137452	-0.022724138671530888	1.3554325269855299	1.0893229900073171	2.3819897364397207	1.244288920200266	4.458432342315852	7.911094740310585	0.895197526538712	0.9740394600207684
ID549451	549451	2	0.9599161744117737	14.270162327439914	40.29106129585636	0.0	229.0	229	1.550029571630633	1		19625.986128625478	19587.0	14012.0	27710.0	1.5563407E7	2442.60035174457	-0.9810666733155871	-832.6848488063877	-0.01664116727532449	-0.022321552555012666	1.5964146883762385	1.4662505736942382	2.632039586959131	1.0887734450149609	7.54796434925115	13.052254377548577	0.5567607943352296	0.9335684891240449
ID536141	536141	2	0.9783222079277039	18.18949494665969	37.708723874982134	0.0	87.0	87	1.5288996336732978	1		19791.54025974028	19736.0	13123.0	27295.0	1.5239486E7	2480.6012592937655	-0.9810863235065241	-827.7208501471093	0.00337520495703352	-0.01029367585640564	1.6776172674558005	1.4162266928220308	2.550375786095937	1.1845683151988275	7.343579924176979	10.461656500818329	0.8431731674630127	0.9608208955223888
ID546383	546383	2	0.9837570786476135	16.159311503325142	38.27076659293077	0.0	197.0	197	0.9763038668979384	1		21592.41065830721	20063.0	15541.0	34835.0	6887979.0	4224.769184720363	-0.9787606139981493	-471.0452916378191	-0.021001235365327723	0.01638676853925626	1.0565008192051066	0.9530686391005118	2.320949271521298	1.1085254260408905	2.994469483644978	6.72474555312684	0.8321048297740017	0.9333333333333338
ID552001	552001	2	0.9501740336418152	14.292776141109073	41.164324148321	0.0	257.0	257	1.5553887972022722	1		19997.882499999967	19956.0	14231.0	28426.0	1.5998306E7	2485.9715116307257	-0.9806969896771538	-817.386874851943	0.011651105270718236	0.044238707652757024	1.6411530817536741	1.4845033615045757	1.4780991105987262	1.1055233179737165	7.600248737060828	17.01868229023637	0.3297507623451828	0.8482758620689657
ID537666	537666	2	0.9940923452377319	18.488968763002298	38.11716332927657	0.0	104.0	104	1.5470985329444207	1		19739.07341772153	19729.0	13028.0	26526.0	1.5593868E7	2576.9197595335577	-0.9808931118432311	-786.4798236717044	-0.011656079751726538	0.01930786716214876	1.607702180948656	1.509654186400234	-0.4129277009258998	1.064947320672304	7.5194455922640575	10.603373395142151	0.8404416656817534	0.9652226967663211
ID528453	528453	2	0.9711088538169861	12.279380567943189	36.64001424132749	0.0	3.0	3	1.5254321749941007	1		20111.911342894393	20101.0	14737.0	26401.0	1.5425836E7	2356.40775250085	-0.9810598842567934	-884.1903845644533	0.029771625387550533	0.0036548544931581635	1.6214034642976816	1.4152177305801215	-0.5932862269544864	1.14569188137082	7.310308041025362	13.174004969560459	0.5293097523099483	0.9287439613526566
ID543303	543303	2	0.9639509320259094	18.631921205685583	38.40261028136682	0.0	164.0	164	1.531865494140072	1		19611.057915057885	19537.0	12983.0	27411.0	1.5237792E7	2434.7140622546417	-0.9809357479905686	-828.9032552499921	-0.005209307220348793	0.02031804414730223	1.6997474692727523	1.3769979949896047	-0.5041832169405606	1.2343863066304495	7.372098681164065	12.163898035888426	0.62611695138512	0.9445797807551761
ID529496	529496	2	0.9741544723510742	11.727468787361238	36.26804393288531	0.0	14.0	14	1.5597599218784697	1		20241.794520547955	20239.0	15178.0	26555.0	1.6254161E7	2367.092402666816	-0.9809787358325128	-882.0313315913497	0.07660091253330253	-0.020419642605323706	1.5929420395207576	1.4643017852338356	2.242935936613531	1.0878509167878803	7.643026872541474	15.014840365299053	0.42602375123145325	0.9327146171693736
ID531033	531033	2	0.9754425883293152	13.358324025888594	37.50888752244909	0.0	31.0	31	1.5367958753918656	1		19930.532133676097	19859.0	14759.0	27217.0	1.5505954E7	2400.5282831534473	-0.980934658634059	-854.3534084221725	-0.011236833646702115	0.004705949070702424	1.5955610437826233	1.474470982823865	-0.7621886095319936	1.0821244109713506	7.419629942809227	11.917860642444499	0.6564407054698868	0.9588452088452087
ID534617	534617	2	0.9777579307556152	16.42446629771152	39.062893440666926	0.0	70.0	70	1.5298888926792145	1		19587.34838709679	19513.0	14300.0	25637.0	1.5180195E7	2279.818728325823	-0.9810454054813	-889.3647996644164	-0.0027100136839255107	0.010581198545760524	1.5654049558708907	1.4958342518265992	2.265545739233085	1.0465096343123157	7.35308617650601	10.943149058230812	0.7716047458377774	0.9578947368421061
ID544348	544348	2	0.969964861869812	17.962445675851683	38.139846403397115	0.0	175.0	175	1.530383282381141	1		19682.616580310885	19623.0	13177.0	27512.0	1.519498E7	2505.701116188374	-0.981079784214237	-814.632633022396	0.006133528536154265	-0.008080629795955169	1.6899819499718354	1.4072161276481991	-0.4299025031866308	1.2009398675640583	7.357839302670519	10.886556653944655	0.7801517526822274	0.9520295202952029
ID554076	554076	2	0.9489002823829651	14.174825635786984	41.41502079660973	0.0	279.0	279	1.5510053536420603	1		19917.94458438286	19975.0	14069.0	26709.0	1.5814848E7	2402.950772085535	-0.9808403167145476	-848.6715132241114	0.016831916401056135	0.038260901664171384	1.625529553136442	1.4473002346273593	-1.3562065141628896	1.123146057911731	7.557470601580184	16.932609849640237	0.3312367592651711	0.8664850136239776
ID532061	532061	2	0.9548320770263672	15.202298870828475	38.0810196221895	0.0	42.0	42	1.516978207056278	1		19771.549407114635	19779.0	14231.0	27459.0	1.5006606E7	2383.3356355837327	-0.9810034285350889	-856.802633790844	0.020184873758831958	0.029353119036335272	1.6111715723729059	1.415743793162335	2.1746031037557287	1.1380389447260408	7.22950489622859	13.929695720028317	0.46820404411061317	0.9151624548736461
ID533597	533597	2	0.9653038382530212	14.090490409212613	37.833013893803326	0.0	59.0	59	1.485229260630053	1		20111.46079779919	20049.0	15018.0	26917.0	1.4621032E7	2401.321521674746	-0.9808239904740106	-856.75400323411	0.08819830429092144	-0.0997671196816109	1.3941956434621552	1.3277260638096249	-0.5911968096115471	1.0500627211171936	6.9300579478640945	19.676398098338154	0.22493421871092353	0.866825208085612
ID538205	538205	2	0.9909476637840271	18.539930306185322	38.08382193685778	0.0	110.0	110	1.5549023581607582	1		19739.63092269325	19725.0	13031.0	26531.0	1.5831184E7	2547.419587591989	-0.9809214219779127	-796.8136342731308	0.001212108364855987	0.011041506808764433	1.6431304766569126	1.4743844650361055	-0.21055480734610124	1.1144518377821315	7.595495610896313	11.115986367393184	0.7724492754684851	0.9591836734693876
ID545362	545362	2	0.995745837688446	16.538091311630698	36.95569121538431	0.0	186.0	186	1.526423681224882	1		19919.540856031126	19802.0	12887.0	27929.0	1.5357966E7	2629.6823183431375	-0.9809694059689249	-780.9246855553246	0.008835048794533172	0.02758341176460596	1.656152960393658	1.4013882986179875	2.0534053920248945	1.1817944833897305	7.319814293354389	12.869344245315265	0.5553887658877807	0.9260372820204453
ID541269	541269	2	0.9611768126487732	18.22903616657503	38.69773673493284	0.0	143.0	143	1.0451613315544819	1		21330.778393351804	19868.0	15032.0	35162.0	7700411.0	5006.040121213425	-0.9789659497922758	-396.63136430085785	-0.0038985335368129244	-0.003831916805728598	1.122129790768212	0.992973558280434	-1.1765652088934646	1.1300701629068977	3.431757090780437	6.960631837312281	0.8900800695176426	0.9626666666666667
ID541781	541781	2	0.996827244758606	17.152906743640045	38.680428201338486	0.0	148.0	148	1.5529550783007569	1		19684.853015075383	19566.0	13228.0	28282.0	1.5669143E7	2674.146375479051	-0.9810091818014706	-760.5125623710663	0.0284009816150845	0.011218667161080949	1.6024875456557885	1.4919135956992327	-0.7560059305148217	1.0741155186703235	7.576483106238249	13.039416783954982	0.5599653949580335	0.944872554831061
ID538728	538728	2	0.9907521605491638	18.430660876337754	37.43481968356478	0.0	116.0	116	1.5732813134512114	1		19743.38658536583	19743.0	13239.0	26767.0	1.6189577E7	2569.670995234888	-0.9809137550194374	-789.7405777198469	0.0042624623147889335	-0.0017611636399836996	1.631278292988364	1.5497644260680923	-0.05391246235142204	1.0525975855098704	7.776114405147916	10.812708366481807	0.8358022313065528	0.9697688203912275
ID548973	548973	2	0.9753046631813049	14.540373795398542	40.372862434378106	0.0	224.0	224	1.5308775124222447	1		19574.64175257733	19598.0	13996.0	26408.0	1.5189922E7	2417.062276723069	-0.9809393313040091	-833.5660023702469	-0.016563051013033438	-0.023980414035196188	1.58628844376179	1.4407900548828105	-0.28750666487958365	1.1009851424125867	7.362592428835037	13.168835631531172	0.5335140609768783	0.9214753123140987
ID551534	551534	2	0.9690976142883301	14.333321849289932	40.966740999734306	0.0	252.0	252	1.558304242679521	1		19955.788485607005	19980.0	14473.0	26902.0	1.5944675E7	2493.403451308086	-0.9807005605533138	-813.3885600924257	0.052406392650725504	0.050872642390338424	1.6999920497824663	1.3941428683140384	1.3960978715285208	1.2193815199430003	7.6287674940479215	18.167844238235276	0.2904406815994648	0.8307453416149067
ID555105	555105	2	0.93304443359375	15.679621412279348	39.865970137819346	0.0	290.0	290	1.4938629108640606	1		19791.331978319784	19657.0	15053.0	27939.0	1.4606003E7	2442.744749806525	-0.9808311071823392	-829.1328705537827	0.03367712144427485	-0.11860922049125458	1.4582180186206695	1.38742544795699	-1.005443298863402	1.051024414153512	7.01086109266086	20.733880616483468	0.20493684185652125	0.8399772209567197
ID542819	542819	2	0.979897677898407	18.691148983880638	38.70844482442927	0.0	159.0	159	1.5426915333931084	1		19635.814249363862	19581.0	12964.0	27159.0	1.543375E7	2512.0712972356937	-0.9811057194756225	-811.7688794689693	0.005500027760647432	0.00632323841667089	1.6926584169897736	1.410771515684784	-0.46444334177801183	1.1998104570236965	7.476667456783412	11.180826792269498	0.7515711303769724	0.9346405228758171
ID552547	552547	2	0.9575527310371399	14.404920895841235	41.14559576738414	0.0	263.0	263	1.56701803423732	1		20016.278869778886	19915.0	14484.0	30524.0	1.6293251E7	2523.2831723067557	-0.9808534259755619	-812.7563765907573	0.05381610257547533	0.04829546554259979	1.6945228201312073	1.4478975192864594	-1.2894765878852614	1.1703333955336064	7.714323765009214	14.17454162982923	0.4824915129133407	0.8787222523010287
ID530021	530021	2	0.9888972640037537	12.470822060591034	35.9763327770066	0.0	20.0	20	1.5534421271063024	1		20266.66541353384	20136.0	14806.0	29750.0	1.6172799E7	2562.376581638568	-0.98084740192001	-810.1083113634379	0.0836148831952493	-0.10660230702656354	1.4859979175722475	1.4426588769052664	-0.7772660118849191	1.0300410868853143	7.5812362324027625	17.663028741382018	0.30536519985360483	0.8677910772578888
ID550008	550008	2	0.956444263458252	14.47450015261952	40.57432067453826	0.0	235.0	235	1.60234362145261	1		19694.147058823513	19691.0	14274.0	26912.0	1.6740025E7	2371.4520231323313	-0.9808214165587413	-849.4273555315764	0.04919252057374077	0.14877401806591722	1.920138969874681	1.408634450260077	1.4578601834763476	1.363120836296574	8.066055101183377	15.951326807493782	0.3983615584741003	0.8237864077669904
ID539257	539257	2	1.0	18.594205222732533	36.77912262324027	0.0	122.0	122	1.5372880438193404	1		19835.735632183907	19810.0	12186.0	27341.0	1.5531381E7	2641.604852600727	-0.9809026654892479	-771.3715424418884	0.0181095721545319	0.019503101819587604	1.6916492195254569	1.40588107397089	-0.41515069181830766	1.203266229872075	7.424383068973741	10.914404062209963	0.7831954940354595	0.9624152803450401
ID554617	554617	2	0.9522936940193176	15.617433731317421	39.532729764389416	0.0	285.0	285	1.553442127106303	1		19795.06022584691	19696.0	14934.0	28470.0	1.5776663E7	2442.318044612875	-0.9810127400251979	-837.5234108971256	0.06909463771248824	-0.021898386317727857	1.6409649677896831	1.437161016107042	-0.9569436050020209	1.1418101029728054	7.58123623240277	14.459507579083787	0.4556620787219587	0.909350057012543
ID532602	532602	2	0.978976309299469	14.688262945809022	37.68623869299733	0.0	48.0	48	1.54121973321699	1		19918.80176767677	19899.0	14479.0	26680.0	1.5775691E7	2353.725916791264	-0.9810551901773314	-876.4769626266826	0.04053607299327566	0.004838258123976743	1.6135946015459435	1.437915786190449	-0.6123255940032392	1.1221760113093482	7.462408078289871	13.445433850809998	0.5187274347147214	0.9395571514063439
ID536698	536698	2	0.9925650358200073	18.43615326408543	38.06864781237201	0.0	93.0	93	1.5514930145104675	1		19763.33501259445	19713.0	13156.0	26642.0	1.5692088E7	2544.196602899947	-0.9810013300032168	-802.2060939497503	-0.005573551398478839	-0.00238340093281209	1.635566965071043	1.4980300800195563	3.070150870652892	1.0918118313416585	7.562223727744704	10.92797835126287	0.7957556554352596	0.9481525625744934
ID545914	545914	2	0.9717132449150085	16.566508641487957	36.99894187493963	0.0	192.0	192	1.5500295716306327	1		19877.548672566383	19757.0	12959.0	28204.0	1.5723141E7	2481.508034219072	-0.980991660924543	-826.7958361121214	0.016421196351452175	-7.043996702923099E-4	1.6764666524988312	1.426490442511537	-0.7947376902117737	1.1752386153721268	7.547964349251148	12.655555358070393	0.5922121162693536	0.9396449704142013
ID547455	547455	2	0.9621365070343018	14.386412037949459	40.54178821981387	0.0	208.0	208	1.5890695402824344	1		19666.437799043048	19678.0	14068.0	27588.0	1.6441142E7	2380.0821833960326	-0.9809307350435329	-850.0963165783307	0.047771045675032944	0.0992936822982098	1.7926871855895614	1.4564322556123805	-1.5289800430214906	1.2308757779027608	7.932967568576937	14.721170216478505	0.46000322255397325	0.8598660484286458
ID553599	553599	2	0.9541420936584473	14.497053137275362	40.45934746864688	0.0	274.0	274	1.563635107781187	1		19939.07311028499	19847.0	15079.0	29254.0	1.6090832E7	2575.366170376885	-0.9808793157220304	-794.3430880280816	0.04597209004125638	-0.010039706996394513	1.5312082747533213	1.4852780832681909	0.3986145586707383	1.030923631071204	7.681051881857601	17.002482302740376	0.3338919124243827	0.895290858725762
ID540784	540784	2	0.9708229899406433	16.533101279036423	41.26052072605601	0.0	138.0	138	1.5919233041023337	1		19505.11510791367	19526.0	14575.0	28070.0	1.6267266E7	2451.5262832746876	-0.9811347008477203	-827.5741170362079	-0.010551984715514634	0.008730145513554794	1.6281501547354413	1.5864838771461114	-0.3484177557054325	1.0262632846066375	7.961486325564026	10.545504111370501	0.8996411806566335	0.9738372093023252
ID529013	529013	2	0.9640199542045593	12.019255437990022	36.75117849408813	0.0	9.0	9	1.51298352413241	1		20333.06982872199	20344.0	15003.0	26343.0	1.54328E7	2360.851581325881	-0.9809312756726898	-886.0968727475824	0.022233789607885603	-1.714018536270759E-4	1.6052860350496578	1.3883201604920719	-0.6229157224315971	1.156279423674641	7.191479886912468	12.961271429453085	0.5379388660079937	0.932799013563502
ID531592	531592	2	0.9621078372001648	14.989518151311682	37.98302459359318	0.0	37.0	37	1.5149821822351262	1		19767.74736842107	19712.0	14463.0	27285.0	1.5023488E7	2369.1634296483326	-0.9809812886508799	-860.739620090123	0.05116764425723687	-0.007535971937513601	1.5917259488530946	1.3656555567474966	-1.1512826035896293	1.165539832491889	7.210492391570533	14.972721443454047	0.4041785830990202	0.9072966507177037
ID544906	544906	2	0.9922120571136475	17.04138770848508	36.84691137649191	0.0	181.0	181	1.5214596886278908	1		19926.040469973897	19834.0	12387.0	27646.0	1.5263347E7	2590.3733144402113	-0.9809712831762066	-793.1136732765083	0.03629919335472594	-0.004855356177701842	1.669863538536874	1.4133259190968541	2.182844730958591	1.1815134187901635	7.272283031709233	12.269690880809188	0.6070345278260966	0.9283980582524274
ID550538	550538	2	0.9414821863174438	14.718609460097815	40.23477096279115	0.0	241.0	241	1.5204649453449388	1		19631.330287206238	19654.0	14043.0	27515.0	1.5037599E7	2508.126691361122	-0.9809397822789225	-805.6469109681616	0.05237397612570982	0.03680890438732566	1.504764713894154	1.4697106013633219	0.7934931996821001	1.0238510306031103	7.262776779380194	13.919350847192922	0.4710582312516168	0.9199277543648401
ID543883	543883	2	0.9705124497413635	18.345674184103892	38.47259693950695	0.0	170.0	170	1.5154814349038876	1		19602.39393939394	19524.0	13063.0	27474.0	1.4878217E7	2495.069709743671	-0.9810292781172544	-812.5583099097709	-0.007087689424879319	-0.012904667276789706	1.7229333406577492	1.380087030404068	-0.597983106547753	1.2484236882896445	7.215245517735039	10.792709625178695	0.7783949190468805	0.9638095238095232
ID535692	535692	2	0.9884887933731079	17.321028788492704	38.96429810645988	0.0	82.0	82	1.5064695724329622	1		19831.114666666672	19640.0	14828.0	31758.0	1.4873336E7	3181.877459258795	-0.9808066086534543	-636.9793249703072	0.036267295089455656	-0.03802577352948673	1.5239789317139203	1.3559249456938602	1.2242053606815104	1.1239404780874966	7.1296892467737605	16.82477326439217	0.3165060563765042	0.8650519031141869
ID539788	539788	2	0.9835537672042847	19.063694819965495	39.48491281236248	0.0	128.0	128	0.9932041661137164	1		21533.542944785288	19697.0	15465.0	37521.0	7019935.0	5145.094004642831	-0.9785083859492706	-381.10767198536087	0.005377774995482628	1.2575898780920258E-4	1.0699734691301324	0.9488093388378104	-1.213107900979359	1.1277012412638507	3.0990382592643333	6.453635888008285	0.9350350350740515	0.9804511278195482
ID530573	530573	2	0.9755657315254211	12.18455155499058	36.08131992214505	0.0	26.0	26	1.5573330339577687	1		20096.69115815692	20088.0	14598.0	26715.0	1.6137643E7	2349.7429936948392	-0.981061672741596	-886.1125411627572	0.061279465006398554	-0.006486197945646366	1.5836790090872557	1.4439275375600071	-0.8975461483392436	1.0967856543295829	7.619261241718893	14.6663754829211	0.4451200218454033	0.9133903133903132
ID537229	537229	2	0.9773603677749634	18.56174186392388	37.213466660145826	0.0	99.0	99	1.5249361801264951	1		19801.348109517614	19695.0	13185.0	27443.0	1.5187634E7	2515.1501862913688	-0.9809920984416224	-812.6287189844892	-0.007172978254692438	0.00842435398773859	1.7092550510997635	1.391363839198361	-0.5246159758448931	1.2284745391144827	7.30555491486084	10.871934440842308	0.7766930587175102	0.9452644526445262
ID535173	535173	2	0.9837154746055603	17.845518284561003	40.050797204202865	0.0	76.0	76	1.5480761624466883	1		19569.059268600224	19465.0	14157.0	29018.0	1.5518264E7	2894.0818257103665	-0.9809743086880033	-697.2785825100436	0.012463987760310317	-0.012981224642353547	1.602149521102756	1.4490203661177303	-0.6320546176757089	1.1056777106558517	7.528951844593084	15.498310973844923	0.3938906228162931	0.896434634974532
ID542341	542341	2	0.9699711799621582	18.93532272840237	38.78042412114034	0.0	154.0	154	1.526919192902023	1		19629.348897535663	19576.0	13043.0	27348.0	1.5134228E7	2478.981709971285	-0.9808386950128846	-810.6531503739716	-0.0022703469269524197	0.01430951417706859	1.7243102597656952	1.375339148694626	-0.45541925928376764	1.2537345871396794	7.324567419518908	11.65123327831459	0.6780286565452768	0.942507645259939
ID528537	528537	2	0.9349679946899414	12.22025909275448	36.63418051146505	0.0	4.0	4	1.513483436098517	1		20127.546174142484	20156.0	14868.0	26087.0	1.525668E7	2288.271781544726	-0.9809528348149079	-906.00584743069	0.03884674708802306	0.018433445559465664	1.5439381964033567	1.422753474669849	-0.566570921398849	1.0851761910204638	7.196233013076989	14.107622206159824	0.45436768803165195	0.9276960784313732
ID546969	546969	2	0.9545466303825378	14.468804601331003	39.47541979824722	0.0	203.0	203	1.489806249170573	1		19894.38934426229	19802.0	14721.0	28833.0	1.4562693E7	2590.0046458865536	-0.9808548742820223	-787.0577464429971	-0.015303808019567046	-0.07197870024354745	1.4763348301672496	1.4294505337933292	-1.2790724113147562	1.0327988239295722	6.972836083344736	17.761646265929706	0.2777492448583489	0.847976878612716
ID553117	553117	2	0.9657540321350098	14.314539106289756	41.094381196491625	0.0	269.0	269	1.562183039576525	1		20003.20322180916	20066.0	14223.0	27439.0	1.6142585E7	2429.291855448295	-0.9809025765281574	-845.8647865696287	0.06675948564554357	0.0880317994855668	1.7100653715088014	1.470743798694197	1.4810716016663894	1.1627214563318824	7.666792503364051	16.680171203741715	0.3462761384558805	0.8288797533401853
ID537758	537758	2	0.9949833154678345	18.442175998796333	38.18612544997625	0.0	105.0	105	1.5397465261893322	1		19726.69132653061	19741.0	12966.0	26761.0	1.5465726E7	2601.2645204034657	-0.9810376747217182	-784.6822359090197	0.014528954555264022	0.003764192564708379	1.591316222175658	1.4990948709788425	-0.13286124320380266	1.0615180219625453	7.448148699796322	11.160235084559242	0.751469773989719	0.9417067307692312
ID555678	555678	2	0.9474542140960693	14.536284737380353	40.73561311942824	0.0	296.0	296	1.5524678766955753	1		19676.778195488703	19727.0	14155.0	26659.0	1.5702069E7	2377.0830605415167	-0.9809655209046824	-853.203002955434	0.004730390593743032	0.007698176081775483	1.6108558266719228	1.5069545048616797	0.47400716410135585	1.0689478822851257	7.57172998007374	10.908190509006458	0.7996492855947195	0.9482142857142861
ID534160	534160	2	0.9848478436470032	16.01518029629869	38.71491267223801	0.0	65.0	65	1.5099805766980776	1		19665.588859416443	19586.0	14333.0	25965.0	1.4827854E7	2345.0138112518744	-0.9809853814385991	-865.2995222202247	0.05316997607736119	0.002745207016820706	1.5394952984036658	1.4160989492352176	-0.8866853343226532	1.0871382252173056	7.162961129925363	13.692389288279072	0.4801135713639121	0.9360248447204962
ID548496	548496	2	0.9074763655662537	15.169981509485643	39.93698745042093	0.0	219.0	219	1.1406803503444956	1		20051.746511627898	19427.0	15301.0	28467.0	8622251.0	3464.446917102553	-0.980427739291548	-579.8596488980749	0.006945424180077347	-7.422728965381595E-5	1.2993510658404523	1.0454241723957698	-0.865519230662251	1.2428936503952892	4.08768850148362	8.117129143504037	0.7796195949019765	0.9337676438653645
ID540305	540305	2	0.9751051068305969	17.372745061023387	41.408967086732545	0.0	133.0	133	1.4631638232093453	1		19759.35937499998	19569.0	14967.0	31937.0	1.3910589E7	2918.760767572225	-0.9808716640670051	-694.2875123377057	0.04501164163125527	-0.10613015152028947	1.380478329650641	1.324946575637928	1.0615706396087023	1.041912447666787	6.725673522789903	19.578896306932645	0.2204800168532167	0.8122847301951776
ID533138	533138	2	0.9854401350021362	13.895520982823427	37.79903168806103	0.0	54.0	54	1.527909734162806	1		20047.66191709846	20008.0	14659.0	27144.0	1.5476795E7	2413.9969172351284	-0.9808659527283717	-851.4513365300489	0.020126648944174378	-0.027378341228028964	1.5529519105960476	1.478022902271514	-0.8792597234042735	1.0506954311799759	7.334073671847949	14.548277188795321	0.4354436864484316	0.904454865181712
ID552085	552085	2	0.9659828543663025	14.203113245125195	41.11658507996533	0.0	258.0	258	1.5660522295019736	1		20033.150617283958	19886.0	14230.0	29690.0	1.6226852E7	2579.9950785267242	-0.9807914461474876	-792.943739153125	-0.00559896767383051	0.014258709646361065	1.7552018049962643	1.4366960188591096	-1.4864973532031012	1.221693233611159	7.704817512680171	17.21007540339432	0.3268937932971164	0.8359979370809687
ID543403	543403	2	0.9666468501091003	18.60661696577924	38.3915682343203	0.0	165.0	165	1.5139831829954435	1		19611.08718626157	19556.0	13167.0	27115.0	1.4845593E7	2460.986058195351	-0.9809905220483183	-822.4644476678824	-0.0067889281220040315	0.0025579295182650962	1.72228576840294	1.3784144904254723	-0.589494331416624	1.249468705070944	7.200986139241496	10.719474071626882	0.7875078339041697	0.9445137157107232
ID549548	549548	2	0.9665573239326477	14.459673415497493	40.37860401510069	0.0	230.0	230	1.5348256234594446	1		19616.993589743575	19584.0	14351.0	28067.0	1.5301255E7	2410.2621339837674	-0.9809354309045701	-837.5516443577692	-0.01046475079200413	-0.006756660331966344	1.6044147861972697	1.4554705623235762	-0.7975398640841735	1.1023340682589364	7.400617438151163	13.626452686767871	0.5008552073918886	0.9084014002333722
ID545455	545455	2	0.9680299758911133	16.54130401118683	36.9790144543148	0.0	187.0	187	1.5495414501977671	1		19883.128140703517	19714.0	13149.0	28056.0	1.582697E7	2493.923662903397	-0.9809771174981028	-822.2693509457928	0.031394598576625084	-0.011365723103672357	1.6553655337189666	1.4166255051734415	-0.9334592515981561	1.1685272696797135	7.543211223086636	13.2663655238331	0.5385948726986646	0.9329805996472663
ID536231	536231	2	0.9803663492202759	18.29874253913796	37.72254019669029	0.0	88.0	88	1.5293943431616277	1		19809.893782383417	19733.0	13274.0	27434.0	1.5293238E7	2473.0342724471075	-0.9810817926312219	-830.82057255417	3.1036999180774987E-4	0.0059868752432498	1.6749654287560953	1.4204920967629524	2.5795832697719723	1.1791444898377414	7.348333050341488	11.660496974501942	0.6791482321379345	0.9496314496314494
ID551079	551079	2	0.9739828705787659	14.368374401635322	40.76238264669384	0.0	247.0	247	1.601871441209132	1		19844.276923076923	19867.0	14036.0	26828.0	1.6768414E7	2428.150041625217	-0.9809145514654666	-840.0759686687796	0.01756613359816971	0.0716603781555918	1.8037077553500656	1.4003076452677614	1.3409249304986275	1.288079631247866	8.061301975018864	16.595608188369606	0.36781438340582573	0.8569984840828699
ID533688	533688	2	0.9409850239753723	13.991940981364976	37.872885423490146	0.0	60.0	60	1.5343326651607299	1		20022.976804123704	20016.0	14581.0	28064.0	1.553783E7	2424.8435643808693	-0.9809227466258942	-849.1684924052549	0.03704815244839486	-0.0013358145830518501	1.5641232094822755	1.434728082901051	-1.0183729084158746	1.0901879095581546	7.395864311986646	14.58304243832479	0.43702121440768127	0.9126099706744866
ID541369	541369	2	0.9486817121505737	17.441575412455148	38.854034932033265	0.0	144.0	144	1.026170095898914	1		21568.45689655171	20071.0	15184.0	33976.0	7505823.0	4600.746372337296	-0.9786723070227089	-430.2433806970063	-0.0036959143551798406	0.017678936231254747	1.1246520306217656	0.9739512398943408	1.3099198475417098	1.1547313505589596	3.3081758105030223	7.081214318943063	0.8290542844372341	0.9521203830369356
ID531130	531130	2	0.9835509657859802	13.706198752483726	37.70791713478623	0.0	32.0	32	1.5587896201224338	1		19892.86301369863	19821.0	14704.0	27052.0	1.5973969E7	2366.358565183401	-0.9810396858582624	-869.9369607801373	6.266704049278446E-5	0.01471455349670359	1.5991220733291536	1.5279668400396778	-0.9266770129422562	1.046568571663262	7.633520620212441	10.954095396671281	0.7994323334502192	0.9553837001784654
ID532155	532155	2	0.9681024551391602	15.039865798849572	38.06033436789658	0.0	43.0	43	1.5372880438193408	1		19808.579487179493	19808.0	14536.0	26514.0	1.5450692E7	2303.772235610756	-0.9810637835510622	-890.93869788793	0.003934702411686274	-0.008074551795296887	1.5864141017717763	1.5039291692025398	2.525520113201182	1.0548462881486462	7.424383068973746	10.496798573780081	0.8467525413220836	0.9689826302729528
ID544444	544444	2	0.9968124032020569	16.960824106124534	37.100203188185226	0.0	176.0	176	1.5303832823811405	1		19840.874352331604	19755.0	12214.0	27937.0	1.5317155E7	2634.833178123387	-0.9810297053855417	-778.8355402587916	0.01410041690355204	0.004244462330480193	1.7243269153868666	1.3691481018612062	-0.8096493509381969	1.2594159193171535	7.357839302670516	11.839500353255497	0.6596193889341926	0.9359129383313171
ID538813	538813	2	0.9876021146774292	18.433980231052352	37.4293214366016	0.0	117.0	117	1.5670180342373192	1		19720.27955665022	19688.0	13270.0	26701.0	1.6012867E7	2593.2845902718345	-0.9809848005559714	-784.6107913516041	-0.0015495231212816038	0.008810264602261532	1.640320888052125	1.5140270441389316	0.021607861157429128	1.0834158441238546	7.714323765009207	10.81777267273115	0.8283846147397798	0.9558303886925794
ID534718	534718	2	0.9443050622940063	17.038926267596395	39.40325790066964	0.0	71.0	71	1.4882821503069779	1		19562.952316076287	19503.0	13952.0	27157.0	1.4359207E7	2352.0126493065545	-0.9810013076256007	-858.9554003204904	0.04059979916062202	-0.0027357231922235563	1.5195374142402869	1.4090801851985528	-0.8288257918141626	1.078389597839792	6.958576704851198	13.403320929731205	0.4867494280914677	0.9081885856079412
ID546495	546495	2	0.9750819206237793	16.061104099534653	38.62580768902029	0.0	198.0	198	1.0487740672894987	1		20991.82369146008	19728.0	15193.0	35409.0	7620032.0	4406.907711373615	-0.9794081254689847	-453.1208323707428	0.003987983265912903	0.0019735398867506155	1.1916556146428041	0.9415176768746811	-1.0741203942776225	1.2656752431865568	3.4555227216030135	8.109762172515484	0.6602484350932779	0.9133165829145736
ID541872	541872	2	0.9968452453613281	16.976623850272997	38.95938489224765	0.0	149.0	149	1.5495414501977673	1		19656.49242424243	19590.0	13233.0	27900.0	1.5567942E7	2664.771523367508	-0.9809878638672166	-761.2174923829688	0.024856866598140494	-0.0013419540698059633	1.5920042113683823	1.4550262229890256	-0.9402983272726405	1.0941412506627999	7.543211223086637	13.449146881495015	0.5240547474129901	0.9184027777777779
ID529585	529585	2	0.9617583155632019	11.743199185725794	36.076082329207146	0.0	15.0	15	1.5549023581607586	1		20197.447335811623	20179.0	14775.0	26889.0	1.629934E7	2302.6569574972254	-0.9810270409945715	-907.0748949381438	-0.0025192256498419163	0.01295035702076724	1.631044796274174	1.4899667578534448	-0.43468140448366416	1.0946853597082775	7.5954956108963145	11.045234384810119	0.7823770611131977	0.957459556620731
ID548019	548019	2	0.9035053849220276	15.597247360036956	39.93608993198876	0.0	214.0	214	1.1532120514382778	1		19997.302272727295	19370.0	15210.0	28963.0	8798813.0	3588.302800192845	-0.9805370250361534	-561.52241370708	-0.007081405100818561	-0.028610768452923162	1.3116201639497431	1.0632780573944114	2.2239164145854877	1.233562711868521	4.177997898609419	7.935990033817585	0.8336348342009849	0.9606557377049175
ID554163	554163	2	0.9569045901298523	14.137079252400804	41.41123921999112	0.0	280.0	280	1.5446517521423906	1		19924.124523506976	19981.0	14014.0	26704.0	1.5680286E7	2456.4299779115563	-0.9807599033829365	-826.913929619162	0.0260515248218011	-0.004247537149945681	1.615814567791754	1.494654417436771	1.805549623449669	1.081062317109238	7.495679961441478	16.160294893976964	0.36068022871949934	0.8707896189950298
ID530101	530101	2	0.9771690964698792	12.386555951502688	36.32877761374319	0.0	21.0	21	1.5119832043376804	1		20127.327225130874	20098.0	14545.0	27148.0	1.5377278E7	2416.2965016740495	-0.980844772571455	-853.0585634323716	0.03951784308345441	-0.009721701493759881	1.5852442294187408	1.4125311007299346	2.246452131727775	1.1222720891593505	7.181973634583438	14.453828160010021	0.4320041275131188	0.8999404407385351
ID538295	538295	2	0.9907248020172119	18.564286449001806	38.08105916000344	0.0	111.0	111	1.5675007134522896	1		19721.307881773366	19691.0	13104.0	26494.0	1.6013702E7	2529.5262650953227	-0.9809956831007879	-804.898926503884	-0.00925418067522228	0.003881768924084886	1.6462401391005033	1.5001213320462687	-0.1495870302577741	1.0974046591650812	7.719076891173724	11.18079618298667	0.7759429107854585	0.9678188319427888
ID542923	542923	2	0.9696062207221985	18.725883144283266	38.43581799118273	0.0	160.0	160	1.5149821822351255	1		19655.06208718625	19576.0	12926.0	27399.0	1.4878882E7	2475.368898829734	-0.981019665825858	-820.8018840014149	-0.010483906753737738	0.027743282989560802	1.6934667334840978	1.3583791471379196	-0.5052219567359573	1.2466819275400405	7.2104923915705275	11.608080674848932	0.6724406378986965	0.934113300492611
ID555211	555211	2	0.9559512138366699	15.375713090421348	39.861297986457096	0.0	291.0	291	1.5104814825259882	1		19826.866225165548	19744.0	15131.0	28078.0	1.4969284E7	2477.2829450373374	-0.9808065389543911	-817.9721481603615	0.07876395022994524	-0.11786241165757717	1.4425008918276243	1.3384010785385214	0.25456151390459086	1.0777792359542744	7.167714256089891	20.461437447420337	0.21513856479365617	0.8762347472399772
ID552645	552645	2	0.9725789427757263	14.186597266313346	41.26572659976667	0.0	264.0	264	1.555388797202272	1		20046.595505617985	19934.0	14270.0	29330.0	1.6057323E7	2590.3261572975266	-0.98080556003313	-790.903770161109	0.01888915954528485	0.011160449347970593	1.6281159245668702	1.4370599046974004	-1.3570808526644271	1.132949238403322	7.600248737060825	16.46634570375101	0.3522436818077567	0.8615301724137929
ID536792	536792	2	0.9824692010879517	18.49592828122509	37.664288140632294	0.0	94.0	94	1.5318654941400727	1		19775.048906048894	19680.0	13254.0	26820.0	1.5365213E7	2511.839417222844	-0.9810647488694327	-815.797353899898	-0.012254774646535984	0.004346987322164114	1.6702356990321192	1.4157177328179262	-0.4488591517695457	1.1797801640215284	7.372098681164071	11.1987411400321	0.7386906329974707	0.9422843256379096
ID547546	547546	2	0.9660999774932861	14.168439426999274	40.30956785892598	0.0	209.0	209	1.571838156461865	1		19690.521472392662	19678.0	14477.0	26636.0	1.6047775E7	2372.071946345972	-0.9810135350728493	-857.8083004135694	-0.02250125033586522	-0.013624264493553908	1.5659217182622647	1.5374023284760272	-0.5798282375585421	1.018550375043667	7.761855026654366	12.93787500594987	0.582705998409341	0.9406682027649773
ID550106	550106	2	0.9618078470230103	14.445377785818959	40.46816552645605	0.0	236.0	236	1.5553887972022717	1		19679.00374064838	19654.0	14323.0	28360.0	1.5782561E7	2440.423396829172	-0.9809176210185568	-829.0256032506372	0.006141030493479003	0.10583166950571068	1.790399342924488	1.3492271396573907	1.722017675319018	1.326981417953929	7.6002487370608245	18.957303357922306	0.2657569006973458	0.8229541945445195
ID554715	554715	2	0.9491132497787476	15.505248087448905	39.66039081773748	0.0	286.0	286	1.5431818215139868	1		19839.29795396417	19754.0	15131.0	28412.0	1.5514331E7	2468.6918471283034	-0.9808895956907712	-824.972867775108	0.07146879591156906	-0.019960793990194278	1.5245165028044934	1.4332407063691266	-0.9185088507762983	1.0636849037497675	7.481420582947935	15.52411107674028	0.39010404286628175	0.9056386651323363
ID544988	544988	2	0.9902815222740173	16.73686922690078	36.940752091306344	0.0	182.0	182	1.4750073273251247	1		19935.78491620113	19948.0	13174.0	26860.0	1.4274022E7	2592.3979154974772	-0.981053578583523	-796.3925798510554	-0.0038993777266778306	-0.021137566808172786	1.5913138825413675	1.432119420202458	-1.1676716085893946	1.1111600471952292	6.834995424573774	12.171974405627163	0.5797303421504707	0.9032663316582913
ID529104	529104	2	0.9666311144828796	11.92835230155937	36.590813305904256	0.0	10.0	10	1.5298888926792142	1		20288.736363636333	20254.0	14912.0	26391.0	1.5622327E7	2369.3001137962947	-0.9810175574864545	-885.0944265819085	0.01705189466227005	0.013531918394453273	1.6035599415201336	1.4183046670341033	-0.4087566542943726	1.1306174045619042	7.353086176506009	13.116611707863045	0.5370765559456948	0.9336149668074835
ID539345	539345	2	0.9925177693367004	18.839960173063734	36.87579883688594	0.0	123.0	123	1.5568472023958109	1		19782.792240300412	19801.0	12854.0	26465.0	1.5806451E7	2600.872990973955	-0.9810465111062645	-787.4062787409413	-0.00662937091260627	0.010164206745981806	1.6261468843876972	1.4984943962947146	0.23333563006336064	1.0851871641352984	7.614508115554372	11.151180316219996	0.7695025103155939	0.9569892473118273
ID532691	532691	2	0.960175096988678	14.396183611936824	37.8450877477256	0.0	49.0	49	1.5084768612279504	1		20005.822281167093	20004.0	14706.0	26239.0	1.508439E7	2389.421399505865	-0.9808693112078808	-858.5670026555526	0.009271721880699042	-0.07049164086793223	1.5286420646807808	1.3501470970171185	-0.6692113914399547	1.1322040895084775	7.148701751431825	17.948271236470017	0.27886357737212114	0.8847058823529409
ID551636	551636	2	0.9607760906219482	14.4572106124718	41.04229313743719	0.0	253.0	253	1.575203466047655	1		19971.82741738067	19959.0	14405.0	28096.0	1.6316983E7	2455.5563491109556	-0.9807394189397294	-828.289473259744	0.089991468291674	0.07097262925920027	1.7318815285664106	1.4664049220184003	1.2807804257190634	1.1810390858362647	7.795126909805981	16.43613373266636	0.3626049443805822	0.8453608247422684
ID540885	540885	2	0.9742236733436584	17.44048440079384	40.626631555965886	0.0	139.0	139	1.2477351853855516	1		20483.758220502918	19695.0	15501.0	32412.0	1.0590103E7	3469.5507720231503	-0.9796688863483652	-568.9636706189247	-0.10745486409157076	0.027496582640376813	1.4034923791446385	1.1864812794950892	0.13505159136496253	1.182903096239242	4.890966823286798	20.81680254695489	0.14183275383295896	0.6660194174757277
ID535255	535255	2	0.9962050914764404	17.916613115755744	39.94140268373636	0.0	77.0	77	1.5592748464750799	1		19564.777639751537	19484.0	13296.0	28939.0	1.5749646E7	2908.85986136007	-0.9810222899182065	-695.3719698474666	0.013510894515444922	0.009545721814914174	1.6063103342272649	1.5215172783080273	-0.29283619362002683	1.055729275722409	7.638273746376953	13.077898873516	0.5612148230902623	0.9262247838616714
ID546007	546007	2	1.0	16.31088652107599	37.7519443981203	0.0	193.0	193	1.4847198353841884	1		19975.81593406594	19724.0	14159.0	31119.0	1.4542394E7	3163.4849989904983	-0.9807918493939253	-644.8519830061224	0.020996914794895665	-0.04133682185738327	1.4545265462749954	1.404752365807348	1.2920769091596234	1.0354327080553027	6.925304821699584	14.632930947110472	0.40643033163150427	0.8884146341463418
ID542444	542444	2	0.9741438031196594	18.933060238148162	38.916266220122544	0.0	155.0	155	1.5204649453449397	1		19593.104575163405	19545.0	12961.0	26926.0	1.4988725E7	2472.615037274824	-0.9810240728542754	-819.3197167432357	0.03998615823201396	-0.002288896310723627	1.7489081833024305	1.3665734509928402	-0.41011658094475867	1.2797762037831315	7.262776779380204	10.57499429898091	0.8161167220836764	0.9597989949748744
ID534253	534253	2	0.9742130637168884	15.846107928203264	38.64041169137933	0.0	66.0	66	1.5288996336732967	1		19681.76134889753	19628.0	14390.0	25848.0	1.5174638E7	2289.6463947739962	-0.9810217524545506	-888.6854519112616	-8.846757467071486E-4	0.010570604883892876	1.562717458042857	1.524131820811465	-1.0927808897909623	1.0253164698122035	7.343579924176967	10.652696462803762	0.8132022751775129	0.9560643564356437
ID548589	548589	2	0.9306372404098511	14.870990710585378	39.471688168615465	0.0	220.0	220	1.1669063131202149	1		19856.58000000002	19529.0	15005.0	26810.0	8935461.0	2981.7841827157763	-0.9806516631046639	-675.0397812542371	0.00633410296598823	-0.00567502910864099	1.299995497661503	1.0666435941632633	2.197798705604158	1.2187721416742716	4.277813548064262	7.747793229842556	0.895520788105689	0.9761388286334056
ID552174	552174	2	0.9534822106361389	14.260737893847882	41.20828790884069	0.0	259.0	259	1.5323592461252196	1		20065.529715762274	19873.0	14664.0	29928.0	1.553072E7	2585.1538614699284	-0.9808691811714253	-795.9242906611091	0.00922202294167445	-0.009850949862126479	1.6693068149339794	1.3723996390649953	-1.1697110473138854	1.2163416306865722	7.37685180732858	17.36869845440474	0.3072885460589213	0.8499452354874046
ID535776	535776	2	0.9883524179458618	18.294825889344782	38.761183275280196	0.0	83.0	83	1.56024484647339	1		19687.497512437778	19670.0	13159.0	26633.0	1.5828748E7	2563.465219969118	-0.980944861575084	-790.7251840498187	0.010253325020673745	0.010959424970426946	1.6567447732142266	1.5096577783033136	-0.13278772265060163	1.0974306872887591	7.647779998705984	10.89818532194947	0.8091645965210683	0.9515079834417508
ID553696	553696	2	0.9741213321685791	14.59613460052653	41.05363784157064	0.0	275.0	275	1.5866874829692228	1		19953.795427196135	19971.0	14574.0	27701.0	1.6581604E7	2349.315456622643	-0.980772790964235	-866.4955487618761	0.050134151376602876	0.14107576461233323	1.7633881600226382	1.4782428331840711	1.7523905391885182	1.1928947805039423	7.909201937754361	16.47743144764563	0.36606946214173536	0.8528959507944645
ID543970	543970	2	0.9686845541000366	18.276928943093374	38.46614220383017	0.0	171.0	171	1.5119832043376793	1		19598.839262187103	19566.0	12710.0	27409.0	1.4875519E7	2478.4346239534075	-0.9808967534182619	-812.0803365573483	-0.0068735417041195	0.005377480794790832	1.6821608234255843	1.4050415445410598	-0.5815310678844625	1.1972320889451296	7.181973634583428	10.985423901174244	0.7478595270971395	0.9461490294301815
ID550626	550626	2	0.9454386234283447	14.90595957693261	40.22428859964705	0.0	242.0	242	1.5431818215139865	1		19651.489898989865	19648.0	14233.0	27851.0	1.556398E7	2431.0837879886985	-0.9809567162050793	-832.7862698108091	0.02481022884813732	-0.002403770282083991	1.574616935603926	1.4714788530931366	-0.43816269542681163	1.0700914473177694	7.481420582947932	13.362587022167888	0.5265175371356382	0.9220855301698885
ID531683	531683	2	0.9682184457778931	14.953524701480916	37.85692506353837	0.0	38.0	38	1.5539290232558887	1		19752.423028785986	19678.0	14417.0	26922.0	1.5782186E7	2330.0051693060286	-0.9810054812263493	-875.662250859078	-0.003562663850947564	-0.006936395447612899	1.6237024514422478	1.4869217044631806	-0.8700726671551628	1.0919892060008962	7.585989358567286	13.106122110988117	0.5549753236869452	0.9306122448979598
ID537316	537316	2	0.9927854537963867	18.663242016670836	37.56971256121152	0.0	100.0	100	1.535318423479676	1		19787.374839537897	19702.0	13037.0	27205.0	1.5414365E7	2566.573014097321	-0.980996282136051	-795.9638431379308	-0.009243025453363623	0.006674470733326581	1.6537747019764948	1.4134920796216508	-0.3881378770994847	1.1699921957957913	7.40537056431568	10.673386793226799	0.8168685264890384	0.9629171817058095
ID530663	530663	2	0.9827356338500977	12.643260894593787	36.03791796604658	0.0	27.0	27	1.5583042426795215	1		20157.234122042344	20110.0	14739.0	29164.0	1.6186259E7	2579.878572502816	-0.9809001831403097	-802.5226210947527	0.07699885670703017	-0.02272697563292652	1.553394591711347	1.4839949178249985	-0.7956250506264271	1.0467654390542411	7.628767494047926	16.922737099057777	0.3347518823278705	0.89018302828619
ID528632	528632	2	0.9776476621627808	12.052933119616531	36.44958886815558	0.0	5.0	5	1.5353184234796764	1		20135.76349614394	20136.0	14867.0	27186.0	1.5665624E7	2406.152532762211	-0.980922490658425	-860.573482123113	0.04105330184776315	-0.021491495412469572	1.5972888269386647	1.4562373541186955	-0.9055583910537961	1.096860221598513	7.405370564315683	13.749418909513714	0.4922525464944633	0.9191740412979352
ID547065	547065	2	0.9624934792518616	15.111886771840862	39.42764371877482	0.0	204.0	204	1.11315767646629	1		20308.89731051344	19596.0	15019.0	31007.0	8306339.0	3835.849871857476	-0.9801758389126477	-523.5569306414475	-0.015056784587858274	0.008950574650257554	1.2030317374899815	1.0585683029751096	-1.1515119706954156	1.1364705840037501	3.8928103287384777	8.187198957986162	0.7297975804945996	0.9317406143344704
ID537850	537850	2	0.9955765008926392	18.433438978794467	38.176117519467	0.0	106.0	106	1.5578187140051156	1		19707.759651307602	19697.0	12988.0	26555.0	1.5825331E7	2572.0976614071906	-0.9810275118520826	-792.3858197147027	-0.006832204498118368	0.00728685859184995	1.625221781279873	1.5011253855653002	-0.1264193174479165	1.0826689075462141	7.624014367883406	10.615578493572135	0.8501709050421771	0.9627851140456182
ID539898	539898	2	0.983493983745575	18.195579296627425	39.84004435408913	0.0	129.0	129	1.003056871376402	1		21579.07878787879	19641.0	15575.0	38581.0	7121096.0	5304.095512863534	-0.978308384209397	-366.97411551546503	-0.003072338512491052	-0.006310857119538824	1.0460747821727092	0.9834837975661341	-1.2455099797341411	1.063642110588371	3.1608288994030334	6.6511614187966	0.8978749918947664	0.9793814432989691
ID553210	553210	2	0.9336205124855042	14.737669914552322	40.716338210121506	0.0	270.0	270	1.5074735509332302	1		19935.386666666676	19961.0	14484.0	27257.0	1.495154E7	2407.543463198912	-0.9809238037354504	-851.5771794304211	0.004855329503006765	-0.043791826175911264	1.5387761753239688	1.4162087192235784	-0.7947633853537186	1.0865461809665928	7.139195499102798	15.815748472161633	0.35865727115022766	0.892984542211653
ID533234	533234	2	0.9591193795204163	14.039861540719016	37.98626128901674	0.0	55.0	55	1.5099805766980792	1		20095.643617021273	20046.0	15039.0	26790.0	1.5111924E7	2438.162578590614	-0.9809536226373543	-848.9954156977045	0.029821242658005905	-0.10049417309244532	1.502934320923965	1.3683648664365107	-0.9120135901902319	1.0983432546305427	7.162961129925377	18.43432569759499	0.264879254728052	0.8828353837141187
ID540405	540405	2	0.9660012125968933	17.268572922637627	41.56446316402007	0.0	134.0	134	1.4744943704925986	1		19634.169209431337	19555.0	14731.0	28497.0	1.4156236E7	2587.0291164009304	-0.9808680775754464	-778.2035325382082	0.023237973299218187	-0.10727389413141003	1.4080825784943374	1.3458449536586943	0.08060820340619099	1.0462442755136463	6.830242298409259	19.321074875340063	0.22992352400404853	0.8492907801418437
ID549640	549640	2	0.9625096917152405	14.434919676199131	40.33311005251893	0.0	231.0	231	1.4948753561926607	1		19674.678812415637	19583.0	14062.0	28207.0	1.4578937E7	2466.4562973970155	-0.9809281649056548	-820.5573570890359	0.019093121431156716	-0.0033114869061098575	1.5529180703186927	1.3833190423907724	-0.9773379650584784	1.1226029735228717	7.020367344989895	16.4345202024073	0.3266296776431411	0.8833732057416271
ID545545	545545	2	0.9491355419158936	16.54480309190121	37.00098980831024	0.0	188.0	188	1.5539290232558876	1		19849.40276035131	19705.0	13054.0	28087.0	1.5819974E7	2472.883755351191	-0.9810401676624775	-830.6652354064958	0.03340614636224111	0.003142121931181333	1.705627519196741	1.3810523606356642	2.3732219209567704	1.2350201685413889	7.585989358567276	12.47722032842503	0.6123312231256907	0.9355216881594378
ID541962	541962	2	0.9955841302871704	17.203442304708958	38.76450998909632	0.0	150.0	150	1.5665352062997335	1		19650.156596794088	19537.0	12958.0	28088.0	1.5936277E7	2641.073553024264	-0.9809551927948417	-766.4575471900658	0.04651020902080822	0.020307411538319713	1.6272163360927727	1.4911440006417906	-0.9532463047383962	1.0912536518219678	7.709570638844693	13.395595190437291	0.5399033551185217	0.9375722543352609
ID554252	554252	2	0.9411173462867737	13.999297317519856	41.29648470051341	0.0	281.0	281	1.5239437061000316	1		19931.45442708334	19943.0	14204.0	26417.0	1.5307357E7	2445.2955046027596	-0.9807991880904566	-832.7183625150425	0.01655982247034737	0.06099300375512537	1.6176295427353662	1.4454507445739144	-1.4569349200886779	1.1191177207578984	7.296048662531812	16.353332721059232	0.3428349112573464	0.8452643171806161
ID529677	529677	2	0.984281599521637	11.663562034846995	36.06532007456745	0.0	16.0	16	1.5480761624466894	1		20268.486075949375	20264.0	14836.0	27356.0	1.6012104E7	2454.8988614519253	-0.9809542573674124	-850.488698809354	0.07149944166288068	-0.04123054329839201	1.5331548495953677	1.463957800148051	-0.5327807581598987	1.047267106634029	7.528951844593095	15.184066397175066	0.4103629990027967	0.9119170984455963
ID538382	538382	2	0.9936409592628479	18.452876151478645	37.97114692016016	0.0	112.0	112	1.5451414182672738	1		19731.23954372624	19683.0	13479.0	26836.0	1.5567948E7	2591.3679421948796	-0.9810700710796488	-789.2349823752087	0.006995483956850869	-5.671914799612992E-4	1.6107504791307858	1.4984939076789747	-0.1460308869246063	1.074912931495121	7.500433087605997	10.831711219417308	0.8033449337880295	0.9575242718446603
ID543502	543502	2	0.9735766053199768	18.52174383283332	38.38407592203671	0.0	166.0	166	1.5269191929020227	1		19601.5734720416	19536.0	13082.0	27307.0	1.507361E7	2451.8126086299944	-0.9810231772423954	-826.5886220663956	-0.0039158041143246445	0.003988780265599904	1.7210864932407794	1.4024052703593617	-0.4555229522419919	1.2272390368297437	7.324567419518905	10.668862703313811	0.8086406928435765	0.9589296826384566
ID530191	530191	2	0.981171190738678	12.94604116504837	36.47775914454427	0.0	22.0	22	1.5049623488715658	1		20212.450666666668	20028.0	14670.0	28424.0	1.5159338E7	2544.866935458868	-0.9808412767597485	-813.2349964249448	0.04446280670182526	-0.0464374354768295	1.502787640111394	1.4329052705158731	-0.7595588878434327	1.0487697065768777	7.115429868280216	15.076679843546515	0.393368501437386	0.8790369935408108
ID555777	555777	2	0.9640399217605591	14.763709700008015	41.2917213713988	0.0	297.0	297	1.557333033957769	1		19745.59226932669	19790.0	13615.0	26677.0	1.5835965E7	2385.9152049859954	-0.9808863393707524	-849.4150885789923	0.013894455256548298	0.10598073085740813	1.7444156695684094	1.4529305875856775	-1.2865713946860646	1.200618724991598	7.619261241718895	15.804862916583406	0.3833021557771181	0.847251585623679
ID551170	551170	2	0.9530138373374939	14.392274696065293	40.84506158167379	0.0	248.0	248	1.5833465821708452	1		19917.949029126205	19938.0	14361.0	26963.0	1.641239E7	2422.934702657189	-0.9808713545600423	-843.0643719621929	0.06328720449493686	0.06727259784930209	1.74793277457776	1.3640561575265728	1.4522644544518735	1.2814228834590404	7.8759300546027475	18.902165264284797	0.27700563428468916	0.8118569328760412
ID536326	536326	2	0.9915623664855957	18.396871898659743	38.081949279482046	0.0	89.0	89	1.5723193559699888	1		19767.536674816616	19706.0	13106.0	26855.0	1.6169845E7	2535.061781154737	-0.9810089062743661	-805.5953933705301	0.021761013410602974	0.0012460569443705739	1.6728294338256624	1.4991532697125989	-0.1447131741699374	1.1158495049317798	7.766608152818887	11.461763937387683	0.7429136519062738	0.9412442396313365
ID533784	533784	2	0.9555131196975708	14.073473013456349	37.71097255109146	0.0	61.0	61	1.500935686541387	1		20018.020161290337	19962.0	15090.0	26756.0	1.4893407E7	2410.4948014916527	-0.9809734380074742	-856.3313552858823	0.007666424469703525	-0.09768673504518988	1.4673793647523445	1.3510479818244716	-0.6353108815121484	1.086104553274842	7.0774048589640834	15.631403925665008	0.36398872625163714	0.9101466992665032
ID532242	532242	2	0.9560433626174927	15.030868062536749	37.881218903966996	0.0	44.0	44	1.5602448464733907	1		19812.750310558993	19801.0	14402.0	26368.0	1.5949264E7	2277.5590098390503	-0.9810268453112151	-899.5938303497322	-0.006605917099200116	-0.01058109832704754	1.6226147498207224	1.515318891206984	-0.544538473644578	1.0708074447143432	7.647779998705991	10.901210108710265	0.8087156168627713	0.9640503295386461
ID538900	538900	2	0.9928613901138306	18.455225225339323	37.4212701217065	0.0	118.0	118	1.5602448464733905	1		19725.230099502496	19705.0	13084.0	26794.0	1.5859085E7	2620.0964424825715	-0.9809862104243707	-776.8354136966633	0.010531887763981744	0.0044129923505622564	1.62987912341331	1.5215508820935855	-0.1591378256443028	1.0711959373784923	7.647779998705986	10.72086179057848	0.8361531990765328	0.9611708482676228
ID548116	548116	2	0.9403359293937683	16.038543631387913	39.954032672146	0.0	215.0	215	1.1900156122269163	1		19795.564377682407	19271.0	15161.0	28186.0	9224733.0	3367.0126890961915	-0.9806579180063404	-596.1663374919239	-0.0013851389907800168	-0.0053101932656605955	1.3025711975024599	1.1045569682953649	-1.0148642395174186	1.1792702729608282	4.448926089986823	8.023463130471498	0.8684430268124773	0.9739854318418317
ID531223	531223	2	0.9833208322525024	14.11626922288176	37.93387233137802	0.0	33.0	33	1.542201089402526	1		19837.050890585244	19776.0	14234.0	26752.0	1.5591922E7	2359.7500930957603	-0.9810054046818109	-868.3252819171919	-0.026388217846606905	0.01182833293376132	1.5812629292111318	1.4890873819615391	-1.2865706965985668	1.0619006972768597	7.471914330618903	12.188787681001687	0.6320053050539309	0.9469879518072291
ID528171	528171	2	0.9803349375724792	12.525067323794438	37.134083496293606	0.0	0.0	0	1.4974034746167628	1		19962.994623655915	19962.0	14280.0	26924.0	1.4852468E7	2407.8622128438005	-0.9809274450687482	-852.8095704676119	0.0365063479439559	7.872285080685388E-5	1.568081462346887	1.3977327284119447	-1.026157430461617	1.1218750412523335	7.04413297581247	14.109078834217968	0.44467231318078776	0.8927710843373486
ID549164	549164	2	0.975496768951416	14.403209537905527	40.34141489063938	0.0	226.0	226	1.5377800547277036	1		19596.769526248394	19562.0	14483.0	26891.0	1.5305077E7	2435.3265001223895	-0.9810129971275522	-831.5256132873438	-0.0068069809295653065	-0.025716907854069698	1.6050467035119331	1.4517072183863715	2.7715930675015255	1.1056270046628303	7.429136195138259	13.568594843703796	0.507082280485738	0.9194117647058824
ID539437	539437	2	0.9838197231292725	18.784665949245802	37.0270695422843	0.0	124.0	124	1.5293943431616261	1		19774.35880829014	19779.0	13352.0	25880.0	1.5265805E7	2469.067579119603	-0.9809917965944835	-826.6539285513686	-0.030380299341645937	0.0077898159889908435	1.6136797555556912	1.473963266766896	0.12739911925559189	1.094789668059544	7.348333050341474	11.29529522449637	0.7237749077668677	0.9717159019484602
ID532783	532783	2	0.9681787490844727	14.408912648372667	37.876622147773006	0.0	50.0	50	1.5485647457514047	1		19919.205031446534	19886.0	14695.0	26508.0	1.5835768E7	2333.996756298719	-0.9809759302697322	-880.1499562488688	0.001890836462991558	0.008610497950543233	1.6430910472049216	1.4817131725734851	-0.5746180127281819	1.1089130323051326	7.5337049707576105	11.253708861772516	0.747527409562885	0.9457040572792362
ID544545	544545	2	0.9952481389045715	17.096047041772508	36.90778503301511	0.0	177.0	177	1.5184735038284378	1		19879.601839684623	19779.0	12681.0	27171.0	1.5128377E7	2605.658055674589	-0.9809921663460327	-787.504732291466	0.015415457480263626	-0.0033050310074451746	1.6708481137652913	1.4043139948124417	-1.1583831342781759	1.1897966693612902	7.243764274722137	12.234539904965136	0.608133446316631	0.919179734620024
ID552739	552739	2	0.972530722618103	14.145960777788419	41.2360605542635	0.0	265.0	265	1.546609486454268	1		20067.90759493668	19939.0	13963.0	29879.0	1.5853647E7	2625.565343733322	-0.9806776855674488	-775.8475719469376	0.0024725328007432967	0.025296687083294335	1.6624229386839597	1.4245505174506126	1.5816458842807621	1.166980685008662	7.514692466099543	15.942503798475288	0.37154208833732005	0.853211009174312
ID546597	546597	2	0.9672509431838989	15.519611121244848	39.41510479530327	0.0	199.0	199	1.51298352413241	1		19661.026490066233	19695.0	14605.0	25290.0	1.4844075E7	2258.918132485287	-0.9811205481224535	-904.6252018548317	-0.004071101726776429	0.002976372037749532	1.5446326357895044	1.4948219133103227	-0.875518798712757	1.0333221784051014	7.191479886912466	11.028412688243536	0.7430227575973378	0.9515723270440248
ID541479	541479	2	0.9700191020965576	17.19947666445784	39.20870225881785	0.0	145.0	145	1.169496563395373	1		20703.58407079645	19741.0	15388.0	30795.0	9358020.0	3361.6928166927078	-0.9796654272378568	-593.4173413846859	-0.04465968371886483	0.0285970115870858	1.3772298548963349	0.978650975032475	1.3513929144545191	1.407273777917233	4.296826052722317	13.248036462896652	0.3076483619828262	0.7964757709251093
ID555303	555303	2	0.9501434564590454	15.310460208864773	40.145900751206376	0.0	292.0	292	1.53630354929389	1		19721.069230769233	19627.0	15033.0	27634.0	1.5382434E7	2420.867653437025	-0.980977662876227	-840.2038166899446	0.06623120768793518	-0.025043752846883524	1.5395280993820528	1.4613861354528728	-1.2973710545967998	1.053471127194569	7.414876816644703	15.122514920770184	0.4074419682596295	0.9122807017543855
ID545080	545080	2	0.9937081933021545	16.56979171233909	36.93221007975107	0.0	183.0	183	1.5436719539136765	1		19905.33163913596	19819.0	13168.0	27920.0	1.5665496E7	2641.7550209838473	-0.9810177600229659	-778.818541059454	0.005082182542184404	-0.026026678832650696	1.6728090046955237	1.424507681615345	-1.0802196721038546	1.174306763160879	7.486173709112444	13.357642664680009	0.5272421491820221	0.925381903642773
ID537401	537401	2	0.9903650283813477	18.56299657364149	37.85785724345101	0.0	101.0	101	1.5239437061000323	1		19784.81901041667	19724.0	12903.0	27170.0	1.5194741E7	2544.8922636198495	-0.9809233326253688	-799.5124547894524	0.0027699761875094042	0.013448668816774673	1.6368244936787633	1.4471051283975405	-0.44415824543738724	1.1311026832523976	7.296048662531819	10.862637886363704	0.7770106678743207	0.9599749843652285
ID540987	540987	2	0.9718461036682129	17.39261190396583	39.77876195505075	0.0	140.0	140	1.0335157164753854	1		20934.7195467422	19931.0	15817.0	31590.0	7389956.0	3808.521937720695	-0.9793244172523512	-520.7262905732282	-0.0060563796393411804	0.006521179345942936	1.109662631118924	1.021750423892745	0.4356679699078803	1.086040783708456	3.3557070721481823	7.529370578972124	0.7438349182880235	0.9216710182767629
ID546107	546107	2	0.9859086275100708	15.995499774679793	37.9262671303624	0.0	194.0	194	1.5568472023958113	1		19892.33416770966	19712.0	14792.0	31064.0	1.5893975E7	2812.7433178574793	-0.980880625704973	-725.6515402259688	0.018420933570186215	-0.030446989670778923	1.578987543525827	1.5018315658079984	0.15654439221404237	1.0513745878528782	7.614508115554377	15.034501466725047	0.4233247439288264	0.9112627986348125
ID550715	550715	2	0.9645072221755981	14.547469173369283	40.13888535179593	0.0	243.0	243	1.5039566939989095	1		19758.773761713506	19737.0	14227.0	26681.0	1.4759804E7	2487.427096151201	-0.9809606746484415	-818.5395445289626	0.04231399253656359	-0.024376568583080762	1.5284885214808899	1.377318492807418	-0.4009160018041242	1.1097567697398287	7.105923615951178	17.296405721895894	0.2984823606847922	0.8582089552238805
ID530748	530748	2	0.9741929769515991	12.971729316602925	36.694466244587815	0.0	28.0	28	1.5308775124222447	1		20045.58505154641	20009.0	14529.0	27646.0	1.5555374E7	2425.520998475838	-0.9810151609155697	-854.1074139784162	0.038884503516758144	-0.021661655153358852	1.5510413186104006	1.4720163981795218	-0.7585035650782663	1.0536848098490008	7.362592428835037	13.932877419633483	0.4766054359830534	0.92038027332145
ID531775	531775	2	0.9760575294494629	15.287208496758376	38.32044433783208	0.0	39.0	39	1.4999273319186424	1		19741.3068640646	19670.0	14318.0	26989.0	1.4667791E7	2376.6920901017616	-0.9809989343496411	-857.6765801803214	0.027929858666153176	-0.019363205563695637	1.586060849365359	1.3667684018663404	-1.0790067965534895	1.1604459447552138	7.067898606635055	14.851592931757734	0.40267447437367926	0.905602923264312
ID535345	535345	2	1.0	17.892878221009987	39.89439294912775	0.0	78.0	78	1.5456309292626893	1		19571.86742424242	19457.0	13340.0	28960.0	1.5500919E7	2883.3040446255673	-0.9808879898491994	-696.7626613889507	0.015869922913346043	0.015780667788214926	1.5708236703928653	1.4724255197915113	-0.6651007076301164	1.0668272515510915	7.505186213770506	13.345716800750678	0.5295262896425879	0.9315634218289083
ID536882	536882	2	0.9838178753852844	18.473469515396037	37.40375617940387	0.0	95.0	95	1.5387636045914352	1		19792.072704081667	19714.0	13133.0	27451.0	1.5516985E7	2504.70686534321	-0.980948707810258	-813.7410569763992	0.0017037690609196237	0.0016675526379429687	1.6627844275764543	1.4183450587947193	-0.5402439361883693	1.1723412559348954	7.438642447467289	12.10682401030426	0.6377391656981101	0.9525258673158852
ID547635	547635	2	0.9649795889854431	14.306887345813973	40.529840966160826	0.0	210.0	210	1.5524678766955746	1		19801.380653266297	19782.0	14627.0	27066.0	1.5761899E7	2357.0158175868887	-0.9808475360115806	-860.4781011870855	0.049039179716664355	0.0993017833147165	1.8055061888195778	1.340240075705731	-1.5297065573631827	1.3471513212801456	7.571729980073734	18.84727461089574	0.2678600003902233	0.8041393235739539
ID550195	550195	2	0.9591454863548279	14.495752738502404	40.00007871258959	0.0	237.0	237	1.5353184234796755	1		19621.237483953784	19454.0	14503.0	29453.0	1.5284944E7	2520.562689419245	-0.9809681237235292	-802.4762282545433	-0.014756895577860373	-0.0016945009534837564	1.6693591991463577	1.4188284208822581	-0.6918915229023886	1.1765758104199195	7.405370564315674	11.488171908876776	0.705106645829451	0.9511599511599509
ID535861	535861	2	0.9960595965385437	18.294970834098777	38.456793341610464	0.0	84.0	84	1.551980522146853	1		19742.658291457305	19695.0	13097.0	26952.0	1.5715156E7	2645.8332303999064	-0.9809637608315421	-769.0329871268428	-7.574250559248424E-4	0.005333359061266598	1.6289525906075806	1.506904638502881	0.04282771920590938	1.080992485513851	7.5669768539092095	10.658290684227381	0.8370610778938875	0.9607724803862402
ID543029	543029	2	0.9614232778549194	18.678538912324793	38.36217667388886	0.0	161.0	161	1.5412197332169892	1		19657.87786259542	19538.0	13035.0	27365.0	1.5451092E7	2443.765824853007	-0.9810325389586811	-832.1109798158374	-0.006065448796229764	0.00451425170564764	1.721569697322435	1.4046184965339545	-0.5314640822299359	1.2256493144370455	7.462408078289866	11.555047697258336	0.7023367175443677	0.9406830437387651
ID551733	551733	2	0.9634212851524353	14.458687265210433	41.01288812665849	0.0	254.0	254	1.550517539397052	1		19947.381612090703	19896.0	14219.0	27154.0	1.5838221E7	2491.0853211786225	-0.9808032973372423	-818.2435080354285	0.03447044757753597	0.031079808645906492	1.615120334091964	1.460744220954982	1.6798338416574026	1.105683192801582	7.552717475415672	15.843618114102034	0.37809799262687344	0.8769315673289183
ID529206	529206	2	0.9577038288116455	11.939274529487657	36.40278142490267	0.0	11.0	11	1.5259280086411935	1		20264.583333333314	20187.0	14732.0	26417.0	1.55632E7	2387.0361515641944	-0.9810626622570914	-879.6025918679844	0.015308946056652199	3.553679022006842E-4	1.6442324772786674	1.402475920882714	-0.5899217419236057	1.1723784007954965	7.315061167189882	11.898800539249615	0.6492642003554018	0.9355623100303948
ID542538	542538	2	0.9614218473434448	18.930746154188416	38.915232703521006	0.0	156.0	156	1.5269191929020232	1		19600.4198966408	19527.0	13137.0	27052.0	1.5170725E7	2462.3988258209492	-0.9809638380221934	-820.3715331741594	0.005375537515647943	-0.005351562122631313	1.703300769771259	1.3869100471945468	-0.47224981898921514	1.228126346922578	7.324567419518911	11.662045136608462	0.676772041345055	0.9430844553243576
ID533323	533323	2	0.9840182065963745	14.632165100181656	37.779445606868585	0.0	56.0	56	1.5377800547277043	1		20007.225641025638	20015.0	14898.0	27304.0	1.5605636E7	2452.765675969861	-0.9810003915737473	-842.3359495319291	0.058340777459878375	-0.0020728974283055457	1.550796366230656	1.4472749297431766	-0.6863139745059843	1.0715285218861974	7.429136195138266	14.731646639875136	0.4301754264782355	0.9119019836639446
ID552269	552269	2	0.9774020314216614	14.352698039197348	41.12472611215927	0.0	260.0	260	1.5426915333931093	1		20052.36283185842	19964.0	14292.0	29053.0	1.5861419E7	2529.5329590600736	-0.9806501400172118	-803.5103500305473	0.01533329205940984	0.0095267628980355	1.6906737259284876	1.3826251984347682	1.6989965454689995	1.2227997347672042	7.476667456783423	17.422008412840313	0.3095433586644331	0.8398291510945018
ID544064	544064	2	0.9844889044761658	18.104284610334254	38.4833506090149	0.0	172.0	172	1.5358110653737844	1		19620.408215661104	19640.0	12653.0	27409.0	1.5284298E7	2509.52100945559	-0.9809560479915638	-805.4520096703413	0.008319437995860894	-0.003147405681930889	1.6842716083464309	1.4302446522319299	-0.4581129778431886	1.1776108414165969	7.4101236904801855	10.966703470130048	0.7742533978549127	0.9511897498474675
ID553793	553793	2	0.9561949968338013	14.609789235985131	41.21967125567097	0.0	276.0	276	1.569911883487624	1		19957.194852941175	19946.0	14474.0	28510.0	1.6285071E7	2430.0457073684547	-0.9807741653100637	-837.9128767647393	0.04031245528738572	0.006801248889557224	1.7395296698482148	1.4293872325253398	-1.4237768575403844	1.2169757993255175	7.742842521996306	15.183239020468706	0.42206703418864283	0.8669505055880791
ID554820	554820	2	0.9654978513717651	15.505988898885892	39.83058094021449	0.0	287.0	287	1.590972618258153	1		19712.117365269456	19645.0	14935.0	28119.0	1.6459618E7	2427.8560773842937	-0.9810781013851134	-841.9362416676838	0.006580228961979932	0.01132191899126149	1.6324353153556006	1.5608371101064755	-0.1478728566595817	1.0458716702630428	7.951980073234995	11.435033788215945	0.7642056473476445	0.9543639475185395
ID548677	548677	2	0.9600688815116882	14.392344851919933	39.98220165381439	0.0	221.0	221	1.4647140590210508	1		19599.13636363638	19644.0	13311.0	25888.0	1.3797792E7	2351.948177339198	-0.9809942453631696	-860.2417642148475	0.027538712915885118	0.014537045324816913	1.5056487578528748	1.3290751848565692	2.2081981497216425	1.1328544652764403	6.739932901283453	14.263226310332005	0.4163225076979825	0.9037603569152322
ID534342	534342	2	0.9605751037597656	15.686546623588809	38.65701135800072	0.0	67.0	67	1.5114827961808872	1		19767.62101063832	19769.0	14625.0	25472.0	1.4865251E7	2286.965640071043	-0.9809608142288477	-890.6930219015529	0.05242471214939532	-0.002867574625319077	1.5438851358103178	1.445105768721424	2.1148314069803407	1.0683544202970625	7.177220508418916	13.675431422373718	0.48226315322458047	0.9201706276660577
ID551258	551258	2	0.9566506147384644	14.407563189988041	40.63388857716023	0.0	249.0	249	1.5694299458297638	1		19878.610294117683	19848.0	14514.0	27358.0	1.6220946E7	2432.150295564178	-0.9808040035814093	-835.2128670566342	-0.0018841894546324002	0.03664019216211457	1.6917235977891862	1.4152223869250902	1.8518809003964989	1.1953765100231781	7.738089395831791	18.85503222711451	0.2735199753374671	0.8501305483028734
ID529755	529755	2	0.9707026481628418	11.791216457146653	35.80727219809567	0.0	17.0	17	1.542201089402525	1		20373.03049555273	20356.0	14732.0	28198.0	1.6033575E7	2517.8374746371455	-0.9809350296159525	-832.6491565663817	0.06196835395170506	-0.0298943441152261	1.5179094907279953	1.4946588475357752	0.5151998854491111	1.0155558194637881	7.471914330618896	14.93939071597682	0.4207033560246418	0.9166180758017495
ID553310	553310	2	0.9338414669036865	14.864131072556576	40.29162568402309	0.0	271.0	271	1.4913287904459644	1		20033.118046132957	19980.0	15352.0	28262.0	1.4764408E7	2463.4403597171035	-0.9808419324658171	-832.6908987012447	0.005328490875983092	-0.037069739248012414	1.4980588699224966	1.417024482288664	-0.524152057551781	1.0571863003403812	6.987095461838281	18.127545661158003	0.2671951221071896	0.8467741935483869
ID555871	555871	2	0.9574991464614868	14.723595843170978	41.3560944731627	0.0	298.0	298	1.5650858287746443	1		19737.42927429274	19777.0	13736.0	26708.0	1.604653E7	2382.6033060021787	-0.9808807061683293	-849.988768002344	0.027575894971215376	0.07157858709174128	1.7253710798071844	1.4560257487342194	2.0114815583821053	1.18498665377801	7.695311260351144	14.541792263168963	0.45729892708243414	0.8808487486398252
ID540496	540496	2	0.9747424125671387	17.57611070794751	41.56888972068272	0.0	135.0	135	1.4898062491705732	1		19614.580601092926	19502.0	14599.0	28980.0	1.4357873E7	2622.137910290143	-0.9808614056929713	-766.7452649315278	0.0465231310508249	-0.059795719046374256	1.4752971015036596	1.3695238302193065	-1.3390425072931778	1.0772336113840497	6.972836083344737	18.986653830427894	0.24306501569117078	0.8489583333333333
ID537939	537939	2	0.9968212842941284	18.42876163252343	38.172757801163094	0.0	107.0	107	1.5558750841602857	1		19722.3645443196	19704.0	13035.0	26663.0	1.5797614E7	2569.567176479596	-0.9809501330340741	-790.4674385880128	0.01886692999628422	0.011647037389807536	1.6247792001414552	1.5071302464239775	-0.09070373235192797	1.0780615703232204	7.605001863225347	10.867067440077973	0.8092532724759425	0.9495548961424335
ID528725	528725	2	0.9704555869102478	12.171314191950618	36.584899176183896	0.0	6.0	6	1.5338395484309257	1		20117.903722721436	20103.0	14509.0	27222.0	1.5671847E7	2398.6731587682752	-0.9808754938454305	-860.330462530459	0.04854344740425113	2.0733419425931622E-4	1.563888723818942	1.4521457234910762	-0.8260792222049048	1.0769502664369155	7.391111185822135	14.07254495404208	0.46900158474404763	0.9328134373125376
ID547159	547159	2	0.9284420609474182	14.724939303804812	40.041498148326106	0.0	205.0	205	1.4963927397904158	1		19800.273097826088	19726.0	14956.0	27052.0	1.4573001E7	2391.3542111973593	-0.9809370110860125	-852.1330158891251	0.03983938078541047	-0.06220630626989502	1.4820212541670859	1.4446857160086506	0.20015390789170318	1.025843363539016	7.034626723483442	15.415649324502054	0.3719865837710643	0.8665105386416865
ID542056	542056	2	0.9641820192337036	16.921887911081573	39.110289794221835	0.0	151.0	151	1.5348256234594446	1		19648.190476190506	19515.0	14923.0	29600.0	1.5266644E7	2676.736122663774	-0.9809102409649162	-754.3550773844933	0.058622982453274984	-0.02060572518281923	1.5711535254374798	1.459032821371188	0.08928140709118475	1.0768459094435734	7.40061743815116	15.45300321820565	0.3894502873692132	0.8917525773195875
ID532329	532329	2	0.9776195883750916	14.939678426555586	37.87464667387712	0.0	45.0	45	1.5159805231554901	1		19865.22352941175	19865.0	14284.0	26700.0	1.5196896E7	2371.643988422927	-0.9808374416929012	-857.4671709060736	0.05888861702662476	0.0036786919152116144	1.5554529989251769	1.4228406594504277	-0.8015853269170297	1.093202523131417	7.219998643899566	13.419222844972579	0.503839543705527	0.92116434202547
ID538987	538987	2	0.9957617521286011	18.46011253280111	37.403324291962576	0.0	119.0	119	1.566052229501974	1		19715.24630541872	19688.0	13176.0	26684.0	1.600878E7	2597.5857383325774	-0.9810375997539627	-785.334461299696	0.004911858635609014	-0.005157643610714616	1.6393484009562211	1.5176820462935892	0.04782606534016617	1.0801659049467969	7.704817512680176	10.79883006125878	0.8302689703594267	0.9625890736342048
ID548206	548206	2	0.9216669201850891	15.911562545999606	39.68371223031704	0.0	216.0	216	1.1145160145878201	1		20352.489051094886	19623.0	15045.0	29419.0	8364873.0	3666.7892583462885	-0.9799868933588347	-543.5848357257279	0.028700290824736192	-0.013626327238479122	1.2102138172568793	1.0288654810970763	-0.9454136843879024	1.1762604922525264	3.9023165810675096	9.836613897846567	0.5068052595470109	0.9193729003359465
ID554337	554337	2	0.9404998421669006	14.360998136033945	41.13670084894993	0.0	282.0	282	1.5495414501977676	1		19886.89533417405	19958.0	14278.0	26865.0	1.5770308E7	2350.751478899118	-0.9808378462493769	-866.0503872758217	0.03756147290487795	0.03336376447522756	1.699919738529924	1.3783117344851519	-1.3694174194575737	1.2333347355305686	7.543211223086639	19.30276463211934	0.25440585529090926	0.8117647058823532
ID536418	536418	2	0.9968077540397644	18.306213374351596	38.1956903132996	0.0	90.0	90	1.5597599218784697	1		19696.805243445677	19654.0	13089.0	26825.0	1.5777141E7	2571.724860773889	-0.9810694708059974	-793.8497091673833	0.009668517163123967	-0.006144716879080987	1.6433883664334192	1.4865216572275308	-0.24003191354433817	1.1055260166868044	7.643026872541473	11.678824592228535	0.7041691251930381	0.9425556858147723
ID545635	545635	2	0.9658980369567871	16.539754242712547	36.99896985852929	0.0	189.0	189	1.5456309292626893	1		19831.546144121345	19702.0	13013.0	28186.0	1.5686753E7	2494.95537822297	-0.9810602259261243	-823.4640852425622	0.010053351740974567	0.005378246268140401	1.6652288338702845	1.4258299133024706	-0.7955284478147184	1.1679014574840307	7.5051862137705045	12.13706841378246	0.6402413744845514	0.9398809523809519
ID549732	549732	2	0.9639938473701477	14.579849789661354	40.65991348053691	0.0	232.0	232	1.5814343271468214	1		19686.148238153095	19673.0	14261.0	27523.0	1.62017E7	2377.4268640304804	-0.980918902396986	-851.360176135446	0.05550701331969325	0.1190968960759768	1.80655000315608	1.4182143304651276	1.5140138834211425	1.2738201584548867	7.856917549944683	18.63836847303873	0.2842145276182178	0.8055555555555559
ID538470	538470	2	0.9858623147010803	18.44195322183506	37.69405997251675	0.0	113.0	113	1.5857336581262056	1		19745.286746987946	19736.0	13411.0	27055.0	1.6388588E7	2542.9010672975437	-0.9810518691039556	-804.062059487085	-5.9227022238805565E-5	-0.003180612970622391	1.6379513098482839	1.5590004794821835	3.0445951587534372	1.050641953870549	7.8996956854253275	10.923945375440598	0.8318809631822813	0.9759248385202586
ID540007	540007	2	0.9735856056213379	18.388748226856926	40.144125288025954	0.0	130.0	130	0.9693051826354123	1		21685.331189710625	19876.0	15391.0	36848.0	6744138.0	4750.400622456017	-0.9780601013714582	-407.00218805177036	0.002043541977836997	0.01186762473909583	1.0673920845966598	0.9173012598632386	-1.0977182174046631	1.1636221722357585	2.9516913481643376	6.503349587325439	0.8770141613873151	0.964285714285714
ID544632	544632	2	0.9948387145996094	17.038673035854167	36.933021652095135	0.0	178.0	178	1.515481434903888	1		19881.813984168846	19824.0	12906.0	27196.0	1.5070415E7	2631.1089692159717	-0.9810741083621295	-783.4163515871735	0.02831781436060848	-0.007094220334271252	1.6391069831770182	1.4276571933522098	-1.2126473684128891	1.1481096378104003	7.215245517735044	12.348813558016616	0.5945802924652104	0.928440366972477
ID543601	543601	2	0.9680218696594238	18.46191339115248	38.3614822740323	0.0	167.0	167	1.5089782662147828	1		19627.9177718833	19552.0	12898.0	27471.0	1.479945E7	2498.8746101528873	-0.9809616003408336	-809.4337879139334	0.020579787076483103	0.010263250952176764	1.6537606993327119	1.3710209579547132	-0.6109861466234336	1.206225688774145	7.153454877596337	10.843257018369773	0.7645505447436473	0.956162642947903
ID533874	533874	2	0.9835136532783508	15.323065740551806	37.21420846444027	0.0	62.0	62	1.466262655815545	1		20204.59520451339	19938.0	15127.0	31594.0	1.4325058E7	2927.3489382456887	-0.9807629456770878	-703.7706228341403	0.01310367056938688	-0.08828619112377911	1.4272475649475747	1.325433468835989	1.144674406811077	1.076815697283546	6.754192279777001	18.589562784373406	0.24560937106333988	0.8443256090314916
ID531315	531315	2	0.96845543384552	14.554523211500438	38.03432132587084	0.0	34.0	34	1.5436719539136772	1		19801.525380710664	19759.0	14312.0	27020.0	1.5603602E7	2350.8536286516946	-0.9810671874347058	-872.944570680946	-0.01093861067893545	-0.002442792510239085	1.6268695991692954	1.469609676358608	-1.2251933354279934	1.1070079527513355	7.48617370911245	11.567221568408058	0.7030911886608806	0.9380583680762359
ID534900	534900	2	0.9473724961280823	15.61719524413622	39.23319848263912	0.0	73.0	73	1.4796159363492978	1		19662.572214580483	19659.0	14619.0	25593.0	1.429469E7	2282.0775857496988	-0.9810156905604476	-890.4736450730652	0.02147817626469998	0.013338308832717123	1.5575115315730523	1.3650310561999108	-0.9708356851084435	1.1410081290816818	6.877773560054426	13.109749063563612	0.5028853448964663	0.92106938255888
ID532872	532872	2	0.9428203701972961	14.30920461483054	37.83128493736294	0.0	51.0	51	1.498918298954179	1		19968.362652232758	19954.0	14534.0	26479.0	1.475662E7	2404.8748917561015	-0.9810107048815713	-857.9161935978166	0.02380109125342221	-0.12089299526085896	1.4841491302722318	1.2879239010269723	-0.5042546156591255	1.152357782232935	7.058392354306025	17.585138324775368	0.2868296758775804	0.9116022099447519
ID546696	546696	2	0.9774282574653625	15.782855468753299	39.007842530985876	0.0	200.0	200	1.0946551522593018	1		20466.55102040816	19544.0	14763.0	33758.0	8022888.0	4039.761324322585	-0.9801899527096283	-501.35307768358354	0.006922069666881949	-0.009188704612708381	1.1490436055179272	1.012534733508588	-1.1489686287168919	1.1348189523694807	3.7644759222965503	9.24408823536554	0.5535874339279813	0.9209302325581403
ID528265	528265	2	0.9625366926193237	12.42142997392669	37.00908141820211	0.0	1.0	1	1.5059673321881535	1		20067.491344873517	20110.0	14646.0	25941.0	1.5070686E7	2359.346855860392	-0.9809319370431341	-875.111889992516	0.010409445808898235	-0.0028287771733264116	1.5997050327093516	1.4320048050693681	-0.9717531376720474	1.1171087045562391	7.124936120609234	14.157669882437743	0.44669107563959176	0.9162591687041557
ID541577	541577	2	0.9825746417045593	17.49112096982336	38.99676982340171	0.0	146.0	146	1.4002875757442572	1		20087.25232198142	19725.0	14895.0	31213.0	1.2976365E7	3278.0612382887753	-0.9805209201888493	-616.9101208226552	-0.058196834375711985	-0.13724215445606724	1.4854169067319332	1.2698204452534236	0.7885930811673746	1.1697849977801247	6.160051509212532	20.823021580529907	0.17852815190506433	0.7650531286894932
ID550281	550281	2	0.940716564655304	14.687227408941558	40.12105108207643	0.0	238.0	238	1.4734679211022803	1		19681.261173184375	19595.0	14540.0	27365.0	1.4091783E7	2370.9438597821377	-0.9808956153450472	-852.415599664329	0.02381133121937561	-0.03070834027797714	1.552232204605574	1.3440544909457586	-0.9822004350746879	1.1548878524361978	6.820736046080229	15.43428746931061	0.3598056157860081	0.8718104495747263
ID552842	552842	2	0.9764472246170044	14.242620867973832	41.26567214526057	0.0	266.0	266	1.5431818215139865	1		20076.075159235697	19966.0	14237.0	28856.0	1.5759719E7	2552.4341569806325	-0.9808165774376508	-804.2961040385605	0.05341302597977278	0.017973098543666997	1.6201350084235824	1.4610489987832762	-1.2397109779844928	1.1088847874183472	7.481420582947932	16.67650695510393	0.3380521919903723	0.8672176308539937
ID536972	536972	2	0.97889244556427	18.4526908170215	37.32819865592918	0.0	96.0	96	1.5254321749941004	1		19789.214564369286	19742.0	13247.0	27546.0	1.5217906E7	2528.5858684780255	-0.980977731134877	-807.1935435398692	0.022388199003262384	0.007809668008890521	1.663529137231768	1.4071488372117527	-0.4998830699761497	1.1821984236777892	7.310308041025359	11.098646901102017	0.7457709670062009	0.9636591478696741
ID549262	549262	2	0.9411672353744507	14.477596311320644	40.32787258722314	0.0	227.0	227	1.5298888926792142	1		19626.839378238335	19613.0	14218.0	26374.0	1.515192E7	2436.9741838211526	-0.9809220268726977	-828.1932558189749	-0.001106259619641429	-0.01210220942897536	1.5886476206432458	1.4570215488801657	3.0967962858542437	1.0903391386793455	7.353086176506008	13.993362959018384	0.471884075802272	0.921381774865992
ID555393	555393	2	0.9329911470413208	15.300107915394321	40.49678034645961	0.0	293.0	293	1.5343326651607303	1		19717.3586118252	19641.0	14900.0	27615.0	1.5340105E7	2363.979128314905	-0.9810830297968385	-865.1457466269464	0.039567474683830775	-0.032740579850510786	1.5868882494882488	1.4626328444328631	-0.930108379046658	1.0849532440956267	7.395864311986649	14.61045347639698	0.4353829397405383	0.8922018348623858
ID535430	535430	2	0.9950257539749146	17.912181301050463	40.074545040299824	0.0	79.0	79	1.5563612191773535	1		19532.0627352572	19425.0	13874.0	28406.0	1.5567054E7	2871.397361935421	-0.9811089810249146	-706.5561422161295	0.028136473476473547	-0.006609589928407646	1.614072843262637	1.496314241239967	-0.6000933545785775	1.0786991119760283	7.609754989389856	13.208467400998456	0.5481200399750803	0.9211737629459145
ID539526	539526	2	0.9851179718971252	18.42500415965047	38.017757701315304	0.0	125.0	125	0.9970051909733784	1		21962.75609756098	19965.0	15840.0	39187.0	7203784.0	5440.688390315436	-0.977861492721398	-356.6087467880219	-0.006206854350944751	0.013792150153087232	1.0426242977272708	0.9908387437298172	-1.2823054679627912	1.052264361204243	3.122803890086909	6.570886651471266	0.9088801624642893	0.973333333333333
ID530840	530840	2	0.9831136465072632	13.114099309435018	36.959632438190624	0.0	29.0	29	1.5505175393970514	1		19996.857861635217	19956.0	14620.0	27931.0	1.5897502E7	2435.49520278606	-0.9809379218077476	-845.0370569988951	0.061540341290725206	-0.0036526898405270006	1.543516232253923	1.4582873038496846	-1.0534291256008266	1.0584445384522279	7.552717475415664	15.46907114885373	0.39662915018086964	0.9013045944412924
ID531864	531864	2	0.9738348126411438	15.526509699578368	38.37726043004896	0.0	40.0	40	1.5417104893934832	1		19710.46446700507	19630.0	14101.0	26985.0	1.5531846E7	2331.3154888431113	-0.9809997244855826	-873.0413059254042	-0.0016633288224790156	0.0104008100723019	1.5848420040457831	1.4931196256585804	-1.0596588936923625	1.0614300266442123	7.467161204454387	11.180515257045302	0.7506573719579552	0.9418465227817748
ID546202	546202	2	0.9853458404541016	16.70533367905655	38.32123556169849	0.0	195.0	195	1.089112558912199	1		20541.668367346938	19674.0	15154.0	32828.0	8052334.0	4017.757520791494	-0.9799781203013898	-500.4878263002469	0.004486287886635832	-0.028049623855616403	1.1985983034157197	1.0260502732029084	-1.2459986455958902	1.1681672279801525	3.7264509129804138	8.531401565035749	0.6433754726411273	0.9126891734575082
ID534427	534427	2	0.9770978093147278	15.552278000514542	38.41596797915116	0.0	68.0	68	1.5323592461252196	1		19727.686451612903	19715.0	14618.0	25692.0	1.5288957E7	2290.033781277002	-0.981015248860504	-890.2974162768421	-3.6597653539912765E-4	-0.0073684065938176314	1.5815037978155433	1.4722131927914461	-0.7998790513086752	1.0742355832424464	7.37685180732858	11.26325581004516	0.7307234207097169	0.9451887941534715
ID529308	529308	2	0.9775291681289673	11.865538069690075	36.24380336663368	0.0	12.0	12	1.5480761624466892	1		20289.183080808096	20279.0	15014.0	27007.0	1.6069033E7	2388.983340001169	-0.9810179168750522	-877.8382570490636	0.043604082868043084	-0.005923185288883339	1.620200501590089	1.4496876943889145	2.27169706616158	1.1176203728990406	7.528951844593092	13.44715269148893	0.5232192462618563	0.9345132743362834
ID547728	547728	2	0.956513524055481	14.98698865079767	40.11386091187992	0.0	211.0	211	1.2095615469440049	1		19758.153526970935	19366.0	14919.0	27958.0	9523430.0	3045.8460539365205	-0.9808465214871668	-664.3880306236839	0.003096207071066047	-0.012278211374262481	1.3749546889927091	1.1061614819127497	-0.6184721244651521	1.2429963540360927	4.596273001086815	8.504142299815495	0.7986465924011668	0.9424951267056535
ID551825	551825	2	0.968137264251709	14.299628536310443	41.12143194612806	0.0	255.0	255	1.5612142437998897	1		19910.127633209442	19874.0	14165.0	27452.0	1.6067473E7	2520.706125185091	-0.9808632046412128	-809.6942466142686	0.05576829851564705	0.06729209007723869	1.6754112185192198	1.4583971379711629	1.268522545530574	1.1488031448347151	7.657286251035018	15.33360626731696	0.40925701458489894	0.8822562979189486
ID543122	543122	2	0.9573584794998169	18.658012324466604	38.26357657847988	0.0	162.0	162	1.5284047640588856	1		19645.177231565343	19554.0	13168.0	27379.0	1.5185722E7	2449.3773319770903	-0.9809597835059903	-826.4366590347901	-0.02071201431205722	0.012940448638700263	1.7410524051788636	1.3775687285342482	-0.47759777076164905	1.2638588326778926	7.338826798012455	11.328334735992687	0.7186283654564921	0.9530864197530866
ID545172	545172	2	0.996832013130188	16.555404920599013	36.89873385893771	0.0	184.0	184	1.5426915333931082	1		19907.340533672163	19864.0	13221.0	28241.0	1.5667077E7	2646.8036594399377	-0.9810255718351136	-777.7376910652508	0.016319858329472157	0.005501491795435385	1.6683253016499555	1.4104369832563053	-1.0412835155561924	1.1828428504464326	7.476667456783411	13.089850181780152	0.5483382945296104	0.9061059907834103
ID535957	535957	2	0.9892967939376831	18.42605118056043	38.11685473264584	0.0	85.0	85	1.54563092926269	1		19747.26615969581	19678.0	12682.0	26856.0	1.5580593E7	2497.174744222117	-0.9810421030827068	-818.4375191534123	-0.012012647731931423	0.021961675865575313	1.7185319023148717	1.4180899662754227	-0.46592896873371226	1.2118638049661632	7.5051862137705125	10.570536610658566	0.8440676714687564	0.9710947109471098
ID544149	544149	2	0.983999490737915	17.994728010805844	38.3869917991808	0.0	173.0	173	1.5313715829571088	1		19612.757731958773	19616.0	12942.0	27214.0	1.52195E7	2513.9972413703167	-0.9808968077787813	-801.163652933089	-0.00964688300294671	-0.016634209783464894	1.6928405936273079	1.4419308785082023	2.7175309233291154	1.1740095304559206	7.367345554999545	10.727601739101019	0.8044806828461657	0.957381099444101
ID537494	537494	2	0.9896453619003296	18.504684630919876	38.02921609979252	0.0	102.0	102	1.547098532944421	1		19763.330379746818	19755.0	13085.0	26707.0	1.5613031E7	2556.9485677587168	-0.9810325225601875	-799.5432531040794	-0.007615892483531616	0.003913860080460595	1.6461071472144924	1.481416438454346	-0.4533970369085794	1.111171109274296	7.519445592264061	11.145433801257411	0.7606795342540839	0.9530120481927711
ID541079	541079	2	0.9748096466064453	19.115963618879526	38.8905380521345	0.0	141.0	141	1.0552458233297852	1		21159.332425068133	19891.0	14800.0	34336.0	7765475.0	4955.074336631224	-0.9791539560246398	-401.1521428268028	-0.007806795041228928	-0.00189203379672207	1.191896669692563	0.9472801745253966	-0.5250633399492638	1.2582303543824545	3.498300857083657	7.3460878325612	0.8146194726485139	0.949677419354839
ID540584	540584	2	0.9740948677062988	17.003260629907963	41.799588453782896	0.0	136.0	136	1.5169782070562783	1		19502.955380577412	19540.0	14557.0	26661.0	1.4861252E7	2327.2702299835873	-0.9810041288704843	-865.5561158119815	0.02904295572026108	-0.010550997276100316	1.5607418932642216	1.4411190161402327	-1.13859618111749	1.0830069382085987	7.229504896228592	15.037849872796029	0.40174171625894034	0.8910369068541303
ID548776	548776	2	0.9631326794624329	14.478817785842008	39.83850267981011	0.0	222.0	222	1.4948753561926607	1		19609.654520917695	19578.0	13184.0	26436.0	1.4530754E7	2361.8277472139966	-0.9809623450393461	-855.6390625227742	-0.0021585433719513263	-0.0030753444249616672	1.6422884444384993	1.380454257374446	-0.863721535398625	1.1896724832897025	7.020367344989895	11.441072558733762	0.6739632590183273	0.921397379912664
ID533420	533420	2	0.9427567720413208	14.354895934159027	38.14986383949458	0.0	57.0	57	1.5417104893934832	1		19987.5552731893	19957.0	14979.0	26291.0	1.5730206E7	2308.4184402088376	-0.9809445041249262	-891.4547883429	0.050016308905941	0.004099669653474099	1.5763637730313707	1.4552905956372655	2.1969938078850815	1.08319518985216	7.467161204454387	14.3051551928148	0.4585431855835042	0.9268436578171093
ID552367	552367	2	0.9589773416519165	14.206699310653153	41.127196534245186	0.0	261.0	261	1.5382719082681	1		20053.80842911875	20000.0	14535.0	28597.0	1.5702132E7	2488.693454725042	-0.9807568133633997	-821.3718105201838	0.008926026283233362	0.035547508196941434	1.6802318624112123	1.4194159419174135	1.4623606978658226	1.1837487608751782	7.433889321302772	16.763491622707566	0.332427536633207	0.8266384778012683
ID542628	542628	2	0.9592717289924622	18.922098571187405	38.93762912386544	0.0	157.0	157	1.5303832823811412	1		19601.79193758128	19513.0	13123.0	27503.0	1.5073778E7	2488.1843831119113	-0.9810839143012613	-817.1806850205429	0.002656605293468109	-0.0077988018628294305	1.7293309463099917	1.377558064221174	-0.5792921133592828	1.255359749418402	7.357839302670523	11.81066045593132	0.6628447092522709	0.9364791288566245
ID553892	553892	2	0.9583685994148254	14.353205763274069	41.18169465677292	0.0	277.0	277	1.554902358160758	1		19971.500625782264	20040.0	14446.0	27297.0	1.5957229E7	2391.741660404063	-0.9808648207958499	-856.0577245115229	0.029490767701920585	0.03562484704031786	1.6887465412899125	1.4082096327223754	-1.518959039059673	1.1992153029270212	7.595495610896309	18.098968666331096	0.29137905119829816	0.8370874803562062
ID554917	554917	2	0.9431753754615784	15.679621826710022	39.60341472602705	0.0	288.0	288	1.5534421271063021	1		19754.44611528824	19659.0	15159.0	27787.0	1.5764048E7	2383.1727882170153	-0.9809390724467364	-853.1734348685735	0.088289240845148	-0.040914749978898005	1.5582242817925351	1.4287476305910454	-1.3953252408625252	1.0906224783364489	7.58123623240276	15.652495193495838	0.3888505659287674	0.9088319088319085
ID538022	538022	2	0.994957685470581	18.49393194332583	38.189357218469056	0.0	108.0	108	1.5626672122333005	1		19728.734491315143	19711.0	12940.0	26525.0	1.590136E7	2556.5914845470634	-0.9810297249323413	-798.1351252402791	0.008622903036952467	2.906394900141398E-4	1.6431964480600536	1.49242097131549	2.9005482860572105	1.1010274444292103	7.671545629528566	10.64092226378614	0.851401077619311	0.9687875150060024
ID547257	547257	2	0.9630165696144104	14.796536561610521	40.241676422527	0.0	206.0	206	1.533346273117178	1		19736.589909443723	19734.0	14680.0	28035.0	1.5256384E7	2455.3322509259124	-0.9809960540510624	-829.8800389023082	0.044402988582970856	0.017312753208113416	1.5334976978112427	1.469906981520676	-0.4764116782279413	1.0432617281841736	7.386358059657613	15.465263422600433	0.38808385617732966	0.8829545454545445
ID555961	555961	2	0.9554029703140259	14.620658140236756	41.44424237850638	0.0	299.0	299	1.543671953913677	1		19762.125316455687	19844.0	13784.0	26338.0	1.5612079E7	2453.4865449711474	-0.9809170620714617	-828.0699314982498	0.031609320133480265	0.029758163711259084	1.5913413175629059	1.4352959775603171	-1.0771457063314178	1.108719973052409	7.486173709112448	16.557849733026558	0.34313252840195413	0.8735440931780358
ID553402	553402	2	0.9531506299972534	15.32905355378656	40.082654351465564	0.0	272.0	272	1.1636603921924937	1		20209.133182844234	19684.0	15175.0	28951.0	8952646.0	3200.852182605733	-0.980702085968045	-641.7099816999071	0.03835981718758343	0.002784962461592389	1.2398612767978474	1.1334964531007408	-1.2106141985070553	1.0938378090254628	4.254047917241672	9.29914641032213	0.6181958288892778	0.8941058941058941
ID554426	554426	2	0.9222084283828735	14.81823765474876	40.60656347059561	0.0	283.0	283	1.497908586277147	1		19768.163513513504	19794.0	14018.0	26845.0	1.4628441E7	2308.827345073048	-0.9810258984579578	-885.3685993189285	0.0373128424173217	0.024234327478764084	1.5188596482278383	1.409650391552052	-1.0375043082266031	1.077472582798026	7.048886101976996	13.455725756100987	0.4892334048378455	0.9356466876971612
ID532414	532414	2	0.9650742411613464	14.882856781295551	37.82070247592096	0.0	46.0	46	1.5328528390663916	1		19892.95256410258	19890.0	14525.0	26319.0	1.5516503E7	2331.612941818506	-0.9809220332654809	-877.3546616012145	0.030406231893934405	7.433532429074016E-4	1.5677593005733488	1.4556778617376145	-0.7406514264865717	1.0769960454725505	7.381604933493103	13.596085831488782	0.5018025531809619	0.923854848304581
ID529841	529841	2	0.96295166015625	11.655011231660486	36.023620425965476	0.0	18.0	18	1.521459688627891	1		20212.354712041895	20225.0	14804.0	26228.0	1.5442239E7	2347.7066791253437	-0.9809940373177024	-888.7499039312936	0.03473721520719444	0.002028187380900058	1.5515233888233948	1.4194545992749859	-0.45453234365701395	1.0930419258325457	7.272283031709237	14.413452438021665	0.4398905155565147	0.9205776173285204
ID528820	528820	2	0.9567490816116333	12.112979999465082	36.85783980154383	0.0	7.0	7	1.5244400238810125	1		20097.440414507782	20088.0	14397.0	26297.0	1.5515224E7	2337.283964300936	-0.9810714655085188	-891.3390212425298	0.014909856328768649	0.018076537977159114	1.6388768915002467	1.441702745486616	-0.2962923054937362	1.1367647711228286	7.300801788696324	11.00168149376253	0.7579879237383037	0.963009404388714
ID551350	551350	2	0.9609015583992004	14.208845851087517	40.873471157576844	0.0	250.0	250	1.57856160120144	1		19954.876979293556	19921.0	14210.0	27050.0	1.6382954E7	2492.312233447849	-0.9808838390727044	-821.6625678838839	0.06573565931027169	0.06408721753513684	1.7790284089956279	1.434999289536158	1.253090609921184	1.2397416653569717	7.828398792957588	18.118448142506427	0.29966830453334	0.8081452404317958
ID542152	542152	2	1.0	18.599438091362757	38.903514652686276	0.0	152.0	152	1.5524678766955744	1		19662.038895859478	19545.0	12157.0	28217.0	1.5670645E7	2803.1676966282066	-0.9809472469750266	-722.2663497096783	0.024329414804287866	0.008943920323321228	1.6425868314775502	1.4496594311773643	2.849414663747679	1.1330846377783346	7.571729980073732	12.755061780154467	0.5848437444067094	0.9348591549295775
ID545736	545736	2	0.990416944026947	16.56643457889331	36.93339870751	0.0	190.0	190	1.563635107781186	1		19863.52533992583	19738.0	12725.0	27757.0	1.6069592E7	2566.4468671577315	-0.9809636795264245	-797.6713012010005	0.0331717757744331	0.01979002450045881	1.6776559751649582	1.4654184302823687	2.15390029135984	1.1448306780485173	7.681051881857592	12.872704068177466	0.5824933772359958	0.9271371199082045
ID540106	540106	2	0.9835161566734314	18.133618151967386	40.360647688658176	0.0	131.0	131	0.9793983401627984	1		21448.704402515723	19815.0	16027.0	36416.0	6820688.0	4520.309878204847	-0.9782984039667066	-427.8017156057917	2.366974320191118E-4	-0.0026676027812883103	1.049571520262201	0.9314734039175552	-0.8090479090075866	1.1267863535855702	3.0134819883030417	6.799822999414266	0.8189987668557336	0.9434523809523808
ID543690	543690	2	0.9657288789749146	18.421330277861223	38.41137920738586	0.0	168.0	168	1.5094795046495382	1		19584.71845949535	19540.0	12947.0	27034.0	1.4747293E7	2485.8505517915405	-0.9809230493202059	-810.2112990839545	-0.01072369510227363	0.004547098652219996	1.6785684601292388	1.3734722718339818	-0.6039641944906452	1.22213494553324	7.1582080037608495	10.920074250087074	0.7543328055452713	0.9489603024574664
ID548298	548298	2	0.9170498847961426	15.466390783521987	39.35734550754995	0.0	217.0	217	0.9622555968389446	1		21673.574675324697	20762.0	15864.0	30611.0	6675461.0	3606.9300314442503	-0.9781474660457599	-537.9294916075108	-0.009904033765353263	-0.013568768400723238	1.071236871852593	0.8982320243186785	-0.8784274447918314	1.1926059668882782	2.9089132126836996	6.929581171162532	0.7612488606346107	0.9343511450381682
ID534991	534991	2	0.9834572076797485	15.981445194441916	39.784479511279585	0.0	74.0	74	1.4806381236465909	1		19677.32965517241	19625.0	14808.0	25729.0	1.4266064E7	2292.1668643436597	-0.9809276856291214	-883.0463964664102	0.03767530435919197	-0.03728490220502897	1.428069361718451	1.4150767881794275	0.5215476722636084	1.0091815325129734	6.887279812383457	16.055719906743995	0.3357360875509349	0.9039301310043674
ID538560	538560	2	0.9968222379684448	18.401918617319375	37.47535598720938	0.0	114.0	114	1.57856160120144	1		19745.6443361754	19713.0	13301.0	27107.0	1.6211174E7	2583.941799764169	-0.9810718589772544	-792.1573095185955	0.01959995492999838	0.0019723201354842194	1.6466189325240495	1.5400218783375839	2.9992293216729484	1.0692178829962693	7.828398792957589	11.046045784906676	0.8062488855213	0.9642857142857144
ID536514	536514	2	0.993625283241272	18.31477297220266	38.22302603910403	0.0	91.0	91	1.551980522146854	1		19733.633626097882	19697.0	13134.0	27022.0	1.5727706E7	2592.856474481343	-0.9810112050835718	-786.3848589068679	-0.009801170365212643	0.0023728206761760694	1.6375698875685911	1.499248171743108	2.92662982379155	1.0922607200278673	7.566976853909216	10.986741081725569	0.7877610246940887	0.9578820697954268
ID549827	549827	2	0.9586054682731628	14.34205007622877	40.35039359838524	0.0	233.0	233	1.529888892679213	1		19667.320413436675	19668.0	14100.0	27095.0	1.5222506E7	2422.9803071037345	-0.9808766557821783	-832.6756425840285	-0.008601990450480964	0.1048481029665366	1.7695844498174704	1.3645245768741152	-1.402998025312751	1.2968505513262911	7.353086176505997	18.078129193933066	0.28273042656370595	0.8137822198842715
ID531397	531397	2	0.9705744385719299	14.884991571045653	37.981626892497296	0.0	35.0	35	1.5485647457514047	1		19753.08217446271	19722.0	14471.0	27463.0	1.5624688E7	2354.2580775629617	-0.9810294306753223	-867.7856587157578	-0.010405523008192518	0.003914172262474256	1.6142382093984704	1.467625299775334	-1.1174500606040463	1.099898052756095	7.53370497075761	13.054640355773273	0.5555058655013293	0.9269005847953221
ID539079	539079	2	0.996855616569519	18.455744880754906	37.355576531777594	0.0	120.0	120	1.5684656262635546	1		19718.174876847268	19734.0	13185.0	26947.0	1.6011158E7	2590.3483141492557	-0.9810791958897622	-789.4107218946529	0.001209046912206857	-7.508060901192402E-4	1.6162871204870295	1.5255176812880322	0.027791004576086624	1.0595007454271905	7.728583143502752	10.929118586449732	0.813091593250596	0.9684335914234666
ID532952	532952	2	0.9459423422813416	14.133714610657	38.01643380485054	0.0	52.0	52	1.5308775124222451	1		19958.210594315227	19909.0	14982.0	26453.0	1.5447655E7	2375.661385861991	-0.9807943589009207	-858.0571377433275	0.014633349914924704	0.011127722928919066	1.5446170371312014	1.4269426277567978	-0.7472317761667813	1.0824661111704201	7.3625924288350415	15.365333459241972	0.39188319878781697	0.914943886591849
ID555480	555480	2	0.9487083554267883	15.44942270198708	40.825338812448834	0.0	294.0	294	1.5407288207238177	1		19686.03053435118	19631.0	14904.0	27698.0	1.547322E7	2396.071450628861	-0.9809788241391588	-847.4433132734748	0.034719068715619965	-0.00857986542254121	1.5466255657857477	1.5165477356585957	-0.6054206302097888	1.0198330915802594	7.45765495212536	14.732673837121894	0.4317665577945482	0.9017241379310351
ID535516	535516	2	1.0	17.894901465573152	39.825127071444456	0.0	80.0	80	1.5134834360985163	1		19647.629482071716	19575.0	12935.0	28736.0	1.4794665E7	2945.5142029388962	-0.9808593463246841	-683.6424208201624	0.010943668195205538	0.01966101474853268	1.5499577662644515	1.4233946091108134	-0.9082975824679946	1.0889164229957997	7.196233013076983	14.060488187185635	0.45741908581211593	0.9164648910411624
ID550364	550364	2	0.9454522132873535	14.43178048410952	40.24572114631759	0.0	239.0	239	1.4963927397904155	1		19713.37146702557	19578.0	14305.0	29151.0	1.4647035E7	2539.7665288084904	-0.9809273190276464	-798.4030573085848	0.06082176438294731	-0.035083320471869524	1.550809679103071	1.3863689824132868	-0.892909109351792	1.11861250415711	7.0346267234834405	16.378442385464602	0.32953817095326954	0.8700764256319811
ID537053	537053	2	0.9842284321784973	18.515743547248295	37.193231300356835	0.0	97.0	97	1.53038328238114	1		19789.843467011622	19730.0	13359.0	27615.0	1.5297549E7	2510.749116186128	-0.9810715819968236	-817.0627551641918	0.0040358852155589625	0.01169174292977601	1.6784546098205542	1.3975526884247678	-0.537566785390917	1.2009955858711854	7.357839302670512	11.656402256761544	0.6805046699410576	0.9450549450549447
ID539613	539613	2	0.9593155980110168	18.563333156361246	38.594662816081474	0.0	126.0	126	1.0143064590852602	1		21665.926686216993	19915.0	15255.0	37412.0	7388081.0	5345.240406514267	-0.9783749724307534	-366.7656775003247	0.0017355264320942036	0.006893816644401627	1.0749898616798277	0.9777675744005535	-1.1851349585491082	1.0994329223270458	3.232125791870768	6.766577577582874	0.8870742817837727	0.9770114942528733
ID533969	533969	2	0.9720936417579651	15.5646933996138	37.999924796214835	0.0	63.0	63	1.4999273319186426	1		19974.418573351268	19824.0	15025.0	27565.0	1.4840993E7	2458.2594692913854	-0.9808957378459213	-834.3898258026071	0.041971950843089335	-0.09840441049674796	1.4630096208962589	1.3627942825636337	-1.0489005477486657	1.0735366589182516	7.067898606635058	19.51667108564633	0.2331785990114368	0.8506864988558357
ID530387	530387	2	0.9736430644989014	12.277039656547736	36.44579596394051	0.0	24.0	24	1.5034536143079666	1		20143.83400267737	20129.0	14862.0	27056.0	1.5047444E7	2382.930724062017	-0.9809326774668224	-869.7815720773722	0.04735643285846724	-0.02118620594846098	1.5811106723160682	1.3898793625933465	-0.7085364578410652	1.137588423045513	7.101170489786671	13.50029544013051	0.4896133582383736	0.9010856453558509
ID544724	544724	2	0.9968103170394897	17.016980561401454	36.919982999519426	0.0	179.0	179	1.511482796180887	1		19881.310435931307	19799.0	12538.0	27387.0	1.5050152E7	2619.8646250335264	-0.9810061738110767	-783.8905565008142	-0.012750646156351662	0.016428953639616176	1.6517849882731315	1.3903492231207493	-1.1128074142912818	1.188036042171886	7.177220508418914	12.55748666787826	0.5719534736694196	0.916818457802064
ID546793	546793	2	0.9739657044410706	15.751978801864153	38.87704404290796	0.0	201.0	201	1.0150519986633801	1		21232.88596491228	19800.0	15362.0	33427.0	7261647.0	4486.458496118932	-0.9789902809662929	-441.05576618968695	0.004906847080063373	0.0017852826025389714	1.0825331197158556	0.9897663805771677	1.2517323190460108	1.093725894270719	3.2368789180352837	6.840201977597857	0.8693576228736114	0.957805907172996
ID528362	528362	2	0.967792809009552	12.306815475446445	36.828731334758096	0.0	2.0	2	1.5646024045688958	1		20093.4655172414	20098.0	14951.0	26619.0	1.6315894E7	2269.990651114249	-0.9809441960014165	-911.3344712262727	0.01221678873388956	0.01417194254517705	1.65722775540171	1.4922163829120842	-0.24688067799649616	1.1105813971614515	7.690558134186626	10.890526622836079	0.8148355369529117	0.9653937947494032
ID551914	551914	2	0.9626168012619019	14.391584367591154	41.12039151444952	0.0	256.0	256	1.5563612191773541	1		19917.580524344543	19936.0	14310.0	26825.0	1.5953982E7	2483.3136720559946	-0.9809399185653719	-825.5676259134938	0.020811767126370125	0.032189897059112696	1.6065921766009568	1.4674154683158607	1.3636543828229677	1.0948447875125835	7.609754989389861	16.664594120991527	0.344342839958976	0.8520489622139437
ID537579	537579	2	1.0	18.509428496913138	38.07086531941857	0.0	103.0	103	1.5490531749531897	1		19738.9319041614	19709.0	12985.0	26630.0	1.5652973E7	2548.920435551342	-0.9809496641116858	-797.519757053683	-0.007055780626480034	-1.3242706318303236E-4	1.63634392572222	1.4814100527569078	-0.3696878029430432	1.1045854067730807	7.538458096922127	10.94529867289665	0.7907462757269803	0.9525525525525531
ID547823	547823	2	0.9562835097312927	15.31813141442497	40.2680305103917	0.0	212.0	212	1.513983182995443	1		19620.197889182084	19608.0	14990.0	26729.0	1.487211E7	2464.8568899367615	-0.9809260092578085	-818.7217961333187	0.08069582844222559	-0.03313073865257728	1.5153220522374657	1.3968935785258298	1.3804558092993426	1.0847798826855628	7.200986139241492	15.978517888222305	0.35442867616587104	0.8813263525305408
ID552928	552928	2	0.9693249464035034	14.369985364320579	41.13287590073827	0.0	267.0	267	1.556361219177354	1		20020.38125000001	20015.0	14414.0	28379.0	1.6016305E7	2433.0934863440934	-0.9808800986387481	-844.2553448710216	0.05046588612832091	0.041067099516482616	1.7174689120571889	1.4422036450159625	1.5982981220499044	1.1908643539991743	7.609754989389859	15.173966755533135	0.41531946088857785	0.8654054054054054
ID534520	534520	2	0.9777498245239258	15.952473181799546	38.63679021894062	0.0	69.0	69	1.5382719082680996	1		19651.494858611804	19621.0	14333.0	26143.0	1.5288863E7	2295.9855678494064	-0.981080920828385	-887.6898810607587	0.002325349456695112	0.011401417310165425	1.5574653193462422	1.5184955299069536	-0.598889179760751	1.0256634205842388	7.4338893213027655	10.554983032689739	0.8385150769582262	0.9708255741775293
ID541176	541176	2	0.961408793926239	19.155812379481755	38.79690647959478	0.0	142.0	142	1.3563804521255047	1		20295.433278418444	19766.0	14307.0	32677.0	1.2319328E7	3698.5292472127458	-0.9802255702694179	-544.0280909810684	0.04582284346612204	-0.07419958905419277	1.4259344668646858	1.229160997270727	-0.23466783870921482	1.1600876289036846	5.77980141605126	17.738943876784326	0.23081671813895224	0.7819935691318325
ID545272	545272	2	0.9936487078666687	16.5218697658645	36.95107872005544	0.0	185.0	185	1.531371582957109	1		19912.02583979328	19831.0	12999.0	27954.0	1.5411908E7	2659.9539076931405	-0.9810843213454683	-776.5255315578146	0.028402296791665577	0.0110497860137846	1.6346326248905196	1.4414480681567572	-0.967411521334568	1.1340211701007001	7.367345554999546	12.515769645486623	0.5910249048352726	0.9292565947242203
ID531962	531962	2	0.9637744426727295	15.399614070207827	38.22041580050987	0.0	41.0	41	1.5074735509332295	1		19738.849734042535	19703.0	14255.0	27020.0	1.4843615E7	2373.3219831519514	-0.9811102719842452	-863.9473812105722	0.007393370839997533	-0.007480668468524	1.577423008659483	1.3929255315724451	-1.0430481537554068	1.1324532237403693	7.139195499102792	14.791036834000709	0.4100736857083228	0.9010197960407919
ID544251	544251	2	0.98274165391922	17.947276604450114	38.36107807752346	0.0	174.0	174	1.5348256234594442	1		19629.333333333314	19610.0	12873.0	27070.0	1.5193104E7	2538.8565149732794	-0.9811011685346924	-802.742449579505	-0.012180408711755733	-0.013202414752846432	1.671981977673694	1.4557284836550768	2.8113286382687717	1.1485534537839384	7.400617438151157	10.596249948834418	0.8282728590755115	0.9581538461538455
ID530941	530941	2	0.9823890328407288	13.216390863566211	37.069375539718386	0.0	30.0	30	1.5372880438193408	1		20042.38853503187	19996.0	14482.0	27694.0	1.5733275E7	2439.1084427576516	-0.9809336413407125	-845.5128918764211	0.04988297015187357	-0.015670943799553562	1.578716765048639	1.4374284172454574	-0.8441507324196313	1.0982924409369421	7.424383068973745	16.120949590568557	0.3589954925866246	0.8859897901304591
ID553982	553982	2	0.9786993861198425	14.240980139581918	41.354610004211594	0.0	278.0	278	1.5655691037062722	1		19902.935881627625	19981.0	14004.0	26914.0	1.6141281E7	2404.0770859916133	-0.9808171408365384	-846.5906334427109	0.030117005770512715	0.04892674310006511	1.6604198545839688	1.499588830196578	-1.5334747664664559	1.1072500815882362	7.7000643865156615	14.809386573772272	0.4411944911678241	0.8626198083067087
ID529407	529407	2	0.9855927228927612	11.830114653748838	36.124207243454606	0.0	13.0	13	1.5456309292626902	1		20257.495586380828	20258.0	14896.0	26868.0	1.6064194E7	2402.0719902317155	-0.9809003734896441	-866.2230871329821	0.03004981681245584	0.0018795051080978417	1.6331818583952924	1.4577192282892248	-0.7139210533961701	1.120367919075877	7.505186213770513	14.107545449297394	0.47388004388621874	0.9111367570686671
ID538111	538111	2	0.9968421459197998	18.536468109226703	38.1155000107638	0.0	109.0	109	1.560729620400413	1		19750.981343283573	19741.0	13089.0	26646.0	1.5879789E7	2559.419998878695	-0.98091176012805	-793.1241476236772	-0.00591506444482702	0.005484104918466099	1.6325133029172114	1.5313907848606474	-0.1438755753850319	1.066033124305215	7.652533124870502	10.688473176126514	0.8417511896517142	0.9606205250596662
ID555007	555007	2	0.9609552621841431	15.640943739915171	39.84263381154081	0.0	289.0	289	1.5510053536420607	1		19717.95712484238	19619.0	14922.0	27726.0	1.563634E7	2432.1764566620614	-0.9809440413573067	-834.6612766224912	0.03495903511757724	-0.0030425869457917183	1.5900250184537523	1.4626039593109958	-1.0474797475022177	1.0871193177972676	7.557470601580188	14.88699771042253	0.42852097790909666	0.9101316542644535
ID541681	541681	2	0.995624303817749	17.483259570639767	38.38640974109465	0.0	147.0	147	1.53038328238114	1		19750.509020618567	19609.0	12900.0	28196.0	1.5326395E7	2676.150095105172	-0.9809012077605879	-758.08374726583	0.025058891516287422	0.007837236804759718	1.6060236615024972	1.4179836226576374	-0.9737113834373718	1.132610867883247	7.357839302670511	12.57880774728673	0.5843609730124603	0.9286142771445711
ID543217	543217	2	0.9679460525512695	18.676833529655887	38.409659592898144	0.0	163.0	163	1.5134834360985159	1		19627.183862433867	19563.0	13151.0	27410.0	1.4838151E7	2465.9452047652644	-0.9809109219659241	-817.9922357206752	-0.040231913861502634	0.038651949209804734	1.7423144747633141	1.367800558245075	-0.5586327240393805	1.2738074014231655	7.196233013076979	10.846329221844577	0.7686869642848978	0.9480275516593611
ID549361	549361	2	0.9652731418609619	14.633132078830485	40.484041231253094	0.0	228.0	228	1.5249361801264965	1		19606.690507152158	19660.0	14207.0	26140.0	1.5077545E7	2429.3750059870245	-0.981026913020798	-834.6082132810856	0.02875394217558706	0.01475758535520472	1.5078636466005342	1.4290673655211223	-0.6331214916682713	1.0551382551869262	7.305554914860853	15.128429617838185	0.4011209779128708	0.9236778846153855
ID536050	536050	2	0.9885657429695129	18.25316042539135	37.87476231720116	0.0	86.0	86	1.5377800547277036	1		19784.286624203818	19716.0	13048.0	26724.0	1.5530665E7	2491.872632165547	-0.9809925874875224	-819.5345667266902	-0.001369087579102065	-0.0018616236572231806	1.6836346105727384	1.4238269209821242	-0.3798463715683655	1.1824713985681663	7.429136195138261	11.276605217409054	0.7341612044677442	0.9449818621523578
ID546295	546295	2	0.9765599370002747	16.218439906222017	38.265744620439655	0.0	196.0	196	1.0616781297036086	1		20807.630727762775	19728.0	15035.0	35027.0	7719631.0	4361.924243245177	-0.9797960895000009	-462.67365881846246	0.015484562299593607	0.008173730453117593	1.168964808993655	0.9959406544179212	-1.1655932531274047	1.1737293821757462	3.5410789925642936	7.817635867564942	0.7281059887678027	0.9220297029702968
ID529932	529932	3	0.9552274346351624	44.31956375110945	37.33436848887489	0.0	19.0	19	1.0530929904379873	1		20797.18528610354	19981.0	15641.0	32075.0	7632567.0	3826.498721848408	-0.9800474601701779	-533.9270271388009	-0.0031140798847884297	-0.008383163468547032	1.2132267938632628	0.93270034100637	-0.9215659908665569	1.3007680393407048	3.4840414785901066	7.213832657516474	0.8413196909857618	0.9682959048877144
ID540684	540684	3	0.9389950633049011	43.32673800333605	45.00697044960173	0.0	137.0	137	0.9113829653860578	1		21663.8007246377	20454.0	16351.0	31535.0	5979209.0	3657.7530738468163	-0.9786185040647363	-542.1576625643803	-0.011491602255688634	0.012624626706686017	1.0438815521078553	0.8388463545944269	-1.116087303014348	1.2444252113517984	2.6094662643191944	6.108750946095812	0.8787325463213397	0.963157894736842
ID542732	542732	3	0.9281883835792542	37.495764397150495	42.16816342890288	0.0	158.0	158	1.0393548347841486	1		20024.674157303358	19408.0	15439.0	28386.0	7128784.0	3155.318083651854	-0.9805257982267359	-639.074761183487	-0.005362443450776891	-0.004400146768994401	1.126173353156408	0.9848715262086175	2.2743108431501846	1.1434723445521358	3.393732081464314	6.879843542385575	0.9010114172356423	0.9754098360655727
ID548878	548878	3	0.9745703935623169	41.73226811555758	43.06910343032648	0.0	223.0	223	1.3429284127404277	1		19594.50921273035	19821.0	12865.0	25431.0	1.1697922E7	2439.1552803948475	-0.9810531595004026	-831.9183012210585	0.022437534186201216	0.005055671576853521	1.411165983932544	1.3276424142370398	-0.13351807079040476	1.062911194158785	5.665726388102873	9.003307274809067	0.8783372806842302	0.9714751426242874
ID529408	529408	3	0.9438932538032532	42.59412769252668	38.9441966898546	0.0	13.0	13	1.3406732836719584	1		20080.50841750843	20115.0	13583.0	27829.0	1.1927822E7	2491.6974203339796	-0.9811034033043087	-836.836444602532	-1.400286966600968E-4	0.007110388260839981	1.4331090748035358	1.2658159020036008	-0.9329449480516591	1.1321623251336426	5.64671388344482	9.162819527966187	0.8451764382741683	0.9611650485436893
ID553984	553984	3	0.9670690894126892	43.048437716798155	42.39217954579172	0.0	278.0	278	1.3674894046672073	1		19869.111470113094	20073.0	13061.0	26862.0	1.229898E7	2504.8789476879892	-0.9810656608196331	-821.9958434119235	8.163030982907823E-4	0.009977589805204079	1.4150189911144215	1.3675456775910382	1.3895573432058137	1.0347142434079486	5.874863939341576	8.994976272424372	0.9124469687960834	0.9825119236883944
ID555008	555008	3	0.970557451248169	43.675463750891254	41.54844612361105	0.0	289.0	289	1.3685953404764908	1		19805.8978930308	19993.0	12833.0	26658.0	1.2220239E7	2560.8845502076624	-0.9811315505339728	-804.3138737968184	-0.0022665325825762216	-0.001979407489252332	1.4002924156725551	1.3446090621284819	-1.3140763382748886	1.041412299762377	5.884370191670607	9.060600723777567	0.9007325672622876	0.9763406940063092
ID538116	538116	3	0.956226646900177	42.35676504303049	44.57175031865067	0.0	109.0	109	1.3287710658854746	1		19835.618803418816	19912.0	13432.0	26285.0	1.1603837E7	2387.1063922813505	-0.9809245613310493	-854.604250232729	5.447072877494961E-4	0.020662330666619936	1.4200406508682761	1.2567502084235	-0.7424271487052627	1.1299307064763584	5.546898233989981	9.902574992962283	0.7108267814595566	0.9534313725490199
ID533511	533511	3	0.9262959957122803	37.95887159612228	38.73726533666531	0.0	58.0	58	1.3092714255979603	1		20014.409574468078	19987.0	14680.0	27412.0	1.1288127E7	2388.179500316947	-0.9809683914066739	-863.9434750411747	-0.0020908728709411774	0.010991657866084727	1.4093572894709308	1.2222449376716715	-0.8194926987658995	1.1530890789825654	5.38529194439644	9.75734156617584	0.7108142073042479	0.9545071609098573
ID538650	538650	3	0.969745934009552	42.04635665112012	45.56020085914776	0.0	115.0	115	1.3092714255979627	1		19811.272887323958	19960.0	12713.0	26041.0	1.1252803E7	2458.365242624032	-0.9809860090853436	-831.5445091379354	8.266795890914743E-4	0.0014916614140813714	1.378504255549764	1.2719598857273542	-0.7076267657455665	1.0837639386414168	5.385291944396459	9.0101224739591	0.8336000409960951	0.9617996604414264
ID554522	554522	3	0.9785299897193909	43.49284266068292	41.78062175856762	0.0	284.0	284	1.3867159473275787	1		19893.114599686014	20017.0	13167.0	27333.0	1.2671914E7	2551.59725183823	-0.9810220015403731	-806.0258956971377	-0.0019768139277547407	-0.001139520749801999	1.4468065273734863	1.3624286996249606	-0.6875732039680993	1.0619319218479122	6.041223355099638	9.511180646114283	0.8392008132911246	0.9606953892668181
ID536604	536604	3	0.9773359298706055	41.219255884083495	41.99133444277013	0.0	92.0	92	1.346304023627721	1		19721.22923588038	19843.0	12609.0	26620.0	1.187218E7	2534.4791587750915	-0.9810702987717118	-806.5506046338586	2.2979255149960365E-4	0.0037613970711334196	1.3596427751607538	1.3479618571601204	-0.6182438887062262	1.0086656146378228	5.694245145089971	9.265825384206087	0.833446641754023	0.9607056936647953
ID547357	547357	3	0.96248459815979	41.52958842070664	43.13283883023339	0.0	207.0	207	1.332182550488139	1		19658.17918088739	19822.0	12917.0	25037.0	1.1519693E7	2466.8495830259344	-0.9811160281645924	-828.0520611858615	-0.02135506581927529	0.009836024306154946	1.379440658395934	1.3227435934788063	-0.4314024649318433	1.0428632315413562	5.575416990977068	8.902394536495525	0.8840433128708881	0.9670239076669412
ID553501	553501	3	0.9708912968635559	42.04870743312554	43.21282790768052	0.0	273.0	273	1.3502315702779661	1		19907.95182724253	20104.0	12863.0	25534.0	1.1984587E7	2490.185168960761	-0.9811567275852695	-832.543614109006	-0.007871147607932755	2.4775244880857115E-4	1.3989750669492569	1.3443439809706155	0.012582492344939904	1.0406377287003568	5.727517028241586	9.043354728229186	0.8800698037067081	0.9702093397745575
ID532510	532510	3	0.961200475692749	39.216202310546706	39.415211521277115	0.0	47.0	47	1.3150366292889961	1		19929.77543859649	19983.0	12821.0	26798.0	1.1359972E7	2531.8962264138904	-0.9809816778212146	-812.0358352318787	-0.00859782179453251	0.00856613012488565	1.4212146279402997	1.2492615074582836	-0.9667496739072735	1.137643815530559	5.432823206041618	9.24395951417801	0.7989495695355646	0.9540901502504177
ID552464	552464	3	0.9683094620704651	42.23201894637795	43.05919559194763	0.0	262.0	262	1.346304023627721	1		19921.23706176961	20112.0	12879.0	25814.0	1.1932821E7	2511.808224317269	-0.9810679400724193	-821.979590822786	-0.004056601747631372	9.289509513844488E-4	1.396477764854783	1.3311195206889903	-0.08329426313284079	1.0491002071188642	5.694245145089971	8.932460249482626	0.8968170158123747	0.9851973684210523
ID551441	551441	3	0.9590342044830322	42.08786686227605	43.043120483004394	0.0	251.0	251	1.35470625220483	1		19855.667218543058	20068.0	13417.0	26136.0	1.1992823E7	2452.5059401732933	-0.9810227560402609	-837.0479825206107	0.006242016685175796	-0.008126285208345053	1.40346080775441	1.3378777558631658	2.6108720367085287	1.0490202124998569	5.765542037557714	9.457834106707733	0.8099656903990157	0.9588932806324114
ID528915	528915	3	0.9793496131896973	41.100341212976026	39.16909409879622	0.0	8.0	8	1.3479886591442554	1		20191.018363939915	20303.0	12814.0	28457.0	1.209442E7	2700.1856051645373	-0.9809857875375333	-771.5764697696326	-0.01260130269359857	0.011920663031378701	1.4672099641977001	1.283837136287932	-0.8538565847010657	1.1428318458211684	5.708504523583529	9.021384590286463	0.8814259214916377	0.9701130856219708
ID531496	531496	3	0.9219315648078918	47.48229647680709	38.21804212132405	0.0	36.0	36	1.3708045353615288	1		20148.22258064519	20125.0	14724.0	27681.0	1.2491898E7	2476.763907359981	-0.9810144755348122	-840.6881817864504	0.0013454941350804358	0.011660722509858182	1.454394984230591	1.3186251581281498	-0.8023122884363066	1.1029631698330198	5.9033826963286655	9.686878098184357	0.7905751023907004	0.9488158899923607
ID535080	535080	3	0.9495958685874939	39.81610280934543	38.797453049524385	0.0	75.0	75	1.3658288218996326	1		19853.882258064525	19888.0	13542.0	26859.0	1.2309407E7	2413.529493869591	-0.9810053536473139	-849.6948629266257	-0.006071372059824699	-0.017284256478370643	1.4447823025163549	1.338074660727107	-0.7204658766110148	1.0797471508288359	5.860604560848022	9.127100354157713	0.8840699549262402	0.9716312056737589
ID543785	543785	3	0.9434009194374084	37.91116790034536	39.77242924934613	0.0	169.0	169	1.3040609504357223	1		19761.895390070917	19851.0	13637.0	26120.0	1.1145709E7	2288.037205486607	-0.9809416188055203	-889.1041987992224	-0.0014740445253443256	0.011258700077280557	1.4116710214935968	1.2023443161480498	-0.77666069335213	1.1740988022600438	5.342513808915804	9.77559776720993	0.7025364637632125	0.9493243243243241
ID530477	530477	3	0.9634749293327332	45.76967920040473	38.079921751272565	0.0	25.0	25	1.3423649856492395	1		20211.281407035174	20386.0	12982.0	26134.0	1.2066135E7	2485.850306470717	-0.9809876376878757	-839.0277491984036	0.003020839950123295	0.012949252865019436	1.4223022569710329	1.2794621816952476	-0.7349215409230113	1.1116407169507163	5.660973261938364	8.888064681985623	0.9005058835711928	0.9818631492168175
ID542244	542244	3	0.9588743448257446	43.04647711619731	42.58559822014928	0.0	153.0	153	1.3316145766612209	1		19658.486394557825	19888.0	13198.0	25559.0	1.155919E7	2432.804264826083	-0.9810611845738951	-837.1748736104267	-0.007760036985563015	0.002717008830986137	1.3713012490888	1.313729613396674	-1.504080209338072	1.0438230478365127	5.5706638648125635	9.105829195780313	0.8442631201579054	0.9536208299430433
ID549924	549924	3	0.9604119062423706	42.101889516883375	43.654400106400374	0.0	234.0	234	1.3485497366541483	1		19636.643926788678	19753.0	12739.0	25951.0	1.1801623E7	2506.2614554352767	-0.9810624065546528	-811.7881943220297	4.398234629918781E-4	-0.007802069216886382	1.3821526744134667	1.3352470139683135	2.5243067104105	1.0351288263178744	5.713257649748049	9.253248837727499	0.8385041012377327	0.9654618473895581
ID539175	539175	3	0.9742188453674316	41.81936613836236	46.278383466003206	0.0	121.0	121	1.3259214570600322	1		19803.45017182133	19951.0	12378.0	26380.0	1.1525608E7	2474.210112330183	-0.9808780140992333	-821.1382533919682	-0.011405515294552282	-0.0020918905316367454	1.4039511075055053	1.2834745629925115	2.5252560702242315	1.0938674968610942	5.523132603167401	9.193201976107744	0.8212241848096735	0.9548069022185701
ID533050	533050	3	0.9034349322319031	38.86070716575696	38.260471677693786	0.0	53.0	53	1.2157996571516292	1		20232.96728016358	20003.0	14855.0	26590.0	9893921.0	2366.138414131527	-0.980593999197788	-864.1768235671594	0.004915243582751237	-0.01657674756323834	1.2228486984443023	1.1434210291658864	1.4224681005846447	1.0694649365827718	4.643804262731981	16.40556855625774	0.2168209274762193	0.829371816638371
ID535610	535610	3	0.9574314951896667	43.20120639239205	40.845207733774146	0.0	81.0	81	1.3625015847480972	1		19742.18241042345	19870.0	13446.0	27568.0	1.21217E7	2573.9757105527533	-0.9810746692317597	-795.205354330935	0.005092873182028451	0.0015711644169248817	1.3875973129286863	1.369864739781517	-0.33867285581293105	1.012944762086509	5.832085803860936	9.435141952327935	0.823259767006234	0.955607476635514
ID555578	555578	3	0.977017879486084	43.29805588686013	41.71023720775593	0.0	295.0	295	1.3479886591442536	1		19769.290000000008	19980.0	12712.0	26222.0	1.1861574E7	2622.8561722036493	-0.9810986943425226	-782.4696191623382	0.005437605166081915	-9.450897241468736E-4	1.3955962150642442	1.3227677104408657	-0.9750646736414286	1.0550576673806964	5.708504523583515	8.839597291345154	0.9180519411988097	0.9844262295081962
ID539709	539709	3	0.9659503698348999	42.19510198473541	47.65999723249838	0.0	127.0	127	1.3259214570600324	1		19841.51986183073	20113.0	12813.0	25500.0	1.148824E7	2383.636925062578	-0.9809813872361932	-858.7104710531698	7.833016411932958E-4	0.007467668244606685	1.4082993271719657	1.2903837546429704	-0.6156601544078308	1.0913802363868266	5.523132603167403	8.591589777439655	0.9402606668823817	0.9839119390347162
ID553023	553023	3	0.970728874206543	42.09161822676274	43.1009793462602	0.0	268.0	268	1.3502315702779657	1		19905.16086235488	20116.0	12851.0	25420.0	1.2002812E7	2495.9556746653707	-0.9811255862741213	-829.1057935952437	0.004274534288789326	0.006768932127633754	1.3930619370985746	1.3408719267860143	0.36391868506755554	1.0389224423824404	5.727517028241582	8.96435884677463	0.8956488790409841	0.9772911597729111
ID534066	534066	3	0.892425537109375	37.106167923755294	38.001935598453116	0.0	64.0	64	1.2537833797484959	1		20184.69999999999	19939.0	15595.0	27638.0	1.0496044E7	2294.3058882929886	-0.980749161765085	-896.415331863087	-7.081165802367863E-4	-0.056871553926494546	1.2605229470295474	1.1794207017028833	-0.7254605508751237	1.0687644749745076	4.938498084931962	15.424176300432269	0.2608559771662579	0.8399353274050122
ID540210	540210	3	0.9179629683494568	42.68025215545932	45.96794571008924	0.0	132.0	132	1.3127335861392366	1		19835.155866900175	19945.0	13201.0	25881.0	1.1325874E7	2239.7459689633215	-0.9810394943613442	-916.4387116007745	0.016776969359594492	-0.0031653437694936664	1.4241448781988106	1.2471524259826963	-0.9666221139704936	1.1419172576893741	5.413810701383534	9.10966088931636	0.819801123670525	0.9515455304928991
ID548402	548402	3	0.9745388627052307	41.62846671950396	43.092179791090516	0.0	218.0	218	1.3355853211666222	1		19570.28231292515	19726.0	13008.0	25253.0	1.1507326E7	2482.2705140317466	-0.9810915460889004	-818.147282131364	-0.010612902447837486	0.012151694444614326	1.3954299173691707	1.3042165959634309	-0.36493322788214594	1.0699372494477115	5.603935747964166	8.921743259960655	0.8847153620871457	0.9671862182116489
ID537141	537141	3	0.9784941077232361	40.19111247915097	43.504851530831424	0.0	98.0	98	1.3535889685077849	1		19719.92013311149	19849.0	12927.0	26707.0	1.1851672E7	2537.6429707395764	-0.9809968336152799	-802.3174949297355	-0.006797220239601958	4.359359101876286E-4	1.4218250158166752	1.2993261521178445	-1.3334040668019318	1.0942787640340825	5.756035785228685	8.967273255912989	0.8995235569339587	0.9766129032258059
ID550455	550455	3	0.9690001606941223	42.108398015420896	42.994227955867956	0.0	240.0	240	1.3418013219730551	1		19611.323232323255	19856.0	12907.0	25467.0	1.1649126E7	2463.526631404961	-0.9809560914786746	-820.1119000513658	0.017134399092789573	0.02135283169904087	1.3952983278638915	1.3321486192019	-0.007603384296799624	1.0474044019951954	5.656220135773847	9.264993664756142	0.828029699440108	0.9722222222222225
ID543305	543305	3	0.9606970548629761	36.43216825604441	41.298847731523125	0.0	164.0	164	1.324779897264187	1		19734.905008635582	19883.0	13009.0	26289.0	1.142651E7	2398.62263452677	-0.9809226092462525	-846.0945114813649	-0.0037493666057455363	0.007257816024445492	1.3925769562936625	1.2739352433021793	-0.670045449752666	1.0931300971656541	5.513626350838368	8.869454583761078	0.8807514501017396	0.9610604805302396
ID549453	549453	3	0.9745289087295532	41.872509275320084	43.08136929073547	0.0	229.0	229	1.3507917161515857	1		19622.048013245043	19842.0	13027.0	25881.0	1.1851717E7	2439.8364888283536	-0.9810336284075527	-831.9806911466666	-9.988645624977276E-4	-0.006083722071995266	1.4079633761551196	1.3169417512206685	-0.43272541718411295	1.0691159080119401	5.7322701544061	9.625955293134282	0.7774076918955067	0.9518547750591959
ID547918	547918	3	0.974121630191803	41.56791752861776	43.13468167993718	0.0	213.0	213	1.337283459578066	1		19631.020304568523	19860.0	12883.0	25241.0	1.1601933E7	2498.7934870878084	-0.9810870941655639	-815.064175670275	-0.0047732540646495125	0.003911361116782724	1.3792235563818611	1.3117097109885263	0.016724628371127575	1.0514701117387133	5.618195126457708	9.203658060726855	0.8334618628824959	0.957860615883306
ID536143	536143	3	0.9590370655059814	41.77544051074952	41.7809742192924	0.0	87.0	87	1.3230657107830959	1		19712.11917098445	19944.0	13162.0	25137.0	1.1413317E7	2308.206657486062	-0.9810431056973191	-883.9130053718568	-0.0018594557959463157	0.005311538402377532	1.3759497028465397	1.3111995522208055	2.5869095184016166	1.0493823770120005	5.499366972344825	8.88984165292506	0.8744490584258428	0.9739057239057239
ID546881	546881	3	0.9654645919799805	41.39945162025463	43.2008217904175	0.0	202.0	202	1.3406732836719564	1		19712.453781512584	19887.0	12905.0	25043.0	1.172891E7	2496.963926646664	-0.9810441160285219	-817.152118902997	-0.004862976423519603	-0.004472369274925855	1.3703072431938343	1.3401906759684779	0.31550671501002636	1.0224718525247112	5.646713883444804	8.908059047617988	0.894209897597063	0.975369458128079
ID552002	552002	3	0.9776915311813354	42.32638698414494	42.99798120867454	0.0	257.0	257	1.3446172774774459	1		19857.38655462186	20071.0	12796.0	25545.0	1.1815145E7	2501.2217691639144	-0.9811366252435975	-825.8667490636374	0.014664174048394605	-0.0011057218623473865	1.3941201070968117	1.330369517872949	0.18352166947228832	1.0479194602457442	5.679985766596423	9.001935242125457	0.8808162994814818	0.9629331184528607
ID528454	528454	3	0.9679968357086182	41.08888504191388	39.21701780493752	0.0	3.0	3	1.3321825504881413	1		19936.731292516994	20014.0	12636.0	28195.0	1.1722798E7	2695.534354089878	-0.980961571092553	-762.1842456870962	-0.014919208160160112	-0.006493667263036741	1.444491972549536	1.2761911705935605	2.304499891530992	1.1318774223125978	5.575416990977087	9.030227547133933	0.8591912199441459	0.9614754098360655
ID537671	537671	3	0.9720937013626099	42.25535779452505	43.56902771896307	0.0	104.0	104	1.33841435488341	1		19760.65430016865	19886.0	12957.0	26602.0	1.1718068E7	2526.725861253035	-0.9810646108350901	-810.3946504871467	-0.002397436850285243	0.0014291607285566695	1.3795324798511202	1.3120067132143016	-0.6419402574174136	1.051467546588528	5.627701378786758	9.326892620720209	0.8129558394005005	0.9587044534412953
ID534616	534616	3	0.9153154492378235	37.74349450797232	38.821872014144546	0.0	70.0	70	1.353588968507785	1		19836.011532125216	19796.0	14437.0	27404.0	1.2040459E7	2353.51326418299	-0.9810105203438173	-870.819805279356	0.007401171086108823	0.0011440415888127108	1.4493674508750647	1.2724424219456933	-1.016416762989077	1.1390436422725008	5.756035785228688	9.015612290643281	0.8899034601487665	0.9703525641025643
ID529497	529497	3	0.973728358745575	42.53982780492991	38.55401777343807	0.0	14.0	14	1.3619462549574526	1		20090.716612377848	20160.0	12796.0	28565.0	1.23357E7	2627.8313107080553	-0.9809775477367827	-788.5341473052544	-0.007949166713524742	-0.009182913489469344	1.4680418771638215	1.3024786952135359	2.3405323365808215	1.127113927128875	5.8273326776964165	9.009198164871222	0.9022095024323039	0.9768924302788847
ID531034	531034	3	0.957840621471405	47.561642005163044	39.79636056611121	0.0	31.0	31	1.3641662177265668	1		20243.172077922078	20405.0	13388.0	26748.0	1.2469794E7	2586.0114329439166	-0.9809237693570411	-805.0462207496442	-0.01435810240308514	0.0137965868795859	1.4395260265685454	1.3198800355797449	-0.9161559123094443	1.0906491406518224	5.846345182354478	9.503959721996708	0.8133643690746596	0.9534883720930235
ID541277	541277	3	0.9715890884399414	45.01069086225634	44.72408503369638	0.0	143.0	143	1.3423649856492392	1		19996.629629629646	20295.0	12281.0	26161.0	1.1877998E7	2490.0194668365884	-0.9811341705059752	-835.288596615926	0.004380417118371705	-3.59910844012515E-4	1.3967582787815385	1.3372007746931727	-1.0052736303778078	1.0445389392643984	5.660973261938362	9.118032190301156	0.8556550649253293	0.9612590799031475
ID533598	533598	3	0.9426491856575012	37.760369745920784	38.545116405626096	0.0	59.0	59	1.3270620348684108	1		20013.94127806562	20045.0	14036.0	27602.0	1.1588072E7	2500.7832281769706	-0.9810589254644436	-829.0429853028267	0.001875059601012367	0.008518628832885946	1.4579587243392185	1.2100788022790083	-0.9178630134987232	1.204846098942783	5.532638855496432	9.414641791586343	0.7843945819829914	0.965174129353234
ID554078	554078	3	0.9724809527397156	42.975935639144595	42.14779425105235	0.0	279.0	279	1.3630566882890525	1		19862.23127035829	20104.0	12731.0	26327.0	1.219541E7	2494.910963623844	-0.9810337277034906	-823.5783770827682	0.0013476372359976336	0.007985812131896211	1.3853953261407823	1.3630522095909388	-1.486843767958636	1.0163919741244165	5.836838930025449	9.18526241208142	0.8693695739691258	0.96769109535067
ID550992	550992	3	0.9656018018722534	42.15033849674803	42.962283718162446	0.0	246.0	246	1.3641662177265668	1		19765.536585365844	19951.0	13106.0	26994.0	1.2155805E7	2448.432337293453	-0.9810944756631345	-837.8622067328251	0.011844934754519748	0.013086835276103577	1.4230506466897128	1.3307897317271753	-0.22329583499409955	1.0693279432227027	5.8463451823544785	9.169867600414063	0.8737117721826958	0.9769658459094519
ID546387	546387	3	0.9542188048362732	41.356046899581706	43.56419969209787	0.0	197.0	197	1.3746620833888041	1		19795.3060897436	19962.0	13508.0	27782.0	1.2352271E7	2555.5145284021705	-0.981005515284777	-800.1249175322424	-0.00888103306910671	-0.011504233049282405	1.4563989084064717	1.3343778597238423	2.541461799245219	1.0914441496413037	5.936654579480279	9.461721010683247	0.8333191612026817	0.96671826625387
ID545366	545366	3	0.9668970704078674	36.97411675713632	41.933715354637044	0.0	186.0	186	1.3440545583578132	1		19852.407345575957	20035.0	12132.0	26634.0	1.1891592E7	2531.4335610333296	-0.9809174924935963	-806.2573323637929	0.006893842468515216	0.018557746055557905	1.421203585420725	1.3205844655717316	-0.7316305921582622	1.0761928694999692	5.675232640431914	9.092430718201062	0.8626478254246405	0.9629032258064509
ID541783	541783	3	0.9686844944953918	44.61418492581886	43.297840366226445	0.0	148.0	148	1.350231570277965	1		19912.19767441863	20114.0	12714.0	26531.0	1.1987143E7	2628.6570587609212	-0.9809562825798256	-780.3926751753339	0.00222088243390804	-0.009654448162573525	1.4054396548660328	1.3316894428906034	-1.1583574709096207	1.0553809391289797	5.727517028241577	8.913967035799637	0.9058039404683281	0.9764991896272281
ID542824	542824	3	0.9050195813179016	37.33126885879541	42.495565919993396	0.0	159.0	159	1.0291146359424523	1		19914.262108262104	19489.0	15408.0	26488.0	6989906.0	2976.6773796519406	-0.9808652269133148	-685.8805215670428	-2.6050944278964904E-4	0.0024952404620413524	1.0710692251212768	1.0097749442756936	-1.3949562772939432	1.06070093261182	3.327188315161094	6.907289112928481	0.8763386728794371	0.9722222222222231
ID538733	538733	3	0.968359649181366	41.98888895273715	45.680553098096915	0.0	116.0	116	1.302319492791991	1		19806.190730837778	19921.0	12716.0	26225.0	1.1111273E7	2496.0631003756266	-0.981036525849038	-820.9990711440987	-0.004152861380137928	0.004039635830056154	1.3843810666182388	1.2385983520432655	-0.6971179012145948	1.117699748537919	5.3282544304222625	9.503300285698069	0.7413886175556115	0.947590870667793
ID548975	548975	3	0.9731366634368896	41.7431416681569	43.09306620327066	0.0	224.0	224	1.341801321973055	1		19562.405360134006	19756.0	12928.0	25348.0	1.1678756E7	2428.19995262007	-0.9810951633386255	-836.1920005109998	-0.0076485686312190385	-0.004236579042370501	1.3882778830575206	1.3231624886561597	-0.37907595227869006	1.04921194105759	5.656220135773845	8.936248439197088	0.8900731475986666	0.9722222222222223
ID551535	551535	3	0.9655629396438599	42.306880182592636	42.972028569157914	0.0	252.0	252	1.3361516071030997	1		19815.790816326546	20019.0	12925.0	26052.0	1.1651685E7	2472.4372126461976	-0.9811642069923037	-834.9758616675781	-9.17255473743512E-4	0.012643029472438684	1.3815968397364178	1.3228014196186832	-0.18216418169568024	1.044447654232699	5.608688874128688	8.995416802014743	0.8710210107144477	0.9695973705834018
ID555106	555106	3	0.9701708555221558	43.483716487834904	41.64522075975737	0.0	290.0	290	1.3602789053158537	1		19744.102941176476	19984.0	12666.0	26003.0	1.2083391E7	2573.5677753135	-0.9811248523527178	-797.5643100202572	-0.0012097688460539562	0.0013234676138193257	1.3910206583134117	1.3440340914141469	1.384706857038551	1.0349593564623254	5.813073299202867	9.351536534764312	0.8353139097187275	0.9539781591263651
ID538211	538211	3	0.9646287560462952	42.2105488831083	44.727633601442584	0.0	110.0	110	1.3253508000690821	1		19844.64027538726	19953.0	12965.0	26244.0	1.1529736E7	2450.095751055581	-0.9810765142207248	-839.8310177657787	-0.0010855318488374485	0.0023050787300289348	1.4047401950369873	1.2649596200375408	-0.6222747470054181	1.110502005585995	5.518379477002889	9.131951469730298	0.8315612362520077	0.9650872817955113
ID552549	552549	3	0.9738154411315918	42.20820790682383	43.0840372015091	0.0	263.0	263	1.3507917161515854	1		19910.583056478397	20118.0	12905.0	25221.0	1.1986171E7	2495.9103429100874	-0.9810644518422683	-826.6176054066418	0.019939621046008573	0.01360173810088943	1.4176555347197888	1.3171506000350999	0.30604516251872615	1.0763048163831916	5.732270154406098	8.928443513968462	0.9036182699197897	0.9741518578352184
ID530022	530022	3	0.9299357533454895	44.893290897658716	36.972876948057056	0.0	20.0	20	1.0128137335389913	1		21032.433628318577	20023.0	16170.0	32274.0	7129995.0	3746.2306686391817	-0.980007144267676	-550.401257452603	0.006302385903562571	-5.375005909959002E-4	1.1196886926780818	0.9379215984915665	2.0867070343400105	1.1937977486378886	3.2226195395417383	6.9641525783527936	0.8349920583708729	0.9416666666666677
ID532603	532603	3	0.8917040228843689	39.04994892463127	39.13434565790938	0.0	48.0	48	1.2343248428932097	1		20031.168316831696	20023.0	14143.0	25511.0	1.011574E7	2309.068610200493	-0.9808599790552953	-889.1275036437099	0.021212895664440734	0.012395938873227598	1.2706412688682365	1.2072436026394087	-0.10809099304254122	1.0525143940214061	4.786398047667459	14.0607552443018	0.3042295392013443	0.8419732441471574
ID536699	536699	3	0.9824520945549011	42.0897588056309	42.11276975735492	0.0	93.0	93	1.3658288218996342	1		19728.560064935045	19917.0	12574.0	26363.0	1.2152793E7	2504.771079807494	-0.9810050233476899	-813.5604183745074	-0.0037483595814489725	0.0014254367042215836	1.3939427489039145	1.3510573189124224	0.18217825931629594	1.031742124772333	5.860604560848036	9.114087291257137	0.8865963013561261	0.9678178963893247
ID550011	550011	3	0.9664238095283508	42.106012480161276	43.81466959323745	0.0	235.0	235	1.3446172774774476	1		19700.154362416084	19814.0	12841.0	25951.0	1.1741292E7	2508.2853387998107	-0.9811172094377397	-816.1639395986981	0.00451563864748487	-0.009850551133049919	1.4027290063331368	1.3343355738445153	-0.6260290181606026	1.0512565458264482	5.679985766596438	8.899613034717662	0.9011868886691209	0.9668284789644016
ID554619	554619	3	0.9689748883247375	43.53404271234169	41.71328485264292	0.0	285.0	285	1.3719077987476518	1		19883.276800000007	20097.0	13129.0	26518.0	1.2427048E7	2555.8749508935534	-0.981066812191908	-806.2193067439189	-0.001231902301521752	-0.011395473843927658	1.411324745512116	1.3526076678095702	-0.41744124800655946	1.0434102800833838	5.912888948657703	9.351354167923668	0.8496901337735884	0.9772191673212884
ID545916	545916	3	0.9651078581809998	41.255205746509816	43.3201081999494	0.0	192.0	192	1.3625015847480957	1		19765.225122349097	19927.0	13161.0	25545.0	1.2116083E7	2438.2576982000655	-0.9810454853526492	-839.1288100458435	-0.015167514687617466	-0.015742308703766392	1.3900775119725601	1.355031525032675	-0.54845741328837	1.0258635952687818	5.832085803860925	9.647894800420449	0.7873514837387877	0.9769108280254777
ID539262	539262	3	0.9607095122337341	41.64906624213311	46.305080737647344	0.0	122.0	122	1.3184836512685407	1		19784.623263888905	19919.0	12726.0	26543.0	1.1395943E7	2384.8817392057367	-0.9809713279813956	-855.3399671831397	-0.03275259259974142	-0.008101119206375558	1.3950201422437463	1.216699792872497	-0.8020547465608655	1.1465606803057427	5.4613419630286915	9.90131503426833	0.7000410009799969	0.9671717171717171
ID540789	540789	3	0.9149525165557861	43.84838185699555	45.09127250160975	0.0	138.0	138	0.944000842972957	1		21332.229729729734	20254.0	16623.0	30717.0	6314340.0	3356.4947405970297	-0.9791390697313656	-596.6106278328084	0.002764276930346405	-0.007987458454291912	1.0488791488464722	0.8729969988133239	1.9659921614319267	1.2014693638949814	2.7995913108998276	7.05486527775838	0.7068496568368472	0.9231974921630083
ID529014	529014	3	0.9678900241851807	41.12573984906907	39.135875073290904	0.0	9.0	9	1.3574954382999151	1		20190.3492586491	20209.0	12884.0	28712.0	1.2255542E7	2681.981398341798	-0.9809777316381476	-776.4525319616282	-0.005065165112055647	0.01011728913637981	1.4517879743632895	1.2941649338310117	-0.8500264284392446	1.121795171860884	5.789307668380297	9.196279385328896	0.8602252395988447	0.9705179282868528
ID531593	531593	3	0.9110428690910339	47.29972614461992	38.55839308818209	0.0	37.0	37	1.2976641803326596	1		20445.64991023338	20112.0	15993.0	28324.0	1.1388227E7	2444.5372025009074	-0.9806362216521912	-847.1339611458044	-0.026210320105736887	-0.06062125669263625	1.27941225389069	1.2039583410673882	1.4447402755502736	1.0626715312727573	5.290229421106131	16.259046111201258	0.25147466890518216	0.8130021913805697
ID550540	550540	3	0.9744131565093994	42.108109996954205	42.99926602009934	0.0	241.0	241	1.3524707618167127	1		19655.100660066004	19859.0	12941.0	25881.0	1.1910991E7	2443.163356161868	-0.9810438825270001	-832.7062121597278	-0.0015880450128369305	-0.002066199544957093	1.3941724604929278	1.3333891862646465	-0.1817805456899114	1.0455855461064292	5.746529532899649	9.043924192496885	0.8828800030134716	0.9656549520766775
ID543885	543885	3	0.9144508242607117	37.91915738065984	40.05581037796228	0.0	170.0	170	0.9977636583261119	1		20645.222891566267	19666.0	15776.0	31470.0	6854214.0	3663.5359537348927	-0.9797686737520468	-545.8185730461117	0.004592297975653556	-0.009047882964638734	1.2064980614601726	0.8599789571556647	-1.0216142605053418	1.4029390503351402	3.1275570162514224	7.502685428338735	0.6982028611982644	0.9254571026722936
ID535694	535694	3	0.97067791223526	43.955463988439824	41.39870028237929	0.0	82.0	82	1.3652748454737227	1		19810.116883116883	19939.0	12929.0	27159.0	1.2203032E7	2629.8174339504294	-0.9810021223067266	-777.9582541474438	-0.0063330046014191755	3.527194307283966E-5	1.42790863666691	1.3393923164996613	2.3118327389562934	1.0660869254488299	5.855851434683515	9.01460191035796	0.9055382681567203	0.9808917197452234
ID534159	534159	3	0.8860861659049988	36.88118681968673	38.36204290051127	0.0	65.0	65	1.250762938406529	1		19887.172480620156	19953.0	15217.0	26052.0	1.0261781E7	2250.804372140987	-0.9810037392386507	-912.5734431660717	0.03910494281286509	-0.011977270786889774	1.3019003800170457	1.132650545179221	2.1498504401323593	1.1494281140446934	4.914732454109367	11.54508669482044	0.46335659413010727	0.9158547387068202
ID553601	553601	3	0.9662643074989319	42.37612196876069	43.28834106468744	0.0	274.0	274	1.3479886591442545	1		19939.513289036546	20184.0	12603.0	26116.0	1.2003587E7	2471.1289781417317	-0.9810888980579178	-837.2220558276452	0.0032319484983294486	-6.292430865226177E-4	1.385249719089932	1.3304962729057284	-0.7964514061880513	1.0411526490522407	5.708504523583521	9.072152411768409	0.8715885936875253	0.9693301049233255
ID547458	547458	3	0.9683973789215088	41.536661575182556	43.12984626908396	0.0	208.0	208	1.340108908448601	1		19686.082214765116	19890.0	12932.0	25130.0	1.1732905E7	2483.689007099253	-0.9810366448714053	-820.0911530262354	-9.677225687960054E-4	-0.009764602537005757	1.3747660214070163	1.330703567053056	-0.9367191609007335	1.033112148674509	5.641960757280285	9.040135309846425	0.8675411090512968	0.9737489745693187
ID535172	535172	3	0.9522976875305176	40.24874052717776	39.07018071202243	0.0	76.0	76	1.3558226151896666	1		19822.597682119194	19858.0	13187.0	27787.0	1.1972849E7	2536.3653115746415	-0.980983471185072	-806.3232848420381	0.01361997892153491	0.0025927074082730678	1.4121228997531785	1.3279435538856024	2.728452098547913	1.0633907560462679	5.775048289886752	9.243449592846728	0.8493708059843703	0.9735576923076917
ID542342	542342	3	0.9496336579322815	42.3434940244828	42.001901733269605	0.0	154.0	154	1.3401089084486038	1		19624.180134680126	19842.0	13565.0	25694.0	1.1656763E7	2406.5092664382014	-0.9810287217538158	-843.3718630544436	0.0018111341971537927	-0.012794802232181613	1.410523682005077	1.307062005895741	-1.4717462614522778	1.0791559051082913	5.641960757280308	9.142065843109492	0.848303454227752	0.968189233278956
ID528538	528538	3	0.9706270694732666	41.109989345596155	39.23388242121247	0.0	4.0	4	1.3446172774774467	1		19961.311557788944	20014.0	12691.0	28210.0	1.1916903E7	2681.127305995893	-0.9809767179444913	-767.8473434912181	0.001724009483773621	-0.0027724743384045267	1.446573082843411	1.280082941064914	-0.9226705064754085	1.1300619955453763	5.679985766596431	9.11968257732016	0.8582180940665466	0.9644874899112184
ID546972	546972	3	0.9652398824691772	41.39550444542854	43.09770231866839	0.0	203.0	203	1.346865802923451	1		19716.241666666658	19886.0	13061.0	24901.0	1.1829745E7	2473.866985045217	-0.9810140907775544	-823.6100341180887	-0.011013706739030096	-0.00792642398530269	1.388049246306321	1.3423235836396556	2.7098989635126474	1.0340645603071965	5.698998271254476	9.078008114349231	0.8690149664238848	0.9787755102040817
ID553119	553119	3	0.9683040380477905	41.8416008702769	43.16051060631139	0.0	269.0	269	1.3597226677520875	1		19949.995098039217	20197.0	12990.0	25723.0	1.2209397E7	2498.335331532012	-0.9810194522395633	-825.4503128696376	-0.012422777718328391	-9.111682625926975E-4	1.4080254314074805	1.3472139387674205	-0.43812190096609016	1.0451387050639462	5.808320173038353	9.115168325420749	0.8784782757549392	0.9760383386581474
ID555679	555679	3	0.9716672301292419	43.30897234715031	41.6907125026111	0.0	296.0	296	1.3719077987476516	1		19756.524193548394	19916.0	12534.0	26329.0	1.2249045E7	2554.531602904463	-0.9811498669815809	-805.1006672198077	-0.005565964558204153	-0.0012470584905761892	1.4075362178851403	1.3692715917925509	1.3830461109315322	1.027945242070272	5.912888948657701	9.154691085421868	0.8865887134264447	0.9726348709929632
ID533139	533139	3	0.9569217562675476	38.42103798153362	38.53976829380135	0.0	54.0	54	1.3144612467940284	1		20088.636203866437	20141.0	13589.0	26932.0	1.1430434E7	2473.074996048712	-0.9808436117330156	-831.8198886822927	0.0057068160655124375	0.021027423886873935	1.4252954758733043	1.2246363355092453	-0.9612959245859256	1.163852022470506	5.428070079877076	9.35518766915203	0.7793818752776314	0.9637130801687765
ID548499	548499	3	0.9702386856079102	41.682519911523194	43.073091147858015	0.0	219.0	219	1.3372834595780667	1		19610.478040540533	19869.0	12989.0	25332.0	1.1609403E7	2458.3738389095897	-0.9809712025854904	-822.4607214671418	-7.938300174352396E-4	0.01447427159033668	1.3963384823742373	1.333717192176386	-0.7972574437254996	1.0469524503134466	5.618195126457715	8.798221023809491	0.912046428367121	0.981727574750831
ID539798	539798	3	0.9637125134468079	41.86649105938069	47.57039652001391	0.0	128.0	128	1.3219216848789073	1		19893.4204152249	19942.0	13100.0	26398.0	1.1498397E7	2446.7270349244072	-0.9808496047050768	-832.8726756355021	0.0017241359666938347	0.013840489226188482	1.4125530204408634	1.234170499829492	-0.7114560485773457	1.1445363672491087	5.489860720015789	9.56544788414183	0.753981292858761	0.9545454545454546
ID552086	552086	3	0.9743374586105347	42.28876564938515	42.999873357936316	0.0	258.0	258	1.3440545583578125	1		19864.678391959802	20077.0	12953.0	25580.0	1.1859213E7	2495.8420571516685	-0.9810530907280337	-824.2302890462828	-0.0011440309587224117	9.987821111427058E-5	1.3749971616755265	1.3364932411838497	0.2622419222152619	1.0288096634574602	5.675232640431908	8.953008289293981	0.8897245205570544	0.9691558441558439
ID536232	536232	3	0.9643809795379639	41.8702846386689	41.325997373323794	0.0	88.0	88	1.3491105808192352	1		19720.003305785107	19809.0	13163.0	27397.0	1.1930602E7	2478.402239799002	-0.9810727378336905	-824.856870509872	0.005480416917057108	0.006092201879327092	1.4001312465513112	1.3176975906885318	-0.4844920104359771	1.062558857544625	5.718010775912556	8.711262788730005	0.9468748977673754	0.9917559769167354
ID551080	551080	3	0.9644083976745605	42.16367373182503	42.970854205297414	0.0	247.0	247	1.3630566882890522	1		19773.718699187015	19948.0	12931.0	26603.0	1.2160837E7	2445.408130686362	-0.981044548330824	-836.9925394623596	-1.9956671558049864E-4	-0.01514197686609141	1.4131969669212436	1.3529684940527	3.133047476280768	1.0445157985077203	5.836838930025446	9.684152295655691	0.7821037201321047	0.9482625482625481
ID543405	543405	3	0.9600086212158203	36.654949235852406	40.96972457675614	0.0	165.0	165	1.3468658029234524	1		19765.340000000007	19817.0	13053.0	27427.0	1.1859204E7	2479.6603403300364	-0.9808632207766084	-817.1121960432185	0.0025310330443608993	0.003410168986699129	1.4635193336373173	1.2851669075662484	-0.806429831118721	1.1387776366019409	5.698998271254488	9.429096735836811	0.8055049370802506	0.9576677316293927
ID549551	549551	3	0.9598406553268433	41.99264173350262	43.3139498423828	0.0	230.0	230	1.35191131163277	1		19630.4834437086	19811.0	12710.0	25575.0	1.1856812E7	2429.700002922799	-0.9810398924733535	-836.0922701628865	-0.0016936007805096198	-0.003567346295900681	1.3807065513508632	1.3333921739442778	2.2524022367294223	1.0354842171201784	5.741776406735137	9.161360738742667	0.8596787105786451	0.9671737389911923
ID537764	537764	3	0.9610437750816345	42.022904850943924	43.89676852408858	0.0	105.0	105	1.3355853211666247	1		19760.49830508475	19826.0	13423.0	27553.0	1.1658694E7	2556.9264601758787	-0.9810008469013178	-798.0769913478862	1.0538788893362483E-4	0.008439655969165715	1.4070444285357424	1.2903217258522033	-0.541963586260122	1.0904601545063877	5.6039357479641865	8.89742026233698	0.8895590903383179	0.9719703215169002
ID533689	533689	3	0.9423678517341614	37.543451764021555	38.83105501453637	0.0	60.0	60	1.327062034868412	1		19984.56724137931	20018.0	14586.0	27683.0	1.1591049E7	2440.044925963704	-0.9809957672470371	-845.5586057993816	0.0051443252894217174	-0.003609551760003698	1.446219611238312	1.2829532988955075	-0.8373500325991954	1.1272581881845274	5.532638855496442	9.083059977332933	0.842709369568596	0.9603960396039607
ID531131	531131	3	0.9759518504142761	47.54863020691275	40.15455804907996	0.0	32.0	32	1.355264548644026	1		20205.612211221116	20412.0	13207.0	27311.0	1.2244601E7	2564.3081421152197	-0.980978316092297	-812.7224287994369	0.005912823707622022	0.014154796552274796	1.4015868019102091	1.3432514249534244	3.009912446882729	1.0434284869333434	5.7702951637222135	9.05068483335271	0.8852073452362682	0.9673306772908368
ID532156	532156	3	0.9418231248855591	39.69955208314637	40.44333181448821	0.0	43.0	43	1.3602789053158535	1		19807.964052287578	19763.0	13995.0	27522.0	1.2122474E7	2466.6825947526286	-0.9809916066169156	-828.8509618695798	-0.004558947361112926	-0.0053023383199876884	1.4293653316667245	1.3198040933869697	-1.311868914635796	1.083013258428826	5.813073299202865	9.320473618289832	0.8408909920283603	0.9637509850275805
ID538300	538300	3	0.9614964127540588	42.262113584188064	44.99852763621299	0.0	111.0	111	1.3075369076022239	1		19806.188277087025	19934.0	12974.0	25948.0	1.1150884E7	2448.9865316298333	-0.9811064708496267	-839.9386273306775	-0.00990155405011569	-0.007312842065962135	1.3857810536201451	1.259145098839547	-0.8615363479531081	1.1005729640668962	5.371032565902904	9.095079388196382	0.8159333059586052	0.9758203799654575
ID534717	534717	3	0.968502938747406	38.06719323711234	37.59675288738706	0.0	71.0	71	1.3270620348684117	1		19888.097938144336	19856.0	13212.0	27439.0	1.1574873E7	2491.7664007485446	-0.9809669717792622	-822.7396241755043	-0.005988292034746289	0.015980813087793016	1.4612965330844916	1.2092806013443085	-0.8327757050930303	1.2084015334902645	5.5326388554964385	9.136915174098654	0.8328043797395588	0.9596042868920038
ID545457	545457	3	0.9782900810241699	37.75114592886378	42.452342156934264	0.0	187.0	187	1.3451797611989662	1		19770.51845637583	20002.0	12369.0	26633.0	1.1783229E7	2497.6371451639016	-0.9811508354102116	-824.0667296816878	-5.783250800841311E-4	-0.006681871414457936	1.3733152223401592	1.3441096522403977	-0.8844751846278069	1.0217285621385732	5.684738892760955	8.904109449793351	0.9010303219818468	0.9787234042553201
ID529586	529586	3	0.9711621999740601	42.615516910310625	38.41256520594957	0.0	15.0	15	1.3580525881030967	1		20065.40394088668	20178.0	13038.0	28083.0	1.2219831E7	2625.1709595427405	-0.9810686895389127	-792.2076817325791	0.01967311983798737	0.005587372458361669	1.434862129923832	1.3337686911484388	-0.8338446551977389	1.075795330514429	5.794060794544801	9.16710405893476	0.8664202406026573	0.9682287529785544
ID541874	541874	3	0.9749414920806885	44.614479631262405	43.32222764220485	0.0	149.0	149	1.3636115658566268	1		19891.566775244308	20093.0	12878.0	26701.0	1.2213422E7	2600.9030370421287	-0.9810976707678198	-793.910868351009	0.010760939245793879	-0.0038918963867224537	1.4185463067943518	1.329681503418263	-1.1943568030613476	1.0668316458848535	5.84159205618996	9.710813679725588	0.7784484283456631	0.9631661442006272
ID548021	548021	3	0.9626260995864868	41.58088586923601	43.11085305335661	0.0	214.0	214	1.3541477255877252	1		19645.237232289965	19821.0	12942.0	25472.0	1.1924659E7	2458.176827765909	-0.9810020850780327	-825.3499795699178	0.002923706783950348	-0.0035004734887805005	1.4209948553373926	1.3230342706203488	-0.7566789882196346	1.0740423637485306	5.760788911393188	8.836223262055166	0.9271680658512216	0.9829683698296838
ID554165	554165	3	0.9679458737373352	43.02965839100153	41.91123666121999	0.0	280.0	280	1.3574954382999145	1		19849.98852459015	20014.0	12876.0	26188.0	1.2108493E7	2501.607627251317	-0.9810236956659684	-820.4250723271213	0.005673931757466014	-0.010628460463893446	1.3977599304000876	1.347214546317225	-0.9653182823919468	1.0375184370010215	5.789307668380291	8.91535989363859	0.9152900383090482	0.9775280898876405
ID530103	530103	3	0.939060628414154	45.50534281780716	36.79643779202182	0.0	21.0	21	1.0157969910562676	1		21058.323615160345	20150.0	16268.0	32272.0	7223005.0	3663.93657177421	-0.9799392899029159	-561.5115749565268	0.005398022305827932	-0.0184818035796321	1.1804058386247207	0.8782393219745147	-0.997745796022888	1.3440594255912564	3.2416320441998	8.432300331507754	0.572903463997748	0.9154362416107377
ID555212	555212	3	0.9779195785522461	43.35939897577119	41.6768220949178	0.0	291.0	291	1.3691479733843248	1		19795.409677419364	20019.0	12872.0	26270.0	1.2273154E7	2584.2783801810715	-0.9810644131879087	-793.7321096529384	-0.0031603981703921106	-0.010790240342085087	1.412583895171482	1.3631233918734211	0.8780141621669685	1.0362846852991674	5.889123317835117	8.940608314990845	0.9258196080599731	0.9833333333333336
ID542926	542926	3	0.9168338775634766	37.39841559825482	42.89596570673285	0.0	160.0	160	1.0349785844637167	1		20255.53932584269	19444.0	15444.0	30799.0	7210972.0	3432.3383916899634	-0.980250323261178	-585.815301830387	0.0036105288076525147	0.012363231263412664	1.0824275538047667	1.0129760764307603	-1.404636991323113	1.0685618140348585	3.365213324477217	7.496617311018069	0.7524744894039945	0.9267015706806281
ID538818	538818	3	0.9718471169471741	42.061257368816285	45.83560845174172	0.0	117.0	117	1.3063792828444187	1		19793.22123893804	19908.0	12711.0	26351.0	1.118317E7	2453.392714364258	-0.9809680442321673	-831.6696323072704	0.004238746306506608	-0.00296992365870962	1.3806447467377057	1.2519930020826655	2.3765248000947357	1.1027575589009129	5.36152631357387	9.17107275952196	0.8010470545490128	0.9535080304311074
ID541378	541378	3	0.9727176427841187	45.0323360249348	44.32036559873535	0.0	144.0	144	1.3361516071031005	1		19976.747457627127	20185.0	12452.0	26127.0	1.1786281E7	2481.619489899805	-0.981001319313648	-831.3152197007317	-0.007250727190402537	3.9815889064018917E-4	1.4183993249169808	1.30323321549096	-1.1541976707005572	1.088369532066166	5.6086888741286955	8.817396718719014	0.9065472625273102	0.9776304888152441
ID546498	546498	3	0.9645525217056274	41.401486215234286	43.37468191518269	0.0	198.0	198	1.3658288218996326	1		19772.556097560984	19990.0	13421.0	26875.0	1.2160122E7	2488.6941553848355	-0.9810443213595555	-822.376279342416	0.011106899571488167	0.015079005928942964	1.4405686780405151	1.3259363925996173	-0.3824425036784269	1.0864538344981625	5.860604560848022	9.119271427037848	0.8855885609442838	0.9701022816679777
ID552647	552647	3	0.9694737792015076	42.17585004479521	43.08132034883039	0.0	264.0	264	1.3423649856492395	1		19913.93602693603	20159.0	12868.0	25312.0	1.1828878E7	2526.8138905985534	-0.9811369428177292	-819.8443251489907	-0.0026686593642268157	0.008079134492310522	1.3778429534771188	1.332728316840076	0.12829068537604232	1.033851337941112	5.660973261938364	8.931183169289772	0.8918318430455858	0.9730392156862748
ID539352	539352	3	0.966604471206665	41.69267629598449	46.53134183273505	0.0	123.0	123	1.3253508000690826	1		19787.56110154907	19991.0	12780.0	26335.0	1.1496573E7	2382.900851353421	-0.9809702112514135	-856.1269028751557	0.0023118915112748345	0.019372842795379867	1.3866587207253522	1.2818169165555668	-0.701522504504255	1.0817915591654936	5.5183794770028936	9.107213693546704	0.8360848841517149	0.9555555555555548
ID546009	546009	3	0.9627325534820557	41.309206420642276	43.39472604957255	0.0	193.0	193	1.354706252204829	1		19754.19275123555	19924.0	13091.0	25715.0	1.1990795E7	2465.3674963032518	-0.9810532037303986	-829.7827303029193	0.01471615828065281	0.0013928185300401666	1.4099792215392843	1.3235438434220426	-0.37673392523589044	1.0653060180415042	5.7655420375577044	9.003316781452762	0.893809455957037	0.9766505636070855
ID540890	540890	3	0.8970670104026794	44.168067440664515	44.97558257717923	0.0	139.0	139	1.0030568713764016	1		20590.605421686752	19911.0	16104.0	29248.0	6836081.0	3234.350601064294	-0.9802529181547021	-632.0438855856736	0.005124755268639072	-0.009778887700835721	1.0589931613762904	0.965797124994797	-1.3444594549092537	1.0964964939008237	3.1608288994030307	8.24328866592047	0.5845340771671446	0.9122085048010977
ID547549	547549	3	0.9754816293716431	41.51905805218711	43.14642689560761	0.0	209.0	209	1.3361516071030983	1		19665.240677966092	19793.0	12682.0	25102.0	1.1602492E7	2498.84136201202	-0.9810644933421793	-815.4760369447938	-0.008344912537230709	0.010723671841010229	1.3862783311425229	1.3304514480614114	-0.4360160528806375	1.0419608570928736	5.608688874128678	8.659456236604566	0.9399180072684596	0.98744769874477
ID550109	550109	3	0.9669086337089539	42.06046688285681	43.7904026189004	0.0	236.0	236	1.3485497366541486	1		19684.660033167478	19883.0	12850.0	26135.0	1.186985E7	2504.4995784354583	-0.9810110652562373	-812.1013928636382	-0.0041921524507393115	5.957374068466566E-4	1.399700586158878	1.3212198344354593	-0.37203193542984914	1.0594002221870613	5.7132576497480505	8.702702407419602	0.9479499500825267	0.9901153212520594
ID554717	554717	3	0.9776601791381836	43.518474901419445	41.6924762688245	0.0	286.0	286	1.379057496950146	1		19887.48566878983	20097.0	13038.0	26341.0	1.2489341E7	2554.5886140502375	-0.9810463620560854	-805.9087191677685	-0.01383006496249877	0.003984036243718355	1.4343385750658377	1.3478538030245946	-0.3052136393118924	1.0641648017367837	5.974679588796407	9.25868427280056	0.875842337084407	0.9661798616448891
ID529105	529105	3	0.9767906069755554	41.243557793200374	39.2569545598083	0.0	10.0	10	1.3496711919304119	1		20131.576158940403	20188.0	12583.0	28612.0	1.2159472E7	2706.611761291722	-0.9809509714377391	-766.04852024519	-0.008463579987214786	-0.004722974031490348	1.460959575595601	1.296774499460647	-0.9812081294051386	1.1266103522264217	5.722763902077071	9.541250202054524	0.7899600414103616	0.9563145353455128
ID532692	532692	3	0.9126238822937012	38.869907622366064	39.12754855913643	0.0	49.0	49	1.3310463604729177	1		19971.597269624577	19880.0	14937.0	27415.0	1.1703356E7	2399.3350257386146	-0.9808641286991417	-853.3211546107846	0.015010323943047531	0.01801668887343945	1.3580036683146526	1.2864492859672276	-0.9162771769771308	1.055621611460281	5.5659107386480535	10.462968982022018	0.638904909782923	0.9481781376518215
ID549076	549076	3	0.9693012237548828	41.76545460256973	43.12377668677242	0.0	225.0	225	1.3293402546311701	1		19567.863013698647	19807.0	12972.0	25297.0	1.1427632E7	2464.3088311954502	-0.9810571144341979	-822.482028987123	-0.006873047432187529	-0.0027150280977222257	1.3708041301375187	1.3193556429022004	2.551464751739121	1.0389951621551763	5.551651360154496	9.058756970668599	0.8501485763792056	0.9636963696369637
ID551637	551637	3	0.9641497135162354	42.30628499512673	42.96356574003878	0.0	253.0	253	1.3327502822635342	1		19812.057921635438	19980.0	12968.0	25906.0	1.1629678E7	2475.1803361165535	-0.9812001645808046	-835.5189485067291	0.017069999301487865	0.003965234219447936	1.3819340873205135	1.3176286521999439	0.25426634019121197	1.0488039137682714	5.580170117141591	9.068267974537802	0.8527242471411214	0.975893599334996
ID535254	535254	3	0.9562336802482605	40.9090755775572	39.267784785325	0.0	77.0	77	1.3479886591442556	1		19803.720465890205	19801.0	13417.0	27177.0	1.1902036E7	2504.5537809618804	-0.9809670240079057	-815.0685389837772	0.004667274830407202	-0.034322971892625634	1.4252351338074047	1.3500168926275742	-0.6962576065134973	1.0557165185047657	5.708504523583532	8.993465726755458	0.8869069245487458	0.9812091503267973
ID530665	530665	3	0.9666796922683716	44.96997313622355	38.619765591405866	0.0	27.0	27	1.3457420098175383	1		20059.873544093185	20230.0	12775.0	26172.0	1.2055984E7	2423.5048787480464	-0.9810113258942127	-855.2511536910292	0.005055673459847695	0.00678025530795748	1.421323629992268	1.2838311239818165	-0.7726062045261372	1.1070954765327834	5.689492018925457	8.893702689912558	0.9038953290692077	0.9763458401305062
ID537322	537322	3	0.9725732207298279	42.221338228592785	44.2042163784721	0.0	100.0	100	1.3496711919304123	1		19791.532338308458	19959.0	12737.0	26455.0	1.1934294E7	2484.0625798338033	-0.9810004670167841	-822.7600038394098	-0.008646408689546047	0.010463661631826836	1.408992768351756	1.296990282072319	-0.6954097303692017	1.0863556865672737	5.722763902077076	8.839287377456248	0.9204096975345951	0.9780666125101548
ID534252	534252	3	0.9392227530479431	37.402561351308094	38.008364767421305	0.0	66.0	66	1.3287710658854763	1		19874.736301369867	19859.0	14235.0	27543.0	1.1606846E7	2394.218163204759	-0.9809700326198958	-855.8257438492575	0.008110980449867307	-0.0010306349986819042	1.4433189973779987	1.2519486833956592	-0.7450720400184194	1.15285795378073	5.546898233989996	9.604620673002673	0.7556133587726869	0.9511002444987772
ID542445	542445	3	0.9681940674781799	41.44291238012819	41.402294397624466	0.0	155.0	155	1.3230657107830945	1		19587.33965517241	19813.0	12268.0	25032.0	1.1360657E7	2476.4386401981683	-0.981018509433476	-817.5696597868523	0.0037329502987727054	-0.0012876899005881894	1.3535315077639678	1.309710552719083	-0.3319046955184926	1.0334585034486499	5.499366972344813	8.9802912355891	0.8569228480151095	0.962562396006656
ID552175	552175	3	0.9670385122299194	42.27403108421374	43.025583408797914	0.0	259.0	259	1.3401089084486026	1		19870.76182432434	20076.0	12971.0	25737.0	1.1763491E7	2496.167491959243	-0.9811150284056247	-827.1311612929054	0.01706236005590988	0.003399150719993733	1.3852558952598266	1.319920213552586	0.27923196437851067	1.0494997205409777	5.641960757280298	8.768816094398572	0.922057492936399	0.9793729372937293
ID535778	535778	3	0.9751760959625244	43.97928395889071	41.41979589025137	0.0	83.0	83	1.361390698640249	1		19831.660685154988	19925.0	12860.0	27518.0	1.2156808E7	2622.294806960489	-0.9809517474731251	-778.9329385141693	0.018587030991348324	0.019203763266527254	1.4080343369876362	1.378816368497494	-0.4642666337714741	1.0211906162109037	5.8225795515318985	9.259579917810672	0.8533805221320154	0.9753184713375793
ID553698	553698	3	0.9763464331626892	42.420946580162294	42.91060074122187	0.0	275.0	275	1.3513516298403578	1		19880.09602649006	20108.0	12646.0	26000.0	1.2007578E7	2483.724328106342	-0.9811626387170881	-833.8079229951438	0.00423617237186345	-5.152353114609622E-4	1.3757649157754166	1.349196570934741	1.5394856332824889	1.0196919747744901	5.73702328057062	9.131641729355099	0.8645671859259458	0.9640575079872203
ID531684	531684	3	0.9082546830177307	47.26617029787782	38.89346201833496	0.0	38.0	38	1.2083100602695844	1		20459.697095435677	20043.0	16003.0	29731.0	9861574.0	2744.15604034365	-0.9806363063267868	-755.1620504477344	-0.01941538203333382	0.013104852353494864	1.3716451617628553	1.0100217757686392	-1.4057045988508015	1.3580352371304236	4.586766748757787	14.028027396067172	0.29290265528996146	0.8205782312925181
ID550628	550628	3	0.9674484729766846	42.15042809575839	42.969308730741325	0.0	242.0	242	1.3457420098175392	1		19673.540901502507	19875.0	13093.0	25748.0	1.1784451E7	2440.546941258895	-0.9810704391016396	-835.5741832325141	-0.004831247808703233	-0.012894517898055513	1.3829166443724712	1.3424189854938342	-0.1032674893377985	1.03016767441183	5.689492018925464	8.80823273547152	0.9215221829441184	0.9763458401305058
ID528633	528633	3	0.9755001664161682	41.10910890763894	39.22316154921668	0.0	5.0	5	1.3479886591442551	1		19936.392026578076	20002.0	12540.0	28488.0	1.2001708E7	2646.095370783918	-0.9808391245408599	-771.3535818859251	-0.015510903866713058	0.005371159006359791	1.4560485758811375	1.2781146689947296	-0.8200102649038636	1.1392159179476107	5.708504523583527	9.395176808397087	0.8126851021674728	0.9592651757188497
ID547067	547067	3	0.9544894695281982	41.42340181349625	43.17962485472055	0.0	204.0	204	1.3451797611989633	1		19676.364093959706	19870.0	13069.0	25227.0	1.1727113E7	2477.0856364700157	-0.981175971238051	-828.0720974324566	0.0017605667473139619	0.004538540315916382	1.3785529514507744	1.3526746941361762	-0.5915291531418025	1.0191311757562849	5.6847388927609295	9.193158788900128	0.8452610612519805	0.9583333333333335
ID553212	553212	3	0.963527262210846	41.76060407400741	43.17141153849803	0.0	270.0	270	1.3741116681181347	1		19975.44959999999	20165.0	13199.0	25869.0	1.2484656E7	2521.1172484731314	-0.9810047591511315	-818.3890779881434	-0.006021115707685612	-0.005124583853028352	1.4288871877342324	1.3585121869163213	2.686461222090869	1.0518029955827302	5.931901453315762	9.206598206161802	0.8794383725665578	0.9757623143080534
ID537855	537855	3	0.9692849516868591	42.056753483895065	44.13417867582757	0.0	106.0	106	1.3468658029234537	1		19766.600334448172	20002.0	12864.0	26081.0	1.1820427E7	2483.9863094889497	-0.9810032333058957	-821.870758299192	4.93403629982964E-5	-6.686168234716047E-4	1.3786953278631997	1.3291492092911399	-0.49389978387242955	1.0372765662618748	5.6989982712545	8.805758033513836	0.9235807957699523	0.9787755102040818
ID548592	548592	3	0.9743862152099609	41.70979169481565	43.110462598105265	0.0	220.0	220	1.3412374214135963	1		19598.399328859043	19823.0	12629.0	25319.0	1.1680646E7	2453.7637421832883	-0.981119815277614	-830.1062069321083	-0.010217836854051811	0.003556534011336341	1.399387723680512	1.3074193354774157	-0.36354424117523965	1.0703434511847059	5.651467009609326	9.117799537937744	0.8542617901428495	0.9706122448979587
ID533235	533235	3	0.9171618223190308	38.254933809939715	38.752010760865865	0.0	55.0	55	1.3270620348684106	1		20053.154905335643	19956.0	15183.0	28021.0	1.1650883E7	2460.967630711797	-0.980960147871631	-839.6428536419745	0.013796681225062586	0.00508993549461885	1.3823445885208387	1.251080537422567	-0.8967095471333281	1.1049205444189047	5.53263885549643	10.161816017991088	0.6732859180526206	0.9341894060995185
ID545547	545547	3	0.9564091563224792	37.77965987335401	41.49560364497001	0.0	188.0	188	1.3372834595780672	1		19831.206081081065	19930.0	13068.0	27131.0	1.1740074E7	2535.411725412109	-0.980881867331955	-802.6050057161818	-0.008798154534172965	0.008969342460058002	1.4488341481801297	1.259555085568332	-0.8672906833475507	1.1502745412094397	5.618195126457719	9.186015586501739	0.8366663969293997	0.9563106796116508
ID549643	549643	3	0.9769678711891174	42.059499250096536	43.48514234210711	0.0	231.0	231	1.339544295443366	1		19626.609427609434	19775.0	12849.0	25590.0	1.1658206E7	2472.603239791753	-0.981051604657359	-821.940266490122	0.010151580432707577	-2.46190854067012E-4	1.4053451464216784	1.3110549999256078	-0.6571066579780029	1.071919291335162	5.637207631115793	9.016754320848813	0.8713114514830295	0.9673735725938007
ID541965	541965	3	0.9687245488166809	44.314028997493	43.26056927248443	0.0	150.0	150	1.3406732836719568	1		19824.685279187834	20047.0	13055.0	26123.0	1.1716389E7	2540.2932552791676	-0.9810745203514446	-809.1099533080511	-0.008970932163412607	-0.0014759636706914779	1.405310123473821	1.3027922277725346	2.138738538371521	1.0786909021376092	5.646713883444807	8.918832986887699	0.8920507935715392	0.9690048939641108
ID529678	529678	3	0.9632677435874939	42.08991156200369	38.40510869796976	0.0	16.0	16	1.3485497366541472	1		20067.336666666655	20163.0	13300.0	27722.0	1.2040402E7	2563.7577543573166	-0.9811057721482168	-812.8855958068974	0.0029424906050536386	-0.015863169592372727	1.4430251340776086	1.2958535913331037	-1.076764675582771	1.1135711192443452	5.71325764974804	9.203809520726896	0.847536537274626	0.9562450278440734
ID554254	554254	3	0.9719684720039368	43.03441117283094	42.01659605612297	0.0	281.0	281	1.3774108605456357	1		19847.783094098868	20016.0	12850.0	25403.0	1.244456E7	2520.534924873936	-0.9809995532438445	-813.1193165075751	-0.0071906200034452025	0.0067730817666968104	1.4205432911614484	1.3585116106455297	-0.9559365270224605	1.0456615019185909	5.960420210302859	9.001038562900778	0.9244884675700505	0.9804534792806884
ID555778	555778	3	0.9691184163093567	43.319686561657214	41.71448252808924	0.0	297.0	297	1.3757622532995069	1		19756.350961538446	19944.0	12593.0	26414.0	1.2327963E7	2554.6191431436364	-0.9810827900465985	-802.1565601207442	-0.002010916837386199	-0.005031470052803222	1.4256243666112165	1.358438463938274	-1.2714024590344966	1.049458186334155	5.946160831809312	8.838139221994876	0.9565878026335962	0.9912836767036453
ID551171	551171	3	0.968102216720581	42.16290195771788	42.95778897943365	0.0	248.0	248	1.356380452125505	1		19796.3009868421	19997.0	13223.0	26728.0	1.2036151E7	2424.1914788361137	-0.9810036668884282	-843.4279285540467	-0.013240246224901532	9.168139277828548E-4	1.4055024831441087	1.3574830035144398	-0.923864865284592	1.0353739085538083	5.779801416051261	9.102611693691975	0.8765783654895616	0.9681528662420381
ID539909	539909	3	0.9419504404067993	41.296752429580124	46.93597310285622	0.0	129.0	129	1.3138856123250877	1		19885.922535211263	19946.0	13641.0	26989.0	1.1295204E7	2374.1783298194023	-0.981013334107802	-865.5429125590948	0.007175069846832234	-1.4349597320176385E-5	1.3698320946785851	1.2563875162077462	-0.8172368818506249	1.0902942579477848	5.42331695371257	9.845926103773637	0.7030103301519705	0.9588235294117644
ID536327	536327	3	0.9605783820152283	41.336422280886985	41.935699810945884	0.0	89.0	89	1.353588968507784	1		19756.914191419153	19894.0	13174.0	26203.0	1.197269E7	2527.157979585318	-0.9810126650471216	-807.8436582445925	-0.004101902231978268	-0.020439546797026347	1.3978168109614386	1.3577279993266904	-1.1321677248410946	1.0295263938392878	5.756035785228677	8.978403394681546	0.897294738298208	0.975040257648954
ID531224	531224	3	0.9723177552223206	47.59497398979288	40.09409591399199	0.0	33.0	33	1.3569380597347207	1		20192.49508196721	20403.0	12914.0	27406.0	1.2317422E7	2585.6721582265586	-0.9809033593368172	-802.2611617022822	0.0021590432039200586	0.011805723741527803	1.3998256463614245	1.3331382389779607	-0.294122746462794	1.0500228749230005	5.784554542215761	9.612381070564695	0.7867157147433005	0.9515246286161065
ID533785	533785	3	0.9133537411689758	37.39012246474177	37.96242075065117	0.0	61.0	61	1.3344520283692733	1		19974.547457627108	19941.0	14786.0	28095.0	1.1784983E7	2426.296243329019	-0.981046389318105	-852.2376306546549	-0.0037669699572705473	0.015277012309625929	1.4330382155890218	1.2569565998473156	-0.7464329581689902	1.1400856765962286	5.594429495635155	9.400180862859632	0.7955972067122389	0.9600326264274064
ID538906	538906	3	0.9623443484306335	41.815950191658374	45.94575606088153	0.0	118.0	118	1.3224938215362423	1		19779.142114384733	19873.0	12855.0	25978.0	1.1412565E7	2439.5190492336797	-0.9809773408101535	-836.2208302762477	0.00201211655744004	7.644806441043347E-5	1.3885380086154806	1.276705470134738	-0.7436696860070762	1.0875946262444856	5.494613846180308	8.934249222707225	0.8650294915434461	0.9609310058187858
ID534812	534812	3	0.9476758241653442	38.176441146691985	37.71033527866615	0.0	72.0	72	1.320776668046571	1		19887.842013888905	19879.0	13162.0	27277.0	1.1455397E7	2448.936680212992	-0.9810042778538999	-838.793765104324	0.013027333866089407	0.0024987003971275435	1.4248315809885537	1.2418134287408817	-0.7170532030103078	1.1473797496563074	5.480354467686761	9.599638517381932	0.7473236980932665	0.9497528830313016
ID530192	530192	3	0.9687129855155945	46.124309427435925	36.61882810936557	0.0	22.0	22	1.0870268004216583	1		20633.16071428571	20135.0	15670.0	30461.0	8088199.0	3320.916528681976	-0.9805915834048747	-627.8210206044769	0.008517160148817475	-0.0245644226838798	1.177186502282405	1.0542682362239542	2.218638334485301	1.116591074107197	3.712191534486873	7.809646952566327	0.7648520540223362	0.9231678486997639
ID543504	543504	3	0.9635782837867737	36.52648949945317	40.97980119307043	0.0	166.0	166	1.3485497366541475	1		19750.100993377488	19794.0	12946.0	27219.0	1.1929061E7	2444.2838115303075	-0.9808479201996366	-827.6246512506106	4.5150327137084205E-4	0.013497073739413291	1.4488040331592877	1.2883125788223375	-0.6544906430804698	1.1245749338903896	5.713257649748041	9.116309958972018	0.8638841538605154	0.9670152855993562
ID532243	532243	3	0.9203810095787048	39.461964034528506	40.28834693970359	0.0	44.0	44	1.1753037544522633	1		20113.340611353702	19992.0	14879.0	26958.0	9211910.0	2388.741143645523	-0.980723279959642	-856.7585723231109	0.02475833949399722	0.08950824834723088	1.167718257454188	1.0590285214717265	-0.8683048807795355	1.1026315474784532	4.339604188202962	13.819265656579512	0.28555518638549876	0.802990325417766
ID538387	538387	3	0.9584162831306458	42.18549930325851	45.10979375357852	0.0	112.0	112	1.3196306577066623	1		19806.756521739124	19985.0	12991.0	25874.0	1.1388885E7	2395.9969090134095	-0.9810069991953493	-853.9562560324196	0.002868497681503743	0.006353176506162054	1.3775533940080007	1.2699446411680542	-0.6250155190452766	1.0847349950159808	5.470848215357744	8.96637262798143	0.8551276766381378	0.9631799163179918
ID548118	548118	3	0.964509904384613	41.61990250212236	43.092011141417096	0.0	215.0	215	1.344054558357812	1		19625.737815126053	19815.0	13061.0	25410.0	1.1677314E7	2469.599065422965	-0.9810672465282851	-823.5965774125638	0.009577274371757287	0.005244039165250421	1.38380600908147	1.3306569640075454	2.8429539833396493	1.0399419583796077	5.675232640431903	9.004470485860226	0.879583705017157	0.9668016194331983
ID555304	555304	3	0.9645707607269287	43.400323147571875	41.671856242089696	0.0	292.0	292	1.3647206441740563	1		19776.459546925587	19960.0	12875.0	26043.0	1.2221852E7	2578.1020852980723	-0.9810451922287958	-794.0503840537748	0.0012073945419138917	-0.00406499446840599	1.390444737813496	1.3557073214144948	-1.5221064142117473	1.0256230941961408	5.851098308518994	9.039422823698182	0.8998411644095566	0.973892405063291
ID541482	541482	3	0.9727885127067566	45.16867349870822	43.714411630651476	0.0	145.0	145	1.358052588103099	1		19976.929853181045	20164.0	12761.0	26153.0	1.2245858E7	2533.7771579694722	-0.9809307484770937	-811.1385176655092	0.004621281545631846	0.007614155018557881	1.4019115944720124	1.3358301056518644	-1.3787504512652038	1.0494684829609384	5.794060794544818	9.053143305185204	0.8883704860657733	0.9705414012738851
ID528172	528172	3	0.9777032732963562	41.04648436703768	39.26279819812278	0.0	0.0	0	1.3530299806794839	1		19840.702479338845	19903.0	12451.0	28207.0	1.2003625E7	2658.558985281747	-0.9809391289425112	-768.1394233618885	0.014590769968648895	0.01227030303484164	1.4548413430875509	1.2959616663023765	-0.6615916412449591	1.1225959693996876	5.751282659064168	9.489900386844662	0.8025115080743527	0.9610802223987288
ID549166	549166	3	0.9697996973991394	41.76778602716267	43.15366547846995	0.0	226.0	226	1.3457420098175383	1		19557.666110183625	19714.0	12719.0	24801.0	1.1715042E7	2447.8079304248736	-0.9810341142691236	-826.5719548706896	-0.00888969506074656	0.01214532684784924	1.4054781613670064	1.3314802506995207	2.790805361818167	1.0555756727361216	5.689492018925456	9.24902420874716	0.8357791336375117	0.9700162074554295
ID544547	544547	3	0.8898719549179077	39.597774927210935	39.94079600173576	0.0	177.0	177	0.8895401993931106	1		22156.351351351368	21122.0	17199.0	30246.0	5738495.0	3333.928437397262	-0.977802836658266	-585.4984917026388	-0.0010770260002438462	-0.0023746996494119644	0.9534193425416754	0.8566466034777523	2.7410746155430985	1.1129669325379357	2.485884984041785	6.290557669555255	0.7894281317909065	0.9273049645390071
ID546598	546598	3	0.9614090323448181	41.34275422696627	43.22334490959986	0.0	199.0	199	1.3440545583578112	1		19708.505882352933	19881.0	12583.0	25294.0	1.1726561E7	2476.0402475778296	-0.9810331849535484	-823.4083869822404	-0.0026293700328946486	0.004867870831269731	1.3911962155165203	1.3429501969848148	-0.2956941856297346	1.0359253966677449	5.675232640431897	8.963928717390786	0.8875580030558334	0.9699431356620637
ID552742	552742	3	0.9654783010482788	42.17824223939569	43.07485202395937	0.0	265.0	265	1.3468658029234524	1		19900.334448160538	20113.0	12796.0	25452.0	1.19004E7	2512.3524332642096	-0.9810901676107195	-821.9228467480997	0.003903083182667477	0.003674246072234969	1.4077149358449872	1.3232136914723167	0.20069917522341205	1.063860618218549	5.698998271254488	8.791755903511497	0.9265250077387891	0.9868312757201646
ID529208	529208	3	0.9603001475334167	41.48764754153374	39.222283082364186	0.0	11.0	11	1.3287710658854752	1		20091.2448630137	20223.0	13831.0	27110.0	1.1733287E7	2474.97184071324	-0.9809706004026849	-836.9460926125327	-0.0061832341500844875	-8.333920191075797E-4	1.3875336404466647	1.317563014960885	-0.8505376379995726	1.053106094123215	5.546898233989985	9.09585529368179	0.8425059509554456	0.9620774938169825
ID530749	530749	3	0.9658895134925842	45.96247626798796	38.65973627944248	0.0	28.0	28	1.342928412740427	1		20116.564705882345	20243.0	12947.0	27026.0	1.1969356E7	2450.795635345178	-0.9810292129517371	-848.9327867892763	0.0021766134216747567	-2.441923990472308E-4	1.4208964195169798	1.2857515203512468	-0.4262872597531485	1.1051096553467916	5.6657263881028666	8.929160981530483	0.8929849837119297	0.972267536704731
ID537405	537405	3	0.9778828620910645	42.27305113123128	43.97505386923761	0.0	101.0	101	1.3395442954433663	1		19788.471476510058	19988.0	12893.0	26425.0	1.1793929E7	2497.3812262249853	-0.980904572056201	-814.0569067723857	0.008010513331219988	0.004582824157747968	1.3813708434829493	1.3137172303203715	-0.318461217528108	1.0514978502231256	5.6372076311157935	9.033289320905117	0.8681245837529046	0.9634443541835903
ID546109	546109	3	0.9660729765892029	41.47082440790723	43.387204894764594	0.0	194.0	194	1.3418013219730542	1		19748.582491582492	19967.0	12726.0	25406.0	1.1730658E7	2413.8121041822324	-0.980994983459582	-844.6192939082546	-0.00408550757912719	-0.004876886316812161	1.3961040133798919	1.3018904754669187	-0.39399148037562104	1.0723667157017827	5.6562201357738395	9.26094786730871	0.8287533342672424	0.96045197740113
ID550717	550717	3	0.9661529064178467	42.14413802689513	42.93611039212366	0.0	243.0	243	1.351911311632769	1		19706.34328358208	19904.0	13164.0	26031.0	1.1882925E7	2432.2866221984223	-0.9810592972094752	-839.3062494415848	0.0016114526204511206	-0.0066920562232273394	1.3825798640323428	1.3378610575098941	2.9550109237164275	1.0334255984740912	5.74177640673513	9.003390536190375	0.890110579517802	0.9702811244979916
ID532784	532784	3	0.9471998810768127	38.871451962769015	38.628377293467345	0.0	50.0	50	1.335585321166623	1		20010.156196943954	19953.0	13429.0	27101.0	1.1785982E7	2402.446139198859	-0.981018575744257	-860.9446845927089	0.002711746365148444	0.009278403879861945	1.434035183178347	1.2779404664367688	-0.7417295375035345	1.1221455309078763	5.603935747964173	9.680258780955835	0.7515001583991068	0.9409417398244215
ID535346	535346	3	0.9631363749504089	41.44673019957416	39.61498650047102	0.0	78.0	78	1.3619462549574521	1		19752.462540716624	19809.0	13768.0	26897.0	1.2128012E7	2480.4119154304835	-0.9809551883806253	-820.3513949374485	0.0040092311534558785	-0.006821845315284466	1.44051786234352	1.3135971870081498	-0.651496523629643	1.0966206966569751	5.827332677696413	9.734352469353723	0.7727972026791965	0.9684044233807262
ID536883	536883	3	0.9230647683143616	40.39333190396473	42.46708640970043	0.0	95.0	95	1.3338850208958877	1		19686.81942078366	19700.0	13958.0	26805.0	1.1556163E7	2376.4895701923697	-0.9810281946696994	-856.7270318537284	0.005792529248532927	0.012089734364055943	1.4444614534306772	1.2525021459998384	-1.0789006178133407	1.1532606615037797	5.589676369470637	9.387065536017516	0.7971440853561241	0.9639344262295079
ID539444	539444	3	0.9608227014541626	41.678391547005575	46.767352820531634	0.0	124.0	124	1.3299091997694095	1		19793.084048027435	19953.0	12912.0	26198.0	1.1539368E7	2374.0652459216158	-0.981089759673494	-865.0924236342901	0.004048393524981464	0.0025450921724987983	1.3732839640281842	1.314257218746882	-0.7204747795630173	1.0449126277865022	5.556404486319019	9.1045778352948	0.842333535053098	0.959770114942529
ID550197	550197	3	0.963021993637085	42.090121681464794	43.232166312890826	0.0	237.0	237	1.3361516071030999	1		19604.11186440679	19757.0	12683.0	25140.0	1.1566426E7	2481.796509820622	-0.9811349384302023	-821.6398839285165	0.021054039965535655	0.0036633290324847747	1.3759910917820082	1.3345331834392122	-0.43901501331845066	1.031065475821257	5.60868887412869	9.276215807624707	0.819086043316371	0.9624796084828711
ID547638	547638	3	0.9652150869369507	41.544679319031005	43.09304337215265	0.0	210.0	210	1.3479886591442525	1		19648.925124791996	19829.0	12895.0	25176.0	1.1809004E7	2475.435589827447	-0.9812124810806601	-829.1074082336506	0.02151860051930666	0.00902673331830128	1.3930105316696493	1.3490593174830865	0.06804997704353366	1.0325791561697686	5.708504523583506	9.21232810622191	0.8452660360267996	0.9748376623376624
ID551734	551734	3	0.9684886932373047	42.238262064797986	42.98847748831016	0.0	254.0	254	1.325350800069082	1		19749.472413793108	19939.0	12912.0	25599.0	1.1454694E7	2481.362194335902	-0.9812799602478467	-834.4138345948701	-0.0027903928443546245	-0.018231295786038194	1.34955443930152	1.3317655980711207	1.1233404119131085	1.0133573364983777	5.518379477002888	9.13753233370271	0.8305457732688226	0.9715481171548122
ID535863	535863	3	0.9121254086494446	40.93011672607389	41.36689476640887	0.0	84.0	84	1.2681813641968647	1		19725.793621013134	19801.0	13733.0	26528.0	1.0513848E7	2300.9361870827497	-0.9810522013983102	-887.7552781613846	-0.009770965117627185	-0.01255297525968603	1.3616150512161607	1.1598075933821175	-0.6098548040155262	1.1740008075352844	5.052573112880336	10.069954331768288	0.6261342615929595	0.9267654751525726
ID548680	548680	3	0.9702629446983337	41.67774830858353	43.11103438050787	0.0	221.0	221	1.334452028369271	1		19577.385398981325	19768.0	12810.0	25025.0	1.153108E7	2465.144859728595	-0.9809875420894467	-819.5349281484234	-0.0019747953869982448	-0.017762939761660657	1.3976524157850942	1.3095733888788759	-0.9627363551036334	1.067257801398685	5.594429495635135	8.92879358523183	0.8818203212484247	0.9608163265306122
ID542539	542539	3	0.9663807153701782	41.40455782435165	41.332998182558036	0.0	156.0	156	1.3468658029234515	1		19602.90150250418	19797.0	12329.0	27000.0	1.1742138E7	2514.8707617839923	-0.9809552290213933	-802.9862594292647	0.004551099310607095	0.005234234743229444	1.3773160152958415	1.3391714781816066	-0.9079066327586629	1.028483683931224	5.698998271254481	8.962022818885755	0.8916538693037767	0.9771801140994292
ID533324	533324	3	0.9514423608779907	38.33940076399283	38.46499066701798	0.0	56.0	56	1.3230657107830943	1		20091.584775086514	20109.0	13323.0	27521.0	1.1612936E7	2510.3771300520625	-0.9810229338485996	-827.475814028695	0.008022236271878208	0.023502089506490208	1.4541400251204017	1.2141018647664006	-0.8930772876904826	1.197708419136796	5.499366972344812	9.546885534030928	0.7582268059689513	0.9554087530966148
ID552271	552271	3	0.9644014239311218	42.262926700939815	43.0248231306586	0.0	260.0	260	1.3479886591442543	1		19893.596989966547	20104.0	12917.0	25478.0	1.1896371E7	2506.082678554267	-0.9811289731366033	-825.4266460467646	-0.008879245740132182	-0.005594747144202851	1.3635222908306799	1.352841804472054	1.649446190120968	1.007894852393916	5.70850452358352	9.17902721449696	0.851410297681756	0.9708973322554568
ID540994	540994	3	0.9082674980163574	44.238592375750706	45.29620120096007	0.0	140.0	140	1.345179761198966	1		19997.347826086974	19996.0	14525.0	27693.0	1.1958414E7	2381.2122159748455	-0.9810677013076835	-870.3620067902747	0.036547439524055	0.009706154520832684	1.4109265076465125	1.2457856689106346	-1.0989300522404415	1.132559590993115	5.6847388927609535	11.02048470988212	0.5881918371258273	0.9351055512118853
ID544066	544066	3	0.9420410394668579	38.196090145199996	40.126424019691385	0.0	172.0	172	0.9097213724536745	1		21557.35164835165	20192.0	16581.0	31799.0	5885157.0	3678.810596551633	-0.9784347142570543	-531.7342180051776	0.008070160836976854	-0.005898541672396473	0.990985029725579	0.8468791197982467	-0.9447491312095568	1.1701611322778425	2.599960011990167	6.515693274445543	0.7695826515590319	0.9431034482758626
ID553796	553796	3	0.9776344895362854	42.5084510965481	42.70925858758994	0.0	276.0	276	1.342928412740429	1		19876.44873949577	20101.0	12783.0	26041.0	1.1826487E7	2508.5207940912405	-0.9811916585067355	-826.712357212456	-0.008453389047146253	-0.0032741871192022076	1.3650282344126115	1.3348336951865303	-1.0301077504175926	1.0226204502740408	5.665726388102883	8.836873761383881	0.9117340189608993	0.979457682826623
ID554822	554822	3	0.9725747108459473	43.55407746976144	41.759512032535966	0.0	287.0	287	1.3834389456285947	1		19858.786729857806	20024.0	13063.0	26266.0	1.2570612E7	2545.740600694846	-0.9811598836551286	-812.5026033140014	-0.0029469955687757804	-0.004507198278421217	1.4044944686623269	1.3663692948004205	-0.6160030189104452	1.0279025399699684	6.012704598112541	9.456609111187571	0.8449068983290239	0.9686064318529863
ID534343	534343	3	0.9035431146621704	37.923217011186594	38.85278701753223	0.0	67.0	67	1.3524707618167136	1		19893.50827814568	19861.0	14556.0	26851.0	1.2015679E7	2381.8652866424777	-0.9809610108268463	-860.6608319662648	0.001252756335483779	0.01552738776327322	1.42606204177737	1.283852849391888	-0.9039378580486841	1.1107675170506037	5.746529532899656	9.527941014141636	0.7954582443355468	0.9656549520766777
ID537944	537944	3	0.9692829847335815	41.97699968916201	44.35792489693256	0.0	107.0	107	1.3429284127404293	1		19771.597315436255	19923.0	12725.0	27128.0	1.1783872E7	2548.734247516474	-0.9810160029981494	-801.7438422459501	0.015573292264432409	-2.9396089682639777E-4	1.4025258446341593	1.3210015063765739	2.479103183204708	1.06171403882892	5.665726388102884	8.887202020047944	0.9014369515191974	0.9738562091503267
ID547160	547160	3	0.963596761226654	41.455932632790436	43.14402747944779	0.0	205.0	205	1.3440545583578114	1		19715.80369127517	19922.0	12812.0	25236.0	1.1750619E7	2487.0103019630574	-0.9810725511445504	-821.8185508863746	0.011894750595228147	0.0021260986465227423	1.3947143784724974	1.3391338978194696	0.15572783224688203	1.0415047970509375	5.675232640431899	9.005462802491202	0.8793898721249628	0.979491386382281
ID551259	551259	3	0.9718741774559021	42.16475970313706	42.97248669977332	0.0	249.0	249	1.3541477255877263	1		19794.08443708609	19980.0	12933.0	26718.0	1.1955627E7	2453.36160779379	-0.9810678591519522	-836.1865363646967	-0.004861406158343237	-0.003374501882870013	1.409050631027022	1.3116121971591121	-0.6432798971484227	1.0742890574507897	5.760788911393197	9.32169235285289	0.8331098987933281	0.9634340222575519
ID529756	529756	3	0.9671352505683899	42.09894621403194	38.18293353919838	0.0	17.0	17	1.364166217726568	1		20111.907317073157	20162.0	13156.0	27476.0	1.2368823E7	2552.8798006197185	-0.9809635338186902	-811.9315532068013	-0.012973986673230886	5.175821760952917E-4	1.4311771883035362	1.3082343300625519	2.1863517875515885	1.0939761749220462	5.846345182354489	9.482843499380744	0.8169907720155755	0.9579439252336447
ID540501	540501	3	0.917133092880249	41.98273464377497	44.80224033675787	0.0	135.0	135	0.9212895930038587	1		21714.29893238434	20548.0	15868.0	31194.0	6101718.0	3629.892516555946	-0.978472261232502	-543.7911634199774	-0.002787894279246189	0.0039572436446319486	1.015404469575499	0.859109123938968	2.280450299941927	1.1819272328524755	2.6665037782933867	6.839932343530796	0.7162233168545696	0.9257425742574259
ID528726	528726	3	0.96602863073349	41.109449711447596	39.230803474657925	0.0	6.0	6	1.3485497366541477	1		19963.59733777036	20025.0	12547.0	28189.0	1.1998122E7	2681.6645404660335	-0.9809256415718608	-765.6856288474445	-0.003656812546861646	0.0031623696130224244	1.4344644399471354	1.3132597287048116	-0.9512004493517862	1.0922930236822694	5.713257649748043	8.991696706322102	0.8879947021466033	0.9740680713128033
ID532330	532330	3	0.9815705418586731	39.45067428429268	39.96555009715064	0.0	45.0	45	1.328771065885474	1		19871.747422680408	19907.0	12986.0	26822.0	1.1565357E7	2509.8122598737577	-0.9809827531626699	-816.8429145833669	-0.011859531598011277	0.004057238343785752	1.3767703835087475	1.296124056519711	-1.205314726172828	1.0622211481866821	5.5468982339899755	9.262241769258036	0.8125083560978107	0.9495524816924323
ID542058	542058	3	0.9690504670143127	44.25881818321165	43.09447494434537	0.0	151.0	151	1.344617277477445	1		19805.09515859768	20060.0	12627.0	26220.0	1.1863252E7	2544.929693812402	-0.9809494103527671	-801.4368883781738	-0.006196358023143464	0.00920444643742226	1.3836490695180395	1.351219664319466	-1.3190748880931724	1.0240000986182407	5.679985766596417	8.869213279656234	0.9073752190845139	0.9803117309269891
ID538475	538475	3	0.9722338318824768	42.2079579434378	45.34972825898041	0.0	113.0	113	1.3213493004897119	1		19810.128027681672	19942.0	12462.0	25753.0	1.1450254E7	2454.113681715515	-0.9810143070574405	-834.2025051942296	-0.01052068157409975	0.02012294151978142	1.42026530586227	1.2574686809565092	2.338540005250988	1.1294637611029228	5.485107593851292	9.2399439128616	0.8073397668859624	0.9505766062602966
ID553312	553312	3	0.9772270917892456	41.64958246882047	43.21134081447165	0.0	271.0	271	1.3790574969501452	1		20009.9682034976	20144.0	13450.0	26322.0	1.258627E7	2571.1928077064504	-0.9811084190402722	-808.3332590285191	-4.2317624110607704E-4	-0.016351207420680282	1.4416891682761366	1.3589736662867058	2.348125430885589	1.0608661551297345	5.974679588796402	9.439846727292462	0.8425478956148562	0.9558935361216734
ID555872	555872	3	0.9735504984855652	43.28377965291151	41.72879163775038	0.0	298.0	298	1.3652748454737216	1		19729.027687296435	19891.0	12619.0	26340.0	1.2113623E7	2566.3600760639956	-0.9811068035345955	-798.4154532956799	-0.006795986164250633	-0.003975548401499924	1.4054221491738506	1.3411667610671434	-1.3262214780958423	1.0479100660499372	5.855851434683506	9.007986224592024	0.9068688555623728	0.9700787401574795
ID536419	536419	3	0.9630153179168701	41.860556910601105	41.49353861436798	0.0	90.0	90	1.33501879502399	1		19615.377966101707	19753.0	12607.0	26414.0	1.1573073E7	2464.22606780827	-0.9811107414600453	-826.8928729739894	-0.011085584283064009	5.267104654474506E-4	1.3675243771229293	1.341707430301079	2.2934519745998867	1.0192418602139344	5.5991826217996525	8.841256226683914	0.9001327076133162	0.972749793559042
ID554339	554339	3	0.9738765954971313	43.13772622386174	42.0743084980517	0.0	282.0	282	1.3785088366949119	1		19878.801271860077	20035.0	13232.0	26415.0	1.2503766E7	2529.323013122632	-0.9810168899028362	-812.3160052342298	-0.008050019793090828	0.0076574929580144994	1.4147761187923116	1.3462944417269642	-0.5333242576241849	1.0508667903118594	5.969926462631896	9.66835456645408	0.8025529728967358	0.9595110771581356
ID549734	549734	3	0.9646005034446716	42.0608822357918	43.66719493256523	0.0	232.0	232	1.3474273479980596	1		19638.78535773711	19801.0	12733.0	25726.0	1.180291E7	2464.249194417084	-0.9810400196475311	-824.7243872895261	0.011146668051421282	0.008432461429493375	1.4089464630503912	1.3207610525807545	2.5177927822006874	1.0667686333552335	5.703751397419016	9.151994046405843	0.8557344071566244	0.9577015163607339
ID544635	544635	3	0.893979549407959	40.090452672274026	39.14935927340806	0.0	178.0	178	1.006820700252849	1		20659.635820895517	19840.0	15915.0	30300.0	6920978.0	3368.6093914619955	-0.9798382358747455	-596.1119876391492	-0.003169930753638763	-0.01381915352795633	1.1175565603858886	0.9394225666958427	2.4936709986230867	1.1896207308672417	3.1845945302256142	7.19947083908023	0.7720809818725461	0.9357541899441337
ID530288	530288	3	0.951332688331604	45.665874167867244	36.74163178111504	0.0	23.0	23	1.3507917161515863	1		20221.821192052983	20318.0	14019.0	27609.0	1.221398E7	2479.96623134366	-0.9809811385894985	-841.1639229752434	-0.011355629370616502	5.767428147341826E-4	1.4630872301167888	1.2774904188317115	-0.8381667611697483	1.145282350888243	5.732270154406106	9.299316731764801	0.8329797317240506	0.9617224880382772
ID548209	548209	3	0.9699788093566895	41.61680641273185	43.11277139666606	0.0	216.0	216	1.3355853211666224	1		19605.30354131534	19762.0	12788.0	25302.0	1.1625945E7	2464.3954590635362	-0.9810597005085839	-824.1414565291285	-6.549757109297655E-4	-0.01713076786979008	1.3710057061738972	1.3330979051757454	-0.5834350624166449	1.028435871702277	5.603935747964167	8.976665759186147	0.8739224614538497	0.9751861042183622
ID538994	538994	3	0.9641277194023132	41.81410699016858	46.230041501581	0.0	119.0	119	1.3196306577066599	1		19783.106271776993	19924.0	12685.0	25649.0	1.1355503E7	2393.160226200441	-0.9810571803908936	-856.2535803743318	-0.0054619645779275285	-0.0027124635292827756	1.40070211091497	1.254395195570973	-0.6254896809288993	1.1166354238764455	5.470848215357726	9.340903754707865	0.7879283651420166	0.9656040268456375
ID533875	533875	3	0.9075629115104675	37.157485662903476	38.25384801943009	0.0	62.0	62	1.3046409197552271	1		19979.969858156026	19968.0	14995.0	27159.0	1.1268703E7	2302.7955342636246	-0.9809215618129062	-892.1973058047188	0.024568787265541164	0.006661206683573062	1.3843610935416815	1.1668780420228722	-0.8011380055715009	1.1863802759899276	5.347266935080323	11.104946437536539	0.5448899430717448	0.9445843828715362
ID534899	534899	3	0.955098032951355	38.93302107364295	37.86785789968214	0.0	73.0	73	1.3451797611989662	1		19904.751252086833	19847.0	12937.0	27309.0	1.1922946E7	2461.515485395887	-0.9809329284302251	-832.0309751615017	0.00576379861865015	0.015052490051243454	1.4463064222330309	1.2609397985904847	-0.6820825517087062	1.1470067197892828	5.684738892760954	9.744758808310847	0.7522777154557023	0.9499602859412231
ID543603	543603	3	0.9008024334907532	36.74245926706009	40.62324085454784	0.0	167.0	167	1.3092714255979607	1		19780.91887125221	19748.0	14939.0	26584.0	1.1215781E7	2277.912147030751	-0.9809263541425394	-893.1865504083951	0.012840542898337104	0.03669122923332249	1.4103207391742862	1.206185166918066	2.377198836082623	1.1692406587769677	5.3852919443964415	10.795377492444395	0.5806887995588673	0.9309778142974531
ID531316	531316	3	0.984886884689331	47.59563446720552	40.069735789672315	0.0	34.0	34	1.3491105808192334	1		20179.762852404627	20440.0	12836.0	26765.0	1.2168397E7	2611.6833820710103	-0.9809236868268071	-794.6324687502389	0.018953185280852984	0.012857865640885258	1.3856400424881643	1.343876404238396	2.8199995059581684	1.0310769934780102	5.71801077591254	9.537591650656415	0.7899095871533129	0.9413145539906107
ID532873	532873	3	0.9449824094772339	38.88987235826389	38.40345174212437	0.0	51.0	51	1.2982470073013361	1		20010.084684684676	20018.0	13469.0	26839.0	1.1105597E7	2469.1169159845635	-0.9810199719786517	-837.7573893550531	-0.007126773971971134	0.036777223360809574	1.4410791394858415	1.1839253113539048	2.269313098580271	1.2172044348286317	5.2949825472706396	9.487613064960032	0.73919746364832	0.9653379549393409
ID550282	550282	3	0.9711403846740723	42.23359226634815	43.15852554590133	0.0	238.0	238	1.3457420098175386	1		19618.678929765865	19860.0	12967.0	24885.0	1.173197E7	2467.7537627890792	-0.981042905460166	-822.8376556974275	0.0038705149894742072	-0.00856279780849634	1.3810201241267166	1.3357888277130614	-0.04176816556671224	1.0338611129807798	5.689492018925458	9.149111773659772	0.8541329772016478	0.9583666933546842
ID528267	528267	3	0.9714442491531372	41.06996984895161	39.26619272401548	0.0	1.0	1	1.3519113116327701	1		19912.242524916932	19961.0	12549.0	28075.0	1.198717E7	2655.4508560513973	-0.9810178378156638	-775.0739220307844	-0.008418927854116518	-0.005694204332113399	1.4521724339268196	1.2987104108669074	-0.8211309127351046	1.118164928667565	5.7417764067351404	9.073701543009975	0.8763693096233792	0.9663999999999998
ID541579	541579	3	0.9703855514526367	44.602327483652516	43.25486870931732	0.0	146.0	146	1.3519113116327683	1		19920.377483443717	20117.0	12861.0	26277.0	1.2031908E7	2595.1962958805625	-0.9810003992625941	-792.6510811864093	0.0075280259227466905	0.009688363684045792	1.3988406529110162	1.3482385954086757	-1.5270283908007762	1.0375319751820353	5.741776406735124	8.936221667549422	0.9035418526480189	0.9829129373474369
ID539532	539532	3	0.9626718163490295	41.55290344187871	46.85158540964865	0.0	125.0	125	1.3378490267251866	1		19774.570219966135	19976.0	12646.0	25881.0	1.1686771E7	2397.362329104625	-0.9810001315899902	-851.7690290272429	0.004298312028053411	0.0032784714610603768	1.3792710261966123	1.3146833878200046	-0.4118392095195837	1.0491279033225682	5.622948252622237	8.906136689361452	0.8908308288499496	0.9784946236559137
ID546700	546700	3	0.957818865776062	41.36803359107393	43.22874061431248	0.0	200.0	200	1.3429284127404273	1		19675.537037037036	19855.0	12750.0	25133.0	1.1687269E7	2478.1071026663285	-0.9811058369725196	-824.5646638920852	-0.005047689022458092	0.007534170400293922	1.39172498879998	1.3220515528991716	-0.6118301227054952	1.0527009977394748	5.665726388102867	8.864248284673648	0.9061114900521308	0.9754500818330605
ID552845	552845	3	0.9697487950325012	42.13843078179171	43.083213955378774	0.0	266.0	266	1.3530299806794832	1		19917.383471074372	20149.0	12797.0	25401.0	1.2050017E7	2520.6035165820545	-0.9810641221609924	-818.7846521179974	-0.0015463278878104292	0.007194874125279269	1.38972411307539	1.3400536562343648	-0.009602707819871565	1.0370660209088958	5.751282659064162	9.33991758234864	0.8284923232164616	0.9557661927330174
ID536974	536974	3	0.9371659755706787	40.406463100536214	42.88723027559589	0.0	96.0	96	1.3138856123250888	1		19686.45454545456	19798.0	13758.0	26782.0	1.1260652E7	2449.2185857825198	-0.9810007048162831	-830.0452848196769	-0.002719181154511421	-0.014977571987032652	1.4038339624227745	1.2783207967824788	-1.1355697551600672	1.0981859686208744	5.42331695371258	8.693527551041395	0.9017430026668436	0.9743808710503843
ID555395	555395	3	0.9746347069740295	43.38137103648514	41.68805079712997	0.0	293.0	293	1.3768615441287566	1		19792.925039872403	19968.0	12916.0	26391.0	1.2410164E7	2565.277169748094	-0.981047177411719	-798.7698701084804	-0.006680390199719043	0.0032688883234891814	1.4105976231827277	1.3694550145608646	-1.5358643699354948	1.0300430522977464	5.955667084138341	9.101136713248938	0.9035433643129834	0.9720713731574869
ID535431	535431	3	0.9770722389221191	42.19531635920287	39.66865217709633	0.0	79.0	79	1.343491603544277	1		19757.307563025206	19978.0	13023.0	26508.0	1.1755598E7	2502.212490578423	-0.9811140823434863	-820.3798525592609	-0.0056884186432931095	-0.012545547415494058	1.407552553755059	1.3234255279462757	-0.5139665565799416	1.0635676311453155	5.6704795142674005	9.222919459291113	0.8377082984052531	0.9620967741935479
ID530841	530841	3	0.96417236328125	46.51239802754664	38.75692127766475	0.0	29.0	29	1.3580525881030976	1		20162.786535303792	20266.0	12943.0	27208.0	1.2279137E7	2506.973085823238	-0.9809971164808835	-830.3842455249712	0.008422076899238538	-0.007307668097689036	1.4536096408876924	1.3077485726466977	-0.39132190989075594	1.1115360179256724	5.794060794544809	9.061180432295162	0.8867952431800522	0.9697692919649955
ID537497	537497	3	0.960919201374054	42.24190033592309	43.342868212727154	0.0	102.0	102	1.352470761816713	1		19764.94876033059	19894.0	12978.0	26638.0	1.1957794E7	2452.61168994906	-0.9810079398856905	-832.5251089231143	-0.00708543686120178	0.00664290212232257	1.392968664768833	1.3230510080344386	-0.5710712477624659	1.0528457756426686	5.746529532899654	9.191908081905686	0.8546812202850099	0.9580031695721075
ID534426	534426	3	0.9163886308670044	38.28714178694951	38.14743746876046	0.0	68.0	68	1.3524707618167124	1		19903.746293245465	19864.0	14340.0	27972.0	1.2081574E7	2405.504242003939	-0.9809806920486213	-853.5411132178854	-0.008068842714831367	-0.007685419403554911	1.4208849885970043	1.3160116614040938	-0.9836960782537385	1.079690271954747	5.746529532899648	9.59510460349539	0.7843611591804858	0.9519685039370079
ID550812	550812	3	0.9683188796043396	42.140187260939484	42.92810505293274	0.0	244.0	244	1.3558226151896662	1		19747.136963696365	19949.0	13006.0	26530.0	1.1966765E7	2433.6172905260046	-0.9811344674638663	-843.9978019878558	-0.010607057124263243	0.0021057065096619526	1.4175292896828036	1.3354348592439982	-0.4646710678089325	1.0614739310349288	5.775048289886748	9.054819777263148	0.8851275581916765	0.9665871121718376
ID529309	529309	3	0.9764404892921448	42.356794864475354	39.26006027010828	0.0	12.0	12	1.3316145766612222	1		20088.533219761495	20240.0	13566.0	27613.0	1.1791969E7	2591.0433256765095	-0.9809563919751016	-798.7373917956705	0.01737910864231626	-0.0038405802913329457	1.4250482861321132	1.2765382656933495	2.243042737969464	1.1163380874901552	5.570663864812573	9.587757430129773	0.7615225044625028	0.9536208299430434
ID546205	546205	3	0.9665215015411377	41.52175928809683	43.42696960551882	0.0	195.0	195	1.3418013219730547	1		19748.035353535346	20017.0	12978.0	25639.0	1.1730333E7	2393.1703598844156	-0.9809574042503498	-850.1670676010154	0.010706227910285101	0.006524441675399925	1.3952197564125068	1.3049586567165115	-0.4795138467482891	1.069167784919031	5.656220135773844	9.45494527836974	0.7950933630247471	0.9581320450885665
ID541087	541087	3	0.9118847846984863	44.40775161991696	45.27366428965852	0.0	141.0	141	1.3350187950239907	1		20002.232597623104	20046.0	14374.0	26671.0	1.1781315E7	2385.3264708792135	-0.9810117327442295	-866.4619722960739	0.020030692048263816	0.014275363845876743	1.4049663599793198	1.2654399733693262	-0.9210671437681457	1.110259190120646	5.599182621799658	11.38840098462497	0.5425115593504294	0.9312252964426879
ID549264	549264	3	0.9744542241096497	41.76527484756464	43.143073085194594	0.0	227.0	227	1.3423649856492392	1		19573.698653198688	19754.0	12913.0	24846.0	1.1626777E7	2439.306042311807	-0.9811246690948914	-834.1923898420275	0.0020257360691605	-0.006572137854935362	1.3768455307462129	1.327059480629421	-0.8262286600447752	1.037516065288331	5.660973261938361	9.164293255417885	0.8470382288191909	0.9566265060240963
ID547730	547730	3	0.9615306258201599	41.57285048741145	43.08554392929534	0.0	211.0	211	1.3563804521255036	1		19647.664473684246	19811.0	12834.0	25159.0	1.194578E7	2447.235027735654	-0.9810995876401701	-833.5027982573864	-0.005881148699504788	0.006189986909434936	1.3723092990575068	1.34186453065686	-0.5769041259830312	1.0226884068436801	5.77980141605125	9.321241164393411	0.835940356808185	0.9635499207606976
ID551826	551826	3	0.9638769030570984	42.31791135522871	42.99383503164828	0.0	255.0	255	1.3423649856492392	1		19817.95134228189	20057.0	12973.0	25769.0	1.1811499E7	2465.236928831692	-0.9810407126773868	-831.945948670106	0.02622081306029266	0.010786042154341395	1.4152284547077827	1.3096642831622212	0.2957609736446092	1.0806039936361964	5.660973261938362	9.060653892673454	0.8665265729859628	0.9667207792207795
ID543124	543124	3	0.9587932229042053	37.08376314861372	41.352003774743636	0.0	162.0	162	1.325921457060032	1		19750.208261617918	19923.0	12877.0	26502.0	1.1474871E7	2419.477359422736	-0.9808622594828956	-836.7533802032419	-0.0019098204188200915	0.004443327129227607	1.400360777426965	1.278210825335325	-0.8726211210697729	1.095563227654245	5.523132603167399	8.775304267818392	0.9013033113752782	0.9756507136859779
ID535959	535959	3	0.9623048901557922	41.20189403174075	41.76216948763788	0.0	85.0	85	1.3259214570600317	1		19720.24870466321	19970.0	12955.0	26077.0	1.1418024E7	2373.3441870239767	-0.9810412892974251	-859.9241482047873	-0.005272970048677486	-0.030167207023923073	1.3853946942916335	1.314778421388378	2.3743226068454093	1.0537096378785151	5.5231326031673955	9.085702090521874	0.840772210489441	0.9691409507923272
ID544151	544151	3	0.9288913607597351	38.5895997359833	39.70666642273644	0.0	173.0	173	0.9294644612149823	1		21265.329824561406	20188.0	15833.0	31423.0	6060619.0	3693.0484597475825	-0.9791259727747798	-540.1936039050643	0.0032185455755430765	2.695503063434593E-4	1.1145845837286996	0.8040846568465315	2.18581921481654	1.3861532790588125	2.7140350399385427	6.634879010876383	0.7747459218480557	0.9345335515548284
ID548779	548779	3	0.9663277268409729	41.70102686605543	43.06849503698334	0.0	222.0	222	1.3316145766612202	1		19576.944067796587	19753.0	12862.0	25197.0	1.1550397E7	2447.0441422699596	-0.9809300932710392	-823.0431055261851	-0.009349599847134972	0.022650719996472685	1.3622101257141173	1.334236062687665	-0.2113630063135248	1.0209663520637433	5.570663864812557	8.78147091601355	0.9077834970026113	0.9815745393634837
ID538028	538028	3	0.9705681204795837	42.26855152037397	44.504243814196414	0.0	108.0	108	1.3491105808192347	1		19801.609348914833	19954.0	12936.0	26866.0	1.1861164E7	2488.311479237496	-0.9810004557694881	-821.772808934334	0.007212887881500489	0.007837285052457848	1.3828186264958708	1.3350224776066397	2.3447264475294483	1.0358017559186852	5.718010775912551	8.969548822691149	0.8931278607387334	0.9725141471301533
ID533421	533421	3	0.8969787955284119	38.15631838240887	38.316190985473085	0.0	57.0	57	1.3121571937574923	1		20070.464098073557	20043.0	14867.0	28035.0	1.1460235E7	2440.559257885915	-0.9810687425196541	-852.3501274171447	0.0016143976131756086	0.01272204798003488	1.4003094212330753	1.2328125703479347	-0.935508281812838	1.135865625411224	5.409057575219021	10.769254170263524	0.586084470572991	0.922204213938412
ID540589	540589	3	0.9207449555397034	42.54660457674977	44.90276638988063	0.0	136.0	136	0.9130415344839319	1		21728.689530685926	20632.0	16174.0	31233.0	6018847.0	3622.02213284179	-0.9784118470858243	-543.7742618418237	0.00647211043065573	0.0036809620534551672	1.017327143460728	0.8483753597151789	-1.073515035237374	1.1991474431816014	2.618972516648227	6.346631786676406	0.8170604708271607	0.943493150684932
ID553894	553894	3	0.9677172303199768	42.733942111983104	42.51097696839091	0.0	277.0	277	1.3496711919304114	1		19758.12624584716	20001.0	12553.0	26290.0	1.1894392E7	2497.0923318570267	-0.9811588130568323	-824.085364349557	-0.002781714687785401	-0.001915146894047224	1.3886787400456686	1.3159648937034012	2.1410982476506466	1.0552551566460373	5.722763902077068	9.424416633388283	0.8096675592890762	0.9585987261146496
ID542631	542631	3	0.9725874662399292	41.21932351409722	41.641284146700215	0.0	157.0	157	1.3502315702779646	1		19624.96339434276	19800.0	12418.0	26455.0	1.1794603E7	2509.295471241105	-0.9810956983303548	-811.7789409279792	-0.005795677590198972	-0.021666698266000716	1.415473425518984	1.326780784565788	-1.405717936239555	1.0668479992964492	5.727517028241573	8.788961913020758	0.9317536187556854	0.9820700896495524
ID554919	554919	3	0.9705835580825806	43.54655757624616	41.68445566679356	0.0	288.0	288	1.3746620833888044	1		19840.338141025644	20057.0	12833.0	25433.0	1.2380371E7	2582.8152450634193	-0.9810314303523548	-794.573473359894	-0.005456785361874348	-0.011656625763112691	1.413641443253496	1.376247154103218	3.0628435249235286	1.0271712017996104	5.9366545794802805	9.210667418322844	0.8793655397390757	0.9637345679012349
ID547258	547258	3	0.9661278128623962	41.50239547190214	43.12566927952199	0.0	206.0	206	1.3395442954433638	1		19697.8597972973	19900.0	12769.0	25249.0	1.1661133E7	2473.925186082561	-0.981131101032326	-828.0240655781843	0.02105324413913385	-0.004252147068288386	1.3804073276288809	1.3324203667865337	-0.1429694172302665	1.036014880917859	5.637207631115774	9.372626498804742	0.8064014015177399	0.9587712206952302
ID555962	555962	3	0.9640028476715088	43.37089448819258	41.863677808713256	0.0	299.0	299	1.381249958583956	1		19748.829383886263	19920.0	12705.0	26943.0	1.2501009E7	2527.8751488774997	-0.9810775641370907	-810.1063479384306	-0.0031134106897230313	0.001654270691618639	1.433364760599787	1.3552378294711314	-1.2073073680138784	1.0576481333605807	5.993692093454475	9.454665108979645	0.8425816406319521	0.9685099846390166
ID554428	554428	3	0.9755469560623169	43.309646156154656	41.945193741818215	0.0	283.0	283	1.373010175621986	1		19860.360576923093	20022.0	13195.0	25949.0	1.2392865E7	2564.46197970988	-0.9809954776552118	-799.5228989542134	-0.012991526752231126	-0.007514030894394746	1.4212647616249192	1.3495526015321877	2.68454131397744	1.0531377287638248	5.922395200986737	9.127394334987253	0.8933335004721483	0.9719188767550699
ID532415	532415	3	0.9690109491348267	39.52405347650871	39.49244084465003	0.0	46.0	46	1.331614576661221	1		19900.4533106961	19905.0	13420.0	27113.0	1.1721367E7	2470.1285543008057	-0.9809723086966228	-830.6997121123385	-0.02137274029345126	-0.009548328674132	1.3975903923339836	1.2551044497343424	-0.9499484942275159	1.1135251672717756	5.570663864812565	10.319023546359784	0.6574150029526374	0.9520714865962628
ID552369	552369	3	0.9613316059112549	42.23802062716271	43.04386111537845	0.0	261.0	261	1.3367176531387022	1		19902.80338983052	20101.0	13069.0	25577.0	1.1742654E7	2524.9803419003883	-0.981126720092401	-819.5283274122255	0.029932075105370347	-6.771964989344489E-4	1.4213119808953638	1.3182975440941656	0.22586315114232214	1.0781420228405127	5.613442000293203	9.001377662639937	0.8706049598374566	0.9736191261335528
ID529842	529842	3	0.8848254084587097	43.73097585393851	37.224313566189224	0.0	18.0	18	1.3959590102851067	1		20095.00618238021	20011.0	14808.0	29060.0	1.3001469E7	2403.812023545885	-0.9810449964641529	-865.3318601124798	0.0013882553040725823	0.0032488992888092512	1.4338079849361605	1.3856058749033826	0.2672056376987728	1.0347877494645719	6.122026499896403	9.655192331021889	0.8252455868164752	0.9540740740740744
ID528821	528821	3	0.9721454977989197	41.08559351378618	39.23355447222028	0.0	7.0	7	1.3463040236277222	1		19930.62833333333	19999.0	12459.0	28123.0	1.1958377E7	2675.2688517691017	-0.9809869387504571	-768.7669969621332	-0.01609612463782524	-0.0027900253697592534	1.453503416651854	1.2773693281851302	-0.9334225076099425	1.1378881460360197	5.694245145089981	9.13720577546534	0.8570757610759572	0.9692556634304208
ID551351	551351	3	0.972361147403717	42.07537564121813	43.045518497256374	0.0	250.0	250	1.3423649856492395	1		19810.993265993286	20018.0	13361.0	25910.0	1.176773E7	2471.018619619109	-0.9810295363633136	-829.2096852861027	0.011673535580561183	1.3120606490458157E-5	1.4002012798793821	1.3154850733908012	-0.42658331803396426	1.0643992153177504	5.660973261938365	8.684594589670853	0.9431958217275941	0.9851116625310177
ID542154	542154	3	0.9570891857147217	43.477399540144326	43.076004845032315	0.0	152.0	152	1.3236373529401562	1		19749.295336787567	19831.0	13697.0	26126.0	1.1434842E7	2380.826983513931	-0.9810326479837634	-858.0854149982828	-0.0068842164572755285	0.006201062266879557	1.4137331913185944	1.2586725723936758	-1.0844048057156321	1.123193769631472	5.504120098509342	8.855109049072675	0.8820839865390906	0.9698492462311559
ID539084	539084	3	0.9636253118515015	41.65846871211957	46.151307333121224	0.0	120.0	120	1.3253508000690815	1		19788.8068965517	19946.0	12810.0	25911.0	1.1477508E7	2364.7318142487607	-0.9810190345677795	-865.0213921007019	0.001570203237794878	0.010619995902384882	1.410605559936588	1.2625472408213274	-0.6282842852759898	1.1172695280843068	5.518379477002883	9.234440731688272	0.8132053541521268	0.9563426688632619
ID543693	543693	3	0.9044420719146729	37.31377202903897	40.196876432498705	0.0	168.0	168	1.0408094958665932	1		20033.606145251415	19492.0	15106.0	27928.0	7172031.0	3073.999246169773	-0.9806250177986241	-659.7008247307535	-0.006573564473214126	0.005416089131871457	1.0945667496563152	1.0108743486126361	-0.7317917662707624	1.0827920909839506	3.403238333793341	7.473945759455423	0.7656007408292427	0.9496021220159145
ID534990	534990	3	0.9598132371902466	39.34638218229902	38.192485163378684	0.0	74.0	74	1.3569380597347227	1		19872.236842105256	19870.0	12913.0	27670.0	1.208232E7	2502.398660782733	-0.9809605531525235	-818.3092648322163	6.476502390199691E-4	-0.004911342322583024	1.4238528568048567	1.3091080577905614	-0.7385869396549032	1.0876511288212183	5.784554542215779	9.473287449810702	0.8099875687482575	0.9590228526398737
ID553409	553409	3	0.9744223356246948	41.672190651718665	43.220663497656616	0.0	272.0	272	1.3916169810722412	1		19983.207812500008	20083.0	13465.0	26159.0	1.2789253E7	2527.854420418802	-0.9809711795923561	-815.0561376202653	0.014729188704188358	0.007334729608463625	1.43523639505793	1.3693541987296067	-0.33372311865139687	1.0481118737500088	6.084001490580269	9.173773941239793	0.9084543474365855	0.9793420045906659
ID536515	536515	3	0.9720129370689392	41.42020311485978	42.008774311320956	0.0	91.0	91	1.3327502822635344	1		19724.115843270876	19850.0	12709.0	26435.0	1.1578056E7	2512.2263375057937	-0.9810995349142676	-815.097112604112	0.0010147404848393515	5.711175836485566E-4	1.3668140937009063	1.3070399417030993	-0.6392580997545241	1.0457324601112956	5.580170117141593	8.90624631583387	0.8840318233078462	0.9734660033167497
ID538565	538565	3	0.9722263813018799	41.977975548661895	45.37376660068859	0.0	114.0	114	1.3086935083658346	1		19786.00705467372	19878.0	12577.0	25863.0	1.1218666E7	2465.651104159164	-0.980905329554154	-824.4635486678117	0.011707242008381729	-0.00258652904007749	1.3855464231266301	1.276441810472049	2.5107260202489172	1.0854755867125916	5.380538818231942	8.923503345770373	0.849111751359056	0.9625850340136051
ID531398	531398	3	0.9385327100753784	47.23475332320336	38.12597347174566	0.0	35.0	35	1.3574954382999154	1		20166.828665568377	20154.0	14310.0	27387.0	1.2241265E7	2474.725909475979	-0.9810230307855589	-842.5445022379731	0.012874195595759117	0.014099840769692718	1.3871784566417986	1.3105092062708472	-0.8397312965055742	1.0585034046339281	5.789307668380298	10.743095821056576	0.6303439599830041	0.9383667180277347
ID549830	549830	3	0.9663848280906677	42.045630150591364	43.659896652686875	0.0	233.0	233	1.345179761198966	1		19633.296482412075	19806.0	12639.0	25891.0	1.1721078E7	2521.7195091357926	-0.9810740088570885	-807.1784897815053	0.0037244627986302587	-0.00528316535950505	1.3913669311652446	1.3375576471691586	-0.44924623629965393	1.0402295064515308	5.6847388927609535	8.968254928489092	0.8881871713196946	0.966855295068715
ID532953	532953	3	0.9074231386184692	38.757367143707825	38.50975379237619	0.0	52.0	52	1.2788734805946267	1		20025.530612244904	20039.0	13728.0	26248.0	1.0793761E7	2367.851757330496	-0.9809297063321379	-870.0416125230499	-0.013136128809921628	0.00807658353546535	1.3802752245852916	1.1924175562731953	2.271043906052277	1.1575435277045318	5.1381293838416155	9.243415598229626	0.7557009010776451	0.9557913351016795
ID555481	555481	3	0.9741678833961487	43.32354254117633	41.72399939802989	0.0	294.0	294	1.3856244745513602	1		19787.111459968597	19945.0	12763.0	26457.0	1.260439E7	2559.6847373335395	-0.981148330936679	-804.6569729240177	-0.007908666581647357	0.0018105834166396119	1.4057397778556997	1.3797881328120465	1.3561517928070101	1.01880842748717	6.031717102770598	9.35593301359155	0.865917707626007	0.9687022900763353
ID535517	535517	3	0.9700525999069214	42.59322737062178	40.353401659834084	0.0	80.0	80	1.3491105808192352	1		19766.05490848587	19879.0	13426.0	27567.0	1.1879399E7	2626.933058780403	-0.9810676257158555	-779.8208633765988	0.0021577541650218838	-7.376831917962232E-4	1.4055962798959365	1.3276442422372632	-0.4807648542916912	1.0587145525726933	5.718010775912555	9.166688315129164	0.8551255917673819	0.9670418006430871
ID550367	550367	3	0.9700102210044861	42.08956886497053	42.982047948226956	0.0	239.0	239	1.3412374214135967	1		19588.882550335555	19810.0	12890.0	25557.0	1.1674974E7	2449.292100707009	-0.9810773649001736	-829.3172854592099	0.006170257623651721	0.007420356806400386	1.3801403470344165	1.3382126523955447	-0.212855400167144	1.0313311150987974	5.6514670096093305	9.044566080545087	0.8681516371188303	0.9721995094031073
ID548304	548304	3	0.9651429057121277	41.628811302693585	43.12107834644559	0.0	217.0	217	1.3479886591442536	1		19595.921535893143	19795.0	12797.0	25300.0	1.1737957E7	2472.033708177986	-0.9810986446830072	-822.926463643602	-0.008358887336103245	3.747476459200305E-4	1.4166635433364376	1.3152653303787891	-0.29717360024302686	1.0770933519006742	5.708504523583515	9.101428798907213	0.8659903682445994	0.9708973322554566
ID533970	533970	3	0.913766622543335	37.309442286669686	37.87999166452043	0.0	63.0	63	1.3224938215362438	1		19990.143598615927	19930.0	14536.0	27669.0	1.1554303E7	2442.081544251088	-0.9809477992739222	-842.9202684920172	-0.010324636547777493	0.007443082663959357	1.413864338086067	1.2625509466909137	-0.8734770918731319	1.1198473549061434	5.494613846180321	9.202934462593138	0.8152567094968134	0.9444444444444443
ID530388	530388	3	0.9713875651359558	45.52411362219678	37.3619854108785	0.0	24.0	24	1.340108908448603	1		20211.947635135126	20370.0	12734.0	26817.0	1.1965473E7	2529.781872774492	-0.981036149564798	-826.634587950279	-0.02045819371187873	0.01432664290416602	1.4416447718002274	1.2654256785867122	-0.8570034631884398	1.139256770425526	5.641960757280302	9.412362735186624	0.8002811980737865	0.9689795918367345
ID540118	540118	3	0.9352855086326599	42.61099953802941	45.77597151664755	0.0	131.0	131	1.315611760140584	1		19817.860383944153	20004.0	13230.0	25615.0	1.1355634E7	2232.1552674077006	-0.9810468491636445	-919.1167652300353	-0.016238286243411486	0.025325904733031503	1.422941639244484	1.2471040148224004	-1.0248114944632118	1.1409967591573542	5.437576332206124	8.712880496996261	0.9001019773125356	0.976109215017064
ID528363	528363	3	0.9681100249290466	41.08686007515679	39.25246699330098	0.0	2.0	2	1.341801321973056	1		19953.356902356903	19986.0	12584.0	28929.0	1.1852294E7	2699.682076821916	-0.980923857930844	-760.1128815403777	-8.314370146127238E-4	0.008613795235841645	1.4423431823228035	1.2611927001605971	-0.8675839490773651	1.1436342615518937	5.656220135773854	9.571428301020857	0.7758587577221938	0.9612277867528268
ID546795	546795	3	0.9614174962043762	41.36309146096961	43.22427282418976	0.0	201.0	201	1.34630402362772	1		19692.756260434035	19943.0	12877.0	25034.0	1.1795961E7	2470.293567247555	-0.9810676143221632	-826.1930367980395	0.010979377676721719	-8.123251449646168E-4	1.4042849603908294	1.3310779478203167	-0.28468961567171847	1.054998291189777	5.694245145089962	9.097759322612248	0.8645241649699557	0.9803600654664487
ID551915	551915	3	0.9667214155197144	42.31597390746861	42.99604535937528	0.0	256.0	256	1.3423649856492392	1		19823.514285714304	20022.0	12958.0	25696.0	1.1794991E7	2493.22029217248	-0.9811189853156129	-826.3163394754996	0.009097228347791968	9.853498558228006E-4	1.3904708926276825	1.3217440246121686	0.5053630711908567	1.0519971089225693	5.660973261938362	8.859184181512486	0.9063866624162473	0.9730392156862748
ID537581	537581	3	0.9754477739334106	42.367055104639405	43.20010341487894	0.0	103.0	103	1.3316145766612204	1		19760.882051282028	19961.0	13096.0	26358.0	1.1560116E7	2527.4041968149813	-0.980972831038147	-806.2030260276872	-0.0050047923517366755	-0.014028835700615475	1.3616751947789434	1.3389866693979842	0.9665406267409169	1.0169445491127707	5.570663864812559	8.774991276302757	0.9091246451697382	0.9766666666666659
ID537056	537056	3	0.9620647430419922	40.24405103818678	43.19503490222023	0.0	97.0	97	1.3372834595780667	1		19694.747884940785	19813.0	13122.0	26818.0	1.1639596E7	2507.571995835088	-0.9810617599055124	-813.7363942322687	-0.00959272613068995	0.013136034353695137	1.418818696369803	1.2846825810973328	-0.9569448482537414	1.1044118735990767	5.618195126457715	9.16578903281265	0.8403630890460666	0.9625407166123776
ID552930	552930	3	0.97266685962677	42.12337675875358	43.07604694348286	0.0	267.0	267	1.3338850208958861	1		19914.380305602717	20146.0	12811.0	25447.0	1.172957E7	2537.1363694453803	-0.9809696795365965	-809.2122783577171	0.0011874858929418722	0.006041876674358748	1.3862007354612853	1.3172211110024623	0.16450861530498173	1.0523675363859957	5.589676369470625	9.06556176794841	0.8546869744406406	0.9663105998356618
ID539621	539621	3	0.9314053654670715	42.31473363562292	47.438100578099075	0.0	126.0	126	1.311580548072094	1		19770.75964912281	19992.0	13725.0	24881.0	1.1269333E7	2196.122051915659	-0.9810098477268432	-930.1260314226528	0.006654910846404484	0.00122243755389195	1.3664403954711568	1.2871752699595402	3.012854504265033	1.0615806777534718	5.404304449054509	8.774466702717524	0.8820804777099638	0.9861231569817868
ID534521	534521	3	0.9389297962188721	37.9588064312297	38.53650948459979	0.0	69.0	69	1.351351629840357	1		19843.19134775375	19790.0	14436.0	28286.0	1.1925758E7	2438.2460721438715	-0.9810326584710728	-841.8621491218462	-0.004114086380574317	-0.015903531171746612	1.425816582029861	1.2820270300442957	-0.9353496824231349	1.1121579721923625	5.737023280570612	9.37561007279148	0.8201577675406551	0.9617529880478088
ID545274	545274	3	0.9400107860565186	36.72067577487948	41.12798057009364	0.0	185.0	185	1.3333177722966023	1		19885.127551020432	20033.0	13728.0	25717.0	1.1692455E7	2259.7212464087975	-0.980866299494377	-902.2239454972646	0.0020159329330573534	0.012791334851862811	1.4351552586209808	1.2679592533515704	-0.8431361306309744	1.1318622856589946	5.584923243306107	9.264619309957945	0.817658424411591	0.9607522485690924
ID546298	546298	3	0.964658260345459	41.35047962116923	43.3511200116435	0.0	196.0	196	1.3685953404764897	1		19742.24311183143	19898.0	13131.0	26343.0	1.2180964E7	2478.1504832080054	-0.9810366892796183	-824.2707804551692	-0.008021457032329999	0.015821718027553458	1.4039030466681925	1.3394052465325326	-0.24294599846333184	1.0481540596489618	5.884370191670598	9.290837888955842	0.8566434254483194	0.9664324746291957
ID541181	541181	3	0.962824821472168	44.70980132848066	45.154526273789145	0.0	142.0	142	1.3161866396786772	1		19998.1013986014	20118.0	13187.0	26391.0	1.1438914E7	2430.6111906839906	-0.9810580953062292	-852.2643988732882	0.014235092136975248	0.0323234990317192	1.4014171980021868	1.2101941849966482	-0.9469603253479609	1.1580101899151567	5.442329458370635	9.774037862356295	0.7158905979851392	0.9454995871180844
ID544253	544253	3	0.9136978983879089	38.68108387512278	39.89620992325633	0.0	174.0	174	0.9171748355330047	1		21631.658273381287	20220.0	16441.0	31905.0	6013601.0	3806.751125552972	-0.9786218079352099	-520.2465865138844	6.377113628706397E-4	0.004555916248920061	0.9762585805976844	0.8733593009254251	-1.2775678004912279	1.1178200994289815	2.6427381474708063	6.826991440947906	0.7125334890595324	0.9360269360269365
ID530942	530942	3	0.9585062861442566	47.07285707361442	39.204590178379185	0.0	30.0	30	1.3608349155190527	1		20218.356209150315	20288.0	12824.0	26932.0	1.2373634E7	2493.867490034323	-0.9808798469950005	-831.8153184800202	0.011575432149950672	0.017409134034635884	1.4325663661536694	1.3107173522987088	2.3880155349343966	1.0929636077841378	5.8178264253674	9.436261654619576	0.8210520209735898	0.9555035128805623
ID547826	547826	3	0.9746853113174438	41.58517045983626	43.1018551156383	0.0	212.0	212	1.3569380597347216	1		19642.63382594417	19842.0	12671.0	25368.0	1.1962364E7	2454.7715234767456	-0.9809805604841029	-825.4320476479546	-0.017466630865376993	-0.005551253839460656	1.3895367761485171	1.3561061293936305	-0.2684335104626575	1.024651939866856	5.784554542215768	8.841160223761827	0.9299535617363626	0.9854251012145749
ID541683	541683	3	0.976693332195282	44.61739384053033	43.27197734426054	0.0	147.0	147	1.3713562780022484	1		19902.279742765266	20081.0	12897.0	26588.0	1.2379218E7	2596.0996048558964	-0.9810076652276137	-791.9641356048448	-0.001458240480946883	-0.002505717471658431	1.4266280988412374	1.337688625897769	-1.5250169614789446	1.0664874255649577	5.908135822493177	9.192198289760663	0.8786614371898932	0.9688230709275135
ID543219	543219	3	0.9630576968193054	36.61649730646642	41.26413512242368	0.0	163.0	163	1.3384143548834087	1		19789.547297297315	19892.0	12948.0	27505.0	1.1715412E7	2490.754757102057	-0.9809214400785864	-817.0027593508916	-0.0023882258493449844	0.012254317828455418	1.4562130654504846	1.2613484143209432	-0.8724132328905448	1.1544891553492365	5.627701378786745	9.063298154539893	0.8609310559430314	0.9618196588139719
ID549363	549363	3	0.9652486443519592	41.78686646343058	43.141078814195566	0.0	228.0	228	1.3418013219730547	1		19599.934563758387	19830.0	12889.0	24991.0	1.1681561E7	2455.9251057641522	-0.9810418731693407	-825.964950251312	0.002278646421050932	-0.007107899707015967	1.381877978062782	1.343846618553162	-0.23469637191546822	1.0283003722184947	5.656220135773843	8.982589892916943	0.8809130086913738	0.971428571428571
ID550899	550899	3	0.9590697884559631	42.14059026860552	42.941468026287396	0.0	245.0	245	1.359722667752087	1		19748.131147540968	19981.0	13136.0	26557.0	1.204636E7	2432.403191608819	-0.9809923488248896	-838.026207819289	-0.0030283083744901684	-0.011488465242503557	1.378754541115699	1.3663511905170869	-0.3124526431261488	1.0090777178551864	5.80832017303835	9.04045852418056	0.8930576518437231	0.9698412698412696
ID536052	536052	3	0.9477612376213074	42.455719921019735	41.230973217865944	0.0	86.0	86	1.365828821899634	1		19741.479740680723	19861.0	13127.0	26603.0	1.2180493E7	2477.02415063961	-0.9810735759675975	-826.2518977806648	6.03814419143563E-4	0.00200464710825938	1.4201202079860336	1.3441932424039473	-0.3195705373531749	1.0564851564394855	5.860604560848034	8.884458949686252	0.9330186236593605	0.9793486894360606
ID548872	548872	4	0.9600248336791992	92.82218118203706	30.831984908993363	0.0	223.0	223	1.4439074044952311	1		20125.827034883732	20609.0	13417.0	24543.0	1.3846569E7	2524.482685680679	-0.9810590412166752	-825.85636570906	0.004336544939718441	-0.012410008231214043	1.4780231733357305	1.445599604174266	1.19825145735635	1.0224291491695483	6.549807854702827	9.658639613086143	0.8822801332724572	0.9711064129668783
ID552458	552458	4	0.9685229659080505	92.98978956026399	30.909266110329213	0.0	262.0	262	1.46574663867628	1		20577.49295774648	21080.0	13703.0	24613.0	1.461002E7	2514.576372295799	-0.9811415977545871	-851.4995465691807	-0.0033053495946053	-0.011542157547332378	1.5092495863721342	1.452605133729731	1.2453971568899558	1.0389950794796945	6.749439153612494	9.509709625757147	0.9378708509630134	0.9854267869535046
ID551436	551436	4	0.9645214080810547	93.08116039234332	30.70692295351793	0.0	251.0	251	1.4480926521268283	1		20467.87608069163	21019.0	13882.0	24732.0	1.4204706E7	2510.2353492115762	-0.9810448065192943	-844.012648098771	-0.002127726878258804	-0.0011863542672111657	1.4873713310386507	1.427707184099305	1.336539413990166	1.041790184712831	6.58783286401896	9.811956360252097	0.8598866778221781	0.9631688672689375
ID540676	540676	4	0.9793771505355835	88.79418101354459	31.608812539754336	0.0	137.0	137	1.413728924155839	1		20240.473444613006	20640.0	13641.0	24964.0	1.3338472E7	2589.2503633682386	-0.9812094328442527	-816.391440508677	0.0013558194502001316	-2.654835157689734E-4	1.4549254573333301	1.3839767738701723	0.3969221350874419	1.0512643599247378	6.278879663325402	9.368589596367448	0.898966679462023	0.9713235294117637
ID542724	542724	4	0.9778249859809875	92.1370158599523	32.1846647657913	0.0	158.0	158	1.4089048113903317	1		20359.82926829266	20767.0	13121.0	25472.0	1.3356048E7	2686.8966056176164	-0.981113320714625	-787.2573779194448	0.0041872748769594655	0.011212028318316048	1.4930475039115993	1.3495003197465902	2.122162075032999	1.1063706188613311	6.236101527844752	9.979638005722304	0.7868527457212894	0.9541818181818185
ID528901	528901	4	1.0	86.62143102446935	22.96092286347475	0.0	8.0	8	1.4444312236325416	1		20921.653120464453	21280.0	12114.0	26489.0	1.4415019E7	2923.8037406934	-0.9810220195468723	-739.7867285221456	-0.005197094276125132	-0.0012924372977494273	1.5339683759600942	1.3807123741935976	-1.2600258166602234	1.1109977752288962	6.55456098086735	10.147952401525016	0.7998280472556304	0.9643356643356643
ID533509	533509	4	0.9714449644088745	89.65440765896476	32.51139307224079	0.0	58.0	58	1.4470474750493922	1		20444.29928057555	20859.0	13241.0	25746.0	1.4208788E7	2687.8668592848044	-0.9811433990754123	-791.5230188971178	1.7154617365882404E-4	8.638357022337363E-4	1.4688140832986643	1.435923683068662	0.16892755089774367	1.0229053957517529	6.578326611689925	9.67283247557831	0.8835232118673286	0.9739619985925406
ID532504	532504	4	0.9776144623756409	91.4662397453892	31.871879798440617	0.0	47.0	47	1.454347941080483	1		20462.308022922647	20906.0	13078.0	25643.0	1.4282691E7	2855.895656551901	-0.980964160164832	-738.4538790393188	-0.0028363501254163254	0.002966898770678377	1.4869588719221483	1.43448867603831	-0.014219600444645668	1.0365776298971892	6.6448703779931435	10.606901292608379	0.7421972192693359	0.9549180327868849
ID553496	553496	4	0.9749917387962341	92.71495242020907	30.981183422216915	0.0	273.0	273	1.4662626558155454	1		20606.872191011233	21146.0	13781.0	24722.0	1.4672093E7	2529.4644167095867	-0.9810420887043871	-843.16127491422	-0.002618867535048365	-0.0033933722701904065	1.4974176095733798	1.4499246253354752	0.6406480040337912	1.0327554849459266	6.754192279777007	9.762030922571368	0.8906414970756474	0.9699658703071676
ID536601	536601	4	0.9810852408409119	89.80547209627063	32.06050464787272	0.0	92.0	92	1.4491370753798964	1		20381.20749279539	20898.0	12572.0	25262.0	1.4144558E7	2858.067298240426	-0.9810681182823081	-739.0823576278162	0.002420207749643903	0.0062296936262649805	1.468646475389543	1.4492444097838053	0.11024204198350578	1.0133877111926428	6.5973391163479915	10.161572408193589	0.8028914626394004	0.9605536332179936
ID549917	549917	4	0.9556620717048645	93.0974686149269	30.55912883453446	0.0	234.0	234	1.4412854531680863	1		20228.83406113539	20721.0	13853.0	24432.0	1.3897209E7	2482.175230763177	-0.9810444471184525	-843.5690507887701	-0.005326951117355317	0.004523752805417916	1.4631412754825583	1.4403390341963465	2.9825676845025235	1.0158311624866396	6.526042223880255	9.531539963064096	0.9026795364745601	0.9751420454545459
ID538644	538644	4	0.9628006219863892	90.53640372756159	33.257414444117195	0.0	115.0	115	1.4008277059767837	1		20266.439628482985	20727.0	14049.0	25530.0	1.309212E7	2567.665404542221	-0.9811693297375664	-822.5214090946328	0.019749511335991742	-0.007860424877994196	1.4519361703165778	1.3874755647752994	-0.6131814801833393	1.0464589122704426	6.164804635377064	9.252863137846521	0.9048506556118296	0.9722638680659672
ID547349	547349	4	0.9586162567138672	92.38079200256745	30.673210436168844	0.0	207.0	207	1.4475701579181788	1		20307.062228654173	20831.0	13668.0	25074.0	1.403218E7	2538.9050179801684	-0.981116730697222	-831.139908600992	-1.6108182399212755E-4	0.013884965204087656	1.4810837862811077	1.4394964336073917	-1.0906473647998396	1.0288902088972167	6.583079737854425	9.872500383135586	0.8487595249035831	0.9739803094233478
ID554517	554517	4	0.95206618309021	92.69594462927348	31.054887256180553	0.0	284.0	284	1.4579844659886294	1		20495.47807637905	21098.0	13452.0	24839.0	1.4490303E7	2521.817118366174	-0.9810771199210316	-842.7337183953298	-0.0021446556637556837	-9.670835751881258E-4	1.4882816322457264	1.4402543105814911	1.4598902266751153	1.0333464175815206	6.678142261144753	9.469938686759198	0.9357744776744162	0.983893557422969
ID540202	540202	4	0.9882528185844421	89.45077873381703	31.815660100141326	0.0	132.0	132	1.4142639209296397	1		20251.272314674734	20700.0	13299.0	25640.0	1.3386091E7	2695.50795150774	-0.9811398123139503	-781.6756444476249	-0.006561305432402642	0.004148270492934395	1.4992605577525264	1.3619367594230025	1.5393900659257116	1.100829790648798	6.283632789489941	9.256606209390819	0.9215461396529672	0.9756457564575649
ID548395	548395	4	0.9690153002738953	92.6797544290699	30.887274191853603	0.0	218.0	218	1.4407604903194315	1		20265.311499272193	20756.0	13412.0	24496.0	1.3922269E7	2589.89874272701	-0.9811446811872907	-814.32856346319	-0.0041613008545203275	7.056828492629899E-4	1.464999039544749	1.4330215546027758	0.4359234640500401	1.022314727115767	6.52128909771573	9.37244599957838	0.9329050066021423	0.9807005003573981
ID544814	544814	4	0.9683389067649841	91.74101820753928	31.64254050952105	0.0	180.0	180	1.4548680011511288	1		20472.07407407405	20925.0	12783.0	25177.0	1.4371396E7	2630.540200469929	-0.9810758289708719	-806.9239549117568	8.947386553544371E-4	0.0027153709991693986	1.517578132390513	1.4134835253712021	-1.453345594512084	1.0736440185901523	6.64962350415765	10.093406965380217	0.8202218833586878	0.964827586206896
ID530464	530464	4	0.9772630333900452	92.97911090017563	26.34869089467646	0.0	25.0	25	1.3034807230653165	1		20517.272241992894	20465.0	13147.0	27654.0	1.1530707E7	2519.8958015929693	-0.9810520615344823	-843.1350094717296	-0.0013657492347311623	0.0021385839621033327	1.3809785690449459	1.2518357591479126	-0.887242179364619	1.103162742359219	5.337760682751303	9.342855273906258	0.7684395686583201	0.949281487743027
ID539169	539169	4	0.9879422783851624	91.0180442513927	32.77054808900801	0.0	121.0	121	1.4381328016644614	1		20342.14598540146	20772.0	12759.0	26133.0	1.393437E7	2798.7318163458795	-0.9811111806924856	-755.0555257895567	0.005157822097804199	0.006307633053125166	1.5349728346889937	1.3738177617367282	-1.3438649119160955	1.1173045490025835	6.497523466893166	9.5584322217463	0.8936848399594505	0.9778254649499285
ID542241	542241	4	0.9898671507835388	91.21037371939609	32.753228182011945	0.0	153.0	153	1.4318066736266948	1		20319.059171597644	20762.0	12488.0	25693.0	1.3735684E7	2921.3238124580216	-0.9809894034125113	-717.8314171806267	-4.143893081644124E-4	0.005997627487517854	1.4925723223563796	1.3877755362282023	-1.304873415044427	1.0755142192612803	6.440485952918971	10.256989729732117	0.7692874722217394	0.9644128113879002
ID543778	543778	4	0.9807986617088318	91.94588480138191	31.14175089088766	0.0	169.0	169	1.4386587233502262	1		20334.399999999994	20816.0	12426.0	25999.0	1.3929064E7	2739.3745674975953	-0.9809952900704824	-766.3296259993348	0.009108825505092497	0.005618225378566949	1.5259659791454738	1.3756984013754132	-1.2745445075758042	1.109230030084955	6.502276593057637	9.631654547080139	0.8807922979835076	0.9743589743589738
ID545826	545826	4	0.977775514125824	91.7282719063268	30.574073833625388	0.0	191.0	191	1.4339184840274954	1		20406.06617647058	20857.0	12756.0	26113.0	1.3876125E7	2738.8395906697087	-0.9811003554323444	-773.5394824965545	-3.57897024780123E-4	-0.0019987037046760815	1.4766136069966167	1.4124443062655263	-1.0127309978958425	1.0454313847607575	6.459498457577014	9.615189641473423	0.8779968429407099	0.9679487179487178
ID531493	531493	4	0.9937506914138794	92.14061099820569	30.324288396805713	0.0	36.0	36	1.4470474750493887	1		20370.610071942436	20647.0	12740.0	26486.0	1.4157574E7	2911.9479816825706	-0.9809789877434162	-721.5667264658476	-0.004252739602943298	-0.0031414975230298755	1.4868980892448944	1.421654746985268	1.4525740365971587	1.045892536424881	6.578326611689893	9.708274072699266	0.8770841031066463	0.9822569198012773
ID535079	535079	4	0.988408625125885	89.89430549603705	32.021814420892696	0.0	75.0	75	1.4579844659886303	1		20356.24608819347	20804.0	12438.0	25744.0	1.4310441E7	2897.3582550588662	-0.981076255815093	-728.4859598501624	3.767533000987475E-4	0.0011236529547643682	1.4845400433170095	1.4573433717610373	-0.3280454725014829	1.018661814424083	6.67814226114476	9.761595555380154	0.8806917145842615	0.9643102264927936
ID528440	528440	4	0.9936979413032532	86.58176574954386	23.015698080260833	0.0	3.0	3	1.4349732237685142	1		20661.81120943955	21047.0	12277.0	25926.0	1.4008708E7	2948.7452609935003	-0.9809240504410522	-720.6266949256501	-0.008247604323611872	0.007323918992984305	1.4841739124119366	1.4064323840168749	-1.4577930786375768	1.0552756956385108	6.469004709906057	9.705044354941691	0.8630824430005197	0.9707560627674746
ID535608	535608	4	0.9857144951820374	89.85946058908102	31.84670400589641	0.0	81.0	81	1.4724407561666415	1		20378.589958158984	20745.0	12984.0	25801.0	1.4611449E7	2901.2253656228863	-0.981044820579295	-727.0823635358906	-0.0038923293363499955	0.009928714231578964	1.498397288688226	1.4657716404590526	-0.809847463959502	1.0222583432020527	6.811229793751208	9.721310091116269	0.9057029942753515	0.9848797250859109
ID553017	553017	4	0.9747681021690369	92.81770957312855	30.932113549578293	0.0	268.0	268	1.4652304398088274	1		20605.68354430378	21134.0	13504.0	24911.0	1.4650641E7	2538.276503489217	-0.9810449282608509	-840.3139172239705	0.0013840622596438233	-0.011837394098151143	1.4966874131876493	1.4570365526853997	1.3279042585458187	1.0272133601790365	6.74468602744798	9.638545735850089	0.9123229011272769	0.9786206896551731
ID546875	546875	4	0.9674844741821289	92.29980652540932	30.71704508974784	0.0	202.0	202	1.4286331048772696	1		20363.598227474147	20967.0	13855.0	24852.0	1.3786156E7	2573.399904622148	-0.9810793341835273	-820.6253856666646	0.007523830351194156	0.002421147238859906	1.4607928466054827	1.4243775038949604	1.1480923105306355	1.0255657946091852	6.411967195931854	9.546812452274876	0.8840653598173175	0.9733044733044736
ID551996	551996	4	0.9701216816902161	93.04165130585913	30.827377629564875	0.0	257.0	257	1.4641974961204793	1		20501.514044943826	21028.0	13757.0	24635.0	1.4597078E7	2498.787447676016	-0.9810952908074573	-851.584611825561	-8.641898636273119E-4	6.71716245190003E-4	1.487583597453315	1.4651214118355265	1.1660710884109968	1.0153312793303917	6.735179775118947	9.563725095747534	0.9253475688611502	0.975895316804408
ID534064	534064	4	0.9789061546325684	89.58786850139573	32.03982023312166	0.0	64.0	64	1.452786643860587	1		20393.284482758616	20793.0	12660.0	25831.0	1.4193726E7	2875.647351747947	-0.9811382823153478	-737.7862009837997	-0.00627772763773537	-3.7847355910098095E-4	1.4766666012780836	1.443050559787353	0.29205200840833156	1.0232951238352204	6.630610999499599	9.947094252265986	0.8421141166706375	0.9714484679665741
ID550448	550448	4	0.9573561549186707	93.08318297827195	30.61222429648297	0.0	240.0	240	1.460058413645813	1		20288.133333333313	20781.0	13724.0	24729.0	1.4303134E7	2481.740818030518	-0.9811197691141272	-849.6310745163753	-0.008913492963988981	0.002548223130590102	1.4898568029863504	1.4521039732733474	-1.0003354187478146	1.0259987097397028	6.697154765802823	9.718778425042835	0.8909982220876658	0.9805149617258178
ID537138	537138	4	0.9842255711555481	91.26081587272199	33.48258263080998	0.0	98.0	98	1.430749599526434	1		20361.78222222224	20809.0	13910.0	24941.0	1.3744203E7	2539.936424993137	-0.981188316155217	-836.2721508467471	0.004030584897922055	-0.007384933184258451	1.493113958906655	1.3854974880622175	1.6718895890272123	1.0776735228837924	6.430979700589939	9.576295875470912	0.8812353111930031	0.9719827586206893
ID539699	539699	4	0.9801155924797058	90.8906337720496	31.52209286372497	0.0	127.0	127	1.414798715397963	1		20303.98039215687	20752.0	12834.0	25758.0	1.3461539E7	2802.0000826840064	-0.9810205720437785	-749.096957786988	-0.0013668657658405937	-0.0016307683735862118	1.5273780067055045	1.3161206620535473	-1.2892749579832143	1.160515179757403	6.288385915654469	9.539735586708659	0.8683131443266293	0.9628820960698694
ID555574	555574	4	0.961396336555481	92.70801811348646	31.044553945204537	0.0	295.0	295	1.4585032293802414	1		20380.85348506399	20944.0	13573.0	24780.0	1.432774E7	2506.4523202104897	-0.9811171378454336	-844.979074854592	0.0037754689130600457	0.010143987910144507	1.4869344745081423	1.4463274648741824	0.8599611845337086	1.0280759445009173	6.6828953873092685	10.09489769096616	0.8240824838237247	0.9493585415259954
ID533047	533047	4	0.9779409766197205	90.27768592948158	33.09459047155561	0.0	53.0	53	1.429691743855355	1		20380.781710914453	20771.0	13871.0	25540.0	1.381817E7	2613.1523811951656	-0.9812076814472561	-814.4542078122674	-8.962942594886227E-4	0.0022212397555805806	1.454476780908769	1.4303658467506035	0.37593491439746085	1.016856480608048	6.421473448260914	9.281832696371456	0.9366494513313697	0.9846938775510207
ID547912	547912	4	0.974635899066925	92.46563048591837	30.789221061399363	0.0	213.0	213	1.4507023004000261	1		20298.344332855064	20852.0	13898.0	24552.0	1.4147946E7	2519.577499863073	-0.9810707194042566	-835.0819465368808	0.0029473411989389747	-0.004220385749385285	1.4814481422534078	1.4435581874241095	1.3393689505894342	1.0262476117411723	6.611598494841525	9.776588218031833	0.8692439752730381	0.9700139470013941
ID549448	549448	4	0.9695366621017456	93.0162060768563	30.856178833415527	0.0	229.0	229	1.455907563985562	1		20305.483594864516	20771.0	13519.0	24713.0	1.4234144E7	2539.3781407100846	-0.9810628732365055	-828.5118234297221	0.008939878310424133	0.007840789351522775	1.499941060169607	1.432710162124482	1.1065884796708205	1.0469256796122897	6.659129756486695	9.594099172574603	0.9091152327498647	0.9729166666666668
ID536139	536139	4	0.9873296022415161	89.74053077739045	32.03340680179101	0.0	87.0	87	1.450180746437315	1		20398.01434720229	20855.0	12651.0	25519.0	1.4217416E7	2861.325269633712	-0.9809672635014342	-734.8588651476365	2.3198754537482553E-4	0.00634089849475519	1.4750297815935203	1.4356358513831975	-0.19234586727862613	1.0274400574298612	6.606845368677026	9.949121012955894	0.8387539526606625	0.9754385964912287
ID546379	546379	4	0.9678202271461487	92.19740217423694	30.814974498751546	0.0	197.0	197	1.4600584136458095	1		20394.697872340443	20884.0	13918.0	24877.0	1.4378262E7	2545.795161390578	-0.9809350654114569	-824.3824828119589	-0.011036287850696812	8.591521879000596E-4	1.5169553283290695	1.4356031236852367	-1.2151774511655102	1.0566676146782121	6.697154765802791	9.902147916372378	0.8583044819634477	0.97239475500345
ID550988	550988	4	0.9597119092941284	93.0668060629918	30.65388810513701	0.0	246.0	246	1.4433833952584159	1		20371.552325581382	20880.0	13773.0	24563.0	1.4015628E7	2510.3120389545893	-0.9811300009510503	-843.8807652731052	-0.002939358593084919	2.476566418607163E-4	1.4900607157283108	1.4128379136571656	-1.4901222538405403	1.0546579344485822	6.545054728538316	9.66334176036118	0.8807820751100609	0.9717713479181374
ID529487	529487	4	0.9936779141426086	89.44864568913023	23.86093546264741	0.0	14.0	14	1.4147987153979609	1		20702.754887218038	21090.0	12994.0	27053.0	1.3767332E7	2915.1544739512365	-0.9810305046528505	-734.5532716615921	-0.006833882275554748	-0.006612694804535471	1.492625102826154	1.3627088423943123	2.2382517086924043	1.0953367706953274	6.28838591565445	9.444512967531967	0.8859106362720617	0.968521229868228
ID537664	537664	4	0.9793068170547485	91.09683764767775	32.276483795616286	0.0	104.0	104	1.4169358747965626	1		20368.93333333335	20670.0	13114.0	26036.0	1.3443496E7	2732.292290541213	-0.9810898557212847	-773.5440831025841	-2.482985895924502E-4	3.074238033675682E-4	1.497495274652774	1.362670733214767	1.6283497016483872	1.0989413936556292	6.307398420312522	9.494037798585454	0.8793428084556311	0.9714494875549051
ID543301	543301	4	0.9716334342956543	92.29169624725343	31.670279829901894	0.0	164.0	164	1.438658723350228	1		20333.03079178886	20807.0	13139.0	25408.0	1.3867127E7	2656.706806339524	-0.9810439276990989	-792.1885903662475	-0.004404561348638582	-0.008608652044015152	1.5249898344808377	1.3879552138283724	1.5564807978730124	1.098731298594632	6.502276593057654	9.775615958902353	0.8550411970396926	0.9640591966173361
ID544345	544345	4	0.9858109354972839	91.79399110934105	31.612647315172673	0.0	175.0	175	1.4569463850695594	1		20374.47353361946	20844.0	12773.0	25079.0	1.4241757E7	2645.5796019346026	-0.9810234957952495	-796.2670703321772	-0.004755640761035481	0.0018308243828215021	1.526151426467422	1.3980815307974588	-1.378370424228516	1.0916040251221348	6.668636008815711	9.99394655724489	0.8390210014586498	0.9722799722799718
ID554073	554073	4	0.9593374729156494	92.68877369570247	31.030834196200217	0.0	279.0	279	1.464714059021051	1		20493.535764375894	20989.0	13811.0	24772.0	1.4611891E7	2515.426680845755	-0.9810995345071265	-845.8158043373943	-7.257688745490695E-4	-0.004487843838773331	1.504043369114008	1.464941845342145	1.38346983150448	1.0266915194594162	6.739932901283455	9.688278585137986	0.9023441357024817	0.9833564493758665
ID538203	538203	4	0.9921333193778992	90.52328688576928	31.950561577071454	0.0	110.0	110	1.4121227177017956	1		20348.01363636363	20892.0	12873.0	25555.0	1.3429689E7	2778.350613553296	-0.981114833428429	-760.9637821817614	2.170840642858343E-5	0.0077725987025469186	1.4985190469127943	1.3393028674072558	-1.5035252428418557	1.1188798914570859	6.2646202848318895	9.615041630119514	0.8515345596126715	0.9712601326455418
ID530012	530012	4	0.9860991835594177	92.8434888101517	23.641617517037023	0.0	20.0	20	1.4475701579181808	1		20589.688760806905	20908.0	12612.0	26453.0	1.4289244E7	2875.108955278388	-0.9809478287219253	-737.4403605699333	-0.0014467789048125369	-3.187137422235002E-4	1.5283645873009566	1.3802163947002213	-0.8067960824608396	1.1073369314910309	6.583079737854445	9.63413882142527	0.8912779857398057	0.9739803094233473
ID532060	532060	4	0.9743619561195374	91.59569729688909	32.29739833556512	0.0	42.0	42	1.4349732237685133	1		20389.67694566811	20706.0	12921.0	25803.0	1.388537E7	2871.120261205711	-0.9810239650036583	-734.2823694066558	2.5433694766782656E-4	-0.0031488108446819226	1.4754463900977044	1.406055394541708	1.0136544046289009	1.049351537517918	6.469004709906048	10.321432255180474	0.7630753042780858	0.9571026722925455
ID533596	533596	4	0.9719446897506714	89.62643358503136	32.44999933518511	0.0	59.0	59	1.4275736808495678	1		20418.384272997024	20914.0	13066.0	25751.0	1.3761991E7	2738.944054040514	-0.9811415751311481	-775.7012125551702	-2.717532110412261E-4	-1.9191048016934572E-4	1.486448795620485	1.4047171622084598	0.007374466826960863	1.058183693921365	6.4024609436028355	9.173247635861907	0.9561159575270034	0.988986784140969
ID555103	555103	4	0.9570176601409912	92.70644787016724	31.077441037975593	0.0	290.0	290	1.45226583845082	1		20347.881258941314	20930.0	13856.0	24599.0	1.4223169E7	2498.413607601484	-0.981137736637669	-847.2684392585489	-0.005766848156804568	2.510829422892473E-4	1.472925938622302	1.448794192820493	1.438434795992499	1.0166564346553801	6.625857873335081	9.751278677865061	0.8756465554795332	0.9613793103448268
ID545360	545360	4	0.9851219654083252	91.64989209221018	30.687723700593626	0.0	186.0	186	1.4365538813695546	1		20460.16251830162	20952.0	12593.0	26140.0	1.3974291E7	2786.152532428841	-0.9810666126402481	-761.0345292004315	-0.004313226856756117	-0.0035126023657466843	1.5048866088837267	1.39045292415463	-1.187221637526388	1.0822995750098265	6.483264088399595	9.332770231164114	0.935367829268953	0.9834174477289114
ID541265	541265	4	0.9602205157279968	89.00562096487214	31.719966298958397	0.0	143.0	143	1.4008277059767786	1		20253.061633281963	20619.0	13810.0	25123.0	1.3144237E7	2606.465031255634	-0.9811585962930744	-809.2724115660915	0.007140768890993162	-0.0053931090052331526	1.4565733330376398	1.3711491949827745	0.7377623454322298	1.0623011254846986	6.164804635377019	9.27861698888568	0.8998345959061406	0.9781297134238311
ID531027	531027	4	0.9588348269462585	92.43783645545145	27.862270548455033	0.0	31.0	31	1.312157193757492	1		20455.48861646236	20420.0	14354.0	27986.0	1.1680084E7	2601.843981957629	-0.9810142701020441	-812.468682243762	0.027739972086117937	0.01628906569848372	1.367053954084803	1.2966721994922936	1.2026324888068076	1.054278756512299	5.409057575219018	9.14275135585579	0.8131630765153178	0.9619611158072697
ID541779	541779	4	0.9871606826782227	89.17032342336842	32.9486238278743	0.0	148.0	148	1.3741116681181342	1		20285.34294871796	20627.0	12460.0	25532.0	1.2658054E7	2733.831037028298	-0.9810573052473575	-768.5874616914114	0.00560365552801287	0.007164151346809292	1.4112551426718294	1.351463191863529	1.3779333818312538	1.044242382011051	5.931901453315757	9.445260026974069	0.8355567548382649	0.965197215777262
ID534615	534615	4	0.9815646409988403	89.84420693287908	31.9865084829529	0.0	70.0	70	1.467809618780512	1		20348.04922644162	20776.0	12720.0	25942.0	1.4467463E7	2893.8575525054894	-0.9810407768518737	-727.6828618403962	0.003007046330524574	-0.002237861695066498	1.513023250530748	1.4438766059370487	-0.30778939093498775	1.0478895802517865	6.768451658270563	9.783315204656812	0.8886425478344467	0.9720136518771334
ID551530	551530	4	0.9782447218894958	93.0859588093669	30.746338420603998	0.0	252.0	252	1.4491370753798964	1		20461.610071942447	20956.0	13797.0	24959.0	1.4220819E7	2507.6913063203515	-0.9811287015378043	-848.437631274766	-0.004404055114159642	0.005066407183714734	1.4668362565649278	1.4489730537607304	1.1388432513978004	1.0123281815060912	6.597339116347993	9.551237200645577	0.9087813604482121	0.9802259887005653
ID548971	548971	4	0.9676794409751892	92.86180389756231	30.854441096383873	0.0	224.0	224	1.436553881369556	1		20244.17914831131	20706.0	13374.0	24751.0	1.3786286E7	2576.7627473428693	-0.981145341864641	-817.6556052531663	-9.288511704589087E-5	0.004923873674236702	1.4874997660260945	1.4154787658526906	0.965040616075948	1.050881017724076	6.483264088399607	9.485334577948795	0.9055204601206687	0.9756795422031476
ID540782	540782	4	0.9812697768211365	88.79157950442135	31.858459785014794	0.0	138.0	138	1.4164018872611859	1		20260.924812030098	20612.0	14100.0	24962.0	1.3473515E7	2545.863013852495	-0.9811667257380327	-829.2227517302346	-0.00320626798589466	0.004483579803927846	1.4549490937515006	1.3925924151136913	-0.16025087953775302	1.0447774079199754	6.302645294147986	9.590259582438614	0.8611365151634561	0.9685902118334537
ID552544	552544	4	0.9710215330123901	92.95251669078448	30.891621535284088	0.0	263.0	263	1.4626467128121368	1		20563.135785007078	21071.0	13845.0	24771.0	1.4538137E7	2531.6007160494964	-0.9811145032013586	-843.9474611135964	-0.0015636412474635234	0.008045278935414334	1.494121383528855	1.4515710466475045	1.108806067105813	1.0293132995313066	6.720920396625402	9.705699508100277	0.8965715073609035	0.9799029799029797
ID542817	542817	4	0.9827115535736084	92.18180857447693	31.789202516664727	0.0	159.0	159	1.4254524706424265	1		20443.836826347295	20730.0	13114.0	27039.0	1.3656483E7	2891.0488277023333	-0.9810702764654027	-732.9811765739623	0.0012174910949508484	0.006708715787762407	1.5088782813928268	1.3617680838092636	-1.2198069850758932	1.1080288188074234	6.383448438944743	9.7192483496419	0.8491802009052722	0.9661870503597122
ID528996	528996	4	0.9877779483795166	86.75772159436838	22.99612084676583	0.0	9.0	9	1.4265134700231532	1		20928.141158989605	21300.0	11796.0	26685.0	1.4084639E7	2955.318185368655	-0.9810033491670851	-731.391409750409	-0.0026844600722285947	-9.414601166541939E-4	1.5298165413989249	1.3500174993202858	-1.024351161411438	1.1331827492378175	6.392954691273812	9.553323521430766	0.8802428780180994	0.9683225341972644
ID538726	538726	4	0.9773163199424744	90.40098879689087	33.069100585617306	0.0	116.0	116	1.409441639305184	1		20270.622526636234	20636.0	13698.0	25544.0	1.3317799E7	2599.943927158778	-0.9812160146506483	-814.5354445290269	-0.014205261432201563	0.003296386239144657	1.4698123532498173	1.375197978346127	2.2612779656378583	1.0688005482799485	6.240854654009313	9.452444056224945	0.8777396171383746	0.9740356083086052
ID536696	536696	4	0.9784475564956665	89.79237069344114	32.02662199906243	0.0	93.0	93	1.4407604903194327	1		20371.50509461429	20828.0	12595.0	25392.0	1.3995224E7	2851.3081315133345	-0.98098997605156	-737.3791707549952	5.154325760019199E-4	-5.959825918398059E-4	1.492301892742185	1.420856104059471	0.00870128877771395	1.050283620191087	6.52128909771574	9.561206156854704	0.8964332413819069	0.9723600283486892
ID547449	547449	4	0.9707722067832947	92.3870648888435	30.657002662188162	0.0	208.0	208	1.4407604903194304	1		20332.672992700715	20934.0	13626.0	24918.0	1.3927881E7	2556.1819672384513	-0.9811594127058672	-828.4720153310867	0.0033946610827648403	0.001516143960153398	1.47173360569327	1.4259891586895597	-1.2503909350975295	1.0320790987259314	6.521289097715719	9.500613142099237	0.9079042496611843	0.9800000000000002
ID553596	553596	4	0.9793418049812317	92.67293508124739	30.994147511472146	0.0	274.0	274	1.463680750914295	1		20571.92796610169	21109.0	13698.0	24788.0	1.4564925E7	2547.4840152784855	-0.9811199920513533	-839.2927575584952	0.008079870413824655	-0.0015175429835047039	1.488368203676362	1.4535633233298064	1.1846212614975233	1.0239445229443633	6.730426648954425	9.712222282707465	0.8966340606871239	0.9725274725274728
ID550006	550006	4	0.9642502069473267	93.11809916719349	30.581162217117246	0.0	235.0	235	1.4517448462050144	1		20267.39311334287	20791.0	13910.0	24665.0	1.4126373E7	2477.996633095104	-0.9810392892834865	-846.3674708216927	2.765100724927976E-4	0.0046185790185311855	1.472383607604745	1.4487111955787089	-1.5089891859303728	1.0163403251788772	6.6211047471705715	9.668720911578305	0.8900251391316298	0.9775438596491224
ID532599	532599	4	0.9861364364624023	91.44956369367793	31.86023966800479	0.0	48.0	48	1.4579844659886299	1		20495.71367521366	20946.0	12984.0	25940.0	1.4387991E7	2882.8032208347536	-0.9811151000011635	-738.7258778719486	-5.259904230378778E-4	-0.012993262507903338	1.4759028737919742	1.469927280041972	2.272740346665307	1.004065230866272	6.6781422611447585	9.855152662565617	0.8640498876603683	0.9676308539944906
ID539255	539255	4	0.9776021242141724	90.95713752601023	32.48329825964588	0.0	122.0	122	1.4318066736266946	1		20298.106508875753	20637.0	13067.0	25771.0	1.372152E7	2757.370638134536	-0.9810528701366084	-762.3235860065455	8.967959639954098E-4	-0.003112160120572906	1.4967387805081152	1.3837606551471708	-1.3511138824777005	1.0816457130362103	6.440485952918969	9.52386476358832	0.8922818551510159	0.9685489635453897
ID545911	545911	4	0.972728967666626	91.76066487704203	30.632601025219856	0.0	192.0	192	1.4423348056574163	1		20398.61482558141	20915.0	13016.0	25866.0	1.4034247E7	2693.913631403679	-0.9811015412280821	-786.2027810725958	0.004153233838178643	-0.004804039684979004	1.489707773022835	1.4055158229031939	1.9509178250212424	1.059901104454119	6.535548476209263	9.671660972990122	0.8779904161070848	0.9717314487632499
ID543881	543881	4	0.9721611738204956	91.91340963936057	31.101402926268555	0.0	170.0	170	1.4333908231139407	1		20298.350591715956	20768.0	12473.0	26173.0	1.3721685E7	2761.712409708945	-0.9810208210653231	-759.8241591357992	0.0076404209266485	-0.003768906216539604	1.5139523642885986	1.3693258491717897	-1.134607882881765	1.1056187723355135	6.454745331412479	9.62838942252321	0.8749468700712316	0.9624379872430897
ID539786	539786	4	0.980937659740448	90.60188609873482	31.58345536151202	0.0	128.0	128	1.4238594891755576	1		20298.819940476205	20838.0	12881.0	25506.0	1.3640807E7	2736.296032044379	-0.9811110328342485	-770.6330915570171	0.0027724784097665576	-0.005543175380780292	1.5186536341815433	1.3429493555289507	-1.3837380710416738	1.1308346274781058	6.369189060451243	9.523282662465208	0.8825120716817002	0.973837209302326
ID535691	535691	4	0.9824299812316895	89.83706072195784	31.87299311180317	0.0	82.0	82	1.4621294195288277	1		20401.699576868847	20821.0	12867.0	25810.0	1.4464805E7	2900.473518474162	-0.98099839912454	-726.2824437153505	-0.007430768375217635	-0.004699046623430475	1.4868798679579747	1.4531950978721615	-0.028244950488116864	1.0231797988688072	6.7161672704608915	9.943620832554181	0.8535761206326029	0.9704670329670335
ID528524	528524	4	0.991848349571228	86.6124744721467	23.030300263761514	0.0	4.0	4	1.4286331048772716	1		20682.73224852071	21069.0	12294.0	25975.0	1.3981527E7	2937.6551648316713	-0.9809919259925203	-726.7154763476464	-0.0011510825071881236	-0.008489705660870504	1.4981550496987737	1.3894133045861314	-1.425321831884748	1.078264505423772	6.411967195931871	9.425452561841357	0.9069779563783211	0.9698058950395401
ID537228	537228	4	0.971863329410553	91.41418396543996	33.762531588325515	0.0	99.0	99	1.4376066875800295	1		20356.749266862185	20947.0	13592.0	25316.0	1.3883303E7	2551.4219208311774	-0.9812076106639588	-833.1727307481872	0.008007816732944305	0.0013274518332430205	1.50054132174755	1.4017498654167517	-1.3106798423057209	1.0704772361803843	6.4927703407286375	9.732736813662338	0.8613307384932468	0.9785100286532946
ID548493	548493	4	0.972810685634613	92.70238040365663	30.854634732072487	0.0	219.0	219	1.4370803808856276	1		20237.36310395314	20724.0	13392.0	24691.0	1.3822119E7	2573.9736387892845	-0.9811014803427505	-816.330398657252	2.1201024584664987E-4	-0.004538088281190251	1.4816196193286166	1.4115143409004869	1.269616274278587	1.049666713540725	6.488017214564123	9.652690578234646	0.8750343216065001	0.9687721788502484
ID534158	534158	4	0.987508237361908	89.71482414796156	32.01917497498072	0.0	65.0	65	1.4683249109216376	1		20383.133239831684	20788.0	12481.0	26175.0	1.4533174E7	2883.229184678095	-0.9810340425507087	-731.359790891402	-0.00560010901305845	0.00880805919227477	1.4906043687093262	1.4586185752746639	-0.5010826263269446	1.0219288263407995	6.773204784435075	9.436918437719044	0.9557485933233587	0.9888965995836222
ID540302	540302	4	0.9786967039108276	89.24042697672759	31.95029309301516	0.0	133.0	133	1.4238594891755545	1		20279.332835820904	20698.0	13445.0	25607.0	1.3587153E7	2659.198397029591	-0.9811875635717583	-795.499494668633	-0.0032480992299139602	-0.005629740048900518	1.489792826488584	1.3835825595248308	1.5512919736720103	1.0767646760452296	6.369189060451216	9.409522617368788	0.9039800030181623	0.9752547307132458
ID535171	535171	4	0.984958827495575	89.89238546596219	32.012054503717216	0.0	76.0	76	1.4418102248778721	1		20356.845705967986	20844.0	12761.0	25414.0	1.3985153E7	2926.9756627096353	-0.9811752597762311	-725.0016023903655	2.6067556202735465E-4	0.013714754585569663	1.462671585114866	1.4479909206667845	0.1279977217217687	1.0101386439918567	6.5307953500447695	9.511295707292714	0.9071864828599746	0.9807280513918626
ID542339	542339	4	0.9858692288398743	91.9999442888599	31.812512387598357	0.0	154.0	154	1.4158676983350535	1		20454.09351432883	20685.0	13217.0	26460.0	1.3561064E7	2806.7224125680204	-0.9809786820515934	-751.674357204414	0.0026948900720193294	0.0010875299807591992	1.494666773084483	1.3637188248626917	1.8601868348735944	1.096022688720291	6.297892167983461	9.554809956679186	0.8668839805411512	0.9764185703758295
ID530564	530564	4	0.9761958122253418	92.63825804785343	26.487771396566234	0.0	26.0	26	1.3541477255877274	1		20479.952380952396	20570.0	12956.0	28043.0	1.2472291E7	2586.516968623769	-0.980968161495362	-816.2398136533985	-4.445962156038411E-4	-0.004954314605218187	1.4263997729605695	1.3233979006408896	-1.2741886691992401	1.0778313704969598	5.760788911393206	8.92040805039759	0.9097506699037922	0.9734939759036144
ID531588	531588	4	0.9912161827087402	92.09549994260452	30.72716269136275	0.0	37.0	37	1.4496590048314917	1		20409.527298850608	20684.0	12845.0	26533.0	1.4205031E7	2954.5072591850985	-0.9809605298736268	-711.8271625684237	0.008538178355453042	0.0031125904398719008	1.500159582476979	1.4305450312784762	1.4574958693544497	1.0486629568985244	6.602092242512467	9.572453652074616	0.9054092088967325	0.9802399435426958
ID550534	550534	4	0.9587193131446838	93.07630526149468	30.654322103107155	0.0	241.0	241	1.4386587233502306	1		20244.223684210527	20770.0	13756.0	24724.0	1.3847049E7	2482.4222410155367	-0.9811125743084105	-847.2304232267219	0.008936841160202186	4.2152405640163266E-4	1.4788091504148373	1.4252226778394714	0.8859913681860646	1.0375986667968256	6.502276593057676	9.403214939286531	0.9241076742050224	0.9884393063583821
ID544903	544903	4	0.970091700553894	91.71754776426778	31.63502436709427	0.0	181.0	181	1.4569463850695599	1		20449.83880171182	20948.0	12957.0	24915.0	1.4335337E7	2610.307296848015	-0.9810791558816926	-812.4409180568196	0.004361997244375494	0.014388226506427897	1.5283276536268187	1.4160707496311131	-1.5535003302056134	1.0792735137174103	6.668636008815715	9.885464935226041	0.8575366242875657	0.9649243466299857
ID553113	553113	4	0.9745165109634399	92.81296470528666	30.950556488391204	0.0	269.0	269	1.4600584136458126	1		20594.619318181834	21113.0	13804.0	24691.0	1.4498612E7	2536.0215810255113	-0.9810926037509929	-842.770053086892	-0.002210135478673854	0.0020667463139222623	1.4955057401605136	1.4497307622394173	0.7464183551084828	1.031574813140053	6.697154765802819	9.451551276681167	0.9420935048899214	0.9832519190509422
ID555675	555675	4	0.965253472328186	92.69565004779417	31.030555921383602	0.0	296.0	296	1.4631638232093458	1		20367.316384180787	20875.0	13818.0	24416.0	1.442006E7	2484.041933974812	-0.9811568293532669	-853.8652362022418	-0.0029906062531609378	0.002998345330457085	1.491326995570732	1.4561779248757536	-1.5443774631024687	1.0241378955789193	6.725673522789906	9.666760367200544	0.9044482865250719	0.9805959805959804
ID537756	537756	4	0.9968496561050415	90.85544468835339	32.43790750217328	0.0	105.0	105	1.4196027995632166	1		20375.045045045044	20682.0	12708.0	26583.0	1.356978E7	2861.0791661469934	-0.9810505472855436	-737.3834928355659	-2.986189431241307E-4	-0.0036818797545829065	1.506540212017598	1.3564067783259295	1.7550755338351811	1.1106846678228506	6.331164051135103	9.777496935450444	0.8322198187035347	0.9617328519855595
ID533136	533136	4	0.9793460369110107	90.09504337219252	32.90065720845301	0.0	54.0	54	1.4307495995264348	1		20437.975	20867.0	13789.0	25166.0	1.3897823E7	2643.1620519102403	-0.9810783519908608	-801.8420033465512	0.004208647700755922	0.006311622538618594	1.452224287615032	1.4370303774863553	2.3091427715290216	1.0105731307888242	6.430979700589943	9.231557501685401	0.9482809899382616	0.9875912408759125
ID552081	552081	4	0.9662840962409973	93.03594419260206	30.81441864931819	0.0	258.0	258	1.452786643860587	1		20526.875536480682	21026.0	13865.0	24589.0	1.4348286E7	2523.4874541946992	-0.9812085483811671	-849.4790794316569	0.0027867793509658008	0.007567061705858027	1.4751690108221165	1.444656711255637	1.865601063476543	1.0211207959155635	6.6306109994995985	9.77713016498353	0.8716469595658787	0.9640635798203182
ID546966	546966	4	0.9587821960449219	92.27915518909035	30.710609877158213	0.0	203.0	203	1.4501807464373124	1		20372.822510822472	20877.0	13896.0	25030.0	1.4118366E7	2562.54382541653	-0.9811044152508507	-825.5906951622322	-0.004820015094990855	-0.0027233440700263245	1.4830970094640317	1.4352468911800793	-1.0497751683644447	1.0333392941507153	6.606845368677001	9.531406908877976	0.9138817092014917	0.9781843771991557
ID543401	543401	4	0.9677959680557251	92.2399538595749	31.652597787000204	0.0	165.0	165	1.440235336122899	1		20341.59883720932	20803.0	12897.0	25548.0	1.399502E7	2675.6193882972443	-0.9809252515714864	-781.9299394633213	-0.002743663415661988	-6.690457135266234E-4	1.5108349001503492	1.4077854289058582	-1.460358460276458	1.0731997001308515	6.516535971551198	9.534131808572457	0.9008746316898631	0.9744136460554362
[truncated: 3,596 more rows]
