# Supplementary material for: Adhesion pilus retraction powers twitching motility in the thermoacidophilic crenarchaeon Sulfolobus acidocaldarius
Source: Nat Commun. 2024 Jun 14;15:5051. doi: 10.1038/s41467-024-49101-7 (PMC11178785; doi:10.1038/s41467-024-49101-7)
Supplement: Supplementary file 15 — Source Data [file 41467_2024_49101_MOESM15_ESM.zip › TWITCHING FULL TRACK DATASET/Figure 1/MSD data/MW001_100X_1sec_interval_5min_total__3_spots.csv]

LABEL	ID	TRACK_ID	QUALITY	POSITION_X	POSITION_Y	POSITION_Z	POSITION_T	FRAME	RADIUS	VISIBILITY	MANUAL_SPOT_COLOR	MEAN_INTENSITY_CH1	MEDIAN_INTENSITY_CH1	MIN_INTENSITY_CH1	MAX_INTENSITY_CH1	TOTAL_INTENSITY_CH1	STD_INTENSITY_CH1	CONTRAST_CH1	SNR_CH1	ELLIPSE_X0	ELLIPSE_Y0	ELLIPSE_MAJOR	ELLIPSE_MINOR	ELLIPSE_THETA	ELLIPSE_ASPECTRATIO	AREA	PERIMETER	CIRCULARITY	SOLIDITY
Label	Spot ID	Track ID	Quality	X	Y	Z	T	Frame	Radius	Visibility	Manual spot color	Mean intensity ch1	Median intensity ch1	Min intensity ch1	Max intensity ch1	Sum intensity ch1	Std intensity ch1	Contrast ch1	Signal/Noise ratio ch1	Ellipse center x0	Ellipse center y0	Ellipse long axis	Ellipse short axis	Ellipse angle	Ellipse aspect ratio	Area	Perimeter	Circularity	Solidity
Label	Spot ID	Track ID	Quality	X	Y	Z	T	Frame	R	Visibility	Spot color	Mean ch1	Median ch1	Min ch1	Max ch1	Sum ch1	Std ch1	Ctrst ch1	SNR ch1	El. x0	El. y0	El. long axis	El. sh. axis	El. angle	El. a.r.	Area	Perim.	Circ.	Solidity
			(quality)	(�m)	(�m)	(�m)	(sec)		(�m)			(counts)	(counts)	(counts)	(counts)	(counts)	(counts)			(�m)	(�m)	(�m)	(�m)	(radians)		(�m^2)	(�m)
ID206850	206850	2	1.0	12.646955615517093	10.156789647821173	0.0	13.0	13	1.4174696611687825	1		51646.03630862328	51944.0	35483.0	65504.0	3.413803E7	5572.517319892138	-0.9812531882174611	-970.2177743914275	0.0025291858163201185	-0.006924565702002822	1.5814742351065694	1.2808288652195916	-0.8356546437413109	1.234727197403873	6.3121515464770335	10.06709260767049	0.782670840260052	0.9438521677327645
ID241665	241665	2	0.9298210740089417	15.118745273098801	20.26644656158691	0.0	165.0	165	1.0723129006113927	1		51769.049868766335	50256.0	41830.0	65504.0	1.9724008E7	7812.371715502966	-0.980623679917916	-670.7309816173221	0.006219856555200092	-0.01638653178224683	1.1807655908460937	1.0184822768889272	-0.9468978506576256	1.1593383779371005	3.612375885032039	7.848140580093053	0.7370029919377752	0.9257003654080388
ID203777	203777	2	1.0	12.721839793719477	10.080883587849405	0.0	0.0	0	1.4164018872611879	1		51313.74018126889	51608.0	35398.0	65503.0	3.3969696E7	5550.908477159579	-0.9810923107262123	-959.3366031987337	0.011635610627450743	0.023568625229944032	1.5867598115234827	1.2776115365768386	-0.9311121229015059	1.2419736094235332	6.302645294148003	10.116862435396474	0.7738219432624682	0.9546436285097188
ID222983	222983	2	1.0	12.795556709035392	10.267216235379259	0.0	85.0	85	1.424921674693793	1		51448.19461077849	51623.0	35485.0	65468.0	3.4367394E7	5515.820230359588	-0.9812426154032738	-975.8749044820607	-0.009034060908461232	-9.549842147075349E-4	1.5886477272117578	1.2855891447215906	-0.9055334473546752	1.235735175374243	6.378695312780259	9.770691340146358	0.8396361605521725	0.9565217391304349
ID217863	217863	2	0.9968327879905701	12.740854222351576	10.20676836059526	0.0	61.0	61	1.4105146822008514	1		51622.89513677812	51946.0	35888.0	65499.0	3.3967865E7	5631.961305150815	-0.9811746804863167	-955.4691453898887	-0.0069506616756508195	0.010494484796258198	1.57853323081298	1.2679421413952572	-0.8334117676364887	1.2449568314496946	6.25036090633833	10.043646430719877	0.7786317835654951	0.9480894015861572
ID238086	238086	2	1.0	15.652785875311695	17.44774511158764	0.0	150.0	150	1.3921604753249768	1		51455.03421461896	51610.0	34029.0	65504.0	3.3085587E7	5779.035162554602	-0.9810885790491064	-923.8183583030914	0.02958956842629122	0.011296464411405844	1.5361616100330093	1.3204729265375277	-0.641754904806375	1.1633419960082398	6.088754616744794	9.813857769454177	0.794435818484098	0.9538346984363365
ID220934	220934	2	1.0	12.79663262994311	10.216372498618767	0.0	75.0	75	1.4019073421339445	1		51358.933744221846	51830.0	35535.0	65363.0	3.3331948E7	5642.789682821256	-0.9812370740066808	-951.9749355785118	-0.015081716515760027	0.011730556658196828	1.5850008717294317	1.2658969200563837	2.3521204899730583	1.252077358446243	6.174310887706076	9.980543887754543	0.7789147711690367	0.9433551198257079
ID221188	221188	2	1.0	12.802876754087894	10.216905040575316	0.0	76.0	76	1.427043673895771	1		51492.91445427725	51904.0	35170.0	65498.0	3.4912196E7	5582.573210445411	-0.9811717392795551	-961.3418945572374	-0.015105979995490973	0.01297268914509699	1.60064683552255	1.2780852918359047	-0.8330845847301809	1.2523787307052896	6.39770781743832	10.380765521018542	0.7460630017381193	0.9373259052924788
ID229896	229896	2	0.996815025806427	15.861569079540766	15.221429906168213	0.0	115.0	115	1.428103491103788	1		51362.19196428569	51548.0	34491.0	65504.0	3.4515393E7	5736.018282317177	-0.9810526893342871	-927.2733432292579	0.008374656377770236	-0.005825098060822671	1.5942097733787586	1.2936877611572133	2.321916420558435	1.232298720946951	6.40721406976735	9.850659449164413	0.8297523441412328	0.9594306049822063
ID212488	212488	2	1.0	12.664410143365984	10.191580544456485	0.0	38.0	38	1.4137289241558417	1		51631.654545454505	51941.0	35242.0	65498.0	3.4076892E7	5615.294438550679	-0.981196741959421	-959.6138246414669	0.017280720049165824	-0.00813720575691601	1.5520818379559198	1.3030913435656513	-0.8754547508974424	1.1910767772495177	6.278879663325424	10.241082194169225	0.7523160379187794	0.9355524079320113
ID219404	219404	2	1.0	12.738187997974228	10.153344739719698	0.0	68.0	68	1.4307495995264332	1		51602.12721893487	51911.0	35834.0	65491.0	3.4883038E7	5564.741765804378	-0.9811393979353839	-964.7787927256137	-0.0018489466516298874	0.0026327698279374014	1.6010940932222812	1.2951194808402873	2.331328324271455	1.2362520345871675	6.430979700589931	9.914429636686293	0.8221508931874741	0.9568599717114568
ID235281	235281	2	1.0	15.588850422645377	15.647664556244147	0.0	138.0	138	1.4265134700231528	1		51274.80534918273	51304.0	33293.0	65504.0	3.4507944E7	5800.106361337566	-0.9810064086621564	-913.1935036693473	0.0010018628362748081	-0.012169919544528795	1.6191537181008073	1.2843003733859077	2.3518077965067183	1.2607282156526187	6.392954691273807	9.981342381484943	0.8063685560706672	0.9399021663172609
ID232465	232465	2	1.0	15.584709199259413	15.772026968892131	0.0	126.0	126	1.433390823113944	1		51269.09691629956	51353.0	33729.0	65504.0	3.4914255E7	5694.610940282193	-0.9808865394963323	-924.0618836056672	-0.012169114351873123	-0.003973141587690994	1.5952772368413717	1.2831851027524206	2.274913675804792	1.2432167685079232	6.45474533141251	10.374859846287372	0.7535715587860479	0.9610757254069355
ID237840	237840	2	1.0	15.647056264590535	17.459939885878292	0.0	149.0	149	1.3834389456285947	1		51434.39336492888	51610.0	34068.0	65504.0	3.2557971E7	5838.878827083245	-0.9809230737923601	-905.9009303672769	0.01717269094979854	-0.025438109302949954	1.5594463223167174	1.269219363510084	-0.6580185371525787	1.2286657193788768	6.012704598112541	9.408760564128395	0.8535223509256812	0.9532780708364726
ID222230	222230	2	1.0	12.761803537535261	10.320505897622159	0.0	81.0	81	1.3702525705574484	1		51518.02584814218	52042.0	35269.0	65504.0	3.1889658E7	6064.628620413448	-0.9812538562868277	-889.3125714094333	0.02273896509448621	-0.02040556790451771	1.544210435367757	1.2801661214127649	-1.0318981875468565	1.206257851647877	5.898629570164158	9.583219773468086	0.8071199676985467	0.9451637471439455
ID214038	214038	2	1.0	12.754577320011446	10.151499349619254	0.0	45.0	45	1.4131937248468056	1		51639.7280966768	51967.0	35516.0	65499.0	3.41855E7	5555.071080518939	-0.9811144467780757	-965.8602244301381	-0.001130827942407262	0.009582336985620315	1.6023476207707688	1.2565884413036335	2.211041902086298	1.275157058669449	6.274126537160908	10.691247926312432	0.6897732304914774	0.9348441926345611
ID206614	206614	2	1.0	12.627985205831251	10.144506314076922	0.0	12.0	12	1.4190698155761314	1		51692.16966966966	51956.0	35376.0	65504.0	3.4426985E7	5558.701076410138	-0.9811115479113988	-966.0585649959343	-0.004926244895556972	0.002703277576058617	1.5826370652360875	1.2782236494637926	-0.9113802328954517	1.2381534842513628	6.326410924970581	9.837618595534407	0.8214616623946813	0.948005698005698
ID225307	225307	2	1.0	12.890661756438393	10.510318365386029	0.0	95.0	95	1.4008277059767815	1		51478.08769230767	51789.0	35683.0	65503.0	3.3460757E7	5617.794809699378	-0.9812374766370521	-958.4498846139115	0.0030973181777924205	0.003651114702811861	1.5628971677676748	1.2662433943382942	-0.9161871004962181	1.234278634546721	6.1648046353770445	10.077286526702848	0.762854949343275	0.9480994152046786
ID209950	209950	2	1.0	12.690705336124006	10.121218772316825	0.0	27.0	27	1.4072930989717471	1		51504.13455657481	51859.0	35195.0	65503.0	3.3683704E7	5616.516130107121	-0.9811069603123136	-952.4004655643251	0.003230089526016724	0.011995847713802783	1.5756474668711322	1.2558884293294226	2.2606316548911938	1.2546078378255654	6.221842149351237	10.124306805648766	0.7627781740107371	0.9464931308749099
ID229661	229661	2	0.9968321323394775	15.951090962150818	15.047465758932688	0.0	114.0	114	1.4296917438553531	1		51288.877218934926	51325.0	34442.0	65504.0	3.4671281E7	5678.107337877475	-0.9809968583891305	-932.592248383805	-0.0015699890255331044	0.007010746603361681	1.5722391180449145	1.3036119227956773	-0.8785330073189921	1.2060637759994932	6.421473448260898	10.184277816932614	0.7780080297473226	0.940153096729297
ID220707	220707	2	0.9968342185020447	12.787246936808096	10.208486975848281	0.0	74.0	74	1.400287575744257	1		51553.029320987625	51833.0	35452.0	65488.0	3.3406363E7	5637.138898594274	-0.981128843312961	-950.9396863257884	0.005184815387182612	-0.01792932135456731	1.570765110646062	1.2814171162760397	-0.982972515834125	1.2258031289693587	6.160051509212529	10.01108708645035	0.7723812616809228	0.9364161849710981
ID219175	219175	2	0.9968440532684326	12.72620069234314	10.192743336026266	0.0	67.0	67	1.4169358747965624	1		51645.361445783135	51977.0	35655.0	65472.0	3.429252E7	5603.7382891559955	-0.9811480110189122	-959.3140898041995	0.00314615045084745	-1.3058944497459725E-4	1.5556168363608942	1.300539642904482	-0.9092719583736231	1.1961318094746816	6.307398420312521	10.919340308868584	0.6647637459832803	0.9234516353514269
ID241190	241190	2	0.9544341564178467	14.934021538961064	20.23979328158752	0.0	163.0	163	1.045884877042011	1		52185.9090909092	50400.0	41758.0	65504.0	1.8943485E7	7750.474109183713	-0.9802502559818859	-668.3908140973413	4.0334230240987313E-4	0.003974002786039046	1.1539195010657584	0.9800514173048751	-1.205402968862522	1.1774071040466607	3.4365102169449546	8.252959936675905	0.6340274044493516	0.9105793450881617
ID208678	208678	2	1.0	12.70722033014845	10.122675243037538	0.0	21.0	21	1.4180032466050236	1		51481.60601503758	51879.0	35319.0	65499.0	3.4235268E7	5554.890130290816	-0.981155898461409	-965.0930590553976	-8.255627961061679E-4	0.00617095904824522	1.582138857425078	1.2899869836575977	-0.8232314401754546	1.2264766059414958	6.31690467264155	9.971705784068105	0.7983168111409458	0.9412181303116146
ID228139	228139	2	1.0	14.794157268188606	12.098017177074349	0.0	107.0	107	1.4227965106853426	1		51337.30884557723	51567.0	34554.0	65439.0	3.4241985E7	5764.349083888626	-0.9810527577585377	-922.2723239700621	-0.014471852184090804	-0.0014373029302989844	1.5617865443626835	1.2902655965139256	-0.7613966419731597	1.21043802809465	6.359682808122195	10.628631690575364	0.7074416155796053	0.94826364280652
ID212267	212267	2	1.0	12.673417707520525	10.164656847626341	0.0	37.0	37	1.4040641239355265	1		51506.73773006132	51725.0	35694.0	65503.0	3.3582393E7	5611.52027424402	-0.9812252385745434	-959.4178330451626	-0.008693673838626874	8.04407391063597E-4	1.5579514473629887	1.2665838330366495	-0.9367078020880367	1.2300421075388133	6.19332339236414	9.99428943956042	0.7791656112035181	0.9435191889934831
ID237610	237610	2	1.0	15.680885654943136	17.424214193068888	0.0	148.0	148	1.419069815576132	1		51331.03614457832	51402.0	33858.0	65504.0	3.4083808E7	5680.24172938725	-0.9810736453517618	-936.8667893302535	0.006256453075609156	0.00878439508889749	1.5994167843236853	1.2760288336387164	-0.7751348540224693	1.253433106023786	6.326410924970586	9.700650078740534	0.8448227173971515	0.967296511627907
ID217640	217640	2	0.9968497157096863	12.75910546155209	10.2247202154351	0.0	60.0	60	1.413728924155842	1		51561.759455370615	51865.0	35724.0	65468.0	3.4082323E7	5616.570957653224	-0.9811664973857595	-956.528882191164	0.008444447886884704	-0.0011811722350512036	1.5482428795687921	1.3039513898424853	-0.8363032237036021	1.1873470833570083	6.2788796633254265	10.151241048357498	0.7656913532002017	0.9395448079658606
ID232239	232239	2	1.0	15.883441561974507	15.502905397977342	0.0	125.0	125	1.4180032466050232	1		51410.70526315791	51609.0	34241.0	65491.0	3.4188119E7	5800.739221981377	-0.9809599290637415	-913.2357848870738	0.009972388535146946	-0.033526686097499946	1.5950509476138182	1.3024429198760514	-0.797094184913042	1.224660922388532	6.316904672641548	10.061876586214188	0.7840724868766514	0.9644412191582
ID225070	225070	2	0.9968539476394653	12.889293088372394	10.493368266569703	0.0	94.0	94	1.4158676983350567	1		51496.377073906515	51675.0	35609.0	65497.0	3.4142098E7	5558.008677739726	-0.9811434010598025	-964.1765715522306	0.003919193753855231	-0.005634598690008204	1.5923580258138192	1.2822304440127177	-0.9259762414851657	1.241865713959	6.297892167983488	9.819422919248204	0.8207920734748344	0.9450784593437943
ID235053	235053	2	1.0	15.599869601583537	15.644951028275495	0.0	137.0	137	1.4296917438553536	1		51249.00444444452	51304.0	33493.0	65504.0	3.4593078E7	5806.638835441906	-0.9810841000661521	-915.5242327816633	-0.01491683728337528	0.014803383087911284	1.627715374561955	1.2823050980405513	-0.8234654767463512	1.2693666874203449	6.421473448260903	10.103435485627008	0.7905082556625224	0.9480701754385967
ID222768	222768	2	1.0	12.77967032025522	10.278551942493904	0.0	84.0	84	1.4115869094041134	1		51437.28854961834	51622.0	35740.0	65475.0	3.3691424E7	5595.409447440078	-0.9813155141958018	-965.6143372267247	9.536694123372552E-4	0.018463714772528707	1.5705902449148692	1.275080183940684	-0.847310763480919	1.2317580217276218	6.25986715866736	10.039814539664423	0.7804113919980292	0.9578181818181816
ID212023	212023	2	1.0	12.665670112150666	10.153764501411922	0.0	36.0	36	1.413193724846806	1		51558.70364741645	51874.0	35663.0	65502.0	3.3925627E7	5576.070691079851	-0.9811106992911784	-960.5187464445943	4.417695403243147E-4	0.007351476398661045	1.589259959744971	1.2746355145132473	-0.9609993908905021	1.2468348336833148	6.27412653716091	10.001060273487033	0.7882628297761624	0.9496402877697843
ID206389	206389	2	0.9968299865722656	12.611288914090656	10.171213876765924	0.0	11.0	11	1.4227965106853426	1		51575.51044776118	51884.0	35556.0	65504.0	3.4555592E7	5545.269145092955	-0.981110157936446	-966.1406294952558	0.0053132248699958124	9.488161692793024E-4	1.5713818676682374	1.3004963615807783	-0.9401008355223724	1.2082939361385006	6.359682808122195	10.510466689745327	0.7234380034383134	0.9422535211267609
ID234804	234804	2	1.0	15.575336066394566	15.66630142407248	0.0	136.0	136	1.4094416393051825	1		51263.27092846265	51380.0	33580.0	65504.0	3.3679969E7	5863.804155446964	-0.9809283826052664	-899.3042120331439	0.022289833457679896	-0.015174277375854183	1.6006407296623375	1.267487554314551	-0.8347606451999571	1.2628453227913181	6.240854654009298	9.739777126536882	0.8267151455019706	0.9563000728332118
ID229439	229439	2	0.996820330619812	16.09714964806279	14.777098886656418	0.0	113.0	113	1.4206681676678086	1		51311.02544910186	51392.0	34478.0	65504.0	3.4275765E7	5718.8683899894095	-0.9811105313476391	-932.0276219300679	-0.010907622879978858	0.0073921074204321025	1.5741381012038547	1.3148783562587067	-0.8637584289680315	1.1971739391032592	6.34067030346413	10.327971395897379	0.7469903352520735	0.934173669467787
ID240956	240956	2	0.9872460961341858	14.437797114692158	19.945500653347697	0.0	162.0	162	1.1259957311625426	1		51447.94033412884	50458.0	42458.0	65504.0	2.1556687E7	6623.573671413489	-0.9809803062509348	-801.2395648551018	-0.004713464542952411	0.01589484896769327	1.1851362421259894	1.0930642811272824	-0.647543053223198	1.0842328878442107	3.983119725864275	9.090404609254001	0.6057128637474473	0.9098805646036917
ID231996	231996	2	0.996823787689209	15.867484288399634	15.46818868863845	0.0	124.0	124	1.4636807509142953	1		51420.75211267604	51595.0	34096.0	65504.0	3.6508734E7	5659.188140747057	-0.9810235923423432	-939.4631249350982	0.0035244974761302625	0.0012937011653528171	1.6706701118554963	1.2930233406152716	2.253097159788166	1.2920649298260352	6.730426648954426	9.953551808778688	0.8536823391039707	0.9619565217391304
ID213827	213827	2	1.0	12.735106981737363	10.204438373537686	0.0	44.0	44	1.4174696611687827	1		51532.15789473692	51822.0	35639.0	65501.0	3.4268885E7	5511.910698826582	-0.9812114796360356	-976.5088699217176	0.014089544220998701	-5.162997290890033E-4	1.591614596685748	1.2961149208262228	2.2673413648241896	1.2279887925919066	6.312151546477037	10.399061148351876	0.7334981406805711	0.9325842696629215
ID211777	211777	2	0.9968328475952148	12.694096510516433	10.163894049231319	0.0	35.0	35	1.4281034911037882	1		51537.49185185187	51820.0	35652.0	65498.0	3.4787807E7	5502.718723073162	-0.9810743644220754	-971.0183010119028	-0.013939749066975796	0.003109863977919472	1.5938924800677707	1.3142325996461148	-0.9302292256519097	1.2127932913070032	6.407214069767351	9.898750336162319	0.8217095925528776	0.955350815024805
ID224832	224832	2	1.0	12.866468967446831	10.477012152999222	0.0	93.0	93	1.4206681676678086	1		51379.25975975975	51696.0	35352.0	65502.0	3.4218587E7	5619.1706647414685	-0.981289999112539	-959.1116816657297	-0.0064657619309526106	-0.004230090376282313	1.5589755190030625	1.2808917759012663	-0.966511830436432	1.2171016695818269	6.3406703034641305	10.977144247879671	0.6612509261871122	0.9487908961593167
ID234567	234567	2	1.0	15.57928138444442	15.62550045851964	0.0	135.0	135	1.4418102248778712	1		51205.79300291545	51311.0	33381.0	65504.0	3.5127174E7	5737.216802114235	-0.9810363777554073	-923.4463019348509	0.0026783235856789153	0.010180678707081545	1.616081149185902	1.2961943290156046	-0.8015745948029961	1.2467892452617313	6.530795350044763	9.972512343156058	0.8252143544689773	0.957491289198606
ID208454	208454	2	1.0	12.69010596066825	10.118197599632476	0.0	20.0	20	1.4051412734026876	1		51528.66768292683	51905.0	35525.0	65494.0	3.3802806E7	5586.065110811117	-0.9810402135805354	-954.6106710460612	-0.008873945544408889	0.009664694213685151	1.5934966942222586	1.2576065319924439	2.2409041476692524	1.2670868460723237	6.202829644693171	9.93843413744607	0.789157684556475	0.9429190751445089
ID220484	220484	2	0.996832013130188	12.788872205092682	10.186024818686349	0.0	73.0	73	1.427573680849568	1		51590.34175334325	51828.0	35389.0	65482.0	3.47203E7	5556.593348355018	-0.9811482675878946	-966.4361365267497	0.013584057425919022	0.02003977283640874	1.5754960488768304	1.3253314727425243	2.2692402293535046	1.1887562328966939	6.402460943602837	10.241210254974224	0.7671039817963761	0.9459269662921348
ID231755	231755	2	0.9968358874320984	15.980065088871143	15.368979155427247	0.0	123.0	123	1.3954169955062643	1		51398.68118195958	51555.0	34295.0	65504.0	3.3049352E7	5882.805819852004	-0.9810045490723125	-902.4411113553365	-0.013764518009498157	-0.008907208195236414	1.537033677207675	1.30199483872116	-0.6244153498257838	1.1805220969365546	6.117273373731885	9.572043500920817	0.8389931708112189	0.9505169867060563
ID227915	227915	2	1.0	14.466268651337721	11.621238295319616	0.0	106.0	106	1.4201355835187586	1		51251.0538922156	51503.0	34250.0	65469.0	3.4235704E7	5644.81902377607	-0.981000616461193	-937.5890867936216	0.009933461188358519	0.006952086992235342	1.5661465245154655	1.2838945114607292	-0.9402149196983439	1.2198405013302915	6.335917177299616	10.119986695956328	0.7774267365954353	0.9494301994301996
ID237390	237390	2	1.0	15.638476002215945	17.43673684890111	0.0	147.0	147	1.4243906809452664	1		51609.799701046344	51705.0	34005.0	65504.0	3.4526956E7	5693.0246085322	-0.9810494697210331	-938.6175029282465	0.008987643609088934	0.0036529195554501764	1.5929653465701028	1.2795262485662746	-0.6957872382962507	1.2449649613323999	6.373942186615745	10.466822155979742	0.7311193764626317	0.9384184744576628
ID222030	222030	2	1.0	12.769957971456845	10.328213957825792	0.0	80.0	80	1.3658288218996337	1		51288.68820678515	51695.0	36032.0	65374.0	3.1747698E7	5604.232211258614	-0.981393780298225	-965.4296254462867	-0.006172656406914134	0.0019051427904233768	1.504927388612911	1.2557118322102863	-0.9586103484601958	1.1984655635234074	5.8606045608480315	9.657940491503108	0.7895565351110234	0.9565554693560903
ID206158	206158	2	1.0	12.659209976885368	10.132340699266683	0.0	10.0	10	1.427573680849568	1		51589.39732142855	51904.0	35184.0	65504.0	3.4668075E7	5560.996068251673	-0.981188986813733	-967.7837799500585	0.0022581847460641405	0.008471178893639724	1.6032565629493476	1.2823035452517768	-0.8151671425613775	1.250294104610428	6.402460943602837	9.867655754678424	0.8262830073561438	0.9600855310049893
ID209741	209741	2	1.0	12.715898397846255	10.092290269762804	0.0	26.0	26	1.4265134700231523	1		51476.44873699852	51820.0	35748.0	65504.0	3.464365E7	5543.319760574731	-0.9811307261459684	-965.6957761646773	0.0018718464994221275	-0.0024448048831137575	1.5864473579411902	1.2909871327443134	-0.8517327257181293	1.2288638032888854	6.392954691273803	10.267858256520359	0.7619943671167967	0.9445224719101121
ID240722	240722	2	0.9598731398582458	14.487842683851659	19.600843310194314	0.0	161.0	161	1.0400824196368423	1		52694.824512534804	51191.0	42119.0	65504.0	1.8917442E7	6735.711000022344	-0.9802977399905177	-778.4961484399838	0.018955806500582706	-0.006206159708052157	1.0600484251960698	1.0235137681248219	-0.26689762651691595	1.035695325465121	3.398485207628828	9.157770783353678	0.509232027056976	0.8794587945879463
ID224593	224593	2	1.0	12.831320199287747	10.455251280768305	0.0	92.0	92	1.3888963196604704	1		51781.74999999994	51831.0	36307.0	65496.0	3.2933193E7	5491.231033510228	-0.9810273149002615	-975.1901459226774	0.017950757825645532	-0.01111307468102341	1.5627677795569097	1.250903687069025	2.2484251935176855	1.249311034663755	6.0602358597576975	10.843756013574673	0.6476493236110156	0.9430473372781067
ID217424	217424	2	0.9968317747116089	12.757041836293832	10.197666522770358	0.0	59.0	59	1.4110508976477825	1		51656.47640791472	51945.0	35923.0	65493.0	3.3938305E7	5611.482569234591	-0.9811746898856339	-959.580367041994	-0.004826125945396992	0.014469235208484685	1.5670814555686312	1.2890574775723107	-0.9071216347371903	1.2156800475025555	6.255114032502845	10.147705970055132	0.7633247521093799	0.9386590584878742
ID218967	218967	2	1.0	12.733141529869695	10.175590692617625	0.0	66.0	66	1.4217327374445232	1		51613.177177177226	51941.0	35598.0	65504.0	3.4374376E7	5604.992974594421	-0.9812316611742723	-962.8557647110924	0.01764630614242055	-0.030627160015155426	1.636892897173277	1.2711395795072689	2.271905893710299	1.2877365503855878	6.350176555793163	9.923062695394481	0.8104088847829094	0.9577060931899642
ID231510	231510	2	0.9968177080154419	16.21342148392855	15.103668763050308	0.0	122.0	122	1.4312782341646553	1		51382.18409425621	51402.0	34579.0	65501.0	3.4888503E7	5725.5947521169655	-0.9810462138945651	-928.9994162725023	-0.014249201055222248	0.007671958794605153	1.5896222266338182	1.3110659942630332	2.2904785447169234	1.2124654545154037	6.435732826754447	10.46578611297132	0.7383531987171525	0.9448709002093509
ID240468	240468	2	0.9685387015342712	14.441271249575141	19.044706878431022	0.0	160.0	160	1.0793445359578469	1		52560.15104166667	51789.0	42222.0	65087.0	2.0183098E7	5380.481980516431	-0.9804866791688012	-981.693536516681	0.009732862088770422	-0.011363201352071136	1.1608495176967168	1.0277130670222443	-0.025005364180603697	1.1295463246956954	3.6599071466771935	7.998851563442232	0.7188274549198205	0.9322033898305083
ID237146	237146	2	1.0	15.618610986638982	17.450381481301132	0.0	146.0	146	1.3997472370879265	1		52674.125581395405	52917.0	35166.0	65504.0	3.3974811E7	5636.500487867698	-0.9811841859321395	-974.6424179545592	-0.005546432188385954	-0.005478266823254931	1.5551362036064273	1.270575531243641	-0.7337595147447	1.2239620277310534	6.155298383048012	9.889692747682256	0.7908486474829668	0.9557195571955707
ID240216	240216	2	0.9275427460670471	14.676292120426664	18.96984103348326	0.0	159.0	159	1.104287752828063	1		52024.51750000007	51237.0	41689.0	65426.0	2.0809807E7	6287.575578179721	-0.9807118817770968	-841.4075719912117	0.03745202981873469	-0.019566723448108867	1.196489025456236	1.0789783299648792	-0.7885432841297387	1.1089092266525702	3.8310196885997674	9.814736788129036	0.4997662608491022	0.8620320855614971
ID205912	205912	2	1.0	12.635765541829842	10.147917279428496	0.0	9.0	9	1.4142639209296397	1		51542.22272727278	51774.0	34945.0	65504.0	3.4017867E7	5592.621876011385	-0.9812130849665073	-962.6879631890905	0.004450431835447401	-0.0047888611402366575	1.571785074853949	1.288109007690465	2.224395873161156	1.2202267552434132	6.283632789489941	10.271403459397968	0.7484470554791638	0.9316420014094434
ID213596	213596	2	0.996827244758606	12.726730932592156	10.191581653357991	0.0	43.0	43	1.4072930989717467	1		51642.78287461766	51958.0	35432.0	65504.0	3.377438E7	5633.59059518279	-0.9811412426869422	-953.8340242233883	0.01666049708533739	-0.012027130553599275	1.6089818481241267	1.2508736787933066	2.3280407987301865	1.2862864375532148	6.221842149351233	9.483103658449533	0.8694164580312022	0.9603815113719736
ID205660	205660	2	0.9968305230140686	12.645775534347354	10.130371167169727	0.0	8.0	8	1.4318066736266937	1		51538.717872968984	51788.0	34798.0	65504.0	3.4891712E7	5526.37294798563	-0.9811478131340159	-970.7247894882468	-4.44061859292939E-4	0.012828903146939529	1.599439227325398	1.2943516896469007	-0.8770593797194565	1.235706833095513	6.44048595291896	9.9316133504267	0.8205194762759592	0.9623579545454547
ID234338	234338	2	1.0	15.573648280828898	15.651686780396027	0.0	134.0	134	1.429691743855353	1		51161.43722304278	51302.0	33198.0	65504.0	3.4636293E7	5809.176154121886	-0.9810312084545694	-910.9642739477628	-0.018208040200775127	0.008607673237823512	1.6069705477410603	1.2897881554891721	-0.7269434009780978	1.245918208274747	6.4214734482608975	10.575725271033866	0.7214798963473048	0.9401530967292969
ID211552	211552	2	1.0	12.70392679858745	10.128574134113451	0.0	34.0	34	1.424390680945266	1		51585.61377245507	51912.0	35266.0	65504.0	3.445919E7	5568.731313711207	-0.9810868895350433	-961.0519115002633	-0.00224129166791568	0.008659191080568137	1.576350754064195	1.299108676859108	-0.9172561198554698	1.213409456917325	6.37394218661574	10.042132554211936	0.7942662056877298	0.9558089807555239
ID224357	224357	2	1.0	12.80669576852654	10.343758609254332	0.0	91.0	91	1.4355003030236697	1		51402.41556534503	51729.0	35470.0	65475.0	3.5005045E7	5554.429403558054	-0.9812314616088464	-967.6428332773971	-4.683137069265475E-4	0.008250990695615447	1.5993324367222217	1.298609026275376	2.240158204318807	1.2315734792860402	6.473757836070575	10.473889022158309	0.7415669701682507	0.9484679665738163
ID220261	220261	2	1.0	12.783271079941843	10.161540272770972	0.0	72.0	72	1.4333908231139445	1		51559.56323529413	51829.0	35407.0	65504.0	3.5060503E7	5543.152025068446	-0.9811951433991817	-970.6614899233048	-0.011709399868042087	0.006012834368191596	1.5997419667813744	1.284677079811515	-0.9429257491240454	1.2452483133084968	6.4547453314125125	10.359120674807047	0.7558631822892401	0.9516468114926422
ID229227	229227	2	0.9968292117118835	16.326399396614903	14.40618668053125	0.0	112.0	112	1.4056795386104797	1		51293.78287461768	51568.0	34785.0	65487.0	3.3546134E7	5759.108929231746	-0.9811130534066023	-925.3301935737904	-0.027644480126054274	-0.05012769492938241	1.5283451768225438	1.4066850732926868	-1.0775206307558398	1.0864870935504292	6.207582770857688	10.235729207120672	0.7445516106435399	0.9470630891950693
ID211306	211306	2	0.9968330264091492	12.694873692526622	10.131690172429762	0.0	33.0	33	1.4078305414580077	1		51515.845801526724	51846.0	35028.0	65489.0	3.3742879E7	5608.801572406799	-0.9810980833998431	-953.4706721059831	-0.005664118538921764	0.012817034860674073	1.564511053727233	1.275874274903907	2.2769986778111035	1.2262266623763263	6.22659527551575	10.25061825672291	0.7446640385044236	0.9548104956268225
ID217197	217197	2	1.0	12.75023570644666	10.170032588011885	0.0	58.0	58	1.4323349181285718	1		51651.564254062	51921.0	36045.0	65501.0	3.4968109E7	5533.6360135320465	-0.9811195785674947	-970.0924919509782	0.013893635153185653	0.005825119490533425	1.59824863358584	1.3118256898539262	-0.9570076053136919	1.2183391787088782	6.445239079083479	9.938293527180623	0.8200215330796238	0.9542575650950035
ID205426	205426	2	1.0	12.64311988972586	10.137923616324857	0.0	7.0	7	1.409978262830929	1		51495.69054878055	51778.0	35588.0	65504.0	3.3781173E7	5590.941180129359	-0.9811516880852831	-958.9139882228836	0.004003297562691082	2.0117601766079946E-4	1.5626803193433534	1.285633365926921	2.3123228289427296	1.215494526479317	6.245607780173813	9.716697260910886	0.831279800839122	0.9640498899486425
ID239984	239984	2	0.9912663698196411	14.929975525170878	17.522750316710784	0.0	158.0	158	1.2859521701640186	1		51351.38321167877	51371.0	40303.0	65292.0	2.8140558E7	5126.135717657302	-0.9812007908954552	-1045.707812844447	0.00755148759874005	-0.009132471743871261	1.3932657021992447	1.1870283280080145	-0.9971532185412056	1.1737425883823034	5.195166897815816	9.776669649996661	0.683010667247122	0.9231418918918923
ID236912	236912	2	0.9849120378494263	15.226074546410047	16.869718551341823	0.0	145.0	145	1.3932468277925316	1		51968.624803767656	51998.0	37614.0	65486.0	3.3104014E7	5403.212792411161	-0.9810051989838143	-993.4721783318346	2.3102612577209335E-4	0.008312441258915544	1.5775327937515273	1.2369875392667549	-0.9767219886615814	1.27530208969335	6.098260869073821	9.890434755223948	0.7834027609708283	0.9406158357771259
ID227696	227696	2	1.0	14.19878301234572	11.312667868509676	0.0	105.0	105	1.433918484027497	1		51339.93979441994	51560.0	34624.0	65475.0	3.4962499E7	5598.351750939942	-0.981077699959542	-950.9433553435563	0.007170098234522004	-3.3099356946507483E-4	1.5831994999776984	1.3104302645174972	-0.8539099020869438	1.2081524235558123	6.459498457577027	10.559031940338908	0.7280487418651158	0.9378881987577642
ID222583	222583	2	1.0	12.772238862520734	10.3062166204792	0.0	83.0	83	1.4019073421339447	1		52456.73425499231	52889.0	36023.0	65504.0	3.4149334E7	5921.937033025354	-0.9807874453222583	-904.393102624444	0.004244805172973006	0.01226751011941412	1.5419901342513285	1.282483667225916	-0.8140970550964781	1.202346800709548	6.174310887706077	9.888291443797485	0.7935162792867468	0.9572586588061903
ID218742	218742	2	0.9968276023864746	12.740806254022978	10.187790420214224	0.0	65.0	65	1.4307495995264334	1		51677.41358936476	51950.0	35792.0	65504.0	3.4985609E7	5537.06600850459	-0.9811106911348577	-969.5115885336929	0.006744811097671809	0.0017585073382828122	1.6111166210701167	1.2747650928479088	-0.8133991023294823	1.2638537328244346	6.4309797005899325	10.530595001041934	0.7287543865034771	0.9389312977099237
ID221813	221813	2	0.9968224763870239	12.843134241995593	10.268804938910199	0.0	79.0	79	1.4046028019234769	1		51461.12863705973	51731.0	35697.0	65497.0	3.3604117E7	5636.926092724491	-0.9811383338955204	-949.7671700542637	-0.01210228880284658	0.02037658293032946	1.5577939554612963	1.2803377106313636	-1.0333890277730817	1.2167055164633969	6.198076518528656	9.921767148036457	0.7912044781282144	0.9581190301249082
ID209531	209531	2	0.9968440532684326	12.704627925643978	10.114011411110361	0.0	25.0	25	1.3905293552858682	1		51456.191887675544	51830.0	35141.0	65504.0	3.2983419E7	5693.87511654489	-0.9811734639407217	-941.9656674898255	-0.0037078195095655133	-0.02320966173004079	1.5589343031135032	1.280052804821641	2.2296675997852806	1.2178671826985457	6.074495238251245	10.240883844769115	0.7278555190577822	0.9466666666666668
ID236666	236666	2	1.0	15.425029832934243	16.074787736672665	0.0	144.0	144	1.4249216746937927	1		51197.43601190475	51273.0	33674.0	65504.0	3.4404677E7	5674.526316523065	-0.9810503086940681	-934.1954166511996	-0.0064363683074919395	0.012043401974411996	1.6203664018487371	1.2683675369898793	2.307485155256402	1.2775211873478174	6.378695312780256	10.617045582282532	0.7111060247299146	0.9345403899721451
ID231288	231288	2	0.9936402440071106	16.546455542204427	14.565157889689754	0.0	121.0	121	1.8086002208162075	1		51405.23985239853	51533.0	34348.0	65494.0	5.572328E7	5706.096331475639	-0.9810584527248282	-933.2064203316241	-0.016237244736458902	0.026933254288895706	2.6733189347555197	1.2025443377106104	2.3853433643903053	2.223052282500413	10.276258767683245	14.802120557241755	0.5893822083620999	0.923931623931624
ID208253	208253	2	0.9968308806419373	12.730029419755502	10.171583712586616	0.0	19.0	19	1.4270436738957708	1		51606.81008902073	51920.0	35461.0	65504.0	3.478299E7	5517.021829106719	-0.9811497889076282	-973.7588224137246	-0.009024173895756557	0.014872694441667196	1.5781406617847111	1.2781084417642063	-0.8838081638273165	1.2347470763954602	6.397707817438319	10.218587003916065	0.7699323578747843	0.9552874378992191
ID231046	231046	2	1.0	15.969966995293893	14.35113598543278	0.0	120.0	120	1.816529970206072	1		51365.618264840305	51423.0	34485.0	65504.0	5.6245352E7	6006.12767249525	-0.9810457779211333	-885.3016304792283	0.005232907424034316	0.08823886708477487	2.3864753898117947	1.2286302505784235	-1.3937252174199073	1.9423869701142982	10.366568164809038	17.73512703986973	0.41416773624333253	0.841435185185185
ID211077	211077	2	0.996840238571167	12.675358830972527	10.11473304345207	0.0	32.0	32	1.4126583227723344	1		51571.8163884674	51869.0	35401.0	65500.0	3.3985827E7	5610.906386529151	-0.9811593635788307	-957.3117392054933	0.01124364920238626	0.0030871195400824837	1.5811345965290646	1.2807925534407796	-0.9220018807066708	1.2344970247378722	6.2693734109963914	10.104107706090515	0.7716814626076802	0.9448424068767906
ID234123	234123	2	0.9968295693397522	15.559278718700458	15.67725078753269	0.0	133.0	133	1.4153333077901356	1		51144.59125188547	51242.0	33044.0	65502.0	3.3908864E7	5837.479655505705	-0.9809160298801384	-900.6735966937022	0.02535672473391359	-0.042848010417057936	1.6528558579592758	1.2857431630763871	-0.8985575579304338	1.285525683064494	6.293139041818972	9.619490809864098	0.8546199430957935	0.9678362573099412
ID205194	205194	2	1.0	12.638657065998125	10.10549915931441	0.0	6.0	6	1.4147987153979615	1		51467.63787878786	51788.0	35231.0	65501.0	3.3968641E7	5594.966491964987	-0.981082247670007	-954.1191758663937	0.0028293321302198865	0.0019369634861805146	1.6007888857328612	1.263548394373455	2.225517496985888	1.2668995448541018	6.288385915654456	10.035273978305087	0.7846763849030461	0.9586956521739131
ID236425	236425	2	1.0	15.49710941327681	15.844598295129916	0.0	143.0	143	1.4259830690120594	1		51235.260416666686	51355.0	33872.0	65504.0	3.4430095E7	5667.746192471568	-0.9810905114964958	-938.0324096838789	-0.0035259854320767565	0.0073942675803576165	1.6098274774288694	1.2885280477330028	2.298426732331013	1.249353850124684	6.38820156510929	10.591449637244166	0.7156120813291489	0.9458128078817729
ID227465	227465	2	0.9968356490135193	13.928632658638467	11.064632307798423	0.0	104.0	104	1.4370803808856276	1		51374.79008746351	51571.0	34863.0	65493.0	3.5243106E7	5586.795066493535	-0.9810423510900718	-951.7449807830285	0.0018055553301799512	0.012209984277480346	1.5661329932973374	1.3356917260977668	-0.8866243103850701	1.1725257877225956	6.488017214564122	9.942754741807901	0.8247235650363205	0.9639830508474577
ID213388	213388	2	1.0	12.70658354481767	10.166242074418207	0.0	42.0	42	1.4360271888197278	1		51621.17302052786	51902.0	35599.0	65493.0	3.520564E7	5471.115955873999	-0.9810595306294464	-977.432036106833	-0.007364969836686881	0.011963126332641037	1.6197790626300332	1.293525786210472	-0.8957205661767558	1.2522201566428424	6.478510962235086	10.239403301240877	0.7764898158359741	0.9571629213483146
ID224145	224145	2	1.0	12.795714057807498	10.298592715560568	0.0	90.0	90	1.3986659335375244	1		52002.40155038754	52289.0	35891.0	65504.0	3.3541549E7	5671.839830024383	-0.9810026664843208	-946.9062403573444	-0.011842049871790501	0.003992672384456033	1.5656825077987921	1.259863740184572	-0.8350830850624273	1.242739558144135	6.14579213071898	10.355388822248305	0.7202029738935729	0.9458668617410386
ID216977	216977	2	0.9968345165252686	12.774802343267607	10.19843620112458	0.0	57.0	57	1.4286331048772716	1		51710.13649851635	52056.0	35694.0	65457.0	3.4852632E7	5539.795807524593	-0.9811629933064029	-972.3915807671697	-0.002052834890623267	-0.007834665374257206	1.5896728531687694	1.2986242175932041	-0.8467570457562007	1.2241207515096078	6.4119671959318705	10.305558681592618	0.7586790202061063	0.9440167949615118
ID239766	239766	2	0.9800385236740112	15.487026365245919	16.821324401037835	0.0	157.0	157	1.333317772296603	1		51469.268707482974	51505.0	37699.0	65400.0	3.026393E7	5366.618605776908	-0.9811641926216236	-999.1592449890014	-0.0025460673726440983	0.011393106619404661	1.4588892935500077	1.2156342738846055	-0.9763482372264396	1.2001054304664112	5.584923243306112	10.827554823653607	0.5986407688401751	0.9129759129759126
ID229012	229012	2	0.9968348145484924	16.509741724960524	14.005382150441926	0.0	111.0	111	1.408367778852666	1		51276.92824427482	51554.0	34418.0	65504.0	3.3586388E7	5783.65464225148	-0.9809950591317288	-915.2715047437266	-0.0021774559568766014	0.024914703713696498	1.565812553938134	1.3018510403449959	2.169355238600112	1.202758614782216	6.231348401680267	9.704713035223767	0.8314315526645504	0.9534545454545454
ID208027	208027	2	1.0	12.704687173794074	10.167484302745756	0.0	18.0	18	1.4174696611687827	1		51604.92319277109	51870.0	35447.0	65499.0	3.4265669E7	5589.301581643484	-0.9811495367144066	-961.1181154661115	-0.009398422772034027	0.019780675249290964	1.5789284585630707	1.2758292478542554	-0.8550326968328301	1.2375703576466683	6.312151546477036	10.416384889060843	0.7310603726578234	0.9371912491178546
ID220057	220057	2	0.9968435168266296	12.783826602621984	10.142023570362745	0.0	71.0	71	1.4376066875800297	1		51583.39327485378	51912.0	35941.0	65493.0	3.5283041E7	5521.758363767076	-0.9810827623175309	-968.9702211898373	-0.008580274482930715	0.014521861710708114	1.5995970538980981	1.3139320189182633	-0.8974385326627873	1.217412340111034	6.492770340728639	10.093434988458425	0.8008698150575857	0.9565826330532212
ID204953	204953	2	1.0	12.68976884662321	10.119279201348247	0.0	5.0	5	1.4339184840274968	1		51380.53313696614	51719.0	35150.0	65500.0	3.4887382E7	5504.015148388842	-0.9811140322045453	-969.9050572845639	1.8895496597337705E-4	0.0063215753657434445	1.5915262061497666	1.3048132694486212	-0.8529191782287315	1.2197348413097473	6.459498457577025	10.267463582368775	0.7699850989668316	0.930821917808219
ID230808	230808	2	0.9968333840370178	15.789513205464415	15.366820988126591	0.0	119.0	119	1.4307495995264332	1		51344.89867841406	51448.0	34162.0	65504.0	3.4965876E7	5717.039218296685	-0.9811286326486234	-933.8534052574522	-0.010536567912022805	6.852240925041939E-4	1.5963458249775433	1.2891990364426658	2.3558719368932812	1.2382462132320537	6.430979700589929	10.105516490850679	0.7913524887346997	0.9514767932489454
ID227231	227231	2	0.996832013130188	13.612471318514032	10.777770667773101	0.0	103.0	103	1.412122717701794	1		51362.19818456883	51701.0	34935.0	65484.0	3.3950413E7	5661.748307058656	-0.981152865912526	-944.5270399531099	-0.005869817612391972	-0.0028873856647056743	1.5666804353317794	1.2788830977421777	-0.8331820202854995	1.2250380336542859	6.264620284831877	10.581361880645336	0.7031070968765178	0.9468390804597702
ID236189	236189	2	1.0	15.564368935892555	15.666720786390126	0.0	142.0	142	1.4201355835187583	1		51283.62162162161	51459.0	33493.0	65504.0	3.4154892E7	5804.03438124894	-0.9810310608621483	-913.9415490369754	-0.001789459978788104	-0.0017091464623549557	1.5936486881456937	1.2753574232215692	-0.7898366141481695	1.2495702452729813	6.3359171772996135	9.880905384511813	0.8155035843040599	0.9535050071530755
ID218524	218524	2	1.0	12.711610609884314	10.181004875897319	0.0	64.0	64	1.407293098971747	1		51676.09662576687	51985.0	35854.0	65475.0	3.3692815E7	5622.455687816776	-0.9812090574989845	-959.8572307197597	-0.0024931868417691237	0.015453849388591144	1.5751649262435123	1.2737384318805163	-0.9038999255831494	1.2366470908143812	6.221842149351235	9.982499729820132	0.784603495235626	0.9568713450292404
ID204706	204706	2	1.0	12.700842121890908	10.109917276200735	0.0	4.0	4	1.4158676983350564	1		51416.98039215682	51721.0	35321.0	65501.0	3.4089458E7	5593.0172065196275	-0.9811268321132285	-955.8082130854757	-0.012398813773951614	0.0015323090667432866	1.56599279946764	1.2835742959783414	-0.8607773783083312	1.2200250537691228	6.297892167983486	9.774164820533047	0.8284108302415999	0.9532374100719424
ID223904	223904	2	1.0	12.78524739003489	10.371832136153087	0.0	89.0	89	1.4115869094041134	1		52039.735963581246	52657.0	35524.0	65504.0	3.4294186E7	5777.565473667889	-0.9809002883709277	-925.1630011198398	0.0028000555515044386	0.011157630250901955	1.5416665132686747	1.3181849802437553	-0.8397156278269764	1.1695373080215143	6.25986715866736	10.279795866267865	0.7443993750646803	0.9440860215053761
ID233895	233895	2	0.9968346953392029	15.576284350843016	15.64284733609621	0.0	132.0	132	1.407830541458008	1		51132.12785388119	51257.0	33451.0	65504.0	3.3593808E7	5861.472720757938	-0.9808987383522423	-895.9406387702429	0.018223902556185362	-0.015324892270525373	1.584247609764357	1.2873625359588616	-0.884334694759531	1.230614970929201	6.226595275515752	9.727044273127486	0.8269870647553159	0.952727272727273
ID247466	247466	2	0.9968461990356445	15.443367429661196	21.98814313179461	0.0	188.0	188	1.3779599579804611	1		50852.19138755976	51076.0	36128.0	65290.0	3.1884324E7	5539.589731327338	-0.9813398528897866	-965.531484224554	-0.023416156225184562	0.048025837830635076	1.5585977531485624	1.271548360841155	2.3118684648206873	1.2257479158067714	5.965173336467378	11.015700342281733	0.6177442408100242	0.9035277177825772
ID239530	239530	2	0.9756729602813721	15.300846833849771	16.907593205293683	0.0	156.0	156	1.2964977403842806	1		51566.01974865352	51191.0	39948.0	65504.0	2.8722273E7	5944.831393132589	-0.9809740403571182	-894.4684119251357	-0.013004637358253386	-0.027548670307499308	1.3841170551105517	1.2270106721957799	2.2265333114744275	1.1280399482048713	5.280723168777101	11.884176827321044	0.46985630043784626	0.8995951417004053
ID221610	221610	2	1.0	12.820211367509412	10.298429247506037	0.0	78.0	78	1.392160475324976	1		51569.46034214618	51931.0	35237.0	65392.0	3.3159163E7	5622.075118237658	-0.9810780649168466	-951.182728750502	-0.01139238845951271	0.005566829566136212	1.594019697002081	1.2546168116204428	-0.9031910362851331	1.270523144786551	6.088754616744788	9.663690311328828	0.8193176831626523	0.9495922905856186
ID245423	245423	2	1.0	16.77447909568998	20.04487490447676	0.0	180.0	180	1.4407604903194313	1		51300.521106259075	51450.0	32544.0	65494.0	3.5243458E7	5762.204741769415	-0.9810338047555105	-921.0152950899171	0.004151255012826505	6.599032081288826E-4	1.5357567005979593	1.369170494818638	-1.0244363493712747	1.1216694388388697	6.521289097715727	10.175288825339665	0.7914980085746329	0.9436038514442917
ID226991	226991	2	0.9968395829200745	13.312348766985625	10.560187052136845	0.0	102.0	102	1.398124968159124	1		51443.335913312694	51874.0	34178.0	65480.0	3.3232395E7	5694.92990396004	-0.9811188259665251	-938.7789648823298	-0.0015522087934673294	-0.0013246410729614196	1.5452009521358683	1.2687881052757333	-0.7180867584841337	1.2178557993338572	6.141039004554466	10.717984918985913	0.6717774733133193	0.9261648745519715
ID239278	239278	2	0.9898555278778076	15.237675416703125	16.767774461785248	0.0	155.0	155	1.3121571937574927	1		51044.70422535207	51264.0	37976.0	65504.0	2.8993392E7	5687.120381781809	-0.9813030118474796	-942.1493330900804	-0.03302307247599653	-0.021955374511695772	1.399303113992094	1.2851373479237844	-0.43891750785908185	1.0888354589124276	5.409057575219025	10.356354602474712	0.633749520309888	0.9170024174053182
ID233646	233646	2	0.9968315362930298	16.04675817917822	15.156049005738867	0.0	131.0	131	1.4386587233502297	1		51232.32992700732	51384.0	35853.0	65211.0	3.5094146E7	5604.616215248713	-0.981004019012891	-944.1419272467359	0.004035665226789154	0.0015467103574568508	1.61423851118023	1.2922130085866221	-0.8493630793842605	1.249204659335405	6.502276593057669	10.076293359888094	0.8047735560785162	0.9606741573033709
ID246701	246701	2	1.0	16.186093311209806	20.393464675321304	0.0	185.0	185	1.4318066736266941	1		51037.052941176415	51196.0	35151.0	65490.0	3.4705196E7	5598.144637692692	-0.9811122623149332	-947.131390470116	-0.025248189117460514	-0.015223106950291785	1.5948222864777493	1.32372135503861	-0.8828539947936869	1.2048021136829299	6.440485952918965	9.945997944464871	0.8181478078745136	0.958952583156405
ID247212	247212	2	0.9936213493347168	15.345872433228996	21.36456487012354	0.0	187.0	187	1.383438945628595	1		50959.651491365796	50973.0	38008.0	65466.0	3.2461298E7	5216.618949582499	-0.9811770250217647	-1018.4188653864943	0.0037399592237632525	0.003231434122770547	1.5707647402162166	1.230698917371986	2.4918334276370118	1.2763192670798813	6.012704598112543	11.22787025884436	0.5993561423892635	0.8958923512747878
ID246956	246956	2	0.9848617911338806	15.316537805546036	21.21816192954842	0.0	186.0	186	1.4180032466050239	1		50876.78560719645	50914.0	39124.0	65380.0	3.3934816E7	5159.912063981397	-0.9811352995452085	-1025.619684667439	-0.013884476215571758	0.0043788358812067475	1.6417507571967673	1.2475126053207903	2.6227625248210877	1.3160193734271735	6.316904672641553	10.505545318851853	0.7192452227559802	0.9229166666666667
ID246451	246451	2	1.0	16.778156730269366	20.10550191507878	0.0	184.0	184	1.4391844528482636	1		51103.43377001453	51221.0	31893.0	65504.0	3.5108059E7	5783.948371816395	-0.9810437379907785	-914.5160621131599	-0.007942962113391792	-3.487175773449042E-4	1.592166779268757	1.30233422330468	-0.8091730291478653	1.222548521552805	6.5070297192221815	10.314340388093942	0.7686165561022608	0.9520166898470098
ID235955	235955	2	1.0	15.556152505778735	15.667891079106624	0.0	141.0	141	1.4201355835187586	1		51261.09159159158	51352.0	33304.0	65504.0	3.4139887E7	5820.036363399941	-0.9810635059289302	-912.6193912403565	0.00937405607471685	-0.0014966444375676092	1.5946049813388408	1.293071452782339	-0.803214308918482	1.2331916986549223	6.335917177299616	9.769103677150769	0.8342763226781165	0.948754448398577
ID230578	230578	2	0.996832013130188	15.86103102986885	15.192435587141173	0.0	118.0	118	1.4333908231139443	1		51321.297496318126	51413.0	34740.0	65498.0	3.4847161E7	5606.261425228273	-0.9810070845678166	-945.6594940272337	-0.02882714928080761	-0.01129995624021155	1.5948074817785922	1.3293087700648463	-0.7783552177008006	1.1997268939260775	6.454745331412512	10.195468785029789	0.7803233046150749	0.9686162624821684
ID209329	209329	2	1.0	12.709405573114427	10.092736129506816	0.0	24.0	24	1.4328629678859124	1		51441.176730485924	51749.0	35386.0	65488.0	3.4928559E7	5504.5802487594765	-0.981122787316236	-971.4091201046278	-0.00577582055644634	0.009955398272604039	1.5624611806762545	1.323134622644942	-0.939069380724102	1.180878463865528	6.449992205247993	10.024273365281546	0.8066093479282587	0.9542897327707451
ID228791	228791	2	0.9944597482681274	16.510238975689198	13.874695675091486	0.0	110.0	110	1.4040641239355265	1		51246.363496932485	51533.0	34416.0	65484.0	3.3412629E7	5794.054982839282	-0.98112143050529	-919.3145111107019	0.006632515701537916	0.0027293692683174223	1.5279834974944473	1.3166272146676483	2.3080220514293943	1.1605285691137341	6.19332339236414	9.869096736439472	0.7990589311462403	0.9559794570799707
ID210871	210871	2	1.0	12.713574053675913	10.112504975702649	0.0	31.0	31	1.4227965106853424	1		51568.26576576571	51881.0	35462.0	65481.0	3.4344465E7	5560.480013351938	-0.9812048954751548	-968.3117437670571	-0.0020175272337672337	0.009561501369589746	1.5811386531518612	1.2939200340309065	2.2592666022675667	1.2219755561139214	6.359682808122193	9.858549724498042	0.8222791098025277	0.9577666428060131
ID245686	245686	2	1.0	16.774939644088388	20.039799173848238	0.0	181.0	181	1.4564270671471382	1		51205.51139601143	51262.0	32509.0	65501.0	3.5946269E7	5706.847605142004	-0.9811783590675216	-935.4937815849212	0.017625677198659588	-0.018993758336922476	1.5987528122615227	1.3705596694876543	2.2533649725482583	1.166496321068	6.663882882651201	9.890622229203627	0.8560319829883076	0.9695712309820191
ID218294	218294	2	0.9968307018280029	12.743986509743293	10.204547872670874	0.0	63.0	63	1.4355003030236697	1		51738.002936857585	51977.0	35772.0	65499.0	3.523358E7	5491.8253857564	-0.9811294058414579	-979.6335592698274	0.006054983261235882	0.01692110803331819	1.5679758856356314	1.3237913310315323	-0.7784681665317323	1.1844584934801048	6.4737578360705745	10.113518248104537	0.7953564162086246	0.9537815126050422
ID213174	213174	2	1.0	12.710664632836513	10.155599312411589	0.0	41.0	41	1.427043673895771	1		51671.4962742176	51835.0	35537.0	65502.0	3.4671574E7	5482.295565025615	-0.9810761643901172	-977.2645506685337	0.006503672314901953	-0.004668547661827343	1.619900107713455	1.2688060362339524	-0.8817235027839194	1.2767121699086599	6.39770781743832	10.09841915987885	0.7883652621386318	0.9546099290780146
ID204470	204470	2	1.0	12.707027547635592	10.132793874027183	0.0	3.0	3	1.4222647235201828	1		51349.098507462746	51676.0	35330.0	65503.0	3.4403896E7	5556.549508885111	-0.9812204502080842	-965.6929153903383	-0.007533347927577349	0.0017265841743169296	1.6023938967497482	1.2683993325899559	2.3697076287420353	1.2633197255613544	6.354929681957679	10.268706191223924	0.7573369694666846	0.955682630450322
ID247732	247732	2	0.9847044944763184	15.332606950708206	20.552515802707447	0.0	189.0	189	1.2513676099131634	1		51048.43992248062	50471.0	40372.0	65504.0	2.6340995E7	6294.361120311462	-0.9811502953926742	-844.290309163684	-0.004505233400064544	-0.03157767098875536	1.2807964364338553	1.2344622720147915	1.7706550912163423	1.0375338845661446	4.9194855802738955	10.48464701950037	0.5623697193044092	0.9341155234657044
ID207796	207796	2	0.9968298673629761	12.663353321172334	10.162626613653366	0.0	17.0	17	1.4323349181285714	1		51665.8188512518	51954.0	35407.0	65503.0	3.5081091E7	5515.397115375562	-0.9812048242083234	-978.0697062221338	0.002493293603560468	0.006217726704069282	1.600533638311448	1.3004997825814548	-0.8703633720016679	1.2307065789234002	6.4452390790834775	10.580730997842366	0.7234650398267009	0.9371112646855564
ID219839	219839	2	1.0	12.761546780030878	10.16249377106393	0.0	70.0	70	1.4227965106853426	1		51562.21194029851	51924.0	35569.0	65496.0	3.4546682E7	5573.949528668	-0.9812407236784428	-967.7384282759739	-0.0020030183509194654	0.00728057203378208	1.5786700830588813	1.2960218666109797	2.2562716581067166	1.2180890799219384	6.359682808122195	10.256123872831283	0.7597641625914862	0.9455830388692581
ID207550	207550	2	0.9968295097351074	12.690084032541154	10.141335553164055	0.0	16.0	16	1.4365538813695555	1		51679.342105263175	51939.0	35531.0	65502.0	3.534867E7	5482.568760773916	-0.9810792873251696	-977.5286640241519	-0.001193817474859089	0.007980522291671125	1.6096324450998598	1.2947394705620303	-0.8547066600842002	1.2432095272426802	6.483264088399604	9.591521242461349	0.8855816123235783	0.9687499999999998
ID246205	246205	2	1.0	16.807412710004943	20.020266960621317	0.0	183.0	183	1.4621294195288264	1		51212.53475177309	51306.0	32722.0	65494.0	3.6104837E7	5704.207985891188	-0.9810830349658125	-931.2477143197424	0.0019372192191409942	-0.0011665554883554647	1.6086077622025639	1.3323274811225059	-0.8084785140604269	1.2073666459595112	6.716167270460878	10.281503078466876	0.7983956245621688	0.9540850776502364
ID245949	245949	2	1.0	16.791372709888524	20.040150609638122	0.0	182.0	182	1.4600584136458123	1		51172.478632478655	51210.0	32695.0	65504.0	3.592308E7	5693.306281034879	-0.9811242774763039	-934.3774283604138	0.009291005041813625	0.015858578925029298	1.565252375294069	1.3965134737511267	2.286448979409601	1.120828695687195	6.697154765802816	10.479377050156502	0.7663537131235568	0.9481830417227455
ID243389	243389	2	0.9653419256210327	15.48422064681683	20.36160885394596	0.0	172.0	172	1.1746599287373098	1		51278.41794310717	50290.0	41811.0	65504.0	2.3434237E7	6763.566232572623	-0.9808531571840207	-776.7758028201673	0.007865343704921823	-0.01216234359083138	1.2523216086555238	1.12050605379173	1.3723114703559829	1.1176393062917753	4.334851062038445	10.331260714424767	0.5103609084949327	0.8941176470588232
ID245180	245180	2	1.0	16.733258419250884	20.008329591855475	0.0	179.0	179	1.462129419528826	1		51332.07790368273	51456.0	33043.0	65502.0	3.6240447E7	5618.959243214095	-0.9810930756776414	-948.0959318479768	0.017867996258029616	-0.013178147353085208	1.615157128644666	1.3683497847350627	-0.7867541601212232	1.1803686065236525	6.716167270460876	10.146674061973556	0.8197547619926803	0.9534412955465584
ID222403	222403	2	1.0	12.79958490128243	10.292641429819346	0.0	82.0	82	1.4035252392010602	1		52855.57515337415	52837.0	36851.0	65504.0	3.4461835E7	5651.025247343156	-0.9805058726352457	-940.8923793470724	0.005834593442509942	-0.007965822823771581	1.5171028678445393	1.3267179836280047	-1.1044168886997585	1.1435006433665078	6.188570266199624	9.98950189708877	0.7793140803805481	0.9400722021660649
ID226754	226754	2	0.9968462586402893	12.983188713934569	10.566881942033378	0.0	101.0	101	1.4174696611687827	1		51466.42986425344	51769.0	35837.0	65504.0	3.4122243E7	5571.210929798222	-0.9811200539446393	-960.1207172673996	0.0071458317295316235	0.005252816048364077	1.5592461234935777	1.3055551364049203	-0.7185388303552857	1.1943165631343928	6.312151546477037	10.750531897575353	0.6863211412267408	0.9293212036389082
ID238785	238785	2	0.97708660364151	16.767877054065064	16.01583529527327	0.0	153.0	153	1.0863306576666716	1		51147.05370843989	50399.0	42023.0	65501.0	1.9998498E7	5955.4100351572415	-0.9813797562820531	-905.2961696961551	0.03030771145283903	-0.04539557201399083	1.17876217788757	0.9924026654097172	1.2806559359951029	1.1877861869717103	3.7074384083223557	12.513185677506732	0.2975418308606806	0.7967313585291115
ID216769	216769	2	1.0	12.749205425243467	10.190604211589788	0.0	56.0	56	1.4201355835187586	1		51641.107623318385	52005.0	35766.0	65491.0	3.4547901E7	5548.3399289735125	-0.98113173056413	-967.9607231911136	4.5394119787618204E-4	-0.006412521606618447	1.5819615440968633	1.2756525735568804	2.207459512137083	1.240119431332237	6.335917177299616	10.047590921733924	0.7886702628081721	0.9569274946159372
ID233408	233408	2	1.0	15.885245028186915	15.547854517986483	0.0	130.0	130	1.4029861474818444	1		51275.97553516818	51513.0	34634.0	65498.0	3.3534488E7	5825.889818477707	-0.9808235999463575	-900.3378045356529	0.005985263597504474	-0.016291718131384397	1.5058923928986188	1.3473287415732123	-0.8801479909345558	1.1176874258172949	6.183817140035103	9.47124970185683	0.8662673172675562	0.9552129221732746
ID242887	242887	2	0.9209786057472229	15.394080619541127	20.602733855003777	0.0	170.0	170	0.9653951014178851	1		53502.82467532457	52274.0	42458.0	65504.0	1.647887E7	7768.179781792878	-0.9797044682194611	-664.9394386279479	0.0061519593941096835	0.0033194145459251524	1.0175656409113831	0.9383224582422165	0.03159216946123185	1.0844519727446522	2.9279257173417577	6.329262590023533	0.9184672813230575	0.9762282091917595
ID230343	230343	2	0.9936333894729614	15.914284373965463	15.017552502877805	0.0	117.0	117	1.4328629678859128	1		51294.51107828662	51351.0	34813.0	65504.0	3.4726384E7	5665.305622610684	-0.98100942813673	-935.4329966996586	-0.01745925699854206	-0.012954889466907055	1.587195625235266	1.3329509324863908	-0.7837045021603026	1.1907382234052872	6.4499922052479945	9.669606998763921	0.8668648771211325	0.9679029957204
ID243652	243652	2	0.9968183636665344	15.09095153042362	20.036485151366886	0.0	173.0	173	1.3790574969501461	1		51063.63317384379	51056.0	36304.0	65504.0	3.2016898E7	5467.155351002638	-0.9812388339284535	-977.0014144674295	-0.007906451173801884	0.007774940858681248	1.553286549432731	1.2447679862234717	-0.7791921159558018	1.247852263734128	5.97467958879641	10.985456892032268	0.6221401583789891	0.922230374174615
ID235723	235723	2	1.0	15.449475576771212	15.76069366000818	0.0	140.0	140	1.418536631332033	1		51231.60843373499	51344.0	33495.0	65504.0	3.4017788E7	5762.226959755726	-0.9810958843260338	-922.8533951345844	-0.0050214908483500855	0.005824972230483474	1.6051629142877761	1.2641692472505104	-0.8921889268296681	1.2697373534270873	6.321657798806067	10.153938947556453	0.7704984183001965	0.9446022727272728
ID244938	244938	2	1.0	16.350503445938138	19.81513049373159	0.0	178.0	178	1.4480926521268278	1		51303.42135642133	51457.0	33926.0	65480.0	3.5553271E7	5582.035165171211	-0.9811682219508379	-957.7141478017032	0.006765791679019641	0.015511965484041641	1.6153135143253219	1.2932482291855028	-0.7951556923809213	1.2490359374724667	6.587832864018956	10.39122258565771	0.7666888387146324	0.9486652977412731
ID233162	233162	2	1.0	15.899875603648827	15.55367484439333	0.0	129.0	129	1.4527866438605865	1		51293.513552068565	51364.0	34187.0	65497.0	3.5956753E7	5663.074120642208	-0.9808643776226351	-928.5527252453836	-0.018296663607995402	8.386785753718083E-4	1.6404131657886296	1.3205282929260902	-0.8154855734080336	1.242240075109427	6.630610999499595	10.832191733067152	0.7101183522353129	0.958104395604396
ID223689	223689	2	1.0	12.73987974654232	10.393886205784792	0.0	88.0	88	1.4206681676678086	1		52080.674662668695	52686.0	35160.0	65504.0	3.473781E7	5858.387986161302	-0.98092812947136	-914.4761125663939	0.002177775436190176	-0.004207550890603927	1.5563862864383784	1.3260114958003097	-0.8093978817271997	1.1737351383209742	6.3406703034641305	10.00235718588637	0.7964166251107405	0.9521770164168455
ID214729	214729	2	1.0	12.775844282758626	10.132925415457523	0.0	48.0	48	1.4196027995632161	1		51606.66716641682	51977.0	35757.0	65504.0	3.4421647E7	5565.278012059946	-0.9811110690033591	-963.2959611452501	-0.006973012505621467	-8.830826335393864E-4	1.591673510091676	1.2758110108911953	-0.8182467711172994	1.247577812469137	6.331164051135099	9.920603411113769	0.8083831528329811	0.9466950959488273
ID243144	243144	2	0.9565068483352661	15.319820793696499	20.698685728275617	0.0	171.0	171	1.0371690177805404	1		51875.938547485974	50523.0	41698.0	65504.0	1.8571586E7	7554.917564605037	-0.9805776384089611	-693.3398829202059	9.608806816291448E-4	-0.0019214647346078363	1.0761078350423325	1.048504791343688	-0.33255756370844924	1.0263261016320875	3.379472702970763	7.424767136361314	0.7703589492301177	0.9257812499999998
ID242639	242639	2	0.9495817422866821	15.103151291476783	20.835906882007524	0.0	169.0	169	1.0408094958665937	1		52669.53481894147	50823.0	42216.0	65504.0	1.8908363E7	7413.1965581911	-0.9801556721818134	-701.8472905358211	0.007292263440944159	-0.010206326959923765	1.1968161282776348	0.9518054548909706	2.8008610920079198	1.2574167568883394	3.4032383337933445	7.469229115007344	0.7665679642415402	0.9262613195342818
ID243918	243918	2	0.9657720923423767	15.70621927983328	19.987307943548387	0.0	174.0	174	1.1791593266052944	1		51415.19693654264	50958.0	41557.0	65504.0	2.3496745E7	5776.555264919986	-0.9808662773319581	-912.5630821449636	0.004065027857954641	0.001258987922394388	1.2274242955386494	1.1364650014298359	2.4255475035992338	1.0800370394111334	4.3681229451900565	8.733213939790279	0.7197083127978604	0.9264112903225805
ID238542	238542	2	0.9899125695228577	14.986109687784037	17.34514652911266	0.0	152.0	152	1.2947461101220628	1		51024.26666666665	51311.0	38164.0	65184.0	2.8318468E7	5467.104524832064	-0.9815391760561277	-992.4438567499134	-0.0032057289699823836	-0.016632974023740876	1.382466260256214	1.2346182007110975	-0.9677816249092822	1.1197520492245792	5.266463790283552	10.16232197177107	0.6408303405815049	0.924874791318865
ID216525	216525	2	1.0	12.772139380337427	10.188727102502408	0.0	55.0	55	1.427043673895771	1		51678.06557377052	52065.0	35670.0	65487.0	3.4675982E7	5566.759672325096	-0.9811451259379487	-966.1473938763124	0.005652687426071336	0.012007492094816039	1.5792954129633743	1.3061197493495207	-0.9058285970015272	1.2091505497485218	6.39770781743832	10.386320714987672	0.7452651414682512	0.9360222531293461
ID226515	226515	2	1.0	12.953711449214987	10.586801755598808	0.0	100.0	100	1.406755451158821	1		51385.85889570554	51717.0	35703.0	65503.0	3.350358E7	5616.268742259557	-0.9810961123801678	-949.6993980614697	0.005081620317532539	0.013132030261903327	1.5566293099020934	1.2768541454436486	-0.9284213062503546	1.2191128606636865	6.217089023186716	10.396329755614524	0.7228311462969988	0.9376344086021503
ID215250	215250	2	1.0	12.765769074984078	10.150051541443919	0.0	50.0	50	1.4249216746937927	1		51651.90490341757	51929.0	35961.0	65501.0	3.4761732E7	5532.535085572081	-0.9810842812874379	-968.4464958674865	-0.001740417664025071	0.0029181090279414234	1.5796805906092048	1.2978458593995412	-0.8431414487342788	1.217155780995485	6.378695312780258	10.104194775862242	0.7851240902435699	0.9437412095639942
ID214993	214993	2	0.9968279004096985	12.763704107213538	10.16234653721847	0.0	49.0	49	1.4115869094041136	1		51564.44764795138	51853.0	35477.0	65504.0	3.3980971E7	5560.5398180665625	-0.9811841487462364	-967.1415973767988	0.010342744308198256	-0.006120424809783157	1.5713232403649455	1.281060352288894	2.274671602724106	1.2265801822353128	6.259867158667362	10.194595791759262	0.7568938197628037	0.9502164502164501
ID215504	215504	2	1.0	12.764863940309297	10.160619126224772	0.0	51.0	51	1.4115869094041136	1		51685.57382039575	51961.0	35760.0	65504.0	3.3957422E7	5581.050988404175	-0.9811046842953149	-961.7109133240706	0.0030551480555649564	0.008676179544078226	1.5756197420623526	1.2902390301477376	-0.8723607673037566	1.2211843737837769	6.259867158667363	10.230826651492466	0.7515424717659764	0.9468008626887131
ID210640	210640	2	1.0	12.709157760712321	10.10555699863975	0.0	30.0	30	1.4312782341646553	1		51530.12869822487	51822.0	35722.0	65494.0	3.4834367E7	5534.217029007172	-0.9812065059763532	-972.2723280209209	-0.006316074820557738	-5.214208395695189E-4	1.5971552802921536	1.2995197593838768	-0.8669684758695154	1.2290350098634826	6.435732826754447	10.350315134785944	0.7549196409832276	0.9376731301939062
ID209104	209104	2	0.9968435764312744	12.719605772274694	10.108574700714957	0.0	23.0	23	1.4115869094041136	1		51416.81335356601	51790.0	35314.0	65504.0	3.388368E7	5567.229092834339	-0.9811625355959582	-962.0874995421441	0.0050324010408121485	0.008634895500620153	1.5671614339730617	1.272219595390369	-0.9215755524053513	1.2318324915379035	6.259867158667363	10.069762439029473	0.7757763417101812	0.9468008626887132
ID204240	204240	2	0.9968317747116089	12.70429167973253	10.125155561319225	0.0	2.0	2	1.400287575744257	1		51349.4645061728	51712.0	34898.0	65504.0	3.3274453E7	5619.968694350264	-0.9811731082611103	-952.3553583145871	-0.009857207590308583	0.002993964199359208	1.5571280085936723	1.267349580956658	-0.9002498622136904	1.2286491683046719	6.160051509212529	10.077614835970742	0.7622171149751005	0.9323741007194245
ID244695	244695	2	0.9968315958976746	16.125818667198786	19.73647849156943	0.0	177.0	177	1.4169358747965626	1		51278.51278195483	51423.0	34179.0	65429.0	3.4100211E7	5522.322914108045	-0.9811046987995385	-964.2844313400756	-0.008579951806597753	-0.005849080560371328	1.6006616751373353	1.2901461897558084	2.334391937911461	1.2406824031626211	6.3073984203125235	9.834744093879113	0.819471778102752	0.9438122332859176
ID244182	244182	2	0.9968169927597046	15.410525286804225	20.55435801873001	0.0	175.0	175	1.3574954382999154	1		50824.87356321842	50774.0	37839.0	65504.0	3.0952348E7	5554.204258887855	-0.981209194143476	-955.653949389348	-0.01455883017420873	5.674815234442522E-4	1.5352822385268672	1.2189565511376363	-0.7881362609671854	1.2595053015581303	5.789307668380298	11.19408710753075	0.5805760687317679	0.9248291571753993
ID221398	221398	2	0.9968408942222595	12.835044010564477	10.165605026150807	0.0	77.0	77	1.400287575744257	1		51807.143518518526	51908.0	36260.0	65308.0	3.3571029E7	5418.154389231908	-0.9809805262843911	-986.34797583818	-0.003105539404033355	2.4484083644352736E-4	1.6006931547567194	1.243563302284881	2.3265231163375173	1.2871826885013895	6.160051509212529	9.823096333479185	0.8022272342382759	0.9571639586410636
ID212948	212948	2	1.0	12.688191569489502	10.181446767348731	0.0	40.0	40	1.4115869094041136	1		51805.98170731706	52045.0	36130.0	65504.0	3.3984724E7	5581.116787717145	-0.9810901427698127	-963.1844342006004	-0.008476181465125363	-0.0032775697086903244	1.556142221303122	1.3268404396839852	2.3182409162189117	1.172817902410142	6.259867158667361	9.818419077350287	0.8160031796113125	0.9481641468682508
ID223451	223451	2	1.0	12.773739781593795	10.362254804333011	0.0	87.0	87	1.3878065616898887	1		52192.02201257864	52932.0	35458.0	65504.0	3.3194126E7	5960.624124126685	-0.9808107871719745	-895.0977306231299	0.0032383481410237667	0.004032741718545782	1.4520523894019945	1.3259805401274387	-0.859646964441436	1.0950782047392937	6.050729607428664	9.585453786431039	0.8275462107100963	0.9507094846900672
ID216283	216283	2	1.0	12.76198253546042	10.182799853270913	0.0	54.0	54	1.4169358747965626	1		51705.47963800903	51986.0	35905.0	65494.0	3.4280733E7	5593.608858298023	-0.9811617887364541	-962.8872491595646	0.007887314422706593	0.014804510017918809	1.5555536343147702	1.294900080852155	-0.8929341268703634	1.2012924065083717	6.307398420312522	10.636191299262705	0.7006285805330398	0.9478571428571432
ID215770	215770	2	1.0	12.81425820202373	10.148108280726182	0.0	52.0	52	1.4328629678859128	1		51690.130307467036	51971.0	35368.0	65493.0	3.5304359E7	5520.415590814856	-0.9810518760458101	-969.5977620147387	-0.0017085012359546545	0.0013640276638710038	1.6042677964249692	1.2991680964646368	2.217947531610046	1.2348423585759114	6.449992205247996	10.055719534983352	0.8015723907846177	0.9563072586328403
ID216025	216025	2	0.9968470931053162	12.781118989929508	10.18611677810234	0.0	53.0	53	1.4131937248468058	1		51690.0	51985.0	35854.0	65503.0	3.416709E7	5561.326961774283	-0.9811998404752987	-970.1838333299146	0.0048827757547004694	8.529494440309886E-4	1.564330660685704	1.289813452367383	-0.8887627221619552	1.2128348156196227	6.2741265371609085	9.991885844814568	0.7897110411194431	0.9565217391304347
ID244447	244447	2	0.9968236684799194	15.733112530959971	19.851758786089885	0.0	176.0	176	1.3801541631250078	1		51211.9206349206	51327.0	36783.0	65483.0	3.226351E7	5535.747422551231	-0.9811043049462588	-960.6763575656134	-0.014538665606332206	0.007670368437317179	1.547201557274743	1.2552733219195877	-0.8986399010288934	1.2325614909976204	5.9841858411254405	10.179354835397884	0.7257289192584135	0.9416604338070298
ID228575	228575	2	0.9968300461769104	15.954499102715083	13.59381250174391	0.0	109.0	109	1.4105146822008512	1		51199.08206686936	51530.0	34620.0	65500.0	3.3688996E7	5739.150124500149	-0.9811288463237553	-927.6244318012817	0.0027609215416681816	-4.816487600477262E-4	1.5779397642380943	1.2882200737547898	-0.8629108726700379	1.224899220549215	6.250360906338329	10.17159233974351	0.7591665546742017	0.9366096866096867
ID226271	226271	2	1.0	12.951300791681975	10.582515490150726	0.0	99.0	99	1.4137289241558417	1		51396.97108066976	51601.0	35791.0	65478.0	3.376781E7	5591.675638192902	-0.9811421628599778	-956.4573504522626	0.023032877755598417	-0.025384563798040098	1.590597910108035	1.298253903463742	2.17544053706199	1.2251824591971718	6.278879663325425	10.363782723607489	0.7346076131929519	0.9296270232230825
ID232926	232926	2	1.0	15.632705489066925	15.79946858981965	0.0	128.0	128	1.4328629678859128	1		51285.22747415065	51340.0	33625.0	65504.0	3.4720099E7	5733.746127041415	-0.980954441802865	-921.3803678240278	-0.004492359226637677	-0.010879424945163097	1.6001876689928236	1.3027249186774974	2.330928288628952	1.2283388811026237	6.4499922052479945	10.209704004311293	0.7775758272306723	0.9569816643159378
ID219613	219613	2	0.9968274831771851	12.74844672897095	10.154366485545571	0.0	69.0	69	1.4265134700231523	1		51567.98071216618	51923.0	35519.0	65498.0	3.4756819E7	5558.796352599366	-0.9810872511193341	-962.4592119985244	-0.002976061730747931	0.0027512030764308645	1.5973784250640708	1.2775762969785316	-0.8299377306435727	1.2503193968468822	6.392954691273803	9.955156770053517	0.8106162087175623	0.9505300353356887
ID235491	235491	2	1.0	15.518030747112624	15.688559614156242	0.0	139.0	139	1.4302207694956066	1		51260.0577777778	51389.0	32921.0	65504.0	3.4600539E7	5778.357904485013	-0.9810278605680182	-917.423124021029	-0.00277964782736901	-0.0022132678324783064	1.6169061247619596	1.2748875564958064	-0.8370060914162153	1.2682735167689891	6.4262265744254154	9.903861080730938	0.8232975401560119	0.951442646023927
ID242402	242402	2	0.925573468208313	15.310324645468038	20.6182517432635	0.0	168.0	168	0.9832527365615955	1		53781.21249999995	52370.0	42426.0	65504.0	1.7209988E7	7458.062922541148	-0.9795570699663231	-691.0685722159969	-0.004217867417496312	-0.0029898959202107342	1.0419105172891223	0.9601458256779385	-0.6437269957001335	1.085158618018728	3.037247619125623	6.876625831839948	0.8071221681375702	0.9537313432835816
ID218080	218080	2	1.0	12.742913271044014	10.18145384945855	0.0	62.0	62	1.4265134700231528	1		51648.17682020797	51913.0	35963.0	65493.0	3.4759223E7	5529.438677051355	-0.9811695019950657	-973.3884300858724	-0.0023628779348033005	-0.005639956409170585	1.6118001678319482	1.287439083219062	2.2828383432157926	1.251942859930791	6.3929546912738076	10.197705758469198	0.7725143168736959	0.9366295264623954
ID207328	207328	2	1.0	12.657194664278787	10.151848174739111	0.0	15.0	15	1.421732737444523	1		51647.18318318319	51877.0	35677.0	65504.0	3.4397024E7	5588.853771362396	-0.9812294914095409	-966.1586396460581	0.0034708140036648224	-0.009851122238651339	1.6105304960386058	1.2871653301486135	2.2929620382369347	1.2512227126663342	6.350176555793162	10.052406437923521	0.7896880844835739	0.9542857142857144
ID238311	238311	2	1.0	15.678052701811396	17.441634949100244	0.0	151.0	151	1.3916169810722423	1		51445.257410296435	51619.0	34223.0	65504.0	3.297641E7	5814.450971841529	-0.9810809847477004	-917.6413146049538	-0.009215683369965942	5.907414098321537E-4	1.5748387882092927	1.244122458020719	-0.7046934392718853	1.26582297269572	6.084001490580278	9.794033947121196	0.7970323809999529	0.9559372666168782
ID230119	230119	2	0.996818482875824	15.819166202977524	15.135144145121417	0.0	116.0	116	1.4491370753798953	1		51324.06743185075	51412.0	34347.0	65504.0	3.5772875E7	5531.19599679212	-0.9809177919639156	-953.9728179530791	0.007577312482141688	0.004723319500324842	1.6176965000639953	1.3300498063329775	-0.7628442667623857	1.2162676107025465	6.5973391163479835	10.406753333357491	0.7655052097354901	0.9403794037940377
ID204007	204007	2	1.0	12.694273039423459	10.088458267086155	0.0	1.0	1	1.3916169810722423	1		51338.017214397485	51684.0	34754.0	65504.0	3.2804993E7	5682.576805341574	-0.9811838144111682	-942.1988289049701	-0.007754390367472985	0.017837950100901837	1.5657017630850696	1.2336599119596376	-0.90370752758216	1.26915185287815	6.084001490580279	10.312316586281746	0.7189301566893488	0.9432571849668391
ID212710	212710	2	1.0	12.685040116746626	10.17669518945933	0.0	39.0	39	1.4180032466050236	1		51575.46396396394	51878.0	35234.0	65499.0	3.4349259E7	5567.3602045827465	-0.981094609015963	-961.4994590470991	-0.003710289718043763	0.009264489330879144	1.5799642115340509	1.286654985504406	-0.8484208186219485	1.2279626079517028	6.3169046726415505	10.28099532966824	0.7510067896710846	0.9533715925394545
ID241893	241893	2	0.9703986644744873	14.841686128638779	20.338562480616382	0.0	166.0	166	1.180441718856607	1		50888.488069414314	49720.0	41269.0	65504.0	2.3459593E7	6826.745495409689	-0.9812388635464151	-779.7429014422404	0.01895260593065865	-0.015349029269226598	1.2989147453895848	1.1118097139815268	1.4885150698033358	1.1682887179839543	4.377629197519091	8.523393739196951	0.7572228904266485	0.9359756097560975
ID242155	242155	2	0.9530407786369324	14.855585508508636	20.803848497298826	0.0	167.0	167	1.191286317994416	1		51313.017094017094	50550.0	41621.0	65504.0	2.4014492E7	6440.569489141538	-0.9809292418086447	-819.6019782593768	0.025301150828156392	-0.0038979043068023576	1.3026185827487418	1.118653775264508	-0.3824023293951294	1.1644519614129356	4.458432342315859	10.976023044673543	0.46505254368517635	0.853503184713376
ID225769	225769	2	1.0	12.933323927964413	10.544757320368776	0.0	97.0	97	1.4169358747965621	1		51441.128205128196	51666.0	35858.0	65498.0	3.4105468E7	5592.056854521716	-0.9810727175293825	-953.634243406676	2.4919642827409585E-4	-0.011606766615629897	1.5827856500658144	1.2819991647222522	-0.9253522299154538	1.2346229963486195	6.307398420312519	9.917453513057698	0.8058603389103393	0.9539899352983464
ID214504	214504	2	0.9968286156654358	12.76067678639718	10.13313368178507	0.0	47.0	47	1.4259830690120594	1		51577.66716196135	51944.0	35780.0	65493.0	3.471177E7	5530.077008721247	-0.9811451555652557	-970.6682451637887	-0.00945165236156189	0.0015685694099384564	1.594862675783027	1.284355732899089	2.2776184256628813	1.2417608571599177	6.38820156510929	10.278073987244532	0.75991496223434	0.9579472558802569
ID226032	226032	2	1.0	12.967756442919098	10.548387214507523	0.0	98.0	98	1.4233280991629549	1		51416.54272863571	51611.0	35354.0	65497.0	3.4294834E7	5542.7783800607485	-0.9811057898959101	-963.3685199503004	3.4789398956812774E-4	-0.010557964092396985	1.5986579992929602	1.2849114353661726	2.298107137590139	1.244177579318824	6.3644359342867105	10.091383255285786	0.7853592848488528	0.9489723600283488
ID208886	208886	2	1.0	12.707610454671853	10.09534096117667	0.0	22.0	22	1.4254524706424296	1		51440.74776119402	51775.0	35520.0	65504.0	3.4465301E7	5523.238677023263	-0.9811631398541167	-970.2332832839242	-0.017050685706554367	0.003514281316674985	1.5546300134932598	1.3171234173303343	2.1895958932015414	1.1803222029445999	6.383448438944772	10.441354770514526	0.7357859902329347	0.9417952314165499
ID225525	225525	2	1.0	12.944746802802877	10.54646652373024	0.0	96.0	96	1.433918484027497	1		51405.93392070483	51615.0	35510.0	65491.0	3.5007441E7	5498.470764679839	-0.9810249620131172	-966.7156137992498	-0.00493821703586556	4.3871831321460594E-4	1.5751997022104671	1.3113224304689681	-0.8658938080592968	1.201229892519362	6.459498457577027	10.00536925929022	0.8108535456608087	0.9543539325842696
ID210421	210421	2	0.9968350529670715	12.720126840807838	10.110011600194573	0.0	29.0	29	1.4169358747965626	1		51514.39006024091	51803.0	35512.0	65504.0	3.4205555E7	5614.491754298562	-0.9810781594202408	-951.4551865526659	-0.010465186344049552	0.004659670142815939	1.5788988194254723	1.273008428899864	-0.867235012937261	1.2402893677538014	6.307398420312522	10.374251227603573	0.7364556651439864	0.9418026969481902
ID223220	223220	2	1.0	12.761131673301493	10.317345996579252	0.0	86.0	86	1.3872613616838994	1		51272.444968553464	51807.0	34739.0	65408.0	3.2609275E7	5639.725647132097	-0.9813269359768694	-955.5516773849096	0.006525541674855025	0.011402907508770937	1.5333291129226316	1.2759796807569	-0.8472787516898324	1.201687719676754	6.045976481264149	9.86511748711855	0.7806777358631494	0.9436201780415432
ID232698	232698	2	1.0	15.595291940074846	15.762754896096837	0.0	127.0	127	1.4286331048772714	1		51308.73551262997	51373.0	33578.0	65504.0	3.4530779E7	5743.780383737616	-0.9809904207482077	-921.9677785697697	-0.0014852450821065527	0.008291835683232445	1.6046324957914007	1.2805994816242345	-0.916942881212679	1.2530322859073646	6.411967195931868	10.78501882457812	0.6927225748051329	0.9361554476058292
ID207098	207098	2	1.0	12.665315712473115	10.163086856215832	0.0	14.0	14	1.4115869094041134	1		51606.22678843233	51867.0	34958.0	65504.0	3.3905291E7	5590.315018394851	-0.9811280769151435	-959.8544155968387	-0.009539484533758804	-0.0012023383148976902	1.572730835296836	1.2547607737067668	-0.8851875732908291	1.253410903698188	6.25986715866736	10.258162879104045	0.7475423476188283	0.9427344309234071
ID228351	228351	2	0.9904303550720215	15.66230642100221	13.287957788912294	0.0	108.0	108	1.3839856514178177	1		51179.09968354423	51612.0	34770.0	65503.0	3.2345191E7	5697.879312274205	-0.9811479529488221	-934.9435252306474	0.01030068950758698	-0.01508764018830813	1.5543773761884638	1.273496339302442	-0.8247879417624601	1.2205589668517416	6.017457724277055	10.435130013048859	0.6944279350525425	0.9274725274725272
ID210175	210175	2	1.0	12.695199703310129	10.127338277635992	0.0	28.0	28	1.42916252238845	1		51505.974889217134	51771.0	35445.0	65500.0	3.4869545E7	5512.359686332044	-0.981097301261218	-969.9253892095248	0.009713166477197535	-0.006938532011480901	1.6013324671036133	1.3055943633130649	2.3219205528813838	1.2265160696926463	6.416720322096385	10.10288286553809	0.7900095461845301	0.9480337078651687
ID214268	214268	2	1.0	12.762382698361161	10.144263129175272	0.0	46.0	46	1.404602801923477	1		51439.42396313365	51853.0	35465.0	65486.0	3.3487065E7	5616.287006553239	-0.981239483543174	-958.0915819006807	-0.010355604079735094	0.0075306125671804796	1.5744732483868928	1.2569481647631098	-0.9676530859657696	1.2526158934196188	6.198076518528657	10.094705492739713	0.7643275100582475	0.9340974212034383
ID235779	235779	3	1.0	22.511297400490854	38.99955834887416	0.0	140.0	140	1.4842102352883864	1		48150.8301369863	48394.0	35415.0	62353.0	3.5150106E7	5027.449134465633	-0.9810970963608953	-994.1903862433886	-0.00525292091484542	0.002346771322212723	1.6729173340181542	1.3354012687876304	-0.773408911145462	1.2527450535799955	6.920551695535068	10.13403785408989	0.8468091396691034	0.9597890573500328
ID233472	233472	3	0.9730904698371887	22.310504248188412	38.92466385918059	0.0	130.0	130	1.1172277363932992	1		49154.949397590346	48231.0	40096.0	60907.0	2.0399304E7	4775.23489923206	-0.9805281624809665	-1036.7060763733555	0.02778180481958272	0.037012689799773346	1.1447652138460944	1.0644971880871412	-1.4327097751794327	1.0754046386004943	3.921329085725574	10.623575466510674	0.4366181046450841	0.8620689655172415
ID219911	219911	3	1.0	20.809378405704194	39.54382679478089	0.0	70.0	70	1.8198584750041498	1		48148.30558096983	48424.0	31037.0	63811.0	5.2626098E7	5542.024347976806	-0.9811203186965719	-902.9634790549053	1.9418540479611315E-4	0.035694584389418145	2.293317097954969	1.4545384262748187	1.2301985294616844	1.5766631231794441	10.404593174125173	14.71142043012703	0.6041235328642658	0.8967636214666119
ID233222	233222	3	1.0	21.648654065650533	38.293516595717556	0.0	129.0	129	1.4259830690120587	1		48322.083086053484	48770.0	32100.0	63611.0	3.2569084E7	5281.582157104015	-0.9810704605998839	-948.356786736084	-0.012782301072641975	-0.006794459058038545	1.6873488154524712	1.2356333538199535	2.3638929262569306	1.3655740274702377	6.388201565109285	10.356138054251494	0.7485017367939996	0.9372384937238487
ID223750	223750	3	0.9968313574790955	22.217144399275018	38.77317020545933	0.0	88.0	88	1.5134834360985152	1		48258.452254641954	48579.0	34795.0	60522.0	3.6386873E7	4597.6946028486855	-0.9810774568694977	-1088.3963013661953	0.009927104709624626	-0.006105458635494218	1.7059674675477134	1.3684128065088874	2.229566082492026	1.246676046462909	7.1962330130769745	10.52131347706837	0.8169117835272708	0.965561224489796
ID221451	221451	3	0.9968450665473938	22.410491875720012	38.1237857260643	0.0	77.0	77	1.7795055584048574	1		48474.03435114507	48807.0	31460.0	65098.0	5.0800788E7	5830.383202109589	-0.9810289659133576	-859.870180798694	-0.0030687989288010462	0.0547107365204799	2.369268836895282	1.3447658873104382	1.8219710780273608	1.761844838014052	9.948293062331652	14.830948508726047	0.5683561717327813	0.8853637901861252
ID210699	210699	3	0.9912735223770142	21.25129646293274	36.15268332990367	0.0	30.0	30	1.2800559805981566	1		48919.34011090576	48184.0	37165.0	65504.0	2.6465363E7	6704.72639503347	-0.9810981192515993	-757.4203163592722	-0.016466448077229683	0.003421133239803792	1.306865339898934	1.2579565620813877	1.9503203585105169	1.0388795442480325	5.147635636170662	10.918646686107664	0.5426003090783882	0.9077954735959769
ID218383	218383	3	0.9968329071998596	21.16685302181736	41.306192515333876	0.0	63.0	63	1.4548680011511301	1		48506.295292439354	48128.0	33201.0	63717.0	3.4002913E7	5723.714794965448	-0.980802199617146	-865.9245970807681	0.013991655335852267	0.03420899789678531	1.7036090006618485	1.2158992461190916	2.687651470185127	1.4011103354981338	6.6496235041576615	11.346880610586489	0.649013827892821	0.913185378590078
ID226829	226829	3	1.0	22.350948066359546	38.926984287851646	0.0	101.0	101	1.4948753561926609	1		48179.56147540984	48513.0	34704.0	62210.0	3.5267439E7	5068.7215356331735	-0.981212145813463	-992.8419988121951	0.006685681032216354	0.011504530680064032	1.6295441849318482	1.4152143301577305	-0.8459582335663184	1.1514469223543193	7.020367344989896	10.531991295849538	0.7953324796269964	0.9603381014304292
ID215314	215314	3	1.0	22.241546947128803	39.50760291386122	0.0	50.0	50	1.4564270671471384	1		48166.12962962961	48425.0	32786.0	62319.0	3.3812623E7	5366.885123909724	-0.9811792320117065	-935.7513288841105	-0.007010817921611544	-0.005284843032134626	1.6211652937849355	1.3173868263221709	-1.0284638497649121	1.23059169971423	6.663882882651204	10.896925447831563	0.7052275348077217	0.9359145527369825
ID213009	213009	3	0.9936522245407104	23.81910617871013	38.79995040516796	0.0	40.0	40	1.3451797611989647	1		48344.68447412362	48471.0	35576.0	62441.0	2.8958466E7	5145.6069738539045	-0.9810701113714261	-973.8545564708904	0.0028875670222181507	-0.0036407180375434924	1.544009121973521	1.1830137442375281	-1.072431882365315	1.3051489295829444	5.684738892760942	9.59675235419838	0.775660739594806	0.9469517022961202
ID209169	209169	3	0.9006842970848083	21.43158878724953	36.42635237345538	0.0	23.0	23	1.076537393269869	1		49858.039062499985	48863.0	40688.0	62458.0	1.9145487E7	5894.1095998438495	-0.980264435684158	-840.3122205709124	0.017441593379086583	-0.0023134819693892677	1.11821761586551	1.034074611577466	0.8907840672564099	1.0813703415072584	3.640894642019137	8.965331009114486	0.5692267726406669	0.8917345750873104
ID216848	216848	3	0.9936123490333557	21.53752154908767	40.105398256330275	0.0	56.0	56	1.4142639209296386	1		48148.450151057405	48206.0	32693.0	64331.0	3.1874274E7	5316.786018839628	-0.9810712868308764	-938.7341147907039	0.01469586885034273	-0.00871021414069038	1.7323727559119992	1.1839565756862855	2.3113223658625404	1.4632063299347122	6.283632789489931	9.943290513684751	0.7986571876005448	0.9586656997824504
ID204304	204304	3	1.0	18.68696753428446	39.831985235361785	0.0	2.0	2	1.5009356865413874	1		47643.480692410165	47904.0	31285.0	63197.0	3.5780254E7	5836.537627677336	-0.9810594223625042	-845.62980502888	0.01742415902369633	0.013249647145296787	1.5898463316926574	1.4595468015747888	-0.4042467561936194	1.0892739650261856	7.077404858964088	9.859480635540702	0.9149046337418113	0.9815425181278838
ID214806	214806	3	1.0	22.337660401868394	39.4894186005195	0.0	48.0	48	1.4734679211022805	1		48246.679665738135	48450.0	32746.0	62274.0	3.4641116E7	5183.726315470397	-0.9810717820069484	-964.8202670436763	0.008737168280889995	9.685857680452313E-4	1.65947459704189	1.3137471231790607	-0.9254487304966764	1.2631613556086985	6.82073604608023	10.368783969673402	0.7972333444398947	0.9553928095872168
ID232980	232980	3	1.0	22.039048249157545	38.470760971360825	0.0	128.0	128	1.4750073273251247	1		48342.30651872399	48683.0	33109.0	62406.0	3.4854803E7	4995.405181995214	-0.9811382526308348	-1006.7808077100469	-0.01890155648354865	-0.030256819979708603	1.7047426134336412	1.3335234963521307	-0.6461194969636144	1.278374635390366	6.834995424573774	10.711437228931112	0.748604783751217	0.9259497746297487
ID219675	219675	3	0.9968361854553223	20.462875332328125	39.958630796502256	0.0	69.0	69	1.88840232291296	1		48010.9127118644	48394.0	32550.0	63130.0	5.6652877E7	5221.0980521569345	-0.9810384731822807	-951.5264022504414	3.892632272288077E-4	-0.016825847448584685	2.391872017305191	1.4780839099528031	1.16296284838575	1.6182247849390134	11.203118369763843	17.044181721544593	0.4846145808702982	0.8512098230408094
ID215579	215579	3	1.0	22.51543754074982	39.7587385660977	0.0	51.0	51	1.444954852877087	1		48234.651669085666	48410.0	32728.0	63888.0	3.3233675E7	5271.399190718515	-0.9811524137246753	-952.6732552616802	9.286047170515992E-5	-0.020241138381175878	1.697708291059341	1.253173989410826	2.218042279035835	1.3547267222307342	6.559314107031861	10.694867273689711	0.7206385557340443	0.9556786703601107
ID226586	226586	3	0.9968053698539734	22.333249017094467	38.87432271342347	0.0	100.0	100	1.4958871162788396	1		48159.33558863324	48474.0	34660.0	60055.0	3.5589749E7	4718.01518382058	-0.9811756326430546	-1064.0879194437098	0.015908766249385708	-0.017171013242373648	1.719336064873929	1.3322672566146718	2.3564427385935938	1.2905339047683344	7.029873597318927	10.456842181479585	0.8078975164684918	0.9566623544631309
ID215066	215066	3	1.0	22.36681874419358	39.52938117308015	0.0	49.0	49	1.4600584136458123	1		48190.06241134749	48473.0	33218.0	62282.0	3.3973994E7	5349.034374843597	-0.9811430182318267	-937.5020632447759	0.009541891559683175	0.005240671315004362	1.6080126579248597	1.3259490470355684	2.0853773362846386	1.2127258294878696	6.697154765802817	11.006915872239523	0.6946545825818444	0.9424749163879594
ID207385	207385	3	0.9968493580818176	20.6886184347389	36.99191545104994	0.0	15.0	15	1.4051412734026871	1		48805.88018433179	48995.0	32420.0	64119.0	3.1772628E7	5168.142628219747	-0.9810296858759785	-976.7316963714028	0.01651179990853035	-8.667032075506613E-4	1.7548285170966702	1.1506202730254098	2.4231934485861144	1.5251152428268724	6.202829644693168	10.6919682439806	0.6818430175433569	0.9321428571428563
ID216600	216600	3	1.0	21.466154664268746	39.08385086915858	0.0	55.0	55	1.416935874796563	1		48302.19909502262	48864.0	31743.0	63649.0	3.2024358E7	5267.319010797593	-0.9810480168448935	-949.3861242817418	-0.034451091192352484	0.022461228452872514	1.7098575379917005	1.1959536700813103	2.4751205419448334	1.4297021538262857	6.307398420312525	10.675652738422002	0.69545855221715	0.9391365888181179
ID228641	228641	3	0.9955624341964722	22.33411233675461	38.87019488548054	0.0	109.0	109	1.4826803840981617	1		48189.7655172414	48587.0	34527.0	61020.0	3.493758E7	4810.599009653809	-0.9811249250151657	-1041.4088751245472	-0.008739774004631665	-0.0011240593628162158	1.60086968883488	1.3664055635482473	-0.8058990053565265	1.1715918988779452	6.906292317041514	11.396611577381725	0.6681951620846275	0.9410621761658028
ID230176	230176	3	1.0	22.297494098846233	38.7485337522201	0.0	116.0	116	1.480127118239258	1		48296.439226519295	48786.0	35010.0	61258.0	3.4966622E7	4846.873797085795	-0.9810884032791273	-1033.8638272153942	0.0031429962490722224	0.007027039825800243	1.668734777246687	1.3308959019419269	-0.8237553075302276	1.2538432005176476	6.882526686218932	10.754565517493754	0.7477768719543842	0.9402597402597399
ID226343	226343	3	0.9968221187591553	22.300247203100643	38.84861135881739	0.0	99.0	99	1.479615936349297	1		48174.09254143642	48568.0	34641.0	60764.0	3.4878043E7	4770.0811732554785	-0.9811101425669654	-1049.075763792419	-0.0043487677218803115	6.523723748843115E-4	1.656833559677711	1.3367277694389903	-0.8903709810688325	1.2394696942467691	6.877773560054419	11.308543695107149	0.6758407535172011	0.9476096922069414
ID214566	214566	3	1.0	22.3554100838023	40.25554464047622	0.0	47.0	47	1.4243906809452656	1		48152.89850746264	48363.0	34290.0	63980.0	3.2262442E7	5406.368673871163	-0.9810572330549054	-922.5665406025358	-0.006394543997028425	-0.009336677535700291	1.5724488023795549	1.3274061894422622	-0.6343463773836433	1.1846025842626609	6.373942186615738	10.187315094260008	0.771788860167585	0.9423752635277582
ID235557	235557	3	1.0	22.45591005036946	39.025632779269735	0.0	139.0	139	1.4857385112058377	1		48166.020576131654	48522.0	36018.0	62206.0	3.5113029E7	4941.010163141576	-0.9810795256044328	-1010.9442499349606	0.007801498729861003	0.013132607262940755	1.6496564172400634	1.356530790146755	2.255356825865623	1.2160847576939975	6.9348110740286115	10.45908219424602	0.7966312634257586	0.9542184434270763
ID216357	216357	3	0.9955787658691406	21.643723716171177	39.70414645326472	0.0	54.0	54	1.4002875757442572	1		48244.07704160245	48275.0	32795.0	64312.0	3.1310406E7	5367.165957644217	-0.9811447923927952	-935.4719250666268	0.01911975854256463	0.00680524262065488	1.6733221020871678	1.188883248255526	2.4126406783802334	1.4074738663720507	6.160051509212531	9.954006896148302	0.7812649359402354	0.944606413994169
ID215848	215848	3	1.0	22.248525790920304	39.45877715512824	0.0	52.0	52	1.4259830690120592	1		48186.19672131149	48474.0	32160.0	62940.0	3.2332938E7	5195.291983237682	-0.9812745248620114	-972.0763167536263	-7.786338186350539E-4	-9.659094331256171E-4	1.6714519060652289	1.230944222447468	-0.981955298947093	1.3578616119111442	6.388201565109289	9.95279824926817	0.8103974643872371	0.9365853658536587
ID204078	204078	3	0.9957728385925293	19.362933028893554	40.1692695192756	0.0	1.0	1	1.4397099903691022	1		47714.37226277374	47963.0	29981.0	63906.0	3.2684345E7	5938.67425693069	-0.9811099924098999	-834.594027223998	-0.006009835315682113	0.010245937375338509	1.5517668501316635	1.3460811028427975	2.342985257383885	1.152803383729611	6.511782845386697	10.155416328217624	0.7934403978364156	0.9553695955369594
ID232749	232749	3	0.9968312978744507	22.324674696098846	38.64647745518831	0.0	127.0	127	1.480127118239258	1		48252.432320441956	48700.0	34287.0	60527.0	3.4934761E7	4725.070816199095	-0.9811448092049289	-1062.7792420148273	-0.012915697371510297	-0.005863131606792744	1.7082859881436914	1.302112051450251	-0.820858601568117	1.3119347035004065	6.882526686218932	11.103177589352539	0.7015573769887866	0.9576719576719571
ID218163	218163	3	0.9968147873878479	21.36268822796752	40.61182987639491	0.0	62.0	62	1.073018137715325	1		50211.672774869134	48456.0	41579.0	63733.0	1.9180859E7	4410.5546856857845	-0.9800048946108191	-1115.9533021326695	-0.033295892599322655	-0.01687748387876235	1.1652492465827222	1.0173895845633465	2.539207549250401	1.1453323920972078	3.617129011196559	10.48723466120199	0.4132871394592561	0.8078556263269642
ID210482	210482	3	0.9868953227996826	21.51591688252346	35.955798415474014	0.0	29.0	29	1.2912357210771188	1		48885.0506329114	48447.0	34809.0	65503.0	2.7033433E7	6436.840961704137	-0.9810177766349982	-784.9881192061075	-0.013411689352184187	-0.0020497186978434686	1.4340849953417258	1.1673875646466028	-0.8229136860777466	1.2284566315179646	5.237945033296458	11.056849576317427	0.5384036534070505	0.8944805194805197
ID216113	216113	3	0.9968343377113342	21.758787002482265	39.74335867204736	0.0	53.0	53	1.6923494387108515	1		48560.60359408034	48499.0	31818.0	65346.0	4.5938331E7	5680.959220401081	-0.9809505654161371	-880.3541833319069	0.041641278131041834	-0.036812241511668085	2.311870864311869	1.243701068949133	2.403128577137579	1.858863775252109	8.99766782942848	14.44970564027485	0.5415291260818856	0.8950354609929069
ID223536	223536	3	0.9968175888061523	22.2275707500882	38.77741291349835	0.0	87.0	87	1.4913287904459644	1		48329.904761904756	48724.0	34705.0	59832.0	3.552248E7	4624.0611491797235	-0.9810471141506522	-1082.0239756695523	0.010026970698965815	-0.01651000786056229	1.705785958788532	1.3298359573929994	2.317026037137052	1.2827040427847523	6.98709546183828	11.226376183686227	0.6966704007569264	0.9392971246006387
ID208944	208944	3	0.9867258071899414	20.83833833907157	36.353851173279516	0.0	22.0	22	1.3412374214135974	1		48572.274410774386	48715.0	36317.0	62137.0	2.8851931E7	4797.136012196518	-0.9811801882757797	-1055.7714156352633	0.0022940746031703176	-0.0021559856542369836	1.5713025933646474	1.148100316262337	2.39553101687057	1.3686108880102512	5.651467009609336	10.833088077028094	0.605154841948871	0.9238539238539238
ID212789	212789	3	0.9849040508270264	23.603094455165152	39.890625256972044	0.0	39.0	39	1.355822615189666	1		48100.48929159804	48159.0	36525.0	60500.0	2.9196997E7	4936.715043621096	-0.981128970938299	-1013.1457956540005	-0.019793542006729753	0.006853844022097798	1.4815890220883605	1.2707158884233878	-1.0728712419284803	1.16594829386025	5.775048289886746	9.486463861897343	0.8064116083012043	0.9484777517564409
ID223293	223293	3	1.0	22.230842661251927	38.810413954826885	0.0	86.0	86	1.4816596057437021	1		48303.495159059436	48710.0	35058.0	62001.0	3.4923427E7	4982.398829121174	-0.9811609917756933	-1009.8393771976191	-0.004469597485396268	0.006897162032400008	1.660975812151892	1.3442405902302919	-0.8785515835094676	1.2356239085648633	6.89678606471248	10.373840482000695	0.8053366937807805	0.9527248850952073
ID221245	221245	3	0.9968293309211731	22.3831092142631	38.166469596341464	0.0	76.0	76	1.7499272287872802	1		48449.009871668306	48696.0	34162.0	64807.0	4.9078847E7	5547.402629225005	-0.9810950639322071	-906.4859795920055	0.013090479556343237	0.01404514551783599	2.2773737586360046	1.3347110132531061	1.828245645792879	1.7062673013279002	9.62032735698006	14.262743481866021	0.5942833618779432	0.888498683055312
ID228419	228419	3	1.0	22.347893148575857	38.877550995376716	0.0	108.0	108	1.4862475872910883	1		48108.01785714287	48457.0	35006.0	60922.0	3.5022637E7	4835.854490475353	-0.9811673699798005	-1036.5884293755917	-0.0013916103058693578	-0.002622244000723717	1.6223440907531563	1.3699006264787457	-0.9013259409864893	1.1842786691201848	6.939564200193122	11.268178729313847	0.6868068343769131	0.9341010876519511
ID207169	207169	3	0.9968277215957642	21.47360664511532	37.090003529737814	0.0	14.0	14	1.3658288218996328	1		48645.27895595435	48704.0	37636.0	61739.0	2.9819556E7	4616.9971410172	-0.981111487802622	-1094.540152928284	0.011141632562192617	1.9382329672157808E-4	1.6313698858509862	1.1517996658225549	2.3724676305261525	1.416366000319984	5.860604560848023	10.783004969797823	0.6333921432988094	0.9242878560719642
ID203841	203841	3	0.9968338012695312	19.650658347799666	40.14157669952134	0.0	0.0	0	1.409441639305182	1		47629.65343511452	48073.0	31204.0	62566.0	3.1197423E7	4978.322114931386	-0.9810599357449176	-991.1480161516902	0.005154286086196257	0.017563101516819155	1.7430266125343228	1.1852206690831266	2.3472513404573556	1.4706346742018164	6.2408546540092935	10.372248976110441	0.7289673318183257	0.9473304473304471
ID206919	206919	3	0.9904330968856812	22.109832626487464	37.395703351465755	0.0	13.0	13	1.3586095094257087	1		48666.385245901685	48906.0	36755.0	60664.0	2.9686495E7	4622.238315481167	-0.9811569886247234	-1096.4654296338988	-0.011563728627584723	7.666773332331481E-4	1.5693349707578126	1.216987137700875	-0.9110637874077159	1.2895246976254746	5.79881392070932	10.584167421917162	0.6504825265296106	0.9298780487804875
ID210246	210246	3	0.9936271905899048	21.42378800177226	36.05768130385802	0.0	28.0	28	1.266390568249342	1		49173.35094339621	48769.0	39039.0	63035.0	2.6061876E7	5759.562202880999	-0.981004984004713	-881.8645350362924	-0.03161099121289172	-0.006927410271000371	1.4006269045863133	1.1826048651653827	-0.23740915017975836	1.184357468705696	5.038313734386799	11.588638597543033	0.47144413039427185	0.8638956805215977
ID229956	229956	3	0.9968298077583313	22.27168751089022	38.80738926477458	0.0	115.0	115	1.4923429549905447	1		48265.48707483	48614.0	34576.0	59869.0	3.5475133E7	4697.598727361335	-0.9810660621932812	-1064.7510547646598	-0.002415252524030727	0.005092501573573231	1.7237903433481123	1.3222864256699605	-0.9068504783671331	1.303643681038866	6.996601714167309	10.638510750370406	0.7768467310936648	0.9509043927648574
ID226116	226116	3	0.9968312382698059	22.30918599632784	38.825524497567	0.0	98.0	98	1.471412874187153	1		48164.62377622384	48541.0	34557.0	59874.0	3.4437706E7	4685.52179693126	-0.981165435833374	-1070.99358857462	-0.009590688462860096	0.0034551699787059723	1.6627056996541791	1.3134997475213566	2.2434890810571146	1.2658591695900914	6.801723541422165	11.054820041780266	0.699399770526918	0.9495686794956867
ID214340	214340	3	0.9914900064468384	22.89311359986118	39.97537421516556	0.0	46.0	46	1.1538678445259343	1		48730.03611738151	47953.0	39658.0	62354.0	2.1587406E7	5609.901710171722	-0.9808286420346953	-888.8157463339224	0.02495383433737952	-0.010024536514668385	1.2148454872197867	1.1230127215512484	0.42860375543351426	1.081773575584867	4.182751024773937	10.432200051128133	0.48296989984336136	0.8669950738916261
ID222282	222282	3	0.9968301653862	21.728635995091217	38.20233912423091	0.0	81.0	81	1.84504088274475	1		48459.09405501333	48754.0	34951.0	60808.0	5.4613399E7	4862.294053959212	-0.9810181330075073	-1030.154052859404	-0.017599629658412923	0.03552698098463294	2.281770167809225	1.5286589650867426	0.775821763926306	1.4926613586960173	10.694533870160637	15.424703224943336	0.5648564477970973	0.8630609896432677
ID225865	225865	3	0.9968312382698059	22.307214920344872	38.84041242169136	0.0	97.0	97	1.496898192512073	1		48203.474393531025	48601.0	34592.0	61244.0	3.5766978E7	4804.752359647173	-0.9810816055812248	-1040.538579111097	-0.0024452593989290963	-0.0029171903243684744	1.6751632517662156	1.3489935824913697	-0.8638043110563469	1.2417874136009335	7.0393798496479585	10.172272695492692	0.8548861407995196	0.9660795825179387
ID225609	225609	3	0.9968274235725403	22.29303236304888	38.79174351220626	0.0	96.0	96	1.4903139357585484	1		48148.728512960435	48498.0	34639.0	59755.0	3.5293018E7	4620.432898332943	-0.9811885864681725	-1087.0842616566256	-0.0016077478191176757	-0.010072742377864229	1.71502964241565	1.3099341812879037	2.3748965944983365	1.3092487141067375	6.977589209509248	10.658830749085384	0.7717846372547138	0.9626229508196722
ID232520	232520	3	0.9968307018280029	22.372624208599692	38.671992159786484	0.0	126.0	126	1.4816596057437021	1		48317.037344398355	48603.0	33854.0	60547.0	3.4933218E7	4732.124381066417	-0.9810863177871753	-1059.2665850406966	-0.013453458254403668	-0.005441264886846075	1.6976798566890494	1.3019337346819768	2.3739419315615446	1.3039679451149189	6.89678606471248	11.292877763945453	0.679590601377482	0.9477465708687128
ID235343	235343	3	0.9968294501304626	22.432358517194672	39.58630292624522	0.0	138.0	138	1.430220769495607	1		48049.85207100592	48245.0	36011.0	62766.0	3.24817E7	4748.680681840438	-0.981069040245263	-1048.7597761151367	0.013866207831035593	-0.00611518642224339	1.730125526431049	1.2060137772622959	2.1581854536324645	1.4345818920564157	6.426226574425418	10.766571570672427	0.6966442138760394	0.9467787114845939
ID221007	221007	3	1.0	22.228713730147543	38.19248685326767	0.0	75.0	75	1.842579186007717	1		48451.396074933094	48704.0	32740.0	64497.0	5.4314015E7	5473.247914054214	-0.9811036670366042	-919.2392016049126	-0.03753712388072265	0.0077350307847643095	2.210255999912989	1.46451281781749	1.34171219499324	1.5092090509708564	10.666015113173541	14.732249375389435	0.6175525729580683	0.8915375446960659
ID219468	219468	3	1.0	20.08272876768921	40.24971492164985	0.0	68.0	68	1.8397030432571864	1		48043.43264942016	48238.0	30503.0	64484.0	5.3856688E7	5600.710554662833	-0.9810536003197403	-888.3557909959819	0.05813371624354364	0.09492675210060668	2.232340474046894	1.4793749420617195	1.1967299216758593	1.5089754534680775	10.632743230021935	16.801586747439842	0.4733197136441033	0.8508938759984783
ID223059	223059	3	0.9936351776123047	22.239633579752343	38.74581856170569	0.0	85.0	85	1.4928497788988537	1		48329.41689373298	48727.0	34981.0	60246.0	3.5473792E7	4667.792993224913	-0.9810855373070856	-1074.0953293948473	-0.010987493251991828	-0.014285213746068844	1.6807608657659465	1.3467924103325157	-0.9059666063969896	1.2479732235430223	7.001354840331828	10.973647145063405	0.7306173313080898	0.949709864603482
ID217939	217939	3	0.9539007544517517	20.25761806783105	39.34469380923936	0.0	61.0	61	1.2598025376296098	1		48164.07999999998	48382.0	35284.0	58926.0	2.5286142E7	4613.883418933711	-0.9811074873338811	-1084.210267964552	-0.04028049640223618	0.03136706700377398	1.4366524969936856	1.0920777221496398	2.286619375383026	1.315522208589501	4.986029346577124	13.55336226361111	0.3410912676943859	0.8358565737051795
ID212561	212561	3	0.9968271851539612	23.466975999221383	40.00344554234028	0.0	38.0	38	1.398665933537524	1		48146.38544891638	48461.0	33690.0	60477.0	3.1102565E7	5026.737316709399	-0.9811090705507592	-994.8817356340475	-0.007419119997919891	0.013055751114942235	1.5947606510688737	1.2480634284900949	-0.7659493895542027	1.2777881433463782	6.145792130718976	9.98660964967701	0.7743754596047209	0.9410480349344977
ID229719	229719	3	0.9968327283859253	22.315023451822583	38.77847505423078	0.0	114.0	114	1.480127118239258	1		48235.25517241374	48561.0	34559.0	60063.0	3.497056E7	4690.475969173471	-0.9811706859479117	-1071.7357707768867	0.007113348058240971	-0.008237361919294132	1.7003204290231195	1.3126884006184554	2.249438935319729	1.295296300494494	6.882526686218933	11.599529683085295	0.6428016854621353	0.9433224755700322
ID206676	206676	3	0.9968323111534119	22.224302067118717	37.70182131084049	0.0	12.0	12	1.400827705976781	1		48570.580495355964	48819.0	35691.0	61448.0	3.1376595E7	4573.921068068549	-0.9810680387801771	-1100.5712034139435	0.00531270109787473	-0.0062392252982968	1.635073005111894	1.2112845269357901	-0.8138843605785667	1.3498669955342117	6.164804635377041	10.505051440715329	0.7019930548588664	0.9364620938628159
ID210011	210011	3	0.9111358523368835	21.32656956971599	36.26292242953054	0.0	27.0	27	0.9770784040026222	1		50494.80952380954	49333.0	40472.0	64863.0	1.5905865E7	6178.68225252084	-0.9800347807103272	-802.3212159023361	0.04863650565531212	-0.012781636988866925	1.160740856049102	0.8409474784128109	2.9308023376620564	1.3802774677912861	2.9992226098094936	9.900166907348869	0.38453292590520594	0.7828784119106691
ID208735	208735	3	0.9968163371086121	21.186162932857805	36.46678716760363	0.0	21.0	21	1.19761962322147	1		49217.17721518987	48519.0	39112.0	61298.0	2.3328942E7	5427.2957794874355	-0.9807649157356573	-924.770644564441	0.00447073730214863	0.015228841237410168	1.288054253197024	1.1208431975722677	-0.20977247380645372	1.1491832720106911	4.50596360396102	9.488623718990741	0.6289137564672943	0.9404761904761902
ID214110	214110	3	0.9880874156951904	23.483221356298856	39.59880429461094	0.0	45.0	45	1.1063409701314442	1		48294.14851485149	47641.0	38483.0	60987.0	1.9510836E7	5870.18222608692	-0.9810412999277639	-851.4353171093231	0.0011132458753579449	-0.013752391368665138	1.15872472165787	1.0428864059118073	0.7270674900206543	1.111074720208654	3.845279067093312	9.90605621866565	0.49242052979329515	0.8909691629955938
ID225377	225377	3	0.9968244433403015	22.2976662989572	38.778234777881934	0.0	95.0	95	1.482170082797864	1		48202.53305785114	48548.0	35229.0	59939.0	3.4995039E7	4685.97470973596	-0.9810784529408588	-1066.7115851012588	0.009233826350569794	-0.01454276900210664	1.6857785326433987	1.3322522762831703	-0.9449862677395255	1.2653598441179066	6.901539190876995	10.348390007372274	0.809860554803938	0.9584158415841583
ID220768	220768	3	1.0	22.34734602481522	38.12978749419577	0.0	74.0	74	1.750791603860385	1		48519.75049309662	48673.0	33331.0	65115.0	4.9199027E7	5522.855782469191	-0.9810345461118004	-908.8786711782859	0.034219854720852504	0.036611964539658516	2.2066366671068116	1.43504844859346	1.083283339444609	1.5376739853414785	9.629833609309092	14.715074104758711	0.55886091839475	0.8512605042016805
ID235111	235111	3	0.9968287348747253	22.482309279120496	39.515738907445304	0.0	137.0	137	1.4121227177017943	1		48036.58143074583	48190.0	35926.0	62016.0	3.1560034E7	4650.939950221815	-0.9810967712196044	-1072.1047303820555	1.589338042579263E-4	0.007074457916808519	1.691500066998235	1.192508653069775	-0.9800248406795432	1.418438400965853	6.264620284831878	10.54897886880004	0.707430486502035	0.9255617977528089
ID232296	232296	3	1.0	22.412956285410253	38.748290144895826	0.0	125.0	125	1.4908214494581773	1		48294.81062670298	48694.0	34385.0	59792.0	3.5448391E7	4644.359410489499	-0.9811281961955004	-1081.227259031587	0.0021282109288343143	0.0018160165172481774	1.6724659693245874	1.3487676543105234	-0.8398027877687131	1.2399956093101412	6.982342335673768	10.83985033284411	0.7467314282198075	0.9489664082687339
ID232050	232050	3	1.0	22.344694116535486	38.65662542509197	0.0	124.0	124	1.4811489527539552	1		48320.27624309391	48705.0	33198.0	61787.0	3.498388E7	4844.488408794884	-0.9811384943806793	-1037.6847659393732	0.00623556755629679	0.0031527855501474913	1.7268161890430498	1.2654748120308619	-0.6718688700147516	1.3645599048090236	6.892032938547962	10.298534677492512	0.8165942865768926	0.9602649006622511
ID228210	228210	3	0.9968276023864746	22.28911817892191	38.833628511272266	0.0	107.0	107	1.508978266214783	1		48070.88297872344	48485.0	34816.0	60314.0	3.6149304E7	4691.279241994414	-0.9810816421108826	-1062.7779196993665	0.012740272898602745	0.0025504487813580285	1.6893436836085702	1.365826698475002	-0.8525650115477167	1.2368653252237545	7.153454877596338	10.215953207872936	0.8613267118599011	0.967223650385604
ID237425	237425	3	0.95445317029953	18.18010968081762	33.51112896909603	0.0	147.0	147	1.1791593266052949	1		49828.949671772476	49513.0	38625.0	63704.0	2.277183E7	5100.197441964667	-0.9812288884503174	-1021.4216872877277	-0.0014164242263343199	-0.022558171650609908	1.3695528870414322	1.046874111486898	2.4278270357301794	1.3082307337758372	4.36812294519006	9.769335769521906	0.5751414190832829	0.8948393378773126
ID212337	212337	3	1.0	23.64740599758263	39.14859781895942	0.0	37.0	37	1.397042408981583	1		48202.63060278213	48366.0	35156.0	62801.0	3.1187102E7	5152.536395263107	-0.9810537279706608	-968.8324829432604	-0.016236002086446762	0.017238838241583152	1.5610024029330822	1.2896788979024123	-1.0712606914170961	1.2103806656617875	6.131532752225439	10.720465862732285	0.6704271601549558	0.9181494661921712
ID206449	206449	3	0.9968306422233582	22.623233119040663	38.22306307234771	0.0	11.0	11	1.414798715397962	1		48456.72424242423	48708.0	33975.0	60995.0	3.1981438E7	4792.303588155728	-0.981143025756704	-1052.204217504651	-0.011169144153803927	0.012478909147555846	1.5971913303616099	1.2430878248260446	-0.8494174499459495	1.2848579951180181	6.288385915654459	11.034079110806495	0.6490480710916109	0.9181124219292159
ID219248	219248	3	1.0	19.911166475858387	40.57613250237096	0.0	67.0	67	1.7922134481827523	1		48050.788135593255	48307.0	30314.0	64828.0	5.1029937E7	6013.255174050689	-0.9810473941645257	-827.259828233787	0.014298222030424971	0.03175630818933597	2.1515219018991116	1.504365602868851	1.056538130590321	1.4301855199268865	10.09088684726713	14.277582600335393	0.6220565072973344	0.8942712721145748
ID217718	217718	3	0.9968264102935791	20.239327169720237	40.1103125760524	0.0	60.0	60	1.398124968159123	1		48056.24534161491	48077.0	32404.0	64695.0	3.0948222E7	5692.340542163345	-0.9811062132604396	-876.7705931521081	-0.010245823736299713	0.0018380749395443025	1.6063913932327996	1.2408864858715583	-0.7171872301873298	1.2945514448926587	6.141039004554458	10.270157670399477	0.7316400953917388	0.9416909620991251
ID212085	212085	3	1.0	20.157132571289647	38.15761035943865	0.0	36.0	36	1.4407604903194315	1		48306.59124087587	48565.0	35530.0	62599.0	3.3090015E7	4752.119236010024	-0.9809961791949225	-1049.4830974778624	0.02642986665083391	0.020469945344641062	1.6753804170673408	1.288407219004726	2.4046554400732223	1.3003500697252732	6.52128909771573	11.23072665763471	0.6497220459112972	0.898493778650949
ID222846	222846	3	0.9955660700798035	22.25915713851153	38.73724572124864	0.0	84.0	84	1.5044596054638932	1		48388.542281879185	48722.0	34792.0	60958.0	3.6049464E7	4671.549219920225	-0.9812029136901554	-1081.3838999977147	0.00703692168531355	0.0017681829299803782	1.6893912998758869	1.3518839751430998	-0.8766304002863561	1.249657020083444	7.110676742115691	10.543843879497354	0.8037534796516811	0.9559105431309902
ID237187	237187	3	0.9518845677375793	17.663851400462747	32.90531128280848	0.0	146.0	146	0.9954865226264862	1		51654.160606060635	50652.0	42408.0	65504.0	1.7045873E7	5932.685081397725	-0.980455180466109	-873.5345548516382	-0.03056374718748824	-0.01976182612284989	1.0920575161899533	0.9214518153087196	-0.7510751242234289	1.1851488032763544	3.1132976377578747	8.451956805773232	0.5476662374527216	0.8875338753387539
ID211843	211843	3	1.0	20.467279388962172	37.61108973280656	0.0	35.0	35	1.4527866438605868	1		48468.287356321765	48697.0	32136.0	63246.0	3.3733928E7	5553.545956799668	-0.9810103467580851	-901.7244655772442	0.028931563453428476	0.005276889477084823	1.5488961345223105	1.3633227104512549	2.3981806650114943	1.1361184865831446	6.630610999499597	10.576866493819475	0.7448166366466404	0.942567567567567
ID229504	229504	3	0.9968315362930298	22.29202486529595	38.8342146061959	0.0	113.0	113	1.4847198353841877	1		48216.26785714282	48602.0	34940.0	60145.0	3.5101443E7	4725.529211176029	-0.9810492730509777	-1056.4235665159388	0.0023800551367140475	-0.003408535427410444	1.6978195255025348	1.314752248352853	2.2384417364214966	1.291360807809681	6.925304821699578	10.755632504432167	0.752275378787727	0.9442644199611144
ID225159	225159	3	0.9968180656433105	22.22147092240084	38.813602521919684	0.0	94.0	94	1.4953813218040999	1		48254.267567567564	48708.0	35031.0	60393.0	3.5708158E7	4665.752089019118	-0.9810808308569419	-1072.6222332759974	-2.1158634263035542E-5	-0.0074858843225741965	1.6658844971844964	1.3684436060608565	-0.8628695123145155	1.2173570688673394	7.0251204711544055	11.503739704713897	0.6670917158617591	0.9498714652956293
ID222086	222086	3	1.0	22.163929530069517	38.12654623958829	0.0	80.0	80	1.797271445393945	1		48520.11902530461	48746.0	32526.0	65289.0	5.1770967E7	5642.212787770421	-0.9810468899477747	-890.2493664914834	-0.01249050526487574	0.03434278282951328	2.226946436246373	1.452396770221965	1.4979381958319533	1.5332906833069013	10.147924361241316	13.811164564353582	0.668538596691119	0.9155231560891939
ID220555	220555	3	1.0	22.696298123434076	38.8446738761201	0.0	73.0	73	1.7568303215809542	1		48388.52549019608	48523.0	30148.0	65130.0	4.9356296E7	5568.73146099966	-0.9810442396659191	-899.421969344955	-0.019677025389538385	-0.0171165965825818	2.124316066430164	1.4003636712440968	0.7995492303513875	1.5169745617171722	9.696377375612315	15.032326457362721	0.5392212216781719	0.8703071672354944
ID208526	208526	3	0.9872845411300659	20.539279057157827	36.62956356246446	0.0	20.0	20	1.3293402546311714	1		48850.76109215016	48774.0	39008.0	61549.0	2.8626546E7	4821.925577093722	-0.9809359333503256	-1042.5716783879243	-0.0077554480909737735	-0.0012650419875667048	1.4942317967808372	1.197838375331942	2.5667218249938055	1.2474402453225457	5.551651360154507	13.242036684423162	0.39785285195224324	0.8888888888888895
ID234636	234636	3	0.9816852807998657	22.56470346840121	39.12069141200228	0.0	135.0	135	1.1817227194710396	1		48716.424568965485	48148.0	38375.0	62497.0	2.2604421E7	4554.326164287375	-0.9807729477487023	-1091.2821316737316	0.028803298218500032	-0.02636492563622861	1.2995319102002847	0.9603593863529507	-1.153410259268211	1.3531724984074676	4.387135449848122	13.094389253042456	0.3215291951102239	0.8124999999999997
ID213900	213900	3	0.9270457625389099	23.73431115988073	39.038342160838546	0.0	44.0	44	1.0444372848229302	1		48179.372222222206	47823.0	39042.0	60750.0	1.7344574E7	5161.794752794644	-0.9812771889563145	-978.3878473270266	0.1006851858305783	-2.717023394670533E-4	1.1127616913945568	1.0181017295232675	0.0529677730972935	1.0929769188346379	3.4270039646159245	11.735311817833866	0.3127052722094918	0.8002219755826862
ID227987	227987	3	0.9968307614326477	22.39475815974269	38.857319418112745	0.0	106.0	106	1.4948753561926607	1		48368.360433604306	48504.0	35169.0	60910.0	3.569585E7	4691.526478695908	-0.9810228315950343	-1065.920693018166	-0.011180008630597461	-0.010043820182056674	1.6694486361288956	1.3473601821162873	-0.9318188369436267	1.2390514862230133	7.020367344989894	11.058808463485377	0.7213616150675229	0.9389701207883023
ID206227	206227	3	1.0	22.542417809989917	38.71722561664668	0.0	10.0	10	1.4233280991629547	1		48293.55007473841	48725.0	32890.0	61815.0	3.2308385E7	4946.028195384619	-0.9810613478204802	-1011.6019017960775	0.009628794305002145	0.00197370409368558	1.6155799520402165	1.2834149255217808	-0.7870516084566961	1.2588134358678988	6.36443593428671	10.245094225566474	0.7619699935588313	0.957796852646638
ID224913	224913	3	0.9968297481536865	22.24182386690785	38.763440787265466	0.0	93.0	93	1.5049623488715644	1		48194.772117962464	48504.0	34765.0	60099.0	3.59533E7	4585.502768136847	-0.9811676510276011	-1095.1703935055468	0.00810796648734837	-0.018935468064761103	1.767643156077299	1.3169024501318023	2.281962703784181	1.342273420404362	7.115429868280205	10.342238848918003	0.8359530367387963	0.9627009646302243
ID231824	231824	3	1.0	22.334774318743797	38.68697596217629	0.0	123.0	123	1.4501807464373135	1		48339.27873563221	48791.0	32558.0	61943.0	3.3644138E7	4978.674278471683	-0.9810031578702738	-1002.7794821898751	-0.02029129859305338	0.01783246294407067	1.7363988788133529	1.2429473688959887	-0.6758101800452256	1.3970011299478093	6.60684536867701	10.088033719600348	0.815813628273729	0.9468664850136239
ID231568	231568	3	0.9968273639678955	22.319394839389044	38.656861753009416	0.0	122.0	122	1.4683249109216365	1		48332.53221288514	48706.0	32093.0	62410.0	3.4509428E7	5034.023478963813	-0.9810788804494417	-995.6607910006085	0.008800087690090703	0.003222446680921477	1.7147598951220508	1.2608110528673389	-0.6370925636528573	1.360045100510771	6.773204784435064	10.567538124098114	0.7621780264296394	0.9506337558372241
ID209808	209808	3	0.9968094825744629	21.020048594856387	35.96811012748652	0.0	26.0	26	1.2330984890455656	1		49392.09542743543	48751.0	39994.0	60774.0	2.4844224E7	4819.950111621994	-0.9806932253631471	-1041.0422411642107	-0.0010643028598191957	-0.011934895676729868	1.2910876284815729	1.1612107007215906	-0.9254153642686914	1.1118461341075097	4.776891795338423	11.08677721707086	0.48836510684931583	0.887809187279152
ID224665	224665	3	0.9968323707580566	22.2556659040814	38.77604026825267	0.0	92.0	92	1.4847198353841873	1		48289.73489010992	48696.0	34723.0	60420.0	3.5154927E7	4652.771004066022	-0.98114036070048	-1079.8685612678485	-0.0034841775599311555	-0.007734917209576241	1.6897508292121575	1.3163295294354767	-0.8649043116309053	1.2836837519985036	6.925304821699574	10.736100833023162	0.7550150253405903	0.957922419460881
ID205982	205982	3	0.9968262314796448	22.535335704504	39.0617395981475	0.0	9.0	9	1.3937896865030956	1		48164.75195007804	48443.0	33256.0	62076.0	3.0873606E7	4774.137944363629	-0.9810785142273998	-1046.1956006327118	-0.022097526199838544	0.005916088887769723	1.67467032848507	1.1724956878826431	-0.8576885785768427	1.4282955116954683	6.1030139952383395	10.59264073243526	0.6835113718732934	0.9385964912280699
ID234397	234397	3	0.9968337416648865	22.639829539682808	38.754223497391294	0.0	134.0	134	1.055245823329786	1		49745.44808743171	48854.0	40164.0	60510.0	1.8206834E7	4075.8951572524684	-0.9805833344073179	-1232.736330591923	-0.0890173644599759	0.09862621629842605	1.163889983276528	1.032125113980902	-1.182008092496565	1.1276636596772744	3.4983008570836622	11.306763734352474	0.34386690991650154	0.7229862475442049
ID219042	219042	3	1.0	20.560133557814048	40.88176093326615	0.0	66.0	66	1.821935702566544	1		48025.095715588	48274.0	31939.0	63693.0	5.268353E7	5514.966777711437	-0.9811080907506873	-904.4745279158541	0.05573458968484691	0.022168600080331884	2.24701688281432	1.4338826666895335	0.6189163369196976	1.5670856026191493	10.428358804947738	16.034463299495837	0.5097027462115529	0.8651419558359621
ID220321	220321	3	1.0	21.893485386354488	39.40611331781485	0.0	72.0	72	1.7684181884198749	1		48199.27061105723	48694.0	30300.0	65131.0	4.9693448E7	5641.230381140833	-0.9811373163085118	-888.8386630607893	-0.013687725148937816	0.018606708916825244	2.280524257655094	1.3448922252753477	1.3272696884154576	1.6956929446061664	9.824711782054239	14.226529423370012	0.6100026896915518	0.8875053671103481
ID217509	217509	3	0.9968401193618774	20.446657266620225	40.10020729322761	0.0	59.0	59	1.4370803808856276	1		47767.73576642336	47842.0	32242.0	63778.0	3.2720899E7	5966.851783021458	-0.9811460979808405	-833.2049408547927	0.01606901100391549	0.041808654791711655	1.5984912118935493	1.3484326937697038	1.85699564894725	1.1854438262133626	6.488017214564122	12.312560876150355	0.5378052977516026	0.8755612572161642
ID211621	211621	3	0.9968427419662476	19.741555797756828	37.049555229814715	0.0	34.0	34	1.4035252392010593	1		48461.64000000001	48651.0	33606.0	63523.0	3.1500066E7	5150.923477237002	-0.981137404840967	-978.7491413816582	0.013424801221930632	-0.005268945129597073	1.6512683443355083	1.2356704048708085	-0.7120798384719204	1.3363339753274672	6.188570266199615	9.81517149228118	0.8072432203198162	0.9566495224099927
ID222635	222635	3	0.9968337416648865	22.214136135527127	38.73548271178613	0.0	83.0	83	1.4765451286053335	1		48326.564917127114	48704.0	34572.0	60299.0	3.4988433E7	4681.244147251995	-0.9810700777338393	-1070.054331707095	-0.008393569052096895	-0.022199511309237936	1.698183724948855	1.2941572961141683	2.265956133926178	1.3121926755331943	6.849254803067322	11.033951949129367	0.706953762621544	0.9710242587601079
ID221871	221871	3	1.0	22.230151232092016	38.09088790326699	0.0	79.0	79	1.7735440489921763	1		48506.06737247352	48747.0	32121.0	65263.0	5.0397804E7	5813.486252149771	-0.9810985991179016	-866.1798448757787	-0.003512738553749837	0.04857384605362761	2.276821250793133	1.3976063647147865	1.6040854875009694	1.6290862064425202	9.88174929602843	14.0305874350054	0.6308004383331659	0.8915094339622642
ID205743	205743	3	0.988907516002655	22.064935601728006	39.506097630908656	0.0	8.0	8	1.4046028019234775	1		47969.78440366973	48248.0	36426.0	60835.0	3.1372239E7	4977.015642467008	-0.9812123128693548	-1006.7425549028048	-0.0019721910186299013	0.013333144657166231	1.5540670234360423	1.3060818705185953	-0.7530935740617635	1.1898695315470398	6.19807651852866	10.010941098256225	0.7771717135300958	0.9388048956083518
ID229293	229293	3	1.0	22.342908003764254	38.78706528493149	0.0	112.0	112	1.487265216706647	1		48190.21095890408	48511.0	34132.0	59865.0	3.5178854E7	4656.25131774866	-0.9811116285531746	-1075.1679716121103	0.015139177329532802	-0.025713864609338402	1.7387501174386601	1.319613410289589	-0.7935290101841869	1.3176208303741712	6.949070452522154	10.955962416650948	0.7275042105554337	0.9624753127057271
ID231345	231345	3	0.996817946434021	22.328056964381854	38.68074655285228	0.0	121.0	121	1.4892983895174416	1		48308.35422343326	48628.0	34551.0	60506.0	3.5458332E7	4641.414881644352	-0.9811027289350911	-1080.7300776251232	-0.02920797621708803	-0.03068146813018136	1.7266245951927253	1.3572607125545801	2.415252479126685	1.2721392280949058	6.968082957180214	11.034693095883204	0.7191221384763553	0.9538061158100186
ID211376	211376	3	0.9955687522888184	20.789728681327006	36.68726584004294	0.0	33.0	33	1.3905293552858677	1		48671.416927899685	48737.0	32860.0	65410.0	3.1052364E7	5843.288427498194	-0.9810912689250896	-864.3580619492697	0.012271568201076227	-0.005784592093315918	1.5951785324317618	1.2287068582679572	2.2956517178986875	1.29825801955757	6.074495238251241	10.061482648380858	0.7540429691437515	0.941089837997054
ID236727	236727	3	0.9456276893615723	19.35315858269814	37.36948234877186	0.0	144.0	144	1.1145160145878192	1		49172.43309002431	48091.0	37255.0	65461.0	2.020987E7	7020.651973565333	-0.9807687161979577	-714.3854104448646	0.00932132291363233	0.008443092302725688	1.2492177832518616	1.0217456330993573	-0.5795298035735958	1.2226309002784692	3.902316581067503	10.9466577176782	0.40923171709123224	0.8490175801447778
ID227766	227766	3	1.0	22.389261592242168	38.85793617602659	0.0	105.0	105	1.4908214494581769	1		48337.65163934433	48657.0	35067.0	61839.0	3.5383161E7	4857.0740385927975	-0.980987550446304	-1026.9900610185018	9.358823051833446E-4	0.0063364886327023995	1.6698616945338471	1.342707879754944	-0.9206958739635721	1.2436522639895518	6.982342335673766	10.829626095764462	0.7481420702997655	0.9508090614886727
ID224437	224437	3	0.9968333840370178	22.217455835580008	38.802026161598555	0.0	91.0	91	1.4621294195288264	1		48295.335694050984	48664.0	34503.0	60604.0	3.4096507E7	4738.846638779637	-0.9810780764263193	-1056.8194988505886	-0.0044148249370642096	-0.008861695028649653	1.6871610592617143	1.286012225200931	2.3423425730402467	1.3119323644050946	6.716167270460878	10.52297267942915	0.7621746189439229	0.9426284189459639
ID208309	208309	3	0.9892940521240234	20.60602900626001	36.685792880792974	0.0	19.0	19	1.247735185385552	1		49181.607766990324	48961.0	38902.0	60535.0	2.5328528E7	4672.456266024992	-0.9809233326362847	-1082.4803722251997	0.020469635807194866	0.022910201342965855	1.3461975300021625	1.179464811752742	-0.7743662905805797	1.141363028882267	4.8909668232868	10.045916895768649	0.6090113949303149	0.882504288164666
ID209588	209588	3	0.9924587607383728	20.751852056664962	36.02038548045838	0.0	25.0	25	1.2483413234759	1		49066.918287937726	48552.0	39447.0	61952.0	2.5220396E7	5022.726632389968	-0.9810316833556117	-1010.4933945631075	-0.0452387844119607	0.042008473991017474	1.38222414175264	1.1847518535846975	2.5921209000183945	1.1666781846092509	4.8957199494513155	10.945957429659916	0.5134745480315029	0.8780903665814146
ID205496	205496	3	0.9842667579650879	21.541739701268526	39.58819548882433	0.0	7.0	7	0.9970051909733789	1		50016.34146341461	48743.0	38347.0	65504.0	1.640536E7	8058.348511145622	-0.9801131998398005	-611.7967977881168	0.030133776681538924	-0.004529816725415275	1.0669154579965112	0.9718710346308099	-0.6681632994166528	1.0977953040876522	3.122803890086912	7.5420419535858265	0.6898849771805059	0.9227528089887636
ID217278	217278	3	0.9955739378929138	20.811379949689474	40.10486089512029	0.0	58.0	58	1.4312782341646548	1		48193.13777777779	48148.0	32445.0	64836.0	3.2530368E7	5539.94382881178	-0.9811062038966567	-903.4552282277499	0.007801258875261103	-0.0022365530393116144	1.6478093984321913	1.2556089696055424	-0.7437127179299865	1.312358734542858	6.435732826754443	10.253667492278185	0.7692179508509768	0.9415855354659249
ID218818	218818	3	0.9968295693397522	20.534590791034702	40.860170379458154	0.0	65.0	65	1.8211050958661783	1		48008.14990859243	48225.0	31175.0	63496.0	5.2520916E7	5440.276102612606	-0.980996335535497	-911.0748442920649	0.06170843572627493	-0.0020333316125388952	2.138684172119977	1.4347247328381658	0.29685252257717565	1.4906581891072874	10.418852552618722	18.68318177055775	0.3750836017979174	0.8369606720122189
ID231109	231109	3	0.9968382120132446	22.28969131480369	38.75447299863744	0.0	120.0	120	1.4765451286053333	1		48313.17270194986	48722.0	34786.0	60034.0	3.4688858E7	4730.9253467793305	-0.9810841360432523	-1059.3257528825227	-0.0029174860750144156	5.958688818557728E-4	1.6539347288582076	1.3281167006200132	-0.9290328021848954	1.245323342509051	6.8492548030673195	10.944704694767335	0.718530306511051	0.9543046357615887
ID234180	234180	3	0.9881046414375305	21.772875007602458	39.785350618385756	0.0	133.0	133	1.359722667752088	1		47822.58957654724	47868.0	33607.0	62360.0	2.936307E7	4930.690061955732	-0.9811144065002008	-1007.730483924167	-0.004561646245881687	0.0035365948834391024	1.6632437967627018	1.128604672006811	2.217335115874556	1.473716916132582	5.808320173038357	9.802813620749186	0.7595544648428524	0.9349655700076505
ID236489	236489	3	1.0	20.617148430037442	37.76381776599918	0.0	143.0	143	1.4887903566220475	1		48328.41313269487	48598.0	35994.0	62389.0	3.532807E7	4904.913150367614	-0.981139027383666	-1025.1034043231293	0.0020531463546035298	0.006426024308233268	1.6518593267491293	1.3530520284324865	2.3233946934346914	1.2208394740465462	6.963329831015705	10.748420452103058	0.7574213409841086	0.9385009609224858
ID211149	211149	3	0.991288423538208	20.840517543292595	36.64359733216825	0.0	32.0	32	1.2507629384065302	1		48954.72061657034	48213.0	38973.0	65504.0	2.54075E7	6517.040560630145	-0.980922851174202	-772.4947421274627	-0.017859099686873155	-0.013389205481636041	1.2706503521545855	1.2319988866055605	-0.947910186214269	1.031372971168439	4.914732454109377	11.625379671377537	0.45697817005271696	0.8755292125317528
ID220113	220113	3	1.0	21.158654283750387	39.367245906163895	0.0	71.0	71	1.8190269197973787	1		48056.06129917665	48288.0	33839.0	65028.0	5.2525275E7	5298.964142578642	-0.9811765373191528	-945.4418555641848	0.006485142855573447	0.07307660525046786	2.31728698666408	1.4109480730826536	1.3356905594668007	1.6423616367406406	10.395086921796137	15.321192791257262	0.5564841950447945	0.882566585956416
ID213457	213457	3	0.9307834506034851	23.927565727335626	38.61125236021058	0.0	42.0	42	1.2634002675750338	1		48562.27067669179	48497.0	37274.0	60956.0	2.5835128E7	4952.522206063196	-0.980914545043771	-1007.9319379219598	-0.0028330726408883015	-0.021463070012392314	1.4339686459792476	1.128758481527429	1.8657941323918767	1.2703945701819312	5.014548103564209	9.384939160917988	0.7154491014897836	0.9369449378330377
ID230871	230871	3	0.9968291521072388	22.342213494701674	38.690990869551314	0.0	119.0	119	1.4953813218040999	1		48290.960810810764	48595.0	34135.0	60687.0	3.5735311E7	4634.4610469855525	-0.9811069741650279	-1082.2097696758303	5.996109844492596E-4	-0.02824173986124083	1.7584184613304925	1.3152943061747395	-0.7841848948992272	1.3369011430183162	7.025120471154406	10.553670314495875	0.7926046098777221	0.9685452162516384
ID229079	229079	3	0.9968309998512268	22.343684840165714	38.8169093511721	0.0	111.0	111	1.4739812351471506	1		48003.22861150075	48407.0	34062.0	59521.0	3.4226302E7	4698.566687337747	-0.9811685217907193	-1064.6190748243118	-0.008950030770205971	-0.0044571849297601876	1.666618903117844	1.3223565985695056	-0.908839107974437	1.2603399906808446	6.825489172244743	10.629642990972451	0.7591127556670887	0.9385620915032676
ID236246	236246	3	0.9968297481536865	20.89000916279981	37.916160305107276	0.0	142.0	142	1.4158676983350567	1		48258.95625942686	48342.0	36896.0	62013.0	3.1995688E7	4751.143406940109	-0.9810411837803314	-1051.2010931666505	0.009267786064161945	0.00343328493304398	1.6047513010158612	1.2730270087051956	-0.9004415407708479	1.260579147215474	6.2978921679834885	9.818355508516207	0.8209705493695783	0.9532374100719426
ID227541	227541	3	1.0	22.37848725463886	38.89733883572018	0.0	104.0	104	1.4908214494581773	1		48128.92476060194	48559.0	34655.0	61877.0	3.5182244E7	4957.900911726222	-0.9811610392027701	-1011.1641516685287	7.110381868545132E-4	0.0037564431559340026	1.6831194259371556	1.3343107251409574	2.2876375116673477	1.2614148970131	6.982342335673768	10.5858246431795	0.7829997274923963	0.9551365409622886
ID224222	224222	3	0.9968404769897461	22.129448869979615	38.75995502244299	0.0	90.0	90	1.4852292606300528	1		48280.50000000002	48619.0	33837.0	60832.0	3.5244765E7	4723.8908823025595	-0.9810144074980486	-1056.216938501872	0.006896172284072253	-0.023573980030420157	1.7631504141936012	1.3109014697136174	-0.7945825180117005	1.344990798262499	6.930057947864093	10.316936814535849	0.8181730850294704	0.9662027833001985
ID236007	236007	3	0.9849209189414978	21.634445114577762	38.7728026111751	0.0	141.0	141	1.2189067403096254	1		48378.397565922874	48060.0	37617.0	61144.0	2.385055E7	5511.5121672799905	-0.9809487345580773	-903.9266433963304	-0.01793425052684429	-0.024179851072634123	1.2772683435960566	1.205349792817653	-0.6324474964944264	1.0596661244785093	4.667569893554549	9.444191936351869	0.657614051586417	0.9177570093457941
ID230631	230631	3	0.9968355298042297	22.323316147620844	38.726128581932116	0.0	118.0	118	1.5094795046495386	1		48286.210596026525	48563.0	34650.0	60086.0	3.6456089E7	4611.0569726682625	-0.9810469732398762	-1084.086304750908	-0.011752171400403758	0.0012718443985513985	1.6893417765410466	1.3550913021294773	-0.9480156723169588	1.2466626963705743	7.158208003760853	10.686831072638759	0.787619189958772	0.9531645569620248
ID208102	208102	3	0.9773528575897217	20.450957090780335	37.17682333722984	0.0	18.0	18	0.926203172348206	1		48828.14234875446	48140.0	41567.0	59827.0	1.3720708E7	4685.576785773416	-0.9808880557541407	-1069.674677122946	0.05936831528771421	-0.10160803597278129	0.984937457999433	0.8936536823651907	-0.08434430233132456	1.1021467011612887	2.69502253528048	10.524294596709437	0.3057639444537224	0.7306701030927834
ID221669	221669	3	0.9968374371528625	22.370021769823097	38.07163644303277	0.0	78.0	78	1.7833274337119867	1		48431.530028598674	48656.0	31816.0	64127.0	5.0804675E7	5500.821815883453	-0.9811193165396042	-915.0287140374317	-0.03440418465606087	0.06079241033247587	2.3631969750917254	1.3572887805368359	1.7598250176640597	1.741115825150365	9.991071197812293	14.224896414635086	0.6204741499517207	0.8998287671232877
ID217060	217060	3	0.9968149065971375	21.147003324722508	40.091689933258884	0.0	57.0	57	1.4355003030236688	1		48188.39264705878	48201.0	32911.0	64718.0	3.2768107E7	5405.872255488075	-0.981146811238184	-927.8031404062002	0.012157261978205396	0.003561299413968141	1.6491463849793873	1.2691746704193938	-0.7302616799942229	1.299384886427361	6.473757836070566	10.401817154256047	0.751878875102223	0.9471488178025035
ID204779	204779	3	0.9802864193916321	19.627477787297973	41.34050287602738	0.0	4.0	4	1.1759472276756429	1		48262.557986870896	47413.0	37843.0	62845.0	2.2055989E7	5790.547383586836	-0.9808155087596643	-852.2318291228052	-0.026893835348482678	0.0016756136557929118	1.310382784655294	1.0654989737860294	-1.405375515288562	1.2298301705529766	4.3443573143674765	10.62265814408217	0.4838034836711708	0.8416206261510129
ID233962	233962	3	1.0	22.02449517920335	40.28825117591163	0.0	132.0	132	1.418536631332033	1		47881.69578313252	48015.0	33841.0	63723.0	3.1793446E7	5141.242134503397	-0.9810854404389354	-966.1444388698558	-9.703127588687427E-4	0.011844846679511833	1.6767261173423647	1.2216623455096796	2.3001584293840116	1.3724955373350987	6.321657798806066	10.450573114302106	0.7273787866601535	0.9326788218793829
ID210922	210922	3	1.0	20.899922773006654	36.38951686906362	0.0	31.0	31	1.3856244745513604	1		48837.50078740158	48650.0	35122.0	65504.0	3.1011813E7	6211.398172956875	-0.9810302418428896	-813.2323721652629	-0.009965128286157265	-0.009764314190320816	1.5077068464116143	1.2652746220743267	-0.7100806491113201	1.1916044312497451	6.031717102770601	11.718091587272987	0.5519974253637309	0.928989751098096
ID209386	209386	3	0.9439793229103088	21.11436752062405	36.84941337203226	0.0	24.0	24	1.016541437466969	1		50523.01470588238	49646.0	40281.0	65504.0	1.7177825E7	7206.423729991477	-0.9801183624712695	-691.2351782812826	-0.013317519179834416	0.0068844793983710816	1.0659245720612416	0.9571472297331278	-0.9050206907827076	1.1136474504120366	3.246385170364317	8.655215374287502	0.5445705501210566	0.8790218790218792
ID227304	227304	3	1.0	22.442244274598554	38.927788666959046	0.0	103.0	103	1.4938629108640615	1		48076.2547425475	48452.0	33738.0	62732.0	3.5480276E7	5316.188684102314	-0.9810931045636199	-938.5344914039825	0.0034831483788451663	0.003938595590503661	1.6461797399763982	1.3863060113033558	-0.840312922592354	1.1874576944441857	7.010861092660866	9.89389438429933	0.9000086560900629	0.9716732542819502
ID223983	223983	3	0.9968326091766357	22.213409169345802	38.78634988874901	0.0	89.0	89	1.4652304398088265	1		48268.64507042254	48670.0	34403.0	60431.0	3.4270738E7	4703.4639920019445	-0.9810853482901013	-1064.598184945799	7.453901801939059E-4	-0.004825071495181721	1.7011839697526854	1.2918140205590771	-0.8599501887260523	1.3168954220023399	6.744686027447971	10.789839497830613	0.7280171877367344	0.9409814323607425
ID218605	218605	3	0.996829092502594	20.9551451492309	41.20198807733509	0.0	64.0	64	1.470384273660056	1		48545.34593837531	48024.0	29867.0	65504.0	3.4661377E7	6905.905500510565	-0.9807472381398993	-716.1780717652011	0.02887969277998032	-1.7635185425380188E-4	1.6055060899125975	1.368365264380938	-0.43827585879782577	1.1733022839036653	6.792217289093133	10.95468466926747	0.7112490071136564	0.9237233354880412
ID207863	207863	3	0.9956457614898682	20.954017071986613	36.833707583801626	0.0	17.0	17	1.331614576661221	1		48854.095726495776	48733.0	38542.0	61545.0	2.8579646E7	4887.381543363459	-0.9808861154414448	-1025.9456600767098	0.010652688597945293	-0.0324739688225907	1.5095270481083214	1.149446713291103	-0.6325310979964613	1.313264051872604	5.570663864812565	11.928192804174916	0.4920027352416225	0.8987730061349692
ID222458	222458	3	0.9968301057815552	22.27355989104555	38.71146651901432	0.0	82.0	82	1.4821700827978632	1		48354.76413793104	48662.0	34091.0	60406.0	3.5057204E7	4671.736318269837	-0.9810305785786972	-1070.58068111439	-0.008094341985071602	-0.018368292239348296	1.7005151329381591	1.3433954288369734	-0.8426323247639188	1.2658336454295942	6.9015391908769885	10.90062832248233	0.7298821772899566	0.9477806788511739
ID213242	213242	3	0.9317554831504822	23.78923341557398	38.165641861920825	0.0	41.0	41	1.2765051943389967	1		48631.88454376166	48412.0	37926.0	61355.0	2.6115322E7	4920.66066900379	-0.9808314447525661	-1011.4226561396166	0.001522104415347526	7.591027546548144E-4	1.3930611726679074	1.1981605114249612	-1.4715174373000273	1.1626665704506924	5.119116879183556	9.677390926927673	0.6868918116097374	0.9197267292912038
ID204538	204538	3	0.983247697353363	19.238792250368828	40.9742071469995	0.0	3.0	3	1.0666542178372824	1		48698.627659574464	47471.0	38913.0	64824.0	1.8310684E7	5853.196783495857	-0.980510846686589	-837.1687788857794	-0.01625490374961482	0.003467644095793679	1.1545393758278122	0.9972932485739316	1.899071588277296	1.1576729086241513	3.574350875715912	8.374255349100617	0.6404933840612536	0.9126213592233005
ID228857	228857	3	0.9936405420303345	22.318365528612745	38.87266385281064	0.0	110.0	110	1.4989182989541783	1		48304.57432432426	48612.0	34862.0	60947.0	3.5745385E7	4793.621335271537	-0.9810033372360382	-1040.753073534206	0.010024785756387348	-0.011496441832909437	1.706153187877332	1.3337106388775182	-0.7425296857821233	1.2792528890024226	7.0583923543060205	10.643345934261237	0.7829955680065703	0.9488817891373799
ID207609	207609	3	0.9968141317367554	21.114245166874266	36.944185275868705	0.0	16.0	16	1.3547062522048297	1		48727.727868852526	48733.0	38390.0	60150.0	2.9723914E7	4842.325607126079	-0.9810318625550156	-1040.903797222491	-0.005540766248788868	-0.003650543204373766	1.5660027982829587	1.2083898051026138	2.4781465893880474	1.2959417496492178	5.765542037557711	10.473608181676303	0.6604764868992088	0.9388544891640861
ID230392	230392	3	0.9968321919441223	22.236704089752635	38.852931974674554	0.0	117.0	117	1.506971645292238	1		48266.81066666669	48641.0	34546.0	61043.0	3.6200108E7	4805.222914339653	-0.9811293067953019	-1044.4879970226455	0.007178840788247109	-0.023644354799098634	1.6893834684706177	1.3590857649657158	-0.9521008365120637	1.2430293304655677	7.134442372938271	11.144060152924084	0.721909909174834	0.9493991144845031
ID227069	227069	3	1.0	22.412655437061808	38.93755049103727	0.0	102.0	102	1.4806381236465902	1		48091.03030303028	48432.0	34100.0	62330.0	3.4914088E7	5343.326774821913	-0.9811073391333259	-934.7720927427276	-0.004599793582679568	0.004696349834096181	1.5998692662613079	1.374434420473481	-0.7892106981336682	1.1640200815912092	6.887279812383451	10.395684362222152	0.8008504464196925	0.9608753315649865
ID210434	210434	5	1.0	68.41494957961785	14.56076619947548	0.0	29.0	29	1.4121227177017954	1		51197.80243161093	51721.0	31064.0	64408.0	3.3688154E7	6781.7560057133505	-0.9810994328370164	-783.7496198892402	0.003882735130718661	2.847920371545491E-4	1.4857792554387983	1.3524523923378537	-0.8668542191489793	1.0985815573666702	6.264620284831888	9.901247180287314	0.8030171326092662	0.9578488372093026
ID214279	214279	5	1.0	68.48805969147247	14.61012047274136	0.0	46.0	46	1.4056795386104803	1		51359.7328244275	51804.0	31108.0	64963.0	3.3640625E7	6798.492641467823	-0.9811246959254756	-785.3628798408872	-0.005434794253907269	0.0067901042865877	1.4859788123988926	1.3896714651329616	2.439586973020281	1.0693022413442996	6.2075827708576945	9.582575851049121	0.8495087409887615	0.971003717472119
ID207111	207111	5	1.0	68.80123984079263	14.560327991818884	0.0	14.0	14	1.4265134700231534	1		51289.77049180332	51679.0	31200.0	65108.0	3.4415436E7	6683.226333282019	-0.981190372789007	-800.6591520444332	-0.02307873164471059	-0.0026620867399111564	1.521337051692937	1.3681736607997188	-0.41218194144977566	1.1119473318933006	6.392954691273815	9.828185205676254	0.8316964097589323	0.9586600142551678
ID203783	203783	5	1.0	68.88251593436073	14.525309125677326	0.0	0.0	0	1.42066816766781	1		50993.99399399396	51410.0	30466.0	64044.0	3.3962E7	6682.603159430467	-0.9811876749916463	-795.9998090249338	0.002438743780996945	0.005594064737364997	1.4916472726370964	1.3822497803828218	-0.5873020373697276	1.079144517732516	6.340670303464142	9.681202542018406	0.8501321165746056	0.9617880317231436
ID209540	209540	5	1.0	68.49641302998694	14.544988895163453	0.0	25.0	25	1.3812499585839573	1		51117.69904458598	51748.0	31408.0	64853.0	3.2101915E7	6883.104955464628	-0.9811392870237555	-772.6618342892214	-0.019407726183792613	-0.008277467192439198	1.4291953364020256	1.383792472786799	-0.9566818594387217	1.0328104571372545	5.993692093454485	9.898332504583179	0.7687413032819667	0.939642324888227
ID208260	208260	5	1.0	68.84349316615291	14.56880903658762	0.0	19.0	19	1.4078305414580092	1		51202.14939024389	51689.0	30925.0	64811.0	3.358861E7	6821.645757793647	-0.981102116358743	-779.3455624068108	0.015210622192059828	-0.0019579808925016475	1.48157671782725	1.378094419418149	-0.8641486577371715	1.0750908623901059	6.2265952755157645	9.623157911324851	0.8449388455333494	0.9569028487947414
ID206856	206856	5	1.0	68.79529031808448	14.605025517285787	0.0	13.0	13	1.411586909404115	1		51303.09516616309	51655.0	30873.0	64618.0	3.3962649E7	6737.839799700002	-0.981093646321134	-790.2337379307031	0.0033376355398783415	0.004315000773458846	1.4938253127455534	1.349193904370566	-0.5489417420500241	1.107198385574134	6.259867158667373	10.0270286163763	0.7824029375404314	0.9400428265524629
ID210188	210188	5	1.0	68.41464395480955	14.548906616077455	0.0	28.0	28	1.4153333077901367	1		51175.27685325261	51651.0	31099.0	64196.0	3.3826858E7	6758.2482303429115	-0.9810752031197191	-785.103889994015	0.0063658595562160174	-0.012610541300926141	1.5037946784897942	1.35835547248139	-0.8284147303685993	1.107070062995161	6.293139041818982	10.037435376257086	0.7849313352121945	0.9457142857142856
ID212498	212498	5	1.0	68.37702368230832	14.650078325246936	0.0	38.0	38	1.3883515475980706	1		51212.52895148667	51954.0	31304.0	64626.0	3.2724806E7	6874.938600491222	-0.9810637250089198	-771.8627108554788	-0.016428666074425096	-0.008608944067800963	1.432014032494442	1.3914185546927456	-0.6831670160690814	1.0291756047558678	6.055482733593189	9.511581413101943	0.8411107334651339	0.9564564564564565
ID211088	211088	5	1.0	68.43692683272192	14.598597090085308	0.0	32.0	32	1.407293098971748	1		51230.790839694644	51828.0	31316.0	64667.0	3.3556168E7	6825.537184933714	-0.9810970642029108	-779.1246334583903	0.006599546804741035	0.018583500546366333	1.4819950742902928	1.3471078421360272	-0.8970411491716975	1.1001309827878243	6.221842149351245	10.149238367828733	0.7590352540227358	0.9526928675400294
ID205200	205200	5	1.0	68.77229065791208	14.563605966696912	0.0	6.0	6	1.4040641239355276	1		51161.53374233128	51688.0	31058.0	64888.0	3.335732E7	6768.310714853998	-0.9810971419018136	-784.6532894611775	0.003159293074139233	0.007144087822196612	1.4944166454370036	1.3394490027277095	-0.6507444088889931	1.1156950674446817	6.1933233923641495	9.474132844270315	0.8670710414275126	0.9694940476190478
ID213397	213397	5	1.0	68.41441637919073	14.589210810031064	0.0	42.0	42	1.385624474551362	1		51313.45039370079	51720.0	31245.0	64447.0	3.2584041E7	6895.163789901592	-0.9810823819033517	-771.8904182406486	0.015446412413344818	0.0019282926003161547	1.447911830526098	1.346112886079489	2.067163803311885	1.0756243740768987	6.031717102770615	9.807258098039737	0.7880533483743061	0.9534184823441023
ID206619	206619	5	1.0	68.74460137733232	14.59524139530702	0.0	12.0	12	1.4019073421339459	1		51367.97085889563	51864.0	31257.0	64711.0	3.3491917E7	6815.5847549674645	-0.9809490484008682	-776.1560729774332	0.01245413455496913	0.0029744617970550247	1.4678403548132108	1.3644370518696443	2.3368903985847176	1.0757845902834993	6.1743108877060875	9.892964000446984	0.7927668832187094	0.9433551198257085
ID204960	204960	5	1.0	68.82112119023097	14.56031521093823	0.0	5.0	5	1.4281034911037895	1		51051.87091988129	51448.0	31211.0	64543.0	3.4408961E7	6628.169856006589	-0.9810342852441362	-796.8250887405815	-0.020583700795632983	-0.004244613468624502	1.4991685582306504	1.3794924684339112	2.6872894302321373	1.0867537101761804	6.407214069767363	10.20602378284145	0.7729758870127496	0.9526501766784455
ID208039	208039	5	1.0	68.81711130452712	14.595107688051598	0.0	18.0	18	1.4142639209296408	1		51289.327300150835	51689.0	30910.0	64542.0	3.4004824E7	6754.388404958592	-0.9810968013520006	-788.2201437404478	0.0036062349077329815	0.007570958575756232	1.4709297308961975	1.3689721785374505	2.5257492310642187	1.0744774466254485	6.283632789489951	10.38012048424775	0.7328513164497673	0.9524495677233431
ID204711	204711	5	1.0	68.86164858706655	14.563202541568007	0.0	4.0	4	1.4131937248468072	1		51014.063636363666	51380.0	30526.0	64255.0	3.3669282E7	6687.612378739211	-0.9810961896233884	-791.791908006485	1.6813768666024131E-4	0.002028230867438754	1.4835005947373403	1.3789498928684005	-0.5435508246029731	1.0758190724765642	6.274126537160921	9.635476152317644	0.84921327721264	0.9586056644880179
ID214052	214052	5	1.0	68.47589189614995	14.60274767514918	0.0	45.0	45	1.4222647235201835	1		51330.25787106447	51735.0	31145.0	64808.0	3.4237282E7	6752.623354047734	-0.9810493256700843	-787.0405172102229	-0.004438203240382366	-0.0016927405142023037	1.4943628532943365	1.37606036803264	-0.7957765876273721	1.085971871590804	6.354929681957687	10.055256508431626	0.7898312370618537	0.959110473457676
ID208681	208681	5	1.0	69.12714411829955	13.882839424863185	0.0	21.0	21	1.6429038968924852	1		52202.185185185175	52243.0	31306.0	65504.0	4.6512147E7	7243.321858241039	-0.9806721578440237	-731.3434401446963	0.04097417492674399	0.07027786084142668	2.1398016968112694	1.136990976619718	2.0819153461619275	1.8819865247945193	8.479577077496256	18.430722448852766	0.3136890349106785	0.7911308203991134
ID209966	209966	5	1.0	68.4241969784546	14.544842552147236	0.0	27.0	27	1.408367778852667	1		51186.60334346507	51589.0	31108.0	64665.0	3.3680785E7	6768.4681302527815	-0.9810269343651723	-782.0586805436167	-0.011152819719296804	-0.007213508407707147	1.451913866515351	1.436003663459508	-0.6253234884568163	1.0110795003248902	6.231348401680275	10.077444230956685	0.7710651789923171	0.9418103448275865
ID209335	209335	5	1.0	68.69423649516447	14.434632342694446	0.0	24.0	24	1.4147987153979629	1		51029.69578313254	51312.0	31048.0	64760.0	3.3883718E7	6708.086432848824	-0.9810696984596418	-788.4908454587876	0.006268589166843033	0.0020771879905418797	1.4842802015622236	1.3578834984264974	-0.43191623635719073	1.093083613787334	6.288385915654468	9.712297736981311	0.8377319425109399	0.9678127286027799
ID212276	212276	5	1.0	68.38861280307205	14.646651638935534	0.0	37.0	37	1.3959590102851078	1		51214.40279937787	51816.0	31038.0	64654.0	3.2930861E7	6868.967004903058	-0.9811132271763865	-774.6259692962237	0.009363193875091316	-0.002634321025609584	1.4529354066884537	1.365855458096299	-0.9339376575916649	1.063754878362843	6.122026499896412	9.996586115318312	0.7698420797808794	0.9519586104951963
ID207802	207802	5	1.0	68.81647477617287	14.576828708738555	0.0	17.0	17	1.430220769495608	1		51291.73816568042	51674.0	30901.0	64932.0	3.4673215E7	6687.480814804498	-0.9811726576895109	-799.413138259196	0.005216482018010246	0.020624460819449054	1.4911954815071362	1.4080273243404642	-0.5764144130276802	1.0590671471561313	6.426226574425427	9.923623815232565	0.8200216381917604	0.9588652482269505
ID213183	213183	5	1.0	68.36427252949416	14.701949136542456	0.0	41.0	41	1.3479886591442558	1		51403.0984974958	52180.0	30884.0	64553.0	3.0790456E7	7176.0965765216915	-0.9810774430358132	-742.7702289170305	0.013790488765491781	-0.009459846526347517	1.4095179165953402	1.308884154598074	-0.6651761894448601	1.0768851556829857	5.7085045235835326	9.466302281236333	0.8005186914120854	0.9501582278481017
ID204477	204477	5	1.0	68.85076098523645	14.541382976654262	0.0	3.0	3	1.440760490319433	1		51076.99853372429	51404.0	30937.0	64338.0	3.4834513E7	6602.294812301557	-0.9811297170485392	-804.4674362774459	0.013235214420236018	-1.7266034184976398E-4	1.5187777686141801	1.389869132933987	-0.6809964980620962	1.0927487578690733	6.521289097715743	9.847310686112918	0.8450998740298766	0.9560975609756103
ID210876	210876	5	1.0	68.42996301587554	14.589854103859533	0.0	31.0	31	1.3997472370879276	1		51207.157407407365	51809.0	31181.0	64726.0	3.3182238E7	6835.994819896924	-0.9811497328220146	-779.7883069769459	0.006986246024066725	0.009431902684217277	1.4709605381460873	1.3498922917301979	-0.9548625051693196	1.0896873381362246	6.155298383048024	9.901569147843064	0.7889526243368531	0.9494134897360708
ID206396	206396	5	1.0	68.7515687929974	14.59012763891789	0.0	11.0	11	1.4137289241558428	1		51331.04393939389	51743.0	30836.0	64792.0	3.3878489E7	6757.583911748213	-0.9810192534574835	-785.2046922666248	0.012756230928896606	0.019968228397332116	1.4798822707818673	1.374563900314618	-0.8751534847865204	1.0766194794168125	6.2788796633254345	10.052576715909945	0.7807953739977586	0.9572463768115944
ID212032	212032	5	1.0	68.40125264520802	14.635984208810054	0.0	36.0	36	1.4067554511588225	1		51177.388719512164	51766.0	30924.0	64371.0	3.3572367E7	6804.717287863645	-0.9811172795321856	-781.5457258564147	-0.014846980664638468	-0.007804601719663739	1.4502118044470624	1.3999131193143548	-0.83942684586018	1.0359298619598214	6.217089023186729	10.68846238436065	0.6838588691733588	0.9342857142857148
ID207556	207556	5	1.0	68.78467185098951	14.571938283918398	0.0	16.0	16	1.4083677788526674	1		51309.651376146816	51758.0	31087.0	64991.0	3.3556512E7	6768.180007004737	-0.9811698864256787	-790.0388167984847	0.008534751505619225	-0.002670117899332999	1.484760006317358	1.3606567271340138	-0.6141486574939222	1.0912083677745423	6.231348401680279	10.974823851996463	0.6501248714731576	0.937768240343348
ID211786	211786	5	1.0	68.41122027061876	14.605110401930874	0.0	35.0	35	1.4089048113903362	1		51266.76676829266	51833.0	30822.0	65109.0	3.3630999E7	6811.656016304056	-0.9811157311020655	-782.0477654956076	-0.004279962814983256	-0.002045982875393166	1.4791818338773108	1.369167505281984	-0.8834566218578681	1.0803512559061712	6.236101527844791	9.727374855744758	0.828193345632811	0.9500362056480809
ID213839	213839	5	1.0	68.45562571710315	14.620714981221724	0.0	44.0	44	1.4046028019234778	1		51288.00766871163	51609.0	31317.0	64738.0	3.3439781E7	6822.7300306110355	-0.9809975325041905	-776.1498076195741	-0.004495141007496129	0.00663687092975775	1.4624465684839263	1.351091111626971	-0.8346005275968262	1.0824189100932373	6.198076518528664	10.45163465400408	0.7130144923793186	0.9354375896700144
ID208464	208464	5	1.0	68.79509232001786	14.659546678345082	0.0	20.0	20	1.3429284127404304	1		51420.60636515913	52200.0	31272.0	65111.0	3.0698102E7	7107.635904799451	-0.9809221984285001	-743.9577155434428	0.01691096636695968	-0.014314597349868494	1.4497977186415583	1.2897297026842238	0.15624434293335018	1.1241097383616088	5.665726388102893	9.49061147530084	0.7904548566454088	0.9498007968127494
ID204246	204246	5	1.0	68.87279830524332	14.560703137014809	0.0	2.0	2	1.4381328016644608	1		51141.36549707607	51403.0	30652.0	64195.0	3.4980694E7	6608.885192340898	-0.9810791545684904	-802.4862838429136	7.6551671836451E-4	-0.00616190176959731	1.4892578011892426	1.4012159620221833	-0.5400051282814846	1.062832455205549	6.497523466893162	9.615232861567964	0.8831573910415184	0.9660777385159011
ID210651	210651	5	1.0	68.42167343208241	14.580664121275019	0.0	30.0	30	1.3965008146952942	1		51257.55417956653	51893.0	31285.0	64969.0	3.311238E7	6849.9857436171105	-0.9811537255765113	-779.1296898339915	-0.01367779245680404	-0.0056930584639706995	1.4511497917229748	1.363909534381342	-1.0607564038208763	1.063963375240429	6.126779626060925	9.82569756893716	0.7974718068630182	0.9555226093402518
ID209112	209112	5	1.0	68.7317584196402	14.431451767852778	0.0	23.0	23	1.402446848539191	1		51114.48847926274	51502.0	31221.0	64705.0	3.3275532E7	6783.036195898343	-0.9811509630985543	-784.506506611557	-0.005374431266431681	-0.006606213894517092	1.47429655673583	1.3496779172874522	-0.6594185516172313	1.0923321318754573	6.179064013870604	9.69711141597537	0.8257484885714096	0.9687034277198215
ID215007	215007	5	1.0	68.47982251151673	14.636265561628665	0.0	49.0	49	1.3867159473275794	1		51345.767772511805	51992.0	31128.0	64949.0	3.2501871E7	6942.661830259307	-0.9810390781095617	-765.3066624766767	0.0055991146682825834	0.0028612747064396447	1.490181557873652	1.3221687991239046	2.4310519793598373	1.1270736072890812	6.041223355099644	9.906088405241992	0.773624754362446	0.9513473053892221
ID215262	215262	5	1.0	68.50332742292986	14.609867350349136	0.0	50.0	50	1.4083677788526672	1		51398.90853658537	51978.0	31218.0	65104.0	3.3717684E7	6846.695711708009	-0.9810509400921105	-777.332373294597	0.01844090238599126	-0.017883545714282138	1.55272940896017	1.3495870653073956	-0.771711649819732	1.1505218513682958	6.231348401680277	10.200686112203085	0.7525461354697672	0.9486251808972508
ID214750	214750	5	1.0	68.484440556909	14.588217582598746	0.0	48.0	48	1.402986147481846	1		51357.44461538461	51934.0	31485.0	64588.0	3.3382339E7	6841.241732423868	-0.9811023936799692	-779.481843702961	0.015673622813098823	-8.074311116835723E-4	1.4594113451416557	1.3801363540972205	2.5325221261181055	1.0574399701950399	6.183817140035116	9.91143573151915	0.7910307462870649	0.9475600873998541
ID209757	209757	5	1.0	68.41600459308152	14.549242312585156	0.0	26.0	26	1.413193724846807	1		51103.88467374808	51618.0	30771.0	64876.0	3.367746E7	6754.458407959582	-0.9811475098587342	-787.5152307113574	0.03439163261448615	-0.006140897990630543	1.53033969157945	1.341716397890375	2.327643825620078	1.1405835793507881	6.274126537160919	9.90325575936783	0.8039094743093302	0.9482758620689662
ID212956	212956	5	1.0	68.41263242634984	14.647726985186402	0.0	40.0	40	1.4078305414580088	1		51515.316030534355	51994.0	30778.0	64791.0	3.3742532E7	7004.640178477509	-0.9811073227154729	-763.8420170192253	0.012595823735165906	-0.007407954058865533	1.4596259326671577	1.3860323402594679	2.527036968373531	1.0530965910895795	6.22659527551576	10.196712920065275	0.752558243330491	0.9492753623188406
ID206172	206172	5	1.0	68.80375652731855	14.617179547258267	0.0	10.0	10	1.4105146822008527	1		51251.9573820396	51668.0	31148.0	64765.0	3.3672536E7	6770.572274332607	-0.981049119572518	-783.7479800276981	0.013030660797376267	0.022283919282581655	1.4653248870764537	1.4148141048367502	-0.26791666318911994	1.035701356147797	6.250360906338343	9.745380669492597	0.8270225340022314	0.9522085445329477
ID205916	205916	5	1.0	68.7841592619269	14.567435295149329	0.0	9.0	9	1.4110508976477836	1		51236.373292867946	51691.0	31075.0	64854.0	3.376477E7	6733.736438693626	-0.981017776293066	-786.4698035493245	0.0034046756293160635	-0.007884791165194133	1.4757341752733344	1.3733889988985717	-0.5849767250984164	1.074520166141451	6.2551140325028545	10.546486761583887	0.706690855686022	0.9488103821196827
ID205666	205666	5	1.0	68.7571703001482	14.57508128736317	0.0	8.0	8	1.4051412734026887	1		51214.02607361963	51728.0	31076.0	64968.0	3.3391545E7	6778.668506406633	-0.9810090981684962	-780.5522211776487	0.010032007646978652	-0.003918292153255989	1.4859568850602045	1.3617437346263037	-0.5396677026560265	1.0912162452269245	6.202829644693182	10.373865069299702	0.7243000713767308	0.9395248380129589
ID215520	215520	5	1.0	68.51404627175907	14.620939291065135	0.0	51.0	51	1.413193724846807	1		51449.89545454544	51989.0	31617.0	65045.0	3.3956931E7	6806.140032077386	-0.9811210683428481	-785.7037022215409	-0.016058757822687373	5.394352739143953E-4	1.4982014025131576	1.3521541287513872	-0.7358857628854807	1.108010818187298	6.274126537160918	10.07793192009522	0.7762833956878362	0.9469153515064566
ID213607	213607	5	1.0	68.44470976273159	14.615396124229841	0.0	43.0	43	1.4056795386104806	1		51300.32465543644	51684.0	31246.0	64690.0	3.3499112E7	6826.928317576868	-0.9810679068830582	-778.7986744771976	0.023023896552428178	-0.013493228235214842	1.4693310621454143	1.3705702217248055	-0.9825414026971112	1.0720582126002434	6.207582770857697	9.792674694635688	0.8134478722181336	0.9560761346998538
ID207336	207336	5	1.0	68.7983503032721	14.564332649734261	0.0	15.0	15	1.4115869094041147	1		51329.041095890454	51723.0	31012.0	64872.0	3.372318E7	6764.351304445602	-0.9811117028147447	-788.3020230010965	0.010084920418255795	-0.008152297925276027	1.488415553357269	1.3638807258322658	-0.5886669909186731	1.091309177676816	6.259867158667372	10.028600588685944	0.7821576751335904	0.9509025270758128
ID211567	211567	5	1.0	68.42865982299439	14.566075514442453	0.0	34.0	34	1.4126583227723355	1		51227.098934551024	51639.0	30873.0	64707.0	3.3656204E7	6805.517730274992	-0.9811626446478368	-784.1328754218328	-0.013644368261357879	-0.009947093175649728	1.4922516301791036	1.3860542412271544	-0.7791815419517185	1.0766184942790742	6.269373410996401	9.925433193851115	0.7997146659139609	0.94823867721064
ID214512	214512	5	1.0	68.47928295969585	14.609486969069495	0.0	47.0	47	1.3927037574823702	1		51367.045597484255	51879.0	31058.0	65011.0	3.2669441E7	6891.895385352421	-0.9812318198895668	-779.3371296928725	0.024620203643408254	-0.027231137277735733	1.5247950287078478	1.3165625143974389	-0.7109539407143008	1.1581637879198712	6.093507742909318	10.34207729504722	0.7159153475043161	0.9391941391941395
ID204016	204016	5	1.0	68.84215156005261	14.532141130640568	0.0	1.0	1	1.4153333077901369	1		50975.49924585217	51371.0	30981.0	64216.0	3.3796756E7	6700.866249604602	-0.9810997301620364	-789.7791890903817	0.018421896458517367	7.063992460559675E-4	1.5124401049377763	1.3733140478049313	2.3330221835863125	1.101306804044727	6.293139041818984	10.213783161767152	0.758060598695173	0.951833213515457
ID212727	212727	5	1.0	68.33989454713229	14.670173568619134	0.0	39.0	39	1.351911311632771	1		50959.92868988397	52084.0	30711.0	63495.0	3.0728837E7	7003.936501342653	-0.9812473293337153	-761.4334793411493	0.02004524621245585	-0.01608254733126539	1.4602471549691367	1.281134216567018	-0.9282568273419823	1.1398080982350758	5.741776406735147	9.421257295692708	0.8129024102949537	0.93353941267388
ID211319	211319	5	1.0	68.3931521380362	14.602256923057942	0.0	33.0	33	1.383985651417819	1		51267.43898573694	51960.0	31223.0	64481.0	3.2349754E7	6916.093326254484	-0.9810793786139503	-768.7400823422927	0.00318114932580291	-0.009699152604392091	1.4505507064053351	1.3633917330612295	-0.8075826510704418	1.0639280488729437	6.017457724277065	10.252544105918016	0.7193820867267219	0.9261155815654725
ID205433	205433	5	1.0	68.76332455500574	14.589296511959468	0.0	7.0	7	1.4067554511588225	1		51197.20489296637	51675.0	30921.0	64975.0	3.3482972E7	6763.278188636231	-0.9810810075426244	-785.1015957545166	-0.005091426874919207	0.012651852058521491	1.4467502360170523	1.4140722301035382	2.2266290045934154	1.0231091490362705	6.2170890231867295	10.014136160984119	0.7790583125335034	0.9561403508771934
ID208895	208895	5	1.0	68.81353115692879	14.56415582451281	0.0	22.0	22	1.3954169955062659	1		51151.93178294573	51764.0	30905.0	64703.0	3.2992996E7	6821.608126624352	-0.9809411989258854	-771.8851147190599	0.013887866498230057	-0.001075711131760571	1.4682663396942546	1.3612994148811959	-0.3498662172818878	1.0785770739660487	6.1172733737319	9.607454532413737	0.8328198682284447	0.9691265060240971
ID262662	262662	19	1.0	82.8673821443851	42.16089262175598	0.0	248.0	248	1.4837004601624808	1		50530.53305785131	50860.0	31395.0	64410.0	3.6685167E7	5991.901998267055	-0.9811416980333856	-877.5024176529104	0.013320056652966903	-0.0037240336944060854	1.5891999588947754	1.411812504372244	-0.813139092220482	1.1256451929510327	6.915798569370534	10.112746495546997	0.8497945829843389	0.9472656249999987
ID263686	263686	19	1.0	82.83013083027592	42.017432032268516	0.0	252.0	252	1.4652304398088256	1		50446.8890449438	51025.0	32122.0	64511.0	3.5918185E7	6120.577855319734	-0.9811375345295619	-857.4393116932816	0.001346976184159575	-0.01670096450657822	1.5877914892893943	1.392915642366897	-0.7402078643447872	1.1399049884969032	6.744686027447963	10.236983250784869	0.8087748097547958	0.9529885829415713
ID209408	209408	19	1.0	77.93413308920485	43.237536273274	0.0	24.0	24	1.4407604903194322	1		50207.89473684214	50676.0	31218.0	61188.0	3.43422E7	6228.194931366993	-0.9811774709920108	-840.4452033899861	-0.01653766195390189	-0.0035152245537638884	1.499369493213181	1.4038573113920658	-0.9075049755152672	1.068035533986289	6.521289097715734	10.428141342172356	0.7535802358152964	0.9560975609756092
ID230407	230407	19	1.0	82.58608758401583	42.82884841423639	0.0	117.0	117	1.4806381236465884	1		50554.95027624316	51106.0	29831.0	62801.0	3.6601784E7	6134.109345363123	-0.9811043636001852	-855.8464503588997	-0.005956894346912039	-0.003783504706559655	1.6011193652229203	1.396599695969723	-0.6761805168667304	1.1464411526390816	6.887279812383433	10.239467469916493	0.825472957607066	0.9596026490066221
ID270850	270850	19	1.0	82.64916543298517	42.27413537944126	0.0	279.0	279	1.4522658384508171	1		50542.84149855907	51081.0	32120.0	64085.0	3.5076732E7	6162.093672441492	-0.9811428481912062	-853.5274621290657	0.002330321825719449	-6.975665575494465E-4	1.5518101975327812	1.374571728321719	-0.8412413079829122	1.1289408661325089	6.625857873335055	10.205623840285236	0.7994160545105526	0.9567604667124225
ID228868	228868	19	1.0	82.44794627008771	42.96290774522617	0.0	110.0	110	1.4605764404187704	1		50384.95880681823	51133.0	29734.0	62812.0	3.5471011E7	6317.694814734812	-0.9811429710946866	-829.9105601223683	0.009537241764596324	0.014120816133647206	1.5686961586613157	1.387629152372849	2.446377197128846	1.1304865972142786	6.70190789196732	11.007205507736034	0.6951110123385454	0.9306930693069305
ID243204	243204	19	1.0	82.48332833097271	42.62351955889023	0.0	171.0	171	1.5149821822351237	1		50894.87994722959	51247.0	29989.0	64339.0	3.8578319E7	6169.52706332016	-0.9810939089635521	-856.1720596613721	-0.0026548811206767724	0.01743360712947297	1.6106554152155104	1.4422985951862288	-0.9162408557696332	1.1167281314640283	7.210492391570511	10.692026298411196	0.7926012453427302	0.9558916194076879
ID207883	207883	19	1.0	78.05422685136175	43.018007606154335	0.0	17.0	17	1.4507023004000281	1		50497.68821839084	50906.0	30369.0	64534.0	3.5146391E7	6604.360392554203	-0.9810537672115724	-791.845893390482	-4.3197807853213085E-4	0.008719439508284528	1.562633252659225	1.3752327789545646	-0.9097327985289088	1.1362681842466844	6.611598494841543	10.14062189185138	0.8079549699262494	0.9693379790940769
ID272909	272909	19	1.0	83.05334616129767	42.48538294685206	0.0	287.0	287	1.462129419528826	1		50597.75141242933	51023.0	33591.0	64574.0	3.5823208E7	6003.097449452388	-0.9810960616014085	-874.8730896494749	0.039868415742039975	0.018337381644833412	1.6025698281733505	1.4043329247102863	2.1904744801394678	1.1411609027851857	6.716167270460876	10.016168642139561	0.8412558779855306	0.961224489795918
ID263177	263177	19	1.0	82.91997264897836	42.14514560241988	0.0	250.0	250	1.4724407561666395	1		50393.0334261838	50855.0	31609.0	64009.0	3.6182198E7	6011.23056591525	-0.9811832276544015	-874.2629951189923	0.004252523244293529	-0.00765139275048463	1.6312759228972131	1.3891948695820875	2.354921068764928	1.174259967853143	6.81122979375119	10.192704186871847	0.8238659537101864	0.9585284280936446
ID244749	244749	19	1.0	82.48269485779201	42.52787804588337	0.0	177.0	177	1.5074735509332284	1		51035.19973368847	51336.0	30224.0	64000.0	3.8327435E7	6161.691317599948	-0.9811298340341372	-861.2924470956184	4.071765703668646E-4	5.428078055474046E-4	1.604078287394643	1.4324432378436205	-1.103563407976997	1.119819791120938	7.13919549910278	11.136493427952885	0.7233728567284129	0.9364089775561092
ID233484	233484	19	1.0	82.55588872382584	42.68231781455381	0.0	130.0	130	1.4831905098260005	1		50531.08504801096	50805.0	29874.0	63346.0	3.6837161E7	6252.410965828622	-0.981097047267823	-838.9255547086291	-0.0030337617346818876	0.00812077145328219	1.570369342703655	1.427077898626612	-1.161096733114129	1.1004089855325652	6.911045443206014	10.634867682865796	0.767873059758674	0.9423201555411532
ID257036	257036	19	1.0	82.88980560854269	41.65970964876714	0.0	226.0	226	1.470898663836244	1		50936.391304347824	51371.0	32717.0	64355.0	3.6317647E7	6230.852295731016	-0.9810701836729093	-847.3530353054172	-0.018127642549242855	0.014259820047730165	1.5695823234463222	1.4191349008658392	-0.7555778016007159	1.106013475173285	6.796970415257629	10.38201953309469	0.7924311888286536	0.955882352941177
ID244240	244240	19	1.0	82.49708619285002	42.55066825593538	0.0	175.0	175	1.5039566939989086	1		51024.036193029475	51403.0	30915.0	63827.0	3.8063931E7	6163.2565729428425	-0.9811357155856184	-861.1589266666579	0.00725056740502938	-0.004847424299712014	1.5993528629045353	1.4389922987582184	-0.8636086530669026	1.1114394874001066	7.105923615951169	11.087368543609522	0.7263959789375876	0.9486040609137059
ID273943	273943	19	1.0	83.29644690367002	41.98549767522789	0.0	291.0	291	1.4585032293802418	1		50755.87357954541	51511.0	31942.0	63041.0	3.5732135E7	6148.815048475083	-0.9811152348319512	-857.6958395264265	0.0034519944909789484	-0.00673069758217276	1.544126328185666	1.3904559013044688	-0.8874482871874563	1.1105180155206864	6.682895387309273	10.181899277637218	0.81005952639235	0.9525745257452573
ID238613	238613	19	1.0	82.58728158508589	42.73388161994195	0.0	152.0	152	1.478081329952269	1		50845.452908587235	51380.0	29699.0	63822.0	3.6710417E7	6175.280157822726	-0.981117620848093	-855.6375044572678	0.001805426375501957	0.005828987231486977	1.5807262816086916	1.379975949105045	-0.9129232380884617	1.1454737907815271	6.863514181560853	10.651698005181414	0.760183973804789	0.9475065616797892
ID213019	213019	19	1.0	81.11383373718589	42.672277367577415	0.0	40.0	40	1.4318066736266957	1		50560.73629629633	51146.0	32318.0	62184.0	3.4128497E7	6011.834758112019	-0.9812274066718701	-879.1879929585357	0.0013878833084146312	8.146641008842717E-5	1.596494786021619	1.3060805152796302	-0.8285182077725137	1.2223555648709845	6.440485952918979	10.405735560708186	0.7474513511298685	0.945568736915562
ID274973	274973	19	1.0	83.25723082696786	42.44903203998081	0.0	295.0	295	1.4968981925120735	1		50521.15633423186	50649.0	31212.0	61997.0	3.7486698E7	5759.6388201474565	-0.9811360052864672	-912.4384438205541	-0.013981473857519501	0.012875770210869861	1.584602405814991	1.4742835992317938	-0.8354179199244968	1.0748287552277467	7.039379849647963	10.106538218018636	0.8660429275472896	0.9673416067929456
ID223769	223769	19	1.0	82.48892929135886	43.488994708251184	0.0	88.0	88	1.4496590048314935	1		50413.85919540233	51004.0	31243.0	62875.0	3.5088046E7	6040.190987046821	-0.98123602111546	-872.9267776324821	0.02845968887226312	-0.008157939126145741	1.592454200144444	1.3661449124782918	2.4395913776271243	1.165655404195452	6.602092242512484	9.87658157133355	0.8505074888405305	0.9720083974807544
ID204317	204317	19	1.0	79.76211041555729	44.05701470930521	0.0	2.0	2	1.4533072626351755	1		50044.70833333334	50533.0	30483.0	61550.0	3.4831117E7	6139.461717528274	-0.9811536661643069	-848.7269909171963	-0.021891940406191756	0.007898568355599874	1.6017178204131162	1.307434387736217	2.2700597110410428	1.2250846661502013	6.635364125664098	10.241731806409968	0.7949280581717669	0.9680998613037433
ID226845	226845	19	1.0	82.48275973970493	43.30777134018652	0.0	101.0	101	1.44076049031943	1		50308.13994169097	50850.0	31284.0	62745.0	3.4511384E7	6167.503618367607	-0.9811206567111259	-847.8018874798039	-2.994320392046396E-4	0.010894441374517796	1.4883946071766516	1.408150022520746	-0.6097796508343534	1.0569858206672176	6.521289097715714	10.22047622398013	0.7845146409863507	0.9442532690984172
ID242204	242204	19	1.0	82.59332488806916	42.691606497711476	0.0	167.0	167	1.4857385112058354	1		50795.784636488235	51242.0	29671.0	63499.0	3.7030127E7	6130.37248603752	-0.9811415051066075	-862.1749985738049	0.0057553393669245835	0.006781817738599312	1.6286578622369556	1.3852455527598215	-0.8282704304318707	1.1757178061262743	6.934811074028592	10.235935043204787	0.8317435766990384	0.9511082138200778
ID232995	232995	19	1.0	82.5945317441272	42.67912893061521	0.0	128.0	128	1.4785930423892544	1		50538.141274238245	50938.0	29636.0	63637.0	3.6488538E7	6200.620493489802	-0.9810423786533083	-843.5639915311934	3.033655548255584E-4	0.018540603135875296	1.6047108333115618	1.3970260761394449	-0.9968677310498301	1.1486620477020981	6.8682673077253655	10.830102416386277	0.7358544592459644	0.9358808290155435
ID274470	274470	19	1.0	83.15859207413182	42.27955597461942	0.0	293.0	293	1.4465246033159531	1		50652.12536023055	51302.0	32810.0	63198.0	3.5152575E7	5824.19120819126	-0.9811123138034432	-903.5080203875478	-0.008224014264859516	-0.017874274392318635	1.5451452258147829	1.367929092352286	2.2819732413497023	1.1295506722192425	6.573573485525404	9.862870091631843	0.8491897833931978	0.9610840861709519
ID219687	219687	19	1.0	80.97642834066393	43.3563623286976	0.0	69.0	69	1.4683249109216385	1		50402.95932678822	50587.0	31248.0	63510.0	3.593731E7	6547.035936231726	-0.9811347672210156	-800.7700180413782	0.014351863328510553	-0.0014549893845216943	1.4873772667584282	1.4656964755919804	-0.3457156868703112	1.0147921425257513	6.773204784435081	10.091240552295586	0.8358242219396155	0.9583053127101547
ID273442	273442	19	1.0	83.04867302376472	42.50113046270868	0.0	289.0	289	1.487773770394516	1		50717.6076294278	50968.0	33363.0	64712.0	3.7226724E7	5939.954777596136	-0.9810853118159104	-885.7541670893617	0.002079965699404627	0.014567641176667924	1.5475277537294567	1.4410078156332693	2.5984759337350654	1.0739204443866086	6.95382357868667	10.356683681550598	0.8146894797519375	0.9727393617021266
ID215076	215076	19	1.0	82.04908224260406	42.50226657799534	0.0	49.0	49	1.4816596057437028	1		50668.30896551723	50948.0	30548.0	64472.0	3.6734524E7	6241.0820509619425	-0.9811374862578309	-844.57226104884	-0.011189023694859747	0.009022788023272403	1.5762647943283192	1.3949827503318861	-0.8195144107050916	1.129952892932406	6.896786064712486	10.58651574759901	0.7733044740518151	0.9571240105540896
ID216612	216612	19	0.9968417882919312	81.76739882568786	42.25639326822996	0.0	55.0	55	1.4522658384508205	1		50727.992805755246	51047.0	28646.0	65504.0	3.5255955E7	8098.023141818233	-0.9810914932296646	-650.0562488418946	0.009262995348773524	-0.02505662311724041	1.6256945404388663	1.343683645893311	-0.6114130071122771	1.2098789364650397	6.625857873335087	10.603549660902086	0.7405415495741066	0.9355704697986579
ID207401	207401	19	1.0	77.9602138684677	42.29017202565545	0.0	15.0	15	1.4559075639855632	1		50665.80829756799	50820.0	30204.0	65316.0	3.54154E7	7002.3408834892	-0.9810992440648949	-751.1652510169573	0.007834828415434352	0.020249388373272302	1.5553677392259535	1.4005113234103521	-1.0221950979007284	1.1105713415001275	6.659129756486705	10.172982948986833	0.8085943609679186	0.9550102249488751
ID215593	215593	19	1.0	81.891990856659	42.45182502668632	0.0	51.0	51	1.446001542512986	1		50782.75797101448	51398.0	30533.0	64188.0	3.5040103E7	6281.093700185475	-0.980966709888284	-833.3959947632563	-0.005899422959426801	0.011759427009323158	1.5939772698847676	1.3422934652084313	2.294097446982627	1.187502816038261	6.568820359360899	10.963460541101231	0.6867551635672908	0.9433447098976118
ID256552	256552	19	1.0	82.86911952646707	41.72124816640819	0.0	224.0	224	1.4760327061957983	1		50923.30513176141	51336.0	33318.0	64304.0	3.6715703E7	6275.433544659045	-0.9811408000424127	-844.3274616902871	-0.0012907147446777584	-0.006188977164563404	1.5807586798288866	1.4104462331313872	-0.6152746990349653	1.1207507544044286	6.844501676902791	10.215074955122066	0.8242682714071252	0.9612817089452599
ID275496	275496	19	1.0	83.07231621084287	42.625824187181465	0.0	297.0	297	1.5104814825259878	1		50547.18965517243	50646.0	30885.0	62984.0	3.8112581E7	5964.718804061621	-0.9809748028248958	-873.9080131642406	-0.0340781360913669	0.0020212267453851907	1.5977203629536672	1.4879042382240488	-0.6074067295201715	1.0738059089479401	7.167714256089887	11.076339035458997	0.7341724213391635	0.9407361197754215
ID214574	214574	19	1.0	81.95111477358762	42.520310086786516	0.0	47.0	47	1.4522658384508205	1		50670.34289813479	51196.0	30616.0	63971.0	3.5317229E7	6245.456156445221	-0.9811468233182228	-844.4406659200273	-0.01616158230307113	-0.0016250448884377582	1.5558059319458997	1.3736911245486734	-0.8504791699041969	1.1325733304545156	6.625857873335086	10.88944658596644	0.7021669143922538	0.9463679565512563
ID235568	235568	19	1.0	82.55998170450637	42.672179358357695	0.0	139.0	139	1.5044596054638917	1		50542.99732620314	50809.0	29702.0	63919.0	3.7806162E7	6146.528563467257	-0.9811248515321156	-854.8599768215242	0.003319138505672573	0.007339852609877082	1.603618456086262	1.426499960075173	-0.9779370056985601	1.1241629870089553	7.110676742115677	10.660701507363758	0.7862293147576558	0.9565217391304349
ID241712	241712	19	1.0	82.56881756593715	42.824798073337654	0.0	165.0	165	1.4739812351471484	1		50798.75139664806	51322.0	29514.0	62557.0	3.6371906E7	6222.771221953066	-0.9811790694824032	-851.1505471385289	-0.014374021978810124	-0.010013016609702977	1.576921960417569	1.40033881243099	-0.7359372229777285	1.1261003025975054	6.825489172244723	10.291198488101571	0.8098633337144957	0.9522546419098135
ID264243	264243	19	1.0	82.65943137313552	42.1335525538889	0.0	254.0	254	1.4652304398088236	1		50491.50141643063	51078.0	31099.0	63939.0	3.5647E7	6172.484618125095	-0.9811647708784188	-852.2348765521228	0.005204090696960759	-0.003277754562477111	1.6279135140237206	1.336970537082994	-0.8917523510564297	1.217613603943365	6.744686027447945	10.188819468955334	0.8164392350438463	0.9620338983050846
ID216122	216122	19	1.0	81.68898009719312	42.381802595833946	0.0	53.0	53	1.418003246605025	1		50829.12593703153	51544.0	30513.0	64566.0	3.3903027E7	6484.804795316918	-0.9809950437817432	-809.1809864560656	0.00758739524304543	0.007073344021923195	1.5058780638397018	1.3685809947313385	2.384764221564992	1.1003207480133943	6.316904672641562	10.080215360532245	0.7812221809665142	0.9465811965811965
ID226362	226362	19	1.0	82.56895662124687	43.69888089896409	0.0	99.0	99	1.4418102248778695	1		50413.440406976726	50879.0	32994.0	62315.0	3.4684447E7	6057.836398219534	-0.9810964347873748	-863.8269901736186	-0.007784234551162924	0.014777914745739864	1.5408383675828445	1.3942947125205751	-0.764846040231022	1.1051023530006443	6.530795350044746	10.262550486554787	0.7792293922274067	0.9462809917355366
ID218169	218169	19	1.0	80.76103262049973	42.47762830957052	0.0	62.0	62	1.4131937248468076	1		50337.1028744327	50943.0	30268.0	64418.0	3.3272825E7	6970.530895285387	-0.9812687698337403	-756.6134062680342	-0.0074946564539514204	-0.004738431548938406	1.5099202166645882	1.3515296202409783	-1.0162008098649635	1.1171935812959606	6.2741265371609245	10.309657253484303	0.7417792537590766	0.9448818897637802
ID256057	256057	19	1.0	83.06632263225121	41.78786684698009	0.0	222.0	222	1.476545128605333	1		50978.28885832186	51562.0	32945.0	64017.0	3.7061216E7	6040.11493506892	-0.9810460247197639	-873.6935291144775	-0.018509985214764237	-0.016798374403070786	1.5906945067962819	1.42947459723997	2.5675959510746096	1.1127826334707838	6.849254803067318	10.032768488089841	0.855089562717116	0.9710242587601067
ID276037	276037	19	1.0	82.85624512359435	42.18584757948704	0.0	299.0	299	1.41906981557613	1		50591.07218045118	51525.0	30794.0	62069.0	3.3643063E7	6348.023321330478	-0.9811250008601504	-828.5195632638487	0.0010422811089617122	-8.156887936297837E-4	1.5056624171120572	1.3663341738458814	-0.9103069768135257	1.1019723036524822	6.32641092497057	9.934808218262244	0.8054679899637075	0.9500356887937182
ID208967	208967	19	1.0	78.12876141715512	43.142675152038755	0.0	22.0	22	1.4312782341646557	1		50261.642011834316	50780.0	31808.0	62343.0	3.397687E7	6418.554072013288	-0.981125170177039	-814.0870321501268	0.0077694368504608695	-0.009936932565071811	1.5360737387351866	1.3778010808014771	-0.9532095926591909	1.1148733733331382	6.435732826754451	10.149766394061247	0.7850472147782415	0.9501754385964913
ID264769	264769	19	1.0	82.94266436447306	42.13392573342502	0.0	256.0	256	1.4816596057437021	1		50533.879834254156	50746.0	31792.0	64576.0	3.6586529E7	6039.739500091897	-0.9811448950541315	-870.7603114522298	-0.0071561376156397795	-0.009113091230268013	1.5560868803318684	1.428371678335339	-0.9135360046230383	1.0894131436051517	6.896786064712479	10.43579000651713	0.7958037030553095	0.9483660130718955
ID238148	238148	19	1.0	82.5529889089065	42.72043272983091	0.0	150.0	150	1.4872652167066454	1		50823.27609890109	51221.0	29947.0	63818.0	3.6999345E7	6186.125155942535	-0.9811373937115394	-854.6771202403645	0.011305965079786765	0.02253813314024658	1.6208168460957098	1.4029436628593142	-0.9094871773522418	1.1552971719422804	6.949070452522139	10.319319364155703	0.8200389336229046	0.9536855838225702
ID210506	210506	19	1.0	78.19675850996407	43.59947344499731	0.0	29.0	29	1.4569463850695623	1		50278.688125894165	50959.0	32732.0	61257.0	3.5144803E7	6124.292550923744	-0.981121627064416	-853.3285826418264	2.454137406998635E-4	0.017373362601504985	1.5048099652488303	1.421767693411821	2.0030085448500845	1.0584077639559613	6.668636008815736	10.836540645842485	0.7136175935523797	0.9486139283299532
ID221263	221263	19	1.0	82.9137210110225	44.628461872679864	0.0	76.0	76	1.4579844659886274	1		50396.68847795162	50512.0	31295.0	65256.0	3.5428872E7	6541.761217322763	-0.9811241483339949	-800.8565233211069	-0.006186584664223121	-0.003516915852234448	1.52648159386284	1.412715533735166	-0.619561470688941	1.0805300553515405	6.678142261144734	10.03412721296562	0.8335013833335978	0.964972527472527
ID229967	229967	19	1.0	82.50903426774144	42.938040729410005	0.0	115.0	115	1.4857385112058357	1		50523.03703703707	50984.0	29345.0	62901.0	3.6831294E7	6182.310450207696	-0.9811421076028072	-850.3689540163997	-0.01000208103227319	-0.007923994613712996	1.554936504325284	1.4274860153122497	-0.8496940330898329	1.0892831787113204	6.934811074028595	10.69386490691333	0.7620353374942617	0.9498697916666661
ID228432	228432	19	1.0	82.43226217120521	42.85073866317429	0.0	108.0	108	1.4796159363492967	1		50437.919556172004	50843.0	29215.0	62507.0	3.636574E7	6392.845136180483	-0.9811529274378352	-821.4587835458876	-0.012054282454653198	7.956756869987593E-4	1.5566875786661736	1.4065993228984517	-0.6025956275963564	1.106702920529244	6.877773560054416	10.898705667980403	0.7276254636570912	0.9426710097719876
ID203862	203862	19	1.0	79.690538503957	44.0504419471556	0.0	0.0	0	1.4465246033159511	1		49991.09420289855	50456.0	30640.0	61894.0	3.4493855E7	6037.462933369415	-0.9811608214956817	-862.4747668433823	0.0015277972176811563	0.0028118863114913652	1.5978522147197958	1.333337441956605	2.2446927157472354	1.1983854682540294	6.573573485525387	11.024770431184361	0.6796295858109077	0.9453178400546813
ID255061	255061	19	1.0	82.88686572124558	41.90353821344286	0.0	218.0	218	1.4465246033159518	1		50914.62608695658	51419.0	33727.0	64632.0	3.5131092E7	6276.2686852060115	-0.9811168907487469	-842.9819463989161	-0.007939692388546195	0.0024049226367727685	1.5345998053527705	1.3612096754285667	-0.7008424168738395	1.1273794427516195	6.573573485525392	10.047686712620008	0.8182371915384555	0.9630919220055706
ID223316	223316	19	1.0	82.63631930515804	43.3571269037871	0.0	86.0	86	1.4522658384508162	1		50406.12320916903	50864.0	31862.0	62069.0	3.5183474E7	6121.482749718326	-0.9811839525701629	-858.7736291221452	-0.006846973384573829	-0.017154499617172983	1.4912776684274132	1.4415691115205835	-0.3503338460130152	1.0344822572220602	6.625857873335048	10.167229126706813	0.8054651567822954	0.9574175824175825
ID222299	222299	19	1.0	83.2010920229283	44.87545105896464	0.0	81.0	81	1.4770573732447168	1		50422.231724137855	50713.0	30641.0	64595.0	3.6556118E7	6484.042234409872	-0.9811051375074252	-807.5660236892251	-0.00984811506613627	-0.006421472803031823	1.564405622768822	1.419639395706462	-0.7615674701525771	1.1019739431718991	6.854007929231829	10.41937365330675	0.7933617187841265	0.9600532623169101
ID232536	232536	19	1.0	82.54791333792484	42.64649211935606	0.0	126.0	126	1.5004315939372297	1		50632.28975741242	50915.0	29820.0	63879.0	3.7569159E7	6188.53761127213	-0.981069240747449	-848.0103562469552	-0.015338592921503375	-0.008142653881685268	1.6001984138113932	1.4139899359177295	-0.9380970486522668	1.1316901012968015	7.072651732799553	11.253889055442263	0.70175720218669	0.9329153605015676
ID206942	206942	19	1.0	78.70427465523905	42.73786836387972	0.0	13.0	13	1.471926904901241	1		50585.86731843575	50817.0	29836.0	64144.0	3.6219481E7	6417.669172382385	-0.9810785644707212	-817.3942441052493	-0.027684666836923073	-0.013052502747022321	1.51957814203135	1.4577983125619822	-0.6503153578189457	1.0423788592269627	6.806476667586692	10.218876135802512	0.8190793067332948	0.9559412550066756
ID225886	225886	19	1.0	82.42638009723849	43.15186255883387	0.0	97.0	97	1.4423348056574161	1		50324.98403483312	51087.0	29989.0	62816.0	3.4673914E7	6248.054988147841	-0.9810461473184324	-833.7977795425419	-0.002055638821379924	-0.001760927293450035	1.499206829184624	1.4396231769820493	0.03822584446747168	1.0413883668693655	6.535548476209261	10.207574542246942	0.7882187909254952	0.9568545581071679
ID212572	212572	19	1.0	80.36368573030688	42.23753861589136	0.0	38.0	38	1.4465246033159547	1		50510.420520231164	50810.0	32565.0	62913.0	3.4953211E7	6282.893253837378	-0.981090831005195	-834.234358237451	0.002708384401882985	0.005906085120808658	1.517462714237271	1.4081054053845976	-0.8343168035849011	1.0776627292491676	6.573573485525419	10.24642327688795	0.786804438667535	0.9518238128011013
ID255585	255585	19	1.0	82.96533930256821	41.78672010793216	0.0	220.0	220	1.4402353361228994	1		51028.43923865296	51542.0	33375.0	64393.0	3.4852424E7	6308.153070095885	-0.9811892260757923	-843.8906295597776	-0.020617964955811065	-0.02101097520283164	1.5138010691920434	1.4145013500871413	-0.6205818858185652	1.070201219036507	6.516535971551202	9.957545165072718	0.8258897782995209	0.9364754098360643
ID241248	241248	19	1.0	82.63287736860666	42.75005550954624	0.0	163.0	163	1.4898062491705706	1		50798.74897680766	51296.0	29150.0	62699.0	3.7235483E7	6140.613950434219	-0.9811100370485499	-859.3257590041105	-0.0033917477329717975	0.01081041531126111	1.6341209249793691	1.4199821895186346	-0.7798465058959182	1.1508038178516353	6.972836083344712	10.07128399095172	0.8638724721872609	0.9657669519420661
ID237671	237671	19	1.0	82.50953758731164	42.709187537505876	0.0	148.0	148	1.5024469495721953	1		50898.43297587125	51239.0	29845.0	63606.0	3.7970231E7	6153.091602600953	-0.9810726825058791	-857.5375435562111	-0.011241906639954688	0.009467881266989045	1.6201465681819396	1.40315395233933	-0.8952766287974583	1.1546463347666454	7.091664237457623	10.750009643095282	0.7711525901569513	0.9607211848036064
ID254054	254054	19	1.0	83.14642509771951	41.934230575540376	0.0	214.0	214	1.4683249109216363	1		51031.28711484598	51578.0	33810.0	64589.0	3.6436339E7	6096.002692098959	-0.9811179728115438	-869.9493754737955	-0.010641311562271454	0.012206348183127649	1.5422215558032533	1.4079294419699013	-0.7800311864684162	1.0953827015972175	6.773204784435062	9.97759506725922	0.854972845700906	0.9628378378378372
ID265315	265315	19	1.0	83.08973415880342	42.231675356222155	0.0	258.0	258	1.4667784914184214	1		50529.46638655464	50959.0	32902.0	64666.0	3.6078039E7	6009.900977648519	-0.9810962399565416	-872.7117164865804	-0.016117028137912055	-0.004467938459147811	1.5596266873168267	1.4151534645539015	-0.675820747950726	1.102090145261007	6.75894540594152	10.037588159562144	0.8430048188443527	0.9575757575757572
ID267885	267885	19	1.0	82.66531310433713	42.20285316153767	0.0	268.0	268	1.4780813299522684	1		50471.30097087378	50771.0	31459.0	64883.0	3.6389808E7	6319.949955815544	-0.981292132551478	-837.7894527402378	-0.02832612198448845	-0.010357689041754797	1.557876448132366	1.4340542947823007	-0.875771690829598	1.0863441180718072	6.863514181560847	9.999138592148826	0.862643240355022	0.9750168804861579
ID214120	214120	19	1.0	81.93475306197338	42.61478312045964	0.0	45.0	45	1.4355003030236704	1		50601.706921943995	51037.0	30703.0	63167.0	3.4358559E7	6256.164134397006	-0.9811700383701697	-842.9112906921588	0.005480579086459619	0.009772466521609976	1.5336922293527178	1.3465379529299377	-0.8049233619934563	1.138989232361071	6.473757836070581	10.19465989063299	0.7827459522656703	0.9571328179901617
ID220781	220781	19	1.0	82.63987123449513	44.24942671685071	0.0	74.0	74	1.457465517950835	1		50437.04564907275	50723.0	30077.0	65207.0	3.5356369E7	6989.675541063532	-0.9811898805854352	-752.8078289895245	-0.009269813900153731	3.8989734369968904E-4	1.534948866646313	1.4042119086475853	-0.6103161535443867	1.0931034391558765	6.673389134980209	10.558778502538162	0.7521924238988871	0.9403884795713329
ID254573	254573	19	1.0	83.0472972367258	41.899025980811366	0.0	216.0	216	1.4569463850695603	1		50948.373408769505	51440.0	33965.0	64491.0	3.60205E7	6186.086077603396	-0.9811649674101535	-858.0646633898548	0.0013333886556111138	-4.3489015856331456E-4	1.510967265475064	1.43596149198287	-0.8135818577808315	1.0522338335052572	6.668636008815718	10.025100440767337	0.8338144404966132	0.9702627939142459
ID235123	235123	19	1.0	82.59833890410437	42.72271839860605	0.0	137.0	137	1.4892983895174405	1		50501.58469945365	50932.0	29661.0	63402.0	3.696716E7	6128.812829583437	-0.9811605299833055	-858.2820527632746	0.003591588626364275	0.0036518019547796725	1.6098941880745758	1.3917762836445433	-0.7133092603215928	1.1567190840893358	6.968082957180203	11.075948266449393	0.7137750108620307	0.9451966473243067
ID225393	225393	19	1.0	82.76643170751008	43.35743178187073	0.0	95.0	95	1.4164018872611848	1		50301.0209895053	50684.0	31911.0	63461.0	3.3550781E7	6427.376701097972	-0.981130575999167	-813.8440801270874	-0.017781627501535134	-0.00811389621838894	1.5110067003034648	1.3551986209130646	2.881476034901279	1.1149706596405953	6.3026452941479745	10.254838045512338	0.7531389669609904	0.9498567335243535
ID260209	260209	19	1.0	82.97781468514148	41.77117402656138	0.0	239.0	239	1.4806381236465893	1		50725.16804407715	51331.0	32720.0	63857.0	3.6826472E7	6132.920472954486	-0.9810136264380762	-854.7107678832658	0.022677909659644335	0.0324121532536374	1.5950230770522622	1.444824932782983	2.375046540432721	1.1039559470917848	6.887279812383443	11.027031723252849	0.7117710889746848	0.9324324324324318
ID210032	210032	19	1.0	78.27060243522389	43.53391565707643	0.0	27.0	27	1.465230439808828	1		50330.078762306606	50769.0	32517.0	61730.0	3.5784686E7	6160.92103545041	-0.9810864523704553	-847.5127577526417	-0.0028328310923271247	0.002021318544139735	1.5218488552395733	1.4234260846669735	-0.7674804571347706	1.069144981697892	6.744686027447986	10.266414763194458	0.8041443040145367	0.958783783783784
ID219259	219259	19	1.0	80.63139154869253	43.30691717307424	0.0	67.0	67	1.4678096187805112	1		50471.79803646565	50749.0	31935.0	62597.0	3.5986392E7	6424.571519717287	-0.9810363420972561	-812.8260015234088	-0.00173834146290898	0.0012121906659926123	1.5255438603470033	1.4406654637428	-0.30274026528349707	1.058916104217347	6.768451658270555	10.106599635154765	0.8327009724342084	0.968707482993197
ID260728	260728	19	1.0	83.0440033018589	41.97043414067564	0.0	241.0	241	1.465230439808826	1		50685.17721518995	51211.0	32712.0	64181.0	3.6037161E7	6043.79986451846	-0.9811445561898638	-872.7646144926966	-0.007201754874039254	0.010866024127215244	1.5521126186898582	1.3811825412383674	2.3709325615431873	1.1237563264434511	6.744686027447967	10.608322942426264	0.7531442022018293	0.9587837837837832
ID265855	265855	19	1.0	83.03584824007575	42.15765253647282	0.0	260.0	260	1.459540203012401	1		50530.10891089111	50930.0	32692.0	64162.0	3.5724787E7	6038.034137407272	-0.9811591504639617	-871.612887703927	0.007244923622059508	0.001252750881612791	1.5363160844937906	1.4160035188918965	-0.8681705029048098	1.0849662899821362	6.692401639638297	9.747392126318774	0.8851461522300368	0.9670329670329665
ID217726	217726	19	1.0	80.8173857994089	42.93007360425702	0.0	60.0	60	1.4501807464373155	1		50564.57575757576	50929.0	31166.0	63849.0	3.5041251E7	6718.668147211871	-0.9811821997163372	-784.8270780073105	0.0013605075712730544	0.004724875309797799	1.5224230003348704	1.392654248689848	-1.1797639135662898	1.0931808823095204	6.606845368677029	10.386150563816285	0.7696526662719185	0.9475119291070216
ID259710	259710	19	1.0	83.0819045074346	41.99610786912037	0.0	237.0	237	1.4333908231139436	1		50743.48748159061	51415.0	33443.0	64109.0	3.4454828E7	6239.709805724243	-0.9810514839315351	-842.0977561847924	-0.014187120062955486	-4.1496669133659757E-4	1.5203302278350062	1.3664281314150728	-0.7513604456209707	1.112630948442603	6.454745331412504	9.580558673644772	0.883704987736978	0.972779369627507
ID232061	232061	19	1.0	82.53013672448972	42.665932316991295	0.0	124.0	124	1.4918359588981163	1		50650.903401360534	50942.0	29899.0	63532.0	3.7228414E7	6208.723854333946	-0.9811100525103719	-847.4260734560436	1.2290490023489603E-4	-0.012428568911113373	1.6226944221941335	1.4048011183642735	-1.019236887379098	1.1551061577197286	6.991848588002779	10.462335604904025	0.8026839606893484	0.9490322580645157
ID253565	253565	19	1.0	83.03712595785993	41.72058056278723	0.0	212.0	212	1.4750073273251239	1		51119.04444444441	51618.0	33357.0	64240.0	3.6805712E7	6179.820175599834	-0.9811472898273604	-860.988404055274	0.013147371647560182	-0.002198036513495777	1.5983715855546363	1.3829477162335853	-0.6477669282670824	1.1557715210722146	6.834995424573765	10.026976250851389	0.8542955017122721	0.9548472775564397
ID206467	206467	19	1.0	79.22273401737178	42.82611595531473	0.0	11.0	11	1.4460015425129842	1		50485.04492753624	50832.0	30126.0	63585.0	3.4834681E7	6251.397039520763	-0.9811176727104992	-839.2304587732061	0.006283293310134908	0.0017210289087706125	1.5088314300623973	1.4216122342924156	-0.8157229853075407	1.061352310894675	6.568820359360884	9.720548520616429	0.8736061935726981	0.9677871148459388
ID212100	212100	19	1.0	79.87605202858701	41.88198689416478	0.0	36.0	36	1.2800559805981548	1		50596.736162361594	50841.0	37639.0	65016.0	2.7423431E7	4882.163645543765	-0.9811502496726006	-1078.872398714756	0.0036775379056906807	0.0029656395897300616	1.4625544096112926	1.1304027730026793	-0.6240933698525046	1.2938347680502602	5.147635636170648	9.085476633597969	0.7836501683259489	0.9368512110726633
ID267395	267395	19	1.0	82.9984829706624	42.412165237331465	0.0	266.0	266	1.4729544281711606	1		50532.20781032081	50922.0	32640.0	64334.0	3.6231593E7	6049.10921116936	-0.9811701179374303	-870.5697188011459	0.013814377255439783	0.014542054858288644	1.5723763695881947	1.4285003495185422	-0.9127348274311673	1.1007182253180015	6.815982919915709	10.336255905910239	0.8016999404180466	0.9559999999999997
ID266892	266892	19	1.0	83.01050562332993	42.48841338664741	0.0	264.0	264	1.442334805657418	1		50560.89695210446	51225.0	33084.0	64552.0	3.4836458E7	6117.942635368236	-0.9810338039429128	-854.9546949799001	-0.003465902344641116	-0.008822029150944122	1.5434033306302355	1.43218145723216	-0.76604538762047	1.077659065362446	6.535548476209276	9.769989724956995	0.8604065153349537	0.962885154061625
ID240778	240778	19	1.0	82.62243517293923	42.75292649843395	0.0	161.0	161	1.4816596057437	1		50803.604137931005	51304.0	29762.0	63173.0	3.6832613E7	6188.084530276742	-0.9810681065020542	-850.8899344375288	-0.008355519463558699	0.009751691183752614	1.6227290516327573	1.4045117240979421	-0.7437369926032269	1.1553688187793283	6.896786064712458	10.047266116237337	0.8585405414342215	0.970568561872908
ID222861	222861	19	1.0	82.7055121285201	43.88773867327032	0.0	84.0	84	1.443383395258413	1		50462.957725947555	50985.0	32764.0	61788.0	3.4617589E7	5985.397064531984	-0.9811748915826397	-878.8579204344297	-8.119211714687446E-4	-0.006786404853082827	1.5383470436495923	1.370207910575232	-0.6225629110638858	1.1227106716992847	6.54505472853829	10.0824676396423	0.8090762871986228	0.9582463465553236
ID229516	229516	19	1.0	82.45184476377845	42.952950265206155	0.0	113.0	113	1.4765451286053326	1		50479.9042995839	51043.0	29665.0	63055.0	3.6396011E7	6310.387297323173	-0.9811297720522022	-831.8438534400335	-0.010579152693173789	-0.0015508207280395872	1.5234995362761998	1.4505644341581267	-0.4650257560050199	1.0502804979913924	6.849254803067312	11.272088525523769	0.6773987723930671	0.9308785529715756
ID268427	268427	19	1.0	82.69950118983647	42.29924692856296	0.0	270.0	270	1.483190509826	1		50414.08160442602	50724.0	31611.0	64506.0	3.6449381E7	6194.262165799091	-0.9811987054576394	-849.4962901807413	-0.0033680322823355334	0.0010278319226274578	1.5870916836617202	1.3992645086641997	2.320830737560114	1.134232787178193	6.911045443206009	10.021743375519518	0.8647031824232774	0.973226238286479
ID253075	253075	19	1.0	83.00365310156252	42.23347680100818	0.0	210.0	210	1.4559075639855608	1		51071.73437500006	51472.0	32271.0	64748.0	3.5954501E7	6202.742111841716	-0.981121956282541	-855.8405988325705	0.008471026695796895	0.010244941485734784	1.523979696430529	1.4168139173550822	2.338378404245005	1.0756385702898124	6.659129756486683	10.063704205993968	0.8262502703046296	0.9615648592999302
ID266389	266389	19	1.0	82.89399105729085	42.37659720502141	0.0	262.0	262	1.4760327061957992	1		50554.27777777786	51116.0	32167.0	64367.0	3.639908E7	5982.302588876132	-0.9811729102284751	-880.8092878961307	2.251302095357909E-6	0.00830929319588906	1.5858518230262297	1.388561650460022	-0.7313533104944437	1.1420824005191608	6.844501676902799	10.066627368687241	0.8487576712640872	0.9638554216867468
ID259216	259216	19	1.0	83.17228020264892	41.95095492831795	0.0	235.0	235	1.4678096187805105	1		50667.88764044943	51257.0	33105.0	63896.0	3.6075536E7	6062.192959268334	-0.9811624590677361	-870.6623258495238	0.0031133488071264964	0.0022243473725938514	1.575070324317979	1.3875641533816563	-0.7643504876600624	1.1351333345412162	6.768451658270548	10.231963618563192	0.812421149862397	0.9563465413028872
ID224923	224923	19	1.0	82.30765616607732	42.72628524028874	0.0	93.0	93	1.5475874248930874	1		50336.18663303909	51036.0	31061.0	63304.0	3.9916596E7	6271.8354109618385	-0.9812347602054684	-839.3333124000837	-0.006811804285416968	-0.15154714486280857	2.055622587115085	1.2492740523892756	1.3951843771330688	1.6454536802262425	7.524198718428557	16.302861111211534	0.3557479971106002	0.758505031145184
ID227995	227995	19	1.0	82.40413594484477	42.7528929923308	0.0	106.0	106	1.491328790445965	1		50480.94542974074	50756.0	28515.0	63135.0	3.7002533E7	6433.955200041709	-0.9810997567763003	-814.5640107162109	-0.0355997854011483	-0.028039737014396115	1.5882764323943868	1.466004893315199	-0.493428168225701	1.0834045913739654	6.987095461838284	9.928027680179355	0.8908007668394157	0.9735099337748352
ID237211	237211	19	1.0	82.52955422751377	42.75389018544674	0.0	146.0	146	1.4785930423892555	1		52981.82434301523	53433.0	31965.0	64840.0	3.8305859E7	6155.053034001685	-0.9811084474820743	-894.0760675356703	-3.494704612821705E-4	0.007546151885134457	1.6175551726994717	1.3684690686576548	-0.7790037883299011	1.1820180738802872	6.868267307725374	10.268128075433168	0.8186052002065367	0.956320317670417
ID234648	234648	19	1.0	82.5839125137901	42.6795172145425	0.0	135.0	135	1.4862475872910865	1		50463.85714285714	50828.0	29487.0	63192.0	3.6737688E7	6169.306920151119	-0.9811190475616686	-850.1036290224205	-5.522139020864936E-4	-0.007544426924645233	1.6065650723533327	1.4059228938173995	-0.8184585628342151	1.1427120786056368	6.939564200193106	10.534672653503103	0.7857781920197306	0.9443725743855106
ID240280	240280	19	1.0	82.68819131878978	42.737819896516235	0.0	159.0	159	1.4791045777937255	1		50912.10277777778	51619.0	29501.0	62785.0	3.6656714E7	6153.087710966894	-0.981142039150077	-860.9839964168664	-0.009339661193325762	-0.017236765594078576	1.6418362997930225	1.3557020786693674	-0.7582011229119197	1.2110598085122788	6.873020433889878	10.35178077691952	0.8059857559634352	0.9652870493991978
ID208543	208543	19	1.0	78.0997772823366	43.11950365524203	0.0	20.0	20	1.4465246033159542	1		50449.848046309635	50967.0	32070.0	62691.0	3.4860845E7	6312.747475194321	-0.981090347574957	-829.2718016597014	0.0023186886142143727	0.004532319440683369	1.5528038505658572	1.3643990473568235	-0.8611428577217519	1.1380862904983848	6.573573485525413	9.9568044735996	0.8332425296509549	0.9610840861709522
ID231581	231581	19	1.0	82.5565146459465	42.702421549036956	0.0	122.0	122	1.4729544281711593	1		50661.0083916084	51064.0	29709.0	63768.0	3.6222621E7	6257.290743229662	-0.9811076043110101	-840.9053193030514	6.983320881285749E-4	0.007255750788567876	1.6065000588397393	1.3788576712448222	2.2444086331566533	1.1650949132330701	6.815982919915698	10.30501639012112	0.8065679927057208	0.9534574468085105
ID252069	252069	19	1.0	83.01307155700243	41.78377469146637	0.0	206.0	206	1.4579844659886285	1		51151.606837606865	51675.0	33703.0	64372.0	3.5908428E7	6264.4060671740235	-0.9811487555852296	-849.9711951924306	0.0027960302809444722	0.0025384012075697214	1.5830023753108562	1.390181809259844	-0.7618935126929958	1.1387016897837796	6.678142261144745	10.312345259219935	0.7891337914945338	0.9544836956521728
ID261295	261295	19	1.0	82.96115337002371	42.07601180697238	0.0	243.0	243	1.4698697034697887	1		50631.40585774058	51052.0	32382.0	63854.0	3.6302718E7	6066.135461248082	-0.9810816014949483	-865.6825031683609	0.005460925031182542	-0.005164531238182344	1.5972752953374785	1.3711345459897344	-0.6164958413000373	1.1649296562537614	6.787464162928612	9.845895569130551	0.8798466066264665	0.9714285714285713
ID205997	205997	19	1.0	79.27109943196527	42.791328412670154	0.0	9.0	9	1.4734679211022799	1		50406.16526610658	50740.0	30159.0	64164.0	3.5990002E7	6187.124501703294	-0.9812366007195962	-852.0930407376891	-0.00672814483460451	0.008659559242804885	1.5667758541022074	1.3889887360325397	-0.5673202698621236	1.1279975232754536	6.820736046080224	10.224022804944845	0.8199691030179094	0.9656796769851954
ID249523	249523	19	1.0	82.29027272988897	42.16752185561196	0.0	196.0	196	1.467294145676369	1		51033.82022471907	51326.0	31736.0	64386.0	3.633608E7	6410.425380562448	-0.9810604336842692	-824.758797188948	-0.004387022039860913	-0.0056366742868598045	1.5834530083726968	1.3675692769620187	-0.8059970086285214	1.1578594481811204	6.763698532106041	10.495017401157202	0.771663183405757	0.961486486486486
ID211634	211634	19	1.0	78.92093679624155	43.42113086021413	0.0	34.0	34	1.4480926521268274	1		50341.20346320349	50651.0	31370.0	62907.0	3.4886454E7	6210.426278304405	-0.9811004362378093	-841.5770184351577	-0.0011629637089109561	0.009015419637660624	1.5023948222038797	1.4058963455043618	-0.5028897141311192	1.0686384006958203	6.587832864018953	9.820349349928652	0.8584174966903231	0.9658536585365849
ID252593	252593	19	1.0	83.12704132184979	42.08321422992558	0.0	208.0	208	1.457984465988629	1		51130.74216524221	51728.0	33608.0	64796.0	3.5893781E7	6222.79942763651	-0.9812332725407648	-859.2311403741531	0.005004381601545274	-0.0061365530413205055	1.530559978526442	1.4037152320072872	-0.7355896573808904	1.0903635891574455	6.67814226114475	9.901009487629524	0.856064676052473	0.9723183391003456
ID268977	268977	19	1.0	83.16131749384927	42.71469004630211	0.0	272.0	272	1.4533072626351764	1		50692.38054363372	51650.0	32212.0	65504.0	3.5433974E7	7287.636466284611	-0.9810325153270117	-719.5477870060859	0.04255925402006913	-0.022390037726138366	1.6527498236996694	1.2588488115350973	-0.08113629490568737	1.3129057346324466	6.635364125664107	13.634382097165227	0.44854260707016785	0.8569674647022711
ID250037	250037	19	1.0	82.2873459567097	42.074392130692964	0.0	198.0	198	1.4600584136458123	1		51030.183238636295	51398.0	32648.0	64514.0	3.5925249E7	6382.596965776726	-0.9811441721105996	-832.0452107672324	-0.006475566607829347	0.010339890271299055	1.58002989827106	1.3970080037298156	2.2819253951853664	1.1310099112192642	6.697154765802817	10.765988014944982	0.7260932764430695	0.9450033534540574
ID251572	251572	19	1.0	83.02311215087467	41.82720022459699	0.0	204.0	204	1.4755201058309073	1		51184.81805555551	51679.0	33445.0	64416.0	3.6853069E7	6242.317903718002	-0.9811395831433458	-853.1095175910915	0.0046726844430253316	0.003454527946019582	1.5513000268875536	1.4228601934756635	-0.7525768400109634	1.090268765688178	6.839748550738289	10.614177352442772	0.7629170487980488	0.9606141522029373
ID220347	220347	19	1.0	82.03269970417523	44.397179576583866	0.0	72.0	72	1.481148952753956	1		50402.38589211622	50591.0	29840.0	65202.0	3.6440925E7	7048.015604234233	-0.9811173660237084	-743.143394584825	-0.014356143454782857	0.013806577499884606	1.5633780886325328	1.472487048536393	-1.1594884800039582	1.0617262068189208	6.892032938547969	10.95589418124866	0.721541891483212	0.9446254071661243
ID213688	213688	19	1.0	81.90945051009803	42.63192188907677	0.0	43.0	43	1.4370803808856285	1		50559.50948905108	50953.0	30290.0	62153.0	3.4633264E7	6164.22584710643	-0.9811797873268097	-855.2210299153118	-0.0029272834087948276	0.0012045908259549873	1.5484295527752516	1.3553891290900084	-0.7233575974491981	1.1424243558857876	6.488017214564129	10.772254387613243	0.7026008259857867	0.9446366782006921
ID250557	250557	19	1.0	82.263153382678	42.28044276652432	0.0	200.0	200	1.4729544281711613	1		51086.67272727271	51391.0	31389.0	64567.0	3.6526971E7	6304.976905865624	-0.9811864479741476	-845.1520631049646	0.013012014333426407	0.011427623221129923	1.5980342622245813	1.3997566640493897	-0.8630122173059822	1.1416514764799115	6.815982919915715	10.361892565745338	0.7977378295859849	0.9446640316205531
ID224451	224451	19	1.0	82.38063464868036	43.41260010897229	0.0	91.0	91	1.4610942835268408	1		50443.593172119494	51149.0	31740.0	62336.0	3.5461846E7	6028.400237778506	-0.9811175605542176	-869.5546466852005	-0.0044611994642688585	-0.003399544154256226	1.5310828816313757	1.4062410627891209	-0.8830322508101782	1.0887769687187523	6.7066610181318405	10.720104517548345	0.7333616250551507	0.9419225634178907
ID236736	236736	19	1.0	82.51608349642527	42.71655187201028	0.0	144.0	144	1.4852292606300515	1		50511.55205479448	50872.0	29739.0	63300.0	3.6873433E7	6159.369747625059	-0.9810942299538673	-851.1395738160336	0.00971254071926508	0.001981602462727438	1.6419262837680333	1.3803353854546079	-0.9204684391434461	1.189512564170969	6.930057947864079	11.633528140381927	0.6434633871682968	0.9175582127123981
ID249031	249031	19	1.0	82.32666600836383	42.2366994248681	0.0	194.0	194	1.4734679211022805	1		51057.43732590527	51383.0	31725.0	64651.0	3.665924E7	6370.358334002721	-0.981095820345416	-831.914580512894	-0.009302321269841415	0.004190228587249858	1.5818219071146933	1.3909566801593367	-0.6969239555018163	1.1372186709175534	6.8207360460802295	10.393531905368455	0.7934412956134964	0.949702183984116
ID217286	217286	19	1.0	81.01343588496029	42.70842177285179	0.0	58.0	58	1.416935874796564	1		50429.89894419299	50803.0	30480.0	64483.0	3.3435023E7	6933.346773871268	-0.9811858938248961	-758.6524710040987	5.223655885214592E-4	-0.002563049582574117	1.5156229332644997	1.3654089561106604	-1.0718369182066456	1.110013909372413	6.307398420312534	10.55780379854854	0.7110709804766744	0.9424715909090912
ID205508	205508	19	1.0	79.51019532951733	43.111728352510504	0.0	7.0	7	1.4418102248778677	1		50290.00145560408	50677.0	29332.0	64081.0	3.4549231E7	6393.668580471425	-0.9811560080361169	-819.0806767612693	0.0018427466797320902	0.009066668858279565	1.5329548598383096	1.373554458391532	-0.8027297958765968	1.1160495679461007	6.5307953500447296	10.15776907708889	0.7953884273468492	0.9594972067039108
ID258763	258763	19	1.0	83.18323526017309	41.86801601366415	0.0	233.0	233	1.4678096187805105	1		50720.214586255286	51183.0	33178.0	63563.0	3.6163513E7	6081.06328300584	-0.9811332499774852	-867.4859581657919	-0.006503982381648908	0.013857838548292456	1.5702087851587179	1.398128944691618	-0.8398153211418554	1.1230786624656104	6.768451658270549	9.79037019436496	0.887362288755933	0.9827467218771567
ID221897	221897	19	1.0	83.31603683237863	44.858960999155464	0.0	79.0	79	1.4548680011511297	1		50351.301428571416	50798.0	31157.0	64616.0	3.5245911E7	6539.155580818934	-0.9810087001511715	-795.4945228250152	-0.0014136942497087895	0.003990271328522157	1.5701953616760738	1.3897597549828602	-0.6441588068176665	1.1298322289491243	6.649623504157658	10.21223814701338	0.8012444842374465	0.9523485364193325
ID251081	251081	19	1.0	83.02090154937146	41.952170656382755	0.0	202.0	202	1.481148952753955	1		51109.57575757576	51418.0	33556.0	64210.0	3.7105552E7	6168.904809896422	-0.9811599383300574	-862.9421651701309	-0.009677810770273241	0.010697135055188954	1.565766487235666	1.4173152577375674	-0.6988262316670355	1.104741149640249	6.892032938547961	10.65422822955246	0.7629801104637698	0.9446254071661229
ID231118	231118	19	1.0	82.54460817425806	42.73446733558476	0.0	120.0	120	1.4918359588981167	1		50643.334693877536	51079.0	29971.0	63474.0	3.7222851E7	6133.7808263502575	-0.9810658819599529	-855.6125168312237	-0.009499066053223237	-0.004772280437052432	1.595831055867175	1.4030193824789465	-0.8212232377056335	1.1374262364412644	6.991848588002783	10.241520222834863	0.8376701215910842	0.9576822916666659
ID218829	218829	19	1.0	80.56577183639402	43.10216403094794	0.0	65.0	65	1.422264723520183	1		50556.98200899551	51037.0	32705.0	62480.0	3.3721507E7	6373.600001227865	-0.9810615921373613	-821.8246068677043	-3.428374707075956E-4	-0.023002485024672642	1.4761879509272742	1.3989295437574956	-0.9946838862673447	1.0552268036046077	6.354929681957682	10.226847397384287	0.7635492630200583	0.946883852691218
ID234189	234189	19	1.0	82.59613340569628	42.66798639121126	0.0	133.0	133	1.486247587291087	1		50419.023319615946	50668.0	29463.0	63593.0	3.6755468E7	6206.2459544383955	-0.9810769729042448	-842.3797391317584	-0.013515742812100622	-0.00317528874865762	1.5870809468764375	1.4123365268916008	-0.9207724677839688	1.1237271830456939	6.939564200193108	10.599720963179033	0.776163465992147	0.9486679662118257
ID239827	239827	19	1.0	82.65663834796325	42.74766975490761	0.0	157.0	157	1.4933564307983522	1		50879.39837398368	51314.0	29730.0	63613.0	3.7548996E7	6086.0057166651495	-0.981168817413578	-871.1756943120844	0.005885773748019104	0.004997956458728364	1.5870829475041859	1.4187710514531393	-0.7523110364151748	1.118632175274973	7.006107966496324	11.116328286050743	0.7124657015405634	0.9287964713295521
ID261843	261843	19	1.0	82.72178757461407	42.19488489089637	0.0	245.0	245	1.4569463850695583	1		50580.921428571455	51088.0	30853.0	63828.0	3.5406645E7	6150.25222003695	-0.9811917883412277	-858.0847965170161	-3.69972747217069E-5	-0.010700565931135825	1.6067990963950924	1.357920622285611	-0.7926080114079201	1.1832791033768797	6.6686360088157	9.667808439312667	0.8965836276110858	0.9722799722799721
ID209616	209616	19	1.0	78.31331977856306	43.618824787748125	0.0	25.0	25	1.4574655179508398	1		50177.215909090904	50651.0	32321.0	61318.0	3.532476E7	6114.426364622868	-0.9811459021535746	-854.0999077036397	-0.004677306732915367	0.018318148255368195	1.476875244690406	1.4591895932978827	1.131810385713714	1.0121201874477137	6.673389134980252	10.711308670752063	0.7309223546144652	0.9435483870967745
ID248535	248535	19	1.0	82.39726462013071	42.287484288853506	0.0	192.0	192	1.4739812351471506	1		50982.222531293446	51269.0	31679.0	64465.0	3.6656218E7	6297.36368928225	-0.9811203535388044	-841.4308137758552	0.003725049817253135	0.025203352978690342	1.5713121525097475	1.421336468955288	-0.9327082387925992	1.1055173682166157	6.825489172244742	10.227811379279165	0.8199327352676661	0.9586114819759679
ID269522	269522	19	1.0	83.12509282026274	42.52498868182319	0.0	274.0	274	1.4744943704925986	1		50390.024965325916	50791.0	33811.0	64465.0	3.6331208E7	5960.184634019159	-0.9810782797183367	-876.7139128071692	-7.797374030685829E-4	0.023610621359683746	1.5628943201849292	1.411028842504813	-0.9644353218034853	1.107627479400442	6.83024229840926	10.64812518173595	0.757006620982776	0.9472643375082397
ID271571	271571	19	1.0	83.04167712882263	42.496216984798416	0.0	282.0	282	1.4755201058309073	1		50590.465277777796	51082.0	34258.0	64546.0	3.6425135E7	5991.284320779874	-0.9811538625757256	-879.2117909751197	0.0059013026442373785	0.008237013566853	1.5892690179253994	1.39679256323206	-0.8329084638096516	1.1377988827832568	6.839748550738289	10.069849951393548	0.8476254765287808	0.971640783254558
ID248030	248030	19	1.0	82.35543440046568	42.26740196674659	0.0	190.0	190	1.464197496120478	1		50654.25815602847	51002.0	31211.0	64386.0	3.5711252E7	6356.940332251531	-0.981161597440586	-830.0309537018546	0.0031956207167301034	0.015297279248702644	1.5847467480335062	1.3858805321541963	2.1625570251009862	1.1434944869094847	6.735179775118936	9.942999643696286	0.8560994315929802	0.9678961748633875
ID247004	247004	19	1.0	82.42689569051441	42.2892301098089	0.0	186.0	186	1.4636807509142944	1		50895.391489361646	51276.0	31182.0	64043.0	3.5881251E7	6332.63533057455	-0.981094781198385	-834.1674377275804	0.009734293271059478	0.005925829000125041	1.6041854186912528	1.3563819717031487	-0.9439660229232482	1.1826944416527065	6.7304266489544196	9.812545373412718	0.8783934802349701	0.9705277587388624
ID211171	211171	19	1.0	78.5856956129069	43.291186099018155	0.0	32.0	32	1.478593042389257	1		50363.62674094709	50718.0	31874.0	63915.0	3.6161084E7	6581.93544044704	-0.9811385998087274	-796.0673393968805	-0.007946152465473446	1.670936496427387E-4	1.5430338378197515	1.4421334192244422	-0.7206107779631702	1.0699660775142235	6.86826730772539	9.933619046362217	0.8746656106062208	0.981657608695652
ID246499	246499	19	1.0	82.42221255795191	42.5656584509775	0.0	184.0	184	1.4979085862771455	1		50969.9175675676	51230.0	30743.0	64301.0	3.7717739E7	6339.497852801275	-0.9810696433056924	-833.3551207162076	-0.004204179577688411	0.0024445649949204934	1.6196744712753632	1.4242009019814243	-0.8939479659333601	1.1372514011344788	7.048886101976981	10.394153467593696	0.8198834266931503	0.958629605688429
ID229090	229090	19	1.0	82.45941520043273	42.920536419240904	0.0	111.0	111	1.4616119431652346	1		50476.3304964539	51016.0	30086.0	62610.0	3.5585813E7	6227.736836532643	-0.9811490059864718	-843.7003536908029	6.501125613564039E-4	0.01549659454276406	1.5584832851980095	1.3893550496529967	2.2589739081949674	1.1217314721584335	6.711414144296345	10.745718228967469	0.7303869517488313	0.946380697050938
ID236258	236258	19	1.0	82.52223757749485	42.69629333500029	0.0	142.0	142	1.5109822222985763	1		50537.30585106379	50768.0	29246.0	63549.0	3.8004054E7	6154.801756784578	-0.9810628533978186	-850.7663483850037	-0.003942333190590856	0.012502155888131772	1.633279094733728	1.4302177119906958	-0.9849580600702635	1.1419793511439558	7.172467382254384	10.550590926184732	0.809701374776546	0.9526515151515152
ID227553	227553	19	1.0	82.36413619579596	42.76574638924339	0.0	104.0	104	1.4908214494581764	1		50460.32605729877	50830.0	28822.0	63314.0	3.6987419E7	6486.008060764839	-0.9810867618389867	-807.1311124160203	0.0045350223620204124	-0.00490942479741011	1.5392462431594025	1.4581824518317916	-0.7392921766862597	1.0555923514411913	6.982342335673762	10.400556771416879	0.8111437459742951	0.9514248704663216
ID272103	272103	19	1.0	83.1084315994178	42.457797273401674	0.0	284.0	284	1.4750073273251252	1		50582.88488210818	50979.0	34045.0	64234.0	3.647026E7	5882.236314797153	-0.9811163127236119	-893.5622630800159	0.010485372996092559	-0.01650448182768164	1.5837584379813077	1.4020712226133687	-0.6818149983708153	1.1295848687553018	6.834995424573775	9.907013667197994	0.8751098415130107	0.9742547425474253
ID247524	247524	19	1.0	82.42420726547398	42.278173342059866	0.0	188.0	188	1.4801271182392575	1		50911.37759336096	51185.0	31015.0	64408.0	3.6808926E7	6299.07470713676	-0.9811378366601283	-840.8269206290956	0.006166865485630534	0.008505434131400353	1.61098437417714	1.397792455523649	-0.8210623755445009	1.1525204387897656	6.882526686218928	9.966013906328271	0.8707927214916341	0.9711602951039563
ID245486	245486	19	1.0	82.51085062481752	42.5445526254991	0.0	180.0	180	1.5104814825259858	1		51038.43328929991	51410.0	30416.0	64259.0	3.8636094E7	6150.711032356053	-0.9810776619931499	-860.4598249418507	-0.02085462281084546	0.0035995237901093997	1.5728928323787588	1.4740014282098939	-1.0086402246231398	1.067090439857283	7.167714256089868	10.779782240938658	0.7751229074342969	0.9550348321722599
ID258284	258284	19	1.0	83.13129589787115	41.902672990221156	0.0	231.0	231	1.455387875386464	1		50931.057061340965	51547.0	33507.0	64408.0	3.5702671E7	6136.445836582506	-0.9811342946714691	-863.2790268641515	-0.006250588799128264	0.005133541533428458	1.5315385271138147	1.3987837706986355	-0.8371775166947159	1.0949072753030824	6.654376630322168	10.524856531259804	0.7548920867342577	0.9569377990430619
ID270571	270571	19	1.0	82.57262391572267	42.23168869939256	0.0	278.0	278	1.4470474750493891	1		50568.21014492749	51112.0	32207.0	64305.0	3.4892065E7	6298.733821033224	-0.981090308279377	-833.0649427510934	-0.0030095003116249394	0.0030091198057060242	1.5793089097104198	1.3377331867740792	-0.7516691881090567	1.1805858786526007	6.578326611689897	9.799013626113238	0.860915591487745	0.977401129943503
ID239347	239347	19	1.0	82.58689189196151	42.71707162850491	0.0	155.0	155	1.4943692192706868	1		50860.48915989156	51298.0	29417.0	62380.0	3.7535041E7	6145.841753420866	-0.9811315929291353	-860.639308567291	0.014821793701870888	0.005502684210143892	1.620702734502872	1.4075782775525782	2.3937742158825834	1.1514121525950678	7.0156142188253545	10.23756525124291	0.8411669448150588	0.9547218628719267
ID270069	270069	19	1.0	83.14277791548798	42.57435982528887	0.0	276.0	276	1.4605764404187715	1		50503.06960227276	50807.0	34021.0	64070.0	3.5554161E7	6017.515096282036	-0.9812727753963936	-879.5224176524862	0.01178253379517587	0.00965542964754975	1.5616730994076122	1.3999784357146483	-0.946415253568067	1.11549796737435	6.70190789196733	10.068504949518276	0.8307652898709674	0.9710743801652899
ID230641	230641	19	1.0	82.55856978420685	42.78037046693276	0.0	118.0	118	1.4852292606300515	1		50566.0055172414	51026.0	29743.0	62500.0	3.6660354E7	6147.25191038185	-0.9811647301678513	-856.993868723795	-0.015921560900621756	-7.669816787080855E-4	1.6117788676977096	1.404261320127786	-0.6460824460066483	1.1477770159980194	6.9300579478640785	10.572772925867493	0.7790564372283748	0.9400386847195357
ID243440	243440	19	1.0	82.3988209491201	42.61684897056485	0.0	172.0	172	1.516479447152263	1		50965.306578947355	51247.0	30212.0	64425.0	3.8733633E7	6273.392434909594	-0.9810436809909016	-840.8848285922785	-0.007971677851076423	-0.0015475386436333246	1.606332269979216	1.468754924418752	-0.8258758561699263	1.0936693680294614	7.224751770064065	10.466115359155385	0.8288229335751137	0.9718670076726338
ID271088	271088	19	1.0	82.64337957028033	42.309004636603355	0.0	280.0	280	1.4412854531680832	1		50488.67299270073	50973.0	31718.0	64027.0	3.4584741E7	6190.592244711189	-0.9812542936113309	-853.8302007706653	0.0020824368636721585	0.009206348099087434	1.5711839789229556	1.3578928844580966	2.189538325260913	1.1570750512843129	6.526042223880225	9.951175669986602	0.828153720760922	0.9574616457461653
ID242933	242933	19	1.0	82.46061859838014	42.64637540021405	0.0	170.0	170	1.4948753561926595	1		50798.45466847093	51054.0	30305.0	63798.0	3.7540058E7	6345.458323264906	-0.9810918261857473	-830.7638151123468	0.007990952434941292	0.007802145411831149	1.6026651585712188	1.4339649065475344	2.1358059337087627	1.117646011595816	7.020367344989883	10.319845043491002	0.8283680673649626	0.9590909090909085
ID262396	262396	19	1.0	82.84280684768581	42.203788526707456	0.0	247.0	247	1.4678096187805103	1		50541.67040673209	50912.0	31326.0	64541.0	3.6036211E7	6067.271061539385	-0.9811897490528534	-869.0496756337603	0.007610765012130923	-0.018392172373271815	1.589339639781613	1.3996736631209363	2.2908831774631273	1.1355072840606053	6.768451658270547	10.064195548189971	0.8397326941464958	0.964769647696477
ID257786	257786	19	1.0	82.97714294328318	41.73687197239113	0.0	229.0	229	1.446001542512984	1		50903.85115606945	51614.0	33468.0	64451.0	3.5225465E7	6179.857876782811	-0.9810365042243792	-852.2537426324378	-0.0030405990571733374	0.006656911572125164	1.5541775312595023	1.3597229225759482	-0.6651000321228006	1.1430104659228415	6.56882035936088	10.240264822787834	0.787181489421972	0.9570637119113578
ID246009	246009	19	1.0	82.35677714626915	42.67501144659165	0.0	182.0	182	1.4590218083226298	1		50731.50640113803	51431.0	29869.0	64246.0	3.5664249E7	6495.378328194864	-0.9812758364413809	-818.6381515736064	0.01692912460745567	0.020048634716962548	1.5760612748976013	1.4136917934329527	2.031944273261424	1.1148549367117404	6.687648513473784	10.087312252421903	0.8259093341219211	0.9584468664850135
ID205048	205048	19	1.0	79.52461172732302	43.15670835528833	0.0	5.0	5	1.4475701579181752	1		50206.49132947976	50600.0	29288.0	63740.0	3.4742892E7	6281.793716034261	-0.981137759135586	-831.4629470596648	-0.010855224825729879	-0.0024559671064977684	1.5403741824400838	1.377114026375496	-0.5883769202833009	1.1185523877745125	6.583079737854395	10.141232679425514	0.8043730012273766	0.9685314685314681
ID244991	244991	19	1.0	82.50759466846729	42.52016009820414	0.0	178.0	178	1.5029503662221306	1		51084.226845637575	51459.0	30282.0	64174.0	3.8057749E7	6204.273909180555	-0.9810112999420838	-850.7552402423826	1.9353632450628695E-4	0.0011977403129163186	1.5972830395406874	1.4412637137111737	-0.9767476659124742	1.1082517545854067	7.096417363622132	9.978638618028931	0.8955842028753751	0.9726384364820847
ID272632	272632	19	1.0	82.92133249971913	42.41248332473449	0.0	286.0	286	1.4994229003146946	1		50614.838056680135	50942.0	32324.0	64330.0	3.7505595E7	5931.638837232129	-0.9812137297190026	-891.3662729215106	-3.238257584453417E-4	-0.0078691489780085	1.6256994032776622	1.438568522017397	2.4411116661519605	1.1300813123575368	7.063145480470531	10.227006118478753	0.8486155471414687	0.9680781758957652
ID233725	233725	19	1.0	82.5726365577826	42.643038998382075	0.0	131.0	131	1.4928497788988517	1		50498.25407608697	50749.0	29777.0	64160.0	3.7166715E7	6241.287728357554	-0.9810938384021884	-839.7293580550567	-0.002212797846565501	4.6923206553856956E-5	1.603708888132414	1.4161878241567236	-0.8703881444081427	1.1324125661702753	7.00135484033181	10.076360452643964	0.8665319166140423	0.9627450980392155
ID208124	208124	19	1.0	78.24649473370792	42.980933482984774	0.0	18.0	18	1.462646712812137	1		50499.531249999905	50883.0	30276.0	64628.0	3.555167E7	6688.541542009937	-0.981133326751739	-785.2692902733684	0.0020450653051867296	-0.008620644213349172	1.608119993698945	1.358103920192763	-0.9400934323787905	1.1840920048818473	6.720920396625405	9.869261239998524	0.8671002785952706	0.9799029799029798
ID257276	257276	19	1.0	83.03779015145236	41.76766793528424	0.0	227.0	227	1.4816596057437015	1		50944.741712707226	51534.0	32587.0	64031.0	3.6883993E7	6060.289969588203	-0.9810832795599027	-871.9588387162568	0.005155072309147862	8.173362568062006E-4	1.620602082012056	1.3846966154094749	-0.5536468845950643	1.1703661755053978	6.896786064712473	9.907406057472384	0.8829511825416263	0.9738255033557045
ID224002	224002	19	1.0	82.38646755399252	43.44994430448943	0.0	89.0	89	1.4729544281711602	1		50427.94972067037	51007.0	31613.0	62548.0	3.6106412E7	6000.249114431058	-0.9812492586004452	-879.6155992670103	0.011852658417645085	0.014632424317748806	1.569848452494294	1.4059741018989123	2.478937408798237	1.116555739095089	6.815982919915705	10.168938332441677	0.8282989869468939	0.960482250502344
ID243970	243970	19	1.0	82.51797938313344	42.539765956588354	0.0	174.0	174	1.5009356865413852	1		50988.51147098518	51307.0	30952.0	63655.0	3.7782487E7	6162.794034556745	-0.9810889727980941	-858.4558229508078	-0.0072099451326126714	0.0011182172397623065	1.6159648447464687	1.4244209288997924	-0.978464587292247	1.134471427624012	7.0774048589640675	10.11198585033093	0.8697831649559146	0.9668831168831161
ID238855	238855	19	1.0	82.62236840365549	42.72057125499352	0.0	153.0	153	1.4928497788988517	1		50860.68021680214	51268.0	29796.0	63727.0	3.7535182E7	6096.658423948772	-0.9810660538436803	-864.5247029525731	0.009726852162515318	0.011744969223871327	1.604130624781769	1.4162696493039495	-0.7398873777916251	1.1326449208102052	7.00135484033181	10.705019585064509	0.7677450422294554	0.9472668810289384
ID213253	213253	19	1.0	81.5456783793004	42.45659862781599	0.0	41.0	41	1.4312782341646568	1		50558.55539143288	50969.0	31339.0	62167.0	3.4228142E7	6187.485162396029	-0.9811050908522781	-848.557356141036	-0.006407889379510355	-0.008267631972314364	1.5807019803287405	1.3279357206319753	-0.9764073122900532	1.1903452522359077	6.435732826754462	9.577863971043108	0.8815978879788365	0.9678341672623307
ID242441	242441	19	1.0	82.48470473524837	42.65570992331083	0.0	168.0	168	1.5014396099017453	1		50868.751004016005	51166.0	29976.0	64246.0	3.7998957E7	6243.035635057585	-0.9811071601194444	-846.2612546124069	-0.017959265612949128	0.003959394454250615	1.6036722255718474	1.409615339448922	-0.8028115380436665	1.1376665539116442	7.082157985128587	10.860637574119899	0.7545097079396236	0.9594333547971668
ID262926	262926	19	1.0	82.8381593043877	42.190041183741464	0.0	249.0	249	1.467294145676368	1		50543.6218487395	51116.0	31523.0	64344.0	3.6088146E7	6098.347826275346	-0.9811500077524665	-862.7965492073286	-0.003091713000126548	0.009854521370956494	1.5833576314541309	1.390114450298916	-0.7920480429220557	1.1390124252817182	6.76369853210603	9.998817746943566	0.8501524319618692	0.9634394041976984
ID222472	222472	19	1.0	83.01465649384753	44.672021769134176	0.0	82.0	82	1.4770573732447163	1		50452.662952646235	50918.0	30752.0	64031.0	3.6225012E7	6411.717976863302	-0.981136102149278	-818.5354601463655	-0.008805343238209286	-0.001488038644391998	1.5947461830667713	1.378060506898679	-0.6886816432194712	1.1572395951290577	6.854007929231825	9.941195405449838	0.8715197747415897	0.9782903663500676
ID227080	227080	19	1.0	82.51488339574249	43.13974843530274	0.0	102.0	102	1.4862475872910859	1		50271.62653898769	50731.0	30357.0	62490.0	3.6748559E7	6119.629943714492	-0.9810703396687039	-851.5008711373355	-0.01423952353029148	-0.011198592277342313	1.5432359140938023	1.4505529619125523	-0.39596833818354826	1.0638949108476865	6.939564200193098	10.132874445578022	0.8493305370163327	0.9580052493438315
ID204556	204556	19	1.0	79.84505850532781	43.84392191942726	0.0	3.0	3	1.4610942835268408	1		50079.53333333335	50396.0	29655.0	61636.0	3.5306071E7	6237.955882578237	-0.9811320456141658	-834.9310518376993	0.001064801332367677	0.005249113698846712	1.604516349086952	1.3302918861078046	-0.798176265333487	1.206138566913671	6.706661018131841	10.735535713156157	0.731254880920699	0.9501683501683494
ID263435	263435	19	1.0	82.91331536081888	42.01935113893136	0.0	251.0	251	1.4667784914184212	1		50453.903954802285	51084.0	32103.0	63736.0	3.5721364E7	6085.675550843962	-0.9812722499167412	-868.800153680354	0.010329806295473564	-0.011374274461825127	1.6084172342573047	1.3944986843198077	-0.684958649166961	1.1534017581679108	6.758945405941519	10.191443479340572	0.8177440672880594	0.9660326086956516
ID235794	235794	19	1.0	82.53544870708392	42.68476400081361	0.0	140.0	140	1.4974034746167613	1		50554.76788124161	50827.0	29414.0	63375.0	3.7461083E7	6164.720949831491	-0.9811088950896477	-851.801787223909	-0.004648174707389695	0.0059799907752942924	1.6084482171558676	1.4196612702578963	-1.0526098723146162	1.1329802755439515	7.044132975812455	10.965923384903265	0.736117250351413	0.9291536050156739
ID207633	207633	19	1.0	78.22273152830961	43.02402693237672	0.0	16.0	16	1.4595402030124023	1		50517.42471590909	50816.0	30694.0	64694.0	3.5564267E7	6558.128686534471	-0.9811211472955156	-800.6418789617435	-0.008348025218289205	0.0016395989700290032	1.5459754705776247	1.378039849915624	-0.8309179683494888	1.1218655764361847	6.69240163963831	10.379483842485733	0.7806212089703619	0.953929539295393
ID216855	216855	19	1.0	81.67173266993741	42.15530603722231	0.0	56.0	56	1.411586909404115	1		50376.42401215797	51229.0	31116.0	63106.0	3.3147687E7	6361.43978953596	-0.9813041737107754	-831.3059562674302	0.02230246603871212	-0.004783329410965417	1.4624848822799215	1.4295794845417356	-0.8850058426357399	1.0230175363412788	6.259867158667373	10.726409712078098	0.6837010047214046	0.9440860215053769
ID218388	218388	19	1.0	80.84160141252926	42.570651441319534	0.0	63.0	63	1.4158676983350578	1		51026.036199095026	50713.0	30305.0	65220.0	3.3830262E7	7474.155003935685	-0.9808958882608633	-701.0609751611232	-0.007265254650489233	0.002295096402520941	1.5751532256758058	1.3104907947358824	2.1592599830152306	1.2019567264440525	6.297892167983499	10.209997659894139	0.7591958043696371	0.9317862165963433
ID233236	233236	19	1.0	82.61813512072334	42.71946951884997	0.0	129.0	129	1.4842102352883826	1		50575.987671232884	50923.0	29517.0	63743.0	3.6920471E7	6166.526613123094	-0.9810911791103495	-851.0962580589141	2.5300368488068372E-5	0.015389989352603623	1.5863086739223198	1.4066113008132155	-0.8357463884834108	1.1277519759760315	6.920551695535033	10.276287406191244	0.823527482707221	0.947916666666666
ID256788	256788	19	1.0	82.81044196246361	41.66584601315832	0.0	225.0	225	1.470898663836244	1		50928.13407821231	51300.0	32523.0	63896.0	3.6464544E7	6361.356422968285	-0.9811002728385556	-831.1815463624356	0.03015913482719895	-0.003630795379347515	1.6021763982524266	1.3913355871736919	2.52561715850053	1.1515384304278662	6.796970415257627	10.01583741627489	0.8514334561172819	0.9590878604963098
ID273180	273180	19	1.0	83.06577249588514	42.51864740565949	0.0	288.0	288	1.4867564890650473	1		50684.00545702583	51019.0	33090.0	64593.0	3.7151376E7	5950.910059205822	-0.9811744759626071	-887.8031997505786	0.01024394044371422	0.012875246140012845	1.5512144604365532	1.4539223898744107	-1.0671038651810454	1.0669169628583453	6.94431732635764	10.588003414979145	0.7784151443226663	0.9580327868852468
ID219930	219930	19	1.0	81.18393944170101	43.71658289044017	0.0	70.0	70	1.4296917438553547	1		50382.61742983751	50530.0	31583.0	65081.0	3.4109032E7	6557.130246600205	-0.9811110195155761	-798.1904858804523	-0.007028448396832972	0.0058617425716677996	1.4754642237118767	1.4132837298961634	-0.903710030737612	1.0439971765756348	6.421473448260912	9.90680065904145	0.8222004430021321	0.9643112062812277
ID274718	274718	19	1.0	83.1954950607723	42.436399627619124	0.0	294.0	294	1.4831905098260028	1		50541.94490358126	50880.0	31196.0	62392.0	3.6693452E7	5835.9498121020515	-0.9810959499895677	-898.932376714565	-0.0037012172951215584	0.02210960822680178	1.5677417073538205	1.4657231638604948	-0.7094095103167473	1.0696028731814704	6.911045443206035	10.709211600420677	0.7572488337851838	0.9661129568106313
ID274207	274207	19	1.0	83.3142869854213	41.93477345977181	0.0	292.0	292	1.465230439808827	1		50752.09563994374	51319.0	31241.0	62974.0	3.608474E7	6102.755472030935	-0.981060197895786	-861.5455155373992	0.0016191335532116232	0.015674678888974	1.5840615136021865	1.3604019489863284	-0.8862320149198094	1.1644069716178462	6.744686027447975	10.46779456210562	0.7735016067774648	0.9536290322580651
ID210719	210719	19	1.0	78.42850007359384	43.348188572865695	0.0	30.0	30	1.463680750914296	1		50408.040960451974	50751.0	32263.0	63711.0	3.5688893E7	6488.118749514107	-0.9810924244040176	-806.2785423532637	0.011023619737271177	-0.00381902249377071	1.512621141404571	1.417986440436354	-0.7676022647382434	1.0667387911968291	6.730426648954434	10.246877394903958	0.805507113022451	0.9599999999999999
ID241951	241951	19	1.0	82.59632483194541	42.72944665125038	0.0	166.0	166	1.4903139357585469	1		50805.5735694823	51211.0	29913.0	62366.0	3.7291291E7	6149.829609938693	-0.9810453164374562	-855.1667398264134	-0.004695079088960126	-0.018027332272822636	1.621026545833656	1.3881655875405043	-0.7352474777156941	1.1677472488752045	6.977589209509234	10.524572982406875	0.7916009260741649	0.9632545931758512
ID221469	221469	19	1.0	82.96710901734043	44.739957128210044	0.0	77.0	77	1.453307262635175	1		50355.323823109764	50514.0	30926.0	65170.0	3.5299082E7	6559.4391689155145	-0.9811251306464378	-798.0849583224921	-0.006709474440679193	-0.0022333776259568336	1.5383934414773348	1.3925927901921509	-0.8740983695500688	1.104697261332989	6.635364125664095	10.319282487092744	0.7830249885773548	0.9647546648237729
ID244508	244508	19	1.0	82.49750338551293	42.57057141113108	0.0	176.0	176	1.5004315939372295	1		51016.53091397849	51290.0	30793.0	64662.0	3.7956299E7	6193.522137911363	-0.9810821221093569	-854.3506789181504	0.0010379015988640546	0.017301486959473044	1.5973588847192588	1.430402759515704	-1.0747148233422956	1.1167196610135746	7.072651732799552	11.049238790364992	0.7279933606331045	0.946564885496183
ID214818	214818	19	1.0	82.01389795334688	42.50887896971193	0.0	48.0	48	1.4626467128121368	1		50686.35227272729	51060.0	30634.0	64687.0	3.5683192E7	6321.537832446333	-0.9810920289550116	-832.0762202223199	8.472550121934548E-4	0.015030409248985296	1.5456139813578873	1.40062740376642	-0.9667430190409056	1.1035154511482388	6.720920396625404	11.196066084450456	0.6737638553973722	0.9308755760368664
ID209185	209185	19	1.0	78.12752874520793	43.14142876912333	0.0	23.0	23	1.4391844528482642	1		50269.748905109416	50715.0	31921.0	62848.0	3.4434778E7	6352.58637050721	-0.9811162771321534	-822.2786151994135	-0.0013100033952485825	0.00413904676365931	1.5161511369175291	1.3671805621765374	2.404626538905047	1.1089618875972258	6.507029719222186	9.774630046522502	0.8558388484133141	0.9750712250712247
ID238369	238369	19	1.0	82.57788146181156	42.7193551651391	0.0	151.0	151	1.4918359588981165	1		50758.54065040654	51176.0	30168.0	64211.0	3.7459803E7	6123.712172565703	-0.981179613713074	-864.2598468053254	0.00495733267095748	0.0316736001741071	1.6262928900324294	1.4157730552309127	-0.909639076260669	1.1486960314887338	6.99184858800278	10.679446241840854	0.7703789562001548	0.9387364390555194
ID215328	215328	19	1.0	82.44445318603894	42.63231143754273	0.0	50.0	50	1.471926904901239	1		50684.159217877124	50833.0	31406.0	64391.0	3.6289858E7	6541.595270658657	-0.9811204699815365	-805.2852221746592	0.003908111574076537	-0.005923382030744585	1.5186966649423599	1.447309622724453	-0.6019998922085795	1.0493239601927928	6.806476667586673	10.10132014971719	0.8382546139185186	0.9533954727030621
ID226599	226599	19	1.0	82.72152244601965	43.35230277675202	0.0	100.0	100	1.455907563985558	1		50367.81142857146	50865.0	31868.0	62052.0	3.5257468E7	6079.317630171175	-0.9811498598296595	-862.4799410898412	-0.006058631460063787	-0.011481561582167121	1.5122099819152255	1.4383602001217788	-0.7164025956073138	1.0513430375695838	6.659129756486658	10.356154815937572	0.7802437044029277	0.9615648592999314
ID273698	273698	19	1.0	82.86612165179882	42.49033655148833	0.0	290.0	290	1.468840022290201	1		50718.10689170179	51188.0	32065.0	64776.0	3.6060574E7	6207.906933094802	-0.9811045325551156	-848.4094060472803	0.02017311376104277	-0.006976368155792145	1.5801542176384602	1.3906104101995638	-0.7081643332678094	1.1363025949242644	6.777957910599586	10.991025204693354	0.7050701425322732	0.9400131839156232
ID275245	275245	19	1.0	83.36153019776049	42.42713703463059	0.0	296.0	296	1.468840022290202	1		50587.51260504199	51079.0	31211.0	62203.0	3.6119484E7	5862.110072067552	-0.9812023268909854	-900.8942787825805	0.011778639235346026	-0.0025585253393572743	1.5770805187327808	1.3812822960550444	-0.811259813409913	1.1417510549703982	6.777957910599596	9.993006657343837	0.8529358685457216	0.9628629304523971
ID228654	228654	19	1.0	82.50876702295203	42.97316397790484	0.0	109.0	109	1.4791045777937262	1		50212.337031900126	50717.0	29579.0	62842.0	3.6203095E7	6216.919664992787	-0.9811769863841795	-842.0218711491889	0.005131079712528394	0.007896950741343667	1.560719470317496	1.4453436829313557	-0.644352879903316	1.0798258495530575	6.873020433889886	10.312162103534526	0.8121907451060816	0.9506903353057201
ID263977	263977	19	1.0	82.68028751097684	42.12490558704139	0.0	253.0	253	1.4585032293802394	1		50525.37891737883	51116.0	31458.0	64298.0	3.5468816E7	6220.718053650005	-0.9809665467821136	-837.212425196441	0.034718147139603625	-0.027349630706870957	1.6272296924551821	1.3650024739489282	-0.7307736509985399	1.1921075042066664	6.68289538730925	9.878246455442834	0.8606266935749933	0.9669876203576339
ID230189	230189	19	1.0	82.50128236667877	42.876409361948085	0.0	116.0	116	1.4862475872910872	1		50588.65800273601	51129.0	29350.0	63573.0	3.6980309E7	6225.823517349251	-0.9811422481537919	-845.528808438803	0.012232528064300384	0.008080941855234822	1.5864896185864	1.4339529133557471	-0.65999388915744	1.1063749749450875	6.939564200193112	10.080358474905989	0.8582031586835361	0.970099667774086
ID275764	275764	19	1.0	83.09675950911148	42.50793583724883	0.0	298.0	298	1.5024469495721962	1		50525.59249329756	50724.0	31197.0	62307.0	3.7692092E7	5857.646563874642	-0.9811919002142997	-899.9684422198475	0.009382025861061374	-0.007993142526887022	1.6252736157802787	1.4383520929245353	2.3956789478019243	1.129955331365135	7.091664237457632	10.653777642201106	0.7851466332597266	0.9607211848036068
ID215862	215862	19	0.9968319535255432	81.91746900644493	42.457130474522195	0.0	52.0	52	1.440235336122902	1		50695.79591836732	51391.0	32827.0	63856.0	3.4777316E7	5830.465007488281	-0.9811361565596894	-904.4776618528772	-0.0022676275456071375	-0.0020960436376243076	1.5576718422225633	1.334805484347169	-0.90102463979813	1.1669654196726607	6.516535971551226	10.118397379962081	0.7998401447886174	0.9668547249647391
ID256310	256310	19	1.0	83.01001642319198	41.74627834479668	0.0	223.0	223	1.4548680011511286	1		50934.30857142858	51632.0	33260.0	64204.0	3.5654016E7	6182.366855279596	-0.9810585426801034	-853.4285604343356	-2.1504666000517867E-4	0.002004948693647702	1.5335485895828138	1.3919236537034758	-0.7385889853478571	1.1017476321366608	6.649623504157648	10.394230175562123	0.7734322214137656	0.954297407912687
ID264498	264498	19	1.0	82.76989151325206	42.123181505700025	0.0	255.0	255	1.4616119431652352	1		50503.837837837826	51051.0	31472.0	63984.0	3.5504198E7	6102.450911053209	-0.9812421439703892	-865.8508296334367	0.0125563518245169	-0.00744525057120406	1.6037422871012417	1.3674563161353641	-0.770285072975922	1.1727923357973562	6.711414144296352	9.74362200890319	0.8883478332773401	0.9724517906336082
ID216372	216372	19	1.0	81.7229234946294	42.3288220301983	0.0	54.0	54	1.4072930989717483	1		50673.06259541989	51808.0	30494.0	63401.0	3.3190856E7	6456.880327002965	-0.9812270748291174	-820.3930747290366	-8.368005847191482E-4	-0.02336671799597159	1.5790494788933098	1.2856952164078983	2.7207985816983857	1.2281678104901204	6.221842149351247	11.587684500405935	0.5822849007147842	0.9083969465648859
ID212799	212799	19	1.0	80.72040554651	42.723166998292314	0.0	39.0	39	1.4698697034697905	1		50547.41736694679	50942.0	31704.0	63220.0	3.6090856E7	6097.175176482419	-0.9811200851661857	-861.6332096145602	0.009395615250649402	0.0015696068229109736	1.619301616789899	1.3530962427829527	-0.7868785606476097	1.1967379448629862	6.787464162928629	9.88672077885818	0.8725953124863954	0.9674796747967478
ID223551	223551	19	1.0	82.76398897547976	43.281114214532074	0.0	87.0	87	1.4826803840981595	1		50505.75686813186	50895.0	31811.0	63335.0	3.6768191E7	6004.422065992922	-0.9811469684450365	-875.4927196805503	-0.011882735703764047	-5.561404459870161E-4	1.580615666441386	1.408469047260965	2.3816632893785794	1.122222507846511	6.906292317041493	10.372257062922507	0.806692979072135	0.9559210526315786
ID232765	232765	19	1.0	82.5750092804369	42.67429630976682	0.0	127.0	127	1.5049623488715633	1		50604.113484646216	50882.0	29477.0	63349.0	3.7902481E7	6137.326884339163	-0.9810928146160955	-855.6965363586796	0.011728278245062517	0.013347058147847285	1.6102937060713063	1.4325727951394787	-0.9962149449155305	1.1240571589344779	7.115429868280193	11.031145995578386	0.7348010049579634	0.9492707672796451
ID204092	204092	19	1.0	79.77931452800809	44.08698126520811	0.0	1.0	1	1.4491370753798942	1		50027.51936872306	50476.0	30788.0	61544.0	3.4869181E7	6140.157061152073	-0.9812136357975663	-851.0994729196767	-0.0072625881279360475	0.003250694465037854	1.6041659509616222	1.3344292194338512	-0.9777857373532303	1.2021364097844098	6.597339116347972	10.099907842239892	0.8127254323755969	0.95264241592313
ID241474	241474	19	1.0	82.56884958126099	42.73999595138199	0.0	164.0	164	1.4968981925120712	1		50785.22267206476	51185.0	29682.0	62889.0	3.763185E7	6156.310037573526	-0.9811141444822467	-857.0965509507259	-0.016315606185979634	-0.005059163202388484	1.591937697955841	1.4276186998865275	-0.6663316073307758	1.1151000600387024	7.039379849647942	10.560718450951509	0.793153665681692	0.9561007101355712
ID214346	214346	19	1.0	81.94277687180293	42.59691245307953	0.0	46.0	46	1.4533072626351773	1		50609.17167381979	51019.0	31221.0	62292.0	3.5375811E7	6094.210907383037	-0.9811216652229346	-863.1791219667597	0.005060801027472976	0.0014176230062918301	1.5486388969416842	1.373487883394958	-0.8534142783407089	1.1275227948234912	6.635364125664115	10.60268533110396	0.7417249354084859	0.9445196211096076
ID237904	237904	19	1.0	82.51710793443065	42.69503783883646	0.0	149.0	149	1.5039566939989082	1		50885.68273092367	51267.0	30113.0	63636.0	3.8011605E7	6117.401280885296	-0.9810483469272766	-861.1958819829543	-0.010425930582237515	4.891563191346863E-4	1.5991716109416596	1.4367480184651058	-0.8101638265854576	1.113049463363849	7.105923615951165	10.614698564159522	0.7925288263817124	0.9558823529411753
ID255824	255824	19	1.0	83.02694824419304	42.083548733215345	0.0	221.0	221	1.4641974961204784	1		50829.01126760562	51274.0	33552.0	64564.0	3.6088598E7	6091.022386674057	-0.9811310726985977	-867.8232490736999	0.004436408142131333	0.0028499660119675947	1.5626053491394516	1.3834078564772212	-0.8925156950835684	1.1295333778995211	6.735179775118938	10.504202758949573	0.7670662310732977	0.9646017699115046
ID207191	207191	19	1.0	78.63503898362295	42.72722553795385	0.0	14.0	14	1.4801271182392595	1		50590.30193905823	50832.0	30235.0	64284.0	3.6526198E7	6479.375885829698	-0.9810689886773123	-809.2632607989864	0.014435433768605501	0.006094753205715777	1.560518041686818	1.441783077144486	2.37033197865092	1.082352863218156	6.882526686218946	10.401808131902406	0.7993557267435975	0.9589403973509932
ID219482	219482	19	1.0	80.81381634543332	43.06197268223009	0.0	68.0	68	1.441285453168086	1		50556.73323615162	50941.0	31104.0	64590.0	3.4681919E7	6847.195141257172	-0.9810297775989334	-763.6705832455744	-1.5303368244375798E-4	0.001358581953161327	1.4994345331884649	1.4115447153157719	-0.7874572815709313	1.0622649902047427	6.526042223880252	10.25816028296628	0.7793289011325177	0.9397672826830936
ID255321	255321	19	1.0	83.02206044379945	41.77510942661609	0.0	219.0	219	1.4872652167066465	1		51014.76807639839	51501.0	33116.0	64148.0	3.7393825E7	6061.256313373591	-0.9810868535145536	-873.1863394352314	-0.005233107165539447	0.013572036336980349	1.6219477989959403	1.391968855874173	2.444328994124489	1.1652184545302473	6.9490704525221485	10.461312259083934	0.7979289969594869	0.9624753127057265
ID235352	235352	19	1.0	82.57751600007866	42.63800539128038	0.0	138.0	138	1.49992733191864	1		50533.07930107526	50816.0	29725.0	63390.0	3.7596611E7	6160.198298306356	-0.9811122470184075	-852.2155792852967	0.009910298571308129	0.002625267712959302	1.633665016987721	1.4104911975112375	-0.958748182750083	1.1582241845041399	7.0678986066350316	10.307974415152653	0.8358984324312803	0.9668400520156042
ID223071	223071	19	1.0	82.79249894804649	43.557451231307574	0.0	85.0	85	1.423859489175554	1		50427.91666666675	50934.0	32287.0	63291.0	3.388756E7	6121.139096690525	-0.9811311588651797	-856.7430971234395	0.010255193916844768	-0.010244661810908441	1.515330037564673	1.3714550469804954	-0.5131076266282752	1.104906822065327	6.36918906045121	10.217243638036091	0.76670183969031	0.9571428571428567
ID221022	221022	19	1.0	82.85067012051036	44.38484044431514	0.0	75.0	75	1.452265838450819	1		50453.26105563474	50698.0	29793.0	64086.0	3.5367736E7	6538.522306107616	-0.9810235103410572	-797.8167784399918	0.009842547634136207	-0.01176833497859344	1.6053621957672344	1.335038620011607	2.522735324527893	1.2024837122339407	6.625857873335071	9.899335592502474	0.849649654817157	0.9721059972105994
ID225630	225630	19	1.0	82.39854347450618	43.205062110803254	0.0	96.0	96	1.4595402030123992	1		50384.10810810811	50941.0	30994.0	62786.0	3.5420028E7	6154.621139441676	-0.9812216163663446	-855.5219301052305	-0.009033293752992104	-0.0036336900140458888	1.5504333360323677	1.3933296098624792	-0.5627112523575744	1.1127541717751872	6.692401639638282	10.623147934067825	0.7452215450629704	0.9519945909398236
ID265049	265049	19	1.0	82.9257466544963	42.17466845708697	0.0	257.0	257	1.4590218083226298	1		50543.53824362603	50872.0	31861.0	64203.0	3.5683738E7	6123.115583383312	-0.981114605256509	-857.6633519915713	0.0025713012601941633	0.002794564864365659	1.537699651684126	1.3938691496977336	-0.7235597286812874	1.1031879513350178	6.687648513473784	9.764294832381015	0.8814578193309092	0.9750519750519753
ID217949	217949	19	1.0	80.73969645217436	42.84073910684933	0.0	61.0	61	1.4196027995632172	1		50516.83783783773	50902.0	32679.0	62712.0	3.3644214E7	6311.0134632293675	-0.9810872017917159	-830.460285113441	-0.009110194952568774	-0.0036842109138871906	1.4848446922707421	1.379119409971874	-1.0005295812185144	1.0766614417391343	6.331164051135111	10.402023328355197	0.735288517848287	0.946695095948828
ID226141	226141	19	1.0	82.8284998825623	43.42913105320683	0.0	98.0	98	1.4365538813695542	1		50302.82697947218	50641.0	33145.0	62800.0	3.4306528E7	6219.870023050879	-0.9812031503465631	-844.33529736419	0.0012031143502220134	0.0029405994755150582	1.5049001390205186	1.4134727543574315	-0.18166067901824645	1.064682806499974	6.483264088399591	9.751596149225922	0.8567461511752997	0.9735902926481083
ID254813	254813	19	1.0	82.97700980599997	41.916285622548266	0.0	217.0	217	1.452265838450819	1		50882.05865522174	51260.0	33651.0	64427.0	3.5566559E7	6262.037442793683	-0.9810358076066618	-840.6776790567168	-0.013642930823931504	-0.0058853695053375085	1.5209821750724295	1.3956392710877876	-0.6836748305705636	1.0898103876705527	6.625857873335072	9.920503971343043	0.8460275572159529	0.9574175824175819
ID210275	210275	19	1.0	78.26369656209602	43.48480049495722	0.0	28.0	28	1.4698697034697903	1		50289.26507713883	50658.0	32381.0	61839.0	3.5856246E7	6120.414745174548	-0.9811611966625863	-855.8772520042754	0.006487519454606822	0.014921710456955757	1.5567094516964706	1.4185780314595136	2.416186669156663	1.097373156198422	6.787464162928626	10.070907657176152	0.8409693851934494	0.9767441860465115
ID206694	206694	19	1.0	78.83088972435094	42.719169084449476	0.0	12.0	12	1.4963927397904169	1		50587.514170040515	50754.0	30148.0	63585.0	3.7485348E7	6199.656918482953	-0.9810592753173071	-845.2872818796435	-0.028982945703053705	-0.005017157014233645	1.5722278491973012	1.4658879948819954	-0.5881587093602336	1.0725429600942098	7.034626723483452	10.541628838772448	0.7954913827949598	0.9450830140485317
ID229732	229732	19	1.0	82.43533895007427	42.976744000116774	0.0	114.0	114	1.4428591957149737	1		50480.12500000002	51213.0	29843.0	62815.0	3.4730326E7	6406.304846735078	-0.9811712290485063	-821.23159389733	0.015508169220674103	0.0418713469788475	1.507095997291449	1.431402870040212	-1.3940271718896435	1.0528803796859165	6.540301602373776	10.219771986752415	0.786910295333123	0.9615653389238288
ID268131	268131	19	1.0	82.66347231973712	42.20287131426633	0.0	269.0	269	1.490313935758546	1		50579.26158038149	50710.0	31612.0	64285.0	3.7125178E7	6219.172647538109	-0.9809042251200559	-835.5244942297307	-0.0015031351399253242	0.007567271089536197	1.587108245761917	1.4397482853713335	-0.9524099570799446	1.1023511970028685	6.977589209509225	10.473313261765743	0.7993685809255552	0.951393389500972
ID254315	254315	19	1.0	83.09150211418945	41.88557665973331	0.0	215.0	215	1.4688400222902005	1		51026.10599721054	51524.0	33693.0	64645.0	3.6585718E7	6143.303345459632	-0.9811071581444651	-862.659912606589	0.004012359945015416	0.012710351843432848	1.5674803961436992	1.4236150448949076	-0.7227656519773228	1.1010563577314623	6.777957910599582	9.66329123782948	0.912133894384233	0.980068728522336
ID253806	253806	19	1.0	82.95261267967824	41.73206266613337	0.0	213.0	213	1.450180746437313	1		51138.968390804526	51856.0	33072.0	64118.0	3.5592722E7	6334.480383691588	-0.9809923623202228	-833.3135509438393	4.269717194880858E-4	-0.00258706255038988	1.5445237706646322	1.3721649642354534	-0.5677312434066195	1.1256108492211898	6.606845368677008	10.291302138501909	0.7839048457248267	0.9520547945205471
ID241005	241005	19	1.0	82.63455374689548	42.66816462282445	0.0	162.0	162	1.5014396099017442	1		50774.73252688168	51096.0	29548.0	63254.0	3.7776401E7	6113.922496931321	-0.9811114561236122	-862.7353203471664	0.01501627033328348	0.022536070290727545	1.6358479996284356	1.428216172544387	-0.7771944540045292	1.145378431553642	7.082157985128577	10.219087945881043	0.852218977762799	0.9594333547971661
ID260467	260467	19	1.0	83.12446472819951	41.85443694534921	0.0	240.0	240	1.4708986638362456	1		50677.65782122909	51288.0	32602.0	63719.0	3.6285203E7	6105.041228724691	-0.9811235814371885	-862.903130783054	0.0026120010080076077	0.002057885681966795	1.5819568788656617	1.3797165132265143	-0.7476289179102713	1.1465811010453164	6.7969704152576425	10.010622268490879	0.8523208151262629	0.9662162162162158
ID232305	232305	19	1.0	82.50025540198065	42.635025384081274	0.0	125.0	125	1.50043159393723	1		50706.34677419355	51100.0	30268.0	63823.0	3.7725522E7	6140.151119193284	-0.9810627660187377	-855.6447816901648	0.00389778963234508	-0.011572968715937108	1.6307405249169598	1.394497443462445	-0.9050487052132224	1.1694109104050694	7.072651732799557	10.088097112534678	0.8733204477692219	0.964355152300712
ID208759	208759	19	1.0	78.18435249153868	43.47634570907703	0.0	21.0	21	1.4465246033159544	1		50290.74240231545	50730.0	32561.0	61853.0	3.4750903E7	6223.118854133972	-0.981090256942865	-838.5583387268563	-6.859088500442312E-4	0.001142548929161458	1.491694778460511	1.4202546807079355	-1.3938811916648597	1.0503009063958626	6.573573485525416	10.199470047192547	0.794065216507844	0.945964432284542
ID267634	267634	19	1.0	82.812716606204	42.24065047510239	0.0	267.0	267	1.4796159363492951	1		50516.31310344824	50843.0	31786.0	64359.0	3.6624327E7	6227.789396112236	-0.9810854908179718	-841.4716741441159	0.012562119267984556	0.0019761533607369746	1.5950107620746037	1.3860938508738037	2.2975110540793824	1.1507234961536676	6.877773560054401	10.016101483997632	0.8615099642605053	0.9608233731739709
ID265596	265596	19	1.0	83.00345582009777	42.17120444133528	0.0	259.0	259	1.4449548528770866	1		50544.098265896006	50985.0	32806.0	64412.0	3.4976516E7	6139.252406831563	-0.9810901305177478	-854.2900240870979	0.005893096259925023	-0.005019334409812889	1.528567177354608	1.3876812072665121	-0.8441425062122246	1.1015261785994899	6.559314107031856	9.947585714597645	0.832976813318501	0.9636871508379885
ID259962	259962	19	1.0	83.10155429758846	41.944986534434335	0.0	238.0	238	1.4610942835268406	1		50724.005657708614	51205.0	33164.0	64550.0	3.5861872E7	6132.5956859223525	-0.9810749725393767	-857.560726203971	0.008549878549439957	0.012240081547206082	1.5479668247021976	1.4002700663597984	2.3922848173585516	1.1054773374727334	6.706661018131839	10.172590039337909	0.81442882235636	0.9684282772820859
ID212345	212345	19	1.0	80.00071571330919	41.66722256399463	0.0	37.0	37	1.4703842736600548	1		50614.272727272706	50676.0	31011.0	64222.0	3.6189205E7	6737.425042776228	-0.9810806833060035	-779.127131371839	0.006940799279147909	0.03041302082759298	1.5577197388604158	1.4285755925428778	-1.096429521933257	1.090400638924301	6.792217289093122	10.31215000608424	0.8026440510832005	0.9552139037433146
ID228221	228221	19	1.0	82.36216374618589	42.88370954298699	0.0	107.0	107	1.4667784914184203	1		50386.935393258434	50789.0	28461.0	63378.0	3.5875498E7	6498.484878163003	-0.9811880043287373	-808.8224321348972	-0.01364286154380505	-0.011571058934266248	1.5357221419351466	1.4196253104394816	-0.7196082717498731	1.0817799109680033	6.75894540594151	10.132523220338753	0.8272820231549058	0.9550033579583613
ID237442	237442	19	1.0	82.51881551021668	42.69298653182981	0.0	147.0	147	1.4780813299522693	1		50931.46324549236	51238.0	30161.0	63681.0	3.6721585E7	6259.7293584196705	-0.981143301601918	-846.6957518866566	-0.011679578803146864	-0.004291778889273334	1.5944547458713756	1.3960582100861243	-1.0017755083762454	1.142111936559588	6.863514181560856	10.542029764426768	0.7760825583901166	0.9450261780104708
ID259457	259457	19	1.0	83.10976882647778	41.96122812295825	0.0	236.0	236	1.4491370753798953	1		50779.93227665705	51354.0	33072.0	64487.0	3.5241273E7	6136.586848315771	-0.981144418567251	-861.1687003281138	-0.0011049194777660242	-0.008323340155728845	1.5520965397742683	1.371844963079779	-0.817856917870533	1.1313935477736683	6.597339116347982	10.452759477209607	0.7587815422077464	0.9526424159231297
ID267142	267142	19	1.0	83.04976084972604	42.4313481660608	0.0	265.0	265	1.4958871162788396	1		50560.1617250674	50972.0	32635.0	64610.0	3.751564E7	5894.735036504847	-0.981029806625444	-887.1245669307643	-0.006816652975987538	-0.0010550407372825915	1.5860865431743383	1.4475501340229926	-0.6944804113062498	1.0957040491346086	7.029873597318927	10.215163830890667	0.8465774724804456	0.9692005242463958
ID234880	234880	19	1.0	82.57302082219364	42.663855498244345	0.0	136.0	136	1.491835958898117	1		50515.912925170014	50800.0	29601.0	63564.0	3.7129196E7	6165.080447732422	-0.9811798991468765	-854.370313539544	-0.020333511817934437	-4.121951702793134E-4	1.604862761743193	1.4337695138817614	-0.7712488361092695	1.119331068351577	6.991848588002784	10.835678796353037	0.7483239302119367	0.9387364390555196
ID211855	211855	19	1.0	79.31909145119843	41.50036179842119	0.0	35.0	35	1.3757622532995046	1		50668.04647435898	50905.0	32952.0	65138.0	3.1616861E7	5646.403296972166	-0.9810801367585298	-930.6336491387119	0.009810831707216522	-0.002586312257110291	1.4955511429360502	1.2783438232539606	-0.8533731550335544	1.1699130669941356	5.946160831809293	10.110152865195818	0.7310230509286754	0.934977578475336
ID266122	266122	19	1.0	82.90970855253545	42.364729736402175	0.0	261.0	261	1.4729544281711597	1		50543.58543417363	50995.0	32451.0	64590.0	3.608812E7	5902.0823176940385	-0.9811976027459126	-893.7870007880065	0.006938378717810152	0.003782057577513557	1.591032049175569	1.3889809542935618	-0.7931270522035937	1.1454671457210661	6.815982919915701	9.923638455787026	0.8697541120388573	0.9682646860229568
ID213907	213907	19	1.0	81.93964504121396	42.71235112267525	0.0	44.0	44	1.448614957879476	1		50633.62247838616	51159.0	31216.0	63390.0	3.5139734E7	6112.691690362572	-0.9811407249902037	-861.872080652042	-0.004018983173500515	0.004133590771703539	1.5783329149180216	1.3311588868634774	-0.8085773513262348	1.1856833399031308	6.592585990183479	10.489315943076765	0.7529590086639754	0.9572118702553484
ID225171	225171	19	1.0	82.56435245486703	43.15140918726627	0.0	94.0	94	1.453827694975091	1		50424.27769784171	50933.0	30957.0	62617.0	3.5044873E7	6282.444226362451	-0.981141678473776	-835.1600825592535	-0.0033975538176477266	0.0012477684168202853	1.508447323789769	1.4366301013968636	-0.8197715793238229	1.0499900582084951	6.640117251828599	10.274004694855925	0.7905076781818106	0.9522835719154727
ID266644	266644	19	1.0	82.98416951201217	42.43323165625777	0.0	263.0	263	1.4672941456763686	1		50588.6348314607	51048.0	32379.0	64510.0	3.6019108E7	6038.850283997804	-0.9809899846344364	-864.5911752484876	0.008472345028401256	-0.010594251702914982	1.5708572592302994	1.4348450816559877	-0.6825805192884759	1.0947922387672242	6.763698532106035	10.29142122097112	0.8024969645319634	0.946143617021276
ID261009	261009	19	1.0	83.03708223609756	42.03549358351061	0.0	242.0	242	1.457984465988629	1		50612.33852691214	51244.0	32867.0	64547.0	3.5732311E7	6086.925087080786	-0.981134928499577	-864.8857156039031	-0.003554653806147241	-4.618013723772096E-5	1.5560473727946238	1.3693851820732637	2.4280755052078673	1.136310946813921	6.678142261144749	10.5204002141116	0.7582300765826405	0.9583901773533419
ID240528	240528	19	1.0	82.6577580735898	42.74426310210813	0.0	160.0	160	1.4872652167066438	1		50890.54595336076	51334.0	29853.0	62465.0	3.7099208E7	6102.634373361401	-0.9811016619238139	-865.8449977899513	0.014567676088529108	0.0356996179059728	1.6261039525632055	1.422657238956096	2.2853093587316087	1.1430047294852221	6.9490704525221245	10.032988190872652	0.8675129701719118	0.9669312169312164
ID253328	253328	19	1.0	82.95970079203157	41.799143174757035	0.0	211.0	211	1.454347941080482	1		51154.176638176716	51715.0	33383.0	64055.0	3.5910232E7	6236.870049733002	-0.9811313691983627	-852.9649269224853	-0.008588724587731718	0.01730708151892023	1.561031803329759	1.3814748678349802	2.4954271958340843	1.1299748114681065	6.644870377993136	10.55113945909992	0.7500628416185665	0.9439567859554353
ID222107	222107	19	1.0	83.23943026485739	44.907908562443566	0.0	80.0	80	1.4913287904459647	1		50370.50543478259	50713.0	30663.0	64450.0	3.7072692E7	6424.189062032058	-0.9811277679461177	-815.2490287597598	-0.018319320355027934	-0.013598728476252287	1.6061702464173413	1.425097471198576	-0.7188998571371016	1.1270599231829908	6.987095461838282	9.973626028531838	0.8826740954346972	0.9671052631578947
ID220573	220573	19	1.0	82.268511488328	44.2796281322928	0.0	73.0	73	1.4647140590210512	1		50435.50282485876	50752.0	29256.0	65225.0	3.5708336E7	7129.2317662619425	-0.9810250358965497	-731.5141728737319	-0.013933297277712885	-2.2617033334768264E-4	1.52012846061073	1.46305960725379	2.0026160889664792	1.0390065128406216	6.739932901283457	10.478466764142395	0.7713828100331369	0.9568151147098517
ID231837	231837	19	1.0	82.54313468433264	42.68233520124676	0.0	123.0	123	1.4877737703945144	1		50675.536885245856	50956.0	29585.0	63311.0	3.7094493E7	6178.890600975967	-0.9810613924269617	-849.7007242652506	0.004674155929542618	-6.869569873929583E-4	1.6272783940055373	1.3902252191479414	-0.9281154222416034	1.1705142243088382	6.953823578686655	10.26459645621279	0.8293727691187024	0.9624999999999996
ID206242	206242	19	1.0	79.19954787928509	42.807045180527666	0.0	10.0	10	1.4662626558155456	1		50443.86760563373	50779.0	30165.0	63244.0	3.5815146E7	6018.5437973681865	-0.9810837023314126	-869.3944619273911	-0.01102878959902159	-0.023537725032871926	1.583233631956669	1.4320950485112542	-0.658545392849349	1.1055366985609874	6.754192279777008	9.895589477759117	0.8667621612946889	0.9653532608695652
ID252839	252839	19	1.0	83.0606661332929	42.064045892255734	0.0	209.0	209	1.451744846205013	1		51056.55459770118	51676.0	33832.0	64567.0	3.5535362E7	6125.656215374584	-0.9811640639712264	-868.3270033344728	-0.004695054519523035	0.012232377760352926	1.5595190074075094	1.3608866959999601	-0.6451323630230816	1.1459580081070577	6.62110474717056	10.005287106423827	0.8311534496094258	0.9653499653499652
ID268704	268704	19	1.0	82.62113084086144	42.32909760320229	0.0	271.0	271	1.4714128741871504	1		50508.13183730708	50879.0	31530.0	64537.0	3.6012298E7	6276.330757723599	-0.980999994983793	-830.9995107912071	0.02238275100425011	0.045397653872778464	1.6002916972239227	1.4206909755894424	-1.2135752568635023	1.1264178661794937	6.801723541422139	9.932351774163314	0.8664123911214023	0.9642857142857146
ID249764	249764	19	1.0	82.27522693344088	42.1531239930951	0.0	197.0	197	1.464714059021052	1		51050.88293370952	51332.0	32290.0	64671.0	3.6195076E7	6429.503467231833	-0.9811524920659064	-826.6818352725298	0.002526673539342279	0.0010055799308256402	1.5440713218535835	1.3993790294125268	-0.891004878148908	1.1033974994621722	6.7399329012834635	10.838225003095044	0.7210229881812109	0.9365918097754297
ID234410	234410	19	1.0	82.55699693708893	42.68118241291124	0.0	134.0	134	1.4770573732447163	1		50423.43828016643	50737.0	29730.0	63698.0	3.6355299E7	6245.114883240017	-0.9811227681521566	-839.2803674642347	-0.0038318523387518037	-4.598500124587983E-4	1.5880832692057305	1.4042282729452038	-1.0434687897364405	1.130929564517963	6.854007929231826	11.29514959240142	0.6751037065222877	0.9279279279279277
ID209833	209833	19	1.0	78.24262289663976	43.54744198695197	0.0	26.0	26	1.4559075639855632	1		50261.820256776075	50799.0	32587.0	62147.0	3.5233536E7	6155.228722610251	-0.981102176615002	-847.8645281747066	-0.0028884612453318158	0.005866747151590297	1.539619556678168	1.393482687461737	-0.981285078705288	1.1048716790896218	6.6591297564867045	9.799831421169527	0.8713449762033569	0.9648760330578513
ID224681	224681	19	1.0	82.4757555161243	43.27870943008241	0.0	92.0	92	1.4641974961204776	1		50452.593220339026	51067.0	30668.0	62365.0	3.5720436E7	6092.75427167878	-0.9811175891880134	-860.524908818386	-0.005190958132326009	-0.01485608125860465	1.5604057022959312	1.3976604145534068	-0.6310927871171077	1.1164412228091372	6.7351797751189295	11.041505797042452	0.6942285129640171	0.9396551724137927
ID251816	251816	19	1.0	83.04045434380569	41.73429584278922	0.0	205.0	205	1.4678096187805103	1		51187.95084269664	51674.0	33458.0	64299.0	3.6445821E7	6189.137646417332	-0.9811426316694901	-860.6343207000779	0.009694000538191774	-0.014353840042501738	1.6162152001946328	1.3720637303914056	-0.7474619266432686	1.177944700668954	6.768451658270546	10.153503620348278	0.8250254381779334	0.954423592493297
ID219055	219055	19	1.0	80.43710059428537	43.29520530366255	0.0	66.0	66	1.4291625223884499	1		50487.94992636232	50891.0	32901.0	62481.0	3.4281318E7	6456.592260163873	-0.9810562022688193	-809.9182977595441	-1.676426483115326E-4	-0.0031580889015650395	1.4694415678449866	1.4028740137022406	-0.8082450318705827	1.0474508426933302	6.416720322096383	10.684230940864563	0.7063768229638275	0.9388038942976353
ID240045	240045	19	1.0	82.68212872924069	42.75133714830016	0.0	158.0	158	1.4887903566220442	1		50810.95912806539	51181.0	29680.0	63745.0	3.7295244E7	6109.3966076569695	-0.9811498898764979	-865.7859561264679	-0.011589093679726622	-0.008081657528430002	1.5753675835935397	1.4198448207560166	-0.8910074953362876	1.1095350425370518	6.963329831015674	11.27564732215773	0.6882462656016191	0.9525357607282183
ID217516	217516	19	1.0	80.98653193230061	42.79777099075742	0.0	59.0	59	1.453827694975096	1		50602.01147776184	50882.0	30782.0	64511.0	3.5269602E7	6842.692133577655	-0.9811036057422602	-767.9036043675158	0.001756087571218391	0.011629733511590972	1.5836432160613556	1.3732706498673095	-1.0634203330619376	1.153190899561112	6.640117251828642	9.7798250153611	0.8724156420722134	0.9548872180451135
ID258988	258988	19	1.0	83.1340115805613	41.88587803604621	0.0	234.0	234	1.4719269049012391	1		50776.193863319415	51312.0	33435.0	64124.0	3.6406531E7	6057.8525434861385	-0.9811330501534632	-871.7614330491136	7.765292136686764E-4	0.004843101690598105	1.5761396658859004	1.4112850729008863	-0.908323810153198	1.1168116889709296	6.806476667586676	10.728212657230817	0.7431517022050209	0.9585006693440432
ID252339	252339	19	1.0	83.01517367900892	42.00270082081389	0.0	207.0	207	1.4548680011511295	1		51130.14814814815	51515.0	33250.0	64679.0	3.5893364E7	6197.056776970309	-0.9811138292946119	-857.2294014595567	0.0035266050616374954	-4.059633333919542E-4	1.537532446490799	1.3914552943503438	-0.7452563032298624	1.104981563355693	6.649623504157655	10.262738024950366	0.7933785139701197	0.9484745762711867
ID251314	251314	19	1.0	82.93239880864256	41.92780686029374	0.0	203.0	203	1.4512236669219432	1		51140.6255380201	51565.0	34452.0	63886.0	3.5645016E7	6275.289838667963	-0.9810851132984019	-845.4057234502769	-0.005689473284398628	-0.0013837928221257106	1.5356826565593018	1.3808270770430464	-0.7232070126179895	1.112146974875282	6.616351621006038	10.210744071855238	0.7974687243230749	0.9666666666666666
ID222647	222647	19	1.0	82.93495883988392	44.23062308687275	0.0	83.0	83	1.436553881369555	1		50469.1824817518	51072.0	31507.0	62569.0	3.457139E7	6248.190280471555	-0.9811545396019367	-841.0710495803827	-0.007996112752529939	7.679526835450819E-4	1.572993139019839	1.3349180040491624	-0.6636287236235703	1.1783443883808078	6.483264088399598	10.526100935133645	0.7353066880354581	0.9578651685393254
ID229307	229307	19	1.0	82.50642844514425	42.92885017282319	0.0	112.0	112	1.4533072626351755	1		50321.060085836885	50950.0	29432.0	63004.0	3.5174421E7	6283.98126583722	-0.9811659087321596	-834.3392504852744	-0.0042134783391757505	-0.0026892333973063355	1.5143016865523347	1.4280306192501682	-0.6519207294582168	1.0604126173061093	6.635364125664098	11.132456246793328	0.6728102987174011	0.943881000676133
ID231355	231355	19	1.0	82.55922538659942	42.748035411954355	0.0	121.0	121	1.497908586277145	1		50668.76589986475	51032.0	29814.0	63184.0	3.7444218E7	6134.954197996803	-0.9810442937310401	-854.8848942393631	0.001990994543843133	-0.004771517471556306	1.6078413742586097	1.3953028856391425	-0.7980140094942113	1.1523242665137257	7.048886101976976	10.37505387606976	0.8229048765249048	0.9661237785016288
ID236984	236984	19	1.0	82.51516667547334	42.73828637965113	0.0	145.0	145	1.4948753561926587	1		51436.3193504736	51833.0	30614.0	63462.0	3.801144E7	6040.512333867107	-0.98099969046427	-879.2943822307814	-0.003463653099911159	5.5253025299259E-4	1.6534660414484152	1.3872461766948452	-0.8051812523742448	1.1919052791248967	7.020367344989877	10.11930419165082	0.8615260207414708	0.9615885416666665
ID205759	205759	19	1.0	79.32699281364175	42.98814850448234	0.0	8.0	8	1.4579844659886276	1		50426.63300142253	50786.0	29849.0	63612.0	3.5449923E7	6314.4973790493	-0.9810605667134514	-827.3323753919992	-1.5524232921100187E-4	0.008227622403946614	1.5376316534908758	1.3985060470924962	-0.69003404104241	1.0994815908644964	6.678142261144736	10.11042313451005	0.8209692051159766	0.9709744298548715
ID227775	227775	19	1.0	82.37664269072008	42.749031267504314	0.0	105.0	105	1.471412874187152	1		50410.78212290506	50767.0	28729.0	62858.0	3.609412E7	6504.414130882938	-0.9811194558015047	-805.4760406538197	0.023486099687161154	0.0201555825104407	1.5749062474991193	1.4178302416080608	-0.966208021970185	1.1107861867249407	6.801723541422154	10.369423545713364	0.7949130232052657	0.9597585513078474
ID249279	249279	19	1.0	82.30397739795211	42.22236435165496	0.0	195.0	195	1.4750073273251254	1		51069.090529247835	51347.0	31825.0	65138.0	3.6667607E7	6397.333030562572	-0.9810878310934962	-828.2390650352701	-3.0220607528212755E-4	0.01813798940839769	1.5765616919139416	1.4307942918397976	-1.0444659485568886	1.1018786564256613	6.834995424573778	10.595167240184564	0.7651251183725533	0.9485488126649079
ID208327	208327	19	1.0	78.08168378545497	43.026340477397824	0.0	19.0	19	1.444431223632542	1		50501.195936139324	50986.0	30604.0	64269.0	3.4795324E7	6530.386207878772	-0.9810684021594088	-801.5023691150724	-0.0018467592741116335	-0.014950707229604926	1.5588211523208202	1.3605504631214702	-0.9711418448494537	1.1457282876112242	6.554560980867354	10.202308570772157	0.7913280547051302	0.9569743233865373
ID211401	211401	19	1.0	78.61293138840091	43.47292538653351	0.0	33.0	33	1.4928497788988546	1		50342.137228260915	50632.0	31333.0	63555.0	3.7051813E7	6404.959408086671	-0.9811653040332396	-818.8961537075133	0.005747329517958223	-0.00850421481859042	1.5573216164264538	1.466005526424942	-0.4976858285523915	1.0622890489534502	7.001354840331838	10.223077188425178	0.8418382860474555	0.9577373211963592
ID250313	250313	19	1.0	82.34558667491288	42.14480540698173	0.0	199.0	199	1.4724407561666408	1		51022.82566248252	51415.0	32018.0	64229.0	3.6583366E7	6210.347740019572	-0.9810643874203145	-851.3276425522056	0.0017269030020770559	-0.008111654192853982	1.607745824174973	1.353700298959213	-0.8246498471560793	1.1876674810599375	6.811229793751201	10.545137625486172	0.7697166699745578	0.9623908663532574
ID269262	269262	19	1.0	83.32298961585832	43.05001601137308	0.0	273.0	273	1.7303646404359816	1		50790.227043390514	50643.0	33859.0	65504.0	5.0333115E7	6939.291631382046	-0.9809276164651485	-752.8821494846237	-0.006843281360701878	-0.03002987265484171	2.1691227205153316	1.4117850861221426	1.1266235292940296	1.5364397469826132	9.406436679576858	13.434081452588664	0.6549664376217817	0.8966923425464434
ID248783	248783	19	1.0	82.30520578055814	42.22577915009339	0.0	193.0	193	1.4647140590210512	1		51114.275035260915	51510.0	31885.0	64202.0	3.6240021E7	6432.582600005015	-0.9810131147602797	-821.1224333795102	0.010590388327196075	-6.067320945405554E-4	1.5999213317115677	1.3575438811685854	2.2547039941068006	1.1785411535532404	6.739932901283458	10.257169712289294	0.8050268292761125	0.954882154882155
ID250829	250829	19	1.0	82.87420226856757	42.03113796131507	0.0	201.0	201	1.4595402030124	1		51003.76136363634	51333.0	34021.0	64186.0	3.5906648E7	6087.074095488522	-0.9813281867704159	-880.7474434540676	0.005020062000063209	0.017180429166804553	1.5740535988391149	1.3882424101121051	2.385091038532354	1.133846356640268	6.69240163963829	10.033262822761882	0.8354250308211753	0.9683631361760658
ID261580	261580	19	1.0	82.94666886585422	41.89235562721559	0.0	244.0	244	1.4621294195288255	1		50634.440056417436	51114.0	33110.0	64410.0	3.5899818E7	6146.352846570998	-0.9811480295664873	-857.5042969923812	-0.0017351945102929203	-6.347364267954043E-5	1.5563777958480298	1.3928149843264264	-0.7799190028441034	1.1174332652665302	6.716167270460871	9.834753017285317	0.8725783882677055	0.9658236500341757
ID236501	236501	19	1.0	82.50346236540159	42.715026622050196	0.0	143.0	143	1.4867564890650458	1		50529.6794520548	50900.0	29697.0	63172.0	3.6886666E7	6227.333522220476	-0.9810933884887242	-842.1143368260547	-0.0047692111013093105	0.00385044754246767	1.6262152407406056	1.424569352609081	-1.01762665245412	1.1415486636450607	6.944317326357627	9.912083696413687	0.8881974072137907	0.969475779694758
ID247258	247258	19	1.0	82.42412764437807	42.30591134778446	0.0	187.0	187	1.494369219270689	1		50976.85094850947	51219.0	31166.0	64223.0	3.7620916E7	6213.586626694879	-0.9810962663382359	-851.5784745234248	0.0010960360668007478	8.161354088264094E-4	1.612350373448411	1.409244752040542	2.2636164282136217	1.1441237379907063	7.015614218825374	10.155966134598971	0.8547381245665487	0.9609375000000002
ID213471	213471	19	1.0	81.87732601982026	42.59945681379231	0.0	42.0	42	1.444431223632542	1		50558.68443804034	51003.0	30711.0	62786.0	3.5087727E7	6158.576325556776	-0.9810550359870279	-850.2468255991165	2.1187540383638435E-4	0.004150453384225939	1.5454802206616591	1.360405074605343	2.287523036748509	1.1360441456086208	6.554560980867352	10.361637906416409	0.7671788990978825	0.9445205479452053
ID248287	248287	19	1.0	82.536419001851	42.42321767148769	0.0	191.0	191	1.4958871162788383	1		51088.82926829265	51356.0	31348.0	64313.0	3.7703556E7	6226.917227929415	-0.9810866222551676	-851.1794125864135	0.006599171307151149	-0.006557372045530894	1.5863032347838375	1.4248837399444663	-0.711194877293564	1.1132860810424172	7.029873597318914	10.298944234838697	0.8328599277998557	0.9603896103896103
ID205276	205276	19	1.0	79.49784144491872	43.1188456652824	0.0	6.0	6	1.4465246033159493	1		50287.17366136033	50708.0	29659.0	64257.0	3.4748437E7	6356.533115469382	-0.98112805694749	-822.5759106167761	-0.018013814087481674	1.7385902298246855E-4	1.5329690096663058	1.3883193445335267	-0.6689158718412116	1.1041904844892738	6.573573485525369	10.651418071577082	0.7281092087717742	0.9505154639175256
ID220131	220131	19	1.0	81.51580864576711	44.28792503034632	0.0	71.0	71	1.4647140590210528	1		50373.34604519783	50566.0	30536.0	65011.0	3.5664329E7	6885.502726294083	-0.981202756907567	-763.7649825298785	-0.00875468859299984	0.008777168497025497	1.525652051263455	1.4520822541335523	2.317230785717663	1.0506650342433952	6.7399329012834714	10.759717207143664	0.7315831982392462	0.9472277889111562
ID271844	271844	19	1.0	83.0880744443148	42.430188691841316	0.0	283.0	283	1.4816596057437026	1		50591.65564738289	50881.0	33840.0	64249.0	3.6729542E7	5931.168342184081	-0.9811724502516534	-889.0377021883869	-0.005249640960589721	0.008793052275845552	1.5434032614228137	1.463562393314319	-0.6807383793835629	1.0545524184504977	6.896786064712483	10.07459545195472	0.8538889366500356	0.9641196013289035
ID230881	230881	19	1.0	82.55267001641353	42.734063006585934	0.0	119.0	119	1.4831905098260003	1		50546.67812929851	50958.0	29612.0	63041.0	3.6747435E7	6147.204506836716	-0.9811099011319215	-854.1386636067623	0.006934194501668084	0.00787263701112593	1.6188460599845969	1.384746319571831	-0.890752272329367	1.169056048103562	6.911045443206012	10.683836328979	0.7608502019526299	0.9417098445595856
ID247777	247777	19	1.0	82.41386818496393	42.277269823319195	0.0	189.0	189	1.4729544281711608	1		51060.442737430116	51403.0	31456.0	65042.0	3.6559277E7	6321.469950840051	-0.981097478158197	-838.4726573969547	0.0012310410495498516	0.01975304380685789	1.5594879525558187	1.4209696901869686	-0.8874585856195735	1.0974815038810743	6.815982919915712	9.90883854036457	0.8723541948470237	0.9708869329722412
ID262118	262118	19	1.0	82.63126012232851	42.16005310494682	0.0	246.0	246	1.4595402030123985	1		50569.87517730498	51020.0	30859.0	63975.0	3.5651762E7	6261.943384696732	-0.9810816410274847	-837.5956776285751	0.014416600646940175	-0.017614741117570873	1.6037827362984955	1.3638576886773708	-0.77492547437721	1.1759164827921285	6.692401639638274	10.068444589387767	0.8295968461335154	0.9663692518874397
ID271330	271330	19	1.0	82.95779685957864	42.44680565844963	0.0	281.0	281	1.464197496120479	1		50555.083215796956	50733.0	33768.0	64839.0	3.5843554E7	5813.176379465151	-0.9811301954640961	-904.3583761457727	-0.012494531711685682	-0.002319867549716356	1.5424212758066573	1.4330873498858299	-0.6160184469267665	1.0762925762547118	6.735179775118943	10.395790596413944	0.7831483020252457	0.9698836413415469
ID246756	246756	19	1.0	82.45683109895552	42.33541292219149	0.0	185.0	185	1.5029503662221315	1		50946.081989247316	51219.0	31229.0	63987.0	3.7903885E7	6176.924979896232	-0.9811573571767611	-858.9449051683845	0.005364798158251361	0.019665659096656532	1.6110767070571739	1.451375255521318	-1.027585375036832	1.1100345695769032	7.096417363622139	10.213924298229067	0.8547984863830987	0.9638476436410588
ID258532	258532	19	1.0	83.13698469545488	41.96420032217946	0.0	232.0	232	1.471926904901239	1		50823.928870292904	51387.0	33206.0	64328.0	3.6440757E7	6064.958066720558	-0.981146176446022	-872.177151155253	0.010857611704697609	0.011387729081933176	1.571971304356606	1.3913629505066818	-0.8012408778948708	1.1298067867799364	6.806476667586673	10.086921884698008	0.8406494031867446	0.9623655913978484
ID224235	224235	19	1.0	82.44439646307225	43.32975530789366	0.0	90.0	90	1.470898663836245	1		50421.53015427778	50999.0	31213.0	62627.0	3.5950551E7	6029.313932499417	-0.9811913565906353	-872.5179306797315	0.015917058708745605	0.0014508064627711734	1.5465027092681891	1.4222014370704725	2.340405639765828	1.0874006093354533	6.796970415257636	10.589702871509886	0.761653941994167	0.9457671957671948
ID258030	258030	19	1.0	83.03609362337538	41.70629231667548	0.0	230.0	230	1.4610942835268401	1		50949.4167852063	51648.0	33098.0	63464.0	3.581744E7	6143.878225817789	-0.9812000923549453	-865.6223836789411	0.011271227880246492	-0.008883436067217232	1.5885114869634596	1.371055961422706	-0.7496908083691514	1.1586044127003439	6.706661018131835	10.713219935268262	0.734304480844553	0.9362972793629721
ID270313	270313	19	1.0	82.59395949362636	42.233349487038524	0.0	277.0	277	1.4770573732447159	1		50649.65560165973	51056.0	31476.0	63771.0	3.6619701E7	6124.2692911689155	-0.981138685031553	-860.4202950293762	-0.016139873986772604	-0.008904788904574867	1.6048365029911582	1.3846934020884185	-0.8512393392876709	1.158983281476402	6.8540079292318214	10.034866934029672	0.8553251271543642	0.9776271186440679
ID217069	217069	19	1.0	81.16559600197614	42.591407086606594	0.0	57.0	57	1.3937896865030972	1		50495.75195007799	51185.0	30548.0	64778.0	3.2367777E7	6977.913245282407	-0.9812872448939307	-758.957913406292	1.6564768918943392E-4	0.016543866694717933	1.5371902726255322	1.2990010625637136	-1.0812838697987988	1.1833633681497746	6.103013995238354	9.377874877757876	0.8720579827990877	0.9632408102025508
ID218611	218611	19	1.0	80.62711817175334	42.85232859810486	0.0	64.0	64	1.4035252392010613	1		50654.87136294033	51119.0	31622.0	63688.0	3.3077631E7	6870.588615847437	-0.9810847526088986	-764.8068472539084	0.003909679395910914	0.0031252042061739077	1.519298016892158	1.3141591276817073	-1.34517211164025	1.1560989722548545	6.1885702661996325	10.030314975723188	0.772984967560996	0.9407514450867052
ID243699	243699	19	1.0	82.37119412294572	42.59206881698611	0.0	173.0	173	1.4953813218041008	1		50904.82721088434	51342.0	30382.0	64763.0	3.7415048E7	6334.419460640868	-0.9811338113959125	-835.8458977777103	-0.0017816739751801728	-0.0015977929918658347	1.55252726541369	1.4820694367033835	-0.820860782018418	1.0475401671240372	7.0251204711544135	9.982545444812706	0.8858925476094356	0.9736495388669314
ID236018	236018	19	1.0	82.54121219890921	42.66764468606084	0.0	141.0	141	1.4867564890650458	1		50519.49863387978	50812.0	29595.0	63354.0	3.6980273E7	6159.035286198057	-0.9810597570054035	-849.7403673877137	-0.005250049626253846	0.01805263115893805	1.6247573806424842	1.3978726567986481	-1.0190422872845961	1.1623071477508105	6.944317326357627	11.265745703608705	0.6875741400454161	0.9329501915708797
ID239089	239089	19	1.0	82.60569375366565	42.74519547256105	0.0	154.0	154	1.4755201058309055	1		50855.31058495818	51375.0	29575.0	62797.0	3.6514113E7	6202.593677100509	-0.9811418717198152	-853.1515795846644	0.003997981352419749	0.007477048826943928	1.5964126759856538	1.391406172920122	-0.7896341046435827	1.1473376409099063	6.839748550738273	10.36921961044464	0.7993884242129621	0.958694203864091
ID233968	233968	19	1.0	82.56118061442696	42.66280800021567	0.0	132.0	132	1.495381321804098	1		50432.68918918914	50692.0	29749.0	64420.0	3.732019E7	6240.420527331023	-0.981088649016367	-838.5210343369783	-0.004055674785721293	0.005178441089363903	1.6072177175725904	1.4038689475482984	-1.0531646526777767	1.144848826793568	7.0251204711543895	10.882100693418034	0.7454837134472164	0.9396058486967569
ID246256	246256	19	1.0	82.45879024185581	42.64696018071455	0.0	183.0	183	1.5029503662221313	1		50949.70241286864	51206.0	30295.0	64649.0	3.8008478E7	6298.53331046212	-0.9810634961199498	-838.1650204750642	0.00791804542877825	0.017922260167096978	1.6163187607834497	1.4308604229420439	-1.0409111672244895	1.1296131578369317	7.0964173636221375	10.563311847497058	0.7991877376307723	0.9455351488283716
ID272368	272368	19	1.0	83.0239317057559	42.368965788023324	0.0	285.0	285	1.4923429549905451	1		50561.70189701897	50806.0	32971.0	64436.0	3.7314536E7	5888.741191929932	-0.9811526615040728	-893.9552259755369	0.01435998887245684	-0.020383661822890725	1.6101493762471573	1.4158428216371528	-0.7050477171253912	1.1372373766639758	6.996601714167314	9.912987023439465	0.8947216387241184	0.9767750497677502
ID245238	245238	19	1.0	82.43826573903576	42.53705978942464	0.0	179.0	179	1.5099805766980776	1		51148.38348868173	51562.0	30445.0	63933.0	3.8412436E7	6193.81132589138	-0.9810644649719651	-855.7046681377036	0.004047350948728449	0.01557982740535174	1.5991379836638786	1.4375214657078708	-0.9392382316394998	1.1124272032184395	7.162961129925362	10.171596484151534	0.8700099358163308	0.971631205673758
ID245750	245750	19	1.0	82.43322463458753	42.602917789082724	0.0	181.0	181	1.4678096187805099	1		50831.978843441415	51252.0	29941.0	64278.0	3.6039873E7	6416.496723629963	-0.9812296878422535	-828.2629216919605	0.008033371677733015	0.0045898639733988065	1.5890774559924141	1.3810702772495664	-0.9073350480935087	1.1506130297417585	6.768451658270543	10.801340479257062	0.7290274536672392	0.946808510638297
ID227317	227317	19	1.0	82.47170181168994	43.147756009713326	0.0	103.0	103	1.4454782924352345	1		50248.46075581393	50918.0	30173.0	62675.0	3.4570941E7	6253.3457642582	-0.9811655304466325	-837.1999713471771	-0.005301615431776733	-0.0034493874375655866	1.486523013831857	1.4051983171964162	2.456049809432275	1.0578741773600298	6.564067233196355	10.684797025831786	0.7225207628049191	0.9465387251542153
ID204788	204788	19	1.0	79.61552681418699	43.6827664932022	0.0	4.0	4	1.4739812351471482	1		50229.20473537605	50564.0	29956.0	61427.0	3.6064569E7	6238.361654278556	-0.981113526711001	-836.5350537081958	-0.002526016428813026	0.0034111010085419165	1.5878861905642019	1.3805522817316505	2.435887395038849	1.1501818595181987	6.82548917224472	11.01720012279067	0.7066448033341409	0.939790575916229
ID210939	210939	19	1.0	78.43759138430688	43.297633808633506	0.0	31.0	31	1.4507023004000275	1		50353.26224783861	50789.0	32136.0	63519.0	3.4945164E7	6593.329964486298	-0.981105175248042	-793.0955186429081	0.006557324517840152	-0.010763378726860626	1.5508496534249425	1.3716917518241398	-0.8321768045065071	1.1306109053747317	6.611598494841537	10.217889031428482	0.795781745257534	0.9475476839237055
ID239610	239610	19	1.0	82.62840152928587	42.72558710127226	0.0	156.0	156	1.4953813218040977	1		50830.0	51166.0	29704.0	63000.0	3.751254E7	6125.227120979441	-0.9811095368713731	-861.9911369642343	0.00567013153056565	0.004954508178589265	1.6355300950055802	1.385887024584615	-0.8720600954854221	1.1801323383453926	7.025120471154385	10.898067297978605	0.7433009182800303	0.9450127877237845
ID257529	257529	19	1.0	83.07857794074772	41.78878342768829	0.0	228.0	228	1.4621294195288255	1		50948.9589816124	51572.0	33480.0	64746.0	3.6020914E7	6106.311145153942	-0.9811867683226777	-870.311374867307	-0.005983669649299114	-0.006188801057387549	1.5611080344573764	1.4013866769868448	2.4993854032039	1.113973794737333	6.716167270460871	10.027758216577555	0.8393124399312764	0.9651639344262287
ID221688	221688	19	1.0	83.29404859700948	44.73678449653325	0.0	78.0	78	1.462129419528826	1		50337.133144476	50676.0	31639.0	64121.0	3.5538016E7	6440.447458298103	-0.9811240325702839	-812.4883194331762	0.013977684489313075	-0.002035581688777249	1.5881757353191097	1.425420331790026	2.368477248558336	1.1141806384399593	6.716167270460876	9.99763632139114	0.8443775905609481	0.9605710401087697
ID242686	242686	19	1.0	82.41817026571881	42.60767047367781	0.0	169.0	169	1.49386291086406	1		50784.00945945948	51081.0	30389.0	64008.0	3.7580167E7	6284.4838070564965	-0.9810483192055884	-836.6234535451417	0.0011594540697524866	0.028771171702056272	1.5730776550551613	1.4458287557455554	-0.9662727977545458	1.0880110447409028	7.010861092660852	10.830349582422475	0.7510974307733086	0.9461193072482362
ID245762	245762	22	1.0	15.879166220664128	45.983845303035345	0.0	181.0	181	1.4522658384508198	1		47820.593123209204	48095.0	32005.0	63631.0	3.3378774E7	5361.466896327138	-0.9809940443381003	-920.7420638157303	0.0013214428642864607	-0.004196052960506216	1.6463195333711866	1.2991990728377116	-0.6917257232022543	1.267180348101153	6.62585787333508	9.867149169921696	0.855201772316739	0.9607167470709859
ID243713	243713	22	1.0	15.85623399551142	45.998016223414666	0.0	173.0	173	1.4517448462050135	1		47843.27913669065	47934.0	31882.0	63923.0	3.3251079E7	5372.737265946182	-0.9810251874486887	-920.7844871105519	-0.004792785335102878	0.0010598391722589976	1.6376888127056626	1.303534731750322	-0.7593778201895393	1.2563445935242974	6.621104747170564	9.889361829388738	0.8507535862943014	0.956730769230769
ID239616	239616	22	1.0	16.76126666093466	45.270891397103455	0.0	156.0	156	1.9039614092917916	1		47785.42976588627	48152.0	30272.0	64508.0	5.7151374E7	5685.0783602714755	-0.9810279723903562	-869.2739788648064	-0.013741877770779159	0.032224362330861074	2.9462928702028175	1.2402609687949553	2.4121124560839533	2.3755426836220224	11.38849029017995	15.892153576909676	0.5666442854230934	0.9075757575757581
ID257543	257543	22	1.0	15.76310818555279	46.25728895108253	0.0	228.0	228	1.4381328016644583	1		47867.660322108306	48199.0	30838.0	63148.0	3.2693612E7	5606.785817569444	-0.9809631107891513	-879.8627335969112	-0.002968296109409975	-0.00938686879967983	1.6016925477171735	1.3276587070257522	-0.7087586367629117	1.206403828966947	6.49752346689314	9.768761756656305	0.8556155811172831	0.9532775453277544
ID209413	209413	22	0.9912736415863037	12.50575386476969	45.144704208297526	0.0	24.0	24	1.394874770113535	1		47467.15156250001	47591.0	29245.0	62065.0	3.0378977E7	5965.076741547293	-0.9811127414214176	-826.7174814204066	0.004928428150283174	0.013550147602882463	1.5668946260996859	1.2591915764120878	2.479100630941176	1.2443655560056717	6.1125202475673746	9.895227405398225	0.7844741117545123	0.9490774907749078
ID242692	242692	22	1.0	16.38149829386237	45.43505383312118	0.0	169.0	169	1.7481971965019716	1		47795.874257425836	48038.0	30641.0	65493.0	4.8273833E7	6243.782984966763	-0.9810692783908308	-793.4235978498756	-0.031603448662381586	0.0362710309189492	2.5763727592641836	1.1764654508111794	2.30530979080649	2.189926408368185	9.601314852321995	14.10442491603936	0.6064986089801185	0.8981769675411297
ID230411	230411	22	1.0	15.828257752915016	46.08724946836237	0.0	117.0	117	1.4428591957149752	1		47435.934402332365	47589.0	31307.0	63700.0	3.2541051E7	5356.427034710022	-0.9809735592100711	-913.1918144389433	0.004287928923997518	-0.004171463431767923	1.6372058206452187	1.2804778247041084	2.3774829685008396	1.278589749122397	6.540301602373791	9.966450534315536	0.827421132855522	0.9575504523312454
ID228873	228873	22	1.0	15.449126424353258	46.2228324413235	0.0	110.0	110	1.4212005522349938	1		47370.71514242879	47625.0	30842.0	63229.0	3.1596267E7	5533.879426796893	-0.9809678059727608	-882.4216249800487	0.0036294881407039022	-0.0019614044190571505	1.5929297373536286	1.2853741220996628	2.474740997121134	1.2392732279000396	6.3454234296286405	10.31490297455204	0.7494457091341771	0.9481534090909088
ID210952	210952	22	1.0	13.3752057200954	46.35908731164141	0.0	31.0	31	1.3883515475980697	1		47428.464788732395	47646.0	29721.0	64618.0	3.0306789E7	5574.9491442298195	-0.9810044924439473	-878.7154182542943	0.002421951913657532	0.012393358058608826	1.6269920733401784	1.205352633981445	2.3654840784700437	1.3498058804301944	6.0554827335931805	9.814416681163292	0.7900046530418542	0.9458054936896813
ID243208	243208	22	1.0	15.987945109208423	45.49137749050256	0.0	171.0	171	1.661675318288963	1		47944.00764192141	47872.0	31755.0	65412.0	4.3916711E7	6076.511424292646	-0.9809339628952225	-811.8753363397689	0.022913233937544818	0.03967087185696224	2.2110373959104406	1.228497435128217	1.9498778069384526	1.7997899976727887	8.674455250241403	13.643884172671305	0.5855662360175046	0.8803666184274004
ID270863	270863	22	1.0	15.8328465441062	46.35400142855014	0.0	279.0	279	1.430749599526433	1		47762.02074074069	48001.0	30955.0	62914.0	3.2239364E7	5602.805714545178	-0.9809554809302418	-878.1858067612587	-0.01236552727091841	-0.0032093902353343084	1.5989309595055965	1.2922205431248674	-0.6338059857939995	1.2373514474851461	6.430979700589928	9.942530129513313	0.8175101835726253	0.9575371549893844
ID207887	207887	22	1.0	12.143766919710188	44.87668759615958	0.0	17.0	17	1.400287575744257	1		47744.00616332818	47757.0	30034.0	65266.0	3.098586E7	5884.593256916292	-0.9810739368920971	-841.1507915700745	-0.023497010296446852	0.02034871450332322	1.6343866053497849	1.2398776826563473	2.5238558598061074	1.3181837436159274	6.160051509212528	9.896787826250048	0.7903249423748258	0.9515418502202647
ID262676	262676	22	1.0	15.865652591490559	46.30135646385261	0.0	248.0	248	1.4496590048314946	1		47552.638848920906	47795.0	30480.0	62464.0	3.3049084E7	5570.594092142306	-0.980964303361036	-879.8072423732023	0.002876851128404058	0.008356148388879178	1.6449794258742034	1.290700693685927	-0.666443198302946	1.274485582847672	6.602092242512494	10.346651553805545	0.7749823378308381	0.9585921325051756
ID263700	263700	22	0.9968331456184387	15.83059038953958	46.33711824939597	0.0	252.0	252	1.438658723350229	1		47473.327007299304	47836.0	30334.0	62887.0	3.2519229E7	5605.5860134091745	-0.980842765073608	-867.2118657978588	-0.005461860916647637	-0.011680712610923422	1.5962990858952353	1.319708487934859	-0.5685536447435537	1.209584616973403	6.502276593057664	11.001091752729714	0.6751553755435398	0.9566433566433564
ID233488	233488	22	1.0	16.506397356047017	45.6471671165104	0.0	130.0	130	1.7224773966584133	1		47376.78004073324	47760.0	31319.0	65240.0	4.6523998E7	6116.32812856188	-0.9809567418290533	-798.0192377818938	0.004365368243602161	-0.019804590054195187	2.4619452486569493	1.1962865283779667	2.5696764879843723	2.057989612233682	9.320880408615563	13.73827158910618	0.620586901163902	0.887732005432323
ID244250	244250	22	1.0	15.834564576695552	46.00138163955237	0.0	175.0	175	1.4391844528482636	1		47913.89358600583	48084.0	31853.0	63799.0	3.2868931E7	5348.488644048976	-0.981012163198601	-925.676595558895	-5.039722280611376E-4	0.0015194827578549298	1.6431556324975447	1.2727305057565599	2.387005715572338	1.2910475745380126	6.5070297192221815	10.183755429658252	0.7884546749301067	0.9389574759945133
ID244761	244761	22	1.0	15.852727030927172	45.96200296130653	0.0	177.0	177	1.4579844659886294	1		47869.384285714295	47969.0	32121.0	63758.0	3.3508569E7	5348.8292818299815	-0.9810713671880779	-927.7061905230125	0.011464694143602005	-0.016125771177193368	1.6450692443612165	1.3139915064631549	-0.788544497028189	1.2519633774416221	6.678142261144754	10.237243825977789	0.8007545884613643	0.9347970725216229
ID238616	238616	22	0.9968363642692566	16.052822372198534	45.201757923849776	0.0	152.0	152	1.7803555730501337	1		47807.35372848946	47903.0	31555.0	65201.0	5.0006492E7	5830.46424318205	-0.9810091793307489	-847.1316398795062	-0.03933097956480675	0.09139524286582573	2.4307532904245934	1.2562658007145868	1.8849856892429004	1.9349036557724781	9.95779931466068	15.23167811848573	0.5393587473422499	0.8674948240165627
ID272920	272920	22	0.996824324131012	15.868242580563624	46.506884910575955	0.0	287.0	287	1.4212005522349946	1		47679.71407185626	48058.0	30549.0	62912.0	3.1850049E7	5685.343797303278	-0.980932118104818	-862.8661009733166	-0.006715733346064008	-0.0025412321414192748	1.5933945733896766	1.2630532228053981	-0.6313838586977802	1.2615419086224644	6.345423429628648	10.47158068303609	0.7271867972568948	0.9427966101694917
ID257053	257053	22	1.0	15.788722715710994	46.27752484357698	0.0	226.0	226	1.439184452848263	1		47855.20291970805	48097.0	30933.0	63143.0	3.2780814E7	5594.42207933454	-0.9809811354715073	-882.4294615725132	-0.005368951248222693	0.001244454066503457	1.5898517676918662	1.30986656583575	-0.5501541780069974	1.2137509339949248	6.507029719222175	10.467152388966095	0.7463380100784192	0.9620520028109628
ID263194	263194	22	1.0	15.846076724381438	46.30304216056224	0.0	250.0	250	1.4470474750493916	1		47440.25936599421	47713.0	30530.0	62187.0	3.292354E7	5558.009131729614	-0.9809526538725629	-879.1669773247104	-0.0025144513138930335	-0.008153381594505831	1.5948254353859252	1.3312111000924642	-0.7277155946208816	1.198025944401418	6.57832661168992	10.113520759669399	0.8082031815760522	0.947945205479452
ID223777	223777	22	1.0	15.109352440431552	46.149418881012586	0.0	88.0	88	1.4328629678859122	1		47458.054491899806	47682.0	31266.0	63496.0	3.2224019E7	5320.449362077455	-0.9810828091855127	-925.2106721639018	0.012713278730610754	-0.0024068852389304727	1.6052453707367578	1.2956074123615915	2.3688723303146033	1.2389905733950441	6.449992205247989	9.584872104093916	0.8822596338480969	0.9651493598862018
ID273958	273958	22	1.0	16.993065915351973	46.9136840029973	0.0	291.0	291	1.4339184840274968	1		47552.55917159763	47913.0	30957.0	63666.0	3.214553E7	5735.376713725559	-0.9809735199191173	-854.9501151986282	0.0022935659415991363	-0.007018012347788015	1.5887438300599266	1.3213339355199247	-0.5909149965565401	1.2023787381459934	6.459498457577026	9.927959418353668	0.8235475439799274	0.9550245959241037
ID232999	232999	22	1.0	16.782254654353817	45.70410531724603	0.0	128.0	128	1.8690748820894627	1		47417.98008658012	47883.0	30283.0	62868.0	5.4767767E7	5863.5165628035975	-0.9810629005588573	-837.9117538880109	-0.009152992396629008	0.01772044761764414	2.5844332742086737	1.3746332288546335	2.7615131116633393	1.8800893358020052	10.974968313867077	15.345482030406288	0.5856687735387115	0.8836586299272867
ID204325	204325	22	1.0	12.280497293028702	44.89651583673024	0.0	2.0	2	1.4056795386104792	1		47482.029096477745	47601.0	29986.0	64528.0	3.1005765E7	5817.746609130362	-0.9810498245051869	-845.0497778758381	0.014076339403555215	-0.01187640473421259	1.6594196741560894	1.2482934802184755	2.444102114354941	1.3293505897873141	6.207582770857686	9.318456818448722	0.8983475526786111	0.9775449101796411
ID213029	213029	22	0.9936208724975586	13.995479158055147	46.576855329724864	0.0	40.0	40	1.4185366313320336	1		47500.53223388303	47802.0	31192.0	61202.0	3.1682855E7	5724.040412394743	-0.9809774670386036	-855.8870724423757	0.018299306410923116	0.016795311024403743	1.4840557724451513	1.394511847367637	2.5309542740515685	1.064211663204255	6.321657798806073	9.92306269539448	0.8067693239231067	0.9602888086642603
ID226853	226853	22	1.0	15.241896353824252	46.23320813505068	0.0	101.0	101	1.41051468220085	1		47358.4663608563	47628.0	30992.0	62817.0	3.0972437E7	5424.454621425828	-0.9809449773731186	-898.8903625851433	0.012605030267894076	0.004290591499984122	1.6189899899134643	1.240053480022612	-0.7289780348521072	1.3055807801804988	6.250360906338319	9.811832000176473	0.815858329673128	0.9626647144948756
ID242217	242217	22	1.0	16.332050246290233	45.40474553701855	0.0	167.0	167	1.737345464105008	1		47783.186186186205	48099.0	29954.0	65467.0	4.7735403E7	6304.354845454386	-0.9810379567970573	-784.269146633894	-0.0069984954815996295	-0.0047626253134105505	2.552455934451188	1.2443412865926489	2.241997335949318	2.051250699428707	9.482486698209092	13.837302805378764	0.6223421509254391	0.8681462140992163
ID273455	273455	22	1.0	16.71193875842256	46.72220598330682	0.0	289.0	289	1.4275736808495678	1		47567.33925925922	47901.0	30670.0	63648.0	3.2107954E7	5566.750230035905	-0.9810834419295179	-886.3412206213	-0.011253727916167942	-0.005330649130995738	1.619732757810046	1.2683475557265182	-0.616177949277536	1.277041730791409	6.402460943602836	10.04144097309727	0.7979298692809218	0.9648997134670483
ID274986	274986	22	1.0	16.38003902250029	45.901789032233104	0.0	295.0	295	1.4115869094041136	1		47504.49621785174	47724.0	31759.0	63711.0	3.1400472E7	5490.052201170457	-0.9809781907378679	-892.4744013858585	0.003240681391098405	-1.6316537923916907E-4	1.6473839314931493	1.2298418554891923	2.3463922378873097	1.339508754024209	6.259867158667362	9.88027944245613	0.8058171858041544	0.9502164502164502
ID215603	215603	22	1.0	15.021632233791077	46.42635409752346	0.0	51.0	51	1.4137289241558417	1		47599.10318664642	47931.0	31076.0	63491.0	3.1367809E7	5471.166308341474	-0.9810118007606493	-898.9577920583519	-0.002207764335633547	0.0019431414279546544	1.642876330496648	1.2258609977011539	2.4181250245283543	1.340181581417077	6.278879663325425	10.007308546884655	0.7878752234786616	0.9537906137184118
ID219699	219699	22	1.0	15.034193018159124	46.061819368062764	0.0	69.0	69	1.4164018872611877	1		47416.674735249595	47597.0	32184.0	63237.0	3.1342422E7	5214.363826368422	-0.9810663179697051	-942.3734586744494	0.003238319760083575	0.0023402336753685525	1.6612974346060796	1.2336540961289169	2.3373964487658054	1.346647686591456	6.302645294148001	10.105816405789755	0.7755144995500307	0.9498567335243555
ID235571	235571	22	1.0	15.965296146414202	45.33947427305311	0.0	139.0	139	1.745598933193615	1		47426.86097318767	47722.0	31270.0	64241.0	4.7758849E7	5724.878128746692	-0.9809964490325592	-855.3045970754843	-0.031831912522348696	0.053686731487994514	2.272248645711428	1.3286762377538737	1.8826627836513479	1.710159767403279	9.572796095334896	14.0187104090546	0.6121143254966241	0.8979045920641999
ID241715	241715	22	0.9968290328979492	16.45662208554178	45.32333675860538	0.0	165.0	165	1.8056699558328273	1		47750.361781076164	47922.0	31738.0	64096.0	5.147489E7	5705.382949192885	-0.98103683135283	-865.9568804848797	0.004548509470181521	0.032800161849055716	2.6375560397186164	1.2172549502976968	2.2447966281820397	2.1668065831842087	10.242986884531632	14.934481728950665	0.5771067698146541	0.9100506756756752
ID215090	215090	22	1.0	14.852978681792386	46.199660475109376	0.0	49.0	49	1.4180032466050232	1		47528.23795180724	47815.0	31948.0	63791.0	3.155875E7	5315.921955967381	-0.9810359841732486	-925.0340973071449	-0.006070658595030204	0.006789336483206681	1.6750701549976794	1.21903947017535	-0.7682932631583616	1.3740901717946283	6.316904672641546	10.012270067630638	0.7918612221866704	0.9568034557235421
ID216625	216625	22	1.0	14.938510934671655	46.26079663811596	0.0	55.0	55	1.4121227177017932	1		47480.57207890743	47756.0	31938.0	64076.0	3.1289697E7	5368.555210729215	-0.9810684512892898	-916.6460720028473	-0.008269760829926576	5.74082483214076E-4	1.6409592489127254	1.2473004239789922	2.3418061721648993	1.3156086676198897	6.264620284831869	9.541625778323874	0.8646888468418789	0.9655677655677662
ID207412	207412	22	0.9968470335006714	12.113317771760197	44.86962860259003	0.0	15.0	15	1.4131937248468056	1		47765.564296520395	47787.0	30292.0	65025.0	3.1573038E7	5805.681135686733	-0.9810561040570563	-852.1504423136233	-0.015247383261544921	0.02051306423024236	1.6680907076543336	1.2223995999553536	2.455920183630444	1.364603446954055	6.274126537160908	9.747333785193257	0.8298344513123329	0.9635036496350364
ID274483	274483	22	1.0	15.617705267062542	46.261650809689236	0.0	293.0	293	1.4008277059767813	1		47485.888717156115	47809.0	35421.0	64625.0	3.072337E7	5423.593912883726	-0.9811039547051734	-909.1834182696583	-0.005856371031380051	-6.399585505790755E-4	1.5427510081360662	1.2923481983888012	2.440264219863427	1.1937580058218424	6.164804635377043	9.623004848162106	0.8365805688313662	0.9693572496263079
ID256571	256571	22	1.0	15.742627393155898	46.279461988936774	0.0	224.0	224	1.4265134700231519	1		47871.818452381034	48251.0	30946.0	63405.0	3.2169862E7	5688.728809342753	-0.9810051980081597	-869.223036461986	-0.01242762448082751	0.016267221317354048	1.5692278685920638	1.2897308071006501	-0.685942978333453	1.2167096109921811	6.392954691273799	10.165579712317255	0.7774047504560426	0.9620886981402004
ID214589	214589	22	1.0	14.868871659194733	46.20043338816625	0.0	47.0	47	1.432334918128571	1		47522.71787296898	47724.0	32445.0	63604.0	3.217288E7	5276.19548542926	-0.9811231766591725	-936.2784157767344	-0.012900424157825458	-0.017595515468139596	1.6717917747504802	1.2504565702828452	-0.7343654494213869	1.3369450922812391	6.445239079083473	10.079338051026955	0.7972322766543801	0.9475890985324947
ID226371	226371	22	1.0	15.201852015132108	46.24914557377722	0.0	99.0	99	1.4067554511588203	1		47382.79204892969	47593.0	31361.0	63424.0	3.0988346E7	5398.243013712657	-0.9810222923390741	-907.4722141771049	0.014537127026287424	-0.02278628894955492	1.6065372486215068	1.2826175678425435	-0.7516427637382938	1.2525458007906596	6.21708902318671	9.436047001399663	0.8774386472580447	0.9646017699115048
ID218178	218178	22	1.0	14.87084545463738	46.23128000790113	0.0	62.0	62	1.4212005522349933	1		47527.23273273273	47798.0	31785.0	63946.0	3.1653137E7	5408.6792635383	-0.9810622061519598	-910.4339758076064	-0.007897937156084354	-0.003592158274959808	1.6440629843313281	1.2529250176711453	2.344282947952489	1.3121798680237102	6.345423429628637	9.74696282937326	0.8393282719404076	0.9638989169675091
ID216133	216133	22	1.0	14.94296057203489	46.24930577857693	0.0	53.0	53	1.4169358747965615	1		47595.363909774445	47844.0	32060.0	64108.0	3.1650917E7	5331.036806346701	-0.9810136889715189	-922.6084817778813	0.007661714341690164	-0.014185733558193721	1.6559021472820326	1.2522031973108079	2.3515404146776833	1.3223909273177035	6.307398420312512	9.753004331496808	0.8332652964112568	0.9478571428571433
ID208971	208971	22	1.0	12.246915562747189	44.81689611506987	0.0	22.0	22	1.3916169810722416	1		47596.67550702025	47772.0	29974.0	64745.0	3.0509469E7	5969.615749582615	-0.9810046858471072	-823.5402673432676	0.02723092637504186	-0.02554602592528307	1.6347012208203615	1.238628310137692	-0.6845673595077268	1.3197673647864872	6.084001490580274	9.563219356173699	0.8359704780494179	0.9566517189835579
ID256074	256074	22	1.0	15.785640902739015	46.259537930672714	0.0	222.0	222	1.4486149578794736	1		47896.919191919165	48175.0	30917.0	63288.0	3.3192565E7	5598.412449346531	-0.9809963747951168	-883.2906443270541	-2.3603141823137915E-4	0.00943542536837362	1.6291590013379413	1.2986441256430485	-0.6065805014921838	1.2545076585405814	6.592585990183458	10.257422726499147	0.7873886665295777	0.9532646048109965
ID210515	210515	22	1.0	13.168276829819877	46.24129506566147	0.0	29.0	29	1.3856244745513597	1		47375.96366508692	47597.0	29835.0	64425.0	2.9988985E7	5608.14752072233	-0.9810694349552986	-875.5980626667315	-0.0057323611636367604	0.0035784859298862567	1.6483665548735564	1.1793763556332202	2.3713097116326414	1.3976594892717942	6.031717102770594	9.677198129875858	0.8093783113763585	0.9372230428360414
ID221267	221267	22	1.0	15.139784421673438	46.19033803379544	0.0	76.0	76	1.4051412734026867	1		47447.90937019972	47669.0	31551.0	63438.0	3.0888589E7	5407.813909755295	-0.9809889419178434	-905.48896452975	-0.011386764867437643	-0.012852799520662133	1.5977792993990911	1.2545823415232633	2.327684027819924	1.2735547492714843	6.202829644693164	10.456984637515255	0.7128313275531066	0.9354838709677417
ID228438	228438	22	1.0	15.34859046879072	46.11628567927442	0.0	108.0	108	1.419602799563216	1		47303.4270676692	47543.0	30806.0	63085.0	3.1456779E7	5368.48836062647	-0.9810790279452845	-913.7578764708664	-0.008990825310768742	0.003909753962093014	1.5903901276564427	1.2716480227356595	-0.8480326461348293	1.2506527743699727	6.331164051135097	10.17756861096618	0.7680780487175067	0.9500713266761768
ID229973	229973	22	1.0	15.833728354726377	46.110595271190405	0.0	115.0	115	1.443907404495231	1		47446.14804063867	47609.0	30925.0	63360.0	3.2690396E7	5395.643728285532	-0.9810055458510033	-908.3063168965684	0.006436569872414432	0.018199395408876086	1.6648664670583189	1.2564289653290817	-0.7799208438040335	1.32507806887615	6.549807854702824	10.231798758382565	0.7862025430378784	0.9556171983356448
ID264787	264787	22	0.9968299865722656	15.798780152054807	46.34465108730233	0.0	256.0	256	1.4180032466050236	1		47461.69427710848	47829.0	30826.0	62812.0	3.1514565E7	5644.411142155277	-0.980965772871026	-866.7087876546576	0.007874938111450758	0.002302530974388184	1.6047530340211171	1.2767006836282737	2.5690764228389	1.2569532190274597	6.3169046726415505	9.475651261871985	0.8840891274043083	0.9693654266958427
ID223327	223327	22	1.0	15.08848613848702	46.13844533388386	0.0	86.0	86	1.3965008146952929	1		47416.73364485978	47693.0	31569.0	63407.0	3.0441543E7	5460.807506225788	-0.9810536524088077	-899.2325520661387	0.001989791434211463	-0.0017693045234570236	1.6185942492717758	1.2376418616818452	2.2866992240797845	1.307805027758394	6.126779626060912	9.54773576370358	0.8445810657351397	0.9794832826747718
ID232542	232542	22	1.0	16.79923497512056	45.74883773301078	0.0	126.0	126	1.85852193196588	1		47462.446005267804	47963.0	30322.0	63569.0	5.4059726E7	5877.925000271189	-0.9810717944918418	-837.0423255099793	0.006016102007653954	-0.022273157560981492	2.591081439030058	1.338368235355397	2.788557987088475	1.9360004000259385	10.851387033589662	15.667436986230467	0.5555193670401052	0.8770649250864389
ID222301	222301	22	1.0	15.160175860131393	46.16187830343832	0.0	81.0	81	1.418003246605023	1		47517.12330827071	47764.0	31224.0	63825.0	3.1598887E7	5367.082493384675	-0.9809915544938752	-913.8197331506768	-0.003299852567611673	-0.008093508534947598	1.631241562823569	1.257160053015524	2.4340198312852377	1.2975607671519178	6.316904672641544	9.891061270965332	0.8113876681630324	0.9533715925394548
ID203868	203868	22	1.0	12.386656768506977	44.88898571199036	0.0	0.0	0	1.409978262830929	1		47417.5	47522.0	30126.0	64129.0	3.110588E7	5782.561698102875	-0.9810066102456793	-847.0671246744748	0.004444228339746014	0.008147375236323293	1.5975965185831336	1.2678069941060486	-0.6949563550170927	1.2601259702858991	6.245607780173814	9.63678746888884	0.845123171265132	0.9591240875912412
ID212577	212577	22	1.0	13.503465882791861	46.3913915742332	0.0	38.0	38	1.3757622532995069	1		47459.99680511183	47651.0	29648.0	64237.0	2.9709958E7	5670.045512056301	-0.9810752263973128	-867.8462115678152	-0.003039530460998825	-0.0018154103511858796	1.6442687245631469	1.1699586554076917	2.3994295827922323	1.4054075474916452	5.946160831809313	10.072115699160614	0.736554867780998	0.9314966492926283
ID255072	255072	22	1.0	15.781762030758998	46.313094113465645	0.0	218.0	218	1.4739812351471506	1		47573.66993007001	47805.0	30778.0	62912.0	3.4015174E7	5447.240204551598	-0.981448286828828	-924.0671345946588	-0.004507277228945864	0.00844934163772733	1.669205741212322	1.3100083566628318	-0.7852211664209362	1.2741947276309933	6.825489172244742	10.417189375260618	0.7903919846326931	0.9547872340425536
ID225893	225893	22	1.0	15.177367359603684	46.19584557622188	0.0	97.0	97	1.418003246605022	1		47343.232277526455	47559.0	31195.0	63102.0	3.1388563E7	5373.050335395226	-0.9810559472591317	-912.615567164043	-0.006428618214043648	0.008284201147448237	1.6130911286594327	1.268231015450245	2.3950321800753365	1.2719221569319183	6.316904672641538	10.013160536050748	0.7917203883199785	0.9588744588744584
ID206948	206948	22	0.9968370199203491	12.089051404978607	44.872424821093475	0.0	13.0	13	1.4115869094041136	1		47725.36267071319	47791.0	30003.0	65218.0	3.1451014E7	5786.449157169987	-0.9811146208152661	-856.9611426657832	-0.0021463164468481324	0.004631710091470452	1.6206216669481384	1.2656644214622947	-0.7223158373284194	1.2804513103684634	6.259867158667361	10.010769625125608	0.784946480837434	0.9557329462989843
ID241252	241252	22	1.0	16.621887629401527	45.33464538400249	0.0	163.0	163	1.865834177645533	1		47699.95996518713	47930.0	31406.0	63732.0	5.4807254E7	5487.250461666379	-0.9810724841377896	-901.1575030956159	-0.08182965652022779	0.08316192984299169	2.9088004168635866	1.2156762502204352	2.359102153692058	2.3927426535939498	10.936943304550944	15.059506808606514	0.6060163292504913	0.9109263657957246
ID237675	237675	22	1.0	15.723170147822877	45.502716880340145	0.0	148.0	148	1.6603089960201363	1		47680.01315789476	47861.0	31563.0	65222.0	4.3484172E7	6109.6512689111905	-0.9809903907484084	-805.4554114321672	-0.007243946898761618	-8.939161606818638E-4	2.001151677783943	1.4291841519407928	-1.5602331499346258	1.4002056173561914	8.660195871747852	15.839387483054168	0.43377129839161543	0.8244343891402717
ID255599	255599	22	1.0	15.769831769920735	46.28181122507773	0.0	220.0	220	1.4339184840274959	1		47975.73088235292	48361.0	31209.0	62709.0	3.2623497E7	5535.4106717111845	-0.9810716547947742	-898.4415513760805	-0.010351135531710486	3.3969931244101094E-4	1.612820313643782	1.3030000250933818	2.5267687808023322	1.2377745837174459	6.459498457577018	9.991283754458872	0.8131414062718844	0.9510146955913229
ID214126	214126	22	0.9968240857124329	14.915842147312732	46.44260477458522	0.0	45.0	45	1.4089048113903353	1		47533.53669724767	47835.0	31761.0	63625.0	3.1086933E7	5464.804144790346	-0.9810524336183106	-900.7293305719065	0.008395338995543043	-3.7089556745832116E-4	1.6634892436326527	1.2131451382298386	-0.7549444412168052	1.3712203026753533	6.236101527844783	9.653282026840579	0.8409555712222886	0.9534883720930234
ID220787	220787	22	0.9968276619911194	15.083176266293679	46.091026963980134	0.0	74.0	74	1.3970424089815818	1		48041.786707882566	47784.0	33909.0	63144.0	3.1083036E7	5189.224435535792	-0.9806654624299811	-939.1474484784806	0.027380112604955795	-0.0067305144321177625	1.7409883128550163	1.1340412567438665	2.265314479559428	1.5352072091749607	6.1315327522254295	10.185810214706208	0.7426561066033338	0.9527326440177255
ID225399	225399	22	1.0	15.156098528275049	46.18067039161259	0.0	95.0	95	1.4222647235201817	1		47361.85563909773	47655.0	31028.0	63497.0	3.1495634E7	5372.867462939071	-0.9810012699725204	-910.327318585638	0.011525978926691901	8.929050650966946E-5	1.6026184901545593	1.2696871322584975	2.42461936283739	1.2622152729104603	6.354929681957669	9.77270187091354	0.8361637060226014	0.9618705035971218
ID235126	235126	22	1.0	16.166655206221847	45.30171742629364	0.0	137.0	137	1.7594119986850445	1		47354.33855185911	47531.0	30850.0	64663.0	4.8396134E7	5737.881693445204	-0.9810771694616862	-855.7664383456267	-0.04958852924705	0.03834419270141755	2.3778709096518336	1.2595725453305744	2.0172715878060172	1.8878395837277973	9.724896132599405	14.87332762719443	0.5524316423985474	0.8773584905660377
ID254069	254069	22	1.0	15.830926621042385	46.2085470325412	0.0	214.0	214	1.4626467128121352	1		47994.926136363705	48296.0	30892.0	63191.0	3.3788428E7	5540.884707098033	-0.9810310780693776	-895.9552655642799	-0.004579549999769359	-0.005619127533991731	1.6554674494694277	1.33353062050118	-0.76833738365981	1.2414169003837754	6.720920396625388	10.252643859251812	0.8034648316464059	0.948356807511737
ID267900	267900	22	0.9968320727348328	15.888792582419331	46.37064967333694	0.0	268.0	268	1.4631638232093465	1		47424.39718309857	47653.0	30414.0	62459.0	3.3671322E7	5491.5917390059785	-0.9810364887680227	-893.5111564176035	-0.012276778219434311	-0.010826911800703418	1.6486408750030428	1.3182300052318494	-0.6323279784244957	1.250647359307438	6.725673522789912	9.873597628663024	0.8669514882866163	0.9678522571819425
ID210041	210041	22	1.0	13.477211682306509	45.228900524866674	0.0	27.0	27	1.3894408781286245	1		47452.820031298914	47717.0	31725.0	63201.0	3.0322352E7	5283.897874053072	-0.9810191241699073	-928.3224065866068	0.01601667391670211	-0.0035858516829523584	1.6065810932037308	1.2269433313444165	2.407966215776831	1.3094175192617317	6.064988985922211	9.760990281341707	0.79993024912994	0.9472902746844832
ID254590	254590	22	0.9968340396881104	15.673926523230461	46.33933107339308	0.0	216.0	216	1.3807021695643609	1		48362.69634340222	47995.0	29884.0	64744.0	3.0420136E7	7008.9956883222385	-0.9807887455572842	-704.5380587342528	0.02866712053556571	0.008263837649662324	1.5314315521954454	1.2444443010684272	-0.42797077892472346	1.2306147819397164	5.9889389672899505	10.22960910816892	0.7191867434295367	0.9374999999999999
ID265338	265338	22	1.0	15.834525039580218	46.31596878846004	0.0	258.0	258	1.4249216746937923	1		47530.80357142855	47878.0	30441.0	62858.0	3.19407E7	5588.176424356507	-0.9810350354391881	-879.9693094286474	0.009310119782747315	0.015626364603590272	1.6260015097333085	1.2753831106692872	-0.6432656364719328	1.2749122174591336	6.378695312780255	10.181453307268884	0.7732539980828651	0.9551601423487552
ID219264	219264	22	1.0	14.834295459037179	46.08888168050059	0.0	67.0	67	1.4180032466050236	1		47459.13897280966	47665.0	31864.0	63762.0	3.141795E7	5267.688521436338	-0.981100600936767	-935.395571884428	-0.004555869462970661	-0.0016195825004209222	1.6329071086593212	1.2417160701701933	-0.7686564274576995	1.3150406505051595	6.3169046726415505	10.568819802630909	0.7106589019611605	0.9398868458274396
ID206471	206471	22	1.0	12.087888252066737	44.87920205973507	0.0	11.0	11	1.4227965106853426	1		47700.33333333332	47744.0	30304.0	64710.0	3.2054624E7	5734.45265772213	-0.9809711085710611	-857.6343488776643	-0.007582960982150657	0.008177734898837571	1.6352946741399388	1.250601883146822	2.447555023633625	1.307606118443653	6.359682808122196	10.202248557300672	0.7678095675978539	0.9529914529914532
ID232068	232068	22	1.0	16.878289997179934	46.02104084294246	0.0	124.0	124	1.899984046666693	1		47493.46392617454	47711.0	30387.0	64306.0	5.6612209E7	5622.6067116413315	-0.9810386359524877	-874.0628657838467	0.013263473428972538	0.0019095391730325581	2.5862642226755463	1.3712188029685586	-0.07243869144624257	1.8861061539387658	11.34095902853479	15.881018050692791	0.565070931414443	0.876883498713708
ID217736	217736	22	1.0	14.920891250886296	46.24803451153866	0.0	60.0	60	1.430220769495606	1		47488.948071216655	47725.0	31950.0	64093.0	3.2007551E7	5329.834601692667	-0.9811520513007922	-927.6433560887813	-0.006203861170334742	0.007559814718300444	1.690469772640384	1.2465477259920512	2.3378068938590904	1.356121179632366	6.426226574425409	9.818958612096779	0.8375968567372828	0.9602272727272729
ID260232	260232	22	1.0	15.875351798957938	46.305588762813535	0.0	239.0	239	1.4407604903194313	1		47683.957725947446	48039.0	30916.0	62667.0	3.2711195E7	5624.09449253691	-0.9810175488478342	-876.3430897172957	-0.0024769369810438368	0.006608710346878271	1.622616709194852	1.2810683465223895	-0.6792620693122182	1.2666121316631043	6.521289097715727	10.33439592674093	0.767314005836116	0.9581005586592177
ID260744	260744	22	1.0	15.854452876749804	46.32740053491935	0.0	241.0	241	1.4507023004000263	1		47661.389048991376	47955.0	30422.0	63156.0	3.3077004E7	5580.874328951595	-0.9809724859135514	-880.5808209757531	0.003716084620132385	-0.011291343924095542	1.6277136990982397	1.3303443125197563	2.5204989478675617	1.2235281376257001	6.6115984948415285	9.80983278368661	0.8633623922931137	0.9606353591160217
ID267407	267407	22	1.0	15.906957172482823	46.37641426320015	0.0	266.0	266	1.4238594891755556	1		47478.38152011929	47824.0	30313.0	62501.0	3.1857994E7	5611.614739588639	-0.9810474126903276	-875.9101220695513	-0.014694392243817458	-0.0020175673517041372	1.5940053147906124	1.2994423715144507	-0.6389986925064808	1.2266841144581577	6.369189060451225	9.682860995825108	0.8536632979070049	0.9591982820329278
ID212110	212110	22	1.0	13.461862760189506	46.40020409672404	0.0	36.0	36	1.3807021695643615	1		47426.65015974437	47603.0	29495.0	64030.0	2.9689083E7	5668.005886854385	-0.9811794893632674	-872.4473187246057	0.00744158624515074	-5.288789458075435E-4	1.6235424415444208	1.1778292911992798	-0.7447220298061578	1.3784191424644487	5.988938967289958	10.130859421679185	0.7332754975136715	0.9244314013206165
ID240782	240782	22	1.0	16.580748982361147	45.22916277053726	0.0	161.0	161	1.8638058759505944	1		47668.16376306621	47994.0	31312.0	63520.0	5.4723052E7	5419.966261248415	-0.9810674408591671	-911.488882564183	-0.015177224957048742	0.028297233770416055	2.961480522277584	1.1996730216185298	2.25231939061154	2.4685730769223477	10.913177673728368	15.420265551928283	0.576736429413124	0.9046493301812449
ID222867	222867	22	1.0	15.126761041389642	46.126986890984774	0.0	84.0	84	1.4056795386104795	1		47490.33846153843	47720.0	31661.0	63563.0	3.086872E7	5420.53481312553	-0.9810199229493949	-905.6762488392598	0.023511595044742654	-0.022646268452801363	1.6533815257641327	1.2543734751389486	-0.7876313766238209	1.3180935012843646	6.207582770857687	9.558809347352415	0.853738337243751	0.953981008035062
ID229522	229522	22	1.0	15.730829022835088	46.08388663330048	0.0	113.0	113	1.421732737444523	1		47418.86077844308	47640.0	31304.0	63923.0	3.1675799E7	5491.291040860143	-0.9810252839587564	-892.9179731663419	-0.008934580957204083	-0.003338113426199784	1.5947363899236242	1.2973854792548982	-0.6681875974146319	1.2291924146087234	6.35017655579316	10.500846347666318	0.7236808104441662	0.9182130584192439
ID265873	265873	22	1.0	15.864892262521073	46.31065560053892	0.0	260.0	260	1.4444312236325403	1		47532.320699708434	47883.0	30787.0	62460.0	3.2607172E7	5487.38383565204	-0.9811581346932299	-902.1293007161217	-0.012708205723335192	-0.012566924882662178	1.6599888897266228	1.287769809872815	2.526383168367917	1.2890416260733506	6.554560980867338	9.948573237150418	0.8322079678574045	0.9596381350034796
ID259732	259732	22	1.0	15.860571285985685	46.29445275136244	0.0	237.0	237	1.439709990369102	1		47713.315328467106	47964.0	31008.0	62944.0	3.2683621E7	5602.334601587259	-0.9810904384831115	-883.747363367556	-0.011126591865044425	-2.4604783247158114E-4	1.614940835313754	1.2938560465327222	2.4440363183805793	1.2481611378958852	6.511782845386694	10.681476774904915	0.7172113806001114	0.9487534626038783
ID234650	234650	22	1.0	16.113240667339287	45.385455308462014	0.0	135.0	135	1.735166973637991	1		47363.39959839355	47691.0	29708.0	64812.0	4.7173946E7	6135.007892428552	-0.980981365561845	-796.414510066504	-0.034520354463430415	0.03293478596169112	2.305386537232707	1.3031953448087643	2.005573688403971	1.7690260684371981	9.458721067386515	13.901406160870797	0.615070386473524	0.8789752650176679
ID266909	266909	22	1.0	15.881150496165503	46.338199517008995	0.0	264.0	264	1.4449548528770866	1		47495.00870827287	47839.0	30115.0	62478.0	3.2724061E7	5577.537315755494	-0.9810906450082348	-883.6248120104772	0.011703297621435842	0.011491523503675697	1.6185179890206485	1.3132820261610192	-0.7103500762009209	1.2324222495848007	6.559314107031857	9.885946965918432	0.8433963941869959	0.9556786703601108
ID268445	268445	22	1.0	15.866117287327285	46.39244278442088	0.0	270.0	270	1.4610942835268415	1		47385.970254957494	47579.0	30470.0	62710.0	3.3454495E7	5507.8954769430375	-0.9810348124110492	-890.0642528621097	-0.011758645906244938	-0.014449590979020764	1.602512803650265	1.3768263021353557	-0.6695147789223719	1.1639179184512136	6.706661018131848	9.909898226513262	0.8581788977266653	0.9508086253369272
ID228003	228003	22	1.0	15.323978797280429	46.166810348995014	0.0	106.0	106	1.396500814695293	1		47918.17364341083	47021.0	27640.0	65504.0	3.0907222E7	8015.744589483772	-0.9806923642825098	-607.2815399132879	0.002024032620429848	-0.01665193132522824	1.556634765181546	1.2500813866864962	2.5660550639540975	1.2452267362428373	6.126779626060913	10.851782146443963	0.6537925845314062	0.9273381294964028
ID231587	231587	22	1.0	15.89352777192135	46.006273569771594	0.0	122.0	122	1.4522658384508196	1		47510.74031563849	47628.0	31235.0	63711.0	3.3114986E7	5352.306891994129	-0.9808782351807929	-910.6844305498387	-0.0019798067622649497	-0.004893637823664817	1.6622534474716344	1.29359810103402	-0.6955692768858	1.2849844523913065	6.625857873335079	10.371312111212664	0.7740777279250529	0.9457259158751692
ID253090	253090	22	1.0	16.542893256083065	45.46628996342952	0.0	210.0	210	1.875942790887101	1		48073.75731497411	48643.0	30303.0	64432.0	5.5861706E7	5892.540892386189	-0.9809851525318815	-841.7924875350133	-0.044076862077776766	0.030127258657231773	2.8751421866366424	1.2447678619770168	2.3449254894992078	2.309781827167489	11.05577145866383	15.939784621407183	0.5468069410056434	0.8918711656441722
ID266406	266406	22	1.0	15.873446884973305	46.34926163016506	0.0	262.0	262	1.4259830690120592	1		47458.2986627043	47869.0	29871.0	63015.0	3.1939435E7	5626.00334212559	-0.9810268081726214	-872.3337043710394	0.0073141445149761675	0.0015919937534319127	1.6059327255793479	1.293550157683244	-0.6188445121277345	1.241492427673298	6.388201565109288	9.790171235209323	0.8375445154663926	0.9531914893617025
ID240288	240288	22	1.0	15.971735194768623	46.012147219940175	0.0	159.0	159	1.4564270671471387	1		47773.79059829054	47936.0	31448.0	64157.0	3.3537201E7	5377.1904757576785	-0.9810158775737399	-918.2264253909779	-0.006989974425096273	0.004584112354070937	1.6716718269838795	1.284966369736869	-0.7423259831045801	1.300945975205716	6.663882882651205	10.017724329119108	0.8344475941500258	0.9563437926330146
ID259232	259232	22	1.0	15.862500112995379	46.20534607011139	0.0	235.0	235	1.4376066875800282	1		47719.99122807015	48040.0	30528.0	62631.0	3.2640474E7	5631.183903247375	-0.980914145997421	-871.0639500363905	-0.0036107907360244753	0.007687785530673942	1.5991594550700556	1.2958496547314198	-0.6278206680995595	1.2340624926905586	6.492770340728625	10.484545907430267	0.7422336748745868	0.9479528105482301
ID208548	208548	22	0.9968335032463074	12.268677132203498	44.652861114521265	0.0	20.0	20	1.4083677788526652	1		47682.94785276074	47735.0	30122.0	64865.0	3.1089282E7	5826.033023940699	-0.9810794342062193	-848.7703555386004	0.0033154081317474707	0.018668952160358163	1.6206369766110742	1.25283799363738	-0.6914602109419771	1.2935726605048583	6.231348401680261	9.81122098127454	0.8134779447102829	0.947939262472885
ID237220	237220	22	1.0	15.36525045503112	45.51572988585792	0.0	146.0	146	1.7833274337119858	1		48806.10962821736	49003.0	32406.0	64672.0	5.1197609E7	6017.7777514012805	-0.9810224138131358	-838.5056628580336	-3.9619440292838575E-4	0.03671222577902489	2.110219897859804	1.5247750410870915	0.8316723374526798	1.38395490547597	9.991071197812284	13.415859986554805	0.6975653238290556	0.9033089815212717
ID224938	224938	22	1.0	15.110403875470727	46.181798056048294	0.0	93.0	93	1.4072930989717458	1		47418.588685015355	47701.0	31380.0	63339.0	3.1011757E7	5394.342624142492	-0.9810738441176446	-911.3377847727209	-0.0045045542156627195	-0.007989273764072678	1.578155772394108	1.2750799796794816	2.3432256113098613	1.237691593895789	6.221842149351225	9.959022242485142	0.7883071180452358	0.9499274310595066
ID252081	252081	22	1.0	15.800918602279177	46.16799375081729	0.0	206.0	206	1.4370803808856265	1		48086.726608187084	48314.0	30965.0	63373.0	3.2891321E7	5594.2354030787465	-0.9809880688034611	-887.0578922615947	-0.003008835982733365	0.014465708079296877	1.6546931435782428	1.2571114247353659	-0.658401128337918	1.3162660930605827	6.488017214564112	9.854653642783578	0.83953562092536	0.9701492537313434
ID206006	206006	22	0.9968333840370178	12.093340184997436	44.865491659783075	0.0	9.0	9	1.4126583227723342	1		47718.82272727273	47791.0	29862.0	65045.0	3.1494423E7	5807.180685827147	-0.9809692636927807	-847.1380437155593	-1.0329060779070192E-4	0.008617065578271172	1.6336567691604371	1.2473200221521605	2.4659504796769256	1.3097334606572582	6.26937341099639	9.910437158538052	0.8021366827182949	0.9502881844380404
ID249531	249531	22	1.0	15.7747127801035	45.982135661547325	0.0	196.0	196	1.4512236669219445	1		47948.73093525179	48071.0	32078.0	64325.0	3.3324368E7	5421.632055220759	-0.9809900491552623	-912.7685769000727	0.006821656804032495	0.005990252531281566	1.679622057935112	1.2813341569017733	-0.7337592638404636	1.3108384326508447	6.61635162100605	9.93608322967111	0.8421665738589355	0.9653259361997224
ID268989	268989	22	0.9968305826187134	15.828717443738212	46.412472098018384	0.0	272.0	272	1.4433833952584152	1		47506.305232558116	47806.0	30177.0	62316.0	3.2684338E7	5587.29422213892	-0.9809987057809579	-877.9402510827908	-0.002647768523416997	-0.005307475138365578	1.5977352078533342	1.3270111634342736	-0.6141150668338355	1.2040103745008695	6.54505472853831	9.715754946647213	0.8713046697811497	0.9589136490250698
ID211640	211640	22	1.0	13.480644565391765	46.37214939077963	0.0	34.0	34	1.3785088366949116	1		47382.613672496	47600.0	29024.0	64470.0	2.9803664E7	5651.066746306755	-0.981077043188661	-869.4261276248612	0.012463686619379258	-0.013009026875430034	1.6567302809777775	1.1734744361856648	2.4342174664393514	1.4118162525661129	5.9699264626318955	9.832592074946044	0.7759661950916967	0.9443609022556391
ID250046	250046	22	1.0	15.74156533413894	46.14576652242195	0.0	198.0	198	1.4449548528770861	1		47950.16593886463	48176.0	31382.0	64189.0	3.2941764E7	5524.730293679975	-0.9810808629195197	-900.1450738221606	0.007046348935208973	0.00664298557411031	1.6660260745638056	1.2721923973136038	-0.6604281670164565	1.3095708464237263	6.559314107031852	10.266718237929277	0.7819968540932881	0.9439124487004104
ID261314	261314	22	0.996828556060791	15.857892798048926	46.34126673875169	0.0	243.0	243	1.4323349181285714	1		47582.05596465392	47850.0	31164.0	63124.0	3.2308216E7	5613.416500236102	-0.9810004516774762	-875.3301003918431	0.0052307849994134605	-0.015307242412565735	1.6506681758079689	1.2791484550819583	2.518569047014897	1.2904430046801771	6.445239079083476	10.117415142267236	0.7912427699530538	0.9416666666666668
ID213697	213697	22	1.0	14.354862448387347	46.52631824685872	0.0	43.0	43	1.4126583227723348	1		47442.04992435698	47754.0	30295.0	64910.0	3.1359195E7	5725.453641329995	-0.9810708168175752	-858.9186296602047	0.009655258724208788	-0.020171636551799686	1.604145369183354	1.2797274986081129	2.1972145392581277	1.2535054305921316	6.269373410996395	9.902636978485887	0.8034008459447032	0.9461979913916786
ID250561	250561	22	1.0	15.707851555208181	46.17306746431903	0.0	200.0	200	1.431806673626694	1		48014.96898079767	48294.0	30723.0	63736.0	3.2506134E7	5601.297183386213	-0.9811052490217405	-890.2099819123032	0.010626383778043402	-0.006217321657169629	1.6164093915168112	1.2984867193405782	-0.7618004795973369	1.2448409116865564	6.440485952918963	9.911053157678072	0.8239272951062717	0.9528832630098457
ID251585	251585	22	1.0	15.795928470089105	46.161337891606415	0.0	204.0	204	1.438658723350229	1		48035.375730994165	48266.0	31324.0	63422.0	3.2856197E7	5571.076550132264	-0.9810021865065233	-890.4682053383715	-0.0038974232550816152	-0.009245795408873545	1.6389870095470371	1.298935432640432	-0.6323635356997876	1.2617925174428106	6.502276593057662	10.408840706532713	0.7541723031418062	0.9633802816901402
ID252609	252609	22	0.9968361854553223	15.802225502414455	46.21511455934122	0.0	208.0	208	1.4254524706424287	1		48114.828614008904	48376.0	31337.0	63392.0	3.228505E7	5659.878950671527	-0.9810447938100255	-879.9583574718645	-0.005120266290843459	-0.015465759918570913	1.6180582472713128	1.2779480628488011	2.5018939336403974	1.2661377205458086	6.3834484389447645	9.795560288398143	0.8360007268290324	0.9497878359264499
ID220352	220352	22	1.0	15.09665001166729	46.10770090087339	0.0	72.0	72	1.4056795386104792	1		47416.287250383975	47659.0	31327.0	63056.0	3.0868003E7	5331.779755576523	-0.9811378452873378	-925.1753750058751	0.004341382616840389	-3.7851110846424686E-4	1.6043657819020065	1.2441418515945535	-0.8988921695027652	1.2895360604144714	6.207582770857685	10.35812302963293	0.7270600013460503	0.9546783625730995
ID221899	221899	22	1.0	15.17593722675516	46.14743078573661	0.0	79.0	79	1.4126583227723342	1		47461.02118003025	47617.0	30986.0	63543.0	3.1371735E7	5386.174962796303	-0.9809909908311465	-909.4779118992838	0.019260180607642164	0.003205561372851059	1.5908920173548204	1.297761420391571	-0.7353544618455733	1.2258740261170684	6.269373410996389	9.939903638783653	0.7973879223015667	0.9482386772106398
ID236745	236745	22	1.0	15.651077269369644	45.69739503455059	0.0	144.0	144	1.6387545609359917	1		47340.00226757373	47314.0	31084.0	65166.0	4.1753882E7	6083.2547509937995	-0.9810869414633366	-807.3614234523257	0.004761884447544788	-0.03586623026712045	1.8691531012904206	1.4592700584562714	1.237540043119862	1.2808822400342779	8.436798942015612	15.206159565740474	0.458509645995903	0.8645884072089627
ID205512	205512	22	0.9968464374542236	12.12653921415956	44.882431184073305	0.0	7.0	7	1.4089048113903355	1		47581.46282245825	47657.0	29840.0	64969.0	3.1356184E7	5809.980868798465	-0.9810162009752116	-846.4204255310083	-0.01388097283334091	0.021429469659525042	1.6501883081360316	1.222947662356024	2.4933643328332784	1.349353172609957	6.236101527844785	9.710904879142358	0.8310050078596297	0.956965718453684
ID224462	224462	22	1.0	15.118800395742237	46.179192550154575	0.0	91.0	91	1.4233280991629542	1		47422.74999999998	47618.0	31312.0	64020.0	3.1678397E7	5370.391151798285	-0.9810611984492982	-914.8595329344934	0.013680933143130496	-0.007915381915547751	1.6374045790307445	1.2639643332006054	-0.8093725315880567	1.29545156933702	6.364435934286703	10.211053132221549	0.7670588961869691	0.9537037037037036
ID249038	249038	22	1.0	15.778775690210127	46.05421616795783	0.0	194.0	194	1.438658723350229	1		47991.46433770008	48227.0	31871.0	63935.0	3.2970136E7	5468.1378489212475	-0.9810001962549589	-906.3053049081205	-0.002162084819584549	-0.00627093673084476	1.637620094806254	1.2909366269745528	2.458919512961269	1.2685518875114659	6.502276593057663	10.158597055597403	0.7917860302943703	0.949340735600277
ID209619	209619	22	1.0	12.795291353192013	45.09233815579281	0.0	25.0	25	1.40621759778372	1		47516.172782874644	47685.0	29734.0	63602.0	3.1075577E7	5512.073945014446	-0.9809765942388718	-889.0512308892025	-0.024991921898298276	0.010095358620353692	1.6669923754617857	1.2093103387637527	2.4236072883003974	1.3784653302194618	6.212335897022206	9.68325056404037	0.8325732517545876	0.9519300801165334
ID251091	251091	22	1.0	15.731639889417318	46.171204894551146	0.0	202.0	202	1.44443122363254	1		48074.95526695529	48298.0	30964.0	63227.0	3.3315944E7	5521.108043269279	-0.9809499384657907	-896.7535403258452	2.896705512679302E-4	0.006057746983247671	1.6508148590829799	1.292710664513117	-0.6308497496806524	1.2770180554708568	6.554560980867336	10.026334348435162	0.8193493366451939	0.9510344827586207
ID218834	218834	22	1.0	14.880519927640268	46.213703658097096	0.0	65.0	65	1.4013676280264984	1		47534.29938271609	47803.0	31734.0	63883.0	3.0802226E7	5364.517985309926	-0.9810857640768806	-919.2307826171058	-0.00456983278629475	-0.0035245489985892583	1.6286219363486307	1.217588689602741	-0.7892229069502034	1.3375797182215912	6.169557761541553	10.174501303854118	0.7489238049144227	0.9516129032258065
ID234193	234193	22	1.0	16.47846823482841	45.268260049865994	0.0	133.0	133	1.8326993336459205	1		47305.448151487784	47814.0	28424.0	62703.0	5.2461742E7	5765.013418618296	-0.9810212367108684	-848.303646958118	-0.003949961222838365	0.024665860555228115	2.7585533384177716	1.2155588096581698	2.2522086792539278	2.2693705285995263	10.551940085225166	15.068159675345468	0.5840119761867856	0.9162195625257947
ID217296	217296	22	1.0	14.942550957100064	46.26626294563768	0.0	58.0	58	1.4418102248778706	1		47515.63157894739	47669.0	31791.0	63965.0	3.2500692E7	5323.2582365996	-0.9811709596951873	-930.2624002022426	0.010258905364314235	-0.010404299498119407	1.6490210727680543	1.27060907729616	-0.772254190472585	1.2978193704370113	6.530795350044755	10.21179708294065	0.7869942984738407	0.9423868312757202
ID231124	231124	22	1.0	15.841891433385383	46.03326469704607	0.0	120.0	120	1.4449548528770868	1		47484.43105950655	47606.0	31156.0	63608.0	3.2716773E7	5389.08379393432	-0.9810579947689436	-912.7146618635899	0.0030539092010349244	0.017820034337339627	1.672579582512405	1.2692103186590966	-0.7493344108726679	1.3178112074281452	6.559314107031858	9.719509766559083	0.8725283996278529	0.968421052631579
ID269534	269534	22	1.0	15.800992719031715	46.39308172001887	0.0	274.0	274	1.40352523920106	1		47437.661016949074	47950.0	29971.0	62575.0	3.0787042E7	5701.306273785488	-0.9810831406179539	-863.049426391186	-0.00758243492207484	-6.104370836334154E-4	1.5618019115374038	1.298013926819077	2.4800639368544424	1.2032243100540283	6.188570266199622	9.905229191590191	0.7926311440239037	0.943478260869565
ID239832	239832	22	1.0	16.700675886892405	45.42766616091569	0.0	157.0	157	1.8511808028191596	1		47794.11484098949	48154.0	31886.0	64280.0	5.4102938E7	5687.384064641334	-0.981032317814641	-869.2824503421133	-0.017974665076969005	0.01899463197104888	2.802000416014949	1.2480251443865789	2.4464309498343537	2.2451474063787153	10.765830762628369	14.483889983751979	0.6448919826558589	0.9118357487922707
ID258776	258776	22	1.0	15.838872202652608	46.28334568428753	0.0	233.0	233	1.4407604903194307	1		47768.84716157212	48052.0	30868.0	62901.0	3.2817198E7	5601.953616039364	-0.9810158534754002	-881.2927470058748	0.0019506850520181523	0.007975581677287083	1.6204909706751012	1.3075388016396075	2.506375062388876	1.239344460480303	6.52128909771572	9.736256561601218	0.8644886554340642	0.9661971830985915
ID248542	248542	22	1.0	15.830585034824427	46.03736833572616	0.0	192.0	192	1.4564270671471384	1		47938.41512125536	48124.0	31724.0	64015.0	3.3604829E7	5403.650269189695	-0.9810028133823421	-916.2360980230284	-0.010530338136692985	-0.003870274661680669	1.635026239383297	1.322371867300706	-0.6549385529569965	1.2364345308712572	6.663882882651203	10.499192464421538	0.759670786608958	0.9434724091520853
ID229095	229095	22	1.0	15.488078017259085	46.24894928736393	0.0	111.0	111	1.4115869094041127	1		47391.54725609758	47747.0	30874.0	63184.0	3.1088855E7	5566.301207592105	-0.9809797132339322	-878.2277301468772	-0.0068056986476621615	-0.012128954692884263	1.5984810172840367	1.2873672378766976	-0.6525966116355416	1.24166669016719	6.259867158667354	10.050980094035237	0.7786784493908616	0.9294283697953427
ID211174	211174	22	1.0	13.484236224603803	46.33436089747831	0.0	32.0	32	1.382892023707387	1		47424.235759493626	47646.0	29321.0	64412.0	2.9972117E7	5599.2409902585705	-0.9810878757506727	-878.7569505170684	0.001293679610071108	0.0068451245436207155	1.6289038671438312	1.1853578401819482	2.3925659935904138	1.3741874494994695	6.00795147194802	9.450466586040832	0.8453368053870403	0.9583017437452612
ID271587	271587	22	1.0	15.823003749912305	46.32957995073622	0.0	282.0	282	1.444954852877086	1		47595.41074020322	47868.0	30220.0	62923.0	3.2793238E7	5568.201410057458	-0.9809881077353142	-882.1014515543899	8.067085348565211E-4	-0.008741420509569782	1.645426140504015	1.2918749530712734	2.456281287947315	1.2736729174849448	6.5593141070318515	10.027492923527706	0.8197540372383167	0.9543568464730288
ID236266	236266	22	1.0	15.653723236892773	45.36264179019323	0.0	142.0	142	1.7790803987862203	1		47435.125119388744	47560.0	31163.0	63981.0	4.9664576E7	5654.347121766714	-0.9809590824401361	-864.3917228398299	0.022935336165901366	0.016459872674896497	2.1358637944222485	1.455569106780317	1.3869848138301026	1.4673736784279015	9.94353993616713	14.157021485750759	0.6234578592608507	0.911944202266783
ID248041	248041	22	1.0	15.84708651375891	46.041716606653196	0.0	190.0	190	1.4265134700231523	1		47452.1263001486	47706.0	31212.0	63713.0	3.1935281E7	5401.27634914178	-0.9810725650185061	-910.7488751743737	-0.004493232205591203	0.029747026635516635	1.6641969786987798	1.2254484545381905	2.400669656331195	1.3580309906432837	6.392954691273803	10.252763218788147	0.7642397717675213	0.9532246633593194
ID261865	261865	22	1.0	15.85169214726135	46.32567973945883	0.0	245.0	245	1.4360271888197278	1		47562.36988304089	47957.0	30704.0	63117.0	3.2532661E7	5590.219146643155	-0.9809795715271319	-877.6155623044762	-0.010579401329843975	-0.003928809635176817	1.6149965540585554	1.3030696093865048	-0.6399221494152446	1.2393785738115004	6.4785109622350845	10.147005280924768	0.7906955401300301	0.9432525951557088
ID227560	227560	22	1.0	15.81573270665797	45.8851594670857	0.0	104.0	104	1.599035431712117	1		47840.660355029635	47303.0	31009.0	65504.0	4.0425358E7	6519.375385638168	-0.9807885413147296	-749.2663265542889	-0.030100113408771036	-0.04185148088792074	2.016391629632949	1.2818903004860323	3.0345155934569137	1.5729829836987053	8.032783218031769	12.683081341360209	0.6275182419309532	0.8811261730969758
ID247022	247022	22	1.0	15.885088029137012	45.99328755670279	0.0	186.0	186	1.4522658384508196	1		47784.88522238163	48012.0	31860.0	64297.0	3.3306065E7	5397.34621130961	-0.9809324967714355	-910.9311636341206	-4.7968513567448366E-5	0.0048109906379879865	1.6535546688694556	1.2918170254423846	-0.7276559561403677	1.2800223532455715	6.625857873335079	9.86344226803193	0.8558447009589265	0.9660429660429657
ID247534	247534	22	1.0	15.862759590675301	46.006170056731754	0.0	188.0	188	1.4412854531680857	1		47768.839883551664	47986.0	31680.0	63567.0	3.2817193E7	5421.690318812103	-0.9810387352512986	-911.7144444955235	0.006924138029088177	-0.007881775076832555	1.6270147384152656	1.3109788292271456	2.3563686004088806	1.2410686596475635	6.526042223880248	9.675005972652928	0.8761072208829581	0.9669014084507042
ID246512	246512	22	1.0	15.870221258181601	45.99030978543771	0.0	184.0	184	1.44757015791818	1		47778.70707070712	48071.0	31496.0	63958.0	3.3110644E7	5376.07877244527	-0.981044963585628	-919.9475239264355	0.005065803368861605	0.009705515176499833	1.6236805428363033	1.3013934385634247	2.419411218362483	1.247647709541738	6.583079737854437	10.108501822012252	0.8095904790688926	0.9598059598059598
ID230647	230647	22	1.0	15.876627396150424	46.036912679233126	0.0	118.0	118	1.44757015791818	1		47451.42318840577	47603.0	31023.0	63999.0	3.2741482E7	5388.555739308063	-0.9810540670354047	-911.9768304241194	-0.009517728574232	0.016847007805480183	1.6596952527384117	1.2919019421102318	-0.7876504047643533	1.2846913520599057	6.583079737854437	10.04811066177041	0.8193513257973404	0.9479808350444902
ID272112	272112	22	1.0	15.812402162922954	46.378729325972884	0.0	284.0	284	1.4174696611687827	1		47565.25337331342	47958.0	30511.0	62816.0	3.1726024E7	5639.5347358010085	-0.9810077603241706	-871.3101933453264	-0.0011143101642434928	0.007927902096640474	1.6090748372491197	1.288340486126209	-0.6600546430309785	1.2489515423731632	6.312151546477035	10.175130543649901	0.7661385256633324	0.9499284692417745
ID243446	243446	22	1.0	15.936658662967846	45.35188849917575	0.0	172.0	172	1.725110484661724	1		47910.72081218278	48021.0	31792.0	65084.0	4.719206E7	5932.773329077279	-0.9809563922042559	-831.9656922865039	-0.030004137310983763	0.06335798490861462	2.3143533311664655	1.2801735434666943	1.8779213581597964	1.8078434310548435	9.349399165602655	14.384034745504593	0.5678480243971175	0.8896426956128451
ID245494	245494	22	1.0	15.86622835870728	45.98134997233803	0.0	180.0	180	1.443907404495231	1		47921.99276410998	48177.0	31704.0	64102.0	3.3114097E7	5393.671031996376	-0.9810064288444039	-917.79489053054	-0.006145865338651931	0.003100108512996181	1.6296382006125543	1.2907763641151966	-0.700785152381349	1.2625255977085088	6.5498078547028245	10.377955803586271	0.7642136490781056	0.9496898690558232
ID258292	258292	22	1.0	15.836461335451054	46.25753024775693	0.0	231.0	231	1.4412854531680843	1		47836.11127379211	48053.0	31013.0	62646.0	3.2672064E7	5586.607486701917	-0.9810766076702799	-887.8541547163404	0.0118031321892161	-0.006293772587807843	1.6269952967565837	1.3011741693520786	2.467286242893996	1.2504054684445112	6.5260422238802365	10.060061530235641	0.8103235661186021	0.9541348158443362
ID271101	271101	22	0.9968392848968506	15.809617321293487	46.37584702719514	0.0	280.0	280	1.4302207694956064	1		47577.69423929103	47913.0	30447.0	63155.0	3.2210099E7	5649.176710937771	-0.9810426469753668	-871.6826784247921	-2.4710682329708456E-4	0.0038144227237211985	1.601669490296412	1.3044183805835305	-0.636717609207389	1.2278801910012234	6.426226574425414	9.950332698148157	0.8156253093699269	0.9561527581329565
ID239352	239352	22	1.0	16.56573631009525	45.222229915261956	0.0	155.0	155	1.8743290763597282	1		47738.92499999999	48047.0	31580.0	64074.0	5.5377153E7	5584.290317707125	-0.9810575961289184	-885.5111932722233	-0.016019377382255378	0.012549962949020645	2.9355887312930844	1.2540174334061418	2.293361152420529	2.340947305110014	11.036758954005778	14.613295288776355	0.6494640274472705	0.9310344827586208
ID205055	205055	22	0.9968351125717163	12.15065254986493	44.851151248624745	0.0	5.0	5	1.4126583227723344	1		47517.95007564299	47563.0	30261.0	65066.0	3.1409365E7	5801.388763379629	-0.9810616328548147	-848.6126145406959	-0.006287444216040387	0.015374026086511887	1.634421416166414	1.2379243805854703	2.5001018696923625	1.3202918060256816	6.2693734109963914	10.096053935617569	0.7729131169340759	0.9613702623906708
ID270584	270584	22	1.0	15.832328555291665	46.34784972263674	0.0	278.0	278	1.4433833952584152	1		47458.655976676404	47799.0	30610.0	62656.0	3.2556638E7	5564.309266989158	-0.9810458075365927	-882.9135261972922	0.002925841354177192	-0.0051873641405999595	1.6391323950364909	1.3096550317067728	-0.6563435465349359	1.2515756862326834	6.545054728538308	9.974775611201514	0.8266408766082493	0.9569145239749826
ID242942	242942	22	1.0	16.336412873032266	45.46677191633293	0.0	170.0	170	1.7074798687984691	1		47801.27622014538	48118.0	31196.0	65418.0	4.6032629E7	6271.950848290637	-0.9810069444237112	-787.3069475119171	-0.01346562373205539	0.039692402801011654	2.4800423240187404	1.1757147741383969	2.3107635271767006	2.109391136839459	9.159274119022013	14.762556304941823	0.5281384502482885	0.8645132346343646
ID208130	208130	22	1.0	12.147434144887141	44.86047505260341	0.0	18.0	18	1.4318066736266941	1		47712.961651917365	47782.0	30009.0	64701.0	3.2349388E7	5742.641606343835	-0.9809522353952723	-855.7728486686475	-0.0037261075496261534	0.015112791865510036	1.643762056616475	1.2784456671204054	2.4603407059165874	1.285750422478974	6.440485952918965	9.795091556546543	0.8435513053469524	0.9699355762347883
ID246017	246017	22	1.0	15.876671299730942	45.97638108013534	0.0	182.0	182	1.4527866438605868	1		47824.97421203438	48021.0	32008.0	63990.0	3.3381832E7	5343.378741510907	-0.9810015997738492	-924.318116187647	-0.0034900717857747946	0.0025730398085162475	1.644727628797849	1.3017999710839887	-0.7501429833385816	1.26342576842148	6.630610999499597	9.837018599371149	0.8610659755264284	0.9627329192546582
ID233728	233728	22	0.9968363642692566	16.332456961561437	45.42501796665345	0.0	131.0	131	1.7021550745366025	1		47353.684430511974	47672.0	30782.0	65307.0	4.5317476E7	6344.862881912417	-0.9810689740361226	-773.5473820451101	-0.010026480044587616	0.022924986863841784	2.4949323676627078	1.1566804166280487	2.2413445437532173	2.1569764057525305	9.102236605047825	13.289603953415146	0.6476403625222655	0.8999060150375937
ID244998	244998	22	1.0	15.872195375001002	45.98923738550669	0.0	178.0	178	1.4397099903691026	1		47847.65789473683	48008.0	31980.0	63483.0	3.2727798E7	5431.232254629668	-0.980936570513837	-906.6344111634268	0.001305511449348611	-0.008944509311656468	1.6834353248170704	1.2582786212216737	2.508458227152861	1.337887568321401	6.511782845386701	9.844512093591904	0.8443478068521207	0.9560362875087229
ID270083	270083	22	1.0	15.822333119047515	46.363678188775275	0.0	276.0	276	1.4318066736266937	1		47591.764444444496	47913.0	30288.0	62941.0	3.2124441E7	5614.070052486305	-0.9810780514854591	-879.0663946696917	0.005644467238275713	-0.006872424084507568	1.5939509807283023	1.3077787496966395	-0.6338289275017274	1.2188231236346707	6.440485952918961	10.08193277569612	0.7962343451586329	0.9502103786816272
ID224011	224011	22	1.0	15.121564820907448	46.18026427777209	0.0	89.0	89	1.4206681676678081	1		47428.48053892216	47648.0	31586.0	63391.0	3.1682225E7	5329.174066870307	-0.9810128797906293	-919.6549454118169	0.009901752205012052	-0.004484249119775861	1.6360513043695217	1.2578842783091964	-0.7694961721211605	1.3006373738676853	6.340670303464124	9.736356147940949	0.8405278974898447	0.9590222861250897
ID243979	243979	22	1.0	15.821355198985644	46.00827737514468	0.0	174.0	174	1.4449548528770868	1		47879.40058055152	47966.0	32098.0	64234.0	3.2988907E7	5383.412320666326	-0.9810062752940231	-918.7190095947233	0.004414207759670838	9.564757136875419E-4	1.6154484497457917	1.2968678214154745	-0.752759252310669	1.245653892454977	6.559314107031859	9.905787387818359	0.840021279836202	0.9603340292275571
ID238857	238857	22	0.996834397315979	16.04029744046733	45.14927261296491	0.0	153.0	153	1.8102725283587027	1		47796.72289156633	47967.0	31458.0	64502.0	5.1572664E7	5693.522207412005	-0.9810258854981032	-868.0925866736767	-0.018956896381278072	-0.014444911879551948	2.4501146825301605	1.3502244452842505	1.8723379593500673	1.8145980774436061	10.295271272341303	15.674999144338761	0.5265415006598676	0.8350038550501158
ID257289	257289	22	1.0	15.749567268115841	46.27050734349117	0.0	227.0	227	1.425452470642429	1		47858.54477611938	48267.0	31095.0	63054.0	3.2065225E7	5654.860383368558	-0.9810035949631278	-874.1113829628526	-0.018560758979717387	0.009389681594999894	1.6192922216249312	1.2982700730095942	-0.6946272464847232	1.2472691586205613	6.383448438944766	9.866751186132818	0.8239803704723401	0.9524822695035464
ID257800	257800	22	0.9968268275260925	15.742975229485294	46.273488678211045	0.0	229.0	229	1.4233280991629538	1		47796.76876876879	48175.0	30930.0	62818.0	3.1832648E7	5680.808882411186	-0.9810357043256293	-870.495339874571	0.011504383434672383	6.576238373679756E-4	1.6271223138448665	1.2753999202177373	-0.7119449825613241	1.275774200744095	6.364435934286701	10.181685333104996	0.7714902489053403	0.9396491228070176
ID227087	227087	22	1.0	15.248164188383903	46.21297901709902	0.0	102.0	102	1.4147987153979604	1		47321.10000000003	47541.0	30978.0	63384.0	3.1231926E7	5394.272891073338	-0.9810280874364842	-907.2401069947528	0.012222267094205425	-0.0071888207890320925	1.6505253485078302	1.2347356783810837	2.399442859935594	1.3367438694829865	6.288385915654446	9.883509665072122	0.8089592918312014	0.9524838012958965
ID222478	222478	22	1.0	15.1481743593771	46.13147919805106	0.0	82.0	82	1.4249216746937925	1		47518.331343283586	47722.0	31258.0	64246.0	3.1837282E7	5340.705311415414	-0.9810628251805197	-921.8795754792278	0.025116476858232505	-0.014901657272647235	1.6466338351694274	1.284539984639165	2.3729744799139345	1.2818860096690388	6.3786953127802555	9.648558270227872	0.8610272056689304	0.9599427753934191
ID272649	272649	22	0.9968287348747253	15.841186770378803	46.41585380324834	0.0	286.0	286	1.445478292435237	1		47626.274566474	47947.0	30757.0	62979.0	3.2957382E7	5599.466692332563	-0.9810818520066977	-882.1786947667393	-0.013938771054336751	-0.0036358244405307097	1.610150841045026	1.3321504803379465	2.490747288959441	1.2086854036464072	6.564067233196376	9.93628231161728	0.835478041864526	0.9557093425605537
ID262410	262410	22	1.0	15.836574461846253	46.31646157755661	0.0	247.0	247	1.4407604903194315	1		47534.28238719065	47890.0	30600.0	62494.0	3.2656052E7	5575.212322855743	-0.980979567806662	-879.458006279169	4.975335279487482E-4	0.003951456937058843	1.5886813870854943	1.328396074815279	2.5151655547270133	1.1959395373148851	6.52128909771573	9.737360834527752	0.8642925905447476	0.9675599435825109
ID213266	213266	22	1.0	14.219485536497281	46.56271783066274	0.0	41.0	41	1.4412854531680857	1		47335.15866084424	47744.0	29753.0	62236.0	3.2519254E7	5952.703551167696	-0.9810141847410201	-821.7611665546674	-0.016596784702110436	0.03128761629367365	1.5175004339451712	1.3906294256711265	-0.8344184093277995	1.0912327942527291	6.526042223880248	10.516763714614983	0.7414732887174076	0.9547983310152992
ID242448	242448	22	1.0	16.231781813805366	45.33228853089667	0.0	168.0	168	1.7662780228186077	1		47795.141062801944	48167.0	28763.0	65455.0	4.9467971E7	6307.317782748644	-0.980996214526808	-782.3412741996856	-0.024841817132910404	0.04408131839294231	2.4599252001002494	1.2827178574154494	-1.0057227739587233	1.917744565478146	9.800946151231658	14.895548283298549	0.5550918870295454	0.8811965811965811
ID235799	235799	22	1.0	15.862609575263743	45.378671165541256	0.0	140.0	140	1.7585518607706778	1		47409.2068627451	47558.0	31337.0	65104.0	4.8357391E7	5727.156425969954	-0.9810389650682875	-856.5995838597353	0.0024417234262570893	0.02495988808748754	2.19603748207331	1.4411593863954948	-1.418920258815964	1.523799173640226	9.71538988027037	13.115383388423961	0.7097544380691164	0.9112795363352648
ID204564	204564	22	1.0	12.246312198200497	44.87518190085138	0.0	3.0	3	1.4121227177017943	1		47479.869696969654	47526.0	30128.0	64550.0	3.1336714E7	5785.535382425366	-0.9810345068876385	-849.0164493370922	0.0018224203384765026	0.014722854390326627	1.6291957156659513	1.2481558429156239	-0.6936219161272996	1.3052822889970528	6.264620284831879	9.983035387246291	0.7899132436767019	0.9523121387283234
ID263452	263452	22	1.0	15.852658647489918	46.31954102399768	0.0	251.0	251	1.4407604903194315	1		47404.68175182481	47733.0	30525.0	62655.0	3.2472207E7	5587.980601231506	-0.9810434795076202	-878.0635963265039	2.398131055755808E-4	0.01280057621725195	1.6223153596743654	1.297333476589849	-0.689907865526173	1.250499882218995	6.521289097715729	9.742267989463514	0.8634221259853464	0.9779044903777618
ID207642	207642	22	0.9968322515487671	12.126380989986124	44.86850024113596	0.0	16.0	16	1.4196027995632161	1		47753.95939849621	47818.0	30207.0	65094.0	3.1756383E7	5801.4417181327635	-0.9810407734908024	-851.8632646593253	-0.002382302529876004	0.0164480333720481	1.6415794943114108	1.2588392349306672	-0.6520198714203613	1.3040422071066315	6.3311640511351	9.79116434433655	0.8298980621675616	0.9548387096774196
ID233241	233241	22	0.9968262910842896	16.507215126459762	45.627797574138725	0.0	129.0	129	1.7242332354391392	1		47398.70618034447	47703.0	31163.0	65087.0	4.6782523E7	5960.167261051339	-0.9810057010017147	-821.4597643810654	-0.04004775998549785	0.023875014406563186	2.4655530082831136	1.1899295600484192	2.567762008706821	2.072015933600967	9.33989291327363	13.942162279323536	0.6037977552385562	0.8907524932003632
ID219935	219935	22	1.0	15.103531652764218	46.086523299357616	0.0	70.0	70	1.4115869094041134	1		47375.93930197266	47649.0	32716.0	63436.0	3.1220744E7	5223.124515218581	-0.981030231851419	-938.1619572033809	-0.007992824522143943	-0.007579204629873905	1.6009634483404362	1.2609352905711597	-0.8314749539128486	1.2696634476898934	6.259867158667359	10.262062313510704	0.7469743451190662	0.9413867047891351
ID218397	218397	22	1.0	14.865993518501133	46.19446230088796	0.0	63.0	63	1.4318066736266928	1		47483.21745562126	47705.0	31561.0	63800.0	3.2098655E7	5346.094031268204	-0.9811048692755844	-922.3570502108097	0.008703334149780171	-0.003537437694004041	1.6632195741025033	1.2687967259291728	-0.7729217899290229	1.310863702682149	6.440485952918954	9.852242764446567	0.8337930912665975	0.965099715099715
ID256803	256803	22	0.9968255162239075	15.787432792766973	46.2506515900136	0.0	225.0	225	1.4418102248778706	1		47814.04385964907	48137.0	31027.0	62717.0	3.2704806E7	5601.153570879324	-0.9810330081204007	-883.0659776828298	2.771511678622363E-4	-0.0033867706705400626	1.658026464691975	1.3011725602103226	2.550873499240548	1.274255633260488	6.530795350044756	9.886760753307362	0.8395912213914549	0.9601677148846962
ID244514	244514	22	1.0	15.852783569542398	45.982458546852676	0.0	176.0	176	1.45902180832263	1		47857.74358974364	47975.0	31860.0	63950.0	3.3596136E7	5354.07169093558	-0.9809554571025934	-920.8242889682908	-9.122993581732838E-4	0.005866843619542434	1.6789935485951912	1.2851502185351416	-0.7376299169843431	1.306457038546798	6.6876485134737855	9.798170982685624	0.8753732596659709	0.9630390143737171
ID221473	221473	22	1.0	15.20265597191466	46.151168134493034	0.0	77.0	77	1.4099782628309283	1		47374.5629742033	47602.0	31676.0	63037.0	3.1219837E7	5355.304734238764	-0.9810494332694158	-915.9245768616016	-0.020611272433824334	-0.0082004898760295	1.6300641118407033	1.2615340242555306	-0.7824095395911707	1.2921285359724273	6.245607780173807	9.808169184885127	0.8158469124111634	0.9460043196544279
ID216864	216864	22	1.0	14.934040718308903	46.2610352966065	0.0	56.0	56	1.429162522388449	1		47492.345185185135	47697.0	32032.0	64440.0	3.2057333E7	5344.154625623169	-0.9811355736540304	-924.4001671772166	0.009458087873960292	0.010365177549941278	1.6536129326902085	1.2551725008411505	2.350284889151716	1.3174387835791848	6.416720322096376	9.695613165986739	0.8577730854176545	0.9684361549497853
ID241959	241959	22	0.9968302249908447	16.438654099187843	45.46811721786087	0.0	166.0	166	1.7246719158267074	1		47835.708629441615	47968.0	31414.0	64230.0	4.7118173E7	5896.509118446216	-0.9810241580310216	-838.814405651884	0.013805088352808562	0.014783227012817209	2.383501518215787	1.0799508131947937	2.341189505301416	2.207046366458792	9.34464603943814	18.22635110556392	0.35348684440277073	0.8577661431064575
ID209190	209190	22	0.9968234896659851	12.360499968566105	44.98749005501675	0.0	23.0	23	1.399206689766326	1		47662.322033898294	47581.0	28982.0	63517.0	3.0932847E7	5933.8091491088335	-0.9809940408731024	-829.1788133508904	0.0051424552745344895	2.5837943806089695E-4	1.577706130850092	1.2569522853635404	-0.5861362140046481	1.255183787977904	6.150545256883498	9.690890148812297	0.8229929997616564	0.9549815498154984
ID262945	262945	22	1.0	15.837736943780492	46.32285955165363	0.0	249.0	249	1.4381328016644592	1		47524.433382137555	47852.0	30527.0	62519.0	3.2459188E7	5619.988717456516	-0.9810551082541115	-875.8157986021595	0.0045425889880830435	-0.010199254935376158	1.618059375347694	1.3084327289599214	-0.6139925861692637	1.2366393315718234	6.497523466893148	9.918840970399717	0.8299193036450133	0.9599719101123596
ID210731	210731	22	1.0	13.264357032407297	46.282501751111454	0.0	30.0	30	1.3894408781286245	1		47425.80877742944	47620.0	30026.0	64616.0	3.0257666E7	5604.207701942912	-0.9809951114975531	-873.6390462610318	-0.006033469899213869	-0.004340829808768849	1.6364434152034664	1.204419290304509	-0.7620842507558364	1.358699107841199	6.06498898592221	9.675490774396943	0.8141302170458337	0.943089430894309
ID274732	274732	22	0.9881162643432617	15.926388990919996	46.230084950577684	0.0	294.0	294	1.3899852232535732	1		47477.15251572323	47422.0	31203.0	63932.0	3.0195469E7	5849.715426715451	-0.9811090752015477	-843.031871868014	0.003689225330137493	-0.008414879255310759	1.6233382545481099	1.2283552811741774	2.2874294023703907	1.3215543413436304	6.069742112086722	10.028994104722178	0.758342422152952	0.9445266272189347
ID273197	273197	22	1.0	16.52850593973057	46.35255508161776	0.0	288.0	288	1.4243906809452656	1		47582.58955223883	47888.0	30199.0	63726.0	3.1880335E7	5595.167111416238	-0.9810866572348736	-882.2752231753782	0.0133891263194495	0.009824554551152645	1.6025864404735934	1.2796833134986205	-0.5025151445895453	1.252330497372951	6.3739421866157375	10.781951587861089	0.6890063573234156	0.9248275862068964
ID274222	274222	22	0.989193856716156	16.07199909525683	46.58611408118363	0.0	292.0	292	1.3574954382999147	1		47591.054187192094	47647.0	30029.0	64679.0	2.8982952E7	5871.279962667377	-0.9810120624454556	-837.5660856424864	0.009778323259263786	-7.930692625689714E-4	1.5837119063597151	1.1842003176133151	2.225692456033987	1.337368249952501	5.789307668380293	9.628824895918937	0.7846751815355142	0.9441860465116282
ID215341	215341	22	1.0	14.950937437550337	46.345005677262755	0.0	50.0	50	1.4131937248468056	1		47532.3927492447	47858.0	32149.0	64089.0	3.1466444E7	5379.703300408999	-0.9810405191383216	-914.3697541303682	-0.004494810483169025	0.008301648286410107	1.6454592758684696	1.2286074288923277	2.4396171223318897	1.33928807296238	6.274126537160908	9.939500700793616	0.7980571630815175	0.9435310936383132
ID238381	238381	22	1.0	15.863915815280958	46.09783720186311	0.0	151.0	151	1.408904811390334	1		47662.996960486365	47921.0	31228.0	63938.0	3.1362252E7	5512.4545632608215	-0.9808836493483214	-887.31704941173	-0.007827232073912177	0.0039771550549988115	1.6233778807437993	1.228810235234693	2.5828135607326095	1.321097297365648	6.236101527844772	10.053803575043638	0.7752865490854588	0.959765910753475
ID230193	230193	22	1.0	15.84210183028235	46.10799957759018	0.0	116.0	116	1.4339184840274963	1		47481.028023598796	47654.0	31022.0	64493.0	3.2192137E7	5471.054608797867	-0.9809836770023828	-895.3942374442568	0.0014991700284932802	0.0042605135805637235	1.6362096874681145	1.2668948030053926	-0.8073564439184958	1.2915118789552331	6.4594984575770225	10.134725997794593	0.7902866391332058	0.9490223463687145
ID214832	214832	22	1.0	14.86457324948176	46.21043611190661	0.0	48.0	48	1.418536631332032	1		47509.6039156627	47762.0	32080.0	63878.0	3.1546377E7	5306.939779503132	-0.9811331245594482	-931.0975890094531	0.007503104576637902	-0.007775756055320113	1.6518510736946945	1.2274172265148804	2.4345989367505174	1.3457942727306742	6.32165779880606	9.91302183952486	0.8084044977764988	0.9554597701149422
ID226608	226608	22	1.0	15.218944899899887	46.20903953645907	0.0	100.0	100	1.4137289241558406	1		47359.33232169957	47527.0	31179.0	63192.0	3.12098E7	5381.792295922068	-0.9809175935977643	-904.7071387237646	-0.0038126460580916654	0.0054809872720016795	1.6080482362305049	1.2636313024638657	-0.7999005923907686	1.272561255086895	6.278879663325414	9.690281530128495	0.8402707275737615	0.9593318809005087
ID275255	275255	22	1.0	16.38357317217922	45.96540754816589	0.0	296.0	296	1.4323349181285714	1		47524.67060561303	47758.0	31340.0	64700.0	3.2174202E7	5619.5552093387505	-0.9809561447169708	-871.2481886842976	-0.006108065982484501	-0.003221206827656797	1.6343224761778237	1.2633232292885315	-0.7484183226875692	1.2936692987892169	6.4452390790834775	10.269109617005881	0.7680390755737619	0.948915325402379
ID228662	228662	22	1.0	15.365189382235526	46.10529425083938	0.0	109.0	109	1.4344459508410063	1		47314.434017595304	47379.0	30969.0	63848.0	3.2268444E7	5385.53495523735	-0.981030554634352	-908.7045378358431	-0.0036100459796845077	-0.0012424780199691476	1.609229207910145	1.300023050498249	-0.792699381086691	1.237846673021212	6.464251583741541	10.143536135800701	0.7894949440943885	0.9464161447459981
ID273713	273713	22	1.0	16.898276406321834	46.885617837882755	0.0	290.0	290	1.432334918128572	1		47554.61176470587	47987.0	30737.0	63281.0	3.2337136E7	5645.3896470760565	-0.9811230207222562	-875.6280805550876	-0.007009776403564177	-0.00999374244248125	1.5751673566121855	1.3152320347370676	-0.6584404054251273	1.1976345732234863	6.445239079083483	10.839091302588248	0.6893870905584798	0.94232105628909
ID204098	204098	22	1.0	12.330801472384262	44.884401951428195	0.0	1.0	1	1.4083677788526658	1		47468.35213414634	47530.0	30099.0	64221.0	3.1139239E7	5773.733128370611	-0.9809804846617928	-848.0830175107106	-0.006793192419178834	0.010305631986239787	1.6655985778975013	1.2333946025298044	-0.6943743049336769	1.350418247721538	6.231348401680266	9.605423471479694	0.8487091129026656	0.9653902798232695
ID241479	241479	22	0.9968301057815552	16.352748774429532	45.29104913671459	0.0	164.0	164	1.8111081030758769	1		47704.560885608866	48034.0	30745.0	64051.0	5.1711744E7	5897.3846878112845	-0.9810017750226081	-835.3860279609589	-0.008293294316962999	-4.001481325577526E-4	2.6276036547757258	1.250602511046928	2.1927066116626546	2.1010701894209824	10.304777524670342	14.929381275683411	0.5809849268025826	0.8992119452509334
ID216389	216389	22	1.0	14.95150829052647	46.24197374974869	0.0	54.0	54	1.4110508976477816	1		47526.64383561645	47784.0	31878.0	63743.0	3.1225005E7	5425.807256542447	-0.9810764473555924	-908.2448786712373	-0.010426533135839331	9.514993245300569E-4	1.651422783441556	1.235107681582598	2.325944842892016	1.3370678589947032	6.255114032502838	9.519521908153093	0.8673908171433071	0.9612856099342592
ID232773	232773	22	1.0	16.767933872253785	45.756452944411635	0.0	127.0	127	1.8470897905196029	1		47423.87122557731	47961.0	30753.0	63304.0	5.3399279E7	5882.854184857153	-0.9810105649820297	-832.9147545056396	0.01565097974458527	-0.038068043379197516	2.5860887204252756	1.3324254574297831	2.7898688984846682	1.9408881044751118	10.718299500983225	14.775584501656228	0.6169449482170083	0.8808593750000006
ID256325	256325	22	1.0	15.776203855662038	46.26589509064953	0.0	223.0	223	1.4302207694956055	1		47902.23816568047	48288.0	30588.0	62997.0	3.2381913E7	5616.519904796108	-0.9809527845400431	-878.4865341449268	-0.01106381526123032	3.977158696528404E-4	1.6096523645004337	1.292338350919823	2.4835494535676004	1.2455347806979202	6.426226574425407	10.608597865530175	0.71754629025068	0.9375866851595009
ID215876	215876	22	1.0	14.94326639365691	46.204823621256004	0.0	52.0	52	1.423328099162954	1		47541.84281437129	47787.0	31963.0	63793.0	3.1757951E7	5336.243529135658	-0.9810847268777114	-924.1963832018834	-1.336092811737709E-4	-0.0026152334609045743	1.6431292497431393	1.2506738507843955	-0.8227263127192862	1.31379515827616	6.364435934286702	9.932959351078411	0.8106109513637761	0.9543834640057025
ID212811	212811	22	1.0	13.501309607547691	46.41409741234603	0.0	39.0	39	1.3757622532995073	1		47505.21599999994	47769.0	29323.0	64310.0	2.969076E7	5629.778665014397	-0.981063397671172	-874.3292062126234	-0.010470757628656782	-0.005437894721240824	1.6720101895988548	1.1716941100473623	-0.7513537421992676	1.4270022997139318	5.946160831809316	10.073731353484384	0.7363186251047167	0.9470098410295229
ID223560	223560	22	1.0	15.078973683594231	46.150080884867045	0.0	87.0	87	1.4002875757442563	1		47483.12942989209	47816.0	31488.0	63107.0	3.0816551E7	5413.331038919175	-0.98097166718088	-904.3998228591042	0.010080320204212472	0.0022443030345293733	1.5942040938898394	1.2390234079894016	-0.8292476135947366	1.2866618044583997	6.160051509212524	10.314255873876185	0.7276430833835511	0.9439184268026218
ID237909	237909	22	1.0	15.519907642405386	45.194360720542	0.0	149.0	149	1.8791660626641917	1		47764.7632933104	48040.0	31200.0	64397.0	5.5693714E7	5672.431792001468	-0.9810577560850151	-872.230952148367	0.020242010155760465	0.05280699763896002	2.3167103123636092	1.4770801602374788	1.2023805012158482	1.56843912383952	11.093796467979963	15.642694521562595	0.5697271675124993	0.8935681470137823
ID214356	214356	22	1.0	14.867528176694032	46.19963668355255	0.0	46.0	46	1.4174696611687823	1		47531.01661631422	47757.0	31946.0	63847.0	3.1465533E7	5335.556698899071	-0.9811341915405986	-926.5745118573591	0.008923452664114935	-0.005972836905707429	1.6792479402046876	1.2122489638555725	2.370018408860726	1.3852335537279563	6.312151546477031	9.865275450880358	0.8150210949096692	0.954022988505747
ID207197	207197	22	0.9968355894088745	12.113314553789706	44.87200967615205	0.0	14.0	14	1.4110508976477825	1		47731.36474164131	47848.0	30144.0	64974.0	3.1407238E7	5795.9834447682315	-0.9810866591805354	-854.3696902837025	-0.01317908501738582	0.013056461314563448	1.6507282051076193	1.2246106136174155	2.4364228990184036	1.3479617004391966	6.255114032502845	9.809201333759207	0.816916745320012	0.964102564102564
ID255837	255837	22	1.0	15.785417388259015	46.24548475598086	0.0	221.0	221	1.442334805657417	1		47859.78279883377	48176.0	30893.0	63149.0	3.2831811E7	5604.940253969259	-0.9810090644846503	-882.178344396712	-0.014405587745725328	0.009698398920750268	1.6436348989995304	1.2943234173171283	-0.6718970014452181	1.2698795965589917	6.535548476209268	9.948015170919733	0.8298871242071328	0.9622113365990205
ID235356	235356	22	1.0	16.055111479452172	45.423776300545676	0.0	138.0	138	1.7083657209300724	1		47397.1775700934	47572.0	31210.0	63768.0	4.5643482E7	5749.228037363681	-0.9810952638283112	-855.6841745609818	0.01555272743926908	0.012518318959997686	2.266596887875584	1.3001967776469716	1.9790260424445583	1.7432721929810908	9.168780371351048	13.252670792670699	0.6560162753259797	0.8930555555555557
ID226147	226147	22	1.0	15.206751862827028	46.2201861131005	0.0	98.0	98	1.418536631332032	1		47363.82432432423	47572.0	31122.0	63656.0	3.1544307E7	5391.85388911577	-0.9809407915420885	-904.225138663424	0.010758476082775768	-0.011586232373035467	1.6390641717595877	1.2693418434205408	2.3193957499797833	1.2912708899146845	6.321657798806058	10.20888565770585	0.7622267180594374	0.9506790564689058
ID219489	219489	22	0.9968239068984985	14.966054863644622	46.09332761612919	0.0	68.0	68	1.4131937248468056	1		47460.88467374811	47676.0	32114.0	63076.0	3.1276723E7	5253.257972929246	-0.9810278594855169	-934.3338964831744	0.008989921275826596	-0.01113201328250401	1.6641464417366436	1.2235525514445065	-0.8581223755177739	1.360093965536649	6.274126537160908	9.789099233169056	0.8227685362000936	0.9620991253644314
ID223079	223079	22	1.0	15.118575822062933	46.12927625008723	0.0	85.0	85	1.4212005522349938	1		47535.41916167664	47715.0	31619.0	63205.0	3.175366E7	5361.196673883925	-0.9809750702790877	-914.3668943580099	-0.006123827582206665	-0.003540306407719612	1.5947448705843643	1.2841952412243425	2.424357252961179	1.241824310969994	6.3454234296286405	10.041341533326536	0.7908370257933965	0.9468085106382981
ID217957	217957	22	1.0	14.953251831773267	46.24897418401767	0.0	61.0	61	1.4291625223884492	1		47563.477037037024	47788.0	32506.0	64061.0	3.2105347E7	5320.593393034008	-0.981002641306747	-923.2524612949491	0.022908680154763657	0.0023414530776650075	1.6913530356513795	1.24513257132246	-0.7557493710282742	1.3583718510029716	6.416720322096378	9.894610035084062	0.823617583024202	0.9547383309759557
ID221029	221029	22	0.9968402981758118	15.156103093098505	46.00026452220359	0.0	75.0	75	1.3992066897663262	1		47427.77469135797	47599.0	31669.0	63626.0	3.0733198E7	5306.955994787449	-0.9810724901462272	-926.4561621651093	0.013890986353935316	0.002470777337271467	1.628773187957992	1.2137824885125978	2.2838243442377553	1.341898736695349	6.150545256883499	10.123887789053644	0.7540998192865438	0.9500734214390607
ID225637	225637	22	1.0	15.175873239891047	46.18099767647516	0.0	96.0	96	1.4275736808495674	1		47354.26825633382	47536.0	31456.0	63455.0	3.1774714E7	5341.546404144836	-0.981056093169982	-918.2192862269692	-0.0046763378058130465	-0.01046553520911228	1.6190038952660635	1.295558194559737	-0.7339879716636852	1.2496574079532117	6.402460943602831	10.396437397687402	0.7443680368831112	0.9406424581005588
ID229738	229738	22	1.0	15.804780074613783	46.091571302783336	0.0	114.0	114	1.448092652126827	1		47410.40719424453	47521.0	31340.0	63780.0	3.2950233E7	5370.874829829899	-0.9809997737617454	-911.5254210324432	0.00887120989083206	-0.008397470825910622	1.664261739408842	1.2857502329039838	2.4303492438561265	1.294389607575614	6.587832864018949	9.843753805610966	0.8543404117138539	0.9598337950138506
ID210281	210281	22	1.0	13.00339333746407	45.994415681045254	0.0	28.0	28	1.3937896865030952	1		47428.71339563863	47594.0	29274.0	64930.0	3.0449234E7	5593.050150811513	-0.9810274733004543	-876.9576540439059	0.012202264194103182	-0.0048002735750656824	1.6442402991392902	1.2260813875851222	-0.7521635456392382	1.341053143607187	6.103013995238337	9.58167887948071	0.8353548650622848	0.9675960813865856
ID254825	254825	22	0.9968369007110596	15.727274915096748	46.240594744932224	0.0	217.0	217	1.405141273402687	1		47706.80491551461	48111.0	31205.0	63554.0	3.105713E7	5685.426143317163	-0.9812112233623433	-876.4180401212243	-7.245879619686778E-4	0.008870986250384127	1.6015532106002415	1.2431277827618414	-0.8085149623466389	1.28832549059606	6.202829644693166	11.02222341199409	0.6415954843350569	0.9341445955619184
ID255336	255336	22	1.0	15.776934576102168	46.278766562394935	0.0	219.0	219	1.4433833952584143	1		48014.03633720929	48549.0	31236.0	62438.0	3.3033657E7	5570.121701556248	-0.981067480567174	-893.3548456853626	-8.8778604241734E-4	0.006221691915697433	1.674762116064294	1.2819882789401513	-0.6730563898857882	1.3063786491471339	6.545054728538302	10.019362715809612	0.8192999878586059	0.9569145239749828
ID265065	265065	22	1.0	15.815190599070938	46.333564226047564	0.0	257.0	257	1.426513470023152	1		47504.858420268254	47814.0	30613.0	62870.0	3.187576E7	5619.8252667835695	-0.9809343106014896	-869.8264764258977	-0.003685131779627477	0.007691332295725492	1.5928419122569368	1.2987751939889862	-0.6294475960295438	1.226418489996541	6.392954691273801	9.82410470319594	0.8323874537106614	0.9620886981402008
ID206700	206700	22	1.0	12.091790240934165	44.87905394729624	0.0	12.0	12	1.397042408981582	1		47669.20186335403	47671.0	30216.0	64715.0	3.0698966E7	5838.982955358489	-0.9810613040187615	-845.817647814919	-0.007503536482291574	0.01707045337189035	1.6433075315638337	1.2228605732765587	2.433797307692391	1.3438224826896825	6.131532752225432	9.594816530642829	0.8369616658160054	0.956973293768546
ID268149	268149	22	1.0	15.87182012611604	46.40145179854712	0.0	269.0	269	1.4365538813695555	1		47437.67155425226	47798.0	30228.0	62591.0	3.2352492E7	5594.400744171349	-0.9810229486760292	-876.6984144431957	-0.012034249515478747	-0.020013459878232106	1.6220207106512365	1.3237686458116236	-0.6227552555687694	1.2253052795768176	6.483264088399602	9.507194795693028	0.9013610593006525	0.9722024233784743
ID241008	241008	22	1.0	16.454902438511418	45.20943644603292	0.0	162.0	162	1.8438104452069346	1		47613.80567879317	47904.0	31557.0	64010.0	5.3660759E7	5621.561190845372	-0.9810800634531646	-878.3967564829031	-0.013932030557716175	0.03747352094144221	2.827285588275545	1.2117971023470897	2.168499261206887	2.3331344684679216	10.680274491667092	15.30987990386322	0.5725965284889892	0.9111922141119227
ID232311	232311	22	1.0	16.762814139171546	45.75056293983901	0.0	125.0	125	1.8503633239527053	1		47472.49515418506	48057.0	30469.0	64263.0	5.3881282E7	5876.7199506990955	-0.9810755812445335	-837.5620208056927	0.02547764480684817	-0.04078675720033719	2.5401249442269043	1.3546015368065447	2.7876285901098115	1.8751823877412803	10.75632451029935	15.644698107302908	0.5522546559096877	0.8607835678965386
ID208763	208763	22	0.9968495965003967	12.25863477016519	44.677553138369625	0.0	21.0	21	1.3943323338612061	1		47657.540625	47705.0	30107.0	64753.0	3.0500826E7	5857.2057213484195	-0.9810583373381874	-842.8453197043389	-0.007114827313407599	0.0075166096504501725	1.6023633221719384	1.243778906826401	-0.6529847855918374	1.2883023770361999	6.107767121402844	10.054263046982028	0.7592623190454689	0.9393274853801169
ID253823	253823	22	0.9968280792236328	15.816893008998095	46.217187804462995	0.0	213.0	213	1.4553878753864637	1		48022.815977175436	48332.0	31363.0	63879.0	3.3663994E7	5559.5146534388705	-0.9809327211409649	-888.7737979086055	0.0032483277618240106	0.004477352892021236	1.6310426078254134	1.3094548981106229	-0.6608247169264085	1.2455889929304176	6.654376630322165	9.845833940698878	0.8626055109615147	0.9668508287292816
ID212353	212353	22	1.0	13.47903226342641	46.39026078484796	0.0	37.0	37	1.3883515475980694	1		47443.242519685045	47697.0	29696.0	64161.0	3.0126459E7	5605.387783174909	-0.981090376083791	-878.26347223855	0.005714902192934313	0.010438401388041352	1.6314504093242352	1.1918786180262206	2.3707900790164667	1.368805836978564	6.05548273359318	9.83814124381134	0.7861990731580928	0.941611234294161
ID254337	254337	22	1.0	15.801928597000366	46.34998339262158	0.0	215.0	215	1.3663825737253026	1		47892.35179153094	48380.0	31435.0	63563.0	2.9405904E7	5851.257251997963	-0.9808815890918723	-839.8694005394944	0.0012272081046912865	-1.1144900691587016E-4	1.5706632219856198	1.204009016092385	-0.552648502073868	1.304527790899118	5.865357687012535	9.898380285221185	0.752274076136068	0.9610591900311521
ID237447	237447	22	1.0	15.489875261542542	45.427766713713474	0.0	147.0	147	1.7667062633444341	1		47934.16731141204	47976.0	31627.0	64701.0	4.9563929E7	5790.088978717577	-0.9809542817718119	-852.788544072731	0.01937318389013444	-0.03616253294357463	2.17437836662311	1.446615385928954	1.1836687663207925	1.503079801150337	9.805699277396169	14.455471179026825	0.58969022644818	0.8782460621541077
ID228229	228229	22	1.0	15.340047861046024	46.502530456039246	0.0	107.0	107	1.6350574224170122	1		47909.80314960629	47295.0	30007.0	65449.0	4.2591815E7	6435.675904652109	-0.9807099397450801	-756.9500284395625	-0.03793860167781871	0.028625278896570308	2.0872637524398967	1.3103603253373908	-1.3441290249049027	1.5928929715591544	8.398773932699493	12.926158647527828	0.6316649683282924	0.9015306122448977
ID234884	234884	22	1.0	15.990224787649725	45.39434342266599	0.0	136.0	136	1.7259872880142237	1		47447.896341463376	47827.0	30837.0	65130.0	4.668873E7	6044.114527252279	-0.9809913877829789	-810.2686883951192	-0.00988388358440361	0.026377082761373422	2.264904998735793	1.3311648976360113	1.907845198765834	1.7014458560002537	9.35890541793168	14.42139290634755	0.5654842376083987	0.8999085923217549
ID267651	267651	22	1.0	15.920391264617068	46.35314845725425	0.0	267.0	267	1.4402353361229006	1		47387.54876273657	47663.0	30083.0	62915.0	3.2555246E7	5605.805918621723	-0.9810181907360368	-873.7669981636456	-0.00514964111000688	-0.0021426193284601216	1.605284663573065	1.3225466568435291	-0.6868200448604482	1.2137830111826344	6.516535971551212	9.782631601484514	0.8556876481091993	0.9634574841883339
ID265612	265612	22	1.0	15.860734137707238	46.289760394332426	0.0	259.0	259	1.442859195714975	1		47561.58102189781	47881.0	30796.0	62455.0	3.2579683E7	5542.646187901516	-0.9810518599298754	-888.5758403483559	-0.008766852788896105	0.007538449019595292	1.6563497314598885	1.2816179292734553	-0.6449502121906899	1.2923896378375943	6.5403016023737885	10.00490244057394	0.8210732887140813	0.9555555555555556
ID259978	259978	22	1.0	15.910680112031827	46.29281750074841	0.0	238.0	238	1.4548680011511295	1		47675.12589413451	47948.0	30666.0	62814.0	3.3324913E7	5613.768422206965	-0.9809405450733096	-874.177371165749	0.004899863318351581	-0.0016763598756771702	1.652313205334302	1.3193170590894192	-0.6786292557972278	1.2524003945455793	6.649623504157655	9.953765285159449	0.8433971504723307	0.9654934437543136
ID260489	260489	22	1.0	15.887218636988074	46.279029021824094	0.0	240.0	240	1.4454782924352365	1		47572.00434153411	47835.0	30774.0	62904.0	3.2872255E7	5563.862814261613	-0.9809950200662355	-882.6823033014015	-4.2859580238270746E-4	0.007181396559312046	1.6461885482240564	1.2826442323451896	-0.724726324663808	1.2834334780535062	6.564067233196371	10.116239720141705	0.8060178515087502	0.9590277777777778
ID267157	267157	22	1.0	15.901763974205215	46.356873390087536	0.0	265.0	265	1.4407604903194315	1		47534.32554744522	47771.0	30309.0	62515.0	3.2561013E7	5609.934998008052	-0.981086067414284	-879.0321800137762	-0.008342419396261399	-0.008466797319488465	1.5990781667286569	1.3319686458713624	-0.565035266360954	1.2005373937931954	6.52128909771573	9.633209736916362	0.8830825144979175	0.966878083157153
ID225175	225175	22	1.0	15.129949090563791	46.210204240949565	0.0	94.0	94	1.404064123935526	1		47387.754224270335	47645.0	31042.0	63585.0	3.0849428E7	5439.100526412841	-0.9810267822638117	-900.9670546720339	-0.0036349041029669076	-0.015520490610189657	1.575433766381637	1.2693366230758358	2.323717442639258	1.241147334553439	6.193323392364134	9.534735892886552	0.8560838146198818	0.9616236162361621
ID240535	240535	22	1.0	15.909404365258885	46.068900624852986	0.0	160.0	160	1.4265134700231519	1		47806.25373134332	48113.0	31909.0	64178.0	3.203019E7	5455.5537206503905	-0.981003364175646	-905.0439525295095	0.004539715606961977	0.011409796250501605	1.6404629323173263	1.279608442382401	2.3197690593777756	1.2820038364728816	6.3929546912738004	9.840987135360516	0.8295339450843447	0.9641577060931893
ID259478	259478	22	1.0	15.840729247036958	46.28626869090139	0.0	236.0	236	1.4259830690120583	1		47709.86140089423	48102.0	30729.0	62968.0	3.2013317E7	5719.876827829228	-0.9809993904033344	-861.2964886313074	0.00233228284185844	-0.0030316536932454585	1.6023560833593593	1.2870390483587772	-0.7135358254440446	1.244994147926337	6.38820156510928	10.07371491896678	0.7910595212638417	0.9418360196215837
ID211866	211866	22	1.0	13.500530004330477	46.383446403621996	0.0	35.0	35	1.3812499585839557	1		47469.50479233226	47714.0	29115.0	64092.0	2.971591E7	5648.211873998443	-0.9810433678336598	-869.8827932273833	-0.0015437003734330747	0.016469484308511383	1.6125290977288849	1.1829699634501007	-0.6643544005958593	1.3631192232691913	5.993692093454473	9.854442349842035	0.77560426118539	0.9410447761194025
ID213914	213914	22	0.9936165809631348	14.773671226505352	46.53253543929927	0.0	44.0	44	1.404064123935527	1		47507.24116743471	47716.0	32087.0	62764.0	3.0927214E7	5297.596690973211	-0.9811281935754563	-932.4449408550771	0.006446857475875333	0.014914736800428135	1.6609716879157073	1.196012598954626	2.4144833266333556	1.3887576847998746	6.193323392364143	9.719736046714111	0.8238054854768562	0.9524853801169592
ID266142	266142	22	0.996828019618988	15.858799561750489	46.30280329114076	0.0	261.0	261	1.437080380885627	1		47485.39589442815	47844.0	30820.0	63131.0	3.238504E7	5592.177159647899	-0.9810138621481889	-877.5010641860212	4.606806190701749E-5	0.005473493264818282	1.6587089159756272	1.2625167177120566	-0.6919403119897021	1.3138114471716091	6.488017214564115	10.444630102451983	0.7473701179889525	0.9492350486787203
ID266654	266654	22	1.0	15.887529398637945	46.33970003971659	0.0	263.0	263	1.437606687580029	1		47526.75402635435	47785.0	30552.0	62702.0	3.2460773E7	5593.894544675017	-0.9810315679248246	-878.8311125358064	0.02511554387159939	-0.01846971713408524	1.6398566054111927	1.3012076666160426	2.4836768978232366	1.2602574112369398	6.492770340728634	9.709017352562716	0.8655444001161303	0.9640084685956247
ID222109	222109	22	1.0	15.169247694720372	46.14084119350978	0.0	80.0	80	1.4137289241558413	1		47493.83105022831	47713.0	31139.0	63581.0	3.1203447E7	5424.424860803017	-0.9811031526185889	-909.1568529158134	-0.006711661343149986	-0.0089496350829521	1.5928325737574094	1.2971783686171094	-0.7394897858239988	1.227921010936599	6.27887966332542	9.683027867877792	0.8415301111200678	0.9621267297887834
ID253347	253347	22	1.0	16.571639724926797	45.35472795376256	0.0	211.0	211	1.89480099376113	1		48073.77880571908	48493.0	30682.0	65170.0	5.7159723E7	5829.764546621536	-0.981021699489173	-852.5277737343459	-0.01698863555840419	-0.00493782508738389	2.9223549154463604	1.2311653469594854	2.3076599808103584	2.3736494230149314	11.27916838839608	16.51408091587993	0.5197304091702244	0.9084992343032159
ID261025	261025	22	1.0	15.858091565257702	46.32040661764601	0.0	242.0	242	1.443907404495231	1		47639.56540697675	47987.0	30612.0	62512.0	3.2776021E7	5604.051858260055	-0.980915685447658	-873.8778958424971	0.002716722071706238	-0.0038572015516782875	1.6239056520546857	1.3221033686038426	2.487037536567821	1.2282743472392406	6.549807854702824	9.809410086456802	0.8553672973778736	0.9616189811584088
ID220581	220581	22	1.0	15.12199860569159	46.12732516931408	0.0	73.0	73	1.4072930989717467	1		47441.155963302735	47617.0	31182.0	63115.0	3.1026516E7	5331.383669813118	-0.9810377966900506	-920.7511332614603	0.00484375545355893	-0.02505571810847548	1.6201653032908996	1.246874006570095	2.2904279770818556	1.2993817296325356	6.221842149351233	9.721512335713632	0.8272965048482709	0.9568713450292393
ID231844	231844	22	1.0	15.89080313624126	45.99075094749357	0.0	123.0	123	1.4486149578794751	1		47469.624460431674	47572.0	31412.0	63851.0	3.2991389E7	5352.228140206535	-0.9809856324321565	-915.1492671111308	-0.014334680079692708	-0.007494982535045918	1.6477854804093126	1.307023316986067	-0.6995822188578265	1.260716208345102	6.592585990183471	9.787171020853147	0.8648709556579602	0.9578729281767958
ID249771	249771	22	1.0	15.760163884807856	46.07910818585119	0.0	197.0	197	1.4538276949750943	1		47928.130185980066	48105.0	31411.0	63825.0	3.3501763E7	5446.89095372983	-0.9810684266185784	-911.9780615205585	-6.250684511549154E-4	0.002005178326049434	1.6876866532181134	1.283715595504257	-0.7407112967266094	1.3146889070512322	6.640117251828628	10.066827504949595	0.8233800843028257	0.9721642310368824
ID206249	206249	22	1.0	12.10867065624446	44.863347601023044	0.0	10.0	10	1.4185366313320331	1		47612.552710843345	47663.0	29814.0	64949.0	3.1614735E7	5768.785148863518	-0.9810507955427241	-854.609291330591	-0.002479195713288889	0.020071922865736683	1.6467802282327497	1.2534589431149266	2.493270974083253	1.3137887262110033	6.321657798806068	9.822418081795568	0.8233870193570088	0.9672727272727275
ID209839	209839	22	0.9968277215957642	13.31125966921434	45.156979004398174	0.0	26.0	26	1.3719077987476525	1		47390.49600000002	47590.0	31729.0	63758.0	2.961906E7	5246.760465143205	-0.9810623663575856	-935.8385221111556	0.006286885802367919	0.0037419325625110576	1.6192594948084762	1.1813152235645985	2.330151321299445	1.3707260031089656	5.912888948657709	10.212343562384723	0.7124571557783266	0.9262844378257639
ID234415	234415	22	0.9968566298484802	16.365930211661734	45.160241328845	0.0	134.0	134	1.8462705002639401	1		47332.47158081706	47725.0	29901.0	63978.0	5.3296363E7	5861.60429830079	-0.980991188397991	-833.456276578705	-0.04734138509003934	0.053284577577589386	2.730248648884885	1.254464648763236	2.123035472283162	2.1764253393482305	10.708793248654185	15.44436249943211	0.5641705666358457	0.8776782236073235
ID268715	268715	22	1.0	15.836757064453469	46.40781681233611	0.0	271.0	271	1.4376066875800293	1		47435.08199121522	47754.0	30558.0	62803.0	3.2398161E7	5572.575154759035	-0.980954540963458	-876.8618073095415	0.0020354988946335037	0.005949405217304512	1.6048865464601982	1.2932287218763345	-0.6135692471329631	1.240992037457753	6.492770340728636	10.317858044934416	0.766409375012739	0.9479528105482307
ID252851	252851	22	0.9968277215957642	16.353744294082627	45.38794498733615	0.0	209.0	209	1.853222922362124	1		48066.959363957576	48414.0	31279.0	63389.0	5.4411798E7	5618.050108238908	-0.9809690425918527	-882.0347636707663	-0.03139858659754753	0.032175843635287804	2.779527539473461	1.2136529042123745	2.2089171070505156	2.2902161975851683	10.789596393450951	14.94123698254697	0.6073540825170402	0.9134808853118703
ID251826	251826	22	0.9968249201774597	15.799025857951923	46.14626660982066	0.0	205.0	205	1.439184452848264	1		48132.47169811319	48444.0	30964.0	63805.0	3.3163273E7	5580.492667529626	-0.9810450002061119	-892.8135292145399	-0.031671736285907304	-0.01776468674886204	1.6233982557308033	1.3382517115274326	-0.7078362701878332	1.2130739245443705	6.507029719222184	9.881269570909575	0.8374659520084039	0.9681753889674679
ID224689	224689	22	1.0	15.127178063686552	46.20022952578486	0.0	92.0	92	1.4029861474818437	1		47462.865533230346	47749.0	31518.0	62990.0	3.0708474E7	5433.267155537144	-0.9811145096481011	-907.6414554268872	0.001846966387960937	-0.005891895313329535	1.6102535757105418	1.2551218494125562	2.368445508739735	1.28294601553164	6.183817140035098	9.481571595014522	0.8643822602141464	0.9687267311988089
ID219061	219061	22	1.0	14.912249177242533	46.244344234197726	0.0	66.0	66	1.413728924155841	1		47534.82299546143	47807.0	31800.0	64461.0	3.1420518E7	5359.269573180273	-0.9810514965195135	-918.4450180242465	0.005451979877900778	0.006708135003723654	1.6511022668790172	1.2446042797583017	2.3529577904381824	1.3266082189590864	6.278879663325418	9.85226226370698	0.8128681281919494	0.9593318809005086
ID217524	217524	22	1.0	14.9291193121134	46.24836219846089	0.0	59.0	59	1.4275736808495672	1		47499.404761904814	47707.0	32135.0	64270.0	3.19196E7	5338.2571230347785	-0.9810673070278239	-922.1574648968035	0.021753922100949195	-0.018175523828166725	1.7031461635781564	1.2213993017455433	2.3693189860418826	1.394422087145565	6.402460943602829	9.911584557585364	0.8189749555662587	0.9594017094017099
ID240056	240056	22	1.0	15.976479887654378	46.02080520339559	0.0	158.0	158	1.4460015425129848	1		47775.64739884391	47987.0	31727.0	64231.0	3.3060748E7	5424.728137261025	-0.9809279855149771	-905.9394155948631	0.002283409401132925	1.5861890738702014E-4	1.6380858144754438	1.2995275500621946	-0.7152030968512335	1.2605241146269242	6.568820359360888	9.880647289536585	0.8455250059694821	0.949828178694158
ID222653	222653	22	1.0	15.137364842315247	46.131632903377614	0.0	83.0	83	1.4196027995632157	1		47483.83308270674	47680.0	31703.0	64138.0	3.1576749E7	5371.481388587324	-0.981012470890128	-913.4562793866917	-0.008391383046308916	0.0036240309869357023	1.6161804873394712	1.2666063613025318	-0.7772821458409416	1.2759927130615782	6.3311640511350955	9.889431462388567	0.8134873071628751	0.9596541786743515
ID229315	229315	22	0.9968233704566956	15.69189417685811	46.22101218047848	0.0	112.0	112	1.404602801923476	1		47397.55864197526	47642.0	30701.0	62723.0	3.0713618E7	5406.811045455021	-0.9811125799080332	-910.7328048169488	0.0059421675239213784	0.00785665834451321	1.6126694910495574	1.228849553714695	-0.7705043609911757	1.3123408688839178	6.198076518528647	9.855818575261555	0.8018283301426372	0.944243301955105
ID251331	251331	22	1.0	15.738488574849281	46.16201233140481	0.0	203.0	203	1.4281034911037875	1		48067.21991084697	48393.0	31206.0	63212.0	3.2349239E7	5585.573391007329	-0.9810129253379511	-889.2582618018358	-0.006682915802491252	0.003995931414493437	1.621710323859948	1.2782086666959562	2.4558693184311284	1.2687367611517686	6.4072140697673445	10.110577904956259	0.7876388665862272	0.9594306049822068
ID259010	259010	22	1.0	15.862900335018248	46.27793878308287	0.0	234.0	234	1.438658723350229	1		47725.00293255132	48080.0	30448.0	62941.0	3.2548452E7	5595.25446872095	-0.9810137318196174	-881.4376398885393	-0.0047850919240903815	0.013572295973416275	1.6226132883798705	1.2848174337790015	-0.6218934896150327	1.2629135048450568	6.502276593057663	10.579469493780106	0.7300414555838164	0.9395604395604392
ID231361	231361	22	1.0	15.86073674649848	46.03656883443913	0.0	121.0	121	1.4286331048772707	1		47494.100740740716	47677.0	31286.0	63780.0	3.2058518E7	5428.057096371436	-0.98105266690518	-906.0861460094942	0.0020743366223417987	-6.970539919255798E-4	1.6356495331602694	1.270007500339345	2.4096479764897154	1.2879054121516804	6.4119671959318625	9.789354787622873	0.8408006111226972	0.9553824362606227
ID249286	249286	22	1.0	15.775221881776957	46.0162755501007	0.0	195.0	195	1.4454782924352367	1		47947.278260869614	48100.0	31817.0	63851.0	3.3083622E7	5441.102784920761	-0.9810493234438663	-912.3745203835774	-0.001716556637022504	0.011414510273410575	1.6474455550161335	1.2775532189029424	-0.6928179488055601	1.2895318415234587	6.564067233196374	10.083027759749745	0.8113363968543451	0.9637124912770408
ID252357	252357	22	1.0	15.759251930508501	46.189287733659846	0.0	207.0	207	1.415867698335056	1		48120.35037593981	48624.0	31303.0	63498.0	3.2000033E7	5675.920761692826	-0.980830037543727	-867.55086633501	-0.0020040923168703592	0.003481848086443289	1.6095248413835264	1.2580580163054518	2.4827829740346816	1.2793725094731558	6.297892167983481	9.5181682602061	0.8735712420580901	0.9692757863935627
ID205764	205764	22	0.9968366026878357	12.110399897421367	44.86696735420992	0.0	8.0	8	1.4153333077901356	1		47653.80181543126	47636.0	30009.0	64902.0	3.1499163E7	5805.189725847691	-0.9810601693111167	-850.4145529314713	-0.014641491315021779	0.02184691818506535	1.6660327515071305	1.224599688008939	2.45185102667804	1.3604713179503678	6.293139041818972	10.021848939997009	0.787374755773569	0.948424068767909
ID236996	236996	22	1.0	15.52349708069173	45.70794292704666	0.0	145.0	145	1.657116529676258	1		48180.14254143648	48206.0	31793.0	64222.0	4.3603029E7	5893.648040401504	-0.9811164545707608	-849.4755852464709	0.008982455880928277	-0.027643858561272314	1.924756222000018	1.4584398127747953	0.7786720637126998	1.3197364780779122	8.626923988596245	12.117968803930623	0.7382546230737583	0.9061407888167747
ID208331	208331	22	0.9968302845954895	12.1736264912693	44.85435549465874	0.0	19.0	19	1.4024468485391897	1		47742.5654853621	47811.0	29930.0	65186.0	3.0984925E7	5860.038593216953	-0.9811710995470775	-849.0926081393197	-0.019764914342178475	0.02056769462951468	1.6554040459355008	1.2066950371107457	2.412514535528162	1.3718495518959977	6.179064013870591	9.687793362871838	0.8273377191283452	0.9579955784819455
ID227784	227784	22	1.0	15.458293284369416	46.22535831161309	0.0	105.0	105	1.5114827961808874	1		47706.45430463578	47393.0	31066.0	64982.0	3.6018373E7	6662.5820162735945	-0.9808582990072315	-733.8212942326562	0.04575939889559145	-0.0018597830657794653	1.5707323460425004	1.448175224660932	1.2519769233834857	1.0846286549407467	7.177220508418918	14.223787693920142	0.4457954491999639	0.8698156682027649
ID250323	250323	22	1.0	15.760530466199793	46.146914303391796	0.0	199.0	199	1.451744846205013	1		47982.69197707732	48088.0	30906.0	63332.0	3.3491919E7	5495.0055631314135	-0.9809766967445025	-900.5736348013836	0.012319681377875058	-0.009516835657800642	1.6732446097002869	1.2919390663291108	-0.6965417810423491	1.295142049117386	6.62110474717056	9.679338270121274	0.8880736558775051	0.9734451432564637
ID211408	211408	22	1.0	13.507423094595731	46.381086628381816	0.0	33.0	33	1.3790574969501463	1		47377.031948881755	47551.0	29573.0	63855.0	2.9658022E7	5658.00054681666	-0.981078460422586	-868.324651627867	0.005783913133948284	4.112747165890749E-4	1.6328218688844147	1.1922075540267865	2.4317473167917436	1.3695785296523364	5.974679588796411	9.518660590435742	0.8286531797098612	0.9508320726172468
ID248790	248790	22	1.0	15.772294978463954	46.04244953276885	0.0	193.0	193	1.433918484027497	1		47990.91029411764	48189.0	31858.0	64305.0	3.2633819E7	5516.54651386701	-0.981075558596749	-901.9886779084032	-0.0036375344453934114	-0.007204223771602427	1.6208988460112093	1.2842470714773673	-0.7865253296524843	1.262139413833014	6.459498457577027	9.695534898979353	0.8635055137461998	0.9624645892351279
ID250837	250837	22	1.0	15.707017905006058	46.16716307649137	0.0	201.0	201	1.4349732237685133	1		48047.8193832599	48272.0	31075.0	63634.0	3.2720565E7	5607.6050362279975	-0.9809803798629281	-883.8625712412938	-0.0023684773415121626	0.0016806240499386497	1.6148261199635354	1.2978456684569823	2.4878880481040553	1.2442358588624896	6.469004709906048	9.89739719199602	0.8298609575536396	0.9537491240364402
ID205279	205279	22	1.0	12.136291624310244	44.87698944238472	0.0	6.0	6	1.4067554511588214	1		47548.06269113151	47617.0	29869.0	64775.0	3.1096433E7	5829.761854036359	-0.9810543139857754	-844.6848881014848	-0.0020919357532156267	0.018630757911773474	1.6173557967428063	1.2263368332313611	2.4734343704548234	1.3188511939913945	6.217089023186719	10.268714942854286	0.7409088014720985	0.9533527696793004
ID269273	269273	22	1.0	15.811493034830663	46.39566035705856	0.0	273.0	273	1.4281034911037882	1		47477.58456973294	47822.0	30404.0	62720.0	3.1999892E7	5618.171339247884	-0.9810492487730075	-874.9596207187126	0.003132883874101865	-0.012363902296136115	1.6015784224356542	1.295089255408483	-0.6645742699183937	1.2366548604640395	6.407214069767351	10.117316562394244	0.7865899993503068	0.9387186629526466
ID236509	236509	22	1.0	15.619550608416684	45.38097764713497	0.0	143.0	143	1.7692735297943953	1		47391.453667953705	47477.0	31262.0	63542.0	4.9097546E7	5493.307098288986	-0.9810898754585061	-895.1803743082708	0.023724546623371524	0.046893526810169894	2.138902604313562	1.462591720374429	1.2950278412788225	1.4624057927567067	9.834218034383266	13.734602656489846	0.6551149303728041	0.9070583077597543
ID213473	213473	22	1.0	14.283175253014878	46.544629685457004	0.0	42.0	42	1.4307495995264334	1		47392.65578635015	47841.0	30170.0	64664.0	3.194265E7	5942.276552322599	-0.981093467982217	-827.7261803706044	-0.011871313326819503	-0.0040264551277838685	1.5206488860494551	1.3640575116783376	1.9954682434964786	1.1147982200387192	6.4309797005899325	10.363457205735132	0.7524500683309684	0.9441730635031405
ID247265	247265	22	1.0	15.884077325409011	46.01773792206085	0.0	187.0	187	1.446524603315953	1		47813.26839826839	48072.0	31825.0	63775.0	3.3134595E7	5431.05279903381	-0.9810513332720303	-911.6066354944335	0.002310426194767655	0.0015832665328756094	1.6590295598286509	1.2861852295995468	2.411569881567001	1.2898838531563521	6.573573485525403	9.730170829673119	0.8725100860906306	0.9691660826909597
ID261601	261601	22	0.996825098991394	15.857930748131782	46.31732268042683	0.0	244.0	244	1.4412854531680852	1		47628.4391304348	47975.0	30698.0	62706.0	3.2863623E7	5569.151204429532	-0.9809578304849547	-881.1325539920279	-0.0028874281705162865	-0.0038007542331470003	1.6247822640210012	1.31210307807903	2.5123501606486145	1.2383038277752887	6.526042223880244	10.140213742386267	0.7975639663720532	0.9462439696760853
ID230886	230886	22	1.0	15.865040977599941	46.02698003917724	0.0	119.0	119	1.4433833952584152	1		47487.3846153846	47607.0	31440.0	63862.0	3.2718808E7	5378.288746048096	-0.9809954293825267	-911.5343823292859	0.021785420456845353	-0.008669893347567108	1.6721123508887699	1.2597777116769096	-0.7345034979881881	1.32730745701398	6.54505472853831	10.07682508306399	0.8099826315791318	0.9476944253269103
ID248293	248293	22	1.0	15.836070546240665	46.017857648682316	0.0	191.0	191	1.4512236669219445	1		47887.622126436785	48075.0	31788.0	63737.0	3.3329785E7	5427.318727176309	-0.9810598457278416	-914.0709982913182	-0.0034718782425235558	0.008770584916888846	1.654634657154656	1.293605264783975	-0.7906895991317607	1.2790877574473778	6.61635162100605	10.060706923628022	0.8214316753755521	0.9619903248099521
ID247786	247786	22	1.0	15.864455296165495	46.04788647177004	0.0	189.0	189	1.440760490319431	1		48013.790629575444	48150.0	31859.0	63729.0	3.2793419E7	5423.899728831321	-0.9809424675942662	-911.2996586676678	-0.014344632660091389	0.008951055329768755	1.653563347392879	1.2908424010605473	-0.7555495515290658	1.2809955313168537	6.521289097715726	9.998602838753376	0.8197183966067428	0.9689265536723161
ID271341	271341	22	1.0	15.793690275534113	46.39016076500661	0.0	281.0	281	1.4227965106853424	1		47595.44693572485	47885.0	30547.0	62901.0	3.1841354E7	5625.339205123893	-0.9810274499755991	-874.9880919233125	5.949445054749162E-4	-0.017091390217292814	1.5931387058773583	1.3023054510704157	-0.6573258118692573	1.2233218440173887	6.3596828081221926	9.833527496438808	0.8264691490626145	0.950284090909091
ID271853	271853	22	0.9968302845954895	15.849494243615805	46.38682203135934	0.0	283.0	283	1.4365538813695555	1		47581.12609970682	47880.0	30408.0	62886.0	3.2450328E7	5580.658842092823	-0.9810181528149388	-881.2879030969921	0.002173384634895898	-0.0044786388602980134	1.6380365272306707	1.2925785335807394	2.457750700753162	1.2672626727700123	6.4832640883996016	9.80503838107583	0.8474322361211284	0.9571929824561404
ID220137	220137	22	1.0	15.029640686986928	46.06981296345926	0.0	71.0	71	1.3975837933882556	1		47283.77554179568	47640.0	31181.0	62651.0	3.0545319E7	5256.4470849892805	-0.9810648340802093	-932.1341939746444	0.00887677324644911	-0.003435761731110844	1.6493552397385258	1.1958811728257646	2.2222037769593594	1.3791965934552184	6.136285878389947	10.13669495036469	0.750451610596104	0.9499632082413532
ID270325	270325	22	1.0	15.836270268388871	46.36035025392297	0.0	277.0	277	1.4365538813695555	1		47570.867841409665	47857.0	30521.0	62706.0	3.2395761E7	5592.729958997943	-0.9810390197856349	-880.1824727005683	-0.0027462181354133072	0.007093617942609441	1.6532910928570277	1.2827288038886164	-0.6878578479364374	1.2888859187109891	6.483264088399603	10.055797739724705	0.805694719998359	0.9511854951185497
ID258544	258544	22	1.0	15.82713610730653	46.24584172176087	0.0	232.0	232	1.443383395258414	1		47828.71656976743	48168.0	30691.0	63014.0	3.2906157E7	5615.751720933366	-0.9809657302783052	-877.8664277376621	-0.013920915284653569	0.004696591479780408	1.601266966363233	1.3055991640376128	-0.6624993730349219	1.2264613906547372	6.545054728538301	10.37757236137372	0.7637155014402537	0.9569145239749829
ID217079	217079	22	1.0	14.95291423114684	46.26175859318135	0.0	57.0	57	1.4381328016644594	1		47521.771929824565	47712.0	31864.0	64064.0	3.2504892E7	5331.640834849222	-0.9810721837144819	-923.9791816112769	-0.0023864238821028716	0.011767261752526193	1.6927242650576648	1.2395770453328985	2.3949039913496253	1.365565998040138	6.497523466893149	9.771001395413684	0.8552233899543631	0.9619985925404643
ID262135	262135	22	0.996829628944397	15.885361264953115	46.29963380790574	0.0	246.0	246	1.4527866438605865	1		47514.3715925395	47748.0	30542.0	62720.0	3.3117517E7	5519.777517791454	-0.981080725301291	-892.7578399155294	0.016965456902614418	-0.0034250383951463345	1.6464210247815092	1.3035992802596474	-0.7380219396345731	1.2629809249768682	6.630610999499596	10.115264450384544	0.8143459318095951	0.9496255956432953
ID224246	224246	22	1.0	15.121020791718982	46.17260792887178	0.0	90.0	90	1.4131937248468056	1		47440.14045801522	47675.0	31430.0	63078.0	3.1073292E7	5427.337325528348	-0.9810629442446791	-905.6774636432237	-0.006986919061901403	0.0012346161370200865	1.5650332919961254	1.2881509607058348	-0.8200059046345523	1.2149455613017395	6.274126537160906	10.587470894412375	0.7033616391086582	0.938833570412518
ID236022	236022	22	0.9968274831771851	15.7901601621428	45.32321757741095	0.0	141.0	141	1.7628483535189452	1		47383.16471734897	47475.0	31285.0	64393.0	4.8615127E7	5691.339115015904	-0.9810019614767791	-859.8064677736648	-0.022489761743135335	0.07355389101065321	2.2141636228198776	1.4171430658076374	-1.5464962112497198	1.5624136166929723	9.76292114191553	14.770925525717283	0.5623079562553756	0.8861087144089731
ID246774	246774	22	1.0	15.871564444266651	45.99228928790157	0.0	185.0	185	1.4302207694956068	1		47819.7100591716	48160.0	31844.0	63850.0	3.2326124E7	5471.222403214788	-0.9810669912758233	-905.7984933532678	0.0034722511806104823	-0.0018644072980071925	1.6287617405323398	1.2683558923307197	2.3971176704989974	1.2841519879245733	6.426226574425417	9.950375448460502	0.815618300958635	0.9514426460239268
ID233973	233973	22	0.9968488812446594	16.48201173227497	45.32785476635326	0.0	132.0	132	1.8086002208162073	1		47314.398891966775	47747.0	29210.0	64527.0	5.1241494E7	5988.869571669453	-0.9810196699210886	-816.6809441338428	0.029509333221742325	-0.05832003361090161	2.7173422317700298	1.2204602561682665	2.3160905843413166	2.2264897345378087	10.276258767683242	15.096127306215946	0.5666485693098968	0.9015846538782317
ID239092	239092	22	1.0	16.328825785003385	45.06595278620426	0.0	154.0	154	1.8670501009923421	1		47808.56944444443	48133.0	31848.0	64886.0	5.5075472E7	5642.3765296380825	-0.9810311495572641	-876.4264278854172	0.003360071866202542	0.028821869099469176	2.7073399348169938	1.2600696739610855	2.0296604907069153	2.148563679265726	10.95120268304449	15.96941900920328	0.5396267233058611	0.8671433948061721
ID246267	246267	22	1.0	15.890051088775738	45.9713717858891	0.0	183.0	183	1.4548680011511297	1		47887.2842857142	48094.0	32065.0	63980.0	3.3521099E7	5366.793095183121	-0.9809534450107713	-919.1096243770376	-0.002267516737169899	-0.02254155614745183	1.6341415606243264	1.3321005750600714	-0.778445640399016	1.2267403762292006	6.649623504157659	10.134521463945338	0.8135803055544486	0.9389261744966443
ID204794	204794	22	0.9968416690826416	12.161941210170404	44.877629269240735	0.0	4.0	4	1.4147987153979615	1		47512.68381240544	47505.0	30179.0	64710.0	3.1405884E7	5787.329430291872	-0.9811125523982913	-852.9172810393577	-0.007282119060680884	0.007567797762550719	1.6209850822305403	1.2647025210866558	-0.6582842897118888	1.2817125412525943	6.288385915654456	9.970669982898155	0.7948777977672951	0.9635833940276767
ID258041	258041	22	0.9968271255493164	15.800945331842303	46.2473641558684	0.0	230.0	230	1.4439074044952298	1		47870.44671532846	48175.0	30665.0	62747.0	3.2791256E7	5614.035711737884	-0.9810081827511781	-880.9036557553451	-0.001011638721228326	0.003415367163822448	1.639175763817289	1.2952102177089546	-0.6294794809898874	1.2655673506936667	6.549807854702815	10.09792326840808	0.8071872459673028	0.9510006901311245
ID269816	269816	22	1.0	15.81036758302853	46.376952960088275	0.0	275.0	275	1.4147987153979615	1		47540.7586726999	47944.0	30200.0	63223.0	3.1519523E7	5714.669545492613	-0.9809150026837379	-855.1538501197817	0.003538899908518673	0.0019762871970673266	1.5814271860701095	1.2870975145585355	-0.6880308388410723	1.2286770568526246	6.288385915654456	10.357309779989317	0.7366396963041528	0.9343220338983056
ID245246	245246	22	1.0	15.840371940445717	45.97387926816438	0.0	179.0	179	1.4423348056574181	1		47950.90420899859	48140.0	31858.0	63813.0	3.3038173E7	5401.0870877243615	-0.9809663344949245	-915.1183989666149	-0.00883324963556813	-0.012907589191680759	1.6135117871689537	1.3197615542939614	2.429704501860286	1.222578261898333	6.5355484762092795	10.167216183165399	0.7944888166834331	0.9463179628355124
ID272377	272377	22	1.0	15.825650977103615	46.38046241237548	0.0	285.0	285	1.4302207694956066	1		47593.89925925922	47865.0	30147.0	62851.0	3.2125882E7	5665.322452807719	-0.981079159633081	-871.2048366691153	-0.007978772714785094	0.014171961496652962	1.6039608628703437	1.306601551432056	-0.6160967272851765	1.2275822427367986	6.4262265744254154	9.591046600443919	0.8778774541508585	0.9636493228795441
ID218621	218621	22	1.0	14.88444893872941	46.20387585228193	0.0	64.0	64	1.4302207694956062	1		47509.52967359048	47741.0	31862.0	64616.0	3.2021423E7	5304.789523339637	-0.9810515511497355	-927.3864253401919	-0.005061116665022394	0.0011694170729117906	1.6476963820787338	1.2628174916212387	-0.7947420941632871	1.3047779216008304	6.426226574425412	10.577019556982211	0.7218372387091707	0.9337016574585636
ID227325	227325	22	1.0	15.107390487019117	46.12048974066955	0.0	103.0	103	1.2900634687055736	1		46761.32486388384	47221.0	31034.0	61006.0	2.576549E7	5261.140260239022	-0.9814088651462056	-938.3848734610651	-0.0033672961749008717	0.014777114435540709	1.4912896811244176	1.1402194064401683	-0.8406063161853766	1.3078971228706862	5.228438780967419	8.977986864018192	0.8151245248236149	0.9499136442141626
ID221692	221692	22	1.0	15.212141630229176	46.137081460671	0.0	78.0	78	1.4180032466050232	1		47432.890554722646	47574.0	31560.0	63818.0	3.1637738E7	5340.506478412109	-0.9810030167556615	-917.303063650859	0.015533930741616	0.009417476425025684	1.5960354337184695	1.317904297405921	-0.8162753527228758	1.2110404654268174	6.316904672641547	9.781157971457892	0.8297239781978932	0.9547413793103449
ID216321	216321	23	1.0	53.99879759846016	25.38873261831685	0.0	54.0	54	1.5490531749531895	1		51205.11504424779	51400.0	33124.0	65497.0	4.0503246E7	6112.506146462803	-0.9810468811560664	-867.2276351342651	-0.0019971867708027656	0.008914367532185462	1.6372132314662782	1.4991559009885473	1.9358389334095067	1.0920900423943203	7.538458096922125	10.767789815504521	0.8170323449111723	0.9559975889089815
ID207360	207360	23	1.0	52.87157597610979	22.905673095800193	0.0	15.0	15	1.5154814349038883	1		50967.97225891684	51176.0	32624.0	65504.0	3.8582755E7	6460.054954802685	-0.9811360366419708	-820.7056478679986	0.0033281767277074056	-1.0108234956432319E-4	1.6412626964319446	1.4231527629016523	-0.7400812906680526	1.1532582722079603	7.215245517735045	10.280943289535465	0.8578177937941798	0.9571248423707432
ID214784	214784	23	1.0	53.98920286450579	25.29629291299589	0.0	48.0	48	1.509980576698079	1		51120.691899070414	51417.0	37475.0	65504.0	3.8493881E7	5646.842684063778	-0.9810609185431378	-937.9033641001611	-0.009719442977246426	7.259645646884558E-4	1.611443693348815	1.4336959673649936	2.0721723132184784	1.1239786747189546	7.162961129925375	10.525843429493229	0.812435042006505	0.9562182741116754
ID218112	218112	23	1.0	51.2934295877389	23.679569640012982	0.0	62.0	62	1.5592748464750805	1		50923.042394014934	51130.0	30938.0	65503.0	4.084028E7	6634.421926236616	-0.9811210251036321	-797.7841877549437	-0.001038099067720202	-0.006971623700246625	1.6444222510629556	1.4964738727154332	-1.3091861338688315	1.0988646584781745	7.638273746376957	11.065942188393928	0.7838415644424016	0.949763593380615
ID215815	215815	23	1.0	54.177623375264915	25.569938477145197	0.0	52.0	52	1.4512236669219445	1		51207.69440459109	51568.0	32674.0	65504.0	3.5691763E7	6417.180952659692	-0.9810424254269995	-825.8971134766214	0.004329058799372006	-0.011504578791825162	1.637428753423594	1.3206896223993676	2.314009755998962	1.2398285908000015	6.616351621006049	10.111240505891441	0.8132415513574132	0.9501706484641641
ID228612	228612	23	1.0	51.74035346769771	27.05681739990644	0.0	109.0	109	1.5054649243902904	1		50747.423025435084	50577.0	32201.0	65504.0	3.7908325E7	6536.854896772076	-0.9810285149511444	-802.8888882860728	0.00984956981910531	-0.006177473482934694	1.6459708193825024	1.3958358010904506	2.217721363214452	1.179200890317215	7.120182994444726	10.634645277938773	0.7911430233395581	0.9535327816677271
ID232964	232964	23	0.9968356490135193	53.90558222620858	24.99695590910171	0.0	128.0	128	1.4579844659886294	1		50947.69428571427	51083.0	36606.0	65504.0	3.5663386E7	5869.169537462767	-0.9811154842003058	-901.9701205730769	-4.450758006282802E-4	0.00847698176576557	1.5796132193314083	1.370594176444644	-0.5826020912262797	1.1525025032785159	6.678142261144754	10.778545098036288	0.7223459531430313	0.9329349269588313
ID216075	216075	23	1.0	54.28573143991737	25.696820374750942	0.0	53.0	53	1.5298888926792138	1		51126.44300518137	51394.0	38267.0	65504.0	3.9469614E7	5560.228051068243	-0.981089364166366	-954.081349519496	0.004940425189923567	0.0027560179199068746	1.715354656311776	1.376335411406951	2.153799208788879	1.2463202225962235	7.353086176506005	11.246671839957664	0.7305189281935873	0.9484978540772532
ID204042	204042	23	0.9968339800834656	51.68702569080613	22.409013092233607	0.0	1.0	1	1.505464924390291	1		50511.88180610889	50740.0	34803.0	64969.0	3.8035447E7	5766.27207234808	-0.9810211211923165	-905.5995940560518	7.983628944534803E-4	0.008803186767393303	1.5530399633571064	1.4586175264999415	-1.1620377387570004	1.0647341987475898	7.120182994444731	10.831258415906085	0.7626814516469924	0.9511111111111116
ID230153	230153	23	1.0	50.46723214102264	25.579465783742233	0.0	116.0	116	1.625777793436753	1		50752.71001150747	50836.0	33539.0	65504.0	4.4104105E7	6292.689653096491	-0.9812063653573047	-842.1752931317318	0.0026777153075835504	0.013042634598314139	1.7565410262599948	1.5300320042835676	1.3687292047156236	1.1480420156848217	8.303711409409171	11.708497642380042	0.7611666741348566	0.9489407930472575
[truncated: 4,504 more rows]
