# Supplementary material for: Adhesion pilus retraction powers twitching motility in the thermoacidophilic crenarchaeon Sulfolobus acidocaldarius
Source: Nat Commun. 2024 Jun 14;15:5051. doi: 10.1038/s41467-024-49101-7 (PMC11178785; doi:10.1038/s41467-024-49101-7)
Supplement: Supplementary file 15 — Source Data [file 41467_2024_49101_MOESM15_ESM.zip › TWITCHING FULL TRACK DATASET/Figure 1/MSD data/flaJ_100X_1sec_interval_5min_total__9_spotss.csv]

LABEL	ID	TRACK_ID	QUALITY	POSITION_X	POSITION_Y	POSITION_Z	POSITION_T	FRAME	RADIUS	VISIBILITY	MANUAL_SPOT_COLOR	MEAN_INTENSITY_CH1	MEDIAN_INTENSITY_CH1	MIN_INTENSITY_CH1	MAX_INTENSITY_CH1	TOTAL_INTENSITY_CH1	STD_INTENSITY_CH1	CONTRAST_CH1	SNR_CH1	ELLIPSE_X0	ELLIPSE_Y0	ELLIPSE_MAJOR	ELLIPSE_MINOR	ELLIPSE_THETA	ELLIPSE_ASPECTRATIO	AREA	PERIMETER	CIRCULARITY	SOLIDITY
Label	Spot ID	Track ID	Quality	X	Y	Z	T	Frame	Radius	Visibility	Manual spot color	Mean intensity ch1	Median intensity ch1	Min intensity ch1	Max intensity ch1	Sum intensity ch1	Std intensity ch1	Contrast ch1	Signal/Noise ratio ch1	Ellipse center x0	Ellipse center y0	Ellipse long axis	Ellipse short axis	Ellipse angle	Ellipse aspect ratio	Area	Perimeter	Circularity	Solidity
Label	Spot ID	Track ID	Quality	X	Y	Z	T	Frame	R	Visibility	Spot color	Mean ch1	Median ch1	Min ch1	Max ch1	Sum ch1	Std ch1	Ctrst ch1	SNR ch1	El. x0	El. y0	El. long axis	El. sh. axis	El. angle	El. a.r.	Area	Perim.	Circ.	Solidity
			(quality)	(�m)	(�m)	(�m)	(sec)		(�m)			(counts)	(counts)	(counts)	(counts)	(counts)	(counts)			(�m)	(�m)	(�m)	(�m)	(radians)		(�m^2)	(�m)
ID405511	405511	0	0.9575020670890808	25.093692891804448	17.79842524471837	0.0	9.0	9	1.524936180126496	1		20618.491547464248	20625.0	13990.0	27460.0	1.585562E7	2388.9998278227886	-0.981098141634338	-895.9395632030127	0.018783237256971938	0.02442806325300178	1.5490752821953544	1.4800363863275148	-1.4125592190268208	1.046646755786288	7.305554914860848	11.076496317470077	0.7482698710049766	0.9715549936788875
ID409604	409604	0	0.9335525631904602	23.012155006109403	17.71437792942811	0.0	32.0	32	1.1158726992222752	1		21571.52300242132	20807.0	15956.0	30504.0	8909039.0	3414.1430405788083	-0.9798051118870426	-613.0943884482234	0.014398901386268278	-0.011288263543238026	1.1929339303790323	1.0347451212390457	2.9820199619622434	1.1528770765795588	3.9118228333965406	8.430437700747804	0.6916538434167291	0.9384264538198407
ID415749	415749	0	0.9127426147460938	26.29764437100372	17.783172320859812	0.0	67.0	67	1.2195272070030592	1		21070.04065040651	20512.0	16476.0	29769.0	1.036646E7	3017.5249293013603	-0.9806164335993602	-706.4964487756968	-0.001519137655403328	-0.0033796947470454376	1.2575707107777343	1.2071375828388125	-0.09320209729927811	1.041779105096139	4.6723230197190695	8.997800314635239	0.7252204173829495	0.9273584905660383
ID426497	426497	0	0.985566258430481	27.639855791129886	19.51096995569136	0.0	130.0	130	1.440760490319432	1		20802.882267441877	20637.0	15308.0	29109.0	1.4312383E7	2478.4226223543974	-0.9807510037152817	-855.3203695286256	-0.025897212473035388	-0.05084829142930698	1.457233025481425	1.2931542146522736	0.025104817287760817	1.1268826323806027	6.521289097715733	16.205023427459082	0.31206423004447	0.8260084286574356
ID444431	444431	0	0.9123238921165466	21.89060730116476	17.563006567229277	0.0	236.0	236	1.4923429549905454	1		21018.06089309879	20931.0	15946.0	29070.0	1.5532347E7	2276.2624432123716	-0.9810513164744721	-956.1212953689927	-0.014208576097991229	-0.02807384533287234	1.5999561701358491	1.397492193511295	-0.8637002364308657	1.144876642291539	6.996601714167316	13.859846898411389	0.4576991968488321	0.8872814948764313
ID442383	442383	0	0.9578515291213989	24.00568033590512	19.390339201663693	0.0	224.0	224	1.0053168596819357	1		23038.610778443108	22132.0	17724.0	33558.0	7694896.0	3593.0853511354458	-0.9784065464093243	-581.0533266221521	0.015183823763501959	0.010757614030229767	1.0570481137951435	0.9500806750908081	-1.202811011616906	1.1125877428189048	3.1750882778965814	8.632515702799354	0.5354154691390479	0.9039242219215158
ID429578	429578	0	0.9076055288314819	23.38870755594833	15.779029118432206	0.0	149.0	149	1.191286317994415	1		21399.957173447514	20770.0	16294.0	30112.0	9993780.0	3424.49481664594	-0.9805184213555082	-629.0396166732635	0.004306138811988267	0.005160349208743697	1.24646646031406	1.1485386115552056	-1.4482153759873653	1.0852630009767394	4.458432342315854	8.569393925561444	0.7629425382542893	0.9600818833162742
ID444936	444936	0	0.9314214587211609	21.77951171624745	17.684925088655227	0.0	239.0	239	1.5024469495721962	1		20998.622311827992	20914.0	15234.0	28383.0	1.5622975E7	2329.828091922955	-0.9810427197590423	-932.8435424533542	0.013376930454767675	-0.026467075820533276	1.6391569111376256	1.3693796104003162	-0.894539420378738	1.1970069502191905	7.091664237457632	13.648399078295775	0.47840378145090035	0.9036947304663839
ID406038	406038	0	0.913689374923706	25.005762121176726	18.48847509092504	0.0	12.0	12	1.444954852877087	1		20596.7068214804	20719.0	15011.0	27844.0	1.4191131E7	2259.4393897119453	-0.98103967800124	-943.3393510654104	0.005399487735470828	-0.0016265882421793122	1.5971263833687355	1.2814985447037948	2.4086346203699582	1.246295900974195	6.559314107031861	12.417625094454934	0.5345535339961051	0.8984374999999997
ID439825	439825	0	0.9108719229698181	25.058576643248966	20.030689390696192	0.0	210.0	210	1.0038107661625568	1		23026.659638554203	22136.0	17255.0	33167.0	7644851.0	3647.8538683079364	-0.9784897929582782	-574.2952365265811	0.004761741139581222	0.023762838412369782	1.0978131218212788	0.9423340478401467	1.9959891811638242	1.1649935862314367	3.1655820255675464	7.6686822399542365	0.676428581754815	0.8987854251012147
ID443935	443935	0	0.9046805500984192	22.19390918606954	18.053209791490325	0.0	233.0	233	1.4750073273251252	1		21070.95804195806	20900.0	15831.0	28672.0	1.5065735E7	2263.5639348851373	-0.9809914338989388	-960.809680168718	-0.007315491746915029	0.008814834761342837	1.5779287005172007	1.3724383226103198	-0.8701083824373546	1.1497264937312788	6.834995424573777	15.818686047140522	0.3432474177965238	0.8662650602409637
ID416292	416292	0	0.9918296933174133	25.064470113152854	18.01577120930722	0.0	70.0	70	1.596194383394482	1		20849.734597156417	20801.0	14115.0	28653.0	1.7597176E7	2484.513807466089	-0.9809831691534843	-865.7899191969949	0.05726015298692657	-0.0016340597619235878	1.660809256564483	1.4973269220947367	-0.5333303881412876	1.109182792386473	8.004264461044674	13.654012619994488	0.5395239068568283	0.9503386004514671
ID406565	406565	0	0.9384523630142212	24.84090672266478	18.57834823544365	0.0	15.0	15	1.448092652126827	1		20595.210449927436	20706.0	14443.0	27235.0	1.41901E7	2271.4671023847613	-0.9810279544215564	-937.6850716618834	0.04956865622371303	0.010616438580246678	1.5305735950389026	1.2963988899671466	-0.5107862227705375	1.1806347620967883	6.587832864018949	13.25778471888054	0.47098872554837323	0.9203187250996016
ID420896	420896	0	0.9041439294815063	25.927600143690892	19.015733993743254	0.0	96.0	96	1.4647140590210521	1		21013.39154929578	20767.0	15680.0	31096.0	1.4919508E7	3108.994973901101	-0.9808276970189105	-691.5515614255258	0.04661871942367768	-0.08123334689893921	1.518967870838836	1.3786869945396842	0.6250871938248164	1.101749618916213	6.739932901283466	17.20348616698505	0.28617554055783445	0.8177623990772785
ID410145	410145	0	0.9527319073677063	22.943887614547947	17.382682889182668	0.0	35.0	35	1.1111170557283756	1		21528.194103194102	20817.0	16343.0	30315.0	8761975.0	3101.5334272198625	-0.9801079698256286	-683.9997473501951	-0.04898595558242021	0.0423737595951866	1.1295413098929643	1.1148871120212835	0.2124438652375984	1.0131441091332671	3.8785509502449216	11.60633537559161	0.3618171375155611	0.8259109311740885
ID443439	443439	0	0.9678575992584229	22.220409348506127	17.34786256688024	0.0	230.0	230	1.3724590978652418	1		21485.258012820526	21136.0	16708.0	28303.0	1.3406801E7	2272.603741258736	-0.9804502104440423	-948.2662834769208	-0.06308766658243689	-0.047050849438778686	1.4155141263190618	1.273989289264224	-0.7625075544471046	1.111087933193358	5.917642074822226	21.120500018893576	0.16670559124298073	0.728070175438597
ID421417	421417	0	0.9650537371635437	25.820368408004168	18.054715611581646	0.0	99.0	99	1.5814343271468214	1		20673.93599033818	20561.0	14144.0	29226.0	1.7118019E7	2478.05523164542	-0.9811335947859395	-867.7231210507626	-0.021619900007508682	-0.025245009164226975	1.6296145880886297	1.5780574798256342	2.469889310915393	1.0326712486218768	7.856917549944685	10.87838552699985	0.8343209859447436	0.9666666666666669
ID416809	416809	0	1.0	24.77982467911687	17.762171802597052	0.0	73.0	73	1.585256530491476	1		20891.693877551028	20889.0	14444.0	28861.0	1.7402781E7	2610.3845651649513	-0.9808864781285185	-821.4425330124778	0.05147814226633264	0.05557758275597847	1.5989973985745682	1.5276012303839297	1.779081970172561	1.0467374382597836	7.894942559260805	14.667597225908493	0.46114859231844046	0.926380368098159
ID417335	417335	0	0.9737246632575989	23.937710876294737	17.163272351721993	0.0	76.0	76	1.5583042426795215	1		20885.658354114697	20879.0	14630.0	28890.0	1.6750298E7	2472.417774855112	-0.9810179430604231	-873.1522692955762	0.039280589478504505	0.002310667037658316	1.5858375826077267	1.4869986826940307	-0.5244756214260795	1.0664687205604158	7.628767494047926	13.228009876495337	0.5478671006583888	0.927209705372617
ID424500	424500	0	0.9282025694847107	27.994712088206395	17.16958706421188	0.0	117.0	117	1.5244400238810136	1		20682.125162972625	20792.0	15091.0	26674.0	1.586319E7	2244.436002350698	-0.980965851038607	-949.813540588008	0.010064856364218675	0.030050026176754424	1.5557577962151499	1.488802044884849	-1.2772731711799659	1.0449729039265792	7.300801788696333	11.506542138332168	0.6929322227375678	0.9504950495049502
ID442933	442933	0	0.9461004734039307	22.954050595804738	18.37749186343117	0.0	227.0	227	1.0451613315544819	1		22851.947222222218	21922.0	16842.0	34528.0	8226701.0	3760.9059841638277	-0.9787542897951057	-559.8390088532469	0.006642532875503039	0.00895159202819208	1.2757680913053784	0.8548273072293215	-1.0496282561524684	1.4924278629334107	3.431757090780437	7.831078322213899	0.7032071349844968	0.9376623376623375
ID426035	426035	0	0.9957290291786194	27.878743687519503	17.462197340156735	0.0	127.0	127	1.5274145438292155	1		20612.47142857142	20745.0	13547.0	26928.0	1.5871603E7	2474.2338152496045	-0.981107284225941	-865.249652173831	-0.02315011063528048	-0.0072623318415799745	1.5518050716143759	1.5318832715105677	-0.7866919942921091	1.0130047768484107	7.329320545683427	11.26914293096157	0.7252567932096209	0.9512646514497225
ID422975	422975	0	0.9678590297698975	28.030926691161252	18.756488557723504	0.0	108.0	108	1.5024469495721968	1		20546.523489932886	20669.0	14086.0	27089.0	1.530716E7	2405.9401365461517	-0.9810923445288282	-886.248951140218	0.015786115354632868	0.015920867961426468	1.518420815805633	1.4971866706455716	0.9157775173858306	1.0141826971722272	7.091664237457638	11.054966536935016	0.7291941312093692	0.9455006337135621
ID422460	422460	0	0.9838011264801025	26.8399507668857	18.885117859645536	0.0	105.0	105	1.529888892679214	1		20733.202580645142	20727.0	14919.0	28101.0	1.6068232E7	2469.180486084714	-0.9809779420812722	-866.0546405829342	0.022572957384056725	-0.0019055569002215894	1.571103089306269	1.444365403647029	3.100186396610388	1.0877462762118413	7.353086176506007	12.939840078527183	0.5518508322897455	0.9208333333333337
ID421948	421948	0	0.985199511051178	25.86365615811958	18.314331123912563	0.0	102.0	102	1.5422010894025258	1		20711.194409148695	20692.0	13634.0	28297.0	1.629971E7	2566.119883413503	-0.9810492127386456	-835.6448411890805	-0.016110712446832015	0.003357513950515265	1.6290209526087505	1.4780577627175204	-0.499017348476914	1.1021361909521539	7.471914330618901	11.812405276293259	0.6729225314449289	0.9521502119927319
ID417850	417850	0	0.9256120920181274	24.380293194108575	17.109355208736474	0.0	79.0	79	1.0800451816245953	1		22498.2901554404	21439.0	16201.0	33584.0	8684340.0	4154.104591816025	-0.9788758549164155	-501.9385558545481	0.005484455980478868	-0.0021298865160761077	1.1952414102692808	1.0008760826789893	-1.1881628034106395	1.194195196542258	3.664660272841713	8.105274852572752	0.7009839772659403	0.9356796116504855
ID407110	407110	0	0.8934600353240967	25.198150378715432	18.269638961941006	0.0	18.0	18	1.513483436098516	1		20555.989459815544	20649.0	14915.0	27309.0	1.5601996E7	2128.9140176033084	-0.9810659200826709	-1000.6086298755404	0.0027208042276384357	-6.448822174174748E-4	1.6265059348802258	1.4304180427131892	-1.2632257969036482	1.137084325219431	7.196233013076981	10.348640244110156	0.8444005396208737	0.9612698412698408
ID434242	434242	0	0.8953046202659607	23.996941242050255	19.114708119012448	0.0	178.0	178	1.0298494554833773	1		23306.686609686607	22145.0	18190.0	33930.0	8180647.0	3803.0895851839296	-0.9779542702396412	-543.7109060054986	-0.01784660770066851	-0.018182776756861654	1.1506556511547046	0.9669150733195769	2.112371031245222	1.1900276279738988	3.331941441325604	6.837280029124185	0.8956544530338739	0.9845505617977525
ID410691	410691	0	0.9567781090736389	25.07577379717077	14.497342449499513	0.0	38.0	38	1.2083100602695842	1		20839.929606625283	20551.0	15403.0	30250.0	1.0065686E7	3431.822255141592	-0.980671930805599	-616.2213346271047	9.500078629375562E-4	0.009000591462811718	1.2534634346276945	1.1970058380038016	-0.747666622737784	1.0471656819302109	4.586766748757785	7.949770181950463	0.9120263198463346	0.9727822580645156
ID440385	440385	0	0.8996113538742065	26.19986453312514	20.60307540069371	0.0	213.0	213	1.4062175977837192	1		20859.411042944786	20892.0	15079.0	26805.0	1.3600336E7	2345.5677867967293	-0.9808906514450082	-912.9747419019554	-0.009129806713420811	-0.023459140095497478	1.353151467662663	1.2137052140028868	-0.8799813539387009	1.1148930168964772	6.212335897022201	15.81157751296745	0.3122585875186679	0.8367477592829707
ID434760	434760	0	0.9420173764228821	22.709946197606165	19.155899123003596	0.0	181.0	181	1.0502156818081925	1		22588.475274725275	21723.0	17061.0	33068.0	8222205.0	3635.0239565477746	-0.9788010089013119	-573.837401275458	-0.008757271968805718	0.01134017939904759	1.2133208474665456	0.9295512437135629	-1.1309916475539146	1.305275912083471	3.465028973932046	8.186146674772932	0.6497670597903441	0.918136020151134
ID418386	418386	0	0.9270212054252625	23.411938708670537	16.367275235079745	0.0	82.0	82	1.169496563395373	1		21480.45353982303	20932.0	16051.0	29914.0	9709165.0	3545.175897807531	-0.980274936970926	-602.2338381237188	-4.954825824531167E-4	-0.002184668795763683	1.261956962532607	1.1066523621657012	2.2432160137807218	1.1403372962246041	4.296826052722318	8.385263251598426	0.7679345960925276	0.9387331256490135
ID423507	423507	0	0.9632000923156738	27.3464772556676	18.047055241067426	0.0	111.0	111	1.4989182989541787	1		20580.15633423178	20726.0	14117.0	25930.0	1.5270476E7	2391.285921025219	-0.9811862260664892	-897.6823369368701	0.003936540360487752	0.004670136339400711	1.5833029488196895	1.4756690858121726	0.5073664916675469	1.072939024095824	7.058392354306024	10.444684245343373	0.8130645559517456	0.9718586387434557
ID424017	424017	0	0.9406948685646057	27.42385929162609	18.19731155120452	0.0	114.0	114	1.5234472266256738	1		20619.38954248365	20778.0	14920.0	27536.0	1.5773833E7	2288.836350110429	-0.9811373659726946	-937.1703374133662	0.008178975057876682	0.003986719711224645	1.6611732995122632	1.4211738102359923	-0.5474593170133604	1.16887412894023	7.2912955363673015	11.62835258826362	0.6776074657391109	0.9246534056660646
ID440925	440925	0	0.9443916082382202	28.2520198007416	20.54507931415776	0.0	216.0	216	1.521459688627891	1		20795.92156862746	20826.0	14397.0	28161.0	1.590888E7	2323.61591502168	-0.9810670117483133	-927.5201036270984	-0.006231178772708118	0.006611615644383927	1.6488787154107203	1.420832449168587	-0.6140803095200121	1.1605018708402786	7.272283031709236	10.413339613035719	0.8427535142848931	0.965909090909091
ID425560	425560	0	0.9682345390319824	28.4000350358066	17.85335071438474	0.0	124.0	124	1.4688400222902007	1		20553.760504201662	20710.0	14199.0	25910.0	1.4675385E7	2409.0562019338713	-0.9811498787345166	-888.1688992331449	0.01657919262089058	0.0059288151214081045	1.5201769692812683	1.4253471853250692	-0.04135835121886915	1.0665310072749552	6.777957910599584	11.333692849286328	0.663079885930926	0.9332460732984293
ID411751	411751	0	0.9301693439483643	25.750248755578408	16.454294537645165	0.0	44.0	44	1.0157969910562676	1		22846.04970760233	21763.0	16590.0	32835.0	7813349.0	3727.333836839175	-0.9781583600033444	-548.9929249992506	2.9454239526400573E-4	-0.002167957790118255	1.0556050997607156	1.0167857189145408	0.4767630592157337	1.0381785268262973	3.2416320441998003	6.75342743975056	0.8931514439144456	0.9784791965566713
ID431204	431204	0	0.9169378280639648	21.963823113103604	17.04680620239244	0.0	159.0	159	1.4286331048772718	1		20854.022354694487	20851.0	15200.0	26940.0	1.3993049E7	2455.0187866456545	-0.9809500893455274	-874.8205544609931	-0.01900399546019412	-0.02453013189806163	1.4782605470981505	1.3908692211621612	1.8002707354387457	1.0628321661061477	6.411967195931872	12.972399933604766	0.4788070067931407	0.8697614442295298
ID411237	411237	0	0.9386154413223267	25.323874069916627	15.445364795283087	0.0	41.0	41	1.1042877528280632	1		21773.734335839617	21044.0	15900.0	31644.0	8687720.0	3754.68345855797	-0.9796833000905592	-559.2707744861156	0.006269088040657478	0.006411951601029106	1.213591812715952	1.0242486767392265	-0.6460517518569908	1.184860513151468	3.8310196885997683	8.518501137975537	0.663434231821733	0.9264367816091957
ID419424	419424	0	0.9312568306922913	24.564365254032758	18.4390679475614	0.0	88.0	88	1.0891125589122002	1		22225.691326530625	21188.0	16040.0	34543.0	8712471.0	4404.667820950509	-0.9794032933148275	-479.8835780560328	0.004929806079916914	4.4158674575428075E-4	1.231200638249879	0.9708103307660753	-0.9826782332188965	1.2682195473531142	3.72645091298042	8.046166503226576	0.7233146111521543	0.9503030303030304
ID433761	433761	0	0.9723190069198608	23.335467144309046	16.982407132609755	0.0	175.0	175	1.4734679211022803	1		20924.853146853155	20953.0	14779.0	26637.0	1.496127E7	2308.351252824222	-0.9809997163638852	-936.0505820526296	0.013170340040641668	-0.011336802428365076	1.4528497298187955	1.4434532928395822	1.2819344296436912	1.0065096924339882	6.820736046080229	13.465651078165093	0.47270086121034083	0.9099556119213694
ID433249	433249	0	0.8989639282226562	22.63023608024646	16.8545563135451	0.0	172.0	172	1.412122717701794	1		21022.989441930644	21038.0	15868.0	26867.0	1.3938242E7	2281.6847829025023	-0.9808798982110745	-945.3539784504053	0.04230521183543691	-0.03265399828434212	1.3697499612185153	1.335512787055632	-0.5070531539943907	1.025635976304177	6.264620284831875	14.88917618638465	0.3551103074562867	0.8774966711051926
ID412270	412270	0	0.908414900302887	26.369890685293644	15.221296882616071	0.0	47.0	47	1.122631529645434	1		21496.488038277508	20975.0	15908.0	29847.0	8985532.0	3579.2051193564357	-0.9800612065495206	-590.4256898222488	0.009250318198915544	0.01364577556078255	1.2328298908206738	1.0434223165662426	2.3146217640007336	1.1815253241638008	3.959354095041693	7.979131764673904	0.7814891157298025	0.9530892448512582
ID404079	404079	0	0.9936488270759583	25.34791069640679	17.523467072954062	0.0	1.0	1	1.5367958753918651	1		20712.3576923077	20783.0	12862.0	27133.0	1.6155639E7	2425.191327418877	-0.980985153302206	-881.2175400966693	0.015013717835978083	0.029168516361801476	1.556396348191156	1.5124447464503223	-0.6760955705687546	1.029059971839624	7.419629942809224	11.326834849823818	0.7267331524812762	0.9524100061012808
ID445548	445548	0	0.9342096447944641	22.669553598375547	17.917545829396275	0.0	243.0	243	1.2139315899937213	1		21381.76337448557	20971.0	16516.0	28611.0	1.0391537E7	2749.9221768887332	-0.9805082354218128	-782.2637393785211	0.0015333513488219024	-0.002010153364004767	1.274939990237738	1.1782860762265375	-0.8608045944370353	1.082029242270888	4.6295448842384275	8.209309302870615	0.8632466967620799	0.9558390578999015
ID407658	407658	0	0.9277257919311523	25.23167825011631	18.361984733419625	0.0	21.0	21	1.5412197332169892	1		20519.915816326517	20581.0	14831.0	27527.0	1.6087614E7	2230.7171857417457	-0.9811022718495177	-955.13715907069	-0.0030729470011861097	0.013645246118259824	1.6378775214395127	1.4681314896944158	-1.0985207000119908	1.1156204556176563	7.462408078289866	10.436108272102672	0.8610169602965034	0.9691358024691353
ID435304	435304	0	0.9246953129768372	21.98101779334578	18.792963711533933	0.0	184.0	184	1.5014396099017473	1		20937.798927613934	20871.0	15975.0	27548.0	1.5619598E7	2290.7252729854245	-0.9809721460250751	-942.4425363353106	0.030671198445378262	-0.03938662552717001	1.5068385227034589	1.355199150923658	1.4530862822694024	1.111894529801357	7.082157985128608	16.447481268780383	0.32898543692423415	0.8652729384436709
ID408178	408178	0	0.9155102968215942	24.965306877694545	18.615799155435425	0.0	24.0	24	1.4760327061958	1		20488.38557558946	20587.0	15025.0	26501.0	1.4772126E7	2281.3093318950955	-0.981087215773351	-931.7635263708577	-0.00185233090861032	-0.0018226236832274967	1.5787533062319505	1.3944863247825006	-0.5092913435405854	1.1321396833907211	6.844501676902808	11.110153649674945	0.696805496831123	0.9326424870466322
ID432766	432766	0	0.93892902135849	22.921521884191574	17.92662368195513	0.0	169.0	169	1.3724590978652416	1		21331.97115384616	21055.0	16256.0	27474.0	1.331115E7	2255.495164919213	-0.9805366350184364	-952.9387355942791	-0.1417390745735151	-0.13145478951758438	1.3477689141816325	1.2584600920222093	0.32101026165110813	1.070966749542223	5.917642074822224	19.076059418271	0.20435309732062018	0.7437275985663084
ID436346	436346	0	0.9237055778503418	21.751941020777164	17.624841200138906	0.0	190.0	190	1.0509357474956742	1		22236.236263736264	21498.0	16907.0	31297.0	8093990.0	3532.668938398162	-0.9792632151691737	-594.4924664038867	0.0070493746075277015	0.012219827495946167	1.1793636747591323	0.9515762773752314	-1.1833974701800263	1.239379020683676	3.4697821000965634	8.689852051854949	0.5774139890065186	0.9147869674185469
ID419973	419973	0	0.9524422287940979	24.901528050437037	19.083752337759574	0.0	91.0	91	1.402446848539189	1		21287.31124807394	20886.0	16571.0	28328.0	1.3815465E7	2347.309527346717	-0.9805140834671561	-912.6693004192784	-0.09251717975927339	-0.009942427909756135	1.4129047325043789	1.290110375186475	0.4121515048579384	1.0951812803615	6.179064013870586	19.41635211920206	0.20596682751258974	0.7462686567164174
ID430722	430722	0	0.9284220933914185	22.330772402690474	17.77730550601031	0.0	156.0	156	1.4142639209296397	1		20979.205438066452	20876.0	15521.0	27596.0	1.3888234E7	2450.4441062370447	-0.9808468200440976	-876.8686227488562	0.015863472334459155	0.0077997892502860485	1.4367577521331056	1.2340687326995556	-1.0670552583385082	1.1642445141529214	6.28363278948994	14.30049015641107	0.38611690339371857	0.8556634304207127
ID430223	430223	0	0.9373635649681091	22.902120331887538	17.011847042919825	0.0	153.0	153	1.1360285614028074	1		21602.40705882352	21013.0	16782.0	28878.0	9181023.0	2840.202241079511	-0.9803997685262423	-760.8952535070543	0.04270092194940578	0.021386981194863264	1.1689327428516536	0.9921616257777361	0.6429655798317704	1.1781676618820547	4.054416618332011	10.911454252383312	0.42793022786321516	0.8395669291338583
ID413327	413327	0	0.9153414368629456	26.322928403312506	15.107505681108648	0.0	53.0	53	1.217043442292388	1		21119.15541922288	20597.0	15783.0	29592.0	1.0327267E7	3008.338679577362	-0.9804337124386013	-703.5413348522611	-0.009478958148544806	-0.00354397424074835	1.2807664956846763	1.1724683574183605	0.2180772396884701	1.0923676426584132	4.653310515061006	8.67016834005442	0.7778875815288971	0.9721946375372396
ID414348	414348	0	0.9462714195251465	25.66338667790133	14.932283455710675	0.0	59.0	59	1.2275647356658865	1		21029.81963927856	20459.0	16590.0	29701.0	1.049388E7	3035.0676853992704	-0.9805509607237834	-698.6653080655464	-0.0027587258380047117	0.001849609798422779	1.2811990160730922	1.1838151949941023	0.08651748168987874	1.0822626888814981	4.734113659857777	9.423838517597531	0.6698736168023284	0.951289398280803
ID413835	413835	0	0.943014919757843	25.62828842773576	14.409196596140537	0.0	56.0	56	1.2337118183493665	1		20931.193227091655	20466.0	16099.0	29676.0	1.0507459E7	3024.093766782597	-0.9805997504318558	-699.702122214619	0.005398315229909883	0.004832976118266809	1.29663223807465	1.2108792269920112	0.4629253400332855	1.070818797755463	4.781644921502936	8.199845890009968	0.8936671752899641	0.9795520934761439
ID412808	412808	0	1.0	25.20965656919563	14.78369643125598	0.0	50.0	50	1.5461202852759843	1		20636.32319391633	20629.0	13714.0	29614.0	1.6282059E7	2559.318181973598	-0.9810409883762068	-834.4676299818899	0.004928772051118192	-0.005546293758923568	1.6240843080550273	1.498914021976766	-0.509456782115908	1.083507315458419	7.509939339935028	11.063505905482566	0.7710113105556116	0.9438470728793309
ID404629	404629	0	0.9645589590072632	25.272863265417385	17.56292588027206	0.0	4.0	4	1.5234472266256731	1		20692.38361508455	20741.0	13106.0	27408.0	1.5912443E7	2425.7617639001446	-0.9811138587064682	-886.27509720208	0.009733955395358781	0.015211924082224404	1.5542061779903873	1.5024997269063831	-0.7619791162024567	1.0344136176253866	7.291295536367295	11.253778503686073	0.7234655229950466	0.9522036002482928
ID414867	414867	0	1.0	24.79181605683107	14.25183395954125	0.0	62.0	62	1.5377800547277036	1		20782.64916773368	20836.0	13626.0	29382.0	1.6231249E7	2557.8472894694282	-0.9810370817197522	-840.6912737884143	0.009184104878949337	0.02402668714777101	1.6734763481188086	1.4716245041752345	-0.8058711537289516	1.1371626004941398	7.429136195138259	11.133084091958874	0.7532119562749515	0.9536302623550944
ID425104	425104	0	0.9832159876823425	28.10818408841378	17.928155422005474	0.0	121.0	121	1.5313715829571095	1		20635.869677419334	20736.0	13794.0	27316.0	1.5992799E7	2431.1687223183612	-0.9810692592046244	-879.7711800861468	-0.006658899776920633	0.0095325127322613	1.5847785948520778	1.5100048642402786	2.4281886298675395	1.0495188673775695	7.3673455549995515	10.572076123882262	0.8283241836272304	0.9687500000000003
ID436881	436881	0	0.921584963798523	21.72992576635088	16.541269908995158	0.0	193.0	193	1.0283792913427023	1		23097.157593123196	21956.0	17140.0	33593.0	8060908.0	3675.1307851981855	-0.9783281376511624	-567.4192238493783	-0.002374449495717682	0.0067894685780255795	1.195105281062317	0.929786976625748	-1.0916199010063692	1.285353861805448	3.3224351889965686	7.019871560922211	0.8472431176218814	0.9588477366255144
ID408721	408721	0	0.919491708278656	24.723766015674734	17.959671031228847	0.0	27.0	27	1.0793445359578473	1		21693.64766839381	21085.0	17463.0	29221.0	8373748.0	2712.98128824089	-0.9797427645182247	-773.4774698444024	-0.005318110273026715	0.028483759750754064	1.2042433586098815	0.9607651012320395	0.6473823424015352	1.253421213016186	3.6599071466771975	9.399252211849838	0.5205870072151453	0.8315334773218149
ID426653	426653	0	0.9229700565338135	27.747172516675562	18.885259666385366	0.0	131.0	131	1.1564872981683383	1		21240.366515837093	20659.0	16137.0	30904.0	9388242.0	3256.2443423114687	-0.9802139491133051	-646.3038945613038	0.004691138963620686	-0.01572815190911313	1.2402587033172336	1.0988754297862762	-1.5231915283924538	1.1286617843102158	4.201763529432002	8.624723054864688	0.7098247761562032	0.9364406779661015
ID445082	445082	0	0.9548264145851135	21.89518008032007	17.621322789361194	0.0	240.0	240	1.5174768030293326	1		21049.346508563893	20916.0	15384.0	29571.0	1.5976454E7	2434.1774666486767	-0.980894035488552	-887.91113480011	0.014716205435682108	-0.03152059925922625	1.613893929579813	1.3775452467139546	2.3131828178490355	1.171572355557578	7.234258022393105	14.87751319410513	0.4107174646174304	0.8963486454652526
ID437403	437403	0	0.8943226933479309	20.821800458159505	15.684938595413774	0.0	196.0	196	1.1720810893395408	1		21188.25991189426	20831.0	16601.0	27435.0	9619470.0	2781.0958324780763	-0.9808457469407813	-780.2698492781271	-0.002210385012305137	0.031385605502515505	1.191576700948077	1.151887664344254	-0.3310042004796511	1.0344556486125904	4.315838557380381	9.781542671008737	0.5668398142015164	0.9171717171717173
ID439448	439448	0	0.9501647353172302	23.322402325886582	19.057701499970584	0.0	208.0	208	0.9985215495545151	1		23058.3282674772	22010.0	17701.0	32815.0	7586190.0	3693.915651870173	-0.9782763016012973	-562.2100533804548	0.009478075516876584	0.008254324269702388	1.0443723354834076	0.9791961284429548	-1.1860699015355871	1.066560932123058	3.1323101424159363	7.455426469324802	0.7081571399533311	0.9307909604519775
ID432280	432280	0	0.9172137975692749	23.133334900702845	17.509599409363652	0.0	166.0	166	1.4110508976477822	1		21020.523592085246	20987.0	15865.0	27096.0	1.3810484E7	2296.637064209691	-0.9807714063007942	-933.6872508177045	-0.02638269323517602	-0.034273479734773626	1.3360812173428203	1.2659965735616479	-0.380260732107333	1.0553592681408308	6.255114032502843	17.98852767456667	0.24291473421071502	0.8078575813382438
ID415384	415384	0	0.9457975625991821	25.76125315575331	15.887769803394528	0.0	65.0	65	1.0494951220788984	1		22882.820936639106	21828.0	17818.0	33380.0	8306464.0	3540.9297212811443	-0.9785041780646974	-588.343390800403	-0.007892124551749686	6.693665185605159E-4	1.1717829618572342	0.9618499481079507	-1.4307229867299491	1.2182596299581254	3.460275847767529	7.1699693022562965	0.8458356640931707	0.9642384105960266
ID409253	409253	0	0.9343135356903076	24.287048939289228	18.40726869734198	0.0	30.0	30	1.0060690609541638	1		22766.202380952378	21883.0	17172.0	31815.0	7649444.0	3621.459624193808	-0.978226219473534	-564.8620506047477	-0.013446585482077465	0.01923215433157868	1.147705038465055	0.9506966178358831	-1.1060365621907708	1.2072253302821583	3.1798414040610963	6.709409682685645	0.887660105680044	0.9723837209302327
ID429740	429740	0	0.9389393925666809	22.858147692795214	16.011520281174384	0.0	150.0	150	1.4296917438553536	1		21218.0059435364	20987.0	16128.0	29392.0	1.4279718E7	2786.84790151079	-0.9807958384643247	-777.6864994372858	0.04420969373994846	-0.04224144425970254	1.4189917436997475	1.3720370911370463	1.2382200706377289	1.0342225825132676	6.421473448260904	14.367349180846562	0.39092303461549355	0.8750000000000003
ID420524	420524	0	0.9023312330245972	25.102204071697642	20.193839683047557	0.0	94.0	94	1.3496711919304119	1		20984.01663893512	20975.0	16147.0	27646.0	1.2611394E7	2167.3111366520548	-0.9806432868661917	-981.0176042053113	-0.08572495135422642	-0.05642370084145726	1.245157325641147	1.1062709541513536	-1.1435704531176962	1.1255446244598697	5.722763902077071	21.836017496223203	0.15082343438831453	0.7596214511041008
ID405160	405160	0	0.9312297701835632	25.45581241840166	18.143753842830087	0.0	7.0	7	1.5279097341628047	1		20601.398956975212	20660.0	15089.0	27717.0	1.5801273E7	2315.691248443758	-0.981197728234898	-928.5221369726432	0.0065600760427569	0.003400771928021003	1.5731154011835082	1.482489971232071	-1.0988010056154167	1.0611305517811498	7.3340736718479365	11.726698954998392	0.6701986980693836	0.9362864077669905
ID406199	406199	0	0.922615110874176	24.80081365502952	18.430509790018746	0.0	13.0	13	1.4522658384508196	1		20616.10028653294	20713.0	15445.0	27391.0	1.4390038E7	2235.033294241962	-0.9809585691149039	-950.3938151689956	-0.0011770558066847188	-0.02377456386824123	1.5556707481039482	1.2900673242676546	-0.6796169531526386	1.2058833820840098	6.625857873335079	13.004913065577938	0.49230820406029047	0.8964630225080382
ID405687	405687	0	0.9268834590911865	24.987201888224373	18.550445591548296	0.0	10.0	10	1.45902180832263	1		20549.35419630159	20663.0	15141.0	27265.0	1.4446196E7	2242.2968989215665	-0.9811144256029809	-952.1919823320263	-0.024118259344279712	0.017701630482326782	1.64586102077289	1.3163103557622926	-0.5152207295845221	1.25035939553917	6.6876485134737855	11.529715553286165	0.6321878100967551	0.9054054054054054
ID409781	409781	0	0.9400932788848877	22.747971536626544	17.34270382902672	0.0	33.0	33	1.153867844525934	1		21286.727891156435	20566.0	16089.0	30370.0	9387447.0	3390.2134055070055	-0.9803594527451763	-626.8211235705046	0.00894257674790766	5.877093434496719E-4	1.218752476442752	1.1061321729299245	-0.5322591350753518	1.1018145084908963	4.1827510247739355	8.043580414358694	0.812405888082685	0.9523809523809514
ID415931	415931	0	0.9724977016448975	25.410345336417542	18.001848284917884	0.0	68.0	68	1.5343326651607299	1		20914.02820512821	20729.0	15574.0	29247.0	1.6312942E7	2534.107152339303	-0.9808970803075096	-847.5520960887828	0.03462945027830401	-0.043318467502438375	1.4970335687151324	1.4198632871042278	-0.8760632020079331	1.0543505014262966	7.395864311986646	17.35752026871	0.3084774603009692	0.8535381239714755
ID444601	444601	0	0.9141891598701477	21.617405569094252	17.511795100521216	0.0	237.0	237	1.4837004601624821	1		21003.513698630162	20896.0	15226.0	28677.0	1.5332565E7	2374.629740357462	-0.9809927781039679	-913.0051193595477	-0.008899284906246011	-0.027743485772918547	1.6057854484597023	1.2749279614763034	-0.8411510770568909	1.259510730786924	6.915798569370547	15.5090996857189	0.3613092037160487	0.8802177858439204
ID426178	426178	0	1.0	28.03617965844267	17.893889683617818	0.0	128.0	128	1.5019433641886615	1		20588.143239625166	20668.0	13247.0	27411.0	1.5379343E7	2558.220906934626	-0.9810733809369236	-834.3294704292223	0.006709837484342266	0.022005281891705496	1.5347718869424958	1.4983634186409789	0.33288782329969596	1.0242988235354407	7.086911111293119	10.614997350747768	0.7903638523632394	0.9594594594594598
ID431823	431823	0	0.9199022650718689	22.671256155607246	17.230206502592157	0.0	163.0	163	1.496392739790416	1		20786.415426251708	20836.0	15605.0	26462.0	1.5361161E7	2242.859332576113	-0.980950416423929	-954.4850518738843	0.03554229472551557	0.0044122560528567995	1.5137118221979853	1.4451392931771372	-0.05352900943949667	1.0474504633183777	7.034626723483443	12.877872281503626	0.5330435521635981	0.9124537607891489
ID444108	444108	0	0.8997692465782166	22.101710177080804	18.15782656314732	0.0	234.0	234	1.4548680011511306	1		21064.200286123036	20928.0	16076.0	28427.0	1.4723876E7	2291.412061975097	-0.980892865169701	-943.8387065506306	0.008719760990855724	-0.06319423187285535	1.5471822710659233	1.3169879412524923	2.3307069574853005	1.17478848712503	6.649623504157665	15.111260626554994	0.36593633039161055	0.8509732360097332
ID424652	424652	0	0.9235203862190247	27.820499513930233	17.39255431127328	0.0	118.0	118	1.5583042426795215	1		20708.233830845762	20679.0	16384.0	27799.0	1.664942E7	2366.323768398235	-0.9810207640439557	-904.6870306863404	0.0010764877409870225	-0.005158835421572632	1.6555319308507772	1.4673976648963953	1.4772602629691103	1.1282094625437917	7.628767494047923	12.912719523687606	0.5749483172209492	0.9124502558271746
ID421069	421069	0	0.9913503527641296	25.799671899089216	18.745495777220686	0.0	97.0	97	1.5795197570415327	1		20741.82424242427	20750.0	14431.0	28452.0	1.7112005E7	2605.2546987824626	-0.9810410623722388	-823.9482685893253	0.03422449861922451	0.011584657360316147	1.5915780941038242	1.5322641173432083	-0.4946531335506445	1.0387100213920433	7.837905045286619	13.604195283029311	0.5321868594621967	0.9353374929098128
ID443594	443594	0	0.9274070858955383	22.571950326039364	17.543708246665116	0.0	231.0	231	1.2453076827255742	1		21212.243190661477	20768.0	16193.0	28878.0	1.0903093E7	2712.1088622516677	-0.9807962822630395	-798.9194095636595	0.003912421669207682	0.005223063358504095	1.3203780901285351	1.198082054160769	-1.0297587653228284	1.102076510989418	4.871954318628734	8.682150840753582	0.8121914584417762	0.9403669724770635
ID442582	442582	0	0.8875985145568848	23.527743266763782	18.8546657712349	0.0	225.0	225	1.011318804704185	1		23372.04761904762	22294.0	18517.0	33179.0	7853008.0	3690.9066083762546	-0.978057288316047	-564.5048776275914	-0.011273401415656538	0.009606663949475524	1.1407942849796189	0.9354767136100413	-1.1052176394404725	1.2194790831053923	3.213113287212704	6.8325830354479224	0.8649003352792145	0.9657142857142853
ID421588	421588	0	0.9630953073501587	25.719787190494	18.07483442354417	0.0	100.0	100	1.534825623459445	1		20702.006402048664	20618.0	13950.0	28062.0	1.6168267E7	2538.5513850569077	-0.9811008809568	-846.6980908777049	0.013198325123512544	0.004468252541948939	1.6330246649604963	1.4719022954967176	-0.48224233033590136	1.1094653972323654	7.400617438151165	11.067115550970772	0.7592921849577031	0.9482338611449451
ID440016	440016	0	0.9634461998939514	25.40668279981876	20.401213436648764	0.0	211.0	211	1.1219574788313522	1		21585.39182692308	21054.0	16754.0	29619.0	8979523.0	3014.091946668048	-0.9802825661014413	-712.0890721213103	-0.027787039050482982	0.02692520381175765	1.1948051128320942	1.0446065789150747	-1.4036000201870371	1.143784786491595	3.9546009688771813	9.580289039577707	0.5414461978618894	0.8595041322314053
ID416465	416465	0	0.972758948802948	25.226110147971053	18.26009529820778	0.0	71.0	71	1.5938229745921815	1		20879.822619047638	20782.0	14961.0	28825.0	1.7539051E7	2565.6590820125552	-0.9810013128188136	-840.4344557624947	0.061837172528538896	-0.01353058727061915	1.5998129133549848	1.5232746936938872	1.2270883311738987	1.0502458420519645	7.9804988302220945	15.23644723866157	0.43198879093363246	0.9271120927664276
ID406748	406748	0	0.9278201460838318	25.04094851597661	18.140070829923022	0.0	16.0	16	1.5034536143079664	1		20547.989261744955	20554.0	14033.0	27869.0	1.5308252E7	2312.416566328096	-0.9811995478875783	-927.5179002652309	-0.007228288681985486	-0.0025362152613730687	1.6376103484724431	1.3970637675438544	-0.34179432047633274	1.1721801012358142	7.101170489786668	10.463526232554248	0.8150489058592033	0.9564660691421257
ID429274	429274	0	0.9552040696144104	24.145529031447047	15.639300995569048	0.0	147.0	147	1.11043601548313	1		22412.476658476666	21492.0	16004.0	32527.0	9121878.0	4053.3029976744024	-0.97916102038079	-519.6230914326669	0.007000350966905981	0.01013227128431706	1.2308175838686257	1.0256816809229257	2.0234530377648277	1.1999995776088301	3.8737978240804067	8.401354963454862	0.6896808164061821	0.9250851305334847
ID416985	416985	0	0.9930227994918823	24.56193220835155	17.639549613846675	0.0	74.0	74	1.579519757041533	1		20945.944377267206	20867.0	15022.0	29777.0	1.7322296E7	2727.5145857179755	-0.980841866154517	-786.3368922304825	0.03886212748613511	-0.015651193949486365	1.5281055153784209	1.5039953789697833	-0.11510470783129029	1.016030725057914	7.83790504528662	16.725642329883424	0.35208234739192157	0.8991275899672846
ID443107	443107	0	0.8929625749588013	23.089687135055904	17.69962078134214	0.0	228.0	228	1.0180286971320118	1		23315.2865497076	22165.0	18447.0	32704.0	7973828.0	3571.945733398052	-0.978234855003545	-586.7423946229998	-0.006925500348413637	0.002797646031060115	1.1100430438897675	0.9472478970399636	-1.1723368042237416	1.1718611858189596	3.255891422693353	7.022766085904474	0.8295897381291504	0.9580419580419584
ID434403	434403	0	0.8907335996627808	23.67485203810046	19.44069922056616	0.0	179.0	179	1.0261700958989148	1		23268.126801152746	22140.0	18138.0	33531.0	8074040.0	3712.046049559247	-0.9781204407253355	-560.4434883084461	-0.01787062873242121	0.008254571988706588	1.1375980015820362	0.9689609109268954	-1.0982710425889064	1.1740391059674684	3.308175810503027	7.4130802458546	0.7564862577530137	0.9086161879895566
ID417518	417518	0	0.9580680727958679	23.890633268482837	17.439136751678806	0.0	77.0	77	1.5169782070562783	1		21003.438735177842	20868.0	15583.0	30617.0	1.594161E7	2958.9304343247195	-0.9808633047661375	-727.657805057228	0.037812504283567756	-0.050269503312557265	1.5280449472546203	1.4190975881683396	0.5594590930029862	1.076772281198012	7.229504896228593	16.895721607275284	0.31824744833413293	0.8807180081065434
ID422125	422125	0	0.9956071376800537	25.967503181019044	18.580453307033334	0.0	103.0	103	1.5323592461252193	1		20727.197419354834	20799.0	13570.0	27980.0	1.6063578E7	2567.737510129017	-0.9810572197184584	-836.1237706745402	0.0015117117227874	-0.0039865113449595625	1.6117430952547274	1.4679216252007568	-0.4262302130143558	1.0979762594847673	7.3768518073285785	10.715385354804484	0.8073564791639771	0.9651741293532334
ID422633	422633	0	1.0	27.3094279227782	18.50551917199767	0.0	106.0	106	1.5254321749941007	1		20677.696498054476	20794.0	13061.0	28500.0	1.5942504E7	2573.2813497885413	-0.9810381294873323	-831.4757556813087	-0.009747431640507748	-0.004891881962927424	1.5838977537239742	1.5036001446088225	-0.6927132728767069	1.0534035657039937	7.310308041025362	10.954208286472598	0.7655676132791729	0.9493827160493825
ID433911	433911	0	0.8974354267120361	22.719090426766645	17.43900716501393	0.0	176.0	176	1.4512236669219445	1		20812.582733812927	20958.0	15645.0	26437.0	1.4464745E7	2232.907195388401	-0.9810333854710798	-964.2269570493052	0.047675279511518724	0.014903299443419263	1.5004958207699146	1.3545874055539988	1.5059173216941366	1.1077142860015314	6.616351621006051	13.666199082661215	0.4451772428274079	0.8951768488745983
ID410871	410871	0	0.9328663349151611	25.14494187242076	14.850645181554386	0.0	39.0	39	1.1791593266052947	1		21065.801310043673	20586.0	15479.0	31542.0	9648137.0	3667.167527368206	-0.9805623226428278	-579.5728886052368	-0.0076807018845659065	-0.008342760328403531	1.2300396017291289	1.1903739317839226	2.0882751818767806	1.0333220250260036	4.368122945190057	7.842567979661064	0.8924587128557121	0.9704329461457236
ID424179	424179	0	0.9070261716842651	27.276249864289124	18.044033851562432	0.0	115.0	115	1.4750073273251254	1		20627.268428372765	20725.0	14987.0	26547.0	1.4831006E7	2182.5027579753682	-0.9811493566272157	-983.8431378383998	-0.0065982404478041	0.009456558096643598	1.5944424892451707	1.4239504086027996	-0.5789866181334938	1.1197317544293275	6.834995424573779	10.410950083521495	0.7924417781009256	0.9404839764551997
ID418032	418032	0	0.9631447792053223	23.175508192666268	17.066604134786242	0.0	80.0	80	1.5269191929020232	1		21092.155440414514	20956.0	15470.0	31353.0	1.6283144E7	2965.0876521859295	-0.9807186462025311	-723.6362785683457	0.06929845682118553	-0.05617706308152804	1.57214399141738	1.444735053495426	0.7398520998778524	1.0881884450811226	7.32456741951891	17.576674279859944	0.29793288044261623	0.8402399127589962
ID423153	423153	0	0.9494209885597229	27.952315504695783	18.644074431550283	0.0	109.0	109	1.5014396099017466	1		20534.556300268097	20594.0	14148.0	26036.0	1.5318779E7	2375.405181159284	-0.9811636671077733	-900.5808755870275	-0.003504243301830519	0.002923626804136562	1.5800206654213527	1.4398451810747896	0.09471302017824808	1.0973545532457367	7.0821579851286005	10.541308188888376	0.8009150474796014	0.9588159588159588
ID425720	425720	0	0.9768478274345398	28.350619223479377	17.905979113848908	0.0	125.0	125	1.4652304398088272	1		20536.24929577464	20700.0	13887.0	26014.0	1.4580737E7	2432.0634064681176	-0.9812153147563506	-882.1381931409868	0.041808715192644605	0.0011300210196036036	1.4996396934209737	1.4285747109823697	0.08192004655989273	1.0497453734076923	6.744686027447978	11.526673793068122	0.6379161484300718	0.9403578528827041
ID407288	407288	0	0.9049169421195984	25.52568391602966	18.202482824888286	0.0	19.0	19	1.5293943431616277	1		20540.251621271065	20620.0	15094.0	27822.0	1.5836534E7	2262.7894901789364	-0.9811114304770047	-942.9982107546945	-0.007467555365431599	9.843392410395925E-5	1.5943899320955606	1.4884689064081693	-1.148406105586	1.0711610603563024	7.3483330503414885	10.278741182836493	0.8740148956490884	0.9680651221039448
ID440569	440569	0	0.9193505048751831	27.084617771531036	20.16553324482836	0.0	214.0	214	1.4791045777937282	1		20752.479944674964	20807.0	14978.0	27420.0	1.5004043E7	2307.0640827849707	-0.9810747009193487	-932.6091362661435	-0.009680123400418244	0.013877200207400412	1.6430456892249725	1.3466796240126422	-0.9129660559759376	1.2200716933172728	6.873020433889904	11.770099226184486	0.6234437146417471	0.9134554643082753
ID445702	445702	0	0.9302824139595032	22.985285807734012	18.255000814167154	0.0	244.0	244	1.1532120514382787	1		21507.240362811786	21201.0	16096.0	29512.0	9484693.0	2787.4582347142414	-0.9802613942648317	-766.3580826492021	-0.0032534367412701214	-0.011624346029547959	1.2049396981456815	1.0916819425495286	1.5693605777299424	1.103746110640659	4.1779978986094255	8.826648105283365	0.6738860336496862	0.9272151898734176
ID433414	433414	0	0.9001086354255676	22.89638197809785	16.634886775452554	0.0	173.0	173	1.379605939006805	1		21098.593301435427	20994.0	15482.0	27282.0	1.3228818E7	2346.7912881861685	-0.9807511702345515	-916.1435584565978	-0.022787509743487804	0.005964987300281369	1.2898390990473356	1.1890468621253103	-1.0767626298981785	1.0847672536151087	5.9794327149609305	17.20167041759011	0.25393853076896833	0.8195439739413684
ID423685	423685	0	0.9405159950256348	27.620591275450543	18.008590431536135	0.0	112.0	112	1.5059673321881544	1		20641.331108144186	20696.0	14067.0	27130.0	1.5460357E7	2416.0785115922954	-0.9810628649796915	-885.1955353788326	0.021339829716269337	0.020027413275147038	1.603808360622049	1.433538767855093	2.8132240305260385	1.1187757154427842	7.124936120609242	10.916156370633656	0.7513656603815058	0.9683462532299744
ID431362	431362	0	0.94261234998703	21.89292392416197	17.58652840692364	0.0	160.0	160	1.4847198353841886	1		20772.940852819782	20735.0	15001.0	28075.0	1.5101928E7	2422.062385442649	-0.9810531408522891	-888.1738063864312	0.024543511293541116	-0.007792027330359506	1.5738453854988539	1.3993029508257195	-1.182703712192544	1.124735272351236	6.925304821699586	13.739567045273018	0.4610018440518306	0.8894993894993901
ID434954	434954	0	0.9177311062812805	22.70233611436945	18.549683431756424	0.0	182.0	182	1.021737374977798	1		23063.631884057962	22039.0	17613.0	33368.0	7956953.0	3659.9912489765743	-0.978164232589479	-564.5741185440721	-0.007945637217726275	-0.0028715084927855494	1.1503458206412898	0.9344939569468449	-0.8323395501479489	1.2309826212249362	3.2796570535159284	6.9194089921653426	0.8607961058932931	0.9663865546218489
ID418571	418571	0	0.932045578956604	23.48973642274302	16.86666343490208	0.0	83.0	83	1.4222647235201826	1		21766.44843049327	21075.0	15996.0	33953.0	1.4561754E7	3454.652977769641	-0.9801926404094584	-623.5883464289412	0.007343697848870366	-0.07640507263032016	1.5734284419599411	1.3163940159132226	0.6770958013002399	1.1952564528093863	6.354929681957678	20.418689818919255	0.19154237576303096	0.6618811881188119
ID441109	441109	0	0.9338697791099548	28.248246903033383	20.5536738293006	0.0	217.0	217	1.5189716089767638	1		20817.78608923882	20786.0	14565.0	27917.0	1.5863153E7	2318.114264357632	-0.9809242139050501	-923.597416104026	-0.036743039885374924	-0.01814674776851429	1.6775244492376693	1.4169703106592895	-0.43582888616352516	1.1838811558847333	7.248517400886658	11.433213673181735	0.6968228922384017	0.9093619558735838
ID411923	411923	0	0.9389556050300598	25.692480488718576	16.66764176988281	0.0	45.0	45	1.0007917795775916	1		23051.28484848484	21944.0	17240.0	33152.0	7606924.0	3888.6676964699786	-0.977957018059893	-525.9854412632368	-0.0067390624318204055	0.007946951388539276	1.0623605917348815	0.9761342210888391	-0.6505171806244614	1.0883345433273104	3.146569520909484	6.680359359931207	0.8860282007388542	0.9720998531571222
ID411409	411409	0	0.9361685514450073	26.043072790775902	15.390496579468257	0.0	42.0	42	1.1008572140853834	1		21795.179551122197	21008.0	15557.0	32105.0	8739867.0	3961.9395556571512	-0.9794623048752342	-524.7091350737834	-0.005001003972021217	0.031018399263895144	1.2557452870672683	1.0220708740465005	-0.9062560361517223	1.2286283847377657	3.8072540577771865	7.993203367744178	0.748824416697659	0.9423529411764707
ID435999	435999	0	0.935701310634613	22.025160499500934	17.422237949827196	0.0	188.0	188	1.0327835054614227	1		22399.86685552407	21616.0	16949.0	31630.0	7907153.0	3330.883391366512	-0.9790913474753112	-629.815248075006	0.03665378396604584	0.018548837932607698	1.0734167091588922	1.0152639220469772	0.6248967919115018	1.0572784926649095	3.350953945983664	9.308170608791167	0.48601497791199305	0.9026888604353386
ID407836	407836	0	0.9279101490974426	24.979149099549876	18.60673495259244	0.0	22.0	22	1.4626467128121357	1		20505.230878186976	20623.0	14664.0	26169.0	1.4476693E7	2321.213266567542	-0.9811456886074148	-919.3956391780397	-0.012475501361504358	0.023298875732081947	1.6067541272406716	1.3783402417439072	-0.7565676651762396	1.165716619582818	6.7209203966253925	10.682780638762425	0.7400652194697226	0.9477211796246651
ID419610	419610	0	0.9357277750968933	24.67018780470711	18.316484127827547	0.0	89.0	89	1.0217373749777987	1		22552.54913294798	21505.0	16958.0	32817.0	7803182.0	3770.6902569053573	-0.9789463649053554	-556.2071676999675	-0.009437074763497616	-0.025984616292905337	1.132568965046169	0.922476673936683	0.6325021277950333	1.227748079756764	3.2796570535159333	8.638167334276627	0.5523254708200194	0.9007832898172332
ID432921	432921	0	0.9354064464569092	23.00083888317646	17.527651737301206	0.0	170.0	170	1.3586095094257093	1		21151.49590834695	21031.0	16193.0	26446.0	1.2923564E7	2294.4742941376876	-0.9808078353590631	-942.2103115343072	-0.02123929518116119	-0.038227679344406934	1.370095690820747	1.2620245832742447	0.601212258342558	1.0856331239333852	5.798813920709326	18.13151291663986	0.2216567440067444	0.7452657299938912
ID425255	425255	0	0.9767983555793762	27.86786647424273	18.091404912753454	0.0	122.0	122	1.5259280086411933	1		20646.8025974026	20685.0	14307.0	27562.0	1.5898038E7	2481.0849801643003	-0.9810876886960629	-863.3847622708087	6.164973460918469E-4	-0.0023929072260417033	1.5672577464365691	1.5128503619133014	1.7661599215128243	1.0359634937420108	7.315061167189879	11.028905173457295	0.7557236624921565	0.9511742892459826
ID430881	430881	0	0.9520670771598816	22.279054084390967	17.957805338204885	0.0	157.0	157	1.4564270671471382	1		20888.16096866096	20809.0	14867.0	27569.0	1.4663489E7	2477.88012591758	-0.9809402741720444	-867.7124432330598	-0.016261457197535297	0.002583759394924505	1.4949820235828044	1.3990984844800844	-0.8868050484362189	1.0685323729289515	6.663882882651201	13.560824789906103	0.4553706233878003	0.872433105164903
ID412461	412461	0	0.9472667574882507	26.174405849298953	14.796284175004349	0.0	48.0	48	1.1842805638478602	1		20988.879828326197	20593.0	15476.0	29462.0	9780818.0	3301.275245703287	-0.9805384573659184	-640.6559898338617	-0.012136667903615478	0.00474431582299032	1.2545425042761376	1.133770675422091	-0.615388249321835	1.106522272512547	4.406147954506184	7.937756124380479	0.87876638726065	0.9768177028451004
ID408361	408361	0	0.9122116565704346	25.21742782961946	18.502049844355838	0.0	25.0	25	1.4785930423892568	1		20511.082987551843	20526.0	15169.0	27055.0	1.4829513E7	2282.3320243903654	-0.9810407589054717	-930.0490752619886	0.001585756533324796	0.025516999147287906	1.6309224876154964	1.3529460275999607	-0.7615082000012369	1.2054601250492216	6.868267307725388	11.070598072560593	0.7042305903248156	0.9425962165688196
ID404265	404265	0	0.9857034087181091	25.339444252253852	17.55724637783133	0.0	2.0	2	1.535811065373785	1		20723.321750321753	20787.0	13168.0	27328.0	1.6102021E7	2416.7380817171056	-0.9810901525340695	-889.7759665405675	0.00930502116637934	0.012901191625992325	1.5628129594073168	1.510862993410277	2.34907427678861	1.0343842997171966	7.410123690480191	10.88366075764826	0.7861136339461856	0.956441717791411
ID445236	445236	0	0.932020366191864	22.276880832194884	17.317741694412383	0.0	241.0	241	1.2343248428932088	1		21247.841269841265	20803.0	15959.0	29550.0	1.0708912E7	2816.541216467251	-0.9806958676667336	-766.5010556153131	0.007511925820839638	0.005898730370106648	1.3651255909534759	1.1470350898022084	-0.7407985415146918	1.190134114544721	4.786398047667452	8.387216610999786	0.8550331600146829	0.9617956064947469
ID414515	414515	0	0.9664250612258911	25.399974674306158	15.412668801998635	0.0	60.0	60	1.2367739025291247	1		20966.169322709153	20553.0	15740.0	30169.0	1.0525017E7	2961.399267571193	-0.9807722476651267	-722.2570150817785	-0.009396813778002206	0.004057834390759451	1.3397479077461494	1.1768385947125903	-0.047030567376143084	1.138429614532947	4.805410552325513	8.373651097478396	0.8612131234636455	0.9619410085632732
ID412977	412977	0	1.0	25.143056358712936	14.460165705796484	0.0	51.0	51	1.5490531749531895	1		20667.504402515715	20718.0	13065.0	28558.0	1.6430666E7	2588.4975920986453	-0.9811242003209096	-830.0206505264355	-0.00365217585970893	1.4038847456725382E-4	1.606151755784392	1.5006455388861375	-0.6296818158133937	1.0703072205689341	7.538458096922124	10.364173576393132	0.8819074949409048	0.9676632092739476
ID437054	437054	0	0.908924400806427	21.353276425300166	15.83309856192443	0.0	194.0	194	1.1688495389677593	1		21664.699779249433	21117.0	16238.0	30679.0	9814109.0	3404.2763876964204	-0.9800113278447703	-624.0293394574246	4.738656457714858E-4	-0.0066648797013080345	1.2807039354707572	1.062967872281236	-0.8211996236418502	1.2048378590429434	4.292072926557803	9.056337332727988	0.6576150968926574	0.9233128834355829
ID414015	414015	0	0.9124355316162109	25.78470920885525	14.85150010698004	0.0	57.0	57	1.1512424307838678	1		21160.512528473802	20771.0	16190.0	29524.0	9289465.0	3180.0352485342532	-0.9804409973530873	-667.1123826907581	0.01940758263999065	0.0074129390524936166	1.1634366031957701	1.0718057340751885	0.685480488866465	1.085492049731984	4.163738520115873	11.642492003985033	0.38601254201878626	0.8768768768768768
ID426812	426812	0	0.9101014137268066	27.86408995181273	18.009329129219868	0.0	132.0	132	1.0113188047041857	1		22747.544642857138	21917.0	17515.0	30734.0	7643175.0	3286.8470757693626	-0.9785313933086985	-630.8933166346962	0.014426992534966267	-0.024632368979342338	1.0760164487106656	0.909260441629606	-0.32412363309749187	1.1833974067784079	3.213113287212708	8.57469778361635	0.5491591923909688	0.914749661705007
ID437565	437565	0	0.9205639958381653	20.76797159474992	15.806957516852572	0.0	197.0	197	1.535811065373785	1		21010.533419023108	20974.0	15833.0	28159.0	1.6346195E7	2285.3297111889824	-0.980868786802807	-942.7284453760857	0.04768062341395659	-0.03973408752325567	1.5652142087938898	1.441782809161471	1.2119846362257465	1.085610258943374	7.410123690480191	17.286057471399634	0.31163298254037874	0.8888255416191561
ID413501	413501	0	0.9459416270256042	25.99956661778287	14.617677163799861	0.0	54.0	54	1.233098489045565	1		20879.488095238084	20457.0	15530.0	29843.0	1.0523262E7	3063.8923275286625	-0.9807386333222623	-693.9729263010531	0.020488612092979114	0.009185131750736951	1.3073430406536615	1.2054435604866587	0.034291958321936544	1.0845327674452583	4.776891795338417	8.536299271923722	0.8237890272314354	0.9553231939163495
ID430395	430395	0	0.9269165396690369	22.432685162260807	17.35770135294913	0.0	154.0	154	1.4999273319186426	1		21025.071045576417	20841.0	16453.0	28477.0	1.5684703E7	2419.7864943352392	-0.9809424809089398	-894.4737466801033	0.016397068254872124	-0.0776519207086649	1.4540589286401855	1.3987457658183833	3.002871714305032	1.0395448294990473	7.067898606635057	17.511584865332253	0.2896338173950596	0.8605324074074079
ID432441	432441	0	0.8974133729934692	22.950784061470895	17.581538612071668	0.0	167.0	167	1.3741116681181356	1		21015.8899521531	20973.0	15594.0	26943.0	1.3176963E7	2335.629344214751	-0.9808540777276304	-921.9385368975522	-0.019105334689780602	-0.07099979363313427	1.4020432889730567	1.2216345464599863	-0.3343242048251028	1.147678160408817	5.931901453315771	17.865706950393786	0.23354113120297407	0.7824451410658307
ID420165	420165	0	0.9417476654052734	25.319971003383813	19.688051751478095	0.0	92.0	92	1.4360271888197282	1		20924.743401759526	20800.0	16047.0	28240.0	1.4270675E7	2352.9415651372483	-0.9808735874296954	-912.133729295023	0.043187102819152626	-0.06526042068227567	1.2982956811096231	1.2619055151830672	1.5075071112480491	1.0288374727653653	6.478510962235088	20.322342386065586	0.19712310621054863	0.814217443249701
ID415042	415042	0	0.9273160099983215	25.083657135953526	13.924747755443041	0.0	63.0	63	1.157794802597417	1		21393.131519274393	20890.0	16448.0	30211.0	9434371.0	3124.2705513636165	-0.9802967150510725	-681.3568566186086	0.003028788905080143	0.010270483436259487	1.2298435429253023	1.1233324590991027	-0.24669235822318342	1.0948170623607012	4.211269781761034	7.848183176075639	0.8591810035960235	0.9506437768240342
ID404800	404800	0	0.9585978388786316	25.40572645420396	17.559933880610668	0.0	5.0	5	1.5254321749941007	1		20687.855844155845	20694.0	14058.0	27282.0	1.5929649E7	2418.3852002092813	-0.9810140131597517	-884.0198891054854	-0.0027161353555627144	0.026681616539173444	1.5462538441298188	1.5195237872026328	-0.2573753184142939	1.0175910750146233	7.31030804102536	11.38761078905606	0.7084028686731636	0.9400977995110021
ID415565	415565	0	0.9393130540847778	25.657694638845857	16.84705725073694	0.0	66.0	66	1.11993289225751	1		21844.671497584543	20931.0	16672.0	31136.0	9043694.0	3209.9313983164034	-0.9797834878813478	-659.634935339578	-7.275791059014587E-4	0.005425790627246875	1.1539366908787019	1.118336164211738	2.241052192616347	1.031833475305752	3.940341590383634	8.198072501647024	0.7367501401472784	0.9160220994475138
ID429899	429899	0	0.9728018045425415	22.775812958932214	16.99977776860931	0.0	151.0	151	1.4662626558155456	1		21022.968970380825	21004.0	15593.0	27847.0	1.4905285E7	2428.7945480552526	-0.9810172832720342	-894.6466856352736	0.022285699648054127	-0.06987645614368831	1.492180495263279	1.3891379254447	1.7122624223464862	1.0741773498017428	6.7541922797770075	13.922254902951703	0.43788908716038955	0.8826086956521735
ID431958	431958	0	0.9110033512115479	22.64303286953079	17.576700169561715	0.0	164.0	164	1.4872652167066476	1		20936.95361527968	20837.0	15820.0	27800.0	1.5346787E7	2350.3882688268677	-0.9808851278108741	-914.2198087366482	0.007228514983921538	-0.05712356582195318	1.5142831091126856	1.4117351395355662	1.5641153845670492	1.0726396663972364	6.94907045252216	15.773774695607193	0.3509662150971012	0.8615203299941071
ID442199	442199	0	0.9092645645141602	24.707451967660855	19.992099650242068	0.0	223.0	223	1.000035608876824	1		23058.557575757583	22182.0	18037.0	32856.0	7609324.0	3506.751255651787	-0.9783545043023869	-594.4096945901533	0.0019323641070783542	0.01072735849671784	1.05311320253334	0.9482019631241662	2.122243198529607	1.1106422929810322	3.141816394744974	7.896293858558397	0.6332046003054714	0.910468319559229
ID409424	409424	0	0.9597862362861633	23.5512681942772	18.492571922412953	0.0	31.0	31	1.571838156461865	1		20608.36764705881	20520.0	14976.0	30162.0	1.6816428E7	2600.6519771756434	-0.9809549347206964	-816.3153095928535	0.027358856841031693	0.015161526177882294	1.5967261408867712	1.5221103062887897	2.60217306027044	1.0490213056765314	7.761855026654366	12.908273455650397	0.5853816124462379	0.9310148232611178
ID439643	439643	0	0.9420420527458191	23.710430794539096	19.62538820657928	0.0	209.0	209	1.161057121835017	1		21481.950450450444	20760.0	16676.0	30018.0	9537986.0	3434.5768544461002	-0.9804708645222198	-628.0325336504953	0.012234706705004124	-0.002475222783822116	1.231076901117855	1.1007255081204845	-0.7606294012166462	1.1184231600301047	4.235035412583615	8.888064681985625	0.6736782050897842	0.9339622641509431
ID426340	426340	0	0.9534501433372498	27.72060352015201	19.154326040434764	0.0	129.0	129	1.5597599218784692	1		20507.88213399503	20512.0	15462.0	28359.0	1.6529353E7	2395.647774223087	-0.9810301666902297	-885.4146236869663	0.006365523338129426	0.015260619232506397	1.6324719542376829	1.4956169470464575	-0.5424630616599793	1.0915040495238346	7.643026872541468	10.923530758518122	0.8049134394395531	0.9560047562425682
ID444770	444770	0	0.911149263381958	21.793542705296172	17.56211158196367	0.0	238.0	238	1.4579844659886292	1		21032.90883190882	20940.0	15474.0	28431.0	1.4765102E7	2340.2766805973715	-0.9809479150441053	-925.4768695300962	-0.008347777474820284	-0.013005777219974543	1.6027543711747088	1.315733566507913	-0.9411141292776136	1.2181450804121212	6.678142261144751	13.489086955578468	0.46121181243383175	0.8797745773324981
ID420706	420706	0	0.9277581572532654	25.767233882109846	19.296736112905446	0.0	95.0	95	1.4147987153979615	1		21000.232522796345	20725.0	15394.0	31060.0	1.3818153E7	3124.837446103766	-0.980816674637269	-687.2118134605776	0.07513721251185178	-0.10876977345555494	1.4371047725122001	1.2980392653390274	0.04507252255087339	1.107135054298108	6.288385915654454	16.483849027754623	0.29082503821619715	0.8362831858407078
ID409955	409955	0	0.9538347721099854	22.615163546718804	17.29988769281659	0.0	34.0	34	1.142668177034512	1		21363.834883720916	20875.0	15752.0	31170.0	9186449.0	3696.3489342235453	-0.9802472384818985	-573.6461111542932	-0.014993228363574253	0.0063857333414579	1.248096172432301	1.0688515917369803	-0.6589848550605312	1.1676982867228856	4.101947879977171	8.580604326245503	0.7001067258281938	0.9390642002176283
ID405344	405344	0	0.895982027053833	25.257433337781496	18.298117219068995	0.0	8.0	8	1.5358110653737855	1		20599.161953727536	20696.0	15086.0	27925.0	1.6026148E7	2203.6149881974106	-0.9810669500850382	-968.7727087987287	0.0024312108758249113	-0.023934864015202714	1.650106672480629	1.4702856765927772	-1.257962139971796	1.122303439903303	7.410123690480194	10.793492260833839	0.7993028332977623	0.9671215880893299
ID424801	424801	0	0.943345308303833	28.26825699756572	17.140577292522764	0.0	119.0	119	1.53433266516073	1		20650.81306017924	20714.0	15287.0	26840.0	1.6128285E7	2319.6055579550334	-0.9810384153961745	-921.2222014244358	0.030817084429267765	0.0038834680324954375	1.6168162756261564	1.46626890232997	0.8728499909443543	1.102673781771515	7.395864311986648	12.165468645003942	0.6279732023225436	0.9339735894357745
ID416111	416111	0	0.9871993064880371	25.211521683452634	18.1910249556732	0.0	69.0	69	1.542691533393109	1		20827.47776365947	20826.0	13938.0	28840.0	1.6391225E7	2539.818231049133	-0.9810266981695124	-848.0119063238244	0.0221627041130215	0.012441525929991405	1.6284519189418079	1.4263047991156423	-0.6911894229631549	1.141727855049989	7.476667456783419	12.11706673834053	0.6399159408915123	0.9441776710684276
ID406381	406381	0	0.9356409311294556	24.74074087796301	18.549535258429195	0.0	14.0	14	1.4760327061957998	1		20557.091794158565	20707.0	14636.0	27309.0	1.4780549E7	2243.484740278598	-0.9811060984228702	-951.6185024078966	0.010673626573869522	-0.004030330855741139	1.6094936523751564	1.3574348381299683	2.641146286019845	1.185687597787331	6.844501676902805	10.670676461762811	0.7553840213151052	0.9549071618037129
ID444265	444265	0	0.9130666851997375	21.918897284368086	17.831551835933052	0.0	235.0	235	1.4734679211022805	1		21039.735006973486	20909.0	15543.0	28471.0	1.508549E7	2318.456888339406	-0.980969761797962	-935.583669892562	0.005164352156288454	-0.10654705370953577	1.5274124130019355	1.3304397360299074	-0.9058314833498328	1.148050807291583	6.82073604608023	16.734431253316245	0.30606889368661866	0.857228195937873
ID405865	405865	0	0.9206858277320862	24.946140716387042	18.549041145295902	0.0	11.0	11	1.4564270671471384	1		20577.8180515759	20682.0	14987.0	27257.0	1.4363317E7	2258.498035046261	-0.9810611237224053	-943.955368913848	0.02936119231430647	-0.015431971444633954	1.582391613996328	1.316157638045049	-0.6840549666874065	1.2022812224428747	6.663882882651204	11.771631267336495	0.6043157595113231	0.9127604166666662
ID443765	443765	0	0.944646954536438	22.21390706313037	17.75084511884764	0.0	232.0	232	1.493356430798355	1		21111.33468834691	20920.0	15621.0	29134.0	1.5580165E7	2321.3850870322585	-0.9808952980367569	-933.858082937404	0.025699498629177822	-0.03508128910256247	1.5613299112378973	1.3625884577065759	-1.0394229609592907	1.1458558175854732	7.006107966496347	14.098761894576405	0.44291943531606665	0.8768590124925637
ID429426	429426	0	0.9317241311073303	23.641988375941718	15.76340470879496	0.0	148.0	148	1.0946551522593009	1		22171.532828282827	21532.0	16664.0	30890.0	8779927.0	3386.358584410504	-0.9795192979649584	-626.269019113615	0.010096556834199803	-0.0064208124784000745	1.2354663003825024	0.9861786576559813	1.2856908960743874	1.252781421288355	3.7644759222965436	7.665812637169604	0.805003905082175	0.96
ID416638	416638	0	1.0	24.90578430095853	17.98029517133616	0.0	72.0	72	1.5866874829692221	1		20895.067388688345	20847.0	14762.0	28850.0	1.7363801E7	2570.1900666265574	-0.9809697611042971	-838.1464521955069	0.054465849883076886	-0.001969563528955813	1.557828568895713	1.5445029262101782	0.1319799886912889	1.0086277872701948	7.909201937754355	14.238742455142525	0.4902292932773476	0.9285714285714285
ID417158	417158	0	0.9961894154548645	24.342706361205508	17.542294076340266	0.0	75.0	75	1.5549023581607586	1		20950.07653701381	20913.0	15006.0	29892.0	1.6697211E7	2729.758992327899	-0.9809703242151707	-791.2537561797017	0.02950450116155549	-0.03138989503334299	1.5742100854219048	1.5261511190508334	0.7977210619744107	1.0314903064127494	7.595495610896315	14.695541992516997	0.44197200846639206	0.8927374301675984
ID440199	440199	0	0.920735776424408	25.57960241579808	20.634092582358697	0.0	212.0	212	1.4877737703945164	1		20836.979480164155	20850.0	15721.0	26370.0	1.5231832E7	2237.4617751972364	-0.9810222344529851	-962.8151353425594	0.04048443462713456	-0.009029339009741873	1.5676880541980498	1.348882225893459	-1.1599579717856698	1.1622127003413218	6.953823578686673	14.262819651526165	0.4295589289098371	0.9030864197530867
ID421765	421765	0	0.983393669128418	25.566335178208035	18.178879318289706	0.0	101.0	101	1.5333462731171783	1		20713.795892169437	20694.0	13544.0	28820.0	1.6136047E7	2565.7315684659384	-0.9810178204947436	-834.4672389228397	0.010429467067929184	0.006006206236184765	1.6510314600704934	1.4443175572333198	-0.6515582758048805	1.1431221976094696	7.386358059657614	10.99377064033699	0.7679746351366626	0.9469835466179162
ID443266	443266	0	0.8965397477149963	22.587110922949286	17.411957806723613	0.0	229.0	229	1.0327835054614227	1		23186.410256410254	22104.0	17889.0	33856.0	8138430.0	3612.8217657682467	-0.9783269935951181	-579.4044843305699	-0.007829307404880885	0.004207279803275646	1.1897448115213953	0.9196189759789856	-1.003096957226373	1.2937366916062665	3.350953945983664	7.500978512332179	0.7484149952132765	0.9143968871595327
ID421248	421248	0	0.9968572854995728	25.437418780746576	18.139876136630573	0.0	98.0	98	1.5049623488715649	1		20754.317333333336	20827.0	13299.0	27774.0	1.5565738E7	2603.1156936228185	-0.980931604603162	-820.2940408188838	0.02144167482931552	0.002266726748872886	1.5783943538351481	1.4222480702796132	-0.7676573227430016	1.1097883602857248	7.115429868280209	11.762349482911988	0.6462831729130962	0.9373825923606759
ID442753	442753	0	0.9166776537895203	23.146934115120132	18.687386767877776	0.0	226.0	226	1.13001955243568	1		21928.037914691955	21433.0	16587.0	30632.0	9253632.0	3327.3466904666034	-0.9798433598198455	-640.7228693090008	-0.004988859600281346	0.005196767409980446	1.2873280166062706	1.0052843036306263	-1.0095210572317914	1.280561142710606	4.01163848285137	8.785334999112763	0.6531531110347014	0.90948275862069
ID434574	434574	0	0.9387128353118896	23.37467628682154	19.33354966565738	0.0	180.0	180	1.003810766162557	1		23230.903614457835	22093.0	17515.0	32855.0	7712660.0	3937.8941897024133	-0.9779793990584429	-524.0015792703982	-0.0014173200618410324	0.008404128479761533	1.0657295503065372	0.9727074534314292	2.192756604605253	1.0956321415518644	3.1655820255675478	6.707182326691571	0.8842665783563423	0.963820549927641
ID410510	410510	0	0.9244365692138672	24.57239642097124	14.537309366645413	0.0	37.0	37	1.1688495389677596	1		21087.27654867259	20736.0	16085.0	29980.0	9531449.0	3373.9885344601175	-0.9804338987804307	-626.3555207107049	1.7382796318387471E-4	0.004258863127202741	1.215538734113246	1.1491107212077416	-0.5280456786807778	1.0578081917429916	4.292072926557804	7.849239407413893	0.8754307659881376	0.9657754010695188
ID422806	422806	0	1.0	27.790471156567893	18.77626507148464	0.0	107.0	107	1.539255143848372	1		20638.59462915601	20710.0	13505.0	26740.0	1.6139381E7	2456.626189242374	-0.981077034618006	-871.1339793327404	0.0016605322967447901	0.009268179165882021	1.5805859160845204	1.5212601374366752	1.4208209425483174	1.0389977868925226	7.443395573631808	10.72506466212097	0.8131695831767688	0.9519756838905777
ID406934	406934	0	0.9296018481254578	25.137255789340912	18.305274938873108	0.0	17.0	17	1.49436921927069	1		20572.57980900407	20585.0	14279.0	27918.0	1.5079701E7	2313.645245753619	-0.9810981785448085	-923.061836278866	0.01682362291441791	0.0017977856895053802	1.655215791269496	1.3769578354961214	-0.4311859004555965	1.202081682242011	7.015614218825384	10.774544053103416	0.7594125348532559	0.9425287356321845
ID417687	417687	0	1.0	23.6462150178736	17.126359673736804	0.0	78.0	78	1.579998617066796	1		20940.829710144935	20887.0	14822.0	29290.0	1.7339007E7	2654.5336061633247	-0.9808652773444455	-808.7659188434054	0.054766705048819544	-0.030459621255757956	1.56835946336295	1.5173246461928989	0.7371437855029941	1.0336347381544893	7.842658171451138	15.596680776151567	0.4051434142222101	0.890928725701944
ID425883	425883	0	0.9882960319519043	28.12985141887977	17.578461612820995	0.0	126.0	126	1.496392739790416	1		20612.773279352245	20765.0	13711.0	26323.0	1.5274065E7	2478.675271709131	-0.9811118157810956	-863.9230955066729	-0.013766042879267219	0.00645593648053156	1.5173130542292537	1.5085241321129874	0.5030831430819548	1.005826172700304	7.034626723483445	10.600074803150301	0.7867433152184282	0.9396825396825399
ID423847	423847	0	0.9471786022186279	27.55522010938527	17.9758657773123	0.0	113.0	113	1.5004315939372315	1		20559.10121457489	20566.0	14143.0	27755.0	1.5234294E7	2369.158366755753	-0.9811185805572914	-901.8345897811762	0.00593179690309767	0.00764049446590767	1.5993258571750362	1.4051269013069507	-0.39598958926297306	1.1382074143534333	7.072651732799571	10.743406693536135	0.7700308143449507	0.9501915708812263
ID423330	423330	0	0.9532701373100281	27.81597017235485	18.388542691365295	0.0	110.0	110	1.5199673295746674	1		20585.617300131038	20647.0	14192.0	26311.0	1.5706826E7	2359.234884274006	-0.98112422617922	-907.0723819428915	-0.007809030988102848	-0.006891740393782926	1.5956286696924937	1.4773660026451567	0.003224319759106164	1.0800496741062087	7.258023653215686	9.889857427734519	0.9324985850952944	0.9832582099162908
ID422304	422304	0	0.9704404473304749	26.07021009553684	19.17269831992337	0.0	104.0	104	1.5563612191773535	1		20654.44486215539	20613.0	14191.0	29941.0	1.6482247E7	2547.5363524085533	-0.9811097922153049	-842.1782240131512	0.0030067052441724324	0.0106273076275856	1.6553758444335465	1.4861536695324442	-0.6838899576744604	1.1138658662090717	7.609754989389856	11.567113252452092	0.714711158471437	0.9495848161328586
ID411055	411055	0	0.9409570693969727	25.210087194964178	15.038980960604615	0.0	40.0	40	1.1420059525934747	1		21395.66821345706	20671.0	15803.0	31793.0	9221533.0	3865.7933189722544	-0.9801563583167743	-546.7530372623547	-0.010114732474875985	0.03954537081538809	1.261429976892967	1.0866481087303566	-0.8403139518447594	1.1608449568525236	4.097194753812652	8.209309519466395	0.7639821492228072	0.9431072210065644
ID407469	407469	0	0.9350163340568542	25.131280148645466	18.270156696692908	0.0	20.0	20	1.5412197332169895	1		20516.552030456864	20619.0	14748.0	27276.0	1.6167043E7	2296.170322741282	-0.9811469253166882	-929.9982500741553	-0.003037659423913443	0.007641498641498763	1.6258683974029147	1.4782576652487736	1.8619329047268556	1.099854535257424	7.46240807828987	10.509020528428021	0.8491108253983427	0.9739454094292803
ID418216	418216	0	0.9505118131637573	23.291719941001713	17.021531340456793	0.0	81.0	81	1.50847686122795	1		21286.32845744679	20996.0	15429.0	33015.0	1.6007319E7	3248.402560577623	-0.9806712001266384	-664.9353815282868	0.07060639713553715	-0.10697836039233181	1.6080645278204317	1.358073618869617	0.3299224404695984	1.1840775827446621	7.14870175143182	18.200569582972445	0.27118588661938203	0.8116567728008635
ID440756	440756	0	0.9396629929542542	28.191376971230188	20.53771167265492	0.0	215.0	215	1.5154814349038885	1		20771.2060367454	20770.0	14329.0	28488.0	1.5827659E7	2335.07298398609	-0.981022533533193	-919.6699587987537	0.010516891316815364	0.006685898521343252	1.6502991912983773	1.4171091838462146	-0.34280819643043947	1.1645533104367127	7.215245517735048	11.250592655540133	0.7163251119550571	0.9399380804953561
ID411572	411572	0	0.9281169772148132	26.1151252307651	15.906994033039481	0.0	43.0	43	1.0709010331121778	1		22192.653543307093	21319.0	16001.0	32688.0	8455401.0	3987.405108017163	-0.9789645206003151	-518.0401333683683	-0.018102827383566566	0.006024903014642581	1.1964779173368008	0.9896017373419775	-0.8235400631891684	1.209049936139444	3.6028696327030065	8.715286573846505	0.5960669849218058	0.9034564958283667
ID435130	435130	0	0.9390333890914917	22.222562963227915	18.60217998961049	0.0	183.0	183	1.120608160870121	1		21820.342168674706	21086.0	16527.0	31986.0	9055442.0	3441.0674965027993	-0.9798107778714984	-615.4899796442046	0.024322192548482204	-0.005155396248289693	1.2206664008008603	1.0765534268385955	-1.3816163739534717	1.133865138849139	3.9450947165481476	9.155113284808838	0.5914797127993257	0.9071038251366123
ID403910	403910	0	0.9762340784072876	25.398753111347375	17.55289976616759	0.0	0.0	0	1.5219568164596926	1		20701.917861799207	20796.0	13100.0	27228.0	1.5878371E7	2431.6242773923323	-0.9810398443750142	-881.0262629359875	0.011623731623581143	0.009272570799043577	1.5378491693759346	1.5167036821303521	-0.7328938000771011	1.013941739243279	7.277036157873749	11.608110488037829	0.6786429324008194	0.9521144278606962
ID431044	431044	0	0.9604922533035278	21.836748216839865	17.470446241638612	0.0	158.0	158	1.4852292606300528	1		20812.823691460017	20756.0	14778.0	28490.0	1.511011E7	2479.7352092880333	-0.9810092793966281	-867.1362928679268	0.0030803542717147483	-0.022327162928001094	1.5661319745465898	1.4080842343264428	-1.0022090731183007	1.1122431004958657	6.930057947864093	12.667311322738978	0.542722518504844	0.9039057656540602
ID433088	433088	0	0.9232437610626221	22.844703755414123	17.111381681471293	0.0	171.0	171	1.377410860545636	1		21160.976190476194	21049.0	15796.0	27066.0	1.3331415E7	2385.8001216400958	-0.98066085664426	-899.5250161531906	-0.050864814597497414	0.016891572296766605	1.3166429311683976	1.219182634999241	-0.09082981406748447	1.079939045530465	5.960420210302863	17.143440531065494	0.2548535996768309	0.7862068965517234
ID425408	425408	0	0.9688330292701721	28.46094202743795	18.091665274190284	0.0	123.0	123	1.5069716452922384	1		20601.330677290836	20706.0	14066.0	27461.0	1.5512802E7	2441.7447668007003	-0.9811755897061643	-879.5293938403962	7.918362505013119E-4	0.01615553920602717	1.5659182162306546	1.4557827810476138	-1.022886496565231	1.0756537559152781	7.134442372938276	11.514737352151048	0.6761792289115625	0.9493991144845034
ID408014	408014	0	0.936972975730896	25.023768329997885	18.53258707349841	0.0	23.0	23	1.4933564307983547	1		20520.1238095238	20628.0	14674.0	25909.0	1.5082291E7	2281.825260635148	-0.9811737769918384	-937.3684299544259	0.0011062304523148697	-1.0856031019005968E-4	1.5883270891848367	1.4279246973596988	-0.6225547077909683	1.1123325285442078	7.006107966496346	10.608198886631973	0.7823541358423282	0.9722955145118735
ID445388	445388	0	0.9321460723876953	22.412230371957484	17.541877148879987	0.0	242.0	242	1.2471287526958363	1		21237.56335282652	20803.0	15948.0	29216.0	1.089487E7	2837.337001854356	-0.9806681115408957	-759.401646064085	0.00395961482795727	0.003043585629998021	1.3422697569849964	1.1693854893337932	-0.6639626565080683	1.1478419813039553	4.886213697122281	8.157566069016278	0.9227012757363037	0.9790476190476189
ID436173	436173	0	0.8913323879241943	22.579761137405935	17.302838877588773	0.0	189.0	189	0.9970051909733777	1		23363.96656534954	22251.0	17970.0	32974.0	7686745.0	3767.159651964714	-0.9777803732818648	-545.8421924096689	5.166010231412479E-4	-0.001182054885031749	1.1064089704792637	0.9287163366558184	2.04596386751547	1.191331439762643	3.1228038900869044	6.77651503251094	0.8545584316494423	0.9577259475218659
ID412104	412104	0	0.941073477268219	26.424659872823536	16.14874040414674	0.0	46.0	46	0.9901528404200354	1		22692.783281733755	21643.0	17571.0	32161.0	7329769.0	3433.6586796073093	-0.9785532415455394	-603.0918205765771	-0.01745116250335999	-0.008518589191509635	1.0606557280246425	0.9266237894406185	0.17944988926674396	1.1446454754468758	3.0800257546062646	8.006421515214344	0.6037919389112951	0.8975069252077558
ID413142	413142	0	0.9382719993591309	25.749536788160064	14.852005980258335	0.0	52.0	52	1.477057373244718	1		20839.546334716462	20730.0	15313.0	29339.0	1.5066992E7	2550.35102336506	-0.9808074521396108	-835.1594912344354	0.046223051408466824	-0.0417372887716123	1.4582686491321832	1.4458610620888794	0.9589745720258176	1.008581451820397	6.854007929231841	17.351825682557074	0.2860645976557437	0.828735632183908
ID432596	432596	0	0.9249351620674133	22.676229303659536	17.125162504718045	0.0	168.0	168	1.390529355285868	1		21072.1572327044	21099.0	15437.0	27139.0	1.3401892E7	2388.6897038383177	-0.9807919071016296	-900.8902410600092	-0.0022462782792160955	0.004717277035111097	1.3267391388328942	1.2650006478856552	-0.4855161550869573	1.0488051061874393	6.074495238251243	15.532334729104576	0.3164073602889403	0.8124602670057212
ID419794	419794	0	0.9635794162750244	24.363120800574208	18.871395989906922	0.0	90.0	90	1.3081153358134858	1		21525.634275618395	21040.0	16359.0	29899.0	1.2183509E7	2772.991625393867	-0.9803912184313939	-776.2224489834662	0.04886613956405652	0.11416122535014908	1.343484898587046	1.2176123842022577	-0.861078988427262	1.1033765063643437	5.375785692067414	17.591022560407875	0.21830799446020946	0.7176395939086294
ID436703	436703	0	0.9108079075813293	21.891805167934	16.68004347976944	0.0	192.0	192	1.0466079223250824	1		23039.626038781145	21940.0	17726.0	33676.0	8317305.0	3755.1863692895295	-0.9782845096496982	-552.8018170796719	-0.015133152031931392	8.199136292845889E-4	1.1625850248646774	0.983352280079483	2.048637481302514	1.1822670760174647	3.441263343109468	7.1190447845206455	0.8532657674729199	0.9627659574468086
ID412634	412634	0	0.9678301811218262	25.150925212135913	14.746231314610068	0.0	49.0	49	1.5490531749531895	1		20694.898989899008	20617.0	15101.0	29321.0	1.639036E7	2570.380128985435	-0.9809265203785493	-828.1375899881814	0.0275671181783836	-0.027766257961360105	1.5524536522444823	1.5260422321259601	1.2205078370405058	1.0173071357807233	7.538458096922124	14.27966152499692	0.46457577754657553	0.9016486640136447
ID408536	408536	0	0.9855949878692627	25.16959115145698	17.6533702180936	0.0	26.0	26	1.548076162446689	1		20562.188607594926	20609.0	13964.0	29436.0	1.6244129E7	2512.5088882798022	-0.981023854574772	-846.1810499123073	0.02888756852758375	0.016875897858391227	1.632851473308447	1.4563407444613712	-0.6985854674831848	1.1212015316596518	7.528951844593091	12.295019346657615	0.6258726165147975	0.9462365591397853
ID415205	415205	0	0.9200133085250854	24.913153409856502	14.608596658288178	0.0	64.0	64	1.1259957311625424	1		21516.702637889688	21023.0	16434.0	30101.0	8972465.0	3447.019823175263	-0.9802004163407847	-618.0459390081361	0.020843036446432452	-0.04157008791444745	1.2813938614416842	1.043211041468335	-0.9563110678863178	1.2283170044271228	3.983119725864274	8.26938185070745	0.7319596345636752	0.9405162738496073
ID413665	413665	0	0.957703173160553	25.76386022778619	14.91863479566036	0.0	55.0	55	1.232484854526826	1		20925.55864811136	20447.0	16305.0	29720.0	1.0525556E7	3031.43369366434	-0.980856023675947	-707.3463200471484	-0.009635150266873142	0.016507753367697713	1.311754504254487	1.180191404137603	0.1719888112845933	1.11147607045403	4.772138669173904	8.482650532561141	0.8334120361844203	0.9552806850618459
ID414189	414189	0	0.9326915144920349	25.663951868073493	15.463543356501864	0.0	58.0	58	1.2416575302250923	1		20986.406311637085	20388.0	16470.0	28568.0	1.0640108E7	2979.6159547409197	-0.980634797158696	-713.3341747079918	-9.441119748228846E-5	-0.001823790083347359	1.3319358160993793	1.1946577116751396	0.9004243988214052	1.1149099889304273	4.843435561641644	8.433368793380552	0.8557781722987011	0.9658767772511847
ID437226	437226	0	0.9050251245498657	21.1719225622778	15.635602801701223	0.0	195.0	195	1.2045477987435864	1		21466.125523012553	21010.0	16204.0	30025.0	1.0260808E7	3125.394616080267	-0.9804748582670813	-689.7966283193059	0.003157801945486974	0.003847992919296341	1.2950343779338649	1.1359565097387916	-1.0674803932835664	1.140038695875472	4.558247991770687	8.265747776096054	0.8383850307843913	0.9551792828685258
ID414696	414696	0	0.9225919246673584	25.50701692435284	13.69946092080267	0.0	61.0	61	1.0856340685231185	1		21608.06701030927	21020.0	16547.0	29490.0	8383930.0	2932.6579200646934	-0.9801592510702735	-727.9861012919151	0.005749217001825764	0.05018200939392975	1.1830546304868719	0.9861598732996961	0.49290548561501235	1.1996580498944505	3.70268528215784	10.874194051998279	0.3934889185323461	0.8174186778593912
ID404456	404456	0	0.9947319030761719	25.31975376436049	17.553265072740302	0.0	3.0	3	1.5109822222985783	1		20705.49536423842	20767.0	12836.0	26912.0	1.5632649E7	2450.958997806926	-0.9810745475874418	-875.8612517692542	0.021968290030630166	0.0010691678654577669	1.5219848928713262	1.5119481890733166	1.9863878305022464	1.0066382590822514	7.172467382254403	11.655225680057667	0.6634941095350423	0.9332096474953617
ID420343	420343	0	0.9555137157440186	25.688769476071126	19.587981661448293	0.0	93.0	93	1.521956816459693	1		20618.938401048512	20595.0	15604.0	29547.0	1.573225E7	2462.901776409806	-0.9812271520451907	-875.1622968813069	0.01600016942349213	0.004919800907188064	1.5764977403698994	1.4337813050839299	-1.037294196810419	1.0995384964080106	7.277036157873753	11.790787521091909	0.6577771315439179	0.9409956976029501
ID404981	404981	0	0.9495420455932617	25.285537135037018	17.700066722248796	0.0	6.0	6	1.5019433641886613	1		20682.61311914324	20700.0	13723.0	26764.0	1.5449912E7	2353.21860847892	-0.9810259062062264	-908.8507353607895	0.011042736002090851	0.00945357168539352	1.522652601647616	1.4944388679063545	-1.4654475451686875	1.018879148787657	7.086911111293116	11.780424913137464	0.6417190599587866	0.9389168765743071
ID430064	430064	0	0.9355157017707825	22.79926595080481	17.080951340536814	0.0	152.0	152	1.4185366313320336	1		20383.904689863808	20242.0	15883.0	27148.0	1.3473761E7	2511.2539747605583	-0.9807382233063745	-826.5773427140784	-0.015895055201509477	-0.09100246204895351	1.3928798629076178	1.3463175772110891	0.25761726855671974	1.0345849199956096	6.321657798806073	15.415371241339885	0.33429730150200593	0.8328115216030059
ID432124	432124	0	0.9567995667457581	22.81174760688928	17.727481221895772	0.0	165.0	165	1.3768615441287575	1		21217.022222222222	20982.0	15983.0	27294.0	1.3366724E7	2395.641533206964	-0.9805930959157279	-895.0043885318333	-0.09179261845390528	-0.06844166539362423	1.365649032720931	1.2849583679897703	0.7576426053610917	1.062796326123309	5.955667084138349	20.216402229415912	0.18311863296584333	0.736625514403292
ID424956	424956	0	0.9791811108589172	28.208985285174425	17.634571395823855	0.0	120.0	120	1.5539290232558882	1		20629.318639798475	20668.0	14128.0	27079.0	1.6379679E7	2352.6143860421585	-0.9810899671354304	-909.8727998364523	0.0069566670955763235	0.008978567936458981	1.576675666239186	1.5250597050934496	0.6554588840444273	1.0338452068291804	7.585989358567281	11.416539764038621	0.7313968841621311	0.9454976303317538
ID403974	403974	1	0.9340339303016663	24.277363886958483	42.292959888448166	0.0	0.0	0	1.4564270671471395	1		19517.37285714286	19693.0	13286.0	24793.0	1.3662161E7	2221.7977022202654	-0.9810779987846902	-910.9264482670142	0.029267112259385858	-0.016924002340695687	1.5467415502746462	1.3543096822258764	-1.3500583379272781	1.1420885271472756	6.6638828826512135	13.1583817887111	0.48365118179792344	0.9033505154639179
ID417926	417926	1	0.888770580291748	24.82612584821795	46.68608466641389	0.0	79.0	79	0.9286502127352441	1		22279.89436619719	21199.0	18009.0	31372.0	6327490.0	3464.5748911058668	-0.9774130135824199	-556.5612885892722	-0.0010509402770222452	-0.008992535108077338	1.0445249696214516	0.8653853838685259	1.2711403837799926	1.2070055597104254	2.70928191377403	6.438688605075085	0.8212383434315695	0.9405940594059399
ID408071	408071	1	0.9770801663398743	24.179640291019734	43.96168375103722	0.0	23.0	23	1.4496590048314955	1		19295.79682997121	19295.0	13126.0	24842.0	1.3391283E7	2450.9140564102063	-0.9809705803079741	-811.6991088224904	-0.005207665954570612	0.008559321125996246	1.5580989145236483	1.3520956069301235	-1.4130915356467737	1.1523585362881599	6.602092242512502	11.137096071032927	0.6688789364899772	0.9247669773635147
ID414087	414087	1	0.9821467399597168	25.488446859430304	45.113975760460555	0.0	57.0	57	1.4826803840981617	1		19317.249311294774	19391.0	12741.0	26289.0	1.4024323E7	2524.3398442924204	-0.9809984547272665	-790.1451175056537	0.03510883374997728	0.0016481801226750498	1.5771153618355416	1.3552205167716096	-1.4880369520231858	1.1637333867941486	6.9062923170415145	12.947207554374144	0.5177291287150735	0.905860349127182
ID420228	420228	1	0.9404057860374451	28.818909305392697	45.26218259628956	0.0	92.0	92	0.9977636583261126	1		21478.079027355623	20244.0	15959.0	31734.0	7066288.0	3656.277160810224	-0.9785227766727593	-535.2776718760518	-0.0014499810182813815	0.002880470444491483	1.1379938543433004	0.9069154483821674	1.5636062430382367	1.254795975052967	3.1275570162514263	6.912073011472406	0.8226184881979914	0.9550072568940488
ID407173	407173	1	0.9561758637428284	23.70466541236595	42.32199168478654	0.0	18.0	18	1.4877737703945162	1		19434.153214774273	19626.0	12685.0	25037.0	1.4206366E7	2258.93311853789	-0.9810851433788758	-892.4746534580571	0.03200945330450861	0.02756398477856948	1.5614936591009645	1.3654750899668056	-1.1828866931036608	1.1435533834153826	6.953823578686672	11.936347142973961	0.6133249761437989	0.9457013574660633
ID413573	413573	1	1.0	25.279305325590773	44.50298199852193	0.0	54.0	54	1.5079752895229028	1		19349.098404255314	19409.0	12153.0	25673.0	1.4550522E7	2675.17539794019	-0.9810472107631707	-748.7817338025038	0.013350310906726538	0.008513818621396912	1.5441439197858506	1.4814863515528223	0.4936287822129168	1.042293719525228	7.143948625267301	11.50010715334231	0.6788040312777318	0.9524714828897343
ID404866	404866	1	0.9666315317153931	24.144252957671043	42.26828086279599	0.0	5.0	5	1.4862475872910892	1		19536.301783264727	19740.0	12793.0	24928.0	1.4241964E7	2274.2020927793037	-0.9810184413249599	-887.9501721935304	0.015853903450690092	0.015193658812980723	1.5656410330061388	1.3811472699311533	-1.3971599940704436	1.133580080192449	6.939564200193131	12.190659735814451	0.5867966732499544	0.9346991037131888
ID414595	414595	1	0.9698038697242737	24.396290610817886	46.74284338589288	0.0	60.0	60	1.4180032466050247	1		19501.102409638534	19454.0	14201.0	26764.0	1.2948732E7	2398.296585363606	-0.9807405562789069	-828.1264678831184	0.017859290807629328	-0.0068029391461439164	1.4535380559254298	1.3023959384520172	-1.114894098649907	1.1160492850223833	6.316904672641559	15.043595066732951	0.3507606913264846	0.8601941747572828
ID417420	417420	1	0.916985273361206	24.132381055389683	46.82909457953815	0.0	76.0	76	0.9567366744871665	1		21517.705298013247	20582.0	17006.0	30177.0	6498347.0	2969.154575452186	-0.9784902654052333	-659.3478597564497	-0.05188927513722299	0.036198759388412764	1.0571417670138716	0.9115131285434437	-1.2761775258480716	1.1597658156642634	2.875641329532084	9.185353638638228	0.42830467812307815	0.8077436582109474
ID419862	419862	1	0.9377989172935486	28.498581077283493	45.4607606775006	0.0	90.0	90	1.0884177501914585	1		20571.813299232752	19816.0	15647.0	29418.0	8043579.0	3251.00481956707	-0.9796216791965257	-608.3800291034843	-0.008914629580793679	-0.015483626022948107	1.169573380263605	1.0098642765336872	1.1770286661171858	1.1581490774959502	3.7216977868159047	8.31178103734759	0.6769596455888535	0.9020737327188942
ID406807	406807	1	0.9604876637458801	23.810306827967693	42.358120939398326	0.0	16.0	16	1.465230439808827	1		19436.889985895643	19642.0	12700.0	25094.0	1.3780755E7	2270.2203592174087	-0.9810845027821141	-888.1317826824358	0.03037252701458828	0.013635820305182993	1.5378263773016867	1.3475227343938438	1.7710789897456822	1.141224810573194	6.744686027447975	12.457553769633154	0.5461426092671179	0.934782608695652
ID413207	413207	1	0.9711538553237915	25.381345457499844	43.415460463512595	0.0	52.0	52	1.5144827649866002	1		19353.37071240105	19301.0	12929.0	26372.0	1.4669855E7	2531.3273706439004	-0.9810700352900548	-792.4803512532352	0.011483445049167743	0.00804847705879482	1.5704047272849297	1.48422186641932	1.6917927634504026	1.0580660228874847	7.205739265406009	10.924756125491353	0.7586909533508607	0.9510664993726473
ID416019	416019	1	0.9238258004188538	23.987782688334466	48.08674439637361	0.0	68.0	68	1.49588711627884	1		19363.188933873138	19498.0	13273.0	25224.0	1.4348123E7	2261.9413204653943	-0.981019140390381	-884.8856420346605	-0.009542439528844515	0.0257744697183606	1.5812286819098484	1.4481105131803913	-0.7205854357414173	1.091925421104152	7.02987359731893	10.607912002062548	0.785050443685983	0.9554263565891475
ID412702	412702	1	0.9621796607971191	25.47055840390094	43.408504175989606	0.0	49.0	49	1.5229505852998027	1		19321.12760416666	19318.0	13110.0	26316.0	1.4838626E7	2515.414968447032	-0.9810392040022847	-794.8453186875397	0.007978200575178762	0.005179407401713126	1.5366246926854283	1.5218341465392804	-0.8235580377653696	1.009718894913603	7.286542410202781	11.135805500843961	0.7383938778330045	0.9439655172413792
ID416543	416543	1	0.907463788986206	23.30736550200869	47.64811658326778	0.0	71.0	71	1.4796159363492967	1		19375.242047026262	19423.0	13582.0	25573.0	1.40083E7	2196.814217108492	-0.9810481705060994	-913.1097783054556	0.02355840236153697	0.02923540268928823	1.5699393745500372	1.373177509916286	-0.7212188528126489	1.1432894605488744	6.8777735600544165	11.689463682668652	0.6325117027512223	0.9408322496749021
ID421148	421148	1	0.9080643653869629	29.6401536309202	45.66485559394703	0.0	97.0	97	0.9916796768557642	1		22248.563076923077	20951.0	16489.0	32457.0	7230783.0	3980.956861199484	-0.9774018326220707	-483.44204628336644	-0.0013432474523993128	0.012315036379615457	1.1206466271579625	0.9126141902438607	-1.4797791530538045	1.2279522268424439	3.0895320069352974	6.674397418216312	0.8715221667020969	0.962962962962963
ID405405	405405	1	0.9576943516731262	24.022001404759695	42.26161231990516	0.0	8.0	8	1.4877737703945169	1		19466.88098495211	19597.0	12718.0	25146.0	1.423029E7	2271.6475044438894	-0.9810779258082974	-888.6284035062719	-0.0076924065929291595	-0.008937740154496825	1.565907734168267	1.4233060523094723	-1.4860886731309988	1.100190455613821	6.953823578686677	10.10983121032321	0.8549598547342915	0.9612352168199741
ID415128	415128	1	0.9437807202339172	23.984328573957452	48.11775689844198	0.0	63.0	63	1.5034536143079664	1		19304.24128686329	19317.0	13750.0	25327.0	1.4400964E7	2272.662104160907	-0.9811374301014492	-883.6430066651569	0.019000536552354515	0.006731697439166727	1.5700055089429596	1.4636609993037335	-0.39379632371290185	1.0726565165634765	7.101170489786668	10.644443419135769	0.7875785655435735	0.9564660691421258
ID413734	413734	1	1.0	25.28913926313114	44.475033151348065	0.0	55.0	55	1.5009356865413865	1		19350.827077747985	19396.0	12036.0	25654.0	1.4435717E7	2667.484051188751	-0.9809797902927803	-748.2943319361591	0.012171242690363408	0.013147186807793379	1.5560160427457579	1.4675724200093487	0.7078102724581345	1.0602652526925014	7.07740485896408	10.18257233748622	0.8577661345598346	0.974476439790576
ID417062	417062	1	0.9343016743659973	23.612247329217546	46.90277174002554	0.0	74.0	74	1.0429876834514415	1		20775.372549019612	20174.0	16336.0	28131.0	7416808.0	2493.0064165260046	-0.9795929127644593	-800.0553490222404	0.0014818725701403164	0.02263954164235153	1.1312152427248614	0.9865749716041906	1.0556236038372093	1.1466084943199835	3.417497712286888	9.021129167946608	0.5277111786155676	0.8549346016646846
ID415655	415655	1	0.9279596209526062	24.137590676152655	48.22303222310993	0.0	66.0	66	1.4974034746167642	1		19345.704851752005	19410.0	13633.0	25690.0	1.4354513E7	2255.853593739337	-0.9810783526254746	-889.3002032346351	0.01890349466045878	5.308650495931286E-4	1.5630820759632473	1.4513328536469876	-0.5196281608384725	1.0769976522170295	7.044132975812482	10.938383563236775	0.7398285954513489	0.9518304431599229
ID411813	411813	1	0.9671176075935364	25.431683172091642	43.38317402899408	0.0	44.0	44	1.5495414501977671	1		19377.897984886666	19317.0	13175.0	26791.0	1.5386051E7	2493.703513155039	-0.9808865465387038	-797.5748636233556	3.5546482336427595E-4	0.014240256185082335	1.5713153664884623	1.5308116840174046	1.5407139788474258	1.0264589582728825	7.543211223086634	11.570949293924409	0.7079916766848048	0.9600725952813068
ID418978	418978	1	0.9482905864715576	26.765913750590197	45.606182320138615	0.0	85.0	85	1.4548680011511306	1		19604.486409155947	19523.0	14239.0	26525.0	1.3703536E7	2361.498231576229	-0.9808756778931006	-851.5805942813766	-0.0025358793638165424	0.01453644623578585	1.6438152844287834	1.316053407592293	-1.1098723861503943	1.2490490697000873	6.649623504157667	11.639883506377105	0.616750702645684	0.9131853785900789
ID418467	418467	1	0.9517083168029785	26.275655975275928	46.13888199198188	0.0	82.0	82	0.9939655339266474	1		21319.64086687305	20441.0	17207.0	29733.0	6886244.0	2908.0507816892946	-0.9789272203465821	-681.1401380272343	-6.314464568182634E-4	-0.014750964067813456	1.1045162059808573	0.8895801502864584	1.2963332751489869	1.2416151660141992	3.1037913854288437	7.574749407501916	0.6797760318904189	0.9031811894882433
ID406446	406446	1	0.9742573499679565	23.8428041672807	42.302851442486734	0.0	14.0	14	1.478081329952271	1		19464.18118948822	19608.0	12878.0	25023.0	1.4072603E7	2275.203415235286	-0.981043818190454	-885.4895567119764	0.03757805699862618	0.027067450722302284	1.575994074649341	1.3341416572106226	-1.223111167652137	1.1812794137201106	6.8635141815608725	11.78712522508947	0.6207841279872705	0.9487516425755583
ID404527	404527	1	0.9523330926895142	24.17263673756232	42.263773923051566	0.0	3.0	3	1.4898062491705737	1		19543.17783857727	19702.0	12927.0	24992.0	1.4286063E7	2237.546101730915	-0.9810018507385753	-902.0107611975121	0.04177019427149657	0.01754425898138847	1.5663314318372605	1.3968434727936874	1.9709913931403866	1.1213364004948938	6.972836083344743	12.56472749629745	0.5550258005254897	0.928481012658228
ID404140	404140	1	0.9615694284439087	24.24975054172553	42.16433462384	0.0	1.0	1	1.4765451286053344	1		19574.47777777779	19792.0	12987.0	24977.0	1.4093624E7	2271.029896825054	-0.9811035162711517	-895.0167497683284	0.037605516664219796	0.016670271462316442	1.5478786333382688	1.3724127587946127	1.8340020295146182	1.1278521154945889	6.84925480306733	12.455216701875717	0.554818087494261	0.9345006485084311
ID405930	405930	1	0.9622661471366882	23.875830081123574	42.28495801009629	0.0	11.0	11	1.4984135276655923	1		19422.421832884083	19564.0	12906.0	25209.0	1.4411437E7	2246.944371374533	-0.981005370072039	-892.8563784671475	0.00879888835104851	-0.002035836594030547	1.6010329925673263	1.4249662088976964	1.6882468488232827	1.1235585676139148	7.053639228141509	10.157152305600137	0.8591701454193743	0.9667752442996751
ID419498	419498	1	0.9314159154891968	27.738928968247162	45.840904475054906	0.0	88.0	88	1.587640734772226	1		19571.894484412463	19481.0	15496.0	27840.0	1.632296E7	2235.670302870887	-0.9809367121949445	-900.9450165701039	0.002557739815808858	4.4766104250671817E-4	1.6968549016223748	1.4906417414204642	1.4199273611461485	1.138338511844842	7.918708190083384	10.641555914414305	0.8787269388060202	0.9754098360655735
ID420778	420778	1	0.9436951279640198	29.5472608659155	45.54112514400408	0.0	95.0	95	1.021737374977799	1		21625.668604651164	20200.0	15878.0	32807.0	7439230.0	4065.9578419673485	-0.9781157364556737	-475.43919047130674	-0.01829714151813938	0.005848543039402999	1.11231896144563	0.9727790817508027	1.420777965262722	1.1434445726810696	3.279657053515934	6.79241687660276	0.893284158254577	0.9801136363636366
ID407720	407720	1	0.9292615652084351	23.26248209153086	42.96048811464441	0.0	21.0	21	1.44757015791818	1		19329.67004341535	19483.0	13121.0	24503.0	1.3356802E7	2153.8648944918727	-0.9810895870184665	-931.2014238877047	0.023092654560698644	-0.021067718761689527	1.5114468121778923	1.3782146979639551	-1.328009656662179	1.096670072094545	6.583079737854437	12.483442282257935	0.5308480963653388	0.9129861568885957
ID414249	414249	1	0.9810658693313599	24.75213320009457	45.920721064564184	0.0	58.0	58	1.5303832823811405	1		19315.824516129043	19354.0	12723.0	26411.0	1.4969764E7	2456.851350997224	-0.9810365618926485	-813.4530292152456	0.0033755912454732123	-0.0027402311441671787	1.6837913114328875	1.4322488591115934	-1.522265839229043	1.1756276157743444	7.357839302670517	10.825687235058565	0.7889495104730112	0.9644859813084111
ID414774	414774	1	0.9514529705047607	24.59750462194638	46.763134750364046	0.0	61.0	61	1.0842395476282782	1		19857.776923076915	19690.0	14742.0	26184.0	7744533.0	2797.1079314969147	-0.9802886816201631	-706.1382128768613	-0.020797718859234673	-0.02651998620079438	1.099194281994866	0.9550329058045018	1.124192394579178	1.1509491194640307	3.693179029828817	11.270684101875531	0.3653504697897785	0.8547854785478559
ID417590	417590	1	0.8985103368759155	24.21845107996826	46.93662839124729	0.0	77.0	77	0.8954733584397943	1		22214.524714828905	21291.0	17889.0	30757.0	5842420.0	3263.0721449057987	-0.9777659866727404	-598.7663829826727	-0.0366979934177734	0.019069336068806553	0.9753983868941417	0.8624021517549817	1.2953479039721625	1.1310249921213829	2.5191568671933946	7.3821778081228935	0.5808929060454715	0.841269841269841
ID405047	405047	1	0.9588498473167419	24.105132911838968	42.2829497761043	0.0	6.0	6	1.4872652167066478	1		19517.31780821917	19773.0	12847.0	25140.0	1.4247642E7	2260.5309797439236	-0.981081917929189	-895.5046237760519	0.03905170146921035	0.002508911071468035	1.5671570167993119	1.3753460342225248	1.7845928802343978	1.1394637987851666	6.949070452522163	12.786365678015141	0.534124300914762	0.9288437102922493
ID407346	407346	1	0.9610052108764648	23.70596655281515	42.37594826375637	0.0	19.0	19	1.485229260630053	1		19415.663461538457	19623.0	12709.0	25037.0	1.4134603E7	2260.3596671078394	-0.9810496242282123	-889.3604892893646	0.0339980732817813	0.02692944165134001	1.5655066338400532	1.3854509799491446	1.8357057348343873	1.1299617644339304	6.930057947864094	12.18673527895537	0.5863703139022857	0.9492187499999998
ID405566	405566	1	0.9594264626502991	23.97575127036285	42.263373510596644	0.0	9.0	9	1.5064695724329622	1		19447.280958721698	19591.0	12807.0	25229.0	1.4604908E7	2251.5433372741504	-0.9810706193479086	-895.3079459849239	-0.01161216794051796	0.007124831758006151	1.6217959314436718	1.4272799257718483	1.6173986768619562	1.1362844121601674	7.129689246773759	10.543160081245611	0.8060070934396848	0.9677419354838708
ID408251	408251	1	0.9665004014968872	25.227778355530663	44.15255297574943	0.0	24.0	24	1.557333033957768	1		19292.523096129822	19223.0	13537.0	26301.0	1.5453311E7	2408.2093565091886	-0.9809594068228411	-825.4586964379555	0.022750392047047516	-9.176098417451667E-4	1.6959613799449615	1.4590526060015108	-1.2016076844221326	1.1623716464841471	7.619261241718887	12.39905975223983	0.6227951511951728	0.9303540336622164
ID412345	412345	1	0.9485105276107788	25.56696015598193	43.434272880771914	0.0	47.0	47	1.567018034237319	1		19338.709359605924	19315.0	12955.0	26476.0	1.5703032E7	2446.552147889226	-0.9810110359907145	-816.7245808860818	0.05366991254591796	0.013821782815574139	1.7162636018224997	1.4796278180226279	0.47204687036953996	1.1599292612084784	7.714323765009204	12.282457018047316	0.6425948194129332	0.9237336368810473
ID415298	415298	1	0.9223335981369019	23.987119627703343	48.15466498985618	0.0	64.0	64	1.4933564307983553	1		19293.116531165324	19387.0	13476.0	25139.0	1.423832E7	2273.526619369141	-0.9810943401602331	-880.747198412927	-0.0012670529080303636	4.762864218095187E-4	1.5342469418985152	1.4488920939290622	2.804048994248535	1.058910424266303	7.006107966496352	10.843816860006646	0.7487250116117203	0.9552819183408944
ID418112	418112	1	0.907934308052063	25.327147886747444	46.67596794802056	0.0	80.0	80	0.917174835533005	1		22104.428571428572	20993.0	17834.0	31313.0	6189240.0	3364.871984427072	-0.9776003403799187	-573.4039322058691	-0.050388307106756125	0.03641420909792977	1.037690433412434	0.8623432061869929	-1.351199401262012	1.203338097833194	2.6427381474708085	7.382171297334093	0.6093906140885874	0.8953301127214165
ID420417	420417	1	0.9361463189125061	29.161033088585786	45.68767807184865	0.0	93.0	93	1.0313175238772474	1		21179.383522727272	20124.0	15835.0	31046.0	7455143.0	3562.0705921939993	-0.9788891446402924	-551.4021697573361	-0.006390169015655941	0.002420913749114171	1.1399784542654812	0.9572474889374603	1.6356852588988	1.1908920811386523	3.3414476936546347	7.2842480904777	0.7913617837632927	0.9385847797062744
ID421313	421313	1	0.9085916876792908	30.062085755224196	45.33123664233734	0.0	98.0	98	1.000035608876824	1		22000.822289156633	20748.0	15833.0	32594.0	7304273.0	4134.181421481798	-0.9777026803867493	-466.6954044442469	-0.018174213942028724	0.011008415501702232	1.1329752232450057	0.9107724474834997	1.596670135187835	1.2439717806302342	3.1418163947449744	6.777939538284549	0.8593998721491957	0.9677891654465594
ID416716	416716	1	0.8872827291488647	23.40958030129995	46.6322999602405	0.0	72.0	72	0.9245682140172211	1		21017.283687943258	20756.0	16679.0	26354.0	5926874.0	2087.9109937474013	-0.9792854227721881	-951.760806807918	-0.033670788488271895	0.08734823702700087	1.0945201713452553	0.8255378008471369	0.8947886201830519	1.3258268370292656	2.6855162829514545	9.115196991800923	0.4061678428199742	0.7271557271557274
ID416205	416205	1	0.9272735118865967	23.77946767808607	48.04665353672295	0.0	69.0	69	1.5014396099017464	1		19369.84563758392	19446.0	13267.0	25364.0	1.4430535E7	2225.7655126426166	-0.9810994193571899	-903.471836174546	-0.0022063826881412282	0.012542907862159754	1.5761045722153175	1.4648650876229476	-0.6464120910674743	1.07593838199317	7.082157985128599	10.798814914668704	0.7631734954919921	0.9436352121595944
ID419145	419145	1	0.9215097427368164	27.322603305797603	46.20649885897488	0.0	86.0	86	1.3547062522048299	1		20083.138157894737	19849.0	14950.0	27311.0	1.2210548E7	2213.7039884007772	-0.9806384321029107	-918.9892055245816	-0.04133168756790544	-0.11096554881051268	1.3228126038959345	1.1811635499392141	-0.9797955844711869	1.1199233196486718	5.765542037557712	21.49799175202298	0.15676684684174821	0.7543532338308453
ID406999	406999	1	0.9642331600189209	23.7602467080113	42.35217524327579	0.0	17.0	17	1.4816596057437021	1		19452.21379310345	19642.0	12861.0	25127.0	1.4102855E7	2262.6665616972255	-0.9810327114628976	-889.3172345188871	0.04223831542351979	0.017714651925457552	1.5493549859381637	1.3349203375029297	-1.2315381504020924	1.1606347902649758	6.8967860647124795	13.075186611891967	0.5069449798927018	0.9409857328145267
ID412887	412887	1	0.9482279419898987	25.461073981378867	43.356107879291244	0.0	50.0	50	1.5446517521423906	1		19343.37738246506	19252.0	13348.0	26672.0	1.5223238E7	2481.857158533839	-0.9810558391313452	-807.2422275189656	0.006153450144025286	0.006491306405287072	1.5632900198372504	1.5507698955195481	-1.5158749964965654	1.0080734894028283	7.4956799614414775	11.349833839588673	0.7312096131386664	0.9460107978404318
ID404692	404692	1	0.9640787243843079	24.16721697949305	42.24705965591677	0.0	4.0	4	1.4928497788988548	1		19562.236092265943	19733.0	12875.0	25066.0	1.4417368E7	2251.6749541343697	-0.9810301641356706	-898.5900024394863	0.05047392703672668	0.02888221791587528	1.563873694259593	1.3868599896374496	-1.2547163615656554	1.127636319415645	7.00135484033184	12.47886998143079	0.5649908746383574	0.9388145315487583
ID414420	414420	1	0.967153012752533	24.43250922961789	46.43355255197277	0.0	59.0	59	1.4569463850695605	1		19462.445868945888	19377.0	14137.0	27227.0	1.3662637E7	2370.5130136428784	-0.980750637856548	-836.6182338276461	0.001336331683509227	-0.028724123467965962	1.5428631709741414	1.3575599044198086	1.66836964511762	1.136497303692486	6.668636008815722	14.474195746371446	0.3999981602942145	0.8779724655819773
ID420052	420052	1	0.9585810303688049	28.672525767577525	45.66269847201931	0.0	91.0	91	1.0098216627956715	1		21209.417910447748	20146.0	16100.0	30691.0	7105155.0	3450.9263372762684	-0.9791305478112883	-576.7035266641021	0.003888903915677178	0.005807989945351372	1.0891208056571007	0.9569426802776727	1.0198353382373124	1.1381254364588214	3.2036070348836785	7.7029785775672	0.6784716769068687	0.891534391534391
ID413397	413397	1	0.990411102771759	25.303397123180265	44.08082104327108	0.0	53.0	53	1.521956816459693	1		19361.306282722486	19454.0	12481.0	25460.0	1.4792038E7	2540.3304390609737	-0.9810266179005547	-788.152898420104	0.010781169111248235	0.02059503288090786	1.5688718939091644	1.4642794353677289	0.94592480829017	1.0714293023688943	7.277036157873753	11.705872742050595	0.6673548175490885	0.9544887780548632
ID406099	406099	1	0.9669263362884521	23.859870334442164	42.23642195181419	0.0	12.0	12	1.5059673321881546	1		19446.337333333337	19614.0	12870.0	25224.0	1.4584753E7	2241.6761263275034	-0.9810670987689223	-899.0347657594834	-0.007835431042517287	0.009054748001757842	1.6369341998072162	1.4354557391107263	-1.376946313155654	1.1403585322813974	7.124936120609243	9.799955325150446	0.9322720139102882	0.9842416283650687
ID413907	413907	1	0.9505304098129272	25.0327491805015	44.37656631695843	0.0	56.0	56	1.0807453730638625	1		19912.27012987015	19520.0	14680.0	25966.0	7666224.0	2828.7609882991446	-0.9805245673652785	-708.8035474496015	-0.02058888933700182	-0.007611041061121871	1.1150271502544065	0.8987749570294834	0.33029966560086477	1.2406077200233219	3.6694133990062237	12.408191659611585	0.2994949613995045	0.8382193268186747
ID418643	418643	1	0.9429284334182739	26.76944188169962	45.98964437186014	0.0	83.0	83	1.055962458946056	1		20781.6027027027	20051.0	16600.0	27225.0	7689193.0	2482.1033646344795	-0.9797078152095474	-808.457015648694	0.013535504809219393	0.020532527921661648	1.1538065468376715	0.9304760765475721	1.0119587144590985	1.2400174232514845	3.5030539832481735	9.737305872865077	0.4642790306754863	0.8442153493699891
ID417759	417759	1	0.9061156511306763	24.49627614894266	46.88607055835984	0.0	78.0	78	0.9038817434597773	1		22347.24535315985	21219.0	18161.0	31428.0	6011409.0	3397.6853961951074	-0.9773448807038873	-567.4822975958917	-0.0031366058781281867	-0.005359757272161586	1.0447217795828532	0.8023113738089563	1.4760664341105407	1.3021400589437722	2.566688128838554	6.5941064082174785	0.7417730728849233	0.924657534246575
ID415836	415836	1	0.9376387000083923	24.022166177016484	48.044387215619764	0.0	67.0	67	1.4968981925120732	1		19333.960916442058	19481.0	13224.0	25119.0	1.4345799E7	2235.3549485727626	-0.9810655267460263	-896.2911862662905	-0.009133584984380152	0.028855915291881654	1.5663044256838925	1.4535936582865205	-0.549120177447698	1.0775393912561742	7.03937984964796	11.744005879376424	0.6413745821059853	0.9463258785942489
ID419677	419677	1	0.9299468398094177	28.350324995224703	45.56624245850537	0.0	89.0	89	1.073722911609186	1		20597.47244094489	19798.0	15789.0	28030.0	7847637.0	2864.960694577735	-0.9798996726216195	-700.9769535899429	-0.012382594722530444	-0.033584371686512855	1.2028006212500917	0.993069550630465	0.9257272450697388	1.2111947451077074	3.6218821373610726	9.018830149353219	0.5595562635918646	0.8698630136986303
ID407899	407899	1	0.9505279660224915	23.589733674370287	43.176307330731454	0.0	22.0	22	1.3746620833888044	1		19381.674679487176	19608.0	12906.0	24360.0	1.2094165E7	2265.494478979282	-0.9808861925408868	-878.0711366446563	-0.03041648613355176	-0.02456207040152206	1.3063817703029506	1.2321549093110726	-1.2360352686260676	1.0602415008299402	5.936654579480281	18.42316967221574	0.2197975973875351	0.80528691166989
ID417241	417241	1	0.9077577590942383	23.873574353085687	46.92405077925479	0.0	75.0	75	0.9870920824310605	1		21181.574999999997	20506.0	17436.0	29138.0	6778104.0	2674.88190241168	-0.9790409947786698	-739.7991778690512	-0.03577647010539929	0.0373651858904805	1.0816430469340408	0.9557582156787033	0.9417663595942696	1.1317120053903424	3.0610132499482026	8.220722628160932	0.5691871453199616	0.8541114058355437
ID405223	405223	1	0.9613196849822998	24.079159648261054	42.278228863292526	0.0	7.0	7	1.4877737703945169	1		19505.090287277693	19701.0	12791.0	25096.0	1.4258221E7	2272.5072925244417	-0.981053827974377	-888.8818439320822	0.04072848101644962	0.017439947163691828	1.550526206942347	1.388505099328266	1.824529735960737	1.1166874415459216	6.953823578686677	12.657670793188867	0.5454135711531137	0.9330357142857141
ID406624	406624	1	0.9667084813117981	23.806674705935247	42.31729172758427	0.0	15.0	15	1.4882821503069772	1		19416.456284153013	19589.0	12826.0	24740.0	1.4212846E7	2264.5891820842457	-0.9810617876025097	-888.3168782211833	-0.0033350771784566575	-8.273566913676827E-4	1.577550561917066	1.4150622355127958	-1.4726509426633545	1.114827689077143	6.9585767048511915	10.234220812128042	0.8348735781727675	0.9518855656697013
ID405743	405743	1	0.9622974395751953	23.921612702820067	42.17819626455245	0.0	10.0	10	1.503453614307966	1		19443.939759036126	19604.0	12964.0	25115.0	1.4524623E7	2260.22719275167	-0.981031995975765	-889.86413996391	-0.006107448463675257	0.006071093123838634	1.6133801157985515	1.3895647711764052	-1.320972604832115	1.1610686664376675	7.101170489786664	11.12187996648089	0.7214120569485095	0.9534141671984688
ID414959	414959	1	0.9098957777023315	23.96104070260735	48.02114558847312	0.0	62.0	62	1.504459605463894	1		19272.028037383177	19336.0	13554.0	25248.0	1.4434749E7	2196.5980857413074	-0.9810249788484194	-907.2032774530693	1.7311400683907435E-4	0.006649698703493884	1.5438373245174053	1.4763602281711214	-0.59123177618932	1.0457050353014947	7.110676742115697	10.694387617456295	0.7812840489203253	0.9639175257731964
ID404333	404333	1	0.9711961150169373	24.224795484544	42.20191843504061	0.0	2.0	2	1.4913287904459653	1		19567.243537414954	19719.0	12914.0	24986.0	1.4381924E7	2265.7047382756405	-0.9809765208694121	-890.686766375025	0.029139264408205	0.020198650676097427	1.5731399614451835	1.3604972413948244	-1.188751675883231	1.156297795820851	6.987095461838288	12.496210561392084	0.562276421226481	0.9435173299101414
ID407533	407533	1	0.956307590007782	23.7132636612942	42.370791970436365	0.0	20.0	20	1.4765451286053342	1		19413.98476454294	19589.0	12664.0	24936.0	1.4016897E7	2271.981538681933	-0.9810723557817874	-885.8177054487999	0.021813855020937162	0.0029723538973978696	1.5632841038012826	1.3682417986562212	-1.3012931935903937	1.1425495883378336	6.8492548030673275	12.232948371606218	0.5751629483941267	0.9332901554404149
ID408425	408425	1	0.9644652605056763	25.145385311714627	44.35799097104372	0.0	25.0	25	1.5426915333931086	1		19276.916030534358	19177.0	13370.0	26169.0	1.5151656E7	2443.287620816609	-0.9810423606423918	-816.5757148891344	0.02031989990245746	0.010042638785018446	1.638741153503363	1.4489266437936945	-1.1169050964593417	1.131003533217307	7.4766674567834155	11.439153405478466	0.7180094504166253	0.9481615430982526
ID416374	416374	1	0.9527715444564819	23.537712896810692	47.817814997467366	0.0	70.0	70	1.500431593937231	1		19362.331989247312	19470.0	13264.0	25264.0	1.4405575E7	2211.3990659918277	-0.9810762698161758	-907.8551470070263	-0.00681791572685856	-0.025619433172187008	1.5612828238281808	1.4803341645879493	-0.5404906839946664	1.0546826933922473	7.0726517327995655	10.118796016833834	0.8680294404042262	0.9656067488643735
ID420599	420599	1	0.9638880491256714	29.453864975225333	45.59658200647136	0.0	94.0	94	0.9924422142055411	1		21620.318042813444	20273.0	16100.0	32406.0	7069844.0	3857.9419991869545	-0.9781324753007204	-501.3423961742528	0.007648883142636805	0.0051637238242672225	1.0934014203241902	0.9330554134283949	1.4408312147626778	1.1718504652436708	3.0942851330998136	6.659629967829476	0.876738336126571	0.9673105497771168
ID412533	412533	1	0.9539147019386292	25.468116250164623	43.39124058065198	0.0	48.0	48	1.5199673295746676	1		19325.39370078741	19320.0	13213.0	26499.0	1.472595E7	2529.643547131695	-0.9810734194374042	-792.0058120737667	0.0010755002558224538	0.00685442554126944	1.5462975010363516	1.5047701035001373	-0.7964801331473162	1.0275971707835105	7.258023653215688	11.156594967601817	0.7327653249870558	0.9455108359133128
ID413045	413045	1	0.9490565657615662	25.488974476565947	43.37246136781389	0.0	51.0	51	1.5244400238810132	1		19332.788586251638	19252.0	13214.0	26460.0	1.490558E7	2504.192865414769	-0.981055507437841	-799.5899497219112	0.014678483084344265	0.013094798739547274	1.5791126886055595	1.481909814439973	-1.3037490053083354	1.065592975509323	7.3008017886963295	10.917281975980249	0.769752958358514	0.9516728624535317
ID416882	416882	1	0.9400699734687805	23.377791013130707	46.77832147709895	0.0	73.0	73	0.9653951014178853	1		20937.186274509797	20654.0	16680.0	26681.0	6406779.0	2192.7455582490256	-0.97945976692707	-910.6286431514376	-0.0539363771720485	0.10125241484923535	1.0151517635045069	0.9361960354044098	0.7377158614075067	1.084336746914326	2.9279257173417594	9.651684331329763	0.39496962670012803	0.7377245508982041
ID418802	418802	1	0.9307963252067566	27.075128162572955	45.8231020991508	0.0	84.0	84	1.1077076673420083	1		20300.918316831678	19745.0	15392.0	27213.0	8201571.0	2756.497780816051	-0.9804861999448918	-740.0953353962311	-0.026622812326035958	0.025252663808105275	1.232418835994378	0.971710233904345	1.60373887346245	1.268298709835032	3.854785319422343	10.669153172241158	0.42554957398236304	0.8158953722333989
ID411635	411635	1	0.9549986124038696	25.438936482346254	43.41484405440079	0.0	43.0	43	1.5199673295746674	1		19357.551181102343	19316.0	12999.0	26474.0	1.4750454E7	2535.232231663941	-0.9810353255720416	-789.954211403473	0.008348888809905948	0.009261557455833395	1.5468798285545824	1.5049135161012506	1.4341233289965076	1.0278861954553065	7.258023653215685	10.993626440151315	0.754651243185485	0.9531835205992509
ID415475	415475	1	0.9286249876022339	24.131361870300417	48.26925859394838	0.0	65.0	65	1.5024469495721968	1		19306.000000000004	19385.0	13773.0	25498.0	1.4440888E7	2250.6477556353534	-0.9810362254225778	-887.5136225897201	0.011257229159845823	-0.002101743924615883	1.5974612576509974	1.4533542515985365	-0.3140749052192781	1.0991547696605686	7.091664237457637	11.58310565473806	0.6642139519126149	0.9485060394151302
ID420977	420977	1	0.9238616824150085	29.667323503243686	45.57680871270917	0.0	96.0	96	1.0195137871952438	1		21785.286127167623	20515.0	15691.0	32674.0	7537709.0	4102.015014448813	-0.9779309565526636	-470.67453546882166	0.004722213370304039	0.0034746881642981724	1.1398184462973222	0.9603104536975721	1.5017216710100016	1.186927042092038	3.2653976750223817	6.905672354920937	0.8604665757301356	0.954166666666667
ID406268	406268	1	0.9535201787948608	23.85112116269355	42.26908029774389	0.0	13.0	13	1.4867564890650475	1		19465.213896457764	19671.0	12731.0	24983.0	1.4287467E7	2268.5554079728017	-0.9810724326956514	-889.5002170256457	0.04168285230784335	0.023241843757110903	1.5734825798691974	1.326397068292521	-1.2266755415496866	1.186283216001639	6.944317326357644	12.648201850329183	0.5454837864594912	0.934740882917467
ID418298	418298	1	0.952220618724823	25.819205069984427	46.614949740183604	0.0	81.0	81	0.9551539824614007	1		21641.15511551155	20586.0	17377.0	31070.0	6557270.0	3190.277815815524	-0.9783270060877826	-612.4167532493566	-0.024303095901765236	0.011025939384602584	1.0605367936513774	0.9053619776702199	1.4878617940510241	1.1713953311585616	2.8661350772030527	7.697146577888994	0.6079208018717607	0.8469101123595504
ID419320	419320	1	0.9139847159385681	27.58616557893423	45.85546310342888	0.0	87.0	87	1.2794648672068567	1		20397.63351749541	19762.0	16291.0	27285.0	1.1075915E7	2067.3341811050486	-0.9801379529388585	-973.7832381020685	-0.16539641482198322	0.10118571681558226	1.3428129990132471	1.2617009196512698	-1.2002497077638585	1.0642878816196761	5.142882510006131	21.285892541358088	0.14263717742820528	0.6467423789599516
ID412101	412101	4	0.9792312383651733	57.2506361829581	15.01450795491836	0.0	46.0	46	1.4286331048772714	1		20641.91111111112	20754.0	14348.0	28563.0	1.393329E7	2774.7831868322264	-0.981170656693985	-775.2829313426345	-0.0018657443102660625	-3.0050251701032953E-5	1.4862299160799237	1.3705192880563002	0.1938704032475279	1.0844283105185093	6.411967195931869	9.73043678742442	0.8510135685379077	0.9615110477548112
ID405507	405507	4	0.973574161529541	52.65949454602597	12.864965861672543	0.0	9.0	9	1.4370803808856278	1		20569.75366568916	20726.0	13958.0	27321.0	1.4028572E7	2470.277610959305	-0.9810773609868584	-863.445387833625	8.307087920265407E-4	-0.010729688802839431	1.4916313450871388	1.414705636265092	-0.5726527197205868	1.0543757703723688	6.488017214564125	9.443432308447834	0.9142439905479877	0.9820143884892089
ID409600	409600	4	0.9283813238143921	56.51819317845881	14.23333142485803	0.0	32.0	32	1.3779599579804613	1		20413.787878787884	20669.0	15397.0	25084.0	1.2799445E7	2164.5653256905684	-0.9812549691139564	-987.3669927755157	-0.001184947079884892	-9.472248775528429E-4	1.4306462012334586	1.3419075351368417	0.8606486494010126	1.0661287486455375	5.965173336467381	9.170007532767304	0.8914429344562909	0.9668721109399077
ID403905	403905	4	0.9968066811561584	51.003508588022676	12.4528505894366	0.0	0.0	0	1.3927037574823686	1		20617.29062500001	20850.0	13542.0	27004.0	1.3195066E7	2522.3839358406144	-0.9811073925036835	-848.9361799711357	-0.005024072903466921	0.012072860195714618	1.4185245061989475	1.3810866415751628	0.5063684658308025	1.027107542348745	6.0935077429093045	9.212274383282299	0.902284510391016	0.9712121212121206
ID415745	415745	4	0.9867544770240784	57.53638204820576	15.305779860032418	0.0	67.0	67	1.4238594891755556	1		20794.888392857138	20951.0	14104.0	27459.0	1.3974165E7	2655.377367471575	-0.981208642121749	-817.830948418465	-0.015483214398473989	0.0010418218505338776	1.507095801599783	1.4055115782320953	0.9017431042787579	1.0722756218738976	6.369189060451225	10.133193600020995	0.7794734448572848	0.9423347398030943
ID404623	404623	4	0.9755485653877258	52.30636635706106	12.331548915084788	0.0	4.0	4	1.4486149578794736	1		20647.384726224813	20786.0	14170.0	28005.0	1.4329285E7	2582.5273962157785	-0.9810851179442288	-829.3792369440557	0.02072813840561723	0.0026403587203993844	1.511110342927535	1.4273659704666664	0.3145724352125394	1.0586705681609385	6.592585990183458	9.55436760128001	0.907531637658176	0.9733333333333333
ID411407	411407	4	0.9573035836219788	57.00481410475188	14.696463224649191	0.0	42.0	42	1.4281034911037878	1		20610.655274888555	20738.0	14455.0	27886.0	1.3870971E7	2559.44065341799	-0.9812531678848772	-843.0045390187279	0.0021318333321396193	0.001227871384272266	1.477854242446694	1.4046259978792526	-0.3767325406203388	1.052133624664504	6.407214069767346	9.545150221821265	0.8837177190061845	0.9690869877785766
ID415564	415564	4	0.9900721311569214	57.47659684670841	14.906227554168188	0.0	66.0	66	1.423328099162955	1		20819.786885245918	20944.0	13642.0	27800.0	1.3970077E7	2692.0081702778443	-0.9812614863766602	-809.9897374605116	-0.013661848906194428	0.018812876906576074	1.4579464413464207	1.4215923976596474	2.8790506075116653	1.025572761747054	6.364435934286714	9.897449297538433	0.8164380032668783	0.9543834640057027
ID409421	409421	4	0.9597540497779846	55.98417188559872	14.17985913278423	0.0	31.0	31	1.3867159473275785	1		20545.87244094488	20735.0	14407.0	26879.0	1.3046629E7	2436.150849197092	-0.9811269480622553	-876.8664942661044	-0.0030270531727315695	0.015499212630683962	1.4467592640215203	1.3511426087982672	-0.8259058474469365	1.0707672562471378	6.041223355099637	9.786725776198468	0.792610675714974	0.9556390977443611
ID408715	408715	4	0.96796053647995	55.67226572192965	13.578250921496005	0.0	27.0	27	1.4281034911037882	1		20536.74925816023	20736.0	14224.0	27480.0	1.3841769E7	2516.0327585185632	-0.9811354247938643	-849.0383973744434	9.797642257093132E-4	1.0196577095770362E-5	1.4904990908352431	1.38939506517756	-1.0915769796255772	1.0727683782616304	6.407214069767351	9.522636708447518	0.8879012471555854	0.9683908045977013
ID408009	408009	4	0.960581362247467	54.86172730879766	13.128663372967342	0.0	23.0	23	1.3888963196604707	1		20442.8820754717	20684.0	14271.0	25667.0	1.3001673E7	2340.6812327431508	-0.9811631186447556	-909.8337831692454	4.503138867829956E-4	-0.0028652076986350325	1.4241173841190105	1.3686120349166426	1.0982689499003127	1.040555941191726	6.060235859757699	9.889364369632696	0.7786864790194543	0.9557721139430292
ID412809	412809	4	0.9813705086708069	56.90502468740049	14.833232132031462	0.0	50.0	50	1.3861703183679037	1		20605.618524332815	20807.0	13279.0	26422.0	1.3125779E7	2559.569504358835	-0.9813103170470312	-845.3823075590911	0.0010637154165417206	-0.014884485224129962	1.423425989313806	1.3592613263295819	-0.5985679361457719	1.0472055385828478	6.0364702289351095	9.483016892959137	0.8435287295201602	0.9628506444275969
ID410326	410326	4	0.9675430655479431	56.2343386996679	14.70176014091806	0.0	36.0	36	1.3801541631250085	1		20519.179365079384	20750.0	13698.0	26702.0	1.2927083E7	2433.282410432809	-0.981352410768708	-887.5641792438694	-0.0042905672932212245	-2.49771947144284E-4	1.4339776255114451	1.3501730042188291	0.10656439493040093	1.0620695429628315	5.984185841125448	9.865107758962628	0.7727006351492358	0.9574144486692016
ID406741	406741	4	0.9706395864486694	52.778082789302815	12.740330610534782	0.0	16.0	16	1.3937896865030954	1		20512.02184087363	20741.0	13309.0	26247.0	1.3148206E7	2403.540382726538	-0.9811696533797619	-889.350258696817	-0.014381076790800978	0.01534185339093284	1.4548719992739312	1.353518130124982	-0.25199990999076527	1.0748817964777393	6.103013995238338	9.221747217957953	0.901836488831393	0.9764258555133077
ID406930	406930	4	0.9389901161193848	53.29693925979879	12.557701337515185	0.0	17.0	17	1.3724590978652416	1		20421.313001605147	20724.0	14606.0	25181.0	1.2722478E7	2235.025207553556	-0.9811578111121256	-951.5656239303255	8.852778446864673E-4	-0.0077009291038987555	1.4415717847792888	1.3345910453127694	0.3645477061095018	1.080159941011329	5.917642074822222	9.155495162733173	0.8871455584555872	0.9696261682242994
ID408530	408530	4	0.9463524222373962	55.28017441888048	13.979526222295952	0.0	26.0	26	1.3888963196604693	1		20482.543171114576	20710.0	14237.0	25823.0	1.304738E7	2375.64446206953	-0.9812041767301467	-900.1822912497178	-2.0847404385216097E-4	0.003412807221640991	1.42247048393807	1.3717678174087542	1.3414100215213254	1.0369615512813912	6.060235859757689	9.27945619546468	0.8844114142596227	0.9629909365558914
ID411922	411922	4	0.9886929392814636	57.30781485602778	15.168042902861144	0.0	45.0	45	1.4238594891755558	1		20594.88191330343	20801.0	14385.0	28221.0	1.3777976E7	2758.094876325524	-0.9812520055127923	-781.6383162808177	0.018821018558394728	0.015813036272490207	1.5052784923770914	1.3760790447042857	0.3948340105128003	1.0938895539249855	6.369189060451227	10.455381113558401	0.732173942015059	0.9463276836158194
ID406033	406033	4	0.9461207389831543	52.69615857599769	12.728708737080927	0.0	12.0	12	1.3619462549574528	1		20507.16612377851	20782.0	14261.0	25634.0	1.25914E7	2247.6315281255743	-0.9811542569467502	-950.0239560200108	0.0021035657053983955	-0.0025535871952950795	1.427561933449127	1.3246115901312059	2.9317592677590003	1.077721155457898	5.827332677696418	9.316142058793814	0.8437377329122886	0.9653543307086616
ID404447	404447	4	0.9656835198402405	52.44750923802353	12.013920263903367	0.0	3.0	3	1.4201355835187581	1		20665.038980509747	20858.0	14210.0	26607.0	1.3783581E7	2445.1598481823066	-0.9810856311647717	-876.7464788146835	0.014037711814471082	0.0010905679048172534	1.4556537988249965	1.4269409039977043	1.1649280689309767	1.020121992961902	6.335917177299612	9.311497436792738	0.9182909398782215	0.9772727272727272
ID410143	410143	4	0.9777355194091797	56.57420194616242	14.851679034520567	0.0	35.0	35	1.3828920237073876	1		20556.305379746853	20797.0	13794.0	25998.0	1.2991585E7	2544.770855482351	-0.9812400512560175	-845.0258474441499	-0.019409505733272298	0.02342258231952843	1.4409913413820379	1.3682426000710373	0.6395082667438269	1.053169475433102	6.007951471948026	9.637814703097357	0.8127914669200836	0.9745566692366999
ID405340	405340	4	0.9037430882453918	52.94787904311887	12.376811369579755	0.0	8.0	8	1.3630566882890531	1		20467.199021207172	20693.0	14875.0	25547.0	1.2546393E7	2131.5665438625356	-0.9811746808640601	-1000.9064746130674	-0.00787775612284399	0.012491248201370462	1.448447929749506	1.3107794853200567	-0.7401010737204674	1.1050279211501655	5.836838930025454	9.54508004183586	0.8050603241053704	0.9646504320502746
ID412635	412635	4	0.9826809763908386	56.93037374043781	14.601721474339556	0.0	49.0	49	1.4217327374445219	1		20623.070149253737	20736.0	13267.0	27270.0	1.3817457E7	2677.9829998039822	-0.9811399332722995	-801.2411142914142	-0.007745664582986093	-0.002917574587410096	1.4797182779071334	1.3954554099657948	-0.2799597449990981	1.060383776750992	6.350176555793152	9.42691271914822	0.8979593814091461	0.9681159420289855
ID407832	407832	4	0.9605364203453064	54.873968332548415	13.041253470212778	0.0	22.0	22	1.4212005522349946	1		20543.814371257475	20659.0	13930.0	27693.0	1.3723268E7	2459.0982973958016	-0.981000013899489	-862.6823626421769	0.0019034868365825608	0.0021506001812429177	1.539005867210166	1.3403664345962931	-0.4884702612277777	1.148197856561293	6.3454234296286485	9.77488478005574	0.8345400394164195	0.9709090909090909
ID407463	407463	4	0.9767171740531921	54.46299072216088	13.346387020688946	0.0	20.0	20	1.4281034911037884	1		20572.863703703697	20797.0	13548.0	27306.0	1.3886683E7	2595.060508679963	-0.9809681107752957	-817.2411838284901	-0.005561646090638368	0.005908662014447799	1.4674356405635052	1.4221980897561854	1.4700293307256183	1.0318081926372682	6.407214069767353	9.668965439406932	0.8612298670792646	0.9711815561959652
ID405157	405157	4	0.9646010994911194	52.193803140188365	11.793016590493488	0.0	7.0	7	1.4222647235201815	1		20627.687125748485	20897.0	14138.0	26582.0	1.3779295E7	2502.279404523956	-0.9810160913127192	-851.9914266479262	0.008582303555667114	0.003454758803352594	1.4736552330422994	1.393727132289478	-1.2469404658060603	1.057348457170037	6.354929681957668	9.340142521591853	0.9154056887951563	0.9744897959183673
ID404258	404258	4	0.972076952457428	51.83746944622982	11.981221187608861	0.0	2.0	2	1.413728924155842	1		20704.585476550685	20952.0	13895.0	27401.0	1.3685731E7	2522.688603160529	-0.9810590624854809	-850.2107131196123	0.004182408565321348	0.003449280866429459	1.4451327041912259	1.4000000388848914	0.8953804123601079	1.0322376171805558	6.278879663325426	9.374517012617138	0.8978302230234841	0.9706098457016896
ID407650	407650	4	0.9570216536521912	54.33047382719981	12.90233743912208	0.0	21.0	21	1.3954169955062645	1		20512.246105919003	20714.0	14411.0	26129.0	1.3168862E7	2387.2041019813937	-0.9811744901571157	-895.680591611537	0.0031194470506788466	0.0012774885299786762	1.508091289114795	1.3137721660771335	-0.9444422591333266	1.1479093012130785	6.117273373731888	9.490451329545195	0.8534813204565894	0.9705882352941179
ID408354	408354	4	0.966998279094696	55.20565580115412	13.703343024813288	0.0	25.0	25	1.430220769495606	1		20531.60772659734	20751.0	13695.0	26357.0	1.3817772E7	2479.1240978057467	-0.9811386399006944	-861.612637046777	-0.0040211413306764	-0.008117756518523069	1.4804881149360067	1.403567389360404	1.0300687675015492	1.0548037280993363	6.426226574425411	9.999626211800386	0.8076038212880423	0.9554770318021198
ID409250	409250	4	0.9652019739151001	56.40954996152957	14.517290298005562	0.0	30.0	30	1.4153333077901362	1		20560.840909090934	20842.0	13769.0	26720.0	1.3570155E7	2532.6002245245277	-0.9811936378806845	-847.1379870072366	-0.0077387010171843275	-0.009612893333461152	1.45614718419923	1.39626532921336	0.6971336676142253	1.0428871602932421	6.293139041818978	9.598462885453575	0.8583685784180124	0.9685442574981719
ID405859	405859	4	1.0	52.28396616832499	12.741550950618759	0.0	11.0	11	1.408367778852665	1		20529.593607305953	20793.0	13153.0	27495.0	1.3487943E7	2526.3630945507143	-0.9810968479731427	-843.5138792311546	-0.002704171290036936	0.001990766872219958	1.42972577469806	1.4031625252915565	0.7533411182346974	1.0189309854900694	6.231348401680258	9.334808582717686	0.8986303126807068	0.9718309859154926
ID406561	406561	4	0.9641461372375488	52.04380960880519	12.901630129345618	0.0	15.0	15	1.3850784156239273	1		20512.56514913656	20730.0	13411.0	26351.0	1.3066504E7	2413.368649151644	-0.9812392058687456	-889.0987032844591	-0.0017346068686569843	0.005587991896623765	1.4390620184094765	1.3562703050081457	-0.649700893731999	1.0610436673984642	6.0269639766060825	9.762272876970542	0.7947061497155319	0.9620637329286801
ID409953	409953	4	0.9640530347824097	56.32884868001274	14.269849114377344	0.0	34.0	34	1.3768615441287577	1		20503.947115384595	20735.0	13516.0	25761.0	1.2794463E7	2390.908293411461	-0.981306651902211	-900.3724540255884	-0.005829797964943264	8.87703416851015E-5	1.4273232801708002	1.3471348133666072	-0.4323966366780147	1.0595251982270393	5.9556670841383506	9.349769823984282	0.8561274821916918	0.9705654531371033
ID409070	409070	4	0.9862226247787476	56.33593511897463	14.438999293530033	0.0	29.0	29	1.409441639305183	1		20567.28506097561	20796.0	13297.0	27087.0	1.3492139E7	2490.540773214457	-0.9811764638546235	-860.9129025085492	0.0012817889589047606	-0.00209389711428573	1.4738407671165927	1.360135043108433	0.2327337517855653	1.0835988489409834	6.240854654009302	9.560347377607275	0.8580381280537723	0.9597953216374272
ID404076	404076	4	0.9876016974449158	50.88981166300727	12.498966033780915	0.0	1.0	1	1.411586909404113	1		20681.751891074127	20910.0	13656.0	27110.0	1.3670638E7	2535.2498165443358	-0.9809927612140962	-842.060569513032	-8.359639747878749E-4	0.004472903319256706	1.4723025057979768	1.3676502671852344	0.2319272215354197	1.0765197368974508	6.259867158667356	9.515084943629507	0.8688596754940907	0.9613138686131386
ID408172	408172	4	0.9654013514518738	54.92275899561232	13.645960666339345	0.0	24.0	24	1.4147987153979618	1		20525.10574018125	20726.0	14139.0	26669.0	1.358762E7	2448.430998601769	-0.9811270388075395	-871.5909801929869	-0.006682292658800258	-0.001865939785140361	1.4723166958975134	1.3870494945183156	-0.2929112229198349	1.061473798675662	6.288385915654457	10.031401061695618	0.7852823965319973	0.9538572458543618
ID412460	412460	4	0.9752166867256165	56.831657337817916	14.590131486539201	0.0	48.0	48	1.4185366313320324	1		20630.79910044977	20802.0	13926.0	28332.0	1.3760743E7	2660.4834404212975	-0.9812331238016806	-810.8970059844423	-0.008594707694774927	0.013165885411562517	1.479433415627967	1.3937038915465112	-0.5409986214581102	1.0615120073937132	6.321657798806062	9.237772749776452	0.9309070051658815	0.9837278106508878
ID407277	407277	4	0.9692055583000183	53.58932534776122	12.785361543531055	0.0	19.0	19	1.4147987153979615	1		20512.881278538818	20733.0	14014.0	26681.0	1.3476963E7	2471.7376561362207	-0.9811577116968668	-864.2899544371033	0.012061297939813337	-2.3029128938741622E-4	1.4598683846300815	1.4030406204860448	0.16804640254786615	1.040503292145847	6.288385915654454	9.373629791640127	0.8993597680221423	0.9742268041237113
ID406378	406378	4	0.9680267572402954	52.57363919066812	13.154027843482842	0.0	14.0	14	1.3796059390068047	1		20533.71770334928	20751.0	13290.0	26399.0	1.2874641E7	2393.4109133980714	-0.9811642975151262	-893.7997533834575	0.00907336576300594	0.013344588969405312	1.4314888287431515	1.3524095538955778	2.320518748057777	1.0584728750398045	5.979432714960927	9.468155002571459	0.8381835419019431	0.9639846743295011
ID406196	406196	4	0.9584327340126038	52.80213146826149	12.836051572416395	0.0	13.0	13	1.40244684853919	1		20528.784073506882	20731.0	14270.0	26259.0	1.3405296E7	2345.8576605214007	-0.9811277046076157	-909.8973059885068	-0.003034756178690066	-9.397149106145705E-4	1.4934634157111764	1.3439956495883556	2.516046220420016	1.111211495490034	6.179064013870595	9.552497252126157	0.8509395623848107	0.9608277900960831
ID412980	412980	4	0.9751045107841492	56.9739078413738	14.82664954353759	0.0	51.0	51	1.3894408781286232	1		20611.76525821598	20822.0	13699.0	26398.0	1.3170918E7	2584.0789209261416	-0.9812576429922133	-835.2149440888483	-0.0035414648095764313	-0.002095504100958935	1.417849354336407	1.3789532184824889	0.5288071903980596	1.0282070017550868	6.0649889859222	9.556478506522792	0.8345341358771587	0.9579579579579579
ID409779	409779	4	0.9614497423171997	56.26093411730576	14.170457830508264	0.0	33.0	33	1.3735610322843186	1		20491.08507223115	20753.0	13825.0	25802.0	1.2765946E7	2296.721991083519	-0.9811857141226897	-930.5720428058212	6.094115973906093E-5	0.01986100767654529	1.4308799340910572	1.351751357349957	-1.040335332540695	1.0585378193340436	5.927148327151259	9.281899721556682	0.8645336768618488	0.9681677018633541
ID411571	411571	4	0.9782072901725769	57.24258152786548	15.076344991412775	0.0	43.0	43	1.4249216746937927	1		20612.076005961248	20834.0	14661.0	26774.0	1.3830703E7	2577.876067538471	-0.9812940297463101	-838.8969461833675	-0.011376652634023996	0.013061827559712396	1.4801849575633685	1.3930074404863177	0.012482878382266298	1.0625822336215347	6.378695312780256	9.649869340173764	0.8607932563446516	0.9524485450674237
ID405680	405680	4	0.962317943572998	52.49015658915248	12.773729687295633	0.0	10.0	10	1.3790574969501455	1		20510.060509554132	20751.0	13543.0	26302.0	1.2880318E7	2327.4824067196582	-0.9810519110948058	-912.5088911921425	-0.0014375749852776716	-0.01305598638250159	1.464527285618874	1.3350841521458736	-0.5866415379100794	1.0969550370775858	5.974679588796403	9.021074010767325	0.9225884048998089	0.9882075471698103
ID404977	404977	4	0.9778674244880676	52.19637213479579	12.41282559464506	0.0	6.0	6	1.4574655179508373	1		20626.729344729316	20724.0	14784.0	28012.0	1.4479964E7	2532.3156737049435	-0.9809812474974271	-840.2745330885352	-4.876737791395239E-4	0.013560279230062125	1.490271121665519	1.451517224641852	2.8442507543240003	1.0266988888355968	6.67338913498023	10.104366908180994	0.8213686037332878	0.9682758620689658
ID404796	404796	4	0.9819350838661194	52.776461918265376	12.20008213967131	0.0	5.0	5	1.4035252392010604	1		20667.052147239257	20884.0	13441.0	26641.0	1.3474918E7	2504.9053203550743	-0.9810660857431079	-855.0176357298691	0.003212082819765295	0.0040877670555722265	1.4473909579514415	1.3967264434507007	-0.028876706918538515	1.0362737562092479	6.188570266199625	9.395903848259694	0.8808928049484954	0.9716417910447763
ID407101	407101	4	0.983346164226532	53.315814019840495	12.558571886382657	0.0	18.0	18	1.4142639209296397	1		20510.98640483384	20687.0	13758.0	26820.0	1.3578273E7	2495.9184099937847	-0.9811617136344978	-856.0228481791413	-0.003912070955483392	0.004243041548559831	1.4739342507299367	1.375150897250426	-1.5230902958448664	1.0718345555218887	6.283632789489942	9.290128247490628	0.9149076155738317	0.9749262536873159
ID408889	408889	4	0.964819073677063	56.253175970449966	13.943406496485975	0.0	28.0	28	1.4275736808495685	1		20563.98514115899	20741.0	15117.0	27184.0	1.3839562E7	2464.5776906462625	-0.9811418724621339	-868.2164421518322	0.006484416317116447	-0.007237931627214915	1.4741313806217315	1.4300833846761962	-0.6024335479465952	1.0308009983316524	6.402460943602842	9.71430497593394	0.8525764537665383	0.9600855310049896
ID428550	428550	6	1.0	72.76565584361758	54.42350885986245	0.0	142.0	142	1.3133097255508428	1		20341.3661971831	20468.0	10299.0	27513.0	1.1553896E7	3021.848236031497	-0.980918767371753	-692.0924030722518	0.008397705048179827	-0.0044156145525396226	1.3445368311291492	1.3045195023350948	-1.5452774748756435	1.0306759145589033	5.418563827548065	8.777304533984548	0.8838360752176944	0.9726962457337877
ID407044	407044	6	0.9694644808769226	72.3500954279805	54.718558180398325	0.0	17.0	17	1.2800559805981577	1		20023.899814471246	20255.0	10182.0	28532.0	1.0792882E7	2708.87528019001	-0.9811168567844706	-768.1324277298972	-0.005865029348226635	-0.012241158254091458	1.377368183982349	1.2144874146830047	-0.8552875775360412	1.134114826823346	5.14763563617067	8.34253818057562	0.9294397812620909	0.986338797814208
ID431618	431618	6	0.9748247265815735	72.12935716608798	54.88454753968435	0.0	161.0	161	1.2770976776358531	1		20291.698884758363	20510.0	11234.0	29844.0	1.0916934E7	3040.497727441354	-0.9808917791631281	-685.1798213678612	-0.011007071568528011	4.022033588281819E-5	1.374386753515544	1.2123664777714716	-1.0449835006328332	1.1336396862786016	5.123870005348089	8.470742295556	0.8973565312781453	0.9799999999999996
ID422915	422915	6	0.9697176814079285	72.4211943123753	55.04243216566842	0.0	107.0	107	1.3034807230653147	1		20008.61743772241	20367.0	12411.0	27952.0	1.1244843E7	2562.7519302267165	-0.9811588062398816	-813.1513687093865	0.009192339290661834	0.0031011438576376313	1.3419583174683998	1.301203104904503	-0.6218291155812732	1.0313211768480124	5.337760682751289	8.484521220478701	0.9317819258269843	0.9938053097345133
ID410624	410624	6	0.966233491897583	72.45903071638547	54.66295279287028	0.0	37.0	37	1.2759124359163525	1		19889.25836431227	20258.0	11682.0	26037.0	1.0700421E7	2533.589681147272	-0.9811466621758759	-817.0675912282406	-0.009821530544507682	0.001976321991006856	1.327083128677812	1.2346897610022851	-0.6652218213880575	1.0748312414938346	5.114363753019055	9.444358058130703	0.7205375023271413	0.950530035335689
ID422401	422401	6	0.976969301700592	72.4932732190009	54.90734368267101	0.0	104.0	104	1.2788734805946287	1		20247.218518518515	20452.0	10616.0	29565.0	1.0933498E7	2849.1878985579524	-0.9810515930939436	-735.8569898543277	-0.012692851585884487	-0.012543659102262402	1.3498267141806433	1.2404728215833132	-1.0493497386328032	1.0881550088761744	5.138129383841631	8.393265178053126	0.9165433508344586	0.977396021699819
ID452108	452108	6	0.9601865410804749	73.61878775393791	54.22792330959035	0.0	282.0	282	1.3081153358134847	1		20070.92239858908	20393.0	12139.0	26314.0	1.1380213E7	2462.6701001628144	-0.9810117148439975	-842.1307746195705	0.01813300379459225	-4.644694717904877E-4	1.3855656722335334	1.256763996674762	-0.29072935261868155	1.1024867643404526	5.375785692067405	10.312487310719431	0.635221160293213	0.9285714285714275
ID423947	423947	6	0.9529951214790344	72.74798442952158	54.73995256251993	0.0	113.0	113	1.2675847133220632	1		20021.366541353364	20404.0	11790.0	26056.0	1.0651367E7	2498.990210952009	-0.9811609415116889	-834.5266577620913	-0.006766345082451002	0.01520905356078676	1.287258104847119	1.2481640753823395	2.560262488736744	1.0313212263001594	5.047819986715823	9.324308471505464	0.7295926624642736	0.9431616341030193
ID434184	434184	6	0.9810770750045776	73.1125982420128	54.29012569816362	0.0	177.0	177	1.2853637683166188	1		20338.860294117643	20606.0	10463.0	28170.0	1.106434E7	2938.5830474347663	-0.9809413864079097	-712.4762518643535	-0.004389426568032716	0.005135126562565854	1.3708108391592393	1.2219333640741066	-0.9986506794863668	1.1218376381742725	5.190413771651279	8.797099178791008	0.8428161870349675	0.962114537444934
ID434696	434696	6	0.9828651547431946	72.80325276891811	54.701672973423626	0.0	180.0	180	1.2645972363584994	1		20284.50850661627	20566.0	10648.0	29740.0	1.0730505E7	2848.1033010197802	-0.9809854403388669	-734.8776460125873	-0.0016970525192064076	0.002049564225291963	1.3550109191637187	1.2002989905858052	-0.9612974026562102	1.1288944919485489	5.024054355893239	8.446410239417936	0.884952277272657	0.9715073529411759
ID446473	446473	6	0.9743340611457825	73.60444226027721	54.232954672215094	0.0	248.0	248	1.2994118769904175	1		20333.50269299819	20537.0	11515.0	27326.0	1.1325761E7	2747.2980929621467	-0.9809488044669347	-762.1852085688533	0.034786156236314716	0.004722173363649477	1.3907540082263667	1.2719345442911163	-0.3319950099584201	1.0934163353519673	5.3044887995996595	9.639246837326008	0.7174096225174557	0.9284525790349396
ID418324	418324	6	0.9803462028503418	72.02840307298635	54.86406130174	0.0	81.0	81	1.2459150017973897	1		20396.896484375	20555.0	11453.0	25538.0	1.0443211E7	2763.831366585711	-0.9809260753928841	-759.0646450907107	0.004747631340483182	-0.005755648891732467	1.3569159417277008	1.163570682726521	-1.1989516025365776	1.166165461085807	4.876707444793267	8.512773174809757	0.8456573806823862	0.9597754911131903
ID423445	423445	6	0.9473804235458374	72.65444115207512	54.861557293058226	0.0	110.0	110	1.2592019166001776	1		20006.921904761908	20323.0	13255.0	26109.0	1.0503634E7	2446.718390271769	-0.9811201457305841	-849.8648001393922	-0.0030082185619812927	0.0235306102957129	1.2829453289919197	1.2239938045536607	-1.1039103322386499	1.048163253946989	4.9812762204126075	9.091416776793315	0.7573338240760334	0.9579524680073125
ID428060	428060	6	1.0	72.2895587621848	54.87683274852952	0.0	139.0	139	1.273538643281869	1		20265.522471910113	20413.0	11053.0	26516.0	1.0821789E7	2978.7661287163664	-0.9808316903463887	-696.2449632726007	-5.061794937667375E-5	0.0020628607216477647	1.3726864092519446	1.1927373940959576	-1.0581205743606985	1.150870607433567	5.095351248360992	8.387304486209544	0.9102049066362915	0.9745454545454542
ID407581	407581	6	0.9624664187431335	72.43806267113023	54.488914902739886	0.0	20.0	20	1.2465220249767885	1		20168.935797665385	20344.0	10352.0	26396.0	1.0366833E7	2726.5339545339884	-0.9809615089557873	-762.2922623744846	-0.008213746587970217	-0.0033533568572089744	1.3661737011318673	1.1570334199927506	-1.1068112147289806	1.1807556095833665	4.881460570957782	8.515727122084083	0.8458944525669326	0.9634146341463423
ID411162	411162	6	0.9589583277702332	72.49653934504083	54.64885098848682	0.0	40.0	40	1.2507629384065324	1		19847.617475728177	20296.0	11427.0	25645.0	1.0221523E7	2443.599081298326	-0.9811924201553321	-847.480460658567	-0.0011825128245106329	-0.00476741222835281	1.3105618010593005	1.2272437178011992	-0.29159177800867636	1.0678904133299445	4.914732454109393	8.508379363507878	0.8531316495999265	0.9547553093259467
ID411674	411674	6	0.9919343590736389	72.0393094753725	54.59197230089889	0.0	43.0	43	1.2759124359163532	1		20042.20856610801	20201.0	10004.0	28320.0	1.0762666E7	3115.8517512108156	-0.9809831925379656	-663.6250082792118	0.0014601443788570575	0.004383274185738868	1.3297612492212727	1.2518468882803244	0.25344236923614455	1.0622395291871358	5.114363753019062	8.405040453329326	0.9097495751022635	0.9693693693693701
ID440859	440859	6	0.9789368510246277	73.40302619662792	54.18657736852626	0.0	215.0	215	1.3344520283692693	1		20316.401709401704	20582.0	10117.0	27016.0	1.1885095E7	2855.0320700278444	-0.9810755577275433	-737.8110630016383	-6.123309545086005E-4	-0.012762537122622564	1.4191071743441688	1.2767623827543186	2.1102321775220805	1.1114888670848637	5.594429495635122	9.091288802667947	0.8505792044908617	0.9703215169002474
ID425496	425496	6	0.9812329411506653	72.7785139585955	54.65912172936412	0.0	123.0	123	1.2549895208448747	1		20311.286538461547	20457.0	10964.0	26234.0	1.0561869E7	2953.212049132301	-0.9808396390742047	-704.1531397666448	-0.003913514859581872	-0.001415095230176555	1.3329552687164643	1.2161018393632146	-1.4558298080788357	1.0960885228283492	4.948004337260989	8.426939721868006	0.8755887256933957	0.9612188365650971
ID445976	445976	6	0.9852893948554993	73.54362442879669	54.202652625222306	0.0	245.0	245	1.2877157625403504	1		20473.262773722647	20599.0	11126.0	26620.0	1.1219348E7	2832.5693067967964	-0.9808910102621382	-742.0267101002207	0.019850845941769984	0.004208010501864462	1.3825758486959026	1.2522914625840436	0.06895078539594521	1.1040367917569471	5.209426276309345	9.981175685697753	0.6571074035300349	0.9042904290429024
ID418841	418841	6	0.9830701947212219	72.30815895335272	54.64366109155441	0.0	84.0	84	1.2579998142578062	1		20514.640384615373	20583.0	10145.0	26647.0	1.0667613E7	3083.4999368888743	-0.9807600149750566	-678.2783921859233	0.0023250266662343854	0.008896441774400495	1.3441682038805414	1.2082490192806916	-1.270527202459839	1.1124926918465587	4.971769968083585	8.386320456420219	0.8883374752555411	0.9667282809611835
ID427558	427558	6	0.979916512966156	72.66675323965572	54.8785781511971	0.0	136.0	136	1.3179097736999987	1		20037.20979020979	20421.0	11571.0	29882.0	1.1461284E7	2805.1595303898966	-0.981087987490213	-741.105246740511	-0.003134775879702437	0.0076248459629580986	1.3748235416644188	1.3020901396304267	2.499608545038143	1.0558589607741258	5.456588836864186	8.920886350766722	0.8616186304107588	0.9558701082431303
ID431143	431143	6	0.955389678478241	72.78854022872459	54.54902755700848	0.0	158.0	158	1.233711818349367	1		20164.816733067713	20473.0	12357.0	26729.0	1.0122738E7	2587.9167174401236	-0.9810740394347657	-807.8260093144551	2.3770673834196482E-4	-0.014114327625852716	1.3172236569707652	1.1893871183763034	-1.207168392594646	1.1074810182650863	4.78164492150294	8.070527924232428	0.922535947439111	0.9814634146341465
ID453159	453159	6	0.9853001236915588	72.67621461150097	54.43702684570392	0.0	288.0	288	1.2398284241052646	1		20246.66601178782	20431.0	9757.0	27729.0	1.0305553E7	3080.2677890098803	-0.9808574796862775	-673.5996172084926	4.856816749824072E-4	0.0012219256403606922	1.314282115586634	1.202833783006658	1.607605036355525	1.0926548074675744	4.829176183148099	8.459584117188392	0.8479785911630338	0.9557855126999062
ID451619	451619	6	0.9770582318305969	73.03599346017609	54.571485298570764	0.0	279.0	279	1.2404384258268448	1		20195.495069033524	20528.0	11467.0	28947.0	1.0239116E7	2807.4614842678748	-0.9809921134312832	-742.5101195858573	-0.018124469873874047	-0.0023614045730856003	1.339806980340879	1.1745717693656017	-0.9606855653277835	1.1406769814198092	4.833929309312592	8.224388656999867	0.8980549442267524	0.9788257940327236
ID452643	452643	6	0.9711384177207947	73.44415143876869	54.03550807283792	0.0	285.0	285	1.2495527175731496	1		20297.860194174737	20377.0	10626.0	26041.0	1.0453398E7	2695.568880832254	-0.9808685778846084	-772.1352625002319	-0.007029871554064608	-0.005038380354361258	1.2971571085834734	1.2244128050771501	-1.3015978131708024	1.0594115834175222	4.905226201780325	8.685976212832768	0.8170180138448554	0.9573283858998144
ID419360	419360	6	0.9784525632858276	72.54257621141987	54.551869339695045	0.0	87.0	87	1.2982470073013381	1		20285.106498194953	20641.0	10367.0	27245.0	1.1237949E7	2708.7364539029504	-0.9810625942338734	-775.919681176801	0.0024087501866309085	0.013673224983876851	1.4061835608422146	1.237433400506051	-0.9444714350516841	1.1363711051173768	5.294982547270657	8.672688083228627	0.8846407541131956	0.9686956521739133
ID433697	433697	6	0.9766226410865784	72.75948327803975	54.66664239750899	0.0	174.0	174	1.268181364196866	1		20366.813207547173	20579.0	11223.0	29454.0	1.0794411E7	2975.815609476194	-0.9810190840121605	-707.4688905593924	0.005069705827714518	-0.010677262875486628	1.35822836758486	1.2080075554024106	1.9530375227851282	1.1243541992023454	5.052573112880346	8.420950027798197	0.8953653642533199	0.965485921889192
ID404015	404015	6	0.9545527696609497	72.8022814278583	54.79671887734914	0.0	0.0	0	1.256796562127611	1		19988.310344827594	20378.0	13107.0	25628.0	1.0433898E7	2361.29208494227	-0.9812056670068378	-883.8722492189213	0.008683339979878562	-0.0010825871066003825	1.3143141294191358	1.233821153405978	-0.9036699364647275	1.0652387712683933	4.96226371575454	8.69169885025478	0.8254302180473725	0.9499545040946312
ID450604	450604	6	0.9718299508094788	73.07491243566989	54.64248315321506	0.0	273.0	273	1.2675847133220626	1		20098.06037735851	20456.0	10718.0	27292.0	1.0651972E7	2715.7735915400735	-0.9810587481951127	-766.6143042767117	-0.010487011213943305	-0.017228262480203198	1.3744235918760719	1.1997171612356772	-0.6651166220980537	1.145623015395105	5.047819986715816	8.732743513575468	0.831787353840144	0.9645776566757491
ID408106	408106	6	0.9488894939422607	72.48376916732624	54.43245779966238	0.0	23.0	23	1.212684613198254	1		20106.692783505165	20399.0	11625.0	24976.0	9751746.0	2501.193430526841	-0.981093301836742	-834.2918063079396	0.0032666499471052826	0.014666525085449135	1.3102750597487924	1.1634714850581793	-1.5133668239459892	1.1261772003662576	4.620038631909407	8.035211013694404	0.8992095247669653	0.9768844221105524
ID412202	412202	6	0.9667661190032959	72.42742521571238	54.61118152012938	0.0	46.0	46	1.248947167395807	1		20117.401162790702	20329.0	10737.0	25563.0	1.0380579E7	2567.8611287645613	-0.9809071581240882	-804.9847756020978	0.003373421527057561	-0.004573258816167184	1.3625858315379555	1.1633028045473137	-1.0762705701036674	1.1713079571472285	4.900473075615844	8.579073742663173	0.8366947995966932	0.9450045829514208
ID435243	435243	6	0.9724090695381165	73.15697922604578	54.40788441826879	0.0	183.0	183	1.3104264954526066	1		20225.518650088816	20543.0	10690.0	26297.0	1.1386967E7	2684.8139999838363	-0.9810034501039644	-778.0567255968908	0.01378448617840479	-0.009204234783766455	1.396367629638151	1.2763394938623547	-0.7699195734683345	1.0940409165061382	5.394798196725461	8.666937127339349	0.9025136426622491	0.9759243336199483
ID433193	433193	6	0.9761975407600403	72.5119380862492	54.894462476781996	0.0	171.0	171	1.3075369076022243	1		20225.984098939953	20567.0	11625.0	28274.0	1.1447907E7	2720.0946999576804	-0.9809988070373155	-767.7914008666129	-0.002519980140419608	0.006684220708957164	1.3922540189313835	1.2472796794960346	2.3708391675566682	1.1162324231033138	5.371032565902907	8.843563818507691	0.8630044224223894	0.967465753424657
ID436278	436278	6	0.9700435400009155	72.98477957276847	54.60809602223963	0.0	189.0	189	1.3127335861392373	1		20168.27640845072	20534.0	11209.0	27547.0	1.1455581E7	2656.6204246053135	-0.9810015205275213	-784.0073058979009	0.0014395473830220963	7.649650547257498E-5	1.3797031114911915	1.2605484713462407	-0.6455015333082322	1.0945260280373796	5.413810701383539	8.671854548052938	0.9046674412722612	0.9735042735042735
ID453686	453686	6	0.9748038053512573	73.26642501816406	54.3790583452483	0.0	291.0	291	1.2717553910980213	1		20367.81378026068	20535.0	10530.0	27683.0	1.0937516E7	2954.7601846579023	-0.9808711434696242	-706.9278985706887	-0.004634315742300019	0.0020781263281908838	1.37313708997549	1.2038265161721424	2.055052068874496	1.140643665452487	5.081091869867414	8.406179709224892	0.9035861612799582	0.9753649635036493
ID441399	441399	6	0.9810383915901184	73.0057682205508	54.49346126529314	0.0	218.0	218	1.2447000673282258	1		20396.5745098039	20697.0	11757.0	27905.0	1.0402253E7	2684.156482204412	-0.981068073509718	-787.5601523800091	0.0017843920896954497	0.0028425985621503506	1.3217592954904487	1.1890581901488795	-1.1773112714374072	1.1116018597247574	4.867201192464201	8.37067809375219	0.872906808893437	0.963311382878645
ID445495	445495	6	0.9838141202926636	73.4515609641088	54.43254646199497	0.0	242.0	242	1.2711604177830729	1		20466.67977528091	20717.0	11810.0	27663.0	1.0929207E7	2863.4839858184296	-0.9809156110649883	-734.7439506764404	-0.01898153207523661	-0.0029225864489138783	1.3455442046844726	1.236301032105482	-1.2407528057079757	1.088362922736499	5.076338743702897	8.665510294043237	0.8495171950407462	0.962162162162162
ID454706	454706	6	0.9625165462493896	73.11636606228988	54.24863647826643	0.0	297.0	297	1.203291097515945	1		20286.472916666684	20533.0	11536.0	25182.0	9737507.0	2622.155764068849	-0.9808110540603847	-790.8830849380804	0.013606573487804868	6.990853786279602E-4	1.2991378616695652	1.150697653991212	-1.2839215305279188	1.1290001827704144	4.548741739441643	7.9589938124775355	0.9023703353025705	0.9795291709314228
ID451123	451123	6	1.0	72.96788756016053	54.55234096711913	0.0	276.0	276	1.3127335861392357	1		20282.865961199288	20431.0	10016.0	28184.0	1.1500385E7	3285.907439249674	-0.9809334616974332	-635.1432543280406	0.007100165619559536	-0.0012717685285797105	1.3807672915421974	1.264906155463652	-1.1136022790121525	1.0915966260248582	5.413810701383526	8.782552739679872	0.8820057113396681	0.9619932432432421
ID450096	450096	6	0.9795186519622803	73.61855587884739	54.109010552639724	0.0	270.0	270	1.2800559805981542	1		20210.84714548806	20498.0	10711.0	27875.0	1.097449E7	2822.6650587322565	-0.9809454258891421	-737.2262085534951	0.008810831570936367	-0.0010172199227188304	1.3661587115078195	1.2427720624570044	-0.45672831092745503	1.0992834106737766	5.147635636170642	9.208826230124897	0.7627972293081303	0.9264328485885358
ID449086	449086	6	0.9609723091125488	73.25754454814367	54.468778752898125	0.0	264.0	264	1.2416575302250896	1		20129.381889763772	20473.0	11739.0	27477.0	1.0225726E7	2545.395973625921	-0.9809899988106301	-816.1829494740937	0.001533177772399403	0.002273076656429771	1.3241139785307225	1.1749093721280426	-0.7905362058918395	1.1269924386869385	4.843435561641623	8.546033719017679	0.8333629454094211	0.961320754716981
ID449598	449598	6	0.9674493670463562	73.15033085941465	54.64078441906249	0.0	267.0	267	1.268777734492791	1		20111.57169811319	20528.0	11435.0	27888.0	1.0659133E7	2725.406154423574	-0.9811947996530271	-770.0555371668268	0.003712447426387358	0.00410212593496095	1.361206095736735	1.1957329440326725	-0.7463091522264275	1.1383863784383121	5.057326239044834	8.897429013967317	0.8027896608640246	0.9525514771709939
ID427068	427068	6	0.9668464064598083	72.36641511488766	54.687287949194	0.0	133.0	133	1.254386595265594	1		20254.090384615392	20371.0	11409.0	26122.0	1.0532127E7	2804.192537880155	-0.9808541407749959	-740.0558203547727	0.004297118155920158	5.389349246141186E-4	1.3534924476505628	1.1827734322121128	-1.276837160886463	1.1443378848298598	4.943251211096489	8.328925057529226	0.8954567956699129	0.9692451071761413
ID432698	432698	6	0.9920291900634766	72.8789287389915	54.52191469780419	0.0	168.0	168	1.26639056824934	1		20270.72589792061	20592.0	10618.0	28268.0	1.0723214E7	2825.0054945157076	-0.9809734405930485	-739.9067472794111	5.447387440733445E-4	0.003469510999589847	1.3571188651715396	1.1951974867797273	-1.0239347943009418	1.1354766724184504	5.038313734386783	8.39965236524072	0.8973718599461689	0.9689213893967088
ID435770	435770	6	0.9743930697441101	72.52474282923696	54.94730948334065	0.0	186.0	186	1.2841861558217396	1		20161.326605504597	20502.0	11207.0	28003.0	1.0987923E7	2720.94827012955	-0.9810391381717091	-766.7558106602941	0.002400415881156954	1.2872186712804397E-4	1.3919324743832324	1.2082882158063677	-0.711343713668265	1.1519871303671594	5.180907519322269	8.393606956684883	0.9240988853211124	0.9810981098109808
ID448570	448570	6	0.9788261651992798	73.06760635338105	54.65921819853831	0.0	261.0	261	1.2770976776358502	1		20077.831481481477	20464.0	11193.0	27063.0	1.0842029E7	2666.260009306296	-0.9810524464723156	-779.8002751283581	-0.009734415790526928	-0.00840235335220432	1.3886223564134947	1.2229217210690686	2.43748708333465	1.1354957005748265	5.123870005348066	8.360603939672217	0.9211548989747008	0.9782214156079843
ID454200	454200	6	0.9830234050750732	73.19219824498052	54.507378593661684	0.0	294.0	294	1.2628013577202937	1		20223.94307400379	20432.0	10476.0	28910.0	1.0658018E7	2843.832958859215	-0.9809943063431679	-734.1325978352528	0.005282268358554594	0.004915456637216704	1.390472808273194	1.167557297432069	2.1322887737287983	1.1909246863784815	5.009794977399675	8.351334331991769	0.9026472771461747	0.9786443825441036
ID412743	412743	6	0.979499876499176	72.3398213616256	54.62550669162251	0.0	49.0	49	1.2543865952655942	1		20122.2130518234	20238.0	10144.0	27302.0	1.0483673E7	2813.2094009098896	-0.9808528883333887	-732.8317615678365	-0.0019378561154303187	7.646897078679831E-4	1.3397372813237922	1.1942080093481493	-1.2111269230582178	1.1218625824282313	4.943251211096491	8.124167911964651	0.9411628228113091	0.9848484848484851
ID419908	419908	6	0.9672185182571411	72.25100153489932	54.50842620300961	0.0	90.0	90	1.2244796221286176	1		20404.042596348907	20585.0	9761.0	25466.0	1.0059193E7	2780.31313748844	-0.9808740136834689	-752.7346249149977	-0.0025127962360792563	-0.008385234514184998	1.3415585743048584	1.1449942424866342	2.010084396098363	1.1716727687567554	4.710348029035215	8.006944380087074	0.9232710907066928	0.9792490118577076
ID413250	413250	6	0.9899165630340576	72.02554619546305	54.72105939599685	0.0	52.0	52	1.2765051943389991	1		20072.228037383185	20195.0	10223.0	28361.0	1.0738642E7	3022.803512509935	-0.9810475502120263	-687.4488070748519	0.0039999141878970974	-0.011595251017912976	1.2984118727754481	1.28622491260557	1.5548996018466097	1.0094749837687331	5.119116879183577	8.706072653436891	0.8487119854227558	0.96505376344086
ID408643	408643	6	0.9655709266662598	71.77999190116019	54.59250910071214	0.0	26.0	26	1.2519719893784496	1		19894.583815028913	20207.0	11111.0	25929.0	1.0325289E7	2660.9059573224995	-0.9811626662688558	-778.8555355263379	-0.005878720101719833	0.0036321598755467126	1.3095532182337641	1.222917393589787	0.4337361548140566	1.0708435623682346	4.924238706438428	8.481407923706005	0.8602269774835265	0.958371877890842
ID430670	430670	6	0.9844912886619568	72.81109374079193	54.72368081079714	0.0	155.0	155	1.3017384891972517	1		20141.85943060497	20524.0	10881.0	26942.0	1.1319725E7	2932.1099859162573	-0.9811508823956794	-715.1449463656867	-0.0016592032316170944	0.009042009394626462	1.366774660197988	1.2593261867358574	-0.013711171673728685	1.0853221941970685	5.323501304257742	8.705791826569634	0.8826543638146199	0.9696969696969691
ID413772	413772	6	0.9435145258903503	72.19913715127184	54.72857945557294	0.0	55.0	55	1.1957231539030289	1		20109.312236286903	20293.0	12291.0	25234.0	9531814.0	2452.834146985791	-0.9809968087241484	-846.4476125439161	0.010046449094740086	0.005457882174735418	1.307968488532545	1.1167126546851067	-1.1608976367272899	1.1712668277242448	4.491704225467484	7.7836624458859305	0.9316505129791782	0.9864300626304806
ID438359	438359	6	0.965552031993866	72.35199636311886	54.59747168818959	0.0	201.0	201	1.2300272551631688	1		20252.89738430585	20403.0	11312.0	26316.0	1.006569E7	2721.2756221349964	-0.9810331258615642	-769.896839165348	0.014632813458939334	-0.00689286026773158	1.3142798324656892	1.1859800503540563	1.64046399559834	1.1081803880877517	4.753126164515854	8.217595740659458	0.8845037141906196	0.9680542110358182
ID439383	439383	6	0.9867595434188843	73.01679085945021	54.63242025630115	0.0	207.0	207	1.3063792828444174	1		20249.96802841919	20637.0	11380.0	27668.0	1.1400732E7	2637.617222243524	-0.9811200373223566	-797.9277730482726	-0.003589106856794089	0.002654594573034777	1.382390808755395	1.251542550956909	-0.4646591091221148	1.1045495877854428	5.361526313573861	8.682015805600109	0.893834598986201	0.9749351771823683
ID430164	430164	6	0.9496283531188965	72.90423306869535	54.673443000175325	0.0	152.0	152	1.2567965621276103	1		20198.926782273596	20648.0	13758.0	25693.0	1.0483243E7	2387.1828129143373	-0.9811529032129057	-880.9775553484932	0.00220788394767921	-0.002200362512966924	1.3207746635641018	1.2168641611595619	-0.8912212744636785	1.085392031190665	4.962263715754535	8.812750453972722	0.8029098015416848	0.9551692589204023
ID438868	438868	6	0.980705976486206	72.97536819144766	54.168901812853164	0.0	204.0	204	1.2398284241052613	1		20378.649504950525	20502.0	9927.0	26258.0	1.0291218E7	2727.210735305693	-0.9809902793854519	-771.2153547015391	0.0041355326623858015	0.0091542863918765	1.318419068419823	1.1957409217050983	-1.4453465041095925	1.1025959256623823	4.829176183148072	8.300302899538453	0.8808359506304537	0.9769230769230768
ID414805	414805	6	0.9838138222694397	72.02859028417616	54.47121836833181	0.0	61.0	61	1.2170434422923906	1		20277.01224489794	20395.0	10013.0	27941.0	9935736.0	2929.837510212909	-0.9808291450633646	-708.1777954241992	0.007868267436775647	-9.890061437101735E-4	1.2900793329651628	1.180227679042416	-1.2818329901323944	1.0930766629807187	4.653310515061026	8.031108918768979	0.906610753831495	0.9741293532338312
ID448085	448085	6	0.9632008671760559	73.23564557938197	54.458458528443074	0.0	258.0	258	1.2440921551711699	1		20137.141176470603	20408.0	11026.0	27509.0	1.0269942E7	2638.087507480065	-0.9811149002659555	-793.1205483598985	0.006514919898180708	0.00814016427890774	1.3645614162197304	1.1662744573860244	-0.7403453574544667	1.1700174067758693	4.862448066299686	8.267595234529454	0.8939360002126734	0.975214489990467
ID425042	425042	6	0.9833717346191406	72.81999202856105	54.52201922721312	0.0	120.0	120	1.2519719893784473	1		20218.878378378384	20475.0	11280.0	25114.0	1.0473379E7	2520.6067563947117	-0.9808594643274101	-822.1189493733135	-0.0017047472040269043	0.010658569309031378	1.35584479572731	1.1762538909928062	-1.2882213676830923	1.1526803916311994	4.924238706438411	8.60904150277051	0.8349094152278846	0.964618249534451
ID436816	436816	6	0.9732918739318848	72.65063331613533	54.790864555017855	0.0	192.0	192	1.2729445034579385	1		20169.17943925234	20490.0	10796.0	27908.0	1.0790511E7	2746.6994598604047	-0.9809914070194294	-757.9181634777594	-0.005557784766017684	-0.0024672307280639966	1.3570650542079585	1.223555814454688	-0.6781060694033646	1.1091157740219415	5.0905981221964725	8.53457106499397	0.8782441770289133	0.9639963996399638
ID414289	414289	6	0.9719722270965576	72.0894939986336	55.21084188800637	0.0	58.0	58	1.326491868554288	1		19934.941480206515	20335.0	11993.0	28413.0	1.1582201E7	2650.547435976696	-0.9811459948598398	-782.7794106232237	4.54156034361955E-4	0.003878349520752661	1.3891290904877331	1.2805182510114612	-0.5345995314483726	1.0848178769732348	5.527885729331926	8.786969921764383	0.8996853346414456	0.9724080267558532
ID409182	409182	6	0.963569164276123	72.41618615282599	54.63542419534518	0.0	29.0	29	1.228180828420191	1		20115.112676056335	20372.0	11432.0	26791.0	9997211.0	2661.1030977690293	-0.9809430393610196	-778.1815281398651	-3.634427641628541E-4	4.052606972047353E-4	1.315720603535391	1.1699389261326516	-1.3442024163185562	1.1246062287068566	4.738866786022307	8.019922944466515	0.9258571254542634	0.9812992125984261
ID437343	437343	6	0.9634575843811035	72.79015655459261	54.580461902644544	0.0	195.0	195	1.2398284241052646	1		20241.051181102357	20570.0	10956.0	28311.0	1.0282454E7	2777.727796842533	-0.9810684457393675	-755.2424822384219	0.003598274630062426	0.004101284212387475	1.3321812140065108	1.1812878510242995	-0.9772214649960498	1.1277363200268005	4.829176183148098	8.220772380569212	0.8979613974420133	0.9788053949903662
ID415322	415322	6	0.9765818119049072	72.33374632327248	54.39547180888247	0.0	64.0	64	1.2281808284201914	1		20293.546184738952	20512.0	10369.0	25530.0	1.0106186E7	2703.0040518470005	-0.9809015146576261	-771.2012460874998	0.0034315913623635583	-0.003638238297454652	1.3440312674161448	1.1546968692818869	1.915381991283528	1.1639689196109158	4.738866786022311	8.240084849648525	0.8770432228812736	0.9660852713178295
ID437849	437849	6	0.9427356719970703	72.72432650418645	54.45365605137586	0.0	198.0	198	1.2108117400911114	1		20180.581780538287	20565.0	11422.0	24112.0	9747221.0	2260.7984615287505	-0.9811042079464595	-926.9405183367069	-0.004045032261426753	-9.244531547035829E-4	1.2846115536662575	1.1602942286832005	-1.1282801611515416	1.1071429314305412	4.605779253415854	8.14940906497732	0.8714866668901879	0.9651394422310764
ID405090	405090	6	0.958015501499176	72.58703966505858	54.541734809543726	0.0	6.0	6	1.2195272070030607	1		20340.57346938775	20535.0	10512.0	25685.0	9966881.0	2788.973689551854	-0.9808215086247166	-745.9750647609206	0.002725100156105604	-0.002000824966360221	1.3243006959880101	1.1343492416413086	-1.3086709686437146	1.1674541202776825	4.672323019719081	8.515510543147721	0.8096947847980266	0.9506769825918756
ID426595	426595	6	0.9732228517532349	73.13092485715845	54.406938692501654	0.0	130.0	130	1.281237389230422	1		20070.266173752294	20393.0	10566.0	27666.0	1.0858014E7	2842.2913134479745	-0.980938771652001	-726.7843321805069	-0.004078980000830374	1.1710674655280365E-4	1.3769126231405646	1.2226342207003826	-0.9563021646639257	1.1261852480718264	5.157141888499667	8.6217237136144	0.8718278559214251	0.9610274579273694
ID441955	441955	6	0.9722957611083984	73.1678661059228	54.40973880805171	0.0	221.0	221	1.2853637683166186	1		20343.680733944933	20650.0	11242.0	26528.0	1.1087306E7	2457.0069864990915	-0.9810252287447464	-856.1636061822674	0.004137062311058683	-0.002046720359241643	1.3630447248225634	1.2312118027407706	-1.10382686561809	1.1070757458532503	5.190413771651278	8.764664274212898	0.8490656549845346	0.9663716814159289
ID445027	445027	6	0.9741535186767578	73.6066337963438	54.302376581486676	0.0	239.0	239	1.3098490878478164	1		20384.358024691373	20719.0	10949.0	27343.0	1.1557931E7	2780.495097358174	-0.9809818441753961	-756.3058657566679	0.09977628987689761	0.03859925435420875	1.4810750754749489	1.2748512694202028	-0.0061000201432423115	1.161763031501342	5.390045070560945	10.209372636253933	0.6498365723755175	0.8845553822152868
ID405615	405615	6	0.9785133600234985	72.95060773216436	54.44946585828208	0.0	9.0	9	1.3023194927919894	1		20108.84848484849	20447.0	10715.0	27739.0	1.1281064E7	2848.3837967850977	-0.9809677282373043	-727.750949533763	-0.005303723089176165	-6.212255352469303E-4	1.4002776190521045	1.2244494596664688	-0.9810283314489967	1.1435977271234454	5.32825443042225	8.818860416814505	0.8609340435745343	0.9688850475367323
ID447594	447594	6	0.977724015712738	73.33190266686034	53.889096524268304	0.0	255.0	255	1.2525760772251178	1		20396.666666666664	20438.0	11653.0	28278.0	1.052468E7	2970.0542137076395	-0.9809739857869592	-708.1650530392487	8.486826988542389E-4	0.01480267918520252	1.2819693513229944	1.250097222476038	0.9908536896799578	1.0254957200719381	4.928991832602903	8.255321152599409	0.9088663334130329	0.969158878504673
ID420459	420459	6	0.9765816330909729	72.10345438822536	54.991610069803144	0.0	93.0	93	1.3046409197552278	1		20132.580817051505	20506.0	11442.0	27269.0	1.1334643E7	2618.9923910270704	-0.9810641443763134	-796.5401655829379	-0.002947914246616701	0.005384329574879201	1.3770358999896977	1.2581781473802487	-0.8208465374669939	1.0944681425733964	5.347266935080329	8.449935542228323	0.9410981863194278	0.9842519685039373
ID432233	432233	6	0.9741450548171997	71.90419389113787	54.87969825130909	0.0	165.0	165	1.2818276852254533	1		20357.646950092425	20600.0	10174.0	25945.0	1.1013487E7	2960.195360660017	-0.9808612874324749	-704.9074077166496	0.008822767103087466	-0.008586731641581007	1.3997167008542182	1.1963950157299046	-0.9858837014479737	1.169945279319197	5.161895014664218	8.636228046682213	0.8697027192872717	0.9687778768956288
ID415862	415862	6	0.9835907220840454	71.1883955528216	54.76093805779575	0.0	67.0	67	1.2705651658573056	1		20164.557009345797	20477.0	10550.0	26352.0	1.0788038E7	2712.5575034934905	-0.9810789012185157	-770.8986952043019	0.0037810101338965505	0.002381711413494947	1.375654189271479	1.2024489060865382	-1.2684290689168725	1.1440437779170598	5.071585617538414	8.598857582432084	0.8619302314281562	0.959532374100719
ID409716	409716	6	0.964347779750824	72.04798627309516	54.96252832599983	0.0	32.0	32	1.255592156904022	1		19896.072936660254	20265.0	10425.0	26418.0	1.0365854E7	2630.1041852822564	-0.9811296031618931	-786.6286392585391	0.002751095396017288	-0.0031579130090506583	1.344873731925989	1.2039359829510305	-0.6531998442453442	1.1170641553793403	4.952757463425511	8.432039961914235	0.8753699075772094	0.9630314232902036
ID447092	447092	6	0.9900209903717041	73.52634234031177	54.21447886349718	0.0	252.0	252	1.3304779016127062	1		20283.683760683758	20543.0	10431.0	27687.0	1.1865955E7	2876.347331256592	-0.980963100598736	-726.7615715363353	0.06632793215864217	0.013926941400854683	1.4566365297797241	1.288859046533366	0.037574563856712574	1.1301751992955535	5.561157612483519	10.332252103033184	0.6546136838067884	0.9041731066460578
ID429680	429680	6	0.9636936783790588	72.82998635850306	54.662718790050924	0.0	149.0	149	1.2947461101220623	1		20199.94945848376	20594.0	11512.0	27557.0	1.1190772E7	2673.351678729205	-0.9811800997844994	-787.8718785198334	-0.020512051635865593	0.020738259068940865	1.344705664694386	1.225675665113648	-0.6379069842803814	1.0971137821926988	5.266463790283549	9.783319590859477	0.6914431602005429	0.9584775086505185
ID444538	444538	6	0.9773256182670593	73.60771112590949	54.184132296608354	0.0	236.0	236	1.3121571937574916	1		20386.50790861159	20617.0	10764.0	28087.0	1.1599923E7	2797.1727445857796	-0.9808301141534604	-745.8093307488875	0.042604842188608015	0.020712491459002155	1.4012600183976018	1.2766784610809507	2.9660482757492685	1.0975825637499743	5.409057575219014	10.024210112373034	0.6764429050652813	0.9155269509251786
ID439931	439931	6	0.9778301119804382	72.90666122991361	54.47766471948876	0.0	210.0	210	1.25679656212761	1		20420.099808061408	20688.0	10644.0	29276.0	1.0638872E7	2912.794847013505	-0.980892034895096	-719.7550604161825	5.040280994243599E-4	0.008933083950861792	1.373997979655778	1.1824753275381754	2.166882799845587	1.1619675672357057	4.962263715754533	8.161458639242356	0.9361687430419348	0.9839773798303486
ID406145	406145	6	0.9603502750396729	72.32725483594469	54.707086681498296	0.0	12.0	12	1.2263316216071303	1		20060.194779116475	20309.0	11311.0	26738.0	9989977.0	2535.3921821518556	-0.980968123019507	-815.6301432087049	0.003728410691569744	0.006626872339849709	1.2956679355492182	1.1903688181251588	-1.0051865647743774	1.0884592370202593	4.72460740752876	8.086560320410417	0.9079207247071333	0.9697560975609762
ID442497	442497	6	0.9920385479927063	73.42590507222458	54.04667140881762	0.0	224.0	224	1.2953302500616006	1		20488.746835443028	20632.0	10606.0	27462.0	1.1330277E7	3007.578543120356	-0.9808519934003761	-697.9243080199891	0.01228142388377807	-0.0013386237787932007	1.3867978008050514	1.2546921391499661	-1.2745734168708165	1.105289303672999	5.271216916448044	8.556200450449971	0.9048130409575257	0.9779541446208116
ID410255	410255	6	0.9594346284866333	72.48440315794909	54.31188849400445	0.0	35.0	35	1.2330984890455667	1		19981.717131474103	20311.0	10674.0	25252.0	1.0030822E7	2520.0353456605676	-0.9810793653788342	-822.289249780391	-0.00507328813289451	0.0032798247182787297	1.2988822273582499	1.2016119713210172	-1.0862780175751605	1.080949806059519	4.776891795338432	8.072392299345434	0.9211932542656781	0.9757281553398058
ID421007	421007	6	0.965503990650177	72.34972271826094	54.88384708471561	0.0	96.0	96	1.2776898861896542	1		20087.777365491642	20389.0	11480.0	27340.0	1.0827312E7	2616.391292685099	-0.9812269569560643	-802.5904392426097	0.001798743109954901	0.004055509039075033	1.3637827045982878	1.2264644618623584	-0.7722974058658814	1.1119626756468872	5.128623131512599	8.485574415228818	0.8950517747154653	0.9738267148014436
ID426125	426125	6	0.981438398361206	72.9338935146946	54.75728772966604	0.0	127.0	127	1.2877157625403517	1		20076.664835164836	20379.0	12197.0	28123.0	1.0961859E7	2749.227099281127	-0.9810993693168264	-758.1369238859919	-0.005393787638597972	-0.003033589531733372	1.3872814055752656	1.216106101911411	-1.032651210685784	1.1407568824749834	5.2094262763093555	8.689479335866585	0.8669863317124906	0.9656387665198228
ID444041	444041	6	0.9740214943885803	73.0632056715544	54.69999303954713	0.0	233.0	233	1.2888901501647707	1		20270.62659380692	20628.0	11543.0	28120.0	1.1128574E7	2685.9234205878406	-0.9811517440776705	-785.7213482938504	0.00508431582193746	-0.0016732793743932345	1.385852777411427	1.2152618810254372	-0.7532784235657556	1.140373773792728	5.218932528638378	8.594863282608419	0.8877968518011381	0.9716814159292022
ID424596	424596	6	0.9837365746498108	72.7117924579892	54.70612389628285	0.0	117.0	117	1.2741325060529087	1		20134.91791044777	20418.0	10376.0	28159.0	1.0792316E7	2700.3532217509387	-0.9809228924754451	-766.7991547200949	-0.014008261221447606	8.88496782458865E-4	1.3597994946186875	1.2221449423458846	-0.7385473641188848	1.1126335735666324	5.100104374525502	8.633130421522853	0.859908663298246	0.9675383228133458
ID421525	421525	6	0.9837952852249146	72.4297927407389	54.85928256696195	0.0	99.0	99	1.302900237299247	1		20098.933928571434	20440.0	11164.0	28406.0	1.1255403E7	2678.4048020493606	-0.9811145431660022	-779.6847176687144	0.005788358599751113	0.011018313344665012	1.376446776916883	1.2693031835442545	-0.5305480675246563	1.0844113484955211	5.333007556586781	8.689977058096462	0.8874518585932221	0.9705882352941181
ID406674	406674	6	0.9775427579879761	72.1599575024391	54.68532307908442	0.0	15.0	15	1.2586010089464885	1		20300.393129771008	20437.0	10235.0	26490.0	1.0637406E7	2987.0757677830347	-0.9808508306570597	-696.2115594487891	-0.007181304698052156	-0.01334367289208167	1.370157371875539	1.1880547374350936	-1.133249803441252	1.1532779834989666	4.976523094248101	8.420647103734487	0.8819520084628621	0.9623161764705884
ID416400	416400	6	0.9697148203849792	71.95287497583963	55.0213875941112	0.0	70.0	70	1.2835969444322366	1		20254.539594843474	20611.0	11442.0	28603.0	1.0998215E7	2807.072638001389	-0.9809400632108058	-742.7107956590477	0.004741729491187505	0.00652743740954534	1.401530810697898	1.2001892881848955	-0.8597465178922167	1.167758139899333	5.176154393157759	8.64349029200357	0.8706403461066913	0.9697239536954585
ID416912	416912	6	0.9587073922157288	72.64964223290939	54.73022337111486	0.0	73.0	73	1.2604028724445404	1		20143.80608365019	20537.0	12701.0	25883.0	1.0595642E7	2406.0534389111667	-0.9812270566845467	-875.1921327609673	-0.004777735906119851	8.1630440845649E-4	1.2899230845200702	1.2388932142632596	-0.3911608174376648	1.0411898859960718	4.990782472741638	9.56148761279415	0.6860054591270711	0.9459459459459457
ID443536	443536	6	0.9579609632492065	73.11580480073111	54.796802985102254	0.0	230.0	230	1.3287710658854728	1		20280.53608247422	20665.0	12142.0	28558.0	1.1803272E7	2631.4999383519034	-0.9809371175924452	-793.1560866946514	0.011496104135343287	0.0027778607810517494	1.4025642357140964	1.284941269884038	-0.51846636650937	1.0915395657271352	5.546898233989967	9.122217769698523	0.8376434383199921	0.9660596026490063
ID443038	443038	6	0.9720183610916138	72.85423464318086	54.66457185994129	0.0	227.0	227	1.2355499795152896	1		20391.103379721684	20703.0	11850.0	26838.0	1.0256725E7	2703.0069704901684	-0.9809735182130598	-777.8974544386894	-0.010006162808665335	-0.002495843617237203	1.3370762328840615	1.1776593486650837	2.009191480449037	1.135367569917126	4.795904299996481	8.209640242219155	0.8941947590229158	0.9729990356798459
ID431772	431772	6	0.9800843596458435	72.72537244597639	54.78432002985678	0.0	162.0	162	1.3161866396786779	1		20097.629370629347	20489.0	11229.0	27444.0	1.1495844E7	2661.492555402579	-0.9810949695174203	-783.7602613102671	-0.005269960455415045	2.1859977733862677E-4	1.3800107095514165	1.2811116629923014	-0.48656665867270166	1.0771978348305065	5.44232945837064	9.113563811813457	0.8234139402562638	0.962994112699747
ID429209	429209	6	0.9627052545547485	72.22964209686076	54.69204603987607	0.0	146.0	146	1.2207671943157612	1		20439.443089430883	20577.0	10149.0	27119.0	1.0056206E7	2858.78690657465	-0.9808026533877642	-730.5630377203065	-0.016936375394217003	-0.0074924905627064735	1.3321870022267195	1.1538140371605694	-1.1889705021106776	1.154594206103706	4.681829272048116	8.154696816018209	0.8847280540289245	0.9742828882294758
ID424111	424111	6	0.9918776154518127	72.20143741610683	54.95964958970158	0.0	114.0	114	1.2853637683166226	1		20317.877064220178	20465.0	10207.0	26497.0	1.1073243E7	3136.3910475056714	-0.9808626172432096	-664.0545523194163	0.0011949339538459471	-0.0013306473580565932	1.3603460316902793	1.2367344170446644	-1.2927276385671966	1.0999500078125106	5.1904137716513095	8.458965039590762	0.9115434703288874	0.9767441860465114
ID446636	446636	6	0.9632229804992676	73.18997753444368	54.63429827877932	0.0	249.0	249	1.2507629384065277	1		20165.67117988392	20540.0	12297.0	27461.0	1.0425652E7	2571.767679305221	-0.9811698647902225	-817.1498503555744	-0.0022133058463735924	0.015435705215168906	1.3260586687529086	1.2161215087416573	-0.7167110253939781	1.090399815496237	4.914732454109357	8.716287447440024	0.8129178442494102	0.9521178637200729
ID422570	422570	6	0.9779573678970337	72.58864313075777	54.87990320542614	0.0	105.0	105	1.3034807230653158	1		20148.16071428571	20465.0	11213.0	26759.0	1.128297E7	2564.914935990144	-0.9810820242262617	-814.747598453241	-2.351961177758273E-4	-0.004315929092342327	1.3748507360518896	1.25330697718357	-0.9339904206517581	1.0969784426968183	5.337760682751298	8.731980059059719	0.8797180277618514	0.9689387402933565
ID428715	428715	6	0.9733363389968872	72.5844670255673	54.470519830532304	0.0	143.0	143	1.2573983321224138	1		20392.3908045977	20528.0	11529.0	26893.0	1.0644828E7	2862.2324509404584	-0.9808439493148842	-729.6039552818711	0.0011239040163224712	-0.006929989627571172	1.3300433108202603	1.1988411162426564	-1.468532580709094	1.1094408531706108	4.967016841919063	8.416831128169832	0.8810656485853204	0.9693877551020407
ID422056	422056	6	0.9845708012580872	72.95167075394599	54.516429014877204	0.0	102.0	102	1.2999939204135562	1		20213.323741007207	20619.0	10858.0	27612.0	1.1238608E7	2896.3868382218116	-0.9809321546070132	-718.0397897335678	0.004817405768268394	-0.0024337677735477266	1.394977092437221	1.2367883360282799	-1.0233120088729086	1.1279028527362533	5.309241925764185	8.786370510263199	0.8642180910240758	0.9612736660929421
ID428200	428200	6	0.9848407506942749	72.85063753692438	54.43024269853666	0.0	140.0	140	1.2531798738749018	1		20205.292069632505	20426.0	11542.0	26701.0	1.0446136E7	2802.238470151993	-0.9809844843288418	-743.9505488006968	0.005669215179393281	0.004402666455396941	1.309846617894174	1.2189583366561652	1.0650226624398835	1.0745622541024107	4.933744958767439	8.596130918234925	0.8390358496385729	0.9575645756457557
ID417961	417961	6	0.9436469674110413	72.4336963731263	54.8614129705217	0.0	79.0	79	1.2543865952655926	1		20145.236084452983	20512.0	11955.0	25824.0	1.0495668E7	2455.040224471349	-0.9810838078707965	-851.169663141885	-0.009866431227483112	-8.837669711184136E-4	1.3254917484117603	1.217368994211441	-0.6724437027417622	1.0888167471936943	4.943251211096479	8.583259710917918	0.8431756156081245	0.9629629629629624
ID407223	407223	6	0.9628369808197021	72.22547645710874	55.01186120975527	0.0	18.0	18	1.2877157625403526	1		19972.207650273212	20295.0	11606.0	27397.0	1.0964742E7	2607.313063166261	-0.9811410101468524	-797.0322417350711	-0.0032207028475380803	-0.0016917648707255241	1.3690839792464993	1.2265191679848861	-0.6378972007463299	1.1162352900654953	5.2094262763093635	8.582304510097035	0.8887751858547533	0.9664902998236333
ID417458	417458	6	0.9671769142150879	71.96383559099863	54.96474281763137	0.0	76.0	76	1.2555921569040227	1		20314.24376199618	20590.0	10929.0	28530.0	1.0583721E7	2872.026666512366	-0.9808901068085586	-726.1131162292724	-0.0024124562451555615	0.009236453733657217	1.3701569428254459	1.1651549500730378	-0.9568774698735646	1.1759439744383848	4.952757463425517	8.404080659310718	0.8812040839215797	0.9684014869888475
ID434354	434354	6	0.969218909740448	72.5539181676334	54.87616669462978	0.0	178.0	178	1.2800559805981562	1		20242.868761552665	20607.0	11357.0	27195.0	1.0951392E7	2662.3525511882626	-0.9811156861845123	-790.0516802011773	-0.006331672194592392	0.0035151275443861827	1.3798626675332617	1.2099020965400547	-0.7698297608139276	1.1404746478903058	5.147635636170658	8.513627320899719	0.8924592439314144	0.977436823104693
ID410801	410801	6	0.9772101044654846	71.5964019097417	54.73457852136689	0.0	38.0	38	1.237996615534152	1		20102.536633663338	20209.0	9846.0	26647.0	1.0151781E7	3056.9462572616903	-0.9808904126297523	-675.0908697108196	-0.010467744005243801	-0.005069899620343653	1.301685589228867	1.2081023360796457	-1.4108106241681744	1.0774630181188987	4.814916804654562	8.380542222356642	0.8614982797904047	0.9703065134099619
ID423089	423089	6	0.9789144396781921	72.90669503181489	54.65096984772766	0.0	108.0	108	1.2735386432818663	1		20305.60634328358	20572.0	11077.0	28173.0	1.0883805E7	2880.94713850119	-0.9808756067280603	-722.9977351242801	0.009309546972161247	-0.01060233228394956	1.375795009920417	1.1985263067529117	2.1019271995376023	1.147905558825628	5.095351248360972	8.722441208845023	0.8416041914435851	0.9554367201426022
ID446142	446142	6	0.9758273363113403	73.45271003120183	54.51411382083702	0.0	246.0	246	1.297664180332657	1		20304.91726618704	20625.0	11638.0	28485.0	1.1289534E7	2727.684996804329	-0.9809902861105564	-768.2916823973816	-0.004864412194775192	3.6019713214803994E-4	1.3872230325337447	1.232977850180324	-0.8726382576529411	1.125099718807489	5.290229421106109	8.709898248529857	0.8763108875196447	0.9678260869565215
ID433855	433855	6	0.9771320819854736	72.31775981494488	54.70651721779784	0.0	175.0	175	1.2579998142578053	1		20377.579349904427	20525.0	11552.0	26430.0	1.0657474E7	2679.404451991251	-0.9809477215308564	-783.1469415195531	0.0063481183293398104	0.006981921705112432	1.359414705130853	1.2061729685796827	-1.1744331428853436	1.127047894906498	4.97176996808358	8.380358332545843	0.8896019228811995	0.9757462686567159
ID451775	451775	6	0.9571763277053833	73.23911647178909	54.40126916415375	0.0	280.0	280	1.2300272551631648	1		20152.611222444888	20448.0	11090.0	27796.0	1.0056153E7	2680.945928106726	-0.9810420069356441	-777.9801410807946	-0.0069652604612378995	0.0013959135110101358	1.3312175445937362	1.1621492187736964	-0.8848441105412745	1.1454790168842872	4.753126164515823	8.430329466221744	0.840427221642989	0.9541984732824431
ID452287	452287	6	0.9703975319862366	73.02090932820377	54.48759527626299	0.0	283.0	283	1.2567965621276087	1		20327.122605363984	20540.0	10060.0	28722.0	1.0610758E7	2944.238163766217	-0.980848178730826	-707.1713774617753	0.002188216444525147	0.001743869067955795	1.3538091046736618	1.1763422307431648	-1.0237206625479642	1.1508633026108233	4.962263715754523	8.43825837176069	0.8757579065567325	0.9720670391061444
ID425661	425661	6	0.9803798794746399	72.53331407086401	54.77133520615514	0.0	124.0	124	1.2610029214537508	1		20308.216730038024	20471.0	10598.0	25877.0	1.0682122E7	2894.845396412233	-0.9806696856781575	-711.803706936968	-0.018573500872745122	0.0038584521553252232	1.3356174905120521	1.2373038805419758	-1.194801641385217	1.0794579339127361	4.9955355989061605	8.574547000690696	0.8538263465317771	0.9722479185938947
ID440507	440507	6	0.9699514508247375	72.41010389947394	54.78059394258878	0.0	213.0	213	1.2459150017973888	1		20358.076620825144	20551.0	11246.0	25337.0	1.0362261E7	2786.033732156903	-0.9810678398817558	-757.3196760742564	-0.01391302864673163	-0.011125619392410102	1.3303753501782885	1.2115404681937938	-1.217635984752971	1.0980857718782253	4.87670744479326	8.296188361022024	0.8903881246210078	0.9715909090909091
ID434887	434887	6	0.9701077938079834	72.46231261495245	54.70175903741502	0.0	181.0	181	1.2723500861930004	1		20434.947467166974	20636.0	11762.0	26529.0	1.0891827E7	2631.3833137442493	-0.9808370010941982	-794.9737177145473	-0.007031343752469069	0.00601992319971688	1.385537963411691	1.1914882554104629	-1.0858873373457212	1.1628632990044698	5.0858449960319625	8.677306474242052	0.8487955825303886	0.9692028985507243
ID423620	423620	6	0.9676724076271057	72.19931412079862	54.70634212866338	0.0	111.0	111	1.2269483335503655	1		20339.718875502007	20425.0	10726.0	25999.0	1.012918E7	2821.2093581904883	-0.9809397025396684	-742.0826270123301	0.0077529855434611055	0.006231917882603347	1.3206437187736164	1.1671822589844063	-1.1731078511051969	1.1314802881965844	4.729360533693279	8.235782169348763	0.8761986592201769	0.9688412852969818
ID445647	445647	6	0.9801161885261536	73.38841085923579	54.32196459836341	0.0	243.0	243	1.2723500861929964	1		20514.24672897195	20670.0	11199.0	26612.0	1.0975122E7	2910.5873557566033	-0.9808904132415368	-723.5592938323516	0.0026551138023954766	0.003786781642394173	1.326216912117572	1.2354813199304981	-1.3902724677680067	1.0734414925773044	5.085844996031931	8.365004155240499	0.9133572107515955	0.9834558823529417
ID452812	452812	6	0.9713736772537231	73.55728163913783	54.44727929816308	0.0	286.0	286	1.3184836512685403	1		20119.0400696864	20431.0	11199.0	26798.0	1.1548329E7	2631.849339539708	-0.9810377650194582	-790.992614704132	0.003504646412326859	4.710047139477026E-4	1.4081822893145686	1.246183509629352	-0.7420901405045564	1.1299959263089585	5.461341963028689	8.846884139829605	0.8768565600070691	0.9679865206402681
ID419021	419021	6	0.9838303327560425	72.77942162114991	54.42018719664045	0.0	85.0	85	1.286540302904652	1		20240.656363636357	20657.0	11334.0	26434.0	1.1132361E7	2667.521522150157	-0.9811625444805414	-790.4335693280368	-0.006893132992508484	5.185251960939417E-4	1.360877246926435	1.233626676336973	-0.7306204018725828	1.103151604152489	5.199920023980333	8.642133335616748	0.8749124629867358	0.968999114260407
ID431309	431309	6	0.9772642254829407	72.67459970981537	54.85856389506338	0.0	159.0	159	1.298829572736671	1		20045.017985611503	20454.0	11560.0	26658.0	1.114503E7	2640.086916334776	-0.9811893187575675	-792.0753698042113	-0.0011383313760833787	0.002028486900070447	1.379795867914317	1.240423524772863	-0.7880500577858854	1.112358674563976	5.299735673435167	8.896010440946325	0.8415375623252048	0.9678819444444445
ID411338	411338	6	0.9758052825927734	72.24896718383195	54.95694125603504	0.0	41.0	41	1.2853637683166215	1		19879.678966789663	20260.0	11206.0	27122.0	1.0774786E7	2598.352360115961	-0.9812928372408528	-802.6607406039085	0.01180093808392508	-0.010977450872102302	1.3512250054367756	1.2563858890580104	2.922920977519514	1.0754856586696242	5.1904137716513015	8.785096286794332	0.8451208043397037	0.9629629629629629
ID418506	418506	6	0.9486128687858582	72.40319759235423	54.67610221790259	0.0	82.0	82	1.212060643713571	1		20324.704312115013	20525.0	12646.0	25526.0	9898131.0	2502.585084628376	-0.9809188746209082	-835.0154014536303	-0.0029054991143503085	0.001076473135785111	1.301602178761769	1.1434161032370513	-1.1807027461648727	1.1383451528073527	4.615285505744894	8.270262040572913	0.8479493186806505	0.9642502482621647
ID427722	427722	6	0.9806389808654785	73.07445020603664	54.366879451461756	0.0	137.0	137	1.3086935083658324	1		20083.109540636033	20396.0	10476.0	26630.0	1.136704E7	2745.2111788163393	-0.9809659338868315	-754.0628521385903	-0.01217361277045063	-0.003890325608237561	1.395343570059363	1.2526986499112425	-0.6853385654956892	1.1138700996909572	5.380538818231924	8.657170607338706	0.9021602348394512	0.9767040552200172
ID411851	411851	6	0.9563887715339661	71.43193801496531	54.86311065331328	0.0	44.0	44	1.2170434422923904	1		20097.118609406953	20307.0	11184.0	25369.0	9827491.0	2630.575672956184	-0.9809653521758077	-787.4478727477191	0.0022046750733967	0.006891091259942481	1.305169302991206	1.1566878772317846	-1.3810648675046768	1.128367754760922	4.653310515061024	8.156528513037193	0.8789439488499246	0.9721946375372399
ID407766	407766	6	0.9823564887046814	72.24176325705773	54.84856328114204	0.0	21.0	21	1.2428754388359151	1		20097.958904109575	20297.0	12824.0	28231.0	1.0270057E7	2723.6103728348708	-0.981001992954063	-762.0769311154218	-0.01064485947435116	-0.003970501734865254	1.3300813015076673	1.1871255700370822	1.890928573385012	1.1204217439829214	4.852941813970688	8.206516085781999	0.9055184385638787	0.9779693486590038
ID451286	451286	6	0.9774046540260315	73.08256934459351	54.62004885139414	0.0	277.0	277	1.2883030901706805	1		20045.671559633032	20397.0	12248.0	28902.0	1.0924891E7	2749.4606951828023	-0.9812343859804193	-762.452986932214	-0.0013655272633918611	-8.029601167400407E-5	1.3627381205053104	1.255405658198084	2.9526911574119934	1.085496239089191	5.2141794024738735	8.524896498981251	0.9016076830682208	0.9716563330380867
ID453332	453332	6	0.9599225521087646	73.32995251474406	54.34357698562873	0.0	289.0	289	1.213931589993719	1		20158.7137014315	20482.0	11196.0	26159.0	9857611.0	2469.0606338781563	-0.9809439463321298	-840.566894643242	-0.004424565754104674	0.008115633136172744	1.3204847776081863	1.151098708989978	-1.029022574549673	1.1471516450286308	4.629544884238411	8.413363227199376	0.8218808948429359	0.9567779960707267
ID441040	441040	6	0.9789894819259644	72.70419965770954	54.776377133998544	0.0	216.0	216	1.2531798738749027	1		20401.18618042227	20671.0	11682.0	27791.0	1.0629018E7	2798.580182239565	-0.9808461993619323	-746.6096712862677	0.0034011259240002176	0.009475635767857813	1.3740082962925952	1.161453516574435	-1.0114544733230268	1.183007564818491	4.933744958767447	8.613765150614924	0.8356039919450733	0.9646840148698886
ID433361	433361	6	0.9764102697372437	72.40167367741122	54.908582774471846	0.0	172.0	172	1.3023194927919912	1		20254.64642857145	20588.0	11746.0	28708.0	1.1342602E7	2693.107331388261	-0.981100842912667	-780.8582693956433	-2.3215834851196074E-4	1.6233311859359904E-4	1.3742367648460987	1.2397665907165791	-0.806969711454886	1.1084641053698636	5.328254430422263	8.768723522199316	0.8708073073890779	0.972246313963573
ID408287	408287	6	0.958760678768158	72.51136506916328	54.88814038030867	0.0	24.0	24	1.280055980598156	1		19925.828413284115	20326.0	12029.0	27418.0	1.0799799E7	2575.3761834371358	-0.98116708072214	-806.1781635396575	7.944013058043528E-4	-9.054579633432831E-4	1.3370927676164337	1.2492325873338919	-0.6377910273983962	1.070331322744352	5.147635636170656	8.343432264241217	0.9292405940749984	0.9756756756756751
ID453852	453852	6	0.972796618938446	73.43292812040687	54.25354769817072	0.0	292.0	292	1.2404384258268448	1		20184.651663405068	20393.0	10525.0	27761.0	1.0314357E7	2735.772839152277	-0.9809380312979524	-759.3553228334287	0.0058863390815421	-0.007110770106521086	1.327940269706794	1.1777606813212045	-0.998159214297218	1.127512822228977	4.83392930931259	8.335591570402482	0.874253350713443	0.9630681818181814
ID419549	419549	6	0.9731162786483765	72.01569032876742	54.95977728051498	0.0	88.0	88	1.2871281669074142	1		20175.330895795247	20526.0	11353.0	27880.0	1.1035906E7	2644.28568399593	-0.9811690979045474	-795.0876805816636	-0.006085109911330538	2.3457413393238534E-4	1.376898889660321	1.2353461982274831	-0.5952268930325758	1.1145854430409405	5.204673150144856	8.418416723103435	0.9228741578147066	0.9794275491949913
ID450267	450267	6	0.976512610912323	73.45427275961302	54.356525007295375	0.0	271.0	271	1.284186155821737	1		20108.957798165135	20445.0	11249.0	27300.0	1.0959382E7	2631.8986821015874	-0.9809693011021465	-787.6822706618381	-0.0038968420564967445	0.002439091591938128	1.3539531567277492	1.2408291503939497	-0.641124662512781	1.0911680760384166	5.180907519322249	8.520168608348865	0.8968489945846758	0.9740840035746203
ID404184	404184	6	0.9872938394546509	73.2775435068828	54.10101491466484	0.0	1.0	1	1.2818276852254484	1		20336.038532110095	20418.0	11272.0	26974.0	1.1083141E7	2934.3389030827543	-0.9807348578101632	-705.6112120261757	-0.0038474486012419658	0.0030182947678829013	1.322250226088933	1.2813677022148566	1.121292133764334	1.0319053803240168	5.161895014664179	8.89923193289597	0.8190567245912242	0.9501312335958001
ID435416	435416	6	0.9776832461357117	72.77866414079692	54.37543698886038	0.0	184.0	184	1.2151772871814104	1		20386.838445807763	20576.0	10723.0	25739.0	9969164.0	2710.878853107202	-0.9808272572097976	-769.4458251716244	-0.006381614615094557	0.0028923728418610616	1.3014200905640152	1.169916337743827	-1.2521519389081546	1.1124044075440402	4.639051136567456	7.960833949044321	0.9198603372433791	0.9838709677419353
ID427225	427225	6	0.9755611419677734	73.04758583761036	54.52632478140951	0.0	134.0	134	1.312157193757492	1		20078.497354497336	20390.0	10341.0	27636.0	1.1384508E7	2736.820209332089	-0.9809453349354303	-755.367720739119	-0.009743609489264025	-1.7846598311338063E-4	1.4119202121284482	1.2405748434232593	-0.6807317603514275	1.13811771987281	5.409057575219019	8.92886884800994	0.8525867528911838	0.9676870748299318
ID412388	412388	6	0.954314649105072	72.37794805548648	54.882279889101355	0.0	47.0	47	1.2519719893784482	1		19950.44230769231	20282.0	11164.0	26793.0	1.037423E7	2570.3871012417035	-0.9811273077429208	-807.0036452474759	0.0015036625593173412	-0.0044002337133356665	1.3293775765878955	1.1984769298351576	-0.6971550278521983	1.109222500236815	4.924238706438417	8.537339855063003	0.8489924364220552	0.9709465791940014
ID435940	435940	6	0.979472815990448	72.70491082241405	54.87335070009057	0.0	187.0	187	1.2877157625403528	1		20133.087751371113	20515.0	11768.0	27007.0	1.1012799E7	2526.376634044793	-0.981102683667124	-827.4783061170606	0.015519659856981635	8.54289345389351E-4	1.3604319465690211	1.2534006716493005	-0.6807041465480639	1.0853927058925876	5.209426276309364	8.533830994749817	0.8989006298910802	0.9716312056737587
ID454884	454884	6	0.9835255742073059	73.29643721075237	54.22545341067854	0.0	298.0	298	1.2616026850650441	1		20342.798479087443	20497.0	9947.0	26128.0	1.0700312E7	2877.9153846520117	-0.980781500344762	-721.4653151355699	0.008280231250222871	-0.0022889183384037183	1.318967389063648	1.2148111729033815	-1.1591276810816176	1.0857386057055556	5.000288725070645	8.834410714081466	0.8050999028965525	0.9511754068716095
ID449761	449761	6	0.9673261642456055	73.33112911293759	54.2609319716427	0.0	268.0	268	1.2306421151141678	1		20217.000000000036	20519.0	10823.0	26328.0	1.0088283E7	2564.1805387572463	-0.9810251936637829	-815.2689750763041	-0.009942405181773726	0.0013503889588417145	1.3302114755317742	1.173197041917738	2.294711876925404	1.1338346654517442	4.757879290680337	8.571718428477938	0.8137434214483885	0.9443396226415094
ID454369	454369	6	0.9654703736305237	73.40664260172967	54.340785863372126	0.0	295.0	295	1.3173356461302987	1		20085.58115183248	20424.0	11645.0	26424.0	1.1509038E7	2560.280936656982	-0.9810742215883271	-813.3451637934545	0.011394590329525457	-0.002590430439139247	1.4039906851808992	1.2587376416614515	-0.4002074070284355	1.1153958050604755	5.451835710699651	9.182221220337093	0.8125631455927764	0.9590301003344474
ID448746	448746	6	0.986993670463562	73.28837951353474	54.61306472581026	0.0	262.0	262	1.3017384891972494	1		20086.894265232953	20433.0	11611.0	27296.0	1.1208487E7	2678.337288269285	-0.9811310436654054	-779.9318560983822	-0.004326307863347194	-0.001109765080355444	1.3894592598808655	1.2534805056425964	-0.6470860170603748	1.1084809485477876	5.323501304257724	8.536824431765499	0.9179404949668373	0.9764603312990412
ID425195	425195	6	0.9608269333839417	73.04627947736417	54.58778953371798	0.0	121.0	121	1.2877157625403506	1		20053.93613138686	20475.0	11317.0	26747.0	1.0989557E7	2597.4241236617986	-0.9810959354829724	-801.3883765320788	-0.0039310049260075615	0.0015567734989445827	1.3685867948908974	1.2258551045015758	-0.7893366570942042	1.1164343892399546	5.209426276309346	8.776698566891397	0.8498404423233239	0.9538729329852036
ID436459	436459	6	0.9821337461471558	72.48506985502705	54.75561646365741	0.0	190.0	190	1.269969634928945	1		20436.93071161048	20523.0	10336.0	28132.0	1.0913321E7	3161.2451854878072	-0.9807364518996734	-658.2691814936248	-0.004836502228590781	-0.0012891020237617355	1.3748393230447677	1.1920910462334944	-1.0724349778036053	1.1533006034972588	5.066832491373898	8.66431026198068	0.8481612356430236	0.9655797101449277
ID430824	430824	6	0.9695683717727661	72.93837829585438	54.22802825947544	0.0	156.0	156	1.268777734492792	1		20287.20864661653	20491.0	11175.0	26910.0	1.0792795E7	2692.51846060822	-0.9809345800374824	-775.3312171842522	0.0034157761626987405	9.810700260010964E-4	1.3316885650931518	1.2248688917623805	1.4483042096619718	1.08720906706764	5.0573262390448415	8.333945535765398	0.9150177488606248	0.973467520585544
ID432872	432872	6	0.9850428700447083	72.25400021515249	54.99076957959228	0.0	169.0	169	1.3069582233926005	1		20188.71327433629	20548.0	11498.0	27205.0	1.1406623E7	2654.0022512344485	-0.9810871020256366	-789.1995616261958	-0.0046443189872796215	-0.0011097137594053104	1.376259710665892	1.267770808484739	-0.5834068114522618	1.0855745387534366	5.366279439738388	8.539873743172357	0.9246561193677552	0.9834494773519159
ID441576	441576	6	0.9649856090545654	73.09545134102274	54.260495330037344	0.0	219.0	219	1.2126846131982505	1		20370.865702479336	20609.0	11433.0	25441.0	9859499.0	2574.0214552148027	-0.9810852917908688	-820.9835167906472	0.0017415898492647798	-0.0024874479392552407	1.2901617366458253	1.1640092808433737	-1.5139396889126995	1.1083775343363662	4.620038631909378	8.310529676862064	0.8406167930549518	0.9501466275659822
ID449256	449256	6	0.9710183143615723	73.40808252190176	54.36008018852174	0.0	265.0	265	1.2929921069097343	1		20191.923636363637	20448.0	10353.0	28810.0	1.1105558E7	2828.0802073143436	-0.9809685025222417	-736.0343276713004	0.0035948552449119537	-0.01259610639602082	1.392910344029432	1.2223883797756194	-0.881842595637481	1.1394990062692787	5.252204411789986	8.980800940324588	0.8183165666790179	0.9567099567099566
ID450792	450792	6	0.9585910439491272	73.08163245847952	54.40691652540714	0.0	274.0	274	1.232484854526824	1		20251.092000000004	20522.0	10778.0	27151.0	1.0125546E7	2713.4945647710597	-0.9810004952237207	-770.6841578646734	-0.001102111594648855	0.0027887763820008725	1.3411635426198072	1.1458202536292308	-0.9356790816941979	1.1704833619163677	4.772138669173889	8.251345718912312	0.8807919797372084	0.9607655502392348
ID408823	408823	6	0.977075457572937	72.05142549296389	54.477406908222285	0.0	27.0	27	1.269373824605311	1		20125.84774436089	20140.0	10443.0	27848.0	1.0706951E7	3038.9338825482228	-0.9808773244309033	-679.4053540712612	0.010462040095440418	0.0040542655927608105	1.3140744244687814	1.25767940703108	1.0833133481683257	1.0448405349745127	5.062079365209385	8.688194446621308	0.8427131089781861	0.9568733153638812
ID413431	413431	6	0.9853335618972778	72.68924241601724	54.66376115263753	0.0	53.0	53	1.302900237299247	1		20056.852782764792	20394.0	11305.0	27613.0	1.1171667E7	2755.989138760233	-0.981013148760892	-752.0334555668403	-0.002773451032293288	-0.0017437323437578989	1.3793342548874794	1.2493687935404667	-1.090032197173003	1.1040248980276801	5.333007556586781	8.604098300998352	0.9052558417074763	0.9714285714285725
ID414453	414453	6	0.9829195737838745	71.8001738898609	54.7234389280501	0.0	59.0	59	1.2343248428932112	1		20246.152777777796	20365.0	10052.0	26917.0	1.0204061E7	3046.498836289806	-0.9808248635040809	-679.8678292216786	-0.002648047226940156	0.002385223943625794	1.330953849344702	1.1637699203833292	-1.0946676726963338	1.1436572006486512	4.786398047667471	8.317335132140382	0.869461337272756	0.9692011549566895
ID448243	448243	6	0.9670359492301941	72.85701022031606	54.18564005742651	0.0	259.0	259	1.208310060269583	1		20096.901878914377	20217.0	10824.0	25851.0	9626416.0	2707.707878406984	-0.9810238412585522	-767.4119477484988	-0.0034955274248130073	-0.002765923441626393	1.3027387809520052	1.1412109988386387	-1.4109475716334525	1.1415406811516418	4.586766748757776	8.491341448072255	0.7993995692829757	0.9554455445544552
ID413948	413948	6	0.9791139364242554	72.31791596397156	54.977112868850504	0.0	56.0	56	1.3092714255979614	1		19965.963028168982	20315.0	11091.0	27549.0	1.1340667E7	2607.5335255398127	-0.9810603124795078	-793.2557980159179	0.008869194026543643	-0.015588750567939917	1.388307191296357	1.2798774272071471	-0.8108985926753762	1.0847188658728182	5.385291944396449	8.75878110710178	0.8821283306082816	0.9634353741496594
ID426748	426748	6	0.966357409954071	72.71370555377156	54.67871350708639	0.0	131.0	131	1.2201473581781541	1		20059.171428571437	20330.0	11037.0	26701.0	9828994.0	2572.822552113258	-0.9811687387070396	-812.4514999474111	0.002480327195486349	-0.011605701309117374	1.3036310578506554	1.1830080252031276	-1.0350746182006636	1.1019629876363823	4.677076145883592	7.8089004306387535	0.9638390860277539	0.9979716024340779
ID412923	412923	6	0.9785429239273071	72.52697550453668	54.58946163585579	0.0	50.0	50	1.272944503457939	1		20055.765917602992	20290.0	10932.0	28110.0	1.0709779E7	2810.6953002426603	-0.981012612750829	-737.3350234219263	-7.99515357661862E-4	-0.0025009791600857623	1.3703295985265644	1.205103163152547	2.1894354720643237	1.1371056357878817	5.090598122196475	8.406084439204347	0.9052972072569498	0.9745222929936302
ID420091	420091	6	0.9722977876663208	72.49281862572049	54.427018175636896	0.0	91.0	91	1.2428754388359147	1		20265.328125	20494.0	10214.0	25551.0	1.0375848E7	2658.2976516642084	-0.9809775100271488	-786.2700171256224	-0.018519894779013755	3.439972145960765E-4	1.352833310633631	1.1830503168891406	-1.0280630885579083	1.14351291007718	4.852941813970686	8.208636594416719	0.9050506601132929	0.9798464491362759
ID439035	439035	6	0.9837964177131653	73.23804794157938	54.131334115135886	0.0	205.0	205	1.2883030901706785	1		20345.680073126132	20503.0	10097.0	26494.0	1.1129087E7	2890.905197798919	-0.9809553073752993	-725.0093549130717	-0.00472628969239765	-0.0059982135365435965	1.360311673199138	1.2645403862384752	1.8372172531914195	1.0757360444971993	5.214179402473857	9.199854485315672	0.7741656853780451	0.9555749128919864
ID445176	445176	6	0.9769759178161621	73.2137659260185	54.67007163215167	0.0	240.0	240	1.2770976776358487	1		20391.936920222637	20612.0	10641.0	30483.0	1.0991254E7	3023.2138890693577	-0.9809120320272202	-693.2501378850424	2.9573894114433833E-4	-0.005747750594536456	1.3795246332465054	1.2144298145480383	2.192037287296539	1.1359443063079844	5.123870005348054	8.78709502723493	0.8339064267665727	0.9565217391304343
ID436998	436998	6	0.9641556143760681	72.42989032806129	54.84726610846221	0.0	193.0	193	1.2693738246053097	1		20222.281425891186	20523.0	11055.0	28216.0	1.0778476E7	2753.011111501203	-0.9809495660730634	-756.4739695169302	0.002201790824942589	-0.0029462973897090078	1.367964391155536	1.2043741851627257	-0.7736663999896193	1.1358300501689242	5.0620793652093745	8.918861194811685	0.799686940880506	0.9594594594594587
ID437510	437510	6	0.9766239523887634	72.31752769128639	54.97023743065061	0.0	196.0	196	1.2675847133220641	1		20222.06967984935	20550.0	12154.0	25197.0	1.0737919E7	2658.7866683819802	-0.9810237328412064	-786.395163177595	-0.0074509318077251715	0.006852875730637679	1.3717411516850104	1.1935376804052265	-0.9096523366212854	1.1493069504259645	5.047819986715829	8.539381089674109	0.869883177379627	0.9716376944190299
ID414981	414981	6	0.9846951961517334	72.61514197520025	54.17874237833921	0.0	62.0	62	1.2616026850650472	1		20199.549242424226	20504.0	10290.0	27585.0	1.0665362E7	2876.1523715484454	-0.9810014652177427	-725.286061667559	-0.008501129875462247	-0.005573319136010497	1.3496972189446865	1.227480364344406	1.7210201909575404	1.0995672583858855	5.00028872507067	8.656697301800357	0.8384950098126579	0.9589790337283493
ID430339	430339	6	0.9550220966339111	72.67870288073307	54.705168932943124	0.0	153.0	153	1.2729445034579385	1		20179.007504690413	20562.0	11962.0	27151.0	1.0755411E7	2548.9175942347	-0.9812674791183652	-829.402199736871	-0.014808186414710761	0.006208851027129306	1.324905602279826	1.2397962031708811	-0.4672486262708929	1.0686478946227376	5.0905981221964725	8.913967035799638	0.8050755354701928	0.9614003590664284
ID438531	438531	6	0.965832531452179	73.2489958863592	54.24282929817629	0.0	202.0	202	1.29474611012206	1		20234.313405797137	20520.0	11258.0	26086.0	1.1169341E7	2674.3924760129385	-0.9810132314918673	-781.8386501143474	-0.0032267328065776132	-5.39033589757369E-4	1.3732891084516337	1.2313717298837228	-1.1198102886124572	1.1152514509824845	5.266463790283531	8.685512155632406	0.877279743751138	0.9770723104056436
ID404736	404736	6	0.9723678827285767	73.07325706646186	54.38131321213645	0.0	4.0	4	1.2669877814719956	1		20152.05283018868	20459.0	10697.0	27358.0	1.0680588E7	2732.201327776263	-0.9810644892837055	-764.2881459115548	-0.00208116456929379	4.7170823686446363E-4	1.3765370320157806	1.1907082127745199	-0.7198884490703517	1.1560657911380767	5.043066860551295	8.446397586818078	0.8883038592362293	0.9725022914757102
ID432385	432385	6	0.9550727605819702	72.71228278236937	54.74536138950224	0.0	166.0	166	1.2835969444322357	1		20158.222018348613	20497.0	11698.0	26359.0	1.0986231E7	2513.1260531603116	-0.9811051125190239	-832.9888268637889	-0.005408380522647442	-0.0017162242891096049	1.3735545311000659	1.215929560700924	-0.7997069828216933	1.129633307301353	5.176154393157751	8.798707350555828	0.8401935432626855	0.9577836411609489
ID438030	438030	6	0.9612665772438049	72.6871760117648	54.909329918634306	0.0	199.0	199	1.3098490878478188	1		20075.913580246917	20423.0	12130.0	27310.0	1.1383043E7	2540.485835525226	-0.9811457537158198	-822.4564071057404	-2.5780792910007393E-4	-1.9157575355569924E-4	1.3864115541257709	1.2620423454668686	-0.472644450900775	1.0985459870705798	5.390045070560965	8.765675873256633	0.8815185285726926	0.9659284497444641
ID409356	409356	6	0.9719378352165222	72.20736439590483	54.527332657761924	0.0	30.0	30	1.2894769428881687	1		19948.752727272727	20097.0	11034.0	27234.0	1.0971814E7	2878.280628097581	-0.981053453270962	-717.7533258002691	0.006828828117566718	0.010528336178302311	1.361317746231608	1.250418057917366	0.10799103522282374	1.0886900885764166	5.223685654802921	8.841130792802534	0.8397910999938255	0.9606643356643354
ID447757	447757	6	0.9878169894218445	72.46458687325216	54.59455037493212	0.0	256.0	256	1.2859521701640197	1		20368.65504587154	20505.0	10132.0	26592.0	1.1100917E7	3095.3850495621095	-0.9808695228830229	-674.7814066407536	0.007158451915598595	-0.001612451440079559	1.3941545078888578	1.2097092963489082	-0.9443311985188972	1.15247069035233	5.195166897815825	8.410567281950126	0.9229088048696746	0.9820305480682837
ID415496	415496	6	0.9641472101211548	72.28598762861866	54.81999492299681	0.0	65.0	65	1.2663905682493433	1		20179.629489603027	20397.0	11379.0	28139.0	1.0675024E7	2723.791257972516	-0.9809995118928017	-765.0210682964807	-0.004768546418418084	-0.014358668537898934	1.3517378820763202	1.2140273059855535	-1.106237128424181	1.1134328490074386	5.038313734386808	8.226753120716843	0.9354878303435835	0.9878844361602986
ID439570	439570	6	0.9899893999099731	73.34462359597782	54.19361141977284	0.0	208.0	208	1.301157226167957	1		20383.78392857142	20626.0	11749.0	26935.0	1.1414919E7	2892.0748829417757	-0.9808756319177948	-722.98971725081	0.0060469977054541935	-0.008706041544172417	1.3588736676067301	1.2674962570421469	-1.0908382653593742	1.072092844501035	5.3187481780932035	8.90242180523463	0.8433405003087471	0.9663212435233157
ID429841	429841	6	1.0	72.6126756363241	53.914989818552534	0.0	150.0	150	1.299993920413557	1		20262.42522522522	20428.0	10707.0	30223.0	1.1245646E7	3290.6595362446815	-0.9810338345926882	-637.0051185083059	-0.005899825887952417	0.02195064586991726	1.3702171328095578	1.2636116930689774	-0.12325789675565409	1.0843656641714545	5.3092419257641925	8.546798194879262	0.9133463131939435	0.9806848112379282
ID442129	442129	6	0.9755507707595825	72.99098253468387	54.42590869086663	0.0	222.0	222	1.2379966155341484	1		20424.373517786582	20640.0	10366.0	27096.0	1.0334733E7	2731.4567108373685	-0.9809915692481651	-771.7976072442951	5.773947188394836E-4	-0.010566244188363114	1.3084611448119083	1.199273210572686	-1.0728929141453618	1.0910450873717776	4.814916804654535	8.281118588929898	0.8823088665837858	0.9684512428298261
ID405790	405790	6	0.9730252027511597	72.59740682785757	54.64772643497827	0.0	10.0	10	1.2549895208448756	1		20058.179536679552	20392.0	11075.0	27835.0	1.0390137E7	2744.0165968445576	-0.9810889568232863	-758.4512601377962	-0.006352441756525765	0.004771962464498228	1.363997450613356	1.1762431299772917	-0.9729952045259356	1.1596220337879373	4.948004337260996	8.443196080529555	0.8722202899936994	0.969273743016759
ID420639	420639	6	0.9688594341278076	72.39500330294405	54.85822688932665	0.0	94.0	94	1.3034807230653158	1		20064.6464285714	20417.0	11636.0	28218.0	1.1236202E7	2632.7414247600027	-0.9812108571405963	-795.991951524391	-0.009880553171083523	0.005422195541201134	1.3611047423651865	1.2721527945484783	-0.45581733670611285	1.0699223774045787	5.337760682751298	8.780161360603282	0.870089579956522	0.9639484978540773
ID405272	405272	6	0.9920603036880493	73.05207964468596	54.02383467322665	0.0	7.0	7	1.3023194927919879	1		20233.008944543828	20402.0	10213.0	27225.0	1.1310252E7	2905.7262181352467	-0.980912358609991	-715.6714894844486	0.0035303881143850147	0.00272816999573552	1.3431952840631423	1.2788737341327188	-1.0626338073484645	1.0502954656223695	5.328254430422236	8.797388897314429	0.8651416831129246	0.9697231833910025
ID447256	447256	6	0.9790900945663452	73.53067394899881	54.09110811130689	0.0	253.0	253	1.296497740384278	1		20258.90305206463	20503.0	11531.0	26592.0	1.1284209E7	2630.8510080495657	-0.9809530803799029	-793.1825561217994	0.027457636000753172	1.8568272009892016E-4	1.4077075895339517	1.2351509338963753	-0.3890901091691456	1.1397049145186116	5.2807231687770795	9.994114206663442	0.6643770916013474	0.932046979865769
ID424743	424743	6	0.9769073724746704	72.72773648762713	54.71034638811921	0.0	118.0	118	1.2988295727366703	1		20093.23741007194	20408.0	11177.0	26079.0	1.117184E7	2530.9318700672866	-0.9810384567521858	-821.5080205089339	-0.004278433142850641	0.0023561756364759885	1.3722904558735578	1.2358011607742132	-0.8756698514928396	1.1104460000780674	5.299735673435162	8.688240640200279	0.8822677229599342	0.9737991266375537
ID409891	409891	6	0.9533189535140991	72.24842746641343	54.592879494642645	0.0	33.0	33	1.2459150017973897	1		20021.517441860455	20295.0	10468.0	26709.0	1.0331103E7	2652.1066170938625	-0.9810068501887617	-779.8499569764972	0.01710229029026865	0.011285954484945139	1.3299679455580742	1.203362449179323	-0.8071747843148992	1.1052097782053067	4.876707444793267	8.400763508246474	0.8683584784869149	0.9734345351043643
ID426275	426275	6	0.9633141160011292	72.73884487705355	54.8658059775686	0.0	128.0	128	1.275912435916351	1		20142.27137546468	20378.0	11883.0	24983.0	1.0836542E7	2569.935623094743	-0.9808754425636766	-803.9678126620594	-0.008055938605812331	-0.00466195807619367	1.3707163625931105	1.2354857050022119	-1.2420447271055042	1.109455461154572	5.114363753019044	8.28351389185832	0.9366390659450319	0.9853479853479857
ID444705	444705	6	0.9872578382492065	73.39986985524207	54.50830921511315	0.0	237.0	237	1.303480723065312	1		20321.676258992804	20612.0	11159.0	28956.0	1.1298852E7	2809.6994484283227	-0.9810851647720452	-750.298026550863	0.005074747961773434	-0.02104413052501492	1.4158638792387426	1.2447805775879133	-0.9491851788072385	1.1374405294645165	5.337760682751267	8.68143842500035	0.8899909364906994	0.9756733275412681
ID444206	444206	6	0.9583814740180969	72.84040752976327	54.513692178445154	0.0	234.0	234	1.2108117400911107	1		20461.85507246376	20706.0	10479.0	27593.0	9883076.0	2838.8333088992604	-0.980984910461415	-743.7021893963766	9.232486177902942E-4	0.001095999513233391	1.312052484334317	1.1406560231098957	-1.0107708568537113	1.1502613038040377	4.605779253415849	8.261603030879018	0.8479775147782971	0.9490695396669921
ID416042	416042	6	0.9836668372154236	72.65201413190405	54.4572462069567	0.0	68.0	68	1.2894769428881683	1		20256.76416819013	20494.0	10974.0	27615.0	1.108045E7	2708.5608145359647	-0.9810421651769617	-774.0346728248604	0.005309070640260869	-0.013874732066791514	1.3757377435938498	1.2331912628666484	1.9334665762571612	1.1155915428688987	5.2236856548029165	8.659492962241357	0.8753907865953705	0.9691358024691358
ID431912	431912	6	0.9782117605209351	71.66241224399212	54.69473937337289	0.0	163.0	163	1.236162092497858	1		20192.219367588943	20501.0	11001.0	25851.0	1.0217263E7	2704.5396177282705	-0.9810004345590574	-770.9855450465574	0.0016251657924027012	-3.514317453521936E-4	1.3436458228898618	1.1583563363127438	1.7656263054754568	1.1599589701101196	4.800657426161018	8.125275848005778	0.9137646483336297	0.9777347531461769
ID406313	406313	6	0.9589942097663879	72.42462815018332	54.93361808499987	0.0	13.0	13	1.3110036487487946	1		19965.156966490274	20313.0	12263.0	27149.0	1.1320244E7	2527.614809208059	-0.9811233410805983	-821.0891484812672	0.003900196279226153	-0.002075835955544064	1.3786628507208278	1.2689955240099247	-0.7063111702394386	1.0864205780366847	5.399551322890002	8.791875461739982	0.8778180006711118	0.9767841788478071
ID443698	443698	6	0.9766322374343872	73.00834941971695	54.673611459425054	0.0	231.0	231	1.2604028724445382	1		20365.666030534358	20711.0	10986.0	28917.0	1.0671609E7	2815.4664182180286	-0.981078131183922	-750.0976927586593	0.0011497977952346073	0.007484464706357503	1.3924466515311853	1.1703204469488961	-0.7842991028656165	1.1897994734360038	4.990782472741621	8.24732629622996	0.9220450712290033	0.9776536312849161
ID416574	416574	6	0.9809268712997437	72.2612540350515	54.60683231554392	0.0	71.0	71	1.2531798738749038	1		20461.378378378377	20614.0	10346.0	26427.0	1.0598994E7	2866.6315508675143	-0.9807978651577048	-729.1602790810659	0.0024295317326431336	0.015584519024245938	1.346417938887578	1.2019234539345622	1.9655973335387655	1.1202193737712707	4.9337449587674564	8.273839962019963	0.9056748903813202	0.977401129943503
ID417086	417086	6	0.9937130212783813	72.4571532035409	54.13324656727947	0.0	74.0	74	1.2859521701640197	1		20294.1003649635	20416.0	9854.0	29142.0	1.1121167E7	3270.1693730573807	-0.9808673511870487	-636.3041148905423	0.004126526063877071	-0.004867868592509976	1.3308598672858991	1.2686263177580892	0.41817380987029373	1.0490558556579441	5.195166897815824	8.418471145897891	0.9211766325589412	0.9802690582959644
ID410431	410431	6	0.9680930376052856	72.18047555882094	54.653799237630004	0.0	36.0	36	1.2294120877052557	1		20079.316	20253.0	10505.0	26124.0	1.0039658E7	2701.971874050567	-0.9809096350457188	-763.682529836991	-0.002244341476925712	-2.322967125754666E-4	1.3232201253815163	1.1606550070058723	-1.2944551456002253	1.140063255139881	4.748373038351341	8.362462748587731	0.8532696570284295	0.9642857142857147
ID429370	429370	6	0.9682210087776184	73.10976737792907	54.442491155018665	0.0	147.0	147	1.3063792828444163	1		20228.21592920357	20599.0	10986.0	26995.0	1.1428942E7	2685.463259445364	-0.9810399407917023	-779.498639216279	-0.0034736884690310913	9.32020455103911E-4	1.4074737541477658	1.229536657530123	-0.8335812572233455	1.1447188219463749	5.361526313573852	9.159892922160076	0.8030036365958261	0.9486963835155583
ID440132	440132	6	0.9782119989395142	72.99919383064395	54.32868376896805	0.0	211.0	211	1.2477351853855496	1		20535.398039215695	20701.0	10633.0	26281.0	1.0473053E7	2882.4701751799007	-0.9807906956929754	-727.5000026568518	0.005225489949508572	-0.002180255358862053	1.376462603008553	1.1520371198852735	1.9995704770162428	1.194807510321915	4.890966823286782	8.38785855621752	0.8735793996657402	0.9735099337748344
ID421184	421184	6	0.9645271897315979	72.44441426052225	54.80769379687824	0.0	97.0	97	1.2598025376296103	1		20094.348571428567	20381.0	11114.0	27540.0	1.0549533E7	2662.411633917406	-0.9811084511030584	-783.9316068836257	0.007014559028803929	0.009941407258774623	1.3607728438540456	1.1901284668549381	-0.6790199658035576	1.1433831571561819	4.986029346577127	8.335686686236603	0.9017412347499792	0.9740018570102134
ID442688	442688	6	0.9771633148193359	72.98109371029906	54.543131681534085	0.0	225.0	225	1.2567965621276103	1		20474.982791586986	20682.0	10853.0	27824.0	1.0708416E7	2809.638147999099	-0.9809128654130661	-749.0190183814416	-0.030827427162726212	-0.013304291608485902	1.3514606856379565	1.2154625582681005	-1.1707001874894292	1.1118900178740498	4.962263715754534	8.641590402420679	0.8350305211148578	0.9622119815668203
ID434510	434510	6	0.9778841733932495	72.76522255869159	54.69270381978334	0.0	179.0	179	1.2657930732558322	1		20246.964150943404	20545.0	10250.0	26797.0	1.0730891E7	2646.916000632132	-0.9810789332107432	-793.2463487335843	0.0013682030105836636	0.003052742985307529	1.3657527485322867	1.185904036286464	-0.7583226799054965	1.1516553673339374	5.033560608222276	8.764113268782452	0.8235106170171194	0.9557761732851987
ID443213	443213	6	0.9677242040634155	72.97481776294156	54.76166847300808	0.0	228.0	228	1.292992106909735	1		20345.11615245009	20659.0	11482.0	29538.0	1.1210159E7	2823.9528210603967	-0.9810362156706263	-745.4057952554574	-0.01226878303043686	0.005592387582818135	1.41394429634052	1.2068148955782516	-0.7868777275876858	1.1716331158334115	5.252204411789991	8.758133699287873	0.8604553569443879	0.9744268077601402
ID406859	406859	6	0.9538788795471191	72.32985183765553	54.704466394668856	0.0	16.0	16	1.2367739025291271	1		20047.95643564357	20319.0	11332.0	26560.0	1.0124218E7	2517.698258709313	-0.981072368228924	-825.4698049718052	-0.0017698664943283614	-0.005732737202095152	1.3009119775501157	1.200284844628743	-0.965142944700103	1.0838360438954782	4.805410552325531	8.34696647464561	0.8667283922613376	0.9683908045977015
ID446795	446795	6	0.9825974702835083	73.14848118290949	54.452574271225764	0.0	250.0	250	1.2404384258268448	1		20331.974409448816	20536.0	10581.0	28993.0	1.0328643E7	2843.326874164801	-0.9809225143317043	-735.353776112443	2.985500456830946E-4	0.0014866895767380675	1.3461416133029234	1.148787582805432	-1.0542910769731868	1.171793317974013	4.833929309312591	8.20663356249282	0.9019450409114811	0.9694947569113443
ID421705	421705	6	0.9728311896324158	72.82805627826768	54.64428973357525	0.0	100.0	100	1.3104264954526093	1		20090.759226713522	20458.0	11215.0	27978.0	1.1431642E7	2689.3055376198226	-0.9810915560994038	-775.2467371211881	-0.004856608052333417	0.0039028575161718297	1.398390905567733	1.247914359554041	-0.7091771659325867	1.1205824300855605	5.394798196725482	8.515163666798353	0.9349729968472604	0.98438855160451
ID422741	422741	6	0.983995795249939	72.40589392433947	54.7518401231879	0.0	106.0	106	1.2343248428932105	1		20252.341269841247	20470.0	10828.0	25538.0	1.020718E7	2561.701025828113	-0.9809076398887325	-812.3539384467788	0.006040124403305348	0.0035592709570268846	1.332823108285142	1.1692352032155497	-1.4059504873062445	1.1399101777124947	4.786398047667466	8.53268939065287	0.8261269756707991	0.9636363636363642
ID425810	425810	6	0.9447155594825745	72.10519627081965	54.81032076590214	0.0	125.0	125	1.2343248428932105	1		20251.630952380954	20334.0	12360.0	26231.0	1.0206822E7	2586.3035003530936	-0.9808590294203345	-802.5149864370103	-0.003524265773324916	-0.0013037797516476776	1.3621919168304668	1.136726502626327	-1.1079014297006886	1.1983462281236672	4.786398047667466	8.42470927241026	0.8474397500312376	0.9636363636363641
ID428882	428882	6	0.9591512084007263	72.70652667431912	54.565245673232674	0.0	144.0	144	1.229412087705254	1		20295.644710578857	20553.0	11101.0	27131.0	1.0168118E7	2705.352429077766	-0.9810066911514239	-774.9618749244352	0.00302523246694603	-0.0022941280180123506	1.3288575034526362	1.1512317593018841	-1.1064808349230453	1.154291907529085	4.7483730383513265	8.36136932360435	0.8534928375454557	0.9633558341369339
ID417619	417619	6	0.9671953916549683	72.1423160962285	55.084942500838345	0.0	77.0	77	1.2953302500616037	1		20114.23613595706	20512.0	12112.0	26724.0	1.1243858E7	2547.3363418998147	-0.9811411926122208	-821.6077613611079	-0.008003391691443746	0.0016953855537974998	1.3660765258739542	1.268132148548012	-0.5563074466935336	1.0772351504833995	5.2712169164480684	8.73497152477907	0.8681559882001847	0.9552110249784673
ID424272	424272	6	0.9951775074005127	72.85833349056495	54.54789666382148	0.0	115.0	115	1.2859521701640182	1		20213.561467889933	20552.0	10567.0	27194.0	1.1016391E7	2832.8141005530083	-0.9809863550153359	-736.2958380224813	-7.042824429147051E-4	-6.708245000830176E-4	1.3589255519211336	1.2335208692872413	1.715623122113012	1.1016640137643996	5.195166897815811	8.431187979373316	0.9183998909269105	0.974153297682709
ID418142	418142	6	0.976067841053009	72.20254268957794	55.04280457667975	0.0	80.0	80	1.294746110122063	1		20136.31588447656	20488.0	11290.0	27836.0	1.1155519E7	2700.4229652363365	-0.9811713027754507	-777.1463008770547	0.009715069921927137	0.007651271711127873	1.3370810457712126	1.2791227204221363	-0.35619757995305934	1.0453109966883778	5.266463790283554	8.433675577967785	0.9304545949786862	0.9822695035460999
ID407391	407391	6	0.9648396968841553	72.47244460482267	54.88236487911665	0.0	19.0	19	1.3063792828444194	1		19971.833333333343	20337.0	11737.0	27692.0	1.1264114E7	2618.439588726568	-0.9810139500996196	-788.2172506410969	-0.00522849862301915	-0.0022364224071283936	1.3784703774857978	1.2520329435344497	-0.64130254402575	1.100985708566437	5.361526313573877	8.873788238572121	0.8556185360931851	0.9649272882805818
ID428380	428380	6	0.9755859971046448	72.71787226636374	54.82409773194799	0.0	141.0	141	1.2681813641968656	1		19970.624528301898	20409.0	12041.0	26742.0	1.0584431E7	2520.9388116383984	-0.9812200413484513	-827.8108529705139	-0.002952020318928425	0.019559890487854854	1.3233094278693978	1.2095227421952717	-0.04044000029631948	1.0940756892818768	5.052573112880343	9.229999086008085	0.7452794642179333	0.9448888888888881
ID434012	434012	6	0.9709107875823975	72.91542335262835	54.68890719355391	0.0	176.0	176	1.2976641803326592	1		20148.438061041288	20523.0	12010.0	26896.0	1.122268E7	2567.9252868766257	-0.9811485413152115	-816.7305452739198	-0.009400526770136121	0.006039560419428858	1.3735409841305661	1.251844135268512	2.422068635899169	1.0972140583907046	5.290229421106128	9.144204898672623	0.7950463948431505	0.9578313253012051
ID446299	446299	6	0.9820724725723267	73.25695897397917	54.61211482952017	0.0	247.0	247	1.2753194019842817	1		20294.343228200363	20631.0	12492.0	28561.0	1.0938651E7	2620.279367147916	-0.9809143550072723	-796.1257086893872	-0.01231636981258155	-0.006203979750004079	1.361937342346563	1.2288771177990043	2.235062751712629	1.1082778925738954	5.109610626854509	8.605515890574559	0.8670494131626065	0.9684684684684681
ID422245	422245	6	0.9767897725105286	72.94420482311239	54.64813764677899	0.0	103.0	103	1.3219216848789075	1		20168.694444444453	20574.0	11094.0	26591.0	1.1617168E7	2638.003066953492	-0.9810199341850807	-790.3375279601798	-0.0026800994128759817	0.007972198769607221	1.4344094727109975	1.2465103672339648	-0.5606575752500086	1.1507401064733902	5.48986072001579	8.749696971447433	0.9011252638453662	0.9755067567567566
ID423267	423267	6	0.9795156121253967	72.82321094549236	54.68726462172625	0.0	109.0	109	1.311003648748794	1		20078.93109540638	20460.0	10858.0	27785.0	1.1364675E7	2770.654363242282	-0.9810033708326127	-748.483426733508	0.006485018420046533	0.005453926748047308	1.3984185689524342	1.2440389905049047	-0.7792427565006423	1.124095450083018	5.399551322889995	9.067469517982692	0.825268614549373	0.961082910321489
ID431456	431456	6	0.9900639653205872	72.1257014810953	54.61851154738084	0.0	160.0	160	1.2788734805946298	1		20304.96309963101	20370.0	10163.0	27050.0	1.100529E7	3061.3392322844315	-0.9808279511333136	-678.6487436462987	-0.005346364160723603	0.0018073274227809319	1.3591383955954455	1.2236176897406705	1.8542582692103866	1.1107541244222259	5.13812938384164	8.3769402408553	0.9201191414319592	0.9827272727272728
ID451937	451937	6	0.9415789246559143	73.45556649830422	54.092486626327606	0.0	281.0	281	1.2300272551631646	1		20152.169999999995	20367.0	12091.0	25072.0	1.0076085E7	2501.5023784515583	-0.981017448698328	-832.6702405309971	0.0010133246839207207	-0.0013058249643063621	1.3287488208319553	1.1609048084555547	-1.3493071772952598	1.144580340398191	4.753126164515822	8.248505117008328	0.8778871858306013	0.9624639076034651
ID419182	419182	6	0.981151819229126	72.27283706571387	54.7141500916832	0.0	86.0	86	1.2747260921582775	1		20364.925512104273	20548.0	10688.0	28015.0	1.0935965E7	2764.290292112621	-0.9809321532668586	-757.9952616603182	-0.0070973843004499765	-0.002393412143131373	1.3949756719115842	1.1976801616039676	-1.088583359741725	1.1647313837472208	5.10485750069003	8.494079586018696	0.8891209344014502	0.9719457013574658
ID445807	445807	6	0.9715877175331116	73.55116303195565	54.28445363339266	0.0	244.0	244	1.2865403029046494	1		20434.686813186803	20699.0	10634.0	27674.0	1.1157339E7	2782.4705309962374	-0.9809244482411594	-755.3110847953857	0.043716038480374586	0.013903053378155414	1.4239205322131685	1.2236284157141564	-0.36860085106552876	1.1636870425096446	5.199920023980311	10.026671908218592	0.6499694131353524	0.8901545972335208
ID423789	423789	6	0.9500409364700317	72.22859975709677	54.775441053427805	0.0	112.0	112	1.223861666186092	1		20302.13737373737	20418.0	11560.0	25000.0	1.0049558E7	2687.88950314001	-0.9809762306944168	-778.972740469767	-0.0072776336896253424	-7.059610645548376E-4	1.2992984527447136	1.1741077035112548	-1.2711688910769088	1.1066262906367674	4.705594902870696	8.452089893973444	0.8277442753804356	0.9667968749999998
ID452973	452973	6	0.9904881715774536	73.71883585779779	54.18536170415047	0.0	287.0	287	1.3496711919304103	1		20262.90651085143	20426.0	10667.0	27867.0	1.2137481E7	3007.8363974659187	-0.9809215361848393	-692.7370133822902	0.09954986011380793	-0.04105083670458534	1.6248907505849741	1.2470392140184912	-0.3724577522343276	1.3029989212198745	5.722763902077059	11.85669703045203	0.5115501870189523	0.7994687915006621
ID410984	410984	6	0.9791878461837769	72.20398736417826	54.89913149662007	0.0	39.0	39	1.2865403029046532	1		19876.438979963546	20197.0	11433.0	26031.0	1.0912165E7	2453.344478449293	-0.9810436997303221	-838.5806106947455	0.00313267840719202	6.807951216016694E-4	1.3609459215345578	1.2438522811790458	-0.6758934353189083	1.0941378989509263	5.199920023980343	8.680952418770953	0.8671051717451471	0.9638766519823789
ID427880	427880	6	0.9747086763381958	72.9247640638777	54.52121236914494	0.0	138.0	138	1.2735386432818665	1		20141.418691588777	20480.0	10715.0	27355.0	1.0775659E7	2792.7965600571765	-0.9809962407959301	-744.5752167246164	0.01298361142130261	0.008796438319585933	1.3621927029566208	1.2186504480985503	-1.083494136835417	1.1177878817359304	5.0953512483609735	8.397872227452599	0.9079155748634843	0.9727767695099815
ID411510	411510	6	0.9639852643013	72.16291156883113	55.09285666084764	0.0	42.0	42	1.3110036487487942	1		19925.36443661972	20303.0	12196.0	27047.0	1.1317607E7	2501.4747035196115	-0.9811978088045642	-831.358341676455	0.006251486351947475	-0.0016295264201063142	1.3744984160907538	1.2698420833006436	-0.6019433805209655	1.082416809276065	5.399551322889997	8.542164847933218	0.9298901363532566	0.9759450171821306
ID452468	452468	6	0.9671124219894409	73.48687016245475	54.503701317974624	0.0	284.0	284	1.3069582233925976	1		20072.881625441692	20456.0	12161.0	27520.0	1.1361251E7	2560.777188121138	-0.9810637879663809	-812.216980323547	-0.008143613141106978	0.006490233496767168	1.4004306001347713	1.2580332103115102	2.281380584212978	1.1131904854785202	5.366279439738364	9.069917178799793	0.819740713397668	0.9592183517417167
ID450421	450421	6	0.964622974395752	73.27477685103781	54.25982169151662	0.0	272.0	272	1.2343248428932063	1		20191.81474103584	20406.0	10602.0	27059.0	1.0136291E7	2721.3116465019307	-0.9809448602046806	-763.9404831421937	0.009852371224392042	-0.010516296032014271	1.360224454217792	1.1563316065125195	2.219263948591243	1.1763273152415252	4.786398047667433	8.222193361808618	0.8896994148264324	0.9654841802492811
ID433520	433520	6	0.9727658033370972	72.45025793086457	54.77372365973018	0.0	173.0	173	1.2657930732558331	1		20357.132325141778	20590.0	10160.0	28262.0	1.0768923E7	2807.40686343302	-0.9809579411105356	-747.0982537922356	0.018446045450958	-0.006854138671376005	1.380498150909668	1.2134275817454552	-0.9060343591632303	1.1376848290557977	5.033560608222283	8.395433147167017	0.8974266266082813	0.9769372693726942
ID440688	440688	6	0.9716565608978271	73.13976166964936	54.59658640804701	0.0	214.0	214	1.294161706521933	1		20239.384057971023	20633.0	13018.0	27656.0	1.117214E7	2587.6251269813647	-0.9809911402245906	-807.2999872644259	0.0021569257251801916	0.008815866135693972	1.3622084296636099	1.254631455855656	-0.8588864552542571	1.0857438838360598	5.261710664119017	8.749077441699889	0.8637982218382434	0.9659685863874353
ID449918	449918	6	0.9725773334503174	73.31674065423088	54.30909499872686	0.0	269.0	269	1.2687777344927913	1		20326.462686567156	20449.0	10723.0	28118.0	1.0894984E7	2910.351458126674	-0.9807593858059471	-712.0162512929363	0.0025257849573009808	-0.007060814911633368	1.3854564987195848	1.183526911692276	-1.1481949216981515	1.1706168106803572	5.057326239044836	9.017759518487061	0.7815081923957636	0.9542600896860987
ID435066	435066	6	0.969047486782074	72.69294917872882	54.8265093130365	0.0	182.0	182	1.2657930732558327	1		20238.07169811323	20485.0	11007.0	27996.0	1.0726178E7	2722.704931184737	-0.9810719725858175	-770.5379985626876	0.005908744556672871	-0.008906206264608382	1.3634523955540412	1.200693205221893	-0.9395261785251975	1.1355543527891203	5.033560608222278	8.414307465342326	0.8934050672809041	0.9751381215469618
ID418683	418683	6	0.9759074449539185	72.35190758331838	54.88437455210796	0.0	83.0	83	1.3092714255979627	1		20222.29858657245	20554.0	10905.0	26699.0	1.1445821E7	2605.7033051036483	-0.9811344973298336	-807.2270656370833	0.0016028226663390348	-0.008301060278781153	1.392147527119353	1.2455216521711985	-0.8810131525286314	1.1177224616629955	5.385291944396459	8.785354604635947	0.8767999667257024	0.9675491033304873
ID435590	435590	6	0.9640579223632812	72.30436832191074	54.69029828655865	0.0	185.0	185	1.2579998142578057	1		20438.16603053435	20550.0	10609.0	26408.0	1.0709599E7	2837.068397968596	-0.9807613263358235	-734.4974910326337	0.004478920690415868	-7.181953046824646E-4	1.3682458263627901	1.1835982814786123	-1.022200813354547	1.1560052492248523	4.971769968083583	8.310302613637935	0.9046638022467358	0.9867924528301892
ID430983	430983	6	0.9726645946502686	72.77284672176881	54.740164803939905	0.0	157.0	157	1.2894769428881667	1		20185.67695099818	20529.0	11230.0	28386.0	1.1122308E7	2718.085819936616	-0.9809914365634635	-766.5245505031269	-0.007409058557998795	0.005588366946290817	1.400775284577681	1.2066676629535584	-0.9702353409806808	1.1608625370377506	5.223685654802903	8.629573243913939	0.8814714697045234	0.9674295774647891
ID427396	427396	6	0.9733536243438721	73.07532201479387	54.33371161083712	0.0	135.0	135	1.2959141266970957	1		20091.30575539569	20391.0	10911.0	26879.0	1.1170766E7	2720.488408727536	-0.980967599465017	-761.2939407318913	0.001514972198197987	0.0050544943274042405	1.3968506219850905	1.2346470567470011	2.3643794532786586	1.1313764645140425	5.2759700426125695	8.541409702187087	0.9087681065791834	0.9814323607427042
ID441221	441221	6	0.9800572991371155	72.58099769714491	54.83663218390729	0.0	217.0	217	1.273538643281868	1		20454.488764044945	20679.0	10623.0	29660.0	1.0922697E7	3044.112850994865	-0.9809728435126761	-692.8527918645918	-0.009561957676152057	-0.005349558984557136	1.3997963582233774	1.1773981436837653	-0.9189528675411339	1.1888895576510656	5.095351248360986	8.588001132729524	0.8681600666472581	0.9579982126899016
ID453509	453509	6	0.9873819947242737	73.42771111774445	54.43737455475343	0.0	290.0	290	1.2941617065219329	1		20144.974637681174	20433.0	10519.0	28684.0	1.1120026E7	2817.8808527443125	-0.9809904911624815	-737.8498553179968	-0.009375799189332581	-3.098039252354047E-4	1.3821627173133217	1.235148026936312	-0.9013306161771943	1.1190259686862538	5.261710664119015	8.712865387998999	0.8709933082614757	0.9601040763226364
ID433024	433024	6	0.9813354015350342	72.47898045431612	54.77462510737865	0.0	170.0	170	1.2999939204135582	1		20467.041218638005	20531.0	11276.0	28890.0	1.1420609E7	3120.8718267177633	-0.9808071042953612	-670.2737736960548	0.0038609642631214727	0.0010198574165211699	1.406594259960718	1.214591217759828	2.1527696709718183	1.1580803807844233	5.309241925764202	8.81621102735528	0.858377697529735	0.9670995670995675
ID451456	451456	6	0.9625126123428345	73.3292485760223	54.33378030773407	0.0	278.0	278	1.2645972363584979	1		20150.01509433962	20462.0	11696.0	27209.0	1.0679508E7	2595.759669276279	-0.9810645098209749	-804.3811861804706	-0.00868444131482849	0.009577404859665748	1.3751678831853853	1.1985462358252814	2.4203447965604896	1.1473632322898981	5.024054355893226	8.453801646319842	0.8834054742765673	0.9724011039558417
ID425345	425345	6	0.9728937149047852	72.22897489743053	54.84168881687125	0.0	122.0	122	1.2622021636852727	1		20276.1295238095	20377.0	10975.0	26176.0	1.0644968E7	2918.0972943117276	-0.9808422088411112	-711.4903213608527	5.997822280318126E-4	-0.001908073829860045	1.3271974364319408	1.223029807345403	-1.3223347573652724	1.0851717827815126	5.0050418512351955	8.217592844474753	0.9313830675502962	0.9786245353159856
ID455054	455054	6	0.9863440990447998	73.3100574300976	54.161792003038975	0.0	299.0	299	1.24955271757315	1		20361.744680851083	20458.0	10646.0	26476.0	1.0527022E7	2855.826563543799	-0.9808263508964864	-729.4583571933891	0.010333914071731598	-0.01279900383104255	1.348501968976792	1.1908747265342359	2.1967086158959277	1.1323625725950988	4.905226201780328	8.467866771704513	0.8596484223789475	0.9617893755824793
ID407951	407951	6	0.9558542966842651	72.34231321994314	54.91835138541517	0.0	22.0	22	1.2705651658573052	1		19931.423220973797	20232.0	11592.0	26801.0	1.064338E7	2466.3292030863113	-0.9812030621067492	-843.7019439148892	-0.0023960643497223494	0.01315798811869006	1.3270155394537726	1.2345213674271496	-0.8107093557486729	1.0749231033719482	5.071585617538411	8.364878450921005	0.9108237705747978	0.9753199268738573
ID412042	412042	6	0.9539613723754883	72.43741794244897	54.79956175659356	0.0	45.0	45	1.2489471673958066	1		20026.510679611638	20290.0	11925.0	26625.0	1.0313653E7	2570.94557492079	-0.9810747578539472	-807.612544415854	0.0026780122149310365	0.0034595418688382388	1.3165847860204511	1.205044732588276	-1.220640611698515	1.0925609236037255	4.900473075615841	8.457176303594208	0.8609880087097497	0.9653558052434458
ID454027	454027	6	0.9710723757743835	73.61289354869339	54.30814753793723	0.0	293.0	293	1.3138856123250866	1		20125.69298245614	20418.0	11593.0	26592.0	1.1471645E7	2594.55871385373	-0.9810212852651887	-801.916165226711	0.08400882309900383	-1.9589634308019407E-4	1.4879799483468386	1.2362054851152873	3.0141976110502835	1.2036671623472623	5.423316953712562	9.71342636505888	0.7223205090356751	0.9091633466135447
ID450952	450952	6	0.9814743399620056	73.44250899670433	53.97343609892329	0.0	275.0	275	1.2386075194033201	1		20279.45669291338	20478.0	10177.0	25989.0	1.0301964E7	2737.185770261417	-0.9808382565464442	-758.4804881685494	0.006337110615549921	-0.004602627851113733	1.3182617196155981	1.1818109170240074	-1.275607278975249	1.1154590811660432	4.819669930819037	8.611278382124173	0.816755189967944	0.9566037735849056
ID454536	454536	6	0.9823316931724548	73.0079907870549	54.45536048828677	0.0	296.0	296	1.274726092158274	1		20392.403377110695	20512.0	10028.0	26909.0	1.0869151E7	3114.5464164488135	-0.9807510524351902	-667.1990122103474	-0.005559714351679432	0.0029599984465121633	1.376012465221607	1.2067846131271218	-1.1229571881089404	1.1402303694078164	5.1048575006900005	8.459819801755774	0.8963368731202481	0.9666966696669661
ID419721	419721	6	0.962152898311615	72.24986572083854	54.67195326220084	0.0	89.0	89	1.2592019166001784	1		20304.146946564895	20557.0	10101.0	27236.0	1.0639373E7	2640.596277932468	-0.9810050326179862	-794.2284136590425	-0.004947459984034823	-0.004752723947685257	1.3515202579711352	1.189898017367684	-1.0532842107095155	1.1358286493837473	4.981276220412616	8.669189919660655	0.8329011354633882	0.964121435142594
ID436105	436105	6	0.9715180397033691	72.68148200059257	54.941142994505434	0.0	188.0	188	1.3150366292889946	1		20078.734622144104	20469.0	12215.0	26058.0	1.14248E7	2493.573791094561	-0.9811941543724129	-840.2455018289967	-0.006483739439435282	-0.010554969540120149	1.3855281701523559	1.2870610922710215	-0.8272373208800367	1.076505364409384	5.432823206041607	8.810597997404201	0.8794773606669064	0.9686440677966106
ID426903	426903	6	0.9656067490577698	72.87624515323664	54.763178196093484	0.0	132.0	132	1.2835969444322348	1		20016.931860036846	20366.0	10772.0	27281.0	1.0869194E7	2632.8549243252937	-0.9810096384093535	-785.489922194702	-3.906980067746572E-4	0.0064592326881605395	1.3816011037597715	1.2095852877270594	-0.8724061652470474	1.1422105723160276	5.176154393157745	8.452268112027946	0.9104803063226953	0.9775583482944342
ID445332	445332	6	0.9791151881217957	73.59572133165068	54.184347170669625	0.0	241.0	241	1.2830074624519228	1		20456.4597069597	20749.0	11155.0	28135.0	1.1169227E7	2797.8513884678496	-0.9808391998723018	-748.5485984575779	0.03806371100700058	0.010065520190970453	1.4223400971265028	1.2341100598002814	2.995179550733053	1.1525228935875322	5.171401266993218	9.84872000560949	0.6699748803779831	0.8954732510288049
ID448917	448917	6	0.9712537527084351	72.89527686492731	54.81802399429667	0.0	263.0	263	1.3150366292889937	1		20048.576182136618	20438.0	11996.0	26837.0	1.1447737E7	2492.268160727409	-0.9810837708206231	-834.430723038762	-0.0017708551143051372	6.742959571691255E-4	1.3868490464093581	1.264250762236095	2.599462549461049	1.0969730751488116	5.4328232060416	8.519359887950756	0.9406358071841889	0.9836488812392423
ID408464	408464	6	0.9879623651504517	72.63794645617966	54.17697854940037	0.0	25.0	25	1.2765051943389982	1		20127.498127340827	20345.0	9588.0	28094.0	1.0748084E7	3048.695628413187	-0.9810100961386085	-682.1131678589669	0.01032778985137473	0.003598473164390944	1.3261878726496594	1.2660828904548644	1.459308185909678	1.047473180980434	5.119116879183569	8.314791438405466	0.9304696010562515	0.9871677360219981
ID412573	412573	6	0.9725176095962524	71.8175576537061	55.07100889109983	0.0	48.0	48	1.2598025376296098	1		20084.55747126437	20349.0	11437.0	28550.0	1.0484139E7	2936.338064647203	-0.9809833213419921	-705.6887004833794	-7.932554988866817E-4	0.010191503742982005	1.3778147148021072	1.1794038084076952	-0.9637433778146396	1.1682298335650494	4.986029346577123	8.420639559550807	0.8836383138709166	0.9641544117647062
ID413085	413085	6	0.9670358300209045	72.46786586030302	54.87634400972866	0.0	51.0	51	1.2999939204135587	1		19900.909090909096	20247.0	11907.0	27223.0	1.116441E7	2500.454319562903	-0.9810899547277441	-825.8482389797258	8.827865168703573E-4	-0.012731769851630052	1.3386266306939207	1.304076348927617	-0.38104237325101387	1.0264940636295685	5.309241925764205	8.722098874235087	0.8770015646066128	0.9670995670995672
ID436635	436635	6	0.9843521118164062	72.91659761321083	54.65486854905449	0.0	191.0	191	1.302900237299246	1		20158.916071428564	20524.0	11103.0	27240.0	1.1288993E7	2672.2147384385135	-0.9810960672186674	-783.0422361060922	-0.0010765153542982159	-0.004788829969422181	1.3669075437908382	1.2603020820776025	2.699114023035105	1.0845872297040857	5.333007556586774	8.93499369924873	0.8394475422330162	0.9705882352941179
ID404376	404376	6	0.9866599440574646	72.94232521785793	54.03228687832311	0.0	2.0	2	1.254989520844872	1		20294.458413926477	20350.0	10011.0	26836.0	1.0492235E7	2833.209185956344	-0.9810445346059997	-741.4520862097204	-0.010335699256809409	0.010579312964076328	1.3214898022890784	1.227802377292311	-1.2854139455323403	1.076304971165944	4.948004337260969	8.309464079256074	0.9005211268664818	0.9728971962616818
ID448408	448408	6	0.9620711803436279	73.0620255867896	54.746256706417135	0.0	260.0	260	1.297081091478087	1		20017.454054054047	20412.0	12971.0	26415.0	1.1109687E7	2456.965454524405	-0.9811629234347438	-848.7258137200193	0.0025317761858034645	0.00301686315799577	1.3521820490852643	1.2619752162508904	-0.6933827722545256	1.071480669091397	5.2854762949416045	8.661835200918226	0.8852667650912378	0.977152899824253
ID449432	449432	6	0.9775802493095398	72.81331033091928	54.390034384552166	0.0	266.0	266	1.2250972663656876	1		20374.020161290293	20595.0	10027.0	26280.0	1.0105514E7	2852.0265160193644	-0.980758920338673	-728.2592298654063	-0.004617890228047004	0.006376681641939776	1.3506179559967	1.128890157642469	-0.9554880978133553	1.1964121990551133	4.715101155199713	8.440200170919997	0.8317549325421232	0.9556840077071285
ID413606	413606	6	0.9489949345588684	72.19865321052882	54.662770780694075	0.0	54.0	54	1.1817227194710413	1		20071.512035010954	20342.0	11900.0	25140.0	9172681.0	2480.706672884627	-0.9811094068370061	-840.4396161718773	0.007581717453298781	-0.00918437199774643	1.2737421434687137	1.122997340864163	-1.5171074306895924	1.1342343361993632	4.387135449848135	7.873798620247401	0.8892467793909606	0.9664921465968588
ID414117	414117	6	0.9821125864982605	72.36217712874611	54.64036113340391	0.0	57.0	57	1.2244796221286174	1		20168.92929292929	20333.0	11679.0	25556.0	9983620.0	2745.5624743681224	-0.9807980684917372	-750.4403794493973	-0.0074340022217088625	-0.008170971910645811	1.3090715685574126	1.1724981288619198	-1.4849101548761037	1.116480731468678	4.710348029035213	8.153628725396024	0.8903504788607592	0.9763546798029555
ID437669	437669	6	0.9678825736045837	72.74221645383298	54.88124768953115	0.0	197.0	197	1.2941617065219353	1		20072.66425992781	20474.0	12550.0	27706.0	1.1120256E7	2577.5174696992076	-0.9810932122324144	-808.2131652984615	0.002846011698168335	-0.005042380211213233	1.3822149011836131	1.2465916967762345	-0.5379694531784311	1.1087952091756337	5.261710664119036	8.591220969444928	0.8958329827469107	0.9796460176991147
ID441765	441765	6	0.9905571937561035	73.43805252197293	54.06506458447644	0.0	220.0	220	1.315036629288992	1		20397.108771929838	20618.0	10739.0	26761.0	1.1626352E7	2884.0792913812	-0.9809474099574313	-728.2543935621329	-0.005535105472111166	0.0010649200176643574	1.3661921667710972	1.2864940558563382	-1.1662077203563779	1.0619498477680172	5.432823206041584	8.723511483089565	0.8971245933566973	0.9719387755102044
ID432546	432546	6	0.975601077079773	72.60278767082212	54.852553931669696	0.0	167.0	167	1.2970810914780886	1		20245.17266187051	20557.0	11114.0	28337.0	1.1256316E7	2799.474669967889	-0.9810378155621465	-748.2940985313469	-0.0063518917944884404	-7.644676119627889E-4	1.3793272665801313	1.2462317371104734	2.3202233115750217	1.1067983790705367	5.285476294941617	8.820519421459952	0.853700768343805	0.9553264604811004
ID430497	430497	6	0.9837226271629333	72.90131917137228	54.21173856864662	0.0	154.0	154	1.2776898861896517	1		20315.3973880597	20525.0	10561.0	26939.0	1.0889053E7	2805.104482821374	-0.9809489014154192	-745.8176144173829	0.004993334794367673	-0.0019337256075381217	1.3482416189372577	1.225199771154977	1.8956499925352421	1.1004259474079816	5.12862313151258	8.708069358361884	0.8498981656664663	0.96598030438675
ID438191	438191	6	0.9628216624259949	72.77445931367927	54.76200446507883	0.0	200.0	200	1.2318709143370377	1		20150.563745019917	20486.0	11354.0	26935.0	1.0115583E7	2605.1372383923645	-0.9810884661715079	-802.5424358352468	-0.010411069437237607	-0.002975793034484226	1.307095418805685	1.1815388293210636	-0.7812268297382322	1.1062653095851016	4.767385543009394	8.266948825002297	0.876596315182751	0.9690821256038651
ID409004	409004	6	0.977605402469635	72.2451469314215	54.65458276107461	0.0	28.0	28	1.2495527175731544	1		20176.638132295724	20345.0	10901.0	26080.0	1.0370792E7	2850.4285908346433	-0.9808335807621067	-724.4742901897645	-0.004921190998222798	0.013367052146624443	1.3651868740643422	1.1709997477784388	1.8624010189495872	1.1658302033406116	4.905226201780364	8.385013058180071	0.8767210153483519	0.9671977507029059
ID415149	415149	6	0.9642587900161743	72.64070188094306	54.51616237998507	0.0	63.0	63	1.3133097255508432	1		20108.42807017543	20460.0	10624.0	27095.0	1.1461804E7	2635.6891988270336	-0.9810615849941721	-790.4357277409935	5.682525926382503E-4	-0.0027212712636423262	1.3974790936944335	1.2403692087368379	-0.725387719067073	1.1266638061078544	5.418563827548069	8.862438493539717	0.8669371010283661	0.9693877551020411
ID438701	438701	6	0.9694217443466187	73.17236271132779	54.468194515131266	0.0	203.0	203	1.2865403029046492	1		20175.563535911595	20571.0	11058.0	27419.0	1.0955331E7	2710.405061419882	-0.9810989376223861	-772.7660967076177	0.0016045167947120183	-0.013641044299530414	1.3860092697773436	1.2226268380954604	-0.6484873105483981	1.1336322961275669	5.19992002398031	8.44482977954381	0.9162726598955769	0.9794091316025069
ID414634	414634	6	0.9567884802818298	72.21420561429962	54.98206709651916	0.0	60.0	60	1.2616026850650468	1		19965.039772727287	20302.0	11431.0	26714.0	1.0541541E7	2557.7600242924746	-0.9811109449375309	-810.8644639626625	-0.0012111935460528227	0.0013234058272189235	1.3341735500146057	1.2247188315381685	-0.8944950159655533	1.0893713035660348	5.000288725070667	8.52430308382267	0.864743249490255	0.974074074074074
ID420278	420278	6	0.9773694276809692	72.29046381881025	54.890027404170425	0.0	92.0	92	1.283007462451926	1		20194.472426470584	20479.0	11391.0	28996.0	1.0985793E7	2755.8335152688715	-0.9810868250449849	-760.2431813677631	-0.009578768425506961	-0.004350159266454424	1.3751574732911345	1.2139422190979265	-0.8619576255069329	1.132803070572013	5.171401266993245	8.585230969715612	0.8816863849330504	0.9671111111111111
ID437172	437172	6	0.9820550084114075	72.7173432998943	54.86655390808991	0.0	194.0	194	1.2912357210771186	1		20103.528985507255	20458.0	11564.0	28073.0	1.1097148E7	2624.7764352248178	-0.9811858082351529	-798.8691851786232	0.003228210216921931	0.001077782438702226	1.3498893260508749	1.2519067149297702	-0.580975850014665	1.078266703063895	5.237945033296455	8.927482088602156	0.8258721585516923	0.9524632670700081
ID430005	430005	6	0.9648154973983765	72.69524437846339	54.717472729137114	0.0	151.0	151	1.2705651658573047	1		20234.218045112782	20503.0	10706.0	28160.0	1.0764604E7	2750.3399833347667	-0.9811582094352622	-766.2083997634402	0.00432060660832833	-0.006967098123431972	1.3644144463901096	1.2076811105127334	-0.7757043090935789	1.1297803985779271	5.071585617538407	8.276464343405344	0.9303876327036495	0.9816007359705611
ID404914	404914	6	0.9685013294219971	72.4854804498708	54.96387180527803	0.0	5.0	5	1.2947461101220634	1		20078.53610108302	20424.0	11724.0	26576.0	1.1123509E7	2593.4989079414777	-0.9811360437682858	-805.3273016471624	0.002445334088354155	-0.0035292110156073023	1.388852553598274	1.2388058001671662	-0.6562805822239861	1.1211220946905966	5.2664637902835585	8.481407923706001	0.9200110917487898	0.9805309734513269
ID439219	439219	6	0.9743919372558594	72.84625439057316	54.86184828902519	0.0	206.0	206	1.2918214483565411	1		20215.459165154272	20602.0	11259.0	27776.0	1.1138718E7	2688.766933620221	-0.9810401754559512	-778.0597085687539	-0.005109353754279582	0.0029346124547935067	1.4003518715781693	1.213331469210786	-0.7971455886958639	1.1541379310709143	5.242698159460975	8.46939317442373	0.9184597513392806	0.9804444444444448
ID447920	447920	6	0.9726093411445618	72.91124890153876	54.435893077625245	0.0	257.0	257	1.228180828420189	1		20378.38353413656	20583.0	10190.0	27484.0	1.0148435E7	2946.471616256022	-0.9808676330095295	-709.1517296919102	-0.0065855868183857125	0.008898505947621465	1.3260765745147085	1.162798263780599	-0.9420220312075043	1.1404184335494651	4.7388667860222915	8.006307021778849	0.9290089202928336	0.981299212598425
ID447422	447422	6	0.9768424034118652	73.39176730841604	54.26830840387123	0.0	254.0	254	1.2794648672068554	1		20323.268022181142	20510.0	10479.0	26964.0	1.0994888E7	2752.718691866206	-0.9809067759623218	-758.5953468895407	-0.033433708162326284	-0.009678679708471097	1.3420219174205141	1.2729028942556855	-0.810951029203284	1.0543003111052278	5.142882510006121	8.755695115064038	0.8430148132946975	0.9609236234458264
ID409535	409535	6	0.9638420343399048	72.37745030767434	54.95534006535896	0.0	31.0	31	1.2959141266970982	1		19859.871609403286	20208.0	12092.0	26672.0	1.0982509E7	2540.9926951099114	-0.9812193884461914	-816.6940783383194	1.3597461334437008E-4	-0.0023702396863956804	1.3566084086893644	1.2653474283338009	-0.5088116095682752	1.072123259044937	5.275970042612588	8.773982646877402	0.8612289948058609	0.9593777009507347
ID415676	415676	6	0.9866594672203064	71.38281829070984	54.92694198374981	0.0	66.0	66	1.2651952960922694	1		20236.82397003745	20493.0	9614.0	27334.0	1.0806464E7	3014.951916845072	-0.9808597297856878	-687.9403755864134	0.00165471929697257	-6.136592895038839E-4	1.4028990100237109	1.1646209420229883	-1.022446041024836	1.204597100569757	5.028807482057775	8.406843469460217	0.8941470570922884	0.9760147601476018
ID424892	424892	6	0.9659325480461121	72.7945403171433	54.62812869578385	0.0	119.0	119	1.2561945038597084	1		20115.39923224568	20433.0	10970.0	27457.0	1.0480123E7	2712.073582561908	-0.9810519962072779	-768.0433735539477	-0.0015099880107521987	-0.007865262913528357	1.345837349249264	1.1960990414321984	-1.0252197005264079	1.1251888870655478	4.957510589590028	8.518287193443333	0.8585566535136331	0.9684308263695451
ID426428	426428	6	0.970205545425415	72.83761853288159	54.81122792783739	0.0	129.0	129	1.3069582233925991	1		19969.50531914894	20340.0	10907.0	26608.0	1.1262801E7	2574.438644077744	-0.9811747425955594	-808.5747840414439	-0.002475988230076487	-0.007845863428892734	1.3897189472022071	1.2700890183712559	-0.7860217822126838	1.0941901922625572	5.366279439738377	8.577620392474506	0.9165359479498245	0.9783362218370881
ID442311	442311	6	0.9803521633148193	72.77239313011961	54.726443376957874	0.0	223.0	223	1.2651952960922672	1		20424.13988657844	20622.0	10643.0	29526.0	1.080437E7	2877.4283952495884	-0.9810401322686522	-734.5489081031341	0.00645179409720145	-0.012893247701357226	1.3798585362929816	1.200679294692904	-0.927583000872297	1.1492315578290255	5.028807482057757	8.488387474531086	0.8770502610562654	0.9679780420860012
ID410062	410062	6	0.9616305828094482	72.21203946846286	54.42876168760201	0.0	34.0	34	1.2275647356658888	1		20153.830645161277	20340.0	10333.0	25534.0	9996300.0	2704.1776396188425	-0.9809193614035495	-766.289340171898	-0.0028364880453823054	-9.970327868240095E-4	1.3602931512069387	1.1317097375448983	-1.1826501256156183	1.2019806016319372	4.734113659857795	8.203021029631325	0.8840989905975138	0.9688715953307403
ID444878	444878	6	0.9886045455932617	73.56073123341253	54.48114556282953	0.0	238.0	238	1.3304779016127066	1		20285.423931623947	20670.0	11454.0	27902.0	1.1866973E7	2687.1830800283547	-0.9810267212203542	-780.6480450051754	-0.00792491813878545	0.0014475634816936364	1.4742644829083613	1.2474545261996397	-0.30101305650791904	1.1818182161715316	5.561157612483523	9.233221679197271	0.8197256837960064	0.9481361426256065
ID405455	405455	6	0.9881860017776489	72.81783630113424	54.17753639865018	0.0	8.0	8	1.2853637683166206	1		20241.718232044186	20377.0	10454.0	27272.0	1.0991253E7	2997.99785154648	-0.9808208973625235	-690.5696388970856	0.0064480653388016545	0.005442548739343873	1.3104900729030107	1.2721164714899946	0.4757910615810235	1.0301651635467546	5.190413771651294	8.799710643391197	0.8423160210326599	0.9595782073813698
ID432074	432074	6	0.9817075729370117	72.28961907053176	54.7964204466767	0.0	164.0	164	1.2440921551711739	1		20256.475538160466	20508.0	11410.0	25985.0	1.0351059E7	2579.484651161334	-0.9809894087011567	-810.4563416072755	-0.018088574756923277	0.013031918398585368	1.3427912470761343	1.1965172679441052	1.9425382098523372	1.1222497853151436	4.862448066299718	8.323959614417312	0.8818706948271018	0.976145038167939
ID439753	439753	6	0.9685949683189392	72.65409712150849	54.756003632871085	0.0	209.0	209	1.2645972363585007	1		20478.410646387863	20746.0	10352.0	28388.0	1.0771644E7	2941.7577703848724	-0.9809464669755521	-716.7853561942758	0.0020447311693994664	-0.00923918671823986	1.3952511522676654	1.1610472664303508	-1.0521977491170935	1.201717787560343	5.024054355893249	8.470134802065985	0.8800017769700859	0.9706152433425163
ID444361	444361	6	0.9868084192276001	73.51039378393753	54.388121033295064	0.0	235.0	235	1.3338850208958846	1		20378.863945578218	20647.0	11255.0	27472.0	1.1982772E7	2725.3839737339017	-0.9809848721166522	-771.5166933109831	0.02736447426226885	0.006475742277002408	1.4462091482628197	1.2686974747665238	-0.2867161543207082	1.1399164710475702	5.58967636947061	10.003462581683541	0.7019332643200212	0.9102167182662522
ID420822	420822	6	0.9740885496139526	72.12309378653597	54.86925186711479	0.0	95.0	95	1.248341323475902	1		20220.733980582514	20486.0	10592.0	28664.0	1.0413678E7	2878.5354579027485	-0.9810110551697302	-725.8191070832682	-0.004955571220669274	0.006829244845576511	1.351780668404015	1.181470549765642	-1.1162620756604968	1.1441509639594114	4.89571994945133	8.35216887850826	0.8819173706351079	0.9617180205415499
ID429525	429525	6	0.952221155166626	72.68814162035027	54.852460423132996	0.0	148.0	148	1.2622021636852714	1		20092.84819734344	20442.0	13468.0	25996.0	1.0588931E7	2346.66762753025	-0.9811902811703755	-893.2866645356147	0.004093485739037104	0.005115050693119771	1.2893610232398727	1.2527412101490316	3.0235333948624734	1.0292317461852194	5.005041851235185	8.399120454525377	0.8915587322792184	0.9642857142857135
ID405976	405976	6	0.9585756063461304	72.17888837559504	54.573653058331494	0.0	11.0	11	1.2083100602695862	1		20277.97505197504	20432.0	10381.0	26013.0	9753706.0	2827.3303271006334	-0.9808896897908173	-736.2587366308392	-0.013795893891360638	0.005666939811581308	1.310980477433029	1.1327884178289531	2.0533064571318276	1.1573039208377414	4.5867667487578005	8.499726762661098	0.7978230691049798	0.9650000000000003
ID443864	443864	6	0.9696502089500427	73.41345373468498	54.483331094888264	0.0	232.0	232	1.3029002372992438	1		20300.96441281141	20625.0	11507.0	26849.0	1.1409142E7	2656.9145385280003	-0.9810024505443208	-789.1173438969969	1.5178176407101265E-4	-0.01254857514012515	1.3917691532738243	1.260985907754179	2.3890798765019627	1.1037150730356462	5.333007556586756	8.71660502708788	0.8820380660005068	0.9697493517718239
ID416229	416229	6	0.9731445908546448	72.50127424576021	54.78577602644609	0.0	69.0	69	1.3127335861392386	1		20168.73555166375	20510.0	11205.0	27519.0	1.1516348E7	2642.711162061557	-0.9809418477770427	-785.6361144581145	-7.443041605652637E-4	-0.010734230414168317	1.4059726840015223	1.2636201973541503	2.4144295245123186	1.1126544882279017	5.413810701383551	8.665863553915083	0.9059187258709003	0.976006855184233
ID406498	406498	6	0.9841998815536499	72.6706063286191	54.51833847996649	0.0	14.0	14	1.2830074624519257	1		20130.381215469602	20402.0	10551.0	28430.0	1.0930797E7	2849.2475915233276	-0.9809633725556541	-728.1394919282883	0.001961622683558733	-0.018606097675182315	1.3828958100685473	1.2205185952707447	-1.20503154546596	1.1330395255156132	5.17140126699324	8.529564065683902	0.8932323232789264	0.9775381850853554
ID446946	446946	6	0.9747583866119385	73.14113335592327	54.63468905989818	0.0	251.0	251	1.2513676099131608	1		20097.61776061779	20498.0	12716.0	26222.0	1.0410566E7	2441.0010639153725	-0.9811912784586445	-859.0155219627685	-0.0060473151279319985	3.47878484641156E-4	1.29299798542909	1.2337925984002218	-0.9749360099497345	1.0479864987888856	4.919485580273875	8.544766083391169	0.8466992976227643	0.963687150837989
ID424430	424430	6	0.9776127934455872	72.201059729584	54.614371242865374	0.0	116.0	116	1.2404384258268493	1		20366.449901768185	20408.0	10668.0	26991.0	1.0366523E7	2893.1189045749315	-0.9807089469731399	-715.7531175939661	-0.012870199906361943	-0.008875802428687926	1.3110121382801123	1.202176394674063	-1.3966947196588027	1.0905322580681325	4.833929309312626	8.13759533606212	0.9173139116437737	0.9797687861271676
ID416749	416749	6	0.9776384830474854	72.49293886158613	54.80869092458923	0.0	72.0	72	1.2687777344927944	1		20224.289224952758	20563.0	12380.0	27805.0	1.0698649E7	2662.847687765099	-0.9810569294064299	-786.6848182720767	-0.0011884663474527315	-0.0028941587376719365	1.3541649736138213	1.2216098836547948	-1.1293856227748422	1.1085085277490143	5.05732623904486	8.667567851658639	0.8459337143242655	0.9500000000000001
ID421354	421354	6	0.9788048267364502	72.24371466381027	54.72479158750943	0.0	98.0	98	1.2753194019842862	1		20380.753731343313	20440.0	10989.0	27541.0	1.0924084E7	2988.514881852099	-0.9808022339918924	-696.8279571619281	0.001386003174733017	0.003412123470165849	1.3698938213379825	1.206312716260958	-1.1736387832216346	1.135604228382881	5.109610626854543	8.418713860570517	0.905954054354489	0.9728506787330319
ID429045	429045	6	0.9607253074645996	72.56252696991278	54.56755369513326	0.0	145.0	145	1.252576077225122	1		20420.547388781422	20578.0	11148.0	26098.0	1.0557423E7	2733.3212533136043	-0.9808894708528831	-766.9270525139052	-0.0029611282516577983	0.0027784033438484706	1.3674537978936252	1.1737373231401091	-1.203026045845802	1.1650424425758779	4.928991832602937	8.53842992345783	0.8495949566236808	0.9682539682539684
ID443378	443378	6	0.96793532371521	73.29950637953753	54.32001098695824	0.0	229.0	229	1.3213493004897077	1		20371.980935875246	20679.0	11757.0	28360.0	1.1754633E7	2667.9798585592052	-0.981040436205482	-790.2040973481475	0.05825606925964912	-0.09099390410203727	1.7623798998876898	1.0510521439825093	-1.1329777098952434	1.6767768468745141	5.485107593851257	12.32410871418222	0.45382035751075717	0.8121041520056302
ID442867	442867	6	0.9691882133483887	72.84001662311105	54.45168788183349	0.0	226.0	226	1.213931589993721	1		20547.08453608249	20702.0	10984.0	26052.0	9965336.0	2741.9428871801642	-0.9808893682958438	-769.2487217788616	-0.014026135613144128	-0.012085656255332108	1.3195022905573468	1.1506387211723679	1.6776420840246742	1.146756376504457	4.629544884238427	8.206166438363141	0.8639080498947913	0.9624505928853758
ID417279	417279	6	0.9681823253631592	72.2571506131132	55.06986104053628	0.0	75.0	75	1.3138856123250884	1		20150.93345008756	20517.0	12025.0	27077.0	1.1506183E7	2548.8444307971126	-0.9810965689480161	-820.6405157900232	-0.001841210358558278	2.5262833233961534E-5	1.3809526851860876	1.2717701237452175	-0.4273880365451494	1.085850862040492	5.423316953712576	8.908651737348428	0.858718634746957	0.9702380952380953
ID425978	425978	6	0.959320604801178	72.76167757359362	54.716431343912035	0.0	126.0	126	1.2573983321224131	1		20091.60038240917	20336.0	11532.0	27188.0	1.0507907E7	2619.492028159986	-0.9810818532659247	-795.5254890972678	-0.008828085274863862	0.0019363594756233084	1.3405283785499489	1.2112078403446593	-1.081716318390826	1.1067698985241792	4.967016841919056	8.884794840839312	0.7906980881625798	0.9658040665434378
ID440314	440314	6	0.9796907901763916	73.09889747704345	54.53547831648071	0.0	212.0	212	1.3115805480720935	1		20284.91150442478	20592.0	11072.0	26823.0	1.1460975E7	2626.614430791313	-0.981024782721993	-798.5461280304418	-0.007623565635104603	-0.0060773037272664945	1.4074661391741548	1.2564288015434681	2.5836930969180543	1.1202116168024354	5.4043044490545045	8.610393710956936	0.9160172469561241	0.9810181190681623
ID417784	417784	6	0.9806312918663025	72.78285451733586	54.60129035113588	0.0	78.0	78	1.298247007301337	1		20168.017953321345	20525.0	10879.0	26555.0	1.1233586E7	2598.9260239749733	-0.9811482878289717	-807.7614950302109	7.989833943286231E-4	-0.0060988310327364645	1.3728198641690297	1.2474768248887398	-0.7890028934629199	1.1004772487789254	5.2949825472706475	8.564581081915122	0.9071145781757866	0.9720767888307154
ID421881	421881	6	0.9535138607025146	72.51167773084347	54.68323052068162	0.0	101.0	101	1.202033082433361	1		20112.395833333336	20431.0	12184.0	25188.0	9653950.0	2416.681641454095	-0.981020100412394	-860.3167052359613	0.004731876585730094	0.008287321978241818	1.247475807588072	1.1840760081976778	-0.9545713279965278	1.0535436905667037	4.539235487112636	7.950444345483258	0.9024222073770096	0.9744897959183673
ID430085	430085	7	0.9559996128082275	58.59839872914607	28.24715141199552	0.0	152.0	152	1.4381328016644583	1		20612.18128654972	20685.0	13833.0	27015.0	1.4098732E7	2502.3998664358223	-0.9810404975653385	-852.4270854514932	0.0033426858360250077	0.005858563873045704	1.4580410688866248	1.4269394653482712	0.016629257085963994	1.021796021690915	6.49752346689314	9.847879027803108	0.8419228773207832	0.9559440559440555
ID438274	438274	7	0.9769076108932495	58.387472801319944	29.529602854017227	0.0	201.0	201	1.407830541458007	1		20590.085496183205	20626.0	13024.0	26784.0	1.3486506E7	2692.060789130406	-0.9809391403835023	-787.232226090242	0.0403179484337312	0.013999048037002255	1.49541419940495	1.386418251490745	3.068922195767297	1.078616930927595	6.226595275515744	9.487978567380923	0.869186779202775	0.9625275532696542
ID437248	437248	7	0.9699391722679138	58.38562174311602	27.70154665918952	0.0	195.0	195	1.4454782924352358	1		20652.102601156064	20821.0	13321.0	26628.0	1.4291255E7	2623.4749587544657	-0.9809719715794714	-811.6712326201636	-2.5494480003280975E-4	0.001075548844208045	1.4779718750637745	1.4344869453185727	0.1337414610126084	1.0303139250497289	6.564067233196368	9.729944457194778	0.8712888622944195	0.9704848910751936
ID438785	438785	7	0.9657561182975769	58.504209967993695	29.281917439682577	0.0	204.0	204	1.404064123935526	1		20639.751524390216	20702.0	13363.0	26596.0	1.3539677E7	2548.5543366520355	-0.9809151736468883	-832.4991575962421	-0.01024428116148732	-7.497101378616656E-4	1.4705762390776262	1.3543257913533324	-0.5535323863096117	1.0858363980561343	6.193323392364134	10.067570600638282	0.7678639067297471	0.9504011670313636
ID432143	432143	7	0.9598612189292908	58.07434941605132	29.112400800947963	0.0	165.0	165	1.4227965106853426	1		20594.830584707666	20755.0	13261.0	26316.0	1.3736752E7	2472.534695935876	-0.9810039219069607	-860.3053470531031	-0.011970795041334213	0.017366588706688925	1.5446069433878957	1.3317380573301423	-0.2740339947939404	1.159842909711923	6.359682808122196	9.640494249686471	0.8598975661950321	0.9618979151689436
ID420364	420364	7	0.9550650715827942	57.35661900906789	30.496640683057187	0.0	93.0	93	1.4564270671471389	1		20480.59544159545	20651.0	13473.0	25966.0	1.4377378E7	2522.602964453622	-0.9810149527600193	-839.0495672047679	-0.003961096552744117	-0.01073231393083147	1.5254272035901983	1.4167317544408842	-0.009039991068527086	1.076722674429085	6.6638828826512055	10.67203137381208	0.7352635438763513	0.9622512010981465
ID424971	424971	7	0.9587106108665466	58.17142067740021	28.627491824624336	0.0	120.0	120	1.4507023004000275	1		20468.954088952647	20587.0	13382.0	25545.0	1.4266861E7	2481.2222767005164	-0.9810884804506964	-855.9368543254842	0.003938067366525028	0.0019601932062810845	1.5560871229583209	1.3801355537392206	-0.48981919229332754	1.1274886142469065	6.6115984948415365	9.732394393992685	0.8771561978045161	0.9666435024322448
ID441867	441867	7	0.9738644957542419	58.33671880509092	29.378223473637323	0.0	221.0	221	1.3905293552858682	1		20763.161949685535	20835.0	13300.0	27149.0	1.3205371E7	2579.437973429555	-0.9810395325568262	-832.9824785612298	-8.755262849986905E-4	0.021611241519703665	1.4854758200562392	1.3444009350851815	2.5529718724351462	1.1049351285687101	6.074495238251246	9.594708156091	0.8291947074940659	0.9623493975903611
ID426516	426516	7	0.9539675116539001	58.59774099117304	27.889282193415486	0.0	130.0	130	1.4501807464373138	1		20451.05308464845	20611.0	13346.0	25728.0	1.4254384E7	2550.6837591946505	-0.9810070614073498	-828.2644553093902	-0.0066181087919465215	-7.203504332215733E-4	1.5168382314345787	1.404266532325084	2.8619511145636003	1.0801640546991507	6.606845368677012	9.730047923109613	0.8769484157001012	0.9672929714683361
ID447508	447508	7	0.9790434241294861	58.668845665849496	29.350807435835637	0.0	255.0	255	1.4174696611687823	1		20622.909638554218	20764.0	13480.0	26834.0	1.3693612E7	2512.8464557296097	-0.9810557425280764	-850.0218290231775	-0.001203411039267386	-0.008185077176343196	1.524390791197077	1.350412057599716	-0.6471441429708595	1.1288338123302888	6.312151546477032	9.811690340234767	0.8239476408700552	0.9540229885057467
ID444956	444956	7	0.9772768020629883	58.487741839077124	29.512257446668634	0.0	239.0	239	1.4051412734026865	1		20729.96636085627	20895.0	13480.0	26754.0	1.3557398E7	2494.4037257026566	-0.9810114273882619	-858.7042120403567	0.011994738519442036	-0.014590698285660543	1.4990828410536285	1.3543466499045516	-0.5063253836095438	1.1068679064988844	6.202829644693163	9.493575109261222	0.8648486989717498	0.9645232815964523
ID444451	444451	7	0.985435962677002	58.69800622525478	29.43565515026924	0.0	236.0	236	1.3997472370879258	1		20740.18027734978	20904.0	12932.0	26945.0	1.3460377E7	2622.449106800466	-0.981017014956251	-817.4241951528131	-0.010590514364847538	-0.0067426796385995965	1.4858669926948485	1.3599252609199208	-0.6329224672576454	1.092609303903756	6.155298383048008	9.28226689230825	0.8977406106173254	0.9707646176911543
ID429601	429601	7	0.9807495474815369	58.51742590973987	28.670172945014347	0.0	149.0	149	1.4791045777937268	1		20662.641274238198	20771.0	13534.0	26947.0	1.4918427E7	2704.348382163108	-0.9809476578521057	-786.7751892660382	0.013805766560965639	0.006014116036519182	1.547570630922632	1.4429746573066768	-0.24441677497376532	1.0724863552428456	6.8730204338898915	9.97777328531373	0.867541453508692	0.9627163781624501
ID447018	447018	7	0.9860166907310486	58.691334737692706	29.451172366999547	0.0	252.0	252	1.4312782341646546	1		20675.270986745203	20791.0	12704.0	26543.0	1.4038509E7	2652.921196221352	-0.9810012741086104	-804.8259131493951	-0.006042664570445511	4.320760714666704E-4	1.4952295965687898	1.3910510192466432	-0.4219053183936141	1.074891988777354	6.435732826754442	9.652606315400911	0.8679979172212249	0.9720028715003581
ID439849	439849	7	0.9745659232139587	58.5750917342711	29.323845503935264	0.0	210.0	210	1.434445950841006	1		20735.41323529412	20809.0	13120.0	27194.0	1.4100081E7	2650.059544411444	-0.9809494926279382	-805.7998058406375	-0.001252330794401901	4.226439411960978E-4	1.5225787094488854	1.3713634956547012	-0.6010813012150433	1.1102663256483962	6.464251583741537	9.676807155545823	0.8674889309363707	0.9693513898788307
ID442409	442409	7	0.9777479767799377	58.54724099446013	29.370234034272098	0.0	224.0	224	1.418003246605023	1		20784.470499243573	20809.0	13304.0	27473.0	1.3738535E7	2664.876246678866	-0.9810375709248338	-807.0186762464931	0.005894630649403995	-0.005955275554020858	1.4670453995266948	1.392343525762618	-0.46149140228439706	1.053651898674331	6.316904672641545	9.700160288754855	0.843638450957942	0.9637418419144306
ID443957	443957	7	0.9755626916885376	58.272187546815786	29.53257169640914	0.0	233.0	233	1.41426392092964	1		20694.716867469866	20775.0	13432.0	26401.0	1.3741292E7	2554.356131594654	-0.9808436056171215	-829.6483107927236	0.00704536592513466	0.0018299783449398884	1.490202964831258	1.3763771722503544	-0.36489955471492097	1.0826995643896071	6.283632789489943	9.813569882176585	0.819910829111889	0.9692082111436949
ID420921	420921	7	0.9635106325149536	57.374841083250395	30.71520037155779	0.0	96.0	96	1.4480926521268274	1		20444.84848484847	20606.0	13491.0	25951.0	1.416828E7	2547.824267622532	-0.9810532712208762	-831.0033491706805	-0.009059316676121644	-5.806037838849638E-4	1.4887786841490755	1.4315511023412761	-0.32542996158352594	1.039975926611495	6.587832864018954	10.205904679860017	0.7947845584151005	0.9493150684931506
ID429127	429127	7	0.9710617661476135	58.60380222401209	28.68496973012554	0.0	146.0	146	1.4775694402988406	1		20673.23162274617	20761.0	13390.0	26916.0	1.49054E7	2676.7454835632734	-0.9810474659239924	-799.5654540158788	0.002009945772105203	0.003208015900260392	1.5156843714609702	1.4414006440843308	-0.4833347654644614	1.0515357944937156	6.858761055396352	10.745616834710503	0.7464364456867424	0.9632843791722291
ID421442	421442	7	0.9602024555206299	57.80584531651052	30.138161780160328	0.0	99.0	99	1.434445950841007	1		20498.265785609412	20627.0	13532.0	26505.0	1.3959319E7	2582.4556686852734	-0.980961884879539	-817.9795107220863	0.0036587645527306916	0.009806281521894375	1.481904229696925	1.3979579782087235	0.07400661647611331	1.0600491951809354	6.464251583741548	9.567803552490087	0.8873676971583846	0.9714285714285711
ID424514	424514	7	0.9696512222290039	58.320217505839636	28.638311922657678	0.0	117.0	117	1.4750073273251252	1		20537.607489597794	20632.0	13835.0	26543.0	1.4807615E7	2580.199950240602	-0.9810536477640575	-824.3158155158081	0.0028227326590932094	-0.0022431566448885315	1.511618759088091	1.4719615225292972	0.16624348068889727	1.0269417616913314	6.834995424573777	9.720817080877728	0.9089553501278524	0.9769021739130432
ID443458	443458	7	0.9927381873130798	58.59956398821619	29.495557832302268	0.0	230.0	230	1.429691743855353	1		20779.352071005902	20855.0	13015.0	27041.0	1.4046842E7	2698.0462221027856	-0.981013894682762	-795.8878678774604	0.014439942529089252	0.002145233620031696	1.5253700941394932	1.384947338401437	-0.3929370386474326	1.1013921265050683	6.421473448260897	9.469015907753729	0.8999841539348369	0.9754512635379057
ID426051	426051	7	0.9541904926300049	58.59376074661491	27.808462542867897	0.0	127.0	127	1.4559075639855612	1		20513.140000000007	20671.0	13395.0	25766.0	1.4359198E7	2574.6872650014793	-0.9810279368452355	-823.9568491131264	0.004690361212030453	6.427349008519504E-4	1.5345022830889106	1.4041785216340188	-0.3816460636157625	1.092811390750541	6.659129756486687	9.528548711085115	0.9216665468911546	0.9838483146067415
ID431694	431694	7	0.9490889310836792	58.669434885982184	28.36934055168289	0.0	162.0	162	1.3856244745513593	1		20582.670347003175	20617.0	14258.0	26744.0	1.3049413E7	2306.8781398540955	-0.9809543964294828	-919.0965544795779	-0.0027958080282789767	0.02445696610008173	1.474860057489553	1.3104819627253133	-0.5018716328888816	1.1254333134218761	6.031717102770592	10.57714753110756	0.677506871449678	0.9337748344370855
ID422479	422479	7	0.9753955006599426	58.44336858585532	29.866108165340155	0.0	105.0	105	1.4600584136458112	1		20548.06847360914	20653.0	13277.0	27610.0	1.4404196E7	2713.7006053182563	-0.9810764342943253	-785.1252413773151	2.5235662272441936E-4	0.003709738956320001	1.4935890312417326	1.4581022655229885	1.0997158354886738	1.0243376384207288	6.697154765802807	9.48320530742931	0.9358147656048204	0.9860041987403783
ID442956	442956	7	0.9785341024398804	58.68152888659977	29.31293094932432	0.0	227.0	227	1.4158676983350564	1		20781.646525679767	20862.0	13406.0	26881.0	1.375745E7	2591.0176702902745	-0.9809653696957005	-826.7016498012377	-0.007980254876212718	0.009247195660309482	1.502302683073863	1.3616374831772693	-0.5925965592172069	1.1033059104456813	6.297892167983486	9.521765596051319	0.8729112939665636	0.9699853587115668
ID440402	440402	7	0.9831670522689819	58.631959030318235	29.191528984633187	0.0	213.0	213	1.4590218083226296	1		20738.150568181813	20740.0	13228.0	28303.0	1.4599658E7	2781.718543806253	-0.9809990747112807	-769.804916999689	-0.009953724141571894	-0.0037982552965770367	1.5426152413231498	1.3947464320821021	-0.7246984704756345	1.1060184172834244	6.687648513473781	10.140327231012959	0.8172959814572304	0.9604095563139933
ID428627	428627	7	0.9606255292892456	58.550012439230294	28.57752281254427	0.0	143.0	143	1.4678096187805105	1		20591.409282700395	20635.0	13385.0	26747.0	1.4640492E7	2640.7052728173835	-0.9810283575535858	-806.4413057919866	1.4392033973283603E-5	-0.0045486711663190625	1.535481570332961	1.424485090342896	-0.2697175275910805	1.0779204224337275	6.768451658270549	9.824517465928347	0.8812045629934391	0.9746748802190279
ID421968	421968	7	0.9686686396598816	58.354470675334134	29.907714357745714	0.0	102.0	102	1.4616119431652361	1		20516.093484419245	20623.0	13495.0	27399.0	1.4484362E7	2664.5857144303195	-0.9810106441045117	-795.5334684056403	-2.6825086112774164E-4	5.050794132170459E-4	1.4847841577153345	1.4593159954685013	-1.0259682984124714	1.0174521229986633	6.71141414429636	9.618094739995508	0.9116870828731184	0.9764868603042872
ID434782	434782	7	0.9831921458244324	58.28979112459264	28.961416237578526	0.0	181.0	181	1.446524603315953	1		20661.839595375728	20778.0	13456.0	26543.0	1.4297993E7	2744.803784170439	-0.981022007168004	-778.2446596697805	-0.0117821257839602	-0.022017569983300136	1.5006414449859804	1.437138512047374	2.702452794604204	1.0441870650645488	6.573573485525402	9.597715029449208	0.8967588769116318	0.9766949152542375
ID428127	428127	7	0.9510154128074646	58.531427002094574	27.645930157992723	0.0	140.0	140	1.4391844528482625	1		20540.84333821376	20639.0	13479.0	26011.0	1.4029396E7	2573.2276257333947	-0.9810871200195526	-828.1709038334908	-0.00724146473305804	-4.398349099496466E-4	1.4859607232518883	1.4331022843404984	2.6583009012087593	1.0368839262130651	6.50702971922217	9.653671092341963	0.8774202601205898	0.9723011363636364
ID446559	446559	7	0.9804129600524902	58.554866195529094	29.512276171645663	0.0	249.0	249	1.418536631332032	1		20664.115269461076	20724.0	13454.0	26899.0	1.3803629E7	2519.6639295801656	-0.9809565297989649	-844.9049691582618	0.001240697948640324	0.004601504108867209	1.5364569933151895	1.3275595675728382	-0.3547092734358892	1.1573544651742265	6.32165779880606	9.718040134611192	0.8411694094952887	0.9575233981281495
ID423002	423002	7	0.9719249606132507	58.59093607647366	29.516597652481206	0.0	108.0	108	1.4641974961204784	1		20461.121297602276	20611.0	12929.0	27677.0	1.4506935E7	2655.0244196394733	-0.9809833140750684	-795.0925648770707	0.01811173971416877	-0.0027135830864268417	1.4857083509148286	1.4709118291448433	-0.33692100816281023	1.0100594212901175	6.73517977511894	10.209309330159707	0.8120192616851504	0.952925353059852
ID434266	434266	7	0.9667491912841797	59.18734467819508	29.229761528622674	0.0	178.0	178	1.4470474750493922	1		20703.827536231882	20751.0	13903.0	27302.0	1.4285641E7	2482.6434167050966	-0.9810716347702446	-864.4779155065493	-0.0011253076398389313	0.002477766425178515	1.5487834932118296	1.3697676224437143	-0.6090278621541914	1.1306906863871877	6.578326611689924	10.036254376643589	0.8206953554882848	0.9719101123595497
ID423526	423526	7	0.9731469750404358	58.70497985899728	29.514338528042313	0.0	111.0	111	1.4407604903194315	1		20535.868995633184	20652.0	13065.0	27812.0	1.4108142E7	2721.510980114319	-0.9810028748054204	-779.319216539239	0.005759770773830677	-0.002677283842771706	1.4899689885933802	1.443936123259435	-0.33405888558319474	1.0318801258535135	6.52128909771573	9.404967722571179	0.9264643206050749	0.9849246231155775
ID424034	424034	7	0.9613921046257019	58.371015771138175	28.096163786607008	0.0	114.0	114	1.4811489527539554	1		20552.128099173573	20653.0	13612.0	27477.0	1.4920845E7	2623.2564839926254	-0.9810214998218909	-809.9583293978651	-2.9861537255068546E-4	-0.0015140903540613426	1.5074897093658355	1.4741876468990707	0.46344776049283054	1.0225901109243556	6.892032938547965	9.607866198169233	0.9382170385843722	0.9843856076035303
ID452195	452195	7	0.9826569557189941	61.034363000788545	29.103178140210115	0.0	283.0	283	1.4616119431652366	1		20568.642149929266	20650.0	12903.0	27915.0	1.454203E7	2725.226219906456	-0.9810021042626651	-779.4665784293667	-0.00810093596545913	0.006440529835889312	1.5148660228494581	1.447504770040026	-0.7114448318496969	1.046536118017469	6.711414144296365	9.711733542398063	0.8941911891650122	0.9764868603042876
ID440943	440943	7	0.9679351449012756	58.52460735652954	29.281347219923408	0.0	216.0	216	1.4212005522349935	1		20744.363772455123	20853.0	13433.0	26606.0	1.3857235E7	2559.18519718058	-0.9810298391466633	-838.3774798563422	0.007089096312733086	0.00245836765742978	1.5022941707183317	1.370522686123314	2.600232538722974	1.0961468831776502	6.345423429628639	9.764453667457804	0.8363240267596671	0.9625090122566692
ID446063	446063	7	0.9731780290603638	58.55625337951422	29.484112109527388	0.0	246.0	246	1.4121227177017934	1		20718.262195121948	20811.0	13399.0	27021.0	1.359118E7	2531.6482067220827	-0.9810864000575511	-849.010420404835	-0.010569936470211976	-1.4291657023038907E-4	1.5409316905365311	1.3124633828633303	-0.4513778955850228	1.17407594806551	6.26462028483187	10.037310775644919	0.7813936442502233	0.9613420860685625
ID425581	425581	7	0.9584060311317444	58.52464047851653	27.567799619829756	0.0	124.0	124	1.4470474750493905	1		20549.1904761905	20684.0	13391.0	26032.0	1.4240589E7	2544.3904901874967	-0.9810338233801923	-835.497471877405	0.001100821602315705	0.0020838091352982442	1.51877940395722	1.4003563017787757	-0.020273349651467747	1.0845664078692112	6.578326611689909	9.99857591511421	0.826892398471813	0.9597780859916782
ID451691	451691	7	0.9890552759170532	61.19133884084077	28.955235831904133	0.0	280.0	280	1.4465246033159536	1		20561.154624277475	20648.0	12961.0	28087.0	1.4228319E7	2745.715156894572	-0.9810133438655237	-773.8351331435676	-0.003322216447835214	-0.0020180162864917145	1.489939785281639	1.426714283112545	-1.067238871557262	1.044315461699283	6.573573485525407	9.974071988030332	0.8303599411040611	0.9557705597788524
ID433782	433782	7	0.9660416841506958	58.67922147391829	29.43799044825872	0.0	175.0	175	1.4185366313320327	1		20677.90375939848	20806.0	13612.0	26123.0	1.3750806E7	2539.563127641841	-0.9808835817542049	-835.5807648683166	0.0016201200382976759	-0.007995197039890498	1.4858029753805444	1.3741154213971354	-0.1960530531550045	1.081279601585324	6.321657798806064	9.873102333279663	0.8149548904544833	0.9616775126536509
ID427634	427634	7	0.9597055315971375	58.55358065984572	27.66808696282783	0.0	137.0	137	1.449137075379894	1		20538.034532374095	20659.0	13328.0	25872.0	1.4273934E7	2558.459954516278	-0.9810268751582424	-830.141819081695	-0.004860318667102117	0.00584499204481691	1.4964574972003244	1.4269091822456301	-0.043351786594612376	1.0487405336093227	6.59733911634797	9.77774649224919	0.8671637724838898	0.9795342272406491
ID452723	452723	7	0.9826398491859436	61.047247135919974	29.132706849783798	0.0	286.0	286	1.4564270671471389	1		20578.445714285728	20661.0	12621.0	27976.0	1.4404912E7	2748.409429191367	-0.9810213906739904	-774.0610708299482	0.00847489174567636	0.0032868062424681547	1.492228510656507	1.44883192147866	-0.7606772624165474	1.0299528113195884	6.663882882651206	9.785781182175434	0.8744726258869772	0.9649002064693737
ID431217	431217	7	0.9541754722595215	58.38045519902606	27.044037483048168	0.0	159.0	159	1.4729544281711608	1		20574.345454545448	20759.0	13868.0	26152.0	1.4710657E7	2580.6443807137966	-0.9810882644305755	-827.188628538533	-0.00942093639577541	0.0045328838606013815	1.51405534722739	1.4437964172081312	-0.20341960223891306	1.048662629427436	6.815982919915711	10.168158908337652	0.8284259757056585	0.9617706237424548
ID453246	453246	7	0.9823242425918579	60.85453700508011	29.317183613110142	0.0	289.0	289	1.444431223632541	1		20551.465892597957	20577.0	13178.0	28015.0	1.415996E7	2750.3911459270166	-0.9810494570634128	-773.6554400673011	-0.004451759969843457	0.0097103108881791	1.4937153160724503	1.4274211615228827	2.35113343404873	1.0464433037260286	6.554560980867344	10.179005892905684	0.7949553578521282	0.9445205479452049
ID445565	445565	7	0.9836395382881165	58.68513021672624	29.492068789336937	0.0	243.0	243	1.4190698155761319	1		20795.313813813795	20934.0	13279.0	26793.0	1.3849679E7	2541.7708969044093	-0.9809092264963369	-840.745140666713	0.041134129955597155	0.00749799774280973	1.5358812989983484	1.3666670920173953	-0.3299838644723907	1.1238152348654045	6.3264109249705855	9.705385255687277	0.8439985545076214	0.9743777452415815
ID433272	433272	7	0.9761315584182739	58.44194033114089	29.3729010293049	0.0	172.0	172	1.4254524706424296	1		20694.60447761194	20804.0	13532.0	26809.0	1.3865385E7	2564.1745998381716	-0.9810259493388415	-834.5646238793753	0.002292273645060334	0.021606043988640862	1.5573951059497355	1.3427287050042342	-0.31279154840337997	1.1598732492613424	6.383448438944772	9.721310091116266	0.8488200427856216	0.9661870503597124
ID435321	435321	7	0.9852384328842163	58.21995636163659	28.81958336233173	0.0	184.0	184	1.4698697034697894	1		20668.63165266108	20768.0	13562.0	27685.0	1.4757403E7	2658.4780321793423	-0.9808793304381704	-797.6660938077035	4.574392582787015E-4	-0.0035797876007901304	1.5253910314912449	1.4306818746749093	0.0758528636029987	1.0661986137469284	6.787464162928618	10.168424323556385	0.8249166927580376	0.9740791268758529
ID454791	454791	7	0.9836907982826233	61.09145049171576	30.215002790923315	0.0	298.0	298	1.441285453168086	1		20575.861717612795	20687.0	12603.0	27154.0	1.4135617E7	2730.5650836750597	-0.9809475356091815	-775.9435323554043	0.054087241191392216	-0.006615919992946189	1.6300705788565502	1.3350951594771234	2.6893392784002046	1.2209396216333754	6.5260422238802525	10.52431115118059	0.7404101852258332	0.924579124579125
ID450180	450180	7	0.9819401502609253	60.22131892671362	28.931675339930553	0.0	271.0	271	1.4454782924352358	1		20561.473913043494	20600.0	13114.0	27070.0	1.4187417E7	2653.339469907606	-0.9809993519205408	-800.1874349348344	0.008643198311646335	4.6334238038516797E-4	1.52610356810338	1.3815767172357938	2.5655997210076498	1.104610079964832	6.564067233196367	10.310562079890587	0.7759222430381526	0.9543883897719414
ID449667	449667	7	0.9168570637702942	59.46044337413042	25.69604262144961	0.0	268.0	268	1.4185366313320336	1		20564.148648648646	20738.0	15228.0	24988.0	1.3695723E7	2081.3530815435424	-0.9811582203104039	-1028.9922295655865	-0.002326558742127388	-0.004070645325228611	1.5088639390006664	1.3555642625044204	-1.34250281551864	1.1130891988942104	6.321657798806074	9.606542847448786	0.860808603198291	0.9658678286129267
ID451203	451203	7	0.9687562584877014	61.230815384297095	28.95083273681774	0.0	277.0	277	1.4595402030124016	1		20565.727659574502	20717.0	13076.0	27745.0	1.4498838E7	2715.357153521407	-0.9810362640294369	-783.6249885774233	0.01791575610846866	0.006567224968752936	1.4945365303014364	1.4519806680367886	0.030495902568011823	1.0293088353043895	6.692401639638304	10.412386221019482	0.7756955917834678	0.9275362318840583
ID436366	436366	7	0.9772018790245056	58.05558472268042	28.38898595261447	0.0	190.0	190	1.454347941080483	1		20612.555078683832	20640.0	13357.0	27934.0	1.4408176E7	2691.155726480409	-0.9810688545066024	-793.8630544178515	-0.011992155534870685	0.009037523356221398	1.4824140955403722	1.45297913967304	0.36192607341098143	1.0202583471872526	6.644870377993145	9.550301278070968	0.9155081884883279	0.9783065080475856
ID441487	441487	7	0.9737842679023743	58.53757066592465	29.448736549092803	0.0	219.0	219	1.4126583227723337	1		20764.43768996961	20885.0	13263.0	26716.0	1.3663E7	2622.3012822971787	-0.9810060799234556	-817.9460808048909	0.014191473316739906	1.6694270464166511E-4	1.4995701067221892	1.3561048088623975	-0.4882005652029634	1.1057921901922472	6.269373410996386	9.342054576057787	0.9027119705152883	0.9813988095238095
ID427146	427146	7	0.9565882086753845	58.55425245591441	27.758706230630093	0.0	134.0	134	1.4439074044952298	1		20512.48911465893	20678.0	13238.0	25574.0	1.4133105E7	2578.504864733439	-0.9810936998930965	-825.6278682568256	-0.004431536182672044	0.002156249796213479	1.5021918246692265	1.401462069529179	-0.5829557523042022	1.0718747637414743	6.549807854702816	9.878449452923284	0.843452946716748	0.9602787456445993
ID450699	450699	7	0.9729887247085571	61.4312399320835	28.784494201681543	0.0	274.0	274	1.4662626558155456	1		20595.936619718304	20774.0	13508.0	27606.0	1.4623115E7	2687.538456745322	-0.9809844393731927	-790.6965419643735	-0.003917989389189408	-5.007603455848243E-4	1.4825237529373858	1.4682811881841598	0.22788162618397712	1.0097001615683983	6.7541922797770075	10.260760414740474	0.8061654654390769	0.9594868332207962
ID453771	453771	7	0.9813975691795349	60.76269612267507	29.324036611062315	0.0	292.0	292	1.4439074044952318	1		20582.552325581382	20638.0	12991.0	27527.0	1.4160796E7	2760.448677250236	-0.9810164108790639	-770.6328072552366	-3.677005043966251E-4	-0.01018513790291307	1.503208340951731	1.4069391885379174	-0.5786114521018404	1.0684245297864337	6.549807854702833	9.776670909640925	0.8611056330627478	0.9562803608605138
ID449160	449160	7	0.9838139414787292	58.744470502096114	27.341330509806742	0.0	265.0	265	1.4852292606300528	1		20633.571819425415	20801.0	13463.0	27969.0	1.5083141E7	2701.3845833378055	-0.9810355460783943	-790.2461603633842	0.00501173155179459	-0.0022368768943439457	1.5100617467024833	1.4737945090508375	1.2743915430016255	1.0246080694621416	6.930057947864093	10.023230786172734	0.8668246837551459	0.9700598802395206
ID435849	435849	7	0.9868361353874207	58.32116314578903	29.15794373815355	0.0	187.0	187	1.446524603315953	1		20610.786127167645	20749.0	13282.0	26895.0	1.4262664E7	2731.4558912045372	-0.9810569897236813	-781.5838954707999	-0.0035772067193448874	-0.012543000004230458	1.5064933743829503	1.4226856947104796	-0.09631144592557653	1.058908077858705	6.573573485525401	9.980360477865407	0.8293138736806825	0.9698457223001401
ID430741	430741	7	0.9585546851158142	58.85942179054431	28.03539371415912	0.0	156.0	156	1.4333908231139438	1		20631.87923416789	20712.0	14077.0	26484.0	1.4009046E7	2516.188880225276	-0.9809955641079706	-846.5207432289689	0.026513667207664873	0.009433433715925282	1.5117416620202988	1.3980700395945744	3.1140717674083174	1.0813060999852968	6.454745331412507	9.957467981187648	0.8180712663713162	0.9679258731290091
ID448658	448658	7	0.986297607421875	58.593008312287694	29.043154087286855	0.0	262.0	262	1.414263920929639	1		20549.21633888049	20597.0	13008.0	26942.0	1.3583032E7	2668.7995093877685	-0.9811176065788417	-800.1535533644147	-0.004099464831036251	0.0019196492972801918	1.4610982498926441	1.376543060587975	-0.5990883840223173	1.0614257495646757	6.283632789489934	9.75967282449913	0.8289916256044448	0.9734904270986741
ID454290	454290	7	0.9838269948959351	60.767391353293135	29.743879633546204	0.0	295.0	295	1.449659004831496	1		20584.32471264368	20686.0	12416.0	26860.0	1.432669E7	2744.052944990966	-0.9809232824066375	-771.4459890468967	-0.004822990669924483	0.008996178335484004	1.517091620158076	1.4096457876277204	-0.6866878514689013	1.0762218661406957	6.602092242512506	9.899087645854445	0.8466445418842949	0.9639139486467729
ID432784	432784	7	0.9828628301620483	58.11265831430069	29.03470819810225	0.0	169.0	169	1.4667784914184214	1		20672.92967651194	20808.0	13145.0	26801.0	1.4698453E7	2721.0559390090925	-0.9809472788984063	-782.3177959022358	-0.015926196481263855	0.010591282721009855	1.5330543960821512	1.4395266024091244	-0.3052403000565508	1.0649712158959084	6.75894540594152	9.713397885486392	0.9002154136563092	0.9786648313833447
ID448153	448153	7	0.9636837840080261	57.90980055659519	28.096440223423574	0.0	259.0	259	1.4512236669219445	1		20615.44571428571	20659.0	13320.0	26601.0	1.4430812E7	2610.4790397149973	-0.9809599083457595	-813.7382631057859	-0.002435484200822631	0.016147015131003355	1.5057598968074744	1.4227624712696045	0.006712936929940386	1.0583354053918832	6.616351621006052	9.827794138542679	0.8608279109378808	0.9713886950453591
ID430245	430245	7	0.976376473903656	58.493502400057615	28.48105920740452	0.0	153.0	153	1.4365538813695549	1		20708.813782991205	20758.0	13310.0	27605.0	1.4123411E7	2558.0615209583966	-0.9811031455629496	-840.6193525050222	-0.0066475795070821755	-0.0059878171194105495	1.47198158182167	1.4363653377395695	-0.09825339264004027	1.024796089926641	6.483264088399596	9.798401307607907	0.8485806632445393	0.9619181946403387
ID436901	436901	7	0.9659513235092163	58.89278983112022	28.210063685532774	0.0	193.0	193	1.428633104877271	1		20648.92399403876	20730.0	13728.0	27144.0	1.3855428E7	2610.680259358187	-0.9810614034096352	-819.4493838155046	0.022227501116360796	0.012701047468606879	1.4986719114966098	1.3918540493877471	-0.45398887537786164	1.0767450165883772	6.411967195931866	9.362050862851353	0.9193040285999954	0.9768283852280958
ID420000	420000	7	0.9531401991844177	57.34597338851825	30.55242646994519	0.0	91.0	91	1.442334805657418	1		20503.149709302324	20632.0	13300.0	26135.0	1.4106167E7	2553.0886678910033	-0.9810983313152913	-833.6755623572852	-0.0045319956559573705	0.006507610770089937	1.4955529326010377	1.4196427802102702	0.036831242240136786	1.053471305210684	6.535548476209277	9.792040889803925	0.8565356975853196	0.9669479606188465
ID425121	425121	7	0.9517085552215576	58.203113961278525	28.55824477745559	0.0	121.0	121	1.4428591957149761	1		20465.506531204643	20592.0	13375.0	25619.0	1.4100734E7	2482.86165783528	-0.9810834387566331	-854.9952968491875	-0.003044673761464195	0.001163732872741571	1.5112605234909542	1.3903525724936856	-0.44246352820795243	1.0869620795395893	6.540301602373799	9.817611605779112	0.8526993777678411	0.9690140845070427
ID426668	426668	7	0.956230878829956	58.58015109351964	27.774783453098827	0.0	131.0	131	1.4454782924352358	1		20498.37826086955	20637.0	13421.0	25633.0	1.4143881E7	2567.5922065525456	-0.9810422677064364	-826.2753233948185	-7.226959771820136E-4	-8.649902763529395E-4	1.5011151616301308	1.4024854657549453	2.7655145523152633	1.0703249326167483	6.564067233196366	9.873525030509464	0.8461325878722394	0.9670868347338928
ID437420	437420	7	0.956259548664093	58.132291848349944	26.9875910097363	0.0	196.0	196	1.461094283526842	1		20669.091937765224	20780.0	13125.0	26292.0	1.4613048E7	2572.254257933333	-0.9809809590363111	-828.9139753519861	-0.001595939881497968	0.0021995251941972355	1.526635502323682	1.4202643620103466	-0.10890751040982533	1.0748953104496475	6.706661018131852	9.909914754047175	0.8581760352259561	0.9651162790697672
ID438954	438954	7	0.9863197803497314	58.60793663853652	29.455076707662087	0.0	205.0	205	1.438658723350229	1		20682.967883211688	20794.0	12970.0	26850.0	1.4167833E7	2707.360195829351	-0.9810178184024447	-789.6371738161782	-0.00838278879801024	-4.523890580241314E-4	1.509693486398695	1.3861643356171045	-0.5289075724190089	1.0891158051087766	6.502276593057664	10.275074973936757	0.7739364563178454	0.9654199011997173
ID445098	445098	7	0.960334837436676	58.67127462909273	29.455710972666225	0.0	240.0	240	1.3970424089815816	1		20744.7968992248	20894.0	13639.0	26923.0	1.3380394E7	2467.5645788757083	-0.9810262279256556	-869.355877652564	-0.01899311877762543	0.008093901147965642	1.5120932277366539	1.315425418617329	-0.7165322403150354	1.1495089013302224	6.131532752225429	9.664476943739235	0.8249397064698867	0.9641255605381166
ID432297	432297	7	0.9597613215446472	58.09754471093442	28.788283601752898	0.0	166.0	166	1.4185366313320333	1		20613.992447129913	20710.0	13324.0	26751.0	1.3646463E7	2430.2193531305256	-0.981073594161544	-879.3870614556565	0.020125649444205737	0.01147934815509903	1.5550226415336774	1.3505573159286726	-0.23006057180875225	1.1513932975620587	6.32165779880607	9.491671577742384	0.8817702490799006	0.967976710334789
ID439472	439472	7	0.9885681867599487	58.57284648600313	29.10043957042942	0.0	208.0	208	1.4667784914184212	1		20747.57323943661	20704.0	13496.0	28606.0	1.4730777E7	2779.442556994595	-0.9809700783882356	-769.5881298274204	0.007944248479205067	-0.014642277500168555	1.5614232727996273	1.4054389079344622	-0.7601748805800526	1.1109862292729689	6.7589454059415175	10.310233939628974	0.799009169678248	0.9601620526671167
ID437937	437937	7	0.974332869052887	58.10687781960521	26.65109851922984	0.0	199.0	199	1.483190509826003	1		20651.891034482753	20837.0	13475.0	26607.0	1.4972621E7	2607.906454443236	-0.9810931391946917	-821.8425510491055	0.012743248703418924	0.005412876051943987	1.5197648908453942	1.4680280066240037	1.134051979711106	1.0352424367845467	6.911045443206037	9.840026409128605	0.8969352341297097	0.9791245791245794
ID438449	438449	7	0.9675076603889465	58.215449050585164	29.358930364146136	0.0	202.0	202	1.3954169955062645	1		20611.5328125	20649.0	13404.0	26890.0	1.3191381E7	2560.5325582205105	-0.9811203292130214	-836.6384902621448	-0.0068025016598105715	-0.002325620908428395	1.4676602049624938	1.3359726478404694	2.4014459243373976	1.098570548831887	6.117273373731887	9.549794633848137	0.8429070543631884	0.9640449438202248
ID429756	429756	7	0.9844303727149963	58.556468268770985	28.61747820906039	0.0	150.0	150	1.4724407561666395	1		20680.23955431755	20801.0	13419.0	27145.0	1.4848412E7	2698.247189401647	-0.9810280568950982	-792.6353590714518	9.537346324769751E-4	0.0017372304695712697	1.5147128810860795	1.4532978275906125	-0.3410082670283954	1.0422590967450116	6.811229793751188	10.257141689211075	0.8135470731862315	0.9572478289913156
ID442042	442042	7	0.9806440472602844	58.582624569307995	29.44748200701542	0.0	222.0	222	1.4190698155761312	1		20770.923538230876	20856.0	13263.0	26552.0	1.3854206E7	2584.093901146128	-0.9810122643138514	-830.5748393055908	0.0036955229534064247	-0.008781424226426093	1.5077321506203964	1.3456020704755685	-0.5812683930246141	1.120488875353415	6.326410924970579	9.966304786222976	0.8003849847416259	0.9610108303249099
ID447674	447674	7	0.978357195854187	58.74108219578146	29.46755360977461	0.0	256.0	256	1.4024468485391899	1		20593.47149460712	20772.0	12893.0	26261.0	1.3365163E7	2625.6247803572996	-0.9810323400557391	-811.328002017521	0.006667444384436013	0.0021688393562787896	1.4883160608961015	1.3469924992130358	-0.21122504889025218	1.104917853488889	6.179064013870594	9.494569131439462	0.8613547171619916	0.9594095940959407
ID420547	420547	7	0.9550812840461731	57.36619480188312	30.59009342517814	0.0	94.0	94	1.4376066875800297	1		20462.717008797677	20585.0	13355.0	26080.0	1.3955573E7	2553.9147470246603	-0.9810299087413152	-828.7045546804105	-0.005350981803761667	-1.3090066635899737E-4	1.4977267246674704	1.3932751446950549	0.0020857308966065902	1.0749683796270382	6.492770340728639	9.964150899377131	0.8217870884977397	0.964689265536724
ID447176	447176	7	0.9895497560501099	58.757465500235085	29.40531216404816	0.0	253.0	253	1.4286331048772711	1		20652.42199108467	20771.0	13029.0	26489.0	1.389908E7	2654.599801174676	-0.9809484711267278	-801.1582143630496	7.988375676143256E-4	0.0028823712376957354	1.4876478274691212	1.388228439754827	-0.4604625582020415	1.0716160142431979	6.411967195931867	9.623614780753242	0.8700109021483191	0.968413496051687
ID426194	426194	7	0.9492747783660889	58.59155279790399	27.91994685085086	0.0	128.0	128	1.439709990369102	1		20499.138483964998	20659.0	13345.0	26111.0	1.4062409E7	2578.9643130992445	-0.981052615746498	-823.1202949430931	9.53715985957647E-4	-0.006318597644415583	1.5204354803044053	1.391077473702459	-0.38720196024085113	1.0929912309324155	6.511782845386695	10.039223459181999	0.8119130670266593	0.9540389972144844
ID444625	444625	7	0.9771178364753723	58.721967977754574	29.445273214888992	0.0	237.0	237	1.4164018872611874	1		20720.382753403934	20856.0	13255.0	26679.0	1.3696173E7	2536.6619010517666	-0.9810555323072991	-846.0116965127261	-0.00405005857821439	0.007755792802663739	1.5394373696519201	1.3257243091174782	-0.5283165562517349	1.1612047535559702	6.302645294148	9.517369207798536	0.87437734330326	0.9664723032069971
ID424667	424667	7	0.9652078747749329	58.3172770878836	28.902612882767674	0.0	118.0	118	1.4703842736600556	1		20531.42737430168	20673.0	13619.0	26530.0	1.4700502E7	2583.5286746811894	-0.9809738439499593	-819.4872972729438	-0.0061562951681378274	0.0037300046080759024	1.491263018358138	1.4658972921449562	0.03241377810974603	1.0173038904902167	6.79221728909313	9.950347425382281	0.8620747906501194	0.960995292535306
ID443622	443622	7	0.9786775708198547	58.43050983358008	29.58260683487937	0.0	231.0	231	1.4067554511588207	1		20736.999999999996	20795.0	13126.0	26755.0	1.3561998E7	2625.2447283280253	-0.9809875244663756	-815.1376339018104	-0.006515172346475155	0.009352102298339354	1.4864107126136958	1.35899979449466	-0.3406411699744693	1.0937534491433925	6.2170890231867135	9.64328293387306	0.8401312356446977	0.9696071163825056
ID421095	421095	7	0.9477823376655579	57.37372012791102	30.872353412859344	0.0	97.0	97	1.4318066736266937	1		20364.80088495576	20516.0	14226.0	25253.0	1.3807335E7	2383.284291675569	-0.9811581213865943	-889.9162040867956	5.895672619255468E-4	0.010131585646585181	1.4883190715722432	1.4120876248559133	0.047033900226793435	1.0539849265544752	6.440485952918962	9.774796047277013	0.8470578904019842	0.9706303724928368
ID440037	440037	7	0.9951269626617432	58.55394645321717	29.42224873166136	0.0	211.0	211	1.4206681676678081	1		20754.00896860987	20816.0	12877.0	27028.0	1.3884432E7	2700.2649952976135	-0.9809574799207309	-791.8654053162119	0.01601372470049324	0.006409658021019885	1.4944790286775675	1.3757484494115253	-0.6094799026638325	1.0863025354066937	6.340670303464124	9.469659802993549	0.8885385630863877	0.9780058651026386
ID431840	431840	7	0.9644874930381775	58.496281437639794	28.76855934939154	0.0	163.0	163	1.4233280991629542	1		20588.541791044772	20665.0	13581.0	26871.0	1.3794323E7	2499.6038228179527	-0.9810539891306511	-853.0206203494847	0.002838535166575213	0.0040727991672429645	1.4958840245899636	1.3665971292089065	-0.4720733959725716	1.0946049809543348	6.364435934286703	9.90332756579232	0.815469072928429	0.9660894660894663
ID444128	444128	7	0.9638392329216003	58.3121521814069	29.534589495850163	0.0	234.0	234	1.4078305414580077	1		20720.359208523605	20775.0	13910.0	26706.0	1.3613276E7	2505.6320034327073	-0.9809208223885341	-850.323713880988	-7.608564630981109E-4	0.0074058325432648725	1.5003458161197785	1.3395210006400502	-0.3442955118454588	1.1200614364409986	6.226595275515749	9.845258180306342	0.8072467084255255	0.9639440765268581
ID421614	421614	7	0.9660895466804504	57.68401319904857	30.026040835477403	0.0	100.0	100	1.4480926521268283	1		20479.46408045976	20640.0	13253.0	26341.0	1.4253707E7	2611.950891134966	-0.9809608779386436	-807.9571810532822	-0.007071147974169911	1.9089923294747023E-5	1.4990907308492465	1.4190271476735343	0.2789423655660048	1.056421459805737	6.58783286401896	10.089551717846064	0.8132212055998315	0.9604989604989606
ID429294	429294	7	0.9715408682823181	58.488782709834226	28.606667332654226	0.0	147.0	147	1.490313935758548	1		20650.19047619049	20753.0	13491.0	26836.0	1.517789E7	2658.749023956329	-0.9809849571200334	-801.3860029537417	-0.004570058118198157	0.0013310937882975965	1.5421426759068186	1.4494738388910517	-0.4039612257018303	1.0639327420263514	6.977589209509245	10.386213030691604	0.8128320312080799	0.9601046435578815
ID442605	442605	7	0.9716550707817078	58.42983448498337	29.466060291274704	0.0	225.0	225	1.4196027995632154	1		20772.59459459458	20881.0	13449.0	26712.0	1.3834548E7	2580.3497013513443	-0.980962823085	-829.644763032465	4.207063752959545E-4	-0.001500813115451004	1.490547527116734	1.373903827395471	-0.3431756261685182	1.0848994648645722	6.331164051135094	10.058068162208443	0.7864376233919562	0.9743964886613017
ID434421	434421	7	0.9780374765396118	59.19375725123626	29.134437531233214	0.0	179.0	179	1.4439074044952316	1		20707.585507246396	20727.0	14035.0	27364.0	1.4288234E7	2477.411520611825	-0.9809159473312162	-859.2558446336681	-0.004948991545582532	0.00693512466439851	1.5602130860170709	1.3625472466988562	-0.6149873356383223	1.1450708148265054	6.549807854702831	9.994569620276504	0.8239677781533696	0.9622905027932963
ID428287	428287	7	0.9512534737586975	58.51464025262036	27.670173076873994	0.0	141.0	141	1.459021808322629	1		20572.701704545463	20710.0	13445.0	25919.0	1.4483182E7	2561.209449188887	-0.9809526862430664	-827.3524443307377	-5.0763206022215914E-6	-0.005974879055801228	1.533703285206569	1.4070169319445556	-0.21062442523332772	1.0900389685338951	6.687648513473775	9.662891550123561	0.9000550913486097	0.9770833333333334
ID422652	422652	7	0.9683799743652344	58.42523377579751	29.75852342959251	0.0	106.0	106	1.4501807464373135	1		20513.75216138329	20624.0	13245.0	27506.0	1.4236544E7	2674.078254801448	-0.9809716143091194	-790.9617509427485	-0.002707258784777115	0.005252542767233097	1.4794515170198206	1.4642556389762866	-1.1211943397061312	1.0103778859640642	6.6068453686770106	9.43592275095951	0.9324708255878587	0.9788732394366196
ID428796	428796	7	0.9783282279968262	58.55994863364894	28.668137120662255	0.0	144.0	144	1.4821700827978632	1		20613.053793103438	20689.0	13406.0	26933.0	1.4944464E7	2643.2193012927655	-0.9810334479555691	-806.7418059730767	0.003436158427857099	-5.505097616300152E-4	1.524664723621218	1.4487598981577543	-0.5568526344535605	1.0523929641895697	6.901539190876987	10.018779777388229	0.8640247072461728	0.9744966442953016
ID443128	443128	7	0.9748929142951965	58.6855694160573	29.215209182939144	0.0	228.0	228	1.441810224877871	1		20795.607871720113	20794.0	13538.0	27729.0	1.4265787E7	2623.8268323216257	-0.980905016536616	-814.2806512203654	0.00714205388526954	0.0033762815621402823	1.5106655041486379	1.389142369416602	-0.6102030625386649	1.0874806912577808	6.53079535004476	10.391008105751109	0.7600822167231926	0.9475862068965517
ID422149	422149	7	0.9836416840553284	58.40060809879106	29.936358635713308	0.0	103.0	103	1.470384273660055	1		20539.041958041944	20672.0	13369.0	27551.0	1.4685415E7	2666.8720451569975	-0.9810283476466141	-796.4974648058545	0.009888600328457422	-0.005110369297685147	1.5059742617610585	1.4574495813225197	1.2690872446965011	1.033294242943558	6.792217289093124	10.27335969302135	0.8087167662634036	0.9635873229939305
ID423173	423173	7	0.9666362404823303	58.716308647679824	29.548742973872606	0.0	109.0	109	1.4600584136458123	1		20505.96028368794	20625.0	12914.0	27767.0	1.4456702E7	2701.203346871102	-0.980976659560064	-782.9332235834903	1.620502347995321E-4	-5.898266552370548E-4	1.4851363950058831	1.4523465585085364	-0.09984414687313631	1.0225771433858182	6.697154765802817	9.987930429637512	0.8436244965862035	0.9598092643051772
ID424195	424195	7	0.980954110622406	58.52826455887496	28.04358102154547	0.0	115.0	115	1.4662626558155447	1		20595.573839662444	20707.0	13234.0	27678.0	1.4643453E7	2668.7323307785755	-0.9811210510211751	-802.1279635964597	0.005434171420006786	-0.004061111273319222	1.542199566156267	1.451752524953418	0.9251516321003665	1.0623019692738274	6.7541922797769995	9.851201517950269	0.8745907459306758	0.9699658703071674
ID446723	446723	7	0.9793689846992493	58.51216677872459	29.54551563305571	0.0	250.0	250	1.4083677788526652	1		20633.38262195125	20747.0	13351.0	26373.0	1.3535499E7	2566.3535526489186	-0.9810511078704446	-832.514391695098	-0.013549042607750956	8.431681449743294E-4	1.497336622581634	1.3395791300440703	-0.4105376874896381	1.1177664603750386	6.231348401680259	10.111591176179356	0.7658661826238167	0.9472543352601153
ID425736	425736	7	0.9546043276786804	58.55339330602878	27.676600964605676	0.0	125.0	125	1.4454782924352352	1		20509.21044992741	20649.0	13311.0	25850.0	1.4130846E7	2560.81364434303	-0.9811817565858221	-835.1631907665147	0.003159246974450683	6.363919513653802E-4	1.5106090400377308	1.414639135662273	2.974348710630319	1.0678405552031676	6.5640672331963605	9.726216196375757	0.8719569565768921	0.9684431977559603
ID423700	423700	7	0.9589501619338989	58.25225491038293	29.138688658510578	0.0	112.0	112	1.4281034911037875	1		20511.217455621303	20576.0	13534.0	26648.0	1.3865583E7	2599.485588722571	-0.9810152108511172	-815.4624800807209	-0.0075482470118899215	-0.01016867174600884	1.467992888412406	1.4144631465963937	-0.3698298518559767	1.0378445645224623	6.407214069767345	9.76472924042168	0.8444203428165131	0.9697841726618707
ID451858	451858	7	0.9803918600082397	61.15598489476527	28.98065455443486	0.0	281.0	281	1.4522658384508202	1		20550.759312320923	20673.0	12934.0	27813.0	1.434443E7	2705.0001603291776	-0.9810152351522828	-785.1653095553339	-0.010659911173293981	0.008614177109832753	1.4833649049983515	1.4473728928932301	2.0633729172832207	1.0248671315331706	6.625857873335084	9.883106414440695	0.8524423875072185	0.9633724948168627
ID431376	431376	7	0.9788663983345032	58.50079645206098	26.907403296156513	0.0	160.0	160	1.455387875386464	1		20563.166904422236	20798.0	14464.0	26057.0	1.441478E7	2643.5036830129643	-0.9810928760232336	-807.2809916758499	0.007285649825616266	0.0015564751304498465	1.5273548812738371	1.4069864450527132	0.21981085050600666	1.085550530102381	6.654376630322167	9.682940991792117	0.8918722910110722	0.9708737864077674
ID433936	433936	7	0.977904736995697	58.5744812087332	29.439274834514688	0.0	176.0	176	1.4126583227723335	1		20577.567526555424	20671.0	13580.0	26350.0	1.3560617E7	2567.8736190912364	-0.9810270799759617	-828.6997450029578	2.2892882761353715E-4	-0.01746547231363928	1.4902732438853188	1.3729348968092419	2.857115058011872	1.0854653395064662	6.269373410996384	9.610829792146578	0.8529277212725329	0.974150664697193
ID440592	440592	7	0.9841108322143555	58.57024183519118	29.193751750084296	0.0	214.0	214	1.4391844528482631	1		20729.040995607604	20771.0	13349.0	27614.0	1.4157935E7	2666.8012176364546	-0.9809932298109539	-802.3728922239329	0.005954886857781135	-0.005113347488586089	1.518956330324644	1.390605965705521	-0.7689270170505846	1.0922981547501163	6.507029719222177	9.597247480380902	0.8877675498940111	0.9778571428571426
ID446225	446225	7	0.9822627902030945	58.58664045883509	29.50261725043381	0.0	247.0	247	1.4013676280264986	1		20701.16615384617	20834.0	13091.0	26852.0	1.3455758E7	2540.2815217291372	-0.9809873810069845	-840.9388824092382	0.013394585732364878	0.004607292952619173	1.4997075513322695	1.328972849350303	-0.46211421876295367	1.1284711738583928	6.169557761541555	9.635534493443153	0.8350496104026721	0.9593495934959347
ID434974	434974	7	0.9772189259529114	58.299731779397284	28.667075975484554	0.0	182.0	182	1.4449548528770868	1		20650.22786647317	20721.0	13577.0	26790.0	1.4228007E7	2596.0850845677915	-0.9811709547934507	-828.9957561282524	-0.0024492466900242205	0.0038778682995668887	1.4856239519405123	1.4430552890683292	-0.3513582403518962	1.0294989826063188	6.559314107031859	9.699732756312015	0.8760900637204381	0.9738884968242761
ID433436	433436	7	0.9642447829246521	58.53590947601513	29.406546497237553	0.0	173.0	173	1.4147987153979609	1		20702.33434190621	20795.0	13718.0	26524.0	1.3684243E7	2593.082905191741	-0.9809591676675926	-822.6174411644683	0.009411909969237395	-0.011640855988781305	1.5145662489222198	1.3694830347116866	-0.2897817689055334	1.1059401325413842	6.288385915654449	9.927235909111761	0.8018485816585577	0.9552346570397104
ID445725	445725	7	0.9827648401260376	58.72633967198183	29.417126037615343	0.0	244.0	244	1.4365538813695555	1		20756.773391812865	20847.0	13528.0	26814.0	1.4197633E7	2489.19590286973	-0.9810328220712163	-862.6042262148012	0.01526810906493189	0.009529788822913082	1.531401865355181	1.3821219627755683	-0.3959388493195116	1.1080077638588637	6.483264088399604	9.92632962552991	0.8268489721645367	0.9625970359915318
ID452381	452381	7	0.9713665843009949	61.03711311084915	29.108216593925643	0.0	284.0	284	1.4657466386762803	1		20587.966197183094	20621.0	12827.0	27783.0	1.4617456E7	2741.4567784755	-0.9808813977011825	-770.5882774460978	-0.012606402078855165	-0.01149938989025735	1.5188179925570193	1.4661816452386336	2.0661579786089073	1.035900290724086	6.749439153612496	9.936716354848922	0.8589972323504192	0.9536601746138349
ID427800	427800	7	0.9583641290664673	58.52332338723812	27.63271407905881	0.0	138.0	138	1.4616119431652352	1		20545.416430594913	20685.0	13392.0	25699.0	1.4505064E7	2534.502029669008	-0.9810456919306322	-839.1384100021207	-0.008787876094806293	0.0035817166238337637	1.5388076252691882	1.4149921592206645	-0.3466974951513093	1.0875025810155143	6.711414144296352	9.674978754068068	0.9009980745440811	0.9737931034482756
ID451367	451367	7	0.9823494553565979	61.16545366328816	28.956235483555027	0.0	278.0	278	1.4470474750493918	1		20609.040345821344	20727.0	13175.0	28041.0	1.4302674E7	2732.208048608431	-0.9809878656086563	-778.4070462970268	-0.007098437331417186	0.0032001195714674675	1.4868188867047343	1.433251854617652	-0.7676610042110448	1.0373744725426308	6.578326611689922	9.94152770313368	0.8364096641590014	0.9617790132036134
ID453413	453413	7	0.9689977169036865	60.87031973163259	29.333031851035983	0.0	290.0	290	1.449659004831496	1		20555.244573082466	20634.0	13010.0	27947.0	1.4203674E7	2733.9765675626004	-0.9810745388853507	-779.4951033016572	4.159410674934148E-4	0.01685871081882527	1.5310681561681099	1.4078351866799386	-0.65816112219116	1.0875336620750249	6.602092242512506	9.842067532226395	0.856483046017111	0.9645833333333335
ID452898	452898	7	0.9790454506874084	60.99637778345041	29.175538782779082	0.0	287.0	287	1.4621294195288266	1		20569.36595744682	20629.0	13080.0	28050.0	1.4501403E7	2723.8676284581416	-0.9810117036241703	-780.2846961677975	-0.03894461216181462	0.02527291311492156	1.579091269389635	1.41626787224159	2.4007974013347106	1.1149665259936576	6.716167270460882	9.82705276190932	0.873946389243369	0.9671457905544153
ID427310	427310	7	0.9556122422218323	58.556475341980565	27.723317058480944	0.0	135.0	135	1.4543479410804814	1		20524.406876790807	20677.0	13412.0	25763.0	1.4326036E7	2570.7390031199416	-0.9810467738669162	-826.5120586235506	-0.001024280651835824	0.005233615873434624	1.5238240898851136	1.4114933217820793	-0.3624295010110358	1.0795829256642966	6.64487037799313	9.885718166031678	0.8544367663500231	0.966804979253112
ID449836	449836	7	0.9841147065162659	59.4725667193524	29.5895121152816	0.0	269.0	269	1.415867698335057	1		20545.842578710646	20527.0	13293.0	27851.0	1.3704077E7	2629.891427916517	-0.9810206368928088	-807.630368854145	-0.002720516896915126	0.007893326472985839	1.5207327950876182	1.332082517524278	-0.7411383776245983	1.1416205641028554	6.297892167983494	9.96697591075311	0.7966696401778318	0.9546109510086453
ID432941	432941	7	0.9875832200050354	58.11572766616169	29.195692566654902	0.0	170.0	170	1.468840022290201	1		20680.45224719103	20820.0	13515.0	26851.0	1.4724482E7	2762.359768128403	-0.9811180838340664	-778.009684223415	0.0021913798136029014	-0.0010279928114210668	1.5313289274205168	1.4365026828886245	-0.06325916966881256	1.0660118812595663	6.7779579105995875	9.577485481643428	0.9285509251615172	0.9882189882189879
ID435501	435501	7	0.9861540794372559	58.285071810368365	28.965346390211327	0.0	185.0	185	1.4610942835268408	1		20639.4595744681	20754.0	13368.0	27627.0	1.4550819E7	2701.429592884012	-0.981004905014655	-789.1587448108727	-0.00893512347636891	0.001148356951002863	1.4994296452151663	1.43153858934563	0.2680904983772008	1.0474252362980798	6.706661018131842	10.16505676722301	0.815636407813604	0.9611716621253402
ID441129	441129	7	0.9859147667884827	58.462645838032955	29.429524454390315	0.0	217.0	217	1.4062175977837186	1		20750.13538461536	20908.0	13300.0	26500.0	1.3487588E7	2517.6749387490772	-0.9810199447586916	-851.9843909936575	0.0036352423734115156	0.004931542889594512	1.5009393770653237	1.3494537429941287	-0.7009035983659444	1.112257003885945	6.212335897022195	9.386849079920433	0.8859824574869263	0.9645756457564579
ID454454	454454	7	0.9856664538383484	60.761901847665726	29.730194075161915	0.0	296.0	296	1.4475701579181803	1		20592.214804063864	20752.0	12508.0	26576.0	1.4188036E7	2751.5783494377324	-0.9809790984296345	-771.9333918257215	0.0028768009961548675	0.0028516754157068593	1.5208697480952293	1.396199675760753	-0.47062422541196564	1.089292437535159	6.5830797378544395	9.621296828471763	0.893658834065811	0.9739803094233471
ID436018	436018	7	0.979602575302124	58.261238404032746	28.973421464776028	0.0	188.0	188	1.4903139357585486	1		20583.39130434783	20685.0	13508.0	27827.0	1.5149376E7	2717.5718226568415	-0.9810412827813743	-783.8703354302041	-0.0033353689561257615	0.0029534406980533	1.5510699209810128	1.4540216440935156	0.3132301148858649	1.0667447264500662	6.97758920950925	10.413565870439424	0.8085675813518386	0.9613621480026191
ID430899	430899	7	0.9556682705879211	58.57079029683988	27.573115604627638	0.0	157.0	157	1.465230439808826	1		20611.22849083219	20780.0	13625.0	26215.0	1.4613361E7	2565.0848233748575	-0.9809954391936682	-829.5475653871464	0.005277529030552698	0.008309054475977285	1.4949773618120086	1.448919071608704	0.046573487964454194	1.0317880350295667	6.744686027447967	9.894563490976441	0.8657217374900208	0.9712525667351126
ID450352	450352	7	0.9788038730621338	60.76312932960465	28.966305149795918	0.0	272.0	272	1.4579844659886303	1		20561.03977272727	20608.0	12918.0	27364.0	1.4474972E7	2704.838639152017	-0.9810659470877102	-787.7498373395965	-0.010543157261545836	-0.005355379160525711	1.5451944424733826	1.409097611173728	-0.9402322400005102	1.0965843886331557	6.67814226114476	9.794732059546812	0.8747428677972794	0.9709744298548724
ID448319	448319	7	0.9423360228538513	57.80744530815691	27.548004828119147	0.0	260.0	260	1.4428591957149757	1		20577.73875181421	20683.0	13625.0	25771.0	1.4178062E7	2559.7934580604833	-0.9810002526958838	-830.1259962604211	-0.006086423572124739	8.883622236755611E-4	1.5101191715742772	1.3900470219314762	-0.15596032688641004	1.0863799193468724	6.540301602373795	9.60421724722072	0.8910122800816094	0.9765791341376864
ID450874	450874	7	0.9775410890579224	61.3879382811213	28.803489257814213	0.0	275.0	275	1.465230439808827	1		20586.369014084496	20714.0	13372.0	27506.0	1.4616322E7	2691.8519485666093	-0.9809749076399938	-788.6597991109905	0.01539846878409623	-9.05601649207432E-4	1.5284263719881472	1.458254416172341	0.6362877888009888	1.0481205165831042	6.744686027447975	10.58821900967061	0.7560069187174788	0.940357852882704
ID436539	436539	7	0.9869449734687805	58.23856469317123	28.703859272117896	0.0	191.0	191	1.4770573732447183	1		20653.280774550465	20728.0	13263.0	27190.0	1.4932322E7	2626.2276206070346	-0.9809768239849902	-811.0775881118212	-0.006527972806305879	0.0018984951059999298	1.5324428772487124	1.4348791664911096	-0.08552640045294897	1.0679943740462743	6.854007929231844	10.045809253695767	0.853462829457229	0.9600532623169107
ID448824	448824	7	0.9814130663871765	58.883799348097085	28.68168715114724	0.0	263.0	263	1.4678096187805116	1		20573.3492286115	20543.0	13211.0	28933.0	1.4668798E7	2720.345216248246	-0.980986110862139	-780.3741498468952	0.005033686124206649	0.0011169855931417974	1.5218917089750075	1.4246338524452846	-0.796311128689781	1.0682686687269058	6.7684516582705605	10.350475161382091	0.7939234328886015	0.9595687331536392
ID453944	453944	7	0.9787181615829468	60.710252764109	29.338636771553105	0.0	293.0	293	1.450702300400028	1		20566.07780979829	20617.0	12955.0	27683.0	1.4272858E7	2735.833687393455	-0.9810609442083048	-778.8062728219471	0.003837494293641317	0.0016238253559460875	1.5059284023821284	1.405923379321788	-0.821857531679128	1.0711312042542336	6.611598494841541	9.843331108381166	0.8574960891363747	0.9673157162726006
ID425273	425273	7	0.9598186612129211	58.521061516657454	28.191304178073	0.0	122.0	122	1.4449548528770857	1		20544.999999999996	20636.0	13379.0	26126.0	1.4196595E7	2573.8666733484683	-0.9810192709576967	-825.115496723262	-0.020954731917716986	0.002721912211576447	1.5407294729136642	1.3901302193519312	-0.4191125586499617	1.1083346376226118	6.55931410703185	9.807284301884499	0.856980149221304	0.9684210526315791
ID449337	449337	7	0.97690749168396	59.14393850368186	27.00105665920232	0.0	266.0	266	1.4872652167066474	1		20638.60328317373	20759.0	13568.0	27995.0	1.5086819E7	2690.3789148396654	-0.9810695918055151	-795.1273357801506	0.02117161585672568	0.011166301564810069	1.546954746006011	1.4674454934143142	0.7094984218625435	1.0541820823659365	6.949070452522158	10.277305519636865	0.8267573114052292	0.9593175853018371
ID454977	454977	7	0.9777861833572388	61.045962932676574	30.317315532053286	0.0	299.0	299	1.442334805657419	1		20577.57329462991	20681.0	13108.0	27505.0	1.4177948E7	2696.1440523083006	-0.9810356591826344	-789.6381139179105	0.011344844412353727	-2.5620234704915284E-4	1.560582008503862	1.3533270027169726	-0.5529167567564459	1.1531448093260528	6.535548476209287	10.504894696449568	0.7442322709991385	0.9515570934256058
ID426831	426831	7	0.9501412510871887	58.57559376264087	27.782157235563492	0.0	132.0	132	1.4465246033159518	1		20475.9015918958	20618.0	13347.0	25613.0	1.4148848E7	2555.3483534917723	-0.9810981197209427	-831.8219027972663	0.0037768832097167847	0.015350178934586877	1.5034558913449334	1.4207069802738206	-0.5357081573289627	1.0582448824564543	6.573573485525391	10.11505820925181	0.8073737284252864	0.9524793388429743
ID437578	437578	7	0.9841606020927429	57.91836208095371	26.46290001136785	0.0	197.0	197	1.467809618780512	1		20651.06030855541	20840.0	13983.0	26479.0	1.4724206E7	2674.0196892177246	-0.9810881981149632	-801.2773964295901	1.4723244410900173E-4	-0.006877434182381344	1.5308518642012043	1.4344447853202698	0.5342172113235117	1.0672086370054388	6.768451658270562	10.089710226614491	0.8354910620380128	0.9621621621621625
ID445258	445258	7	0.9951308369636536	58.67176446141092	29.54909818331765	0.0	241.0	241	1.4056795386104788	1		20758.54685099847	20933.0	13056.0	26750.0	1.3513814E7	2571.5107936838176	-0.9810278627680976	-834.8408228896275	-0.0023834479513094695	0.010131351966306979	1.520462723673071	1.337698023891724	-0.5045615182717815	1.1366262762724544	6.207582770857682	9.497178229673496	0.8648548126636447	0.9659763313609466
ID430411	430411	7	0.9752486944198608	58.45976791799797	28.527481239423448	0.0	154.0	154	1.4281034911037875	1		20657.657777777793	20751.0	13554.0	26938.0	1.3943919E7	2475.3589728423744	-0.9809491531274169	-859.4192870887058	-0.016211607044666513	0.004788368821305652	1.4921898387237271	1.386247653146752	-0.10245418497039563	1.0764237077959977	6.407214069767345	9.615617173916261	0.8708127305581886	0.9683908045977002
ID432456	432456	7	0.9768917560577393	58.37941632750937	28.485182328386543	0.0	167.0	167	1.4212005522349942	1		20682.325373134332	20778.0	13666.0	27123.0	1.3857158E7	2467.6847264028193	-0.9809571637970403	-863.491566008834	-0.0037138439801521054	0.006516589425321326	1.493409515395374	1.3675898514579674	-0.46724552857958296	1.0920010219462157	6.345423429628644	9.838934236042247	0.8237100340582233	0.960431654676259
ID441673	441673	7	0.9686418771743774	58.623607845108836	29.339306691410254	0.0	220.0	220	1.4323349181285714	1		20763.0014771049	20835.0	13374.0	27115.0	1.4056552E7	2605.702796484527	-0.9810485815803187	-824.9811877676167	0.013269163591341544	-0.006291855053400451	1.5079747087129791	1.396364774999996	2.738240888200374	1.0799289238107452	6.445239079083476	9.467206761651372	0.903660234197851	0.9755395683453242
ID437078	437078	7	0.9862491488456726	58.154755344597326	28.457084446846547	0.0	194.0	194	1.4579844659886299	1		20641.694167852078	20732.0	13335.0	27781.0	1.4511111E7	2663.5250878324646	-0.9809449980172646	-797.9105396640581	-0.0011642543194003013	-0.0038616330540849476	1.499310131573025	1.4550017594745905	0.5213239245549377	1.0304524525897718	6.678142261144757	10.002824002338588	0.8387263267796098	0.9643102264927932
ID420180	420180	7	0.9613253474235535	57.35573619274531	30.45651871630419	0.0	92.0	92	1.43865872335023	1		20481.699127906944	20640.0	13277.0	26146.0	1.4091409E7	2528.6205831340153	-0.981022871140958	-837.4539491566377	-0.004074578237149676	-9.371483460979411E-4	1.517057221420238	1.3797625106291016	2.9621143624354076	1.0995060452313181	6.502276593057671	9.984316404318863	0.8196692310339018	0.9613492621222764
ID438101	438101	7	0.9689902663230896	58.12253386259147	26.68130330296623	0.0	200.0	200	1.4806381236465906	1		20649.34297520662	20862.0	13828.0	26596.0	1.4991423E7	2612.3681441991375	-0.9810247937163551	-817.3260326178129	0.002124768877687405	-2.745084337626184E-4	1.5558419590740151	1.433199866526252	0.9343601418170229	1.085572218789707	6.887279812383454	9.669404297073891	0.9256741862372805	0.975757575757576
ID439122	439122	7	0.9790801405906677	58.64485430629578	29.133120475281565	0.0	206.0	206	1.4501807464373135	1		20724.86657101863	20714.0	13496.0	28408.0	1.4445232E7	2715.8346985861785	-0.9809128098904981	-784.3444233547406	0.0058004293647143665	0.005024758991806142	1.527675578540743	1.402917169873505	-0.8774471669382993	1.0889278507286977	6.6068453686770106	9.810522298565454	0.8626204465690457	0.9646079111727962
ID447838	447838	7	0.9889516234397888	58.7122873809335	29.473370591619464	0.0	257.0	257	1.4158676983350567	1		20646.884848484857	20787.0	13053.0	26932.0	1.3626944E7	2647.560868273223	-0.981031171654047	-806.6420880389968	-0.0014420541230025213	-0.009555934302512331	1.4879566587086277	1.365032208293206	-0.3940715449886285	1.090052417568317	6.297892167983488	9.482651958993493	0.8801272396600591	0.9706959706959709
ID438617	438617	7	0.9817203283309937	58.41483604212776	29.435615554818632	0.0	203.0	203	1.398665933537524	1		20622.61823802164	20726.0	12985.0	26700.0	1.3342834E7	2611.352837507387	-0.9809059525493243	-811.4048779100746	-0.010760787345294068	0.00685719528415376	1.4873382889205728	1.335013096722699	-0.6621913449300005	1.1141001482096426	6.145792130718976	9.769337517048854	0.8092030346306012	0.9535398230088493
ID429923	429923	7	0.9917935132980347	58.53609599097323	28.61625350549088	0.0	151.0	151	1.4852292606300521	1		20756.543835616412	20866.0	13578.0	27020.0	1.5152277E7	2676.5906781892577	-0.9809507812473326	-798.6805785775534	-0.0019153270596513744	6.859398297470885E-4	1.550087142808316	1.4445617174821161	-0.2160340187648813	1.0730501328182307	6.930057947864086	9.852923806778438	0.8970496506094902	0.9732977303070758
ID426351	426351	7	0.9542471170425415	58.61031378353676	27.881819453258757	0.0	129.0	129	1.443907404495231	1		20474.908695652186	20667.0	13319.0	25743.0	1.4127687E7	2588.7059549907713	-0.9809543056682465	-814.7440817846722	-0.003527754709244945	0.0011189063258990317	1.513890196211874	1.4040304788883278	-0.2541919213381686	1.0782459633002626	6.549807854702824	9.85335902951921	0.8477539237784868	0.9759206798866858
ID447340	447340	7	0.9875624179840088	58.877055719901875	29.26884873468764	0.0	254.0	254	1.4238594891755556	1		20642.63826606877	20754.0	13378.0	26934.0	1.3809925E7	2540.5623647987304	-0.9809554347179967	-837.0348716278988	-0.008330911778182995	-0.0034305055852226333	1.4979862840515084	1.381404246995085	2.434936670719878	1.0843938603128085	6.369189060451226	9.55315924101556	0.8770007614807865	0.9703113685734974
ID439661	439661	7	0.9887891411781311	58.590755416804356	29.20393139438296	0.0	209.0	209	1.4657466386762794	1		20774.04237288134	20813.0	13262.0	28376.0	1.4708022E7	2761.1294710261564	-0.9809764919749401	-775.9473093129308	0.007375426640018943	0.007802588978868851	1.5403244479291303	1.4020596353105987	-0.7132460881000444	1.098615500465429	6.749439153612487	10.76628449055043	0.7317215530871952	0.9536601746138347
ID442219	442219	7	0.9816750884056091	58.51069209906716	29.453957184974772	0.0	223.0	223	1.4099782628309283	1		20779.071537290714	20898.0	13004.0	26963.0	1.365185E7	2624.4830244810587	-0.9809704234518325	-816.2799984936696	-0.006635134142008424	0.009185218505795057	1.4945754452752291	1.3562593853312497	-0.602395966005328	1.1019834859319315	6.245607780173807	9.490552301214835	0.8713679814106642	0.979865771812081
ID424818	424818	7	0.9721007943153381	58.27505012115072	28.974825479241055	0.0	119.0	119	1.4683249109216374	1		20512.813202247184	20626.0	13484.0	26820.0	1.4605123E7	2622.2156831250286	-0.981002474264366	-807.9042105880035	-0.007347542039638935	0.005028636232091341	1.4972191395689414	1.453644070637122	0.15767218038805733	1.0299764363312958	6.773204784435072	9.761143918190152	0.8933109106992491	0.9713701431492845
ID431984	431984	7	0.9812304377555847	58.09749329969937	29.333049835008424	0.0	164.0	164	1.4328629678859133	1		20585.416789396168	20695.0	13327.0	26364.0	1.3977498E7	2666.2068487363595	-0.9809499278928652	-795.1444577726159	-0.007315929685876531	-0.009886681184060117	1.4963401725115992	1.389711923543857	2.9547077192442464	1.0767268720670058	6.449992205247999	9.509779866864104	0.8962478479839945	0.9769618430525565
ID444285	444285	7	0.9628735184669495	58.50086881684184	29.530185656282796	0.0	235.0	235	1.4233280991629542	1		20731.765671641795	20848.0	13519.0	26293.0	1.3890283E7	2493.512301298539	-0.981005502193138	-858.8125840349268	0.007550212025591107	-0.007578968724753222	1.5210476186103612	1.3661547421578089	-0.23803616897908791	1.113378720340203	6.364435934286703	9.779329497899385	0.8362798348251756	0.9688856729377713
ID420731	420731	7	0.9676411151885986	57.36476789674941	30.691425861148996	0.0	95.0	95	1.4449548528770868	1		20455.933139534904	20572.0	13360.0	25968.0	1.4073682E7	2549.974863284624	-0.9810583676132942	-830.9805034466536	0.004024190776504788	0.003645060259994728	1.5056404798331942	1.4163339266823092	-0.27633372725371996	1.06305472986874	6.559314107031858	9.685586357342345	0.8786511002687221	0.9677419354838706
ID444793	444793	7	0.9775093793869019	58.5241906292901	29.537350576500724	0.0	238.0	238	1.4105146822008507	1		20716.19178082193	20813.0	13291.0	26518.0	1.3610538E7	2536.5175467544714	-0.9809990935664158	-843.3276395504045	-0.012982415971970656	0.00889948752331469	1.5127640116102445	1.3252106866205973	-0.4705501385784428	1.1415271751753864	6.250360906338324	9.585800075094792	0.8547876229390647	0.9690493736182761
ID429444	429444	7	0.9754582643508911	58.52102144962296	28.602296174118262	0.0	148.0	148	1.4826803840981606	1		20684.116758241744	20767.0	13280.0	27141.0	1.5058037E7	2680.5894702367914	-0.9809647080670129	-795.2991356264056	-0.004652189318667435	0.0034732001705554652	1.5272879280865044	1.4611447103476674	-0.4568275943968145	1.0452680814367106	6.906292317041505	10.21958119584074	0.830976272828122	0.9628893306825711
ID443786	443786	7	0.9753276109695435	58.521584638955375	29.531678393080448	0.0	232.0	232	1.4217327374445223	1		20737.010494752623	20858.0	13098.0	26536.0	1.3831586E7	2601.8070882589127	-0.9809803716156003	-822.1656746825214	-0.005399370077454107	0.007976355758965149	1.5104607971379747	1.373564137025525	-0.39062837259649313	1.0996652842210206	6.350176555793155	9.846133055697953	0.8231221027561605	0.9681159420289854
ID446870	446870	7	0.9862974882125854	58.62864286416854	29.514291471573024	0.0	251.0	251	1.4206681676678081	1		20659.734632683656	20780.0	13077.0	26553.0	1.3780043E7	2672.4989346303905	-0.98096498800584	-796.7783886889986	-5.827416093565268E-4	-0.00364264924585428	1.4685003763478832	1.3914986282699136	-0.3332018139233074	1.0553372791848943	6.340670303464125	9.644128391947968	0.8566808694124725	0.9652677279305351
ID421271	421271	7	0.9624122977256775	57.37245695659462	30.685745890620137	0.0	98.0	98	1.4543479410804827	1		20435.090257879667	20588.0	13368.0	26035.0	1.4263693E7	2545.297562835626	-0.9810685705014609	-832.1161454800219	0.00225882309778285	-0.002919946513204292	1.5150230918022782	1.4185661904487148	-0.3850737487025929	1.0679960526361147	6.644870377993143	9.762984662618544	0.8760545780312656	0.9701596113809853
ID443287	443287	7	0.9807621836662292	58.61862014374395	29.28816099520711	0.0	229.0	229	1.4291625223884497	1		20787.9748148148	20814.0	13034.0	27252.0	1.4031883E7	2628.9790090315605	-0.9809800365141994	-815.6532098813869	0.01305272866308434	-0.005861267337881314	1.516091510075959	1.378446806275033	-0.533239694065066	1.0998549259748966	6.416720322096381	9.812296307327907	0.837493925935774	0.9635974304068523
ID421787	421787	7	0.9730031490325928	58.387611319149194	29.99341822221643	0.0	101.0	101	1.463680750914295	1		20508.597733711067	20594.0	13528.0	27606.0	1.447907E7	2656.7552314690397	-0.9810198921574124	-797.9828466145041	-0.003656214981726847	-0.013138148081107378	1.5100648376379555	1.4522716491898886	1.3977322781165016	1.0397950262819668	6.730426648954425	9.516756424393918	0.9338444705783048	0.9867595818815333
ID442777	442777	7	0.9756892323493958	58.542721457196514	29.35463893428867	0.0	226.0	226	1.4185366313320327	1		20816.74018126889	20904.0	13104.0	26950.0	1.3780682E7	2610.0492901459165	-0.9809207349818679	-820.0990007365165	0.001161870561100678	0.0026144213854348863	1.4942094029374169	1.3538095524922937	-0.5959617028423101	1.1037072387225029	6.321657798806063	9.666094955298115	0.8502345185638898	0.9665697674418606
ID422823	422823	7	0.9697495698928833	58.49247093344376	29.644242761854525	0.0	107.0	107	1.444954852877086	1		20520.363768115963	20648.0	13073.0	27773.0	1.4159051E7	2693.8002501400993	-0.9810232170335038	-787.6011778812738	-0.004307439825928006	0.00540008711661917	1.466121347300783	1.4439992304188487	-0.4728126136516312	1.0153200337063322	6.5593141070318515	9.550865944723164	0.9036136729703419	0.9718309859154933
ID428962	428962	7	0.9696922898292542	58.582237878077834	28.71286404364132	0.0	145.0	145	1.4683249109216365	1		20636.716875871705	20771.0	13592.0	26882.0	1.4796526E7	2678.3062811505633	-0.9810521304962434	-797.8882361454403	0.004911745836887428	-0.009499603574555275	1.531757156600205	1.4244655746455874	-0.4806209056464852	1.075320586095113	6.773204784435064	10.096528646066465	0.8349489192405009	0.9654471544715446
ID440226	440226	7	0.9790877103805542	58.62171440829785	29.26515107760604	0.0	212.0	212	1.432334918128571	1		20748.293078055984	20742.0	13436.0	27833.0	1.4088091E7	2733.867758031347	-0.9809808538360715	-782.8965542175894	0.0016162699607533573	4.4900763970782845E-4	1.5205211970793417	1.3897861463487755	2.6141863366986984	1.0940684659104074	6.445239079083473	9.759210640097987	0.8503926778129766	0.9623846699787083
ID424355	424355	7	0.9687326550483704	58.37445778781411	28.308043984366904	0.0	116.0	116	1.4621294195288255	1		20563.401697312605	20629.0	13813.0	27020.0	1.4538325E7	2608.616337323528	-0.98105290351103	-816.3276481006087	0.007419734198128352	0.00862581815504788	1.4887959426985986	1.4593153154202263	2.7787669427060604	1.0202016842877326	6.716167270460871	9.79709909312593	0.8792985692324559	0.9731404958677685
ID425902	425902	7	0.9587095975875854	58.574477605482386	27.726056263825953	0.0	126.0	126	1.4527866438605856	1		20541.191977077317	20675.0	13350.0	25719.0	1.4337752E7	2562.6540297410174	-0.9810274262989721	-828.935156630475	0.002474531364880105	0.0029035931413974696	1.5135018478461102	1.412229663215021	-0.3258497597346736	1.0717108465209102	6.630610999499588	9.696118787977603	0.8862730816799117	0.9721254355400692
ID428460	428460	7	0.9596816897392273	58.50069475448639	28.078788700582	0.0	142.0	142	1.4647140590210506	1		20629.689265536734	20746.0	13342.0	26465.0	1.460582E7	2627.8238181602937	-0.9810842404964207	-814.3459732981113	0.007261897466221814	0.0011913208689047763	1.535289192296281	1.4064243277497832	-0.27101102901953156	1.091625878480555	6.73993290128345	10.00382323796628	0.8463176890428387	0.9752407152682253
ID431531	431531	7	0.8996005654335022	58.55724765769118	27.38757904701952	0.0	161.0	161	1.3224938215362418	1		20537.079447322965	20569.0	14535.0	26251.0	1.1890969E7	2230.9213786750647	-0.9810481084286964	-953.0641974455611	0.022875049108498028	-0.006287768083544064	1.4033482859452306	1.2623095718910433	-0.5596927542619929	1.1117306857167373	5.494613846180304	10.834770760492441	0.5881763881543807	0.9330104923325259
ID434600	434600	7	0.9625194668769836	58.92631449859154	29.151146401761782	0.0	180.0	180	1.4307495995264334	1		20678.759231905475	20761.0	13428.0	27214.0	1.399952E7	2581.009182286176	-0.9810116744936028	-827.8514817099436	0.004239601444734049	0.013685835655105841	1.545332462496182	1.357489013445404	-0.29585223828392615	1.1383756680092885	6.4309797005899325	9.326094098289007	0.9291533918133456	0.9861516034985427
ID434102	434102	7	0.9795736074447632	59.10574930994077	29.334469227913527	0.0	177.0	177	1.4153333077901362	1		20679.12217194571	20795.0	13161.0	26177.0	1.3710258E7	2618.8797491753216	-0.9809415979101997	-812.836512021436	-0.009053629418662073	-0.005804196228059797	1.492150512270103	1.374599456985984	-0.44200620173052074	1.0855165878952604	6.2931390418189785	9.724249207507182	0.8363056501635451	0.9615105301379817
ID452020	452020	7	0.9726725220680237	61.02733802943356	29.08989089495261	0.0	282.0	282	1.4600584136458126	1		20550.36350777936	20604.0	12756.0	27990.0	1.4529107E7	2717.6636575884286	-0.9810394967434594	-782.5109605705791	-0.010201799606848612	-0.01000326879123429	1.5065372739702425	1.4491952659718823	2.240691723092919	1.0395681723124486	6.69715476580282	9.944904546602595	0.8509400436300797	0.9703856749311297
ID423861	423861	7	0.9656224846839905	58.26789612698665	28.51427154353965	0.0	113.0	113	1.44757015791818	1		20562.305475504312	20699.0	13598.0	27114.0	1.427024E7	2628.9357091467873	-0.9809957665662822	-807.4927166314228	0.009474984212810617	-0.004658375711888467	1.4871967948802187	1.4402919390366742	0.5084358909047075	1.032566214232176	6.583079737854437	9.521231381965086	0.912541745121633	0.978798586572438
ID446389	446389	7	0.9641528129577637	58.47783026074506	29.540703505698904	0.0	248.0	248	1.4169358747965617	1		20658.878195488727	20771.0	13629.0	26513.0	1.3738154E7	2496.7011925901493	-0.9810302777411734	-855.8380696769316	-0.008074310081845084	-0.0033740651569807044	1.5398277309713797	1.3283222281307596	-0.4266185928561596	1.159227556658639	6.307398420312514	9.716981748093401	0.8394548740869657	0.9533045977011493
ID422322	422322	7	0.9658424854278564	58.45822144684665	29.9205250938359	0.0	104.0	104	1.4553878753864635	1		20540.104285714282	20680.0	13286.0	27529.0	1.4378073E7	2681.8630717476835	-0.9809527613856076	-788.8821170674988	-0.02293648491016366	0.006952122278075018	1.47703981901614	1.4665361623327178	0.03451711644075277	1.0071622213984242	6.654376630322164	9.727691241378935	0.8836854141295307	0.9688581314878891
ID453055	453055	7	0.973781406879425	60.94879122599885	29.259231551562014	0.0	288.0	288	1.4590218083226305	1		20535.978632478622	20594.0	13088.0	27941.0	1.4416257E7	2711.879196083498	-0.981000864650646	-782.0069512155746	-0.007071673011377041	-0.007034766097654017	1.4988915368037523	1.451756744043454	-0.8926207476681033	1.0324674178051467	6.687648513473789	9.596561555434764	0.9125401819827484	0.9798050139275768
ID423353	423353	7	0.974646806716919	58.661791632092005	29.555291262568478	0.0	110.0	110	1.4595402030124014	1		20507.007092198583	20651.0	13019.0	27653.0	1.445744E7	2693.625071181464	-0.98104608003782	-788.1075646054179	-7.872853136940815E-5	0.007987479753291907	1.4670274282657656	1.452600662032795	-1.2680586415324626	1.0099316808879748	6.692401639638302	9.931218262873271	0.8526814353671136	0.9663692518874398
ID440774	440774	7	0.9724370837211609	58.44197144485528	29.365326177897405	0.0	215.0	215	1.4035252392010595	1		20733.47303543915	20790.0	13385.0	26753.0	1.3456024E7	2544.1986161506784	-0.9809959913965659	-841.3429389932344	-0.0026773857763866594	0.01058474059306585	1.47887212329088	1.3565760346445015	-0.7693575154769162	1.0901505595876362	6.188570266199618	9.686734185219969	0.8287917620053465	0.9587628865979387
ID427969	427969	7	0.9544574618339539	58.50907910980977	27.619789354648024	0.0	139.0	139	1.4501807464373127	1		20540.793948126746	20688.0	13222.0	25726.0	1.4255311E7	2576.419723927953	-0.9810261625201366	-824.4342386191998	0.002676889249455769	-0.005847181079364584	1.5061404747908829	1.4232197316418673	-0.5490304831480155	1.0582627835361416	6.606845368677003	9.656910014808384	0.8902820912252234	0.9659485753995829
ID425423	425423	7	0.9581780433654785	58.49753356798761	27.85313068804674	0.0	123.0	123	1.4412854531680848	1		20546.30087209303	20681.0	13455.0	26297.0	1.4135855E7	2571.052466240677	-0.9810236373110434	-826.2647004566223	-0.004301021920884001	-0.0025731903909042334	1.503944503441145	1.4174537832066012	3.133561602274809	1.0610183705876337	6.526042223880239	9.773870876240816	0.858472818801053	0.9601398601398604
ID435149	435149	7	0.980531632900238	57.99220329078667	28.623411382347523	0.0	183.0	183	1.4569463850695612	1		20674.928469241764	20774.0	13557.0	28234.0	1.4451775E7	2750.233402031482	-0.9809725572284002	-775.141328090307	-0.0027350178210661974	0.0024643799569904327	1.495437027482844	1.4318335087717835	0.48298727950471554	1.0444210296248893	6.668636008815727	9.782531433841605	0.8756778671976629	0.9622770919067215
ID433610	433610	7	0.9700990915298462	58.662423484897005	29.501214982552707	0.0	174.0	174	1.4339184840274963	1		20708.831610044323	20815.0	13591.0	27422.0	1.4019879E7	2552.5203169895235	-0.9809920816339579	-837.4277123412323	-0.01205879134568124	-0.002282057254086412	1.5599776367868867	1.3471703958936028	2.5955505809412664	1.157966090660807	6.459498457577022	9.60173926220494	0.8804584098860683	0.9679487179487175
ID445899	445899	7	0.9841398000717163	58.76803401177207	29.32938803393721	0.0	245.0	245	1.4153333077901356	1		20745.93040847204	20824.0	13411.0	26607.0	1.371306E7	2550.273539933121	-0.9810215964629536	-840.9981468454478	0.005378389210730421	-0.005297446465941348	1.4821814932376172	1.3561920920202155	-0.6249982149515071	1.0928993775724831	6.2931390418189705	9.96750099860892	0.7959845085322078	0.9713866471019809
ID431062	431062	7	0.9613165259361267	58.47653742472291	27.261691785223938	0.0	158.0	158	1.4831905098260012	1		20602.34848484849	20735.0	13475.0	26170.0	1.4957305E7	2567.227927990203	-0.9809964601650114	-828.5433398252724	-7.113592453939703E-5	-0.009564814000016708	1.5197241437189364	1.4676956445860285	-0.4014630190066202	1.035449106444397	6.911045443206019	10.093735651364364	0.8524124012599974	0.962276637988087
ID441303	441303	7	0.9951187968254089	58.644791018574374	29.110815596150495	0.0	218.0	218	1.4185366313320322	1		20769.807807807807	20868.0	12869.0	27178.0	1.3832692E7	2668.228259390417	-0.9809947827692186	-803.5878351367609	0.02103520466638923	0.010695264581954703	1.4977219886755355	1.3771236949022347	-0.6195364248026052	1.0875725936745735	6.3216577988060605	9.66902849420107	0.8497186823194274	0.963768115942029
ID427476	427476	7	0.9681236743927002	58.50812054349677	27.70478880156215	0.0	136.0	136	1.4543479410804814	1		20535.440629470686	20713.0	13530.0	25721.0	1.4354273E7	2544.0364860284003	-0.9811221949731196	-839.0392745535273	-0.0032616901622149106	0.010187170481392862	1.5138963810205182	1.431501451000328	-0.27153916252049914	1.0575583978364904	6.64487037799313	9.702838959278287	0.8869491684750979	0.9681440443213298
ID433109	433109	7	0.9823850989341736	58.089044265944935	29.351528182784605	0.0	171.0	171	1.451744846205014	1		20696.022988505745	20824.0	13699.0	26971.0	1.4404432E7	2828.6399557863087	-0.9809827919021867	-754.8381689108087	-0.0024681172967944464	-4.644652920099318E-4	1.520397210496169	1.4004292643847915	3.025501775792888	1.0856651236605508	6.621104747170568	9.603595096907034	0.902137301062997	0.9720865317515699
ID450515	450515	7	0.9726834893226624	61.12814491717332	28.939037635940373	0.0	273.0	273	1.4595402030124018	1		20584.713276836173	20688.0	12986.0	27903.0	1.4573977E7	2694.109024925076	-0.9810213422745688	-789.9009082435973	0.003910812262508567	0.008222730604836586	1.4887128878802238	1.4468176313938252	-1.0659699867338803	1.0289568329672882	6.692401639638305	10.262092631558001	0.7985828879828845	0.9462365591397847
ID451539	451539	7	0.9796848297119141	61.16386895754227	28.951718868595567	0.0	279.0	279	1.4621294195288268	1		20566.9575671853	20691.0	13053.0	28162.0	1.4540839E7	2718.773892728726	-0.981018140714421	-781.9252641602177	-0.007737355712970369	0.010785494090725687	1.4983503088210621	1.4654260491325597	-1.145070308800134	1.02246736347289	6.7161672704608835	10.1716749673668	0.815729972659886	0.9547297297297297
ID452561	452561	7	0.9686828255653381	61.04499601012253	29.103340721122724	0.0	285.0	285	1.4641974961204793	1		20549.704384724173	20634.0	12901.0	28103.0	1.4528641E7	2719.8409789418683	-0.9810901367174841	-783.9937170421764	0.016938148293508332	-0.0028121562338618896	1.5143411133500446	1.4406338563064636	-0.8440134824308204	1.051163074309911	6.735179775118948	10.163851829300718	0.8192989646153415	0.9613297150610584
ID435679	435679	7	0.9823528528213501	58.37100536473292	29.130101782722683	0.0	186.0	186	1.455387875386464	1		20617.921540656167	20713.0	13438.0	26961.0	1.4453163E7	2674.8517156990574	-0.980910613382417	-792.1594852749668	0.005101716428843985	-0.001430672660854987	1.5116029248647023	1.4214624243251301	0.06012033520933379	1.0634139172425667	6.654376630322168	9.949168918784975	0.844780018369983	0.9635237439779768
ID436191	436191	7	0.9645735025405884	58.14877331027332	28.339629370884374	0.0	189.0	189	1.4501807464373142	1		20618.716546762582	20716.0	13541.0	26607.0	1.4330008E7	2526.064489617325	-0.9809840513365014	-842.1532725826585	0.005640100416289019	0.0014736215694738355	1.5101957216460071	1.4099206233115027	-0.1384035176842642	1.0711210948166618	6.606845368677017	9.890656408338034	0.8486991673339496	0.9659485753995831
ID448991	448991	7	0.9750989675521851	58.89266423189431	28.177856960558916	0.0	264.0	264	1.4683249109216374	1		20591.32253521128	20589.0	12724.0	28553.0	1.4619839E7	2697.5279962859936	-0.9810780211274339	-791.562605653063	9.310967956269806E-4	2.0826408486588447E-4	1.5180269309639587	1.4544348083510954	-0.6328256096319385	1.0437229102657122	6.773204784435071	9.920803597026747	0.8647894177244997	0.9667571234735417
ID451039	451039	7	0.9764964580535889	61.29406260543618	28.835937667363073	0.0	276.0	276	1.451744846205014	1		20568.45493562234	20695.0	13443.0	28047.0	1.437735E7	2713.699126714341	-0.9809695581141921	-781.4057955111894	-0.003913600830316492	0.014801576374100593	1.4938537429975534	1.4472749900279591	-1.062613899331437	1.0321837614071494	6.621104747170569	10.152744590092396	0.807185591103854	0.96401384083045
ID448474	448474	7	0.9489279985427856	57.79553948736141	27.549748745214785	0.0	261.0	261	1.457465517950838	1		20574.681818181827	20673.0	13527.0	25827.0	1.4484576E7	2568.747143499436	-0.9810014535339342	-827.1628912478175	-0.007303405226886891	0.001268123159824678	1.5270981931720198	1.4252359110049162	2.921046927530507	1.0714704712255543	6.673389134980238	10.100791473296676	0.8219501957274449	0.9629629629629629
ID450010	450010	7	0.9727389216423035	60.05853905800651	29.144865946859756	0.0	270.0	270	1.4115869094041122	1		20478.629742033383	20572.0	13103.0	27769.0	1.3495417E7	2667.0575357826183	-0.9811902655824896	-801.0674258248238	0.017690758479982055	0.013241234009962454	1.4980908553650512	1.34942908106688	-1.1292127288946834	1.1101664225145027	6.259867158667349	10.100982924826026	0.7709881573855168	0.9543478260869563
ID454116	454116	7	0.9846699833869934	60.57580585462289	29.38441820265061	0.0	294.0	294	1.4412854531680863	1		20589.470930232572	20651.0	13079.0	27273.0	1.4165556E7	2749.4768477953658	-0.981016555566854	-773.9741161155805	9.290664813993704E-4	0.009610134074603394	1.5218718291057696	1.3807557754146462	2.4543491711694863	1.1022020376114274	6.526042223880254	9.921478043865243	0.8331189100111466	0.9635087719298248
ID449509	449509	7	0.9720126986503601	59.32217584734229	26.368008623261215	0.0	267.0	267	1.4744943704925995	1		20653.047353760438	20835.0	13813.0	27528.0	1.4828888E7	2690.9769071157725	-0.9810482473457278	-794.5937637485407	-0.004112347766047727	-0.009866959255955399	1.515584980334066	1.4594673832139855	1.2504441030931854	1.0384507374166185	6.830242298409269	9.725461557279464	0.9074559054763576	0.9782164737916951
ID453602	453602	7	0.9704911708831787	60.76161590597421	29.338219595410607	0.0	291.0	291	1.4307495995264339	1		20565.924219910845	20613.0	12969.0	27458.0	1.3840867E7	2766.073525005605	-0.9809963299980988	-767.6166907756494	0.008170249313142875	-0.0015129979033524337	1.5076426693849858	1.3911003168172429	-0.5727245880032986	1.0837771015927773	6.430979700589937	9.619475326526956	0.8733417714004033	0.9643620812544549
ID445408	445408	7	0.9709601998329163	58.64536405428544	29.525236441268586	0.0	242.0	242	1.4078305414580075	1		20776.378995433777	20909.0	13446.0	26853.0	1.3650081E7	2524.1796272442107	-0.980998438401588	-849.8819771599575	-0.005873927711732903	0.006300219721719992	1.5146685725442197	1.3322306227109237	-0.4333522866646905	1.136941717690033	6.226595275515748	9.399198994177597	0.8856840285772101	0.9732540861812775
ID454625	454625	7	0.9917823672294617	60.95306842081451	29.979301375644646	0.0	297.0	297	1.4631638232093467	1		20572.097733711045	20658.0	12438.0	26706.0	1.4523901E7	2728.2527592021506	-0.9810414880278587	-780.3817389651396	0.04800941464481292	-0.0062896438621358325	1.6384115337331617	1.358509497356317	-0.3336640213935874	1.2060361277720464	6.725673522789915	10.9672200739759	0.7026718077558622	0.926047120418848
ID419820	419820	7	0.978248655796051	57.31985646145877	31.244247524899496	0.0	90.0	90	1.4698697034697892	1		20524.60308555399	20723.0	13526.0	26996.0	1.4634042E7	2629.307738460789	-0.9812040995289119	-815.0036630992736	-0.008896480267984714	0.013506747831502934	1.5070623323928678	1.4709830247592026	0.10757235220317937	1.0245273446575438	6.787464162928616	9.929475684650152	0.8650969488910206	0.9701086956521736
ID426984	426984	7	0.9516606330871582	58.588846855024784	27.74696167133048	0.0	133.0	133	1.437606687580028	1		20508.305555555547	20671.0	13374.0	25774.0	1.4027681E7	2594.368023694837	-0.9810934671165205	-820.4019456298421	0.011588898489180871	-0.003992671323472852	1.5050472934083579	1.4056684695584714	2.911518322485911	1.070698622044999	6.492770340728624	9.434474043729056	0.9166520574128153	0.9757142857142859
ID432616	432616	7	0.9793767929077148	57.907401472789616	28.590344244418702	0.0	168.0	168	1.434973223768515	1		20664.08357771259	20773.0	13010.0	26607.0	1.4092905E7	2553.173773468478	-0.9809375241552231	-832.9670312733515	0.0015152004149251842	0.011435510042549427	1.5018857330460293	1.3963906478150345	0.14791146706286776	1.075548404306535	6.469004709906065	9.433680797727092	0.9134504140995001	0.9777298850574709
ID430581	430581	7	0.9386393427848816	58.610468944490755	28.370502494995545	0.0	155.0	155	1.3888963196604691	1		20618.161442006276	20653.0	13997.0	27144.0	1.3154387E7	2369.3576434669744	-0.9810883038906296	-902.8735466698217	2.894400783693986E-4	-6.822931197268037E-4	1.4574232918255066	1.3310933696709173	-0.6862877681983657	1.0949068825921817	6.060235859757687	9.483035192748773	0.8468464403743607	0.9579263711495108
ID437749	437749	7	0.9888132810592651	58.00444055878014	26.481096769113623	0.0	198.0	198	1.4501807464373146	1		20627.517241379293	20822.0	14010.0	26720.0	1.4356752E7	2689.3470202608214	-0.9810999900307987	-796.3084924726979	-0.0010712807972539785	-0.0115313738549599	1.5157405777182755	1.416621924976942	0.5997926505911465	1.0699683175826513	6.606845368677021	9.845917467972365	0.8564295119003383	0.9632709632709628
ID436723	436723	7	0.9677664637565613	58.61938894982893	27.99396642565123	0.0	192.0	192	1.44757015791818	1		20675.31700288186	20763.0	13656.0	27227.0	1.434867E7	2609.0306096086697	-0.9809346605772786	-815.4522533754485	0.010309052865521008	-0.006730571086888666	1.4920122286799193	1.4284584883078826	-0.38790516844943457	1.0444911356488358	6.583079737854435	9.565338536391659	0.9041454251959535	0.9705676243868253
ID439293	439293	7	0.9884545207023621	58.60275287467598	29.293531206821857	0.0	207.0	207	1.4522658384508191	1		20732.106169296985	20706.0	13194.0	28322.0	1.4450278E7	2807.7530126582005	-0.9810042139266095	-762.654998244552	-0.005922139748722258	-0.0033451240077911116	1.538834068241326	1.3929559762455992	-0.6042791274887024	1.10472555808182	6.625857873335074	9.988113715253865	0.8346127665708862	0.9508867667121417
ID447995	447995	7	0.962603747844696	57.944377024386405	28.86565206002823	0.0	258.0	258	1.4318066736266941	1		20507.642540620363	20602.0	13745.0	26607.0	1.3883674E7	2554.9453570202245	-0.9810983257397546	-833.2520260272204	-0.0027902404473400606	-3.006344820232943E-4	1.48928390240228	1.399965496481884	-0.26242644505750073	1.0638004337570128	6.440485952918966	9.889235316037094	0.8275668374041408	0.9603118355776046
ID416263	416263	8	0.9274164438247681	36.11605972016679	67.1825806597714	0.0	69.0	69	1.558304242679522	1		19457.742821473174	19581.0	13860.0	26379.0	1.5585652E7	2352.6405539896077	-0.9810841996889449	-857.9232478917021	-0.004383902942634897	0.011160663235135218	1.6994654468541361	1.472873645312459	2.0348687752433103	1.1538433403726276	7.6287674940479295	10.619904505683538	0.8500080128446209	0.9628074385122978
ID424453	424453	8	0.9929733872413635	35.9968614841848	63.6328431997388	0.0	116.0	116	1.5407288207238177	1		19499.39846743296	19480.0	12674.0	26655.0	1.5268029E7	2649.1649443554365	-0.9809560020293155	-758.2870034448712	1.7531525920386068E-4	-0.06487556372913574	1.6152478450468009	1.428904590074223	-1.3837892991599534	1.1304098651981365	7.457654952125358	13.744959305059362	0.49604974764138865	0.906412478336222
ID412943	412943	8	0.930216908454895	35.82851057531094	61.89559528235809	0.0	50.0	50	1.019513787195245	1		21700.19420289855	20479.0	15368.0	32473.0	7486567.0	4022.6486631830217	-0.9779047966825323	-477.5073790375082	-6.910676212815202E-4	-3.263957057851632E-4	1.1349853020974463	0.932399112510932	-0.8976769994744166	1.2172741124141075	3.26539767502239	7.08185263305106	0.8181862425251268	0.9423868312757205
ID413455	413455	8	0.9021125435829163	34.3498197816239	62.42146256466362	0.0	53.0	53	1.0953460044279513	1		20322.87688442209	19723.0	15099.0	27906.0	8088505.0	2611.450717280383	-0.9800359262208571	-764.0577368504119	-0.005637527276470867	0.04115589041293136	1.1342495494024853	1.0401338793648263	1.7984028852105767	1.0904841885307421	3.7692290484610593	12.44039708320572	0.3060510740616202	0.7851485148514835
ID416780	416780	8	0.8985981941223145	34.13839267809665	67.08901046776005	0.0	72.0	72	1.5343326651607307	1		19462.02316602316	19580.0	13176.0	26435.0	1.5121992E7	2262.0743335928987	-0.9809848477836577	-887.7150888173944	-0.014813886214469102	0.0068155624278199295	1.71775987723148	1.395389589366542	-0.8655862890977943	1.2310252923782259	7.395864311986654	10.710010506799213	0.8102499353251567	0.9516819571865446
ID425997	425997	8	0.9863380789756775	36.12847647248515	63.61619146322978	0.0	126.0	126	1.5475874248930896	1		19433.84722222221	19431.0	12427.0	26708.0	1.5391607E7	2648.772274463107	-0.9810292628988153	-758.8254960857304	0.011819289128657675	-0.026579511705738447	1.6148423510094831	1.440550854168696	-1.2755419656402196	1.1209894786681212	7.524198718428578	14.470922227160697	0.4515207382151754	0.9066437571592219
ID421384	421384	8	0.9268932342529297	36.94342621556023	65.24557715297321	0.0	98.0	98	1.1855574165786684	1		19979.794816414695	19470.0	14982.0	30508.0	9250645.0	3691.4898256846445	-0.9803677216144623	-540.5522057377733	-0.0026179837624856514	-0.007194830615065228	1.2652071148562851	1.1221746632428153	-0.8573397419834167	1.1274600615203165	4.415654206835191	8.329303297163182	0.7998113580925813	0.9489274770173642
ID410647	410647	8	0.9617295265197754	37.85378059762655	60.30733475005514	0.0	37.0	37	1.2070572760444296	1		19798.259875259864	19334.0	14660.0	28419.0	9522963.0	3387.4688665591434	-0.9806139801197317	-591.2771971047258	0.012498353663481369	0.007406897283352997	1.3195416774355857	1.1470562094084458	-0.6858035272532353	1.1503722891802253	4.577260496428756	8.110183203515593	0.8744886231537523	0.9658976930792376
ID414484	414484	8	0.9429338574409485	33.04043755809299	65.96055595251065	0.0	59.0	59	1.1925556697855169	1		19855.728632478633	19364.0	14989.0	29976.0	9292481.0	3374.979938567174	-0.9802768511550896	-584.8131419627298	-0.006336282837765226	-0.0011136848608073711	1.2981264667282337	1.1060666503608638	-0.880701086171736	1.1736421727431243	4.467938594644896	8.33854834806839	0.8074881493219449	0.9611451942740284
ID421909	421909	8	0.9064616560935974	37.10410322028825	64.75050130711216	0.0	101.0	101	1.0415360645385798	1		21407.44568245126	20662.0	15295.0	30633.0	7685273.0	3723.0216443019526	-0.9783805615068245	-520.4304402742664	-7.683644342300353E-4	0.01948646654589284	1.1237689808920561	0.9937027845442538	-1.3160638574548702	1.1308904416600334	3.407991459957847	8.341527919802536	0.6154845367425649	0.8765281173594133
ID407070	407070	8	0.9403743743896484	32.79400519730585	62.2868712511798	0.0	17.0	17	1.4979085862771466	1		19331.557200538326	19218.0	12846.0	26198.0	1.4363347E7	2423.4117463492735	-0.9810102235397733	-824.1823443998742	-0.010986272809640405	-0.016288220019891657	1.6714612684640016	1.3616395912837136	-0.961395149558344	1.2275357437926708	7.048886101976992	12.333004543775717	0.5823613902997711	0.9321181646763045
ID422431	422431	8	0.9636940956115723	36.890408237164	66.65258446904457	0.0	104.0	104	1.167554414427122	1		20257.062500000007	19666.0	14937.0	28527.0	9075164.0	3292.411983895732	-0.9801898969017799	-608.8576624277266	0.006565274932172086	0.019508404975321234	1.1982239041350053	1.1579088644088906	0.8030875930020465	1.0348171095025647	4.282566674228786	10.11064339420577	0.5264491287000729	0.8756073858114681
ID417820	417820	8	0.9488946795463562	34.125169434569955	66.7877101588947	0.0	78.0	78	1.1571412350586907	1		20296.834841628952	19894.0	14758.0	30227.0	8971201.0	3574.6346507710477	-0.9798879026258208	-553.2809096504238	-8.122226406468644E-4	-0.02133123325949882	1.2189684912551813	1.0953964583142546	-0.8136358757721635	1.1128103272591334	4.206516655596532	8.79698075379899	0.6830699707622634	0.9516129032258063
ID417309	417309	8	0.884339451789856	33.89671272287347	66.99232398771328	0.0	75.0	75	1.546609486454268	1		19479.161167512677	19506.0	13878.0	27061.0	1.5349579E7	2300.6854374840655	-0.9810850305309282	-878.3022748988243	-0.018241411577383706	0.0062940382064046955	1.693945353945996	1.4108201915802077	-0.8250795357268538	1.2006812519805734	7.514692466099543	14.949203680096923	0.4225566665852537	0.898295454545454
ID404762	404762	8	0.9011285305023193	37.667474761234445	60.48956267635255	0.0	4.0	4	1.5718381564618658	1		19567.458996328056	19593.0	13551.0	26000.0	1.5986614E7	2236.7617099620657	-0.9810025324498408	-903.4812115924525	0.003243944596679934	0.0051055894073831634	1.7276955941150347	1.4519014030540893	2.1891700226437445	1.1899538016016855	7.761855026654372	10.543777514613666	0.8773702907942968	0.968564650059312
ID413977	413977	8	0.9204989671707153	33.76042624005375	63.82266483295282	0.0	56.0	56	0.9630414324920379	1		21834.249999999978	20998.0	16592.0	31051.0	6724949.0	3336.125881160835	-0.9775862030523952	-570.9071410298351	-0.0035593895604177457	0.046722259898880174	1.04544602236338	0.9257556068570472	-1.3481878704532564	1.1292894308387538	2.913666338848212	7.863290281263866	0.5921627217758236	0.8597475455820479
ID423972	423972	8	0.9276790618896484	35.855853290076425	64.6566284042093	0.0	113.0	113	1.5718381564618638	1		19435.343941248455	19469.0	13913.0	26337.0	1.5878676E7	2362.530208944871	-0.9809800410670193	-848.5851985749849	0.03311005180817339	0.02555421892663419	1.7182395180788825	1.4111429701970677	1.9732874163833627	1.217622561545928	7.761855026654352	14.01964942366136	0.4962506439871431	0.9283683911313245
ID415013	415013	8	0.9368492960929871	33.801814293490814	66.4641734824077	0.0	62.0	62	1.5417104893934832	1		19345.06598984771	19275.0	13095.0	26268.0	1.5243912E7	2298.2444923447097	-0.9809732570719211	-867.9539835022196	5.001973117504564E-4	0.02753351133515635	1.678874800021449	1.3970623501283574	-0.8647279269729886	1.201717875989715	7.467161204454387	12.657859704529344	0.5856590188888464	0.9197892271662762
ID420129	420129	8	0.8854205012321472	36.63156698736681	65.16079270441907	0.0	91.0	91	1.043712735804179	1		21853.859116022108	20632.0	15376.0	32287.0	7911097.0	4375.0426783244575	-0.9779209614473598	-442.4859019253442	0.0070744804392256656	-0.0014746479165562397	1.0931143269995305	1.0141401352437125	-1.185656140845489	1.077873056209179	3.422250838451389	7.387114499106231	0.7880831490797278	0.9561752988047812
ID425519	425519	8	0.995180606842041	36.1054835895877	63.519257781108	0.0	123.0	123	1.5363035492938912	1		19477.41956241958	19469.0	12525.0	26572.0	1.5133955E7	2672.8844687002243	-0.9810584504597457	-754.8499080246257	0.017167204899474698	-0.008372263786708163	1.602740530869233	1.484802139949774	-1.4084316439093538	1.079430375095936	7.414876816644717	13.473548916439851	0.5132746288767107	0.9208972845336483
ID405302	405302	8	0.8898720741271973	37.87228728216908	62.80631889904956	0.0	7.0	7	1.5524678766955748	1		19354.44235588971	19406.0	14390.0	26227.0	1.5444845E7	2160.354646070514	-0.981110035230239	-930.6195617462473	0.0038879589647394432	-0.0013927634393614532	1.7020076400460908	1.455355063938397	-0.8494566785684261	1.1694793127941006	7.571729980073735	10.255306033298448	0.9047065450352908	0.975505205143907
ID407606	407606	8	0.9074083566665649	34.58585423676536	62.40100176176641	0.0	20.0	20	1.1340290962658754	1		20103.663507109	19644.0	14479.0	27820.0	8483746.0	2760.5243358090233	-0.9803010961925921	-724.8214728675205	0.021969744462670176	-0.022951446187861244	1.19015934297568	1.0240538008521791	-0.7852195059686008	1.1622039213030353	4.04015723983846	10.38439474837701	0.4708100817889513	0.8966244725738389
ID411700	411700	8	0.960004448890686	37.99100390911326	60.0368507010907	0.0	43.0	43	1.2343248428932077	1		19904.73956262423	19411.0	14976.0	29461.0	1.0012084E7	3277.390044494308	-0.9806134213023483	-614.4054021850695	0.013799922471942453	-0.0200889396769982	1.3169011703560078	1.1990525720097527	2.6712927013070464	1.098284763401764	4.786398047667443	8.870123846273602	0.7644679976177504	0.946428571428571
ID418356	418356	8	0.9053586721420288	36.30597419837514	65.90208547514743	0.0	81.0	81	0.9221103411336725	1		22233.48745519715	21563.0	17070.0	29449.0	6203143.0	3065.207418255474	-0.9776810059093207	-635.4776460706486	-0.026043303323136098	0.07399279857276256	1.0938300332733755	0.8386465032348233	2.4434818146751525	1.304280205133223	2.671256904457896	8.799070658429244	0.43356269916203133	0.8074712643678135
ID423475	423475	8	0.9429860711097717	37.29261421746752	66.33602420803362	0.0	110.0	110	1.5259280086411935	1		19388.840938722304	19476.0	13202.0	26083.0	1.4871241E7	2434.870161987487	-0.9810578152659748	-824.841626255162	-0.0021819878966078264	0.012938794253519655	1.6437277341118295	1.4251105407162545	1.8428767887453983	1.1534036744165115	7.315061167189882	10.872157912586578	0.7776717495318994	0.9529411764705881
ID420670	420670	8	0.9002653956413269	37.85254064516686	64.19377158115819	0.0	94.0	94	1.0502156818081925	1		20296.290410958893	20065.0	15540.0	25674.0	7408146.0	2707.191678393247	-0.9801354254431802	-739.8343235349884	-0.04106453205317026	0.04469192367891159	1.1160636683562044	0.9504227661523386	1.1544223254582606	1.1742812862895122	3.4650289739320455	10.444623534443986	0.39914542215431414	0.8246606334841631
ID424764	424764	8	0.9779271483421326	36.01694577010106	63.623973843320314	0.0	118.0	118	1.5655691037062727	1		19475.15802469138	19455.0	12714.0	26846.0	1.5774878E7	2624.8314767902	-0.9809777547966958	-765.2563537429392	0.013849099461220569	-0.05623799859938709	1.63981258031398	1.4883659381726988	-1.1949205854444238	1.1017536334694784	7.700064386515666	15.473874467791187	0.40411603391844375	0.9010011123470524
ID426300	426300	8	0.9686923623085022	36.12566499450066	63.637070803673055	0.0	128.0	128	1.5553887972022733	1		19392.784730913638	19360.0	12624.0	26860.0	1.5494835E7	2607.8303345600875	-0.9809179230535742	-764.5358708258	0.01100482241256281	-0.03870045375720738	1.6055481204458746	1.469099549642246	2.0170163041132554	1.0928790501888428	7.600248737060839	15.207541889603073	0.4129710682233818	0.9121505989731896
ID409915	409915	8	0.9647244215011597	36.87257049664424	61.08100802472347	0.0	33.0	33	1.446524603315953	1		19722.433770014573	19507.0	14090.0	29328.0	1.3549312E7	2940.2949339224065	-0.9805889901779568	-677.7015669457465	0.12006486737769755	-0.024631629806605316	1.4998009514238317	1.4668665465287098	0.10956727204605476	1.0224522162381167	6.573573485525401	17.031591716185005	0.284774377439808	0.7747899159663862
ID411193	411193	8	0.9756190776824951	37.92032515806251	59.947250933285225	0.0	40.0	40	1.2386075194033228	1		19765.063366336613	19480.0	14459.0	27542.0	9981357.0	3078.7353721956183	-0.9807398564660917	-653.8078805627013	0.010109024742989034	0.0025033609725235734	1.3140878271262166	1.196478551978841	0.1385033892439804	1.0982961833731688	4.819669930819058	9.749700233876933	0.6371543245685016	0.916817359855335
ID408134	408134	8	0.9406136870384216	33.94348820063252	64.08664918800419	0.0	23.0	23	0.9977636583261117	1		21112.82621951219	20712.0	15406.0	29294.0	6925007.0	3062.78660225149	-0.9785907684079093	-630.17281524718	-0.017491153466657815	0.03175525188946497	1.0948658115424241	0.9262717417625613	-0.823481311380776	1.1820136167158166	3.1275570162514206	9.132311538063691	0.4712524952056595	0.843589743589745
ID406341	406341	8	0.9695109724998474	32.55838288272214	63.21585304021818	0.0	13.0	13	1.5737620716941982	1		19240.173170731723	19330.0	12895.0	26542.0	1.5776942E7	2437.09537862292	-0.9810686454101551	-818.2464920798594	-0.005891329547515739	0.0035398796242479638	1.6824517809582822	1.4859169224044249	-0.18664441989002645	1.1322650382336557	7.780867531312438	11.295280078091617	0.7663794964966066	0.9589923842999416
ID418882	418882	8	0.9129225015640259	35.986012663001226	66.16556235056045	0.0	84.0	84	1.1326941586680475	1		20800.696470588242	19838.0	14839.0	31940.0	8840296.0	4184.729414576126	-0.979448600788222	-473.7843874005242	0.0011628640840539203	0.01215362277812126	1.26226936823586	1.042175784294746	-0.7532648111472741	1.211186622504431	4.030650987509447	8.004547912494708	0.7905174142358655	0.9464285714285714
ID412224	412224	8	0.920513927936554	38.01325055345861	60.20941974376771	0.0	46.0	46	1.1360285614028074	1		20226.44392523365	19783.0	14459.0	30030.0	8656918.0	3741.1550514016544	-0.9800725627271331	-531.8027798281878	0.006021783663881203	0.0051485693017159235	1.2871227938427923	1.0147525123483736	-0.9082569511427467	1.2684105515187052	4.054416618332012	7.8931180286577	0.8177885832598109	0.9446290143964563
ID404042	404042	8	0.9384800791740417	37.80120974734712	60.46499319391919	0.0	0.0	0	1.5900213639917917	1		19566.78708133971	19589.0	13600.0	27022.0	1.6357834E7	2322.4138666019476	-0.9810500346948662	-872.3537599269649	9.670202029653023E-4	0.005879908827041015	1.706722373212105	1.5045424649536816	-1.1139789537118467	1.1343796622348228	7.942473820905975	10.84654908764396	0.8483644938665984	0.9625576036866362
ID416081	416081	8	0.9320309162139893	36.12789262442409	67.16638555707367	0.0	68.0	68	1.560729620400414	1		19439.760896637632	19564.0	13929.0	26292.0	1.5610128E7	2332.338259285277	-0.9809579861269552	-858.7503125346939	0.003223937191654053	0.01966389131161671	1.691289875516284	1.4855901533238447	-1.0440552929987528	1.138463304789823	7.65253312487051	11.097113663942917	0.7808992638353153	0.9476162448499118
ID421215	421215	8	0.9632452726364136	37.20381004811976	64.65864401881267	0.0	97.0	97	1.1380245135621045	1		20304.456876456894	19774.0	14812.0	29931.0	8710612.0	3514.164560337399	-0.9800396336284989	-567.380504150952	-0.008225219883739218	-0.024971833945233043	1.217945483622768	1.0961961643792935	1.3621030162221395	1.1110652666007217	4.068675996825559	8.43469895101478	0.7186605374745156	0.9344978165938868
ID412765	412765	8	0.9631168246269226	36.7554177539038	61.25089718902556	0.0	49.0	49	1.488282150306977	1		19622.450068399445	19426.0	13878.0	28204.0	1.4344011E7	2666.6241844318015	-0.9806932556032514	-747.5591411217694	0.03611155131799081	-0.03058734285468112	1.538547800288013	1.4178423558281457	-0.39564304356637137	1.0851331912632591	6.95857670485119	18.198933446046702	0.2640209621179367	0.804837822979659
ID410457	410457	8	0.9860127568244934	37.33081634533867	60.348113796262766	0.0	36.0	36	1.5293943431616275	1		19603.36835278858	19401.0	13712.0	27846.0	1.5114197E7	2674.885470879421	-0.9809703138792419	-755.5787657487841	0.060225070487351214	-0.033117685652851385	1.5962799347895351	1.4177428632242044	2.447277534984953	1.125930502770654	7.348333050341486	15.030688182018892	0.40873418800982786	0.8494505494505493
ID413273	413273	8	0.9393237233161926	34.980199490555385	62.245076118175284	0.0	52.0	52	1.0509357474956738	1		20941.82786885247	20296.0	16489.0	29989.0	7664709.0	3054.5798052642285	-0.9790979328673381	-642.2882845403866	0.0028718543297108594	0.013787153107063382	1.1362719962406687	1.0005179786516587	-0.6438691349879783	1.135683736310224	3.469782100096561	8.662681490502736	0.5810417954844038	0.8680142687277054
ID413798	413798	8	0.9604990482330322	33.811653112325835	63.21867730670662	0.0	55.0	55	1.0842395476282771	1		20512.287917737773	19861.0	15156.0	28811.0	7979280.0	2845.780214684856	-0.9794687342068767	-687.7294084632592	0.0012395016409246739	0.03235513758775345	1.158689167334083	1.0152908455732592	-0.8112404499573478	1.1412386631732676	3.6931790298288103	9.564794559598713	0.5072930731718358	0.87010078387458
ID417124	417124	8	0.9029079079627991	34.418944089738034	66.82454932524755	0.0	74.0	74	1.2465220249767888	1		19690.809708737863	19417.0	14696.0	27806.0	1.0140767E7	2807.0327380550016	-0.9807426658112327	-714.5045438389045	0.009906820617063586	-0.004589333028667188	1.4121002232460083	1.1591084085252266	-0.7361267466151957	1.218264152740184	4.881460570957784	8.804154687182635	0.7913786342194353	0.9361896080218783
ID419940	419940	8	0.9091256856918335	36.63779899074983	65.1852664930512	0.0	90.0	90	1.0751310734098376	1		21615.469973890347	20384.0	15449.0	32354.0	8278725.0	4425.012332755523	-0.9784202271931042	-442.95412171100975	-0.006180367977742115	0.020203507641525682	1.1320784902570584	1.042966002705986	-1.1252136882087176	1.0854414116278663	3.6313883896900836	7.175167975795662	0.8863768797484922	0.9744897959183673
ID416609	416609	8	0.8982057571411133	34.59557031539895	66.68497449887627	0.0	71.0	71	1.3406732836719581	1		20101.151260504197	19629.0	15239.0	28787.0	1.1960185E7	2336.158408961575	-0.9802807340704676	-855.4770495854791	-0.12183126001713805	0.031160062022157112	1.524990934377051	1.1853003842264425	-0.7070714664038489	1.286586045757759	5.646713883444818	21.326773608916746	0.15601103902177285	0.6808022922636096
ID421729	421729	8	0.9872590899467468	36.853398467887686	64.32565781850722	0.0	100.0	100	1.5699118834876218	1		19592.46134969325	19549.0	14321.0	29401.0	1.5967856E7	2770.416659545034	-0.98076928808237	-721.3489434790525	0.02414603366736783	-0.07003340640095863	1.5697664348595606	1.4393258623608545	2.8349654415275625	1.0906261576407381	7.742842521996285	16.540094629605456	0.35565941566789516	0.8940724478594944
ID404590	404590	8	0.9318762421607971	37.700449675085636	60.42090503015206	0.0	3.0	3	1.5049623488715653	1		19637.799731182808	19684.0	13526.0	26393.0	1.4610523E7	2380.5424506967397	-0.9810961193314676	-856.2636006530871	-0.013348569207723614	-0.018267963675613917	1.5411182525305398	1.3724076727466212	-0.8241158044493576	1.1229303676554616	7.115429868280213	14.434686805937481	0.4291373113532092	0.8942652329749097
ID406892	406892	8	0.9444353580474854	32.724470525056624	62.17380445876321	0.0	16.0	16	1.4765451286053342	1		19320.391966758994	19256.0	12642.0	26069.0	1.3949323E7	2423.437641631354	-0.9809749164202098	-822.1392996178483	-0.001233776394735929	0.006895800039609469	1.6838657426874497	1.3134572830372795	-0.8330646605752801	1.2820102826592321	6.8492548030673275	11.994185480128387	0.5982898923846767	0.9231262011531076
ID425836	425836	8	1.0	36.10511658152579	63.5917519382367	0.0	125.0	125	1.5254321749941013	1		19427.234986945165	19425.0	12467.0	26314.0	1.4881262E7	2712.6416090146026	-0.981062503597724	-742.0320840986547	0.023810518577665127	-0.030073791875307156	1.5630473174293646	1.4845732679458783	-0.968260775910085	1.0528596676080977	7.310308041025368	13.726549380043636	0.4875540721813426	0.9025821596244135
ID425067	425067	8	0.990162193775177	36.084917317713966	63.65175443548392	0.0	120.0	120	1.5732813134512116	1		19397.93536585365	19395.0	12417.0	26474.0	1.5906307E7	2629.071976450206	-0.9810133629813461	-762.447426782096	0.004183996961973347	0.01532215781728655	1.6573192488090638	1.5193992065254485	-1.4099425912554366	1.0907727486570233	7.776114405147919	11.159387826850143	0.7846785183599099	0.9550496205487449
ID424297	424297	8	0.9803072214126587	36.02500741066516	63.70125480580147	0.0	115.0	115	1.5885934145667937	1		19445.092436974785	19459.0	12489.0	27212.0	1.6197762E7	2609.8326196795097	-0.9810561303394311	-771.7071278723986	-0.0038977634133448434	-0.019602356380162982	1.6837441286601993	1.4932423297506927	-1.3609637135587054	1.1275759433777317	7.928214442412426	13.12164968582341	0.5786398964766373	0.9386606640405175
ID414834	414834	8	0.9473992586135864	33.461294815621386	66.59021092603115	0.0	61.0	61	1.5239437061000314	1		19337.753585397662	19337.0	12971.0	25991.0	1.4832057E7	2405.605763488923	-0.9809256952451295	-826.7971210458026	0.04167540088910921	0.03090950762490012	1.6634224498227002	1.375404521966203	-0.9563242007741217	1.2094059771191987	7.2960486625318115	12.12128806678489	0.6240222009567564	0.9342665855143033
ID407418	407418	8	0.9447606801986694	34.60059525512312	63.08972995071693	0.0	19.0	19	1.1313576459209644	1		20268.48699763592	19618.0	15022.0	29762.0	8573570.0	3043.5813478596333	-0.979830104301461	-647.0137923426182	-0.014671171980359405	-0.004136985037772586	1.2477759394610726	0.998696956271092	-0.5718582902231935	1.2494039674657516	4.021144735180413	10.489008905561729	0.4592938824746226	0.8730650154798768
ID417657	417657	8	0.9605605602264404	34.49287584699995	65.99058240817295	0.0	77.0	77	1.2064303960872986	1		19945.885654885664	19459.0	14981.0	29214.0	9593971.0	3315.523872228131	-0.9805109389792257	-605.3306847271641	0.0034038261745140625	0.0020847922074358582	1.3120682459553181	1.111891576784731	-0.605461295365195	1.1800325439549062	4.572507370264247	8.533231152363442	0.7891094745808862	0.9581673306772904
ID420486	420486	8	0.9777596592903137	37.42256845287688	64.34977065656808	0.0	93.0	93	1.439709990369101	1		19978.63994169096	19626.0	15022.0	30184.0	1.3705347E7	2778.4737778864014	-0.9804578478333132	-721.5163047622088	0.05764618076466457	0.03636505034090548	1.422718855129884	1.3606813847459662	0.7643174046099652	1.0455929441523886	6.511782845386687	21.97808735889917	0.16940646600919054	0.7457811649428416
ID422276	422276	8	0.9360407590866089	36.58727776625231	66.22787882369406	0.0	103.0	103	1.1111170557283778	1		20798.068292682925	19726.0	14943.0	33958.0	8527208.0	4460.714466353672	-0.9793443336636805	-442.1246981541329	-0.0024738010497173876	-0.010970748971197004	1.1744091098219556	1.0770840774453163	0.08226308009174765	1.0903597355254566	3.8785509502449376	8.059950377647924	0.7502648996012913	0.9251700680272115
ID411010	411010	8	0.9206441640853882	38.07038812975954	60.206095522659695	0.0	39.0	39	1.2324848545268257	1		19766.22862823059	19499.0	14468.0	27038.0	9942413.0	2929.023356364199	-0.9806041098877728	-682.3622136142486	0.006166457267363641	0.012373323288772763	1.2608338813525084	1.2225103458737476	0.7180425321222137	1.0313482299827659	4.7721386691739	8.790476089900533	0.7760650491379617	0.9525616698292222
ID418178	418178	8	0.9079729318618774	35.47748385418968	66.43284159555141	0.0	80.0	80	1.007571778835674	1		21695.041420118338	20734.0	16529.0	31368.0	7332924.0	3456.577824873451	-0.9782927745810805	-565.7292966680081	7.693862709330293E-4	0.028646827863689637	1.1715812858621908	0.8752345338104214	2.1366120090092897	1.3385912468074062	3.189347656390138	8.697715648330673	0.5297870224519928	0.8613607188703473
ID423299	423299	8	0.9652480483055115	37.397599440447124	66.81310640981995	0.0	109.0	109	1.5723193559699893	1		19392.319512195118	19431.0	12665.0	26864.0	1.5901702E7	2452.251611512034	-0.9809189454923172	-813.0653915934889	0.007619144676224085	-0.016078026312243292	1.7103788499170518	1.4189560217756827	-0.9391712322869132	1.2053783370795963	7.766608152818891	14.98501306548526	0.434637312310384	0.9118303571428572
ID423811	423811	8	0.9631125330924988	36.1642322564778	65.35175300871438	0.0	112.0	112	1.5563612191773553	1		19438.33291770574	19504.0	12737.0	26198.0	1.5589543E7	2458.3134455136556	-0.9809428564161865	-814.0248404494616	0.0012394172646132586	0.012155525782909325	1.6610745196950258	1.4526182576174784	-1.2245773980724883	1.143503815255254	7.609754989389872	12.138767317428595	0.648980077063159	0.947337278106509
ID405120	405120	8	0.9908866286277771	37.87988135875505	61.980275823307	0.0	6.0	6	1.5909726182581543	1		19482.82696897374	19586.0	11931.0	27119.0	1.6326609E7	2527.47098533949	-0.9810326115595109	-797.3916737876054	-0.008777306230593036	0.007823378077462995	1.6555930634556064	1.5451721474134668	-0.6874947330836183	1.0714618861251015	7.951980073235006	11.062072582997239	0.8166051972601717	0.9648212226066902
ID409738	409738	8	0.9077281355857849	36.853997877447405	61.55510341070846	0.0	32.0	32	1.0128137335389908	1		21685.71470588235	20632.0	15275.0	32136.0	7373143.0	3856.8521459720614	-0.9780128435048739	-500.20293518804925	-0.011642281250165552	0.013528358602486582	1.1007171041428423	0.9697690530461897	-1.058912816462776	1.1350301400991558	3.222619539541736	7.678214665415218	0.6869077247602621	0.9325997248968367
ID411531	411531	8	0.9522628784179688	37.88829844796317	60.07598243483676	0.0	42.0	42	1.582390743519188	1		19565.55072463766	19429.0	13322.0	26811.0	1.6200276E7	2487.8354190729074	-0.9809287032220194	-809.0169935936239	0.0603286895958733	-0.0321519734483708	1.605223374798158	1.504334048440941	-0.6428368051179072	1.067065773364484	7.866423802273715	14.5272572771616	0.4684033024682039	0.9163898117386491
ID406167	406167	8	0.9705096483230591	33.386751113687346	63.776924479341325	0.0	12.0	12	1.5942975385373688	1		19300.89868891535	19295.0	14047.0	27330.0	1.6193454E7	2293.1804810875133	-0.9809964769840278	-868.9656650844671	0.03189927613107841	-0.009675475734680902	1.756885322634734	1.4290572506698986	2.653495009280677	1.2294016365062768	7.985251956386609	12.549843494787938	0.6371209238411589	0.9470124013528745
ID419218	419218	8	0.886232316493988	35.86561802990319	65.3314398212851	0.0	86.0	86	1.04008241963684	1		22005.706703910626	20932.0	15694.0	31456.0	7878043.0	3944.2276591116924	-0.9777627350411673	-490.63152753834794	0.00417615534260848	0.0031458048672340653	1.1334022835049709	0.9827942998385262	-1.1080963844596916	1.1532446654311992	3.398485207628813	6.997462581375189	0.8721959754945099	0.9623149394347238
ID425370	425370	8	0.9943869113922119	36.091136239346035	63.644245675207955	0.0	122.0	122	1.5799986170667961	1		19401.947878787876	19382.0	12498.0	26521.0	1.6006607E7	2622.9700978882715	-0.9810296516013478	-765.0482336122021	0.011313170469995014	-0.006015568265667769	1.693526794330354	1.520180367154179	1.468033810092493	1.1140301709728593	7.8426581714511405	11.012447201671993	0.8126536155515212	0.9471871412169918
ID412059	412059	8	0.9727786779403687	37.87297589612416	60.35370224627013	0.0	45.0	45	1.5044596054638943	1		19721.459170013386	19532.0	14138.0	29007.0	1.473193E7	2803.515080927424	-0.980713000541375	-715.3908941949653	0.08570525732602842	-0.05375319102318287	1.557210596071554	1.4500034069073782	-0.6008329537442146	1.0739358188080617	7.110676742115702	15.303383630001386	0.38154508977406865	0.8380952380952381
ID421031	421031	8	0.9040859341621399	36.844226032404215	64.45639397185629	0.0	96.0	96	1.0932721382487267	1		21021.340966921114	20187.0	14903.0	31280.0	8261387.0	4094.6052967906694	-0.9790177056692071	-479.088713351563	0.011667672856362788	0.011706241134743134	1.159429846337132	1.0616245928528274	-0.6563695127136653	1.0921279086249118	3.7549696699675064	8.086376069113522	0.7216197775456512	0.9360189573459716
ID426146	426146	8	0.978283703327179	36.15929592451024	63.66667569204513	0.0	127.0	127	1.603287564757725	1		19356.72555948176	19310.0	12578.0	27224.0	1.643386E7	2552.8466859010996	-0.9809884084057828	-782.4967712420115	0.018275980395789666	0.008757371032532837	1.7129105610537554	1.5287914750424503	1.6440201391010532	1.1204344013013237	8.075561353512418	11.758832381316916	0.7339292318773986	0.9465181058495824
ID415904	415904	8	0.928470253944397	36.105841352682745	67.17620582464747	0.0	67.0	67	1.5665352062997346	1		19430.300863131954	19533.0	13693.0	26409.0	1.5757974E7	2301.20787944752	-0.9810505687570147	-874.2766573224142	-0.001452355213088073	-0.001860526342600276	1.6806118209650516	1.4814183733741424	-1.0683091343813698	1.134461304902826	7.709570638844703	10.878949927463974	0.8185893693623314	0.9574970484061399
ID424618	424618	8	0.991346538066864	36.02078030150399	63.605964591481815	0.0	117.0	117	1.5573330339577693	1		19474.247499999983	19470.0	12829.0	26677.0	1.5579398E7	2653.1403781323665	-0.9810117293497165	-758.436522609588	-0.0028950679193115994	-0.02572005997256149	1.6494123417248325	1.4657195888313963	1.8376621765807284	1.1253259861525715	7.619261241718899	15.589714476626819	0.39395480881530576	0.8965324384787473
ID410283	410283	8	0.9533752202987671	37.524034943515446	60.80324299753059	0.0	35.0	35	1.1439914758879393	1		19973.519630485003	19367.0	14343.0	30579.0	8648534.0	3862.2561843468893	-0.9802997110964216	-514.6711194596865	-0.001116144837840694	0.00574469443833443	1.2846095672309834	1.0657616644598806	2.436682156994961	1.2053441309338266	4.111454132306209	7.9881769998514445	0.8096735553229432	0.940217391304348
ID407976	407976	8	0.9475647807121277	33.87984982929386	63.95098005621688	0.0	22.0	22	1.1070245296468497	1		20422.846153846163	19997.0	14954.0	29298.0	8230407.0	3123.64648198731	-0.9796398974162578	-629.1741730384977	-0.008780903407287934	0.026343111363647736	1.182131917800748	1.0315768517144843	-0.7318984047305072	1.1459465340231711	3.8500321932578263	9.568843760059831	0.5283908616984418	0.8766233766233765
ID404403	404403	8	0.9235582947731018	37.7063948357327	60.45043203870389	0.0	2.0	2	1.540728820723817	1		19661.38569604088	19660.0	13412.0	26657.0	1.5394865E7	2328.4989439264837	-0.9809625809992398	-870.1867097443999	-0.0033075900453448334	-0.044786948211803734	1.6223743855939856	1.3820087391821902	-0.9338572248068716	1.1739248382423637	7.457654952125351	13.752695160209864	0.4954918512151994	0.9245727754861511
ID413107	413107	8	0.8898071646690369	35.457821933159835	62.77920964485107	0.0	51.0	51	0.9638266274308671	1		21924.181818181823	21086.0	16971.0	30607.0	6752648.0	3387.7965107285922	-0.9777150326464414	-567.8535756115533	0.013855263942343548	0.007676204868614326	1.0434355837027087	0.8696635702622605	2.812723186598866	1.199815215196429	2.918419465012724	8.217244714430784	0.5431316807983737	0.8989751098096634
ID421555	421555	8	0.9310646653175354	37.35556171152504	64.47007640843978	0.0	99.0	99	1.2095615469440049	1		19720.43388429753	19368.0	14322.0	29779.0	9544690.0	3558.4614731174306	-0.9807034400134497	-563.3029145094578	1.8304277157374797E-4	0.01443140470889263	1.2843101943443223	1.1649573483559301	-0.8398100667594797	1.1024525457149408	4.596273001086814	8.340120032115397	0.8303689056416524	0.9583746283448957
ID412592	412592	8	0.9229642152786255	37.24514900697438	60.452607405442684	0.0	48.0	48	1.166906313120215	1		19930.34513274336	19491.0	14317.0	29316.0	9008516.0	3608.229484616654	-0.9804148416278847	-553.0105967945393	0.0013115459564278828	0.007154730164252458	1.2794971585896717	1.0723067276171172	-0.9274914422152947	1.193219370574102	4.2778135480642625	8.153947671897726	0.8085295099329558	0.958466453674121
ID406705	406705	8	0.9402275681495667	32.724982262116164	62.15381502511641	0.0	15.0	15	1.4744943704925988	1		19319.267037552152	19250.0	12296.0	26259.0	1.3890553E7	2472.249123376228	-0.9810199802283797	-807.8107006515783	0.017965767717907484	0.02102396617645152	1.6951115521097984	1.2636968950801462	2.2966079116294034	1.3413909290346804	6.830242298409262	13.422546650742959	0.47640480179787	0.9003759398496236
ID413630	413630	8	0.9125238656997681	33.69994794846863	63.55133202259901	0.0	54.0	54	1.3730101756219857	1		19604.92741935484	19412.0	14452.0	27044.0	1.2155055E7	2266.873659242855	-0.9805138119348592	-870.3516248227285	-0.04471233210969354	-0.10607421576303923	1.5174380340628333	1.1948571317389116	-0.8496657898536483	1.2699744544809806	5.922395200986736	18.030602561460665	0.22892159719280128	0.7515078407720144
ID424135	424135	8	0.9684512615203857	35.9656652632891	63.640771984766424	0.0	114.0	114	1.5660522295019752	1		19477.571604938254	19410.0	13060.0	27179.0	1.5776833E7	2585.804746272022	-0.980949166591411	-775.7139475167241	5.911921144373866E-4	-0.03836557383895457	1.6431986678292347	1.4453391073046735	-1.0801177121098615	1.1368949055101247	7.704817512680185	14.80295816302896	0.4418503441353274	0.9127252252252258
ID420303	420303	8	0.9345443844795227	37.090723365784704	64.74192190317194	0.0	92.0	92	1.1446525516298405	1		20343.644341801395	19680.0	14873.0	32267.0	8808798.0	4031.6713820044515	-0.9799467657341935	-493.16435713384294	0.00981760082284292	0.016888050863876	1.2460827932547016	1.089538985224007	1.6607598497300224	1.143678941418062	4.116207258470709	8.277817269429802	0.7548756693375159	0.927194860813705
ID422093	422093	8	0.9278994798660278	36.47899427683319	65.72654282368903	0.0	102.0	102	1.1233051759884711	1		20667.31026252983	19662.0	14550.0	32764.0	8659603.0	4354.844484301849	-0.9794363206281543	-452.0814483259822	0.0032123343942623227	-0.0011788545919517244	1.1904991912766087	1.0790782451848402	-0.20467131671831143	1.1032556689831912	3.9641072212062065	8.546100811773568	0.6820547435453184	0.9215469613259663
ID404938	404938	8	0.9687592387199402	37.21997289479103	61.38188327320193	0.0	5.0	5	1.5838242851782969	1		19572.255729794942	19539.0	12810.0	27506.0	1.62254E7	2507.7104127537214	-0.98094766676642	-803.6948096303458	-0.009764278223863858	0.028721616316866646	1.748809884615382	1.4607692573911655	-0.955496850314135	1.1971842067231326	7.880683180767269	11.547586071054168	0.7426621942345075	0.948512585812357
ID415178	415178	8	0.9103795289993286	34.35697270655712	67.02175634796858	0.0	63.0	63	1.5612142437998906	1		19360.206467661716	19415.0	13129.0	26604.0	1.5565606E7	2253.6597698664023	-0.9809832585992971	-886.2925996893784	0.00804163050384089	-0.005984216352537611	1.741960484173263	1.4257876711825068	-0.8128491049676093	1.2217530838434951	7.657286251035027	10.807993108600646	0.8237484840708595	0.9555160142348759
ID422602	422602	8	0.9794103503227234	37.29361899040034	66.84336635279594	0.0	105.0	105	1.5933482693025487	1		19474.68295589988	19364.0	12792.0	27520.0	1.6339259E7	2599.2979664625154	-0.9809499797737377	-771.606266861026	0.013707682912428819	0.019522800719349653	1.7268143059095578	1.4321099763524938	2.1160781509761875	1.2057833088403307	7.975745704057584	13.639602110581498	0.5387381862155071	0.9337785197551474
ID407240	407240	8	0.9568276405334473	33.41507706288956	62.70312792224874	0.0	18.0	18	1.5441619307404617	1		19261.131645569614	19442.0	13081.0	25920.0	1.5216294E7	2314.112110444747	-0.9810544146048276	-862.0103244580529	-0.0278237719308944	-0.003192053918576576	1.6664947737878704	1.416781087452169	-0.40004549856580934	1.176254248837248	7.490926835276955	11.229285860671764	0.7465194783985964	0.9609756097560977
ID410825	410825	8	0.9690454602241516	37.69007461703207	60.3871773974258	0.0	38.0	38	1.5679832440819896	1		19585.743243243232	19399.0	13985.0	28010.0	1.5942795E7	2561.271938433121	-0.9808325751376197	-782.6101439782047	0.05428487522549266	-0.02686116496452212	1.6499310818646822	1.4487300377132721	-0.826088842631349	1.1388809777624223	7.723830017338236	16.856279164805755	0.3416010060343056	0.8490073145245555
ID414665	414665	8	0.9422387480735779	32.96451752093542	66.4246125879588	0.0	60.0	60	1.525928008641194	1		19389.11313394017	19240.0	14120.0	26927.0	1.4910228E7	2431.150603997922	-0.980779442017463	-813.9194746694133	0.036599845009462714	-0.0319435458874455	1.629180926325688	1.338991141883633	-1.0110308507405605	1.216722706644518	7.315061167189886	16.425662004094423	0.34070778888736536	0.8870317002881855
ID425684	425684	8	1.0	36.13071148886201	63.63180228773931	0.0	124.0	124	1.559274846475081	1		19401.049689441017	19415.0	12628.0	26265.0	1.5617845E7	2668.223250767418	-0.9811210134001874	-755.7479165377244	-2.228729874033577E-4	0.008636611676667814	1.6374573251065199	1.4818541831820475	1.5172442100634038	1.1050057041309822	7.638273746376962	11.307559838702202	0.7507015171554468	0.9492025989367986
ID417489	417489	8	0.9479878544807434	34.39878992813759	65.54036517155215	0.0	76.0	76	1.1733712175114288	1		20112.853070175453	19680.0	15237.0	28804.0	9171461.0	3101.09098957398	-0.9802338122949865	-643.2739007471071	0.01202790474311987	0.013535801527721561	1.2793569590865803	1.112655300956368	-0.7029448897450667	1.1498232722990904	4.325344809709412	8.565178532975196	0.7408968678107488	0.9295199182839617
ID418001	418001	8	0.9229714274406433	34.32171799094068	67.34923791991197	0.0	79.0	79	1.091194330596349	1		20923.327411167487	20163.0	15261.0	30703.0	8243791.0	3653.107172970853	-0.9791134660819606	-536.9884952034618	-0.022302480857620356	0.01328668798414124	1.1820067093344757	1.0549689286941883	2.3402526761289364	1.1204185044554167	3.740710291473971	8.702642934612044	0.6206712207965324	0.8862612612612605
ID411868	411868	8	0.9515960216522217	37.77533025773024	59.91050103651546	0.0	44.0	44	1.529888892679214	1		19594.489003880997	19527.0	13402.0	26457.0	1.514654E7	2502.6147676127116	-0.9809963015827039	-808.3495023358395	0.007522770328338876	-0.030466376735428843	1.6917079641625359	1.3932202635665019	2.340805517636448	1.214243008375385	7.353086176506007	13.08099815003373	0.540004963100842	0.8937030618139803
ID424921	424921	8	0.9813686609268188	36.05655240940027	63.60373112897433	0.0	119.0	119	1.5529550783007573	1		19463.503136762876	19460.0	12700.0	26962.0	1.5512412E7	2636.738736560199	-0.9809461716715546	-760.0581744264954	0.00632549891124176	-0.05373120238427221	1.6480822960658978	1.4505787739488614	1.7865970020428672	1.136154978732647	7.576483106238254	15.360072511635654	0.40354409004489566	0.8905027932960895
ID418535	418535	8	0.909104585647583	35.98531495751383	65.11830229659165	0.0	82.0	82	1.1008572140853818	1		20853.32250000002	20300.0	15256.0	30602.0	8341329.0	3531.6160916839976	-0.9792694321184443	-557.8568465538034	-0.007666102502347428	-0.006691261799371842	1.3206936187898137	0.9254915021727255	-1.0254991016737702	1.427018633546925	3.807254057777177	8.558889754877477	0.6531107881106437	0.9270833333333328
ID423651	423651	8	0.9559014439582825	36.919296241168354	65.4790086438418	0.0	111.0	111	1.558789620122433	1		19442.03358208957	19477.0	13893.0	25737.0	1.5631395E7	2387.8250085795885	-0.980971131503181	-839.4840523938688	0.02534233226316684	-0.013717954380890539	1.6077924858974306	1.51203784407698	-1.2948252103706295	1.063328204512569	7.6335206202124315	12.96228356624215	0.5709153385582975	0.90734463276836
ID415712	415712	8	0.9322232604026794	35.478113225951304	66.69950430186181	0.0	66.0	66	1.4328629678859128	1		19578.17423133236	19524.0	13538.0	27296.0	1.3371893E7	2379.3692226620537	-0.9805515201396447	-829.7076625300144	8.150517652223415E-5	-0.0314215240273455	1.4782335646747382	1.2010201058099248	-0.6402728751764742	1.2308150026163556	6.4499922052479945	17.179283122499	0.2746369577303678	0.7996464348850911
ID410095	410095	8	0.974299967288971	37.05457556590716	60.98061225211969	0.0	34.0	34	1.4667784914184216	1		19681.255259467063	19405.0	14129.0	29042.0	1.4032735E7	2800.8601772498214	-0.9806451633298912	-712.0553286219666	0.11116806651854433	0.04320654717201636	1.6307857267551433	1.398194747409514	-0.8537826075531283	1.166350917693375	6.758945405941523	15.441486524492154	0.3562136758604976	0.806579693703914
ID419052	419052	8	0.905944287776947	36.1809508851003	65.44571913579199	0.0	85.0	85	1.0530929904379853	1		21768.72131147543	20906.0	15705.0	31220.0	7967352.0	3813.5255868516183	-0.9781185330217564	-510.33024017953386	-0.008215614538577434	-9.370792474126388E-4	1.1498776353530304	0.9833107000478918	-1.0709715289296677	1.169394002625036	3.4840414785900933	7.2461344141873365	0.8338355540135122	0.9445876288659784
ID407796	407796	8	0.9421478509902954	34.03921210738799	63.15851011140818	0.0	21.0	21	1.0559624589460572	1		20664.9295392954	20051.0	15228.0	29910.0	7625359.0	3005.690291911554	-0.9794666702842308	-655.918646413523	-0.04457824028078005	0.020439716443305816	1.1655226224118767	0.9602498062425564	2.6148520542210947	1.213770223992598	3.503053983248182	9.364287845273088	0.5020040077294375	0.833710407239819
ID404213	404213	8	0.9326114654541016	37.755274442095065	60.47931685993721	0.0	1.0	1	1.5752034660476553	1		19576.261294261305	19569.0	13421.0	27148.0	1.6032958E7	2340.0280957926666	-0.9810097112763652	-864.3316492396198	0.001447773528708245	0.007854443608466195	1.7226127050599167	1.4668028808845783	-1.1259117401386602	1.1743995921395165	7.795126909805982	10.481030636803332	0.8917129489907828	0.9715639810426542
ID406002	406002	8	0.9573401212692261	33.77666141223048	63.84918814939297	0.0	11.0	11	1.2151772871814104	1		19655.03885480572	19297.0	14626.0	28465.0	9611314.0	3099.6219601135813	-0.9805583886065732	-639.6411193474406	0.02440566489455632	0.007187964006257265	1.3596782627460884	1.1330903562085457	-0.39102542496170484	1.1999733783771072	4.639051136567456	8.508810364444479	0.8051954915206563	0.9615763546798028
ID425214	425214	8	0.9822905659675598	36.073407824658524	63.66567612333726	0.0	121.0	121	1.5843018441474424	1		19384.17973462003	19371.0	12762.0	26837.0	1.6069485E7	2604.1345517369427	-0.9810445398439114	-770.4924672578401	-0.0034775134658707025	-0.006252067592180063	1.696122593529747	1.4743869399500085	-1.435366042667253	1.150391764584714	7.885436306931783	12.028343927080146	0.6848948764497091	0.9399433427762042
ID406525	406525	8	0.9653185606002808	32.83813943933729	62.308446620877305	0.0	14.0	14	1.5942975385373694	1		19314.361045130612	19218.0	11994.0	27030.0	1.6262692E7	2480.1968100731697	-0.9810548002386846	-806.5258187370664	-0.005056110330456735	0.012904702013094873	1.7760668704344795	1.4492538915386666	-0.6471736278398613	1.2255042962478004	7.985251956386614	11.135640132574403	0.8092228041931963	0.958904109589041
ID420858	420858	8	0.9271637797355652	36.442156719804274	65.1711420686796	0.0	95.0	95	1.098793749826824	1		21090.158291457283	19906.0	14963.0	32475.0	8393883.0	4419.20781879078	-0.978972417747536	-444.3718352609273	0.010881341670281071	0.0026528171943472675	1.1923367413155876	1.0366387627552456	-0.49149509429889376	1.1501950188959922	3.792994679283621	7.7480591875938325	0.7939739218522592	0.9410377358490569
ID412408	412408	8	0.9213529825210571	37.88182721042929	60.505378583677675	0.0	47.0	47	1.0659447703242513	1		20930.269333333326	20000.0	15008.0	31506.0	7848851.0	3936.3269123581995	-0.9791526228611938	-499.4736959411206	6.850749666630936E-4	-0.010818349611026493	1.2197954181776696	0.93766946776284	-1.0675386471217585	1.30087995835883	3.5695977495513973	8.069860747827327	0.6888062225720741	0.9294554455445544
ID408069	408069	11	0.9494912624359131	27.63532613122892	42.40441349372077	0.0	23.0	23	1.2151772871814117	1		19404.3223819302	19706.0	13212.0	25147.0	9449905.0	2452.259471425813	-0.9811388450507064	-823.2357919309301	-0.009649950750005971	0.0038149090820457122	1.295828630360854	1.172710384267308	1.4773938969583962	1.104986062838071	4.639051136567466	8.518143021936757	0.8034320796754832	0.9512670565302147
ID435203	435203	11	0.9508859515190125	30.494873755058368	45.42125070501672	0.0	183.0	183	1.2477351853855523	1		19531.422480620156	19874.0	13065.0	26233.0	1.0078214E7	2406.142737576208	-0.9811123004309927	-843.3000718124607	0.0069238382927684465	-0.011062268422419908	1.3223467950913506	1.2109103257780276	1.2569718747529115	1.0920270204498614	4.890966823286803	8.65178240039231	0.8210949949369133	0.9625818521983164
ID419854	419854	11	0.9596402645111084	28.82872630379544	42.84256712940152	0.0	90.0	90	1.236162092497855	1		19574.950787401576	19858.0	12792.0	25781.0	9944075.0	2372.790153378879	-0.9810971759337024	-856.3605973915401	0.02063060858093335	0.0021591859505648314	1.3455293912438373	1.1976561660914238	0.6291314783629346	1.123468846350953	4.800657426160994	8.280649850197124	0.8797955042985856	0.967432950191571
ID436238	436238	11	0.9533360600471497	30.42171168461705	45.45232914148301	0.0	189.0	189	1.2294120877052543	1		19459.688000000016	19738.0	13200.0	25213.0	9729844.0	2452.484375052316	-0.9811059466452124	-824.0439781295232	-5.315187259683079E-4	-2.2731869341682646E-4	1.319891691291313	1.1733547012948173	0.8664210411763713	1.1248872057484318	4.74837303835133	8.451000057045489	0.8354846690690327	0.9596541786743513
ID446478	446478	11	0.8855381011962891	36.150048062876735	55.119239298306354	0.0	248.0	248	1.2139315899937209	1		19888.477272727287	20095.0	14851.0	25573.0	9626023.0	2270.174532354263	-0.9810593139307289	-907.5526745974171	-0.009402834450589405	-0.0019706929158691796	1.2595399238325018	1.2045791714200462	1.3251311281373348	1.0456265173070058	4.629544884238424	8.234781171482442	0.8579145577531104	0.9586614173228343
ID427020	427020	11	0.9687654376029968	29.124924223370208	42.27995184942923	0.0	133.0	133	1.2058031902242217	1		19484.492693110657	19737.0	11655.0	25070.0	9333072.0	2505.3969385123714	-0.9810035571283978	-803.2317230617132	0.007594013615945874	0.0025433928393522646	1.3104740675897115	1.1523771704482144	-0.41137477563074776	1.13719197255531	4.567754244099726	7.92539328520607	0.9138416514276789	0.9756345177664971
ID432653	432653	11	0.9489752650260925	29.04383905009861	42.23820077003491	0.0	168.0	168	1.2083100602695849	1		19630.264033264044	19905.0	11600.0	25647.0	9442157.0	2448.3357091552066	-0.9809667197803644	-826.4675418540609	4.721426489717566E-4	0.00442434401311068	1.288892936407007	1.1517454360657757	-0.8531659066489791	1.1190779629305159	4.586766748757791	8.294873607602177	0.8377163151361635	0.9708249496981893
ID440843	440843	11	0.9706040024757385	37.730868715989494	50.229737696764936	0.0	215.0	215	0.949593787296843	1		20762.751677852357	19665.0	16268.0	33583.0	6187300.0	3955.6756060650437	-0.9802126749793142	-520.028879964516	0.028473844153438736	0.013981551218977253	1.0240213276884536	0.9355380083967685	1.9754522784007553	1.0945801437221336	2.832863194051434	6.519395963675338	0.8375692940348136	0.9505582137161086
ID403976	403976	11	0.9512535929679871	28.15864420146673	42.191412688773674	0.0	0.0	0	1.2201473581781537	1		19560.369918699198	19744.0	12989.0	25372.0	9623702.0	2387.4617531084327	-0.9810941042812505	-850.3232310535611	0.0016384434463813282	-0.004297049902225793	1.2754965753916299	1.1817203835470427	1.5060060006262381	1.0793556522763104	4.677076145883589	8.692963991713317	0.7777652642443202	0.9581304771178191
ID435732	435732	11	0.9579338431358337	30.490517416679964	45.45264611521209	0.0	186.0	186	1.233098489045566	1		19480.599601593633	19832.0	13011.0	25616.0	9779261.0	2422.4795896591595	-0.981200849539549	-839.444292952572	0.005330574072981626	0.0062786683405418875	1.2846264870771547	1.2121742659260146	0.7543488655995123	1.059770466332901	4.776891795338426	8.13067762172224	0.9080333183484962	0.9654178674351588
ID453140	453140	11	0.9485809803009033	33.20503718832471	48.441702450302365	0.0	288.0	288	1.241657530225092	1		19590.419607843123	19958.0	13289.0	26501.0	9991114.0	2446.4201793472294	-0.9811527055093556	-833.7392989842226	0.004332080533028519	0.011316955204136421	1.3196492710351055	1.2027683148941035	1.0632698690976106	1.0971766172201607	4.843435561641643	8.614679547404407	0.8201346033252197	0.9505597014925375
ID445973	445973	11	0.9568064212799072	36.36831141714339	53.44752237010626	0.0	245.0	245	1.2465220249767857	1		20025.6796875	20115.0	13239.0	27385.0	1.0253148E7	2593.6617163316955	-0.9810388449350769	-798.9605637130322	-0.0010385457065230318	0.009574653390850835	1.2775475460511516	1.232700390926613	-0.5841902932466494	1.036381228930111	4.881460570957759	8.79578940678495	0.7928846394025028	0.9580223880597013
ID451605	451605	11	0.9462770819664001	33.17364190026202	48.40762183222725	0.0	279.0	279	1.2318709143370374	1		19608.61876247503	19946.0	13352.0	25929.0	9823918.0	2451.812475775272	-0.9812004158582651	-834.8322718026727	0.006047035274850656	0.0038112160523345625	1.3405351138072663	1.1600602792934336	0.6284177534175097	1.1555736695197907	4.767385543009391	8.102509441966564	0.9125381873215938	0.9709583736689251
ID452626	452626	11	0.956209123134613	33.2145535737346	48.446404449537894	0.0	285.0	285	1.2361620924978558	1		19582.39960629921	19871.0	13541.0	25839.0	9947859.0	2451.4927086877806	-0.9810643373623543	-827.7177717908713	0.001623940247932301	-0.00494397108165431	1.3247439479596026	1.180571383622916	0.5307060819278311	1.1221210054187936	4.800657426160999	8.046384875452523	0.9317705419371911	0.9815354713313893
ID450079	450079	11	0.9512206315994263	33.13983971700104	48.43950792587179	0.0	270.0	270	1.2324848545268268	1		19607.005964214713	19977.0	13465.0	26185.0	9862324.0	2442.0682399984203	-0.9811229665619002	-834.5900024309677	-7.515220758971938E-4	5.052420165923519E-4	1.3211738980859	1.1922904104118934	1.0833805624977701	1.1080973951887125	4.772138669173909	8.045010147228467	0.9265518478872085	0.9804687499999999
ID450587	450587	11	0.9474148154258728	33.135174118642794	48.440642726433076	0.0	273.0	273	1.234324842893209	1		19601.8787276342	19995.0	13403.0	26372.0	9859745.0	2446.1960825143065	-0.9809764799306019	-826.42632201664	0.004402148016159387	-0.01874419486703264	1.318128424006246	1.1888882226901418	1.3183438756201904	1.1087067723016615	4.786398047667453	8.793094788756191	0.7779204117523367	0.9446529080675417
ID451110	451110	11	0.9506338834762573	33.11625903186638	48.40296737214997	0.0	276.0	276	1.2330984890455654	1		19608.385685884678	20035.0	13354.0	26102.0	9863018.0	2443.3108599848265	-0.9811022227284155	-833.2909103337109	-0.005503730868444312	0.0022011907463004485	1.2964031212787401	1.1963269855422538	1.0834410136821555	1.0836528281531033	4.776891795338421	8.198620758639551	0.8930456764547985	0.9728944820909968
ID453670	453670	11	0.9428688883781433	33.53388705889183	48.306985844612925	0.0	291.0	291	1.2045477987435869	1		19636.42738589211	19972.0	13834.0	25732.0	9464758.0	2331.790992066605	-0.9810623751673184	-872.5171318452841	0.010105360544917084	-0.023869802170883282	1.2740950535255406	1.18807820155116	-1.3292312519848912	1.0723999917362987	4.55824799177069	8.610771064681083	0.7725448963667644	0.9374389051808408
[truncated: 2,380 more rows]
